# Supplementary material for: Metabolomics analysis: Finding out metabolic building blocks
Source: PLoS One. 2017 May 11;12(5):e0177031. doi: 10.1371/journal.pone.0177031 (PMC5426688; doi:10.1371/journal.pone.0177031)
Supplement: S2 Table — Same data as in the S1 Table but for the purine metabolism. (CSV) [file pone.0177031.s002.csv]

MBB Id	natural	#pathways	#Animals	#Plants	#Fungi	#Protists	#Bacteria	#Archaea	#Reactions	R00086(3.6.1.15)	R00086(3.6.1.3)	R00086(3.6.1.5)	R00086(3.6.1.8)	R00087(3.6.1.8)	R00089(4.6.1.1)	R00122(3.6.1.5)	R00124_rev(2.7.4.6)	R00124(2.7.4.6)	R00125(3.6.1.41)	R00126(2.7.7.53)	R00127_rev(2.7.4.3)	R00127(2.7.4.3)	R00131(3.5.1.5)	R00150(2.7.2.2)	R00181(3.5.4.6)	R00182(3.2.2.4)	R00183(3.1.3.5)	R00184(3.6.1.17)	R00184(3.6.1.61)	R00185_rev(2.7.1.20)	R00185_rev(2.7.1.74)	R00185(2.7.1.20)	R00185(2.7.1.74)	R00187(3.6.1.29)	R00190_rev(2.4.2.7)	R00190(2.4.2.7)	R00191(3.1.4.17)	R00191(3.1.4.53)	R00200_rev(2.7.1.40)	R00200(2.7.1.40)	R00328(3.6.1.5)	R00328(3.6.1.6)	R00330_rev(2.7.4.6)	R00330(2.7.4.6)	R00332_rev(2.7.4.8)	R00332(2.7.4.8)	R00333_rev(2.7.4.10)	R00333(2.7.4.10)	R00335(3.6.1.5)
0	0	0	0	0	0	0	0	0	139	1	1	1	1	0	1	1	1	1	0	0	1	1	0	0	1	1	1	0	0	1	1	1	1	0	1	1	1	1	1	1	1	1	1	1	1	1	1	1	1
0.0	0	0	0	0	0	0	0	0	114	1	1	1	0	0	1	1	1	1	0	0	1	1	0	0	1	0	1	0	0	1	1	1	1	0	1	1	1	1	1	1	1	1	1	1	1	1	1	1	1
0.0.0	1	1	0	0	0	3	0	0	23	0	0	0	0	0	1	0	1	1	0	0	1	1	0	0	1	0	0	0	0	1	0	1	0	0	1	1	1	1	1	1	0	0	0	0	0	0	0	0	0
0.0.0.0	1	1	0	0	0	2	0	0	20	0	0	0	0	0	0	0	1	1	0	0	1	1	0	0	1	0	0	0	0	1	0	1	0	0	1	1	0	0	1	1	0	0	0	0	0	0	0	0	0
0.0.0.1	1	2	0	0	0	2	0	0	21	0	0	0	0	0	1	0	1	1	0	0	1	1	0	0	1	0	0	0	0	1	0	1	0	0	1	1	1	1	1	1	0	0	0	0	0	0	0	0	0
0.0.1	1	3	0	0	0	0	3	0	46	1	0	0	0	0	0	0	1	1	0	0	1	1	0	0	0	0	1	0	0	1	0	1	0	0	1	1	0	0	1	1	0	0	0	0	0	0	0	0	0
0.0.2	1	1	0	0	0	1	0	0	29	0	0	0	0	0	0	0	0	0	0	0	0	0	0	0	0	0	0	0	0	0	0	0	0	0	0	0	0	0	0	0	1	0	1	1	1	1	0	0	1
0.0.3	0	0	0	0	0	0	0	0	110	1	1	1	0	0	1	1	1	1	0	0	1	1	0	0	1	0	1	0	0	1	1	1	1	0	1	1	1	1	1	1	1	1	1	1	1	1	1	1	1
0.0.3.0	1	14	37	0	0	0	0	0	109	1	1	1	0	0	1	1	1	1	0	0	1	1	0	0	1	0	1	0	0	1	1	1	1	0	1	1	1	1	1	1	1	1	1	1	1	1	1	1	1
0.0.3.0.0	1	2	2	0	0	0	0	0	107	1	1	1	0	0	1	1	1	1	0	0	1	1	0	0	1	0	1	0	0	1	1	1	1	0	1	1	1	1	1	1	1	1	1	1	1	1	1	1	1
0.0.3.0.0.0	1	6	6	0	0	0	0	0	105	1	1	1	0	0	1	1	1	1	0	0	1	1	0	0	1	0	1	0	0	1	1	1	1	0	1	1	1	1	1	1	1	1	1	1	1	1	1	1	1
0.0.3.0.0.0.0	1	3	4	0	0	0	0	0	103	1	1	1	0	0	1	1	1	1	0	0	1	1	0	0	1	0	1	0	0	1	1	1	1	0	1	1	1	1	1	1	1	1	1	1	1	1	1	1	1
0.0.3.0.0.0.0.0	1	2	0	0	9	0	0	0	40	0	0	0	0	0	0	0	0	0	0	0	0	0	0	0	0	0	0	0	0	0	0	0	0	0	0	0	0	0	0	0	1	0	1	1	1	1	0	0	1
0.0.3.0.0.0.0.0.0	1	6	0	0	11	0	0	0	27	0	0	0	0	0	0	0	0	0	0	0	0	0	0	0	0	0	0	0	0	0	0	0	0	0	0	0	0	0	0	0	1	0	1	1	1	1	0	0	1
0.0.3.0.0.0.0.0.0.0	1	1	0	0	2	0	0	0	21	0	0	0	0	0	0	0	0	0	0	0	0	0	0	0	0	0	0	0	0	0	0	0	0	0	0	0	0	0	0	0	1	0	1	1	1	1	0	0	1
0.0.3.0.0.0.0.0.0.0.0	1	2	0	0	3	0	0	0	19	0	0	0	0	0	0	0	0	0	0	0	0	0	0	0	0	0	0	0	0	0	0	0	0	0	0	0	0	0	0	0	1	0	1	1	1	1	0	0	1
0.0.3.0.0.0.0.0.0.0.0.0	1	1	0	0	1	0	0	0	17	0	0	0	0	0	0	0	0	0	0	0	0	0	0	0	0	0	0	0	0	0	0	0	0	0	0	0	0	0	0	0	1	0	1	1	1	1	0	0	1
0.0.3.0.0.0.0.0.0.0.0.0.0	1	1	0	0	1	0	0	0	13	0	0	0	0	0	0	0	0	0	0	0	0	0	0	0	0	0	0	0	0	0	0	0	0	0	0	0	0	0	0	0	1	0	1	1	1	1	0	0	1
0.0.3.0.0.0.0.0.0.0.0.0.0.0	1	2	0	0	0	0	2	0	10	0	0	0	0	0	0	0	0	0	0	0	0	0	0	0	0	0	0	0	0	0	0	0	0	0	0	0	0	0	0	0	0	0	1	1	1	1	0	0	0
0.0.3.0.0.0.0.0.0.0.0.0.0.1	1	1	1	0	0	0	0	0	7	0	0	0	0	0	0	0	0	0	0	0	0	0	0	0	0	0	0	0	0	0	0	0	0	0	0	0	0	0	0	0	0	0	1	1	0	0	0	0	1
0.0.3.0.0.0.0.0.0.0.0.0.1	1	1	0	0	1	0	0	0	13	0	0	0	0	0	0	0	0	0	0	0	0	0	0	0	0	0	0	0	0	0	0	0	0	0	0	0	0	0	0	0	0	0	0	0	1	1	0	0	0
0.0.3.0.0.0.0.0.0.0.0.1	1	2	0	0	0	2	0	0	13	0	0	0	0	0	0	0	0	0	0	0	0	0	0	0	0	0	0	0	0	0	0	0	0	0	0	0	0	0	0	0	1	0	1	1	1	1	0	0	1
0.0.3.0.0.0.0.0.0.0.0.1.0	1	1	0	0	1	0	0	0	11	0	0	0	0	0	0	0	0	0	0	0	0	0	0	0	0	0	0	0	0	0	0	0	0	0	0	0	0	0	0	0	0	0	1	1	1	1	0	0	0
0.0.3.0.0.0.0.0.0.0.1	1	3	0	0	0	4	0	0	11	0	0	0	0	0	0	0	0	0	0	0	0	0	0	0	0	0	0	0	0	0	0	0	0	0	0	0	0	0	0	0	0	0	1	1	1	1	0	0	0
0.0.3.0.0.0.0.0.0.0.1.0	1	2	0	0	0	1	1	0	10	0	0	0	0	0	0	0	0	0	0	0	0	0	0	0	0	0	0	0	0	0	0	0	0	0	0	0	0	0	0	0	0	0	1	1	1	1	0	0	0
0.0.3.0.0.0.0.0.0.0.2	1	1	0	0	0	0	1	0	12	0	0	0	0	0	0	0	0	0	0	0	0	0	0	0	0	0	0	0	0	0	0	0	0	0	0	0	0	0	0	0	0	0	1	1	1	1	0	0	0
0.0.3.0.0.0.0.0.0.1	1	1	0	0	1	0	0	0	21	0	0	0	0	0	0	0	0	0	0	0	0	0	0	0	0	0	0	0	0	0	0	0	0	0	0	0	0	0	0	0	1	0	1	1	1	1	0	0	1
0.0.3.0.0.0.0.0.0.1.0	1	1	0	0	0	1	0	0	19	0	0	0	0	0	0	0	0	0	0	0	0	0	0	0	0	0	0	0	0	0	0	0	0	0	0	0	0	0	0	0	0	0	1	1	1	1	0	0	0
0.0.3.0.0.0.0.0.1	1	2	0	0	2	0	0	0	31	0	0	0	0	0	0	0	0	0	0	0	0	0	0	0	0	0	0	0	0	0	0	0	0	0	0	0	0	0	0	0	1	0	1	1	1	1	0	0	1
0.0.3.0.0.0.0.0.1.0	1	1	0	0	1	0	0	0	29	0	0	0	0	0	0	0	0	0	0	0	0	0	0	0	0	0	0	0	0	0	0	0	0	0	0	0	0	0	0	0	0	0	1	1	1	1	0	0	0
0.0.3.0.0.0.0.0.1.0.0	1	1	1	0	0	0	0	0	14	0	0	0	0	0	0	0	0	0	0	0	0	0	0	0	0	0	0	0	0	0	0	0	0	0	0	0	0	0	0	0	0	0	0	0	0	0	0	0	0
0.0.3.0.0.0.0.0.1.0.0.0	1	1	0	0	0	1	0	0	9	0	0	0	0	0	0	0	0	0	0	0	0	0	0	0	0	0	0	0	0	0	0	0	0	0	0	0	0	0	0	0	0	0	0	0	0	0	0	0	0
0.0.3.0.0.0.0.0.1.0.0.1	1	1	0	0	0	0	1	0	13	0	0	0	0	0	0	0	0	0	0	0	0	0	0	0	0	0	0	0	0	0	0	0	0	0	0	0	0	0	0	0	0	0	0	0	0	0	0	0	0
0.0.3.0.0.0.0.0.2	1	1	0	0	0	0	1	0	24	0	0	0	0	0	0	0	0	0	0	0	0	0	0	0	0	0	0	0	0	0	0	0	0	0	0	0	0	0	0	0	0	0	1	1	1	1	0	0	0
0.0.3.0.0.0.0.0.2.0	1	1	1	0	0	0	0	0	9	0	0	0	0	0	0	0	0	0	0	0	0	0	0	0	0	0	0	0	0	0	0	0	0	0	0	0	0	0	0	0	0	0	0	0	0	0	0	0	0
0.0.3.0.0.0.0.1	1	1	0	0	0	1	0	0	39	0	0	0	0	0	0	0	0	0	0	0	0	0	0	0	0	0	0	0	0	0	0	0	0	0	0	0	0	0	0	0	1	1	1	1	1	1	0	0	1
0.0.3.0.0.0.0.1.0	1	22	0	48	0	0	0	0	17	0	0	0	0	0	0	0	0	0	0	0	0	0	0	0	0	0	0	0	0	0	0	0	0	0	0	0	0	0	0	0	1	0	1	1	1	1	0	0	1
0.0.3.0.0.0.0.1.0.0	1	1	0	1	0	0	0	0	15	0	0	0	0	0	0	0	0	0	0	0	0	0	0	0	0	0	0	0	0	0	0	0	0	0	0	0	0	0	0	0	1	0	1	1	1	1	0	0	1
0.0.3.0.0.0.0.1.0.0.0	1	4	0	0	0	0	5	0	10	0	0	0	0	0	0	0	0	0	0	0	0	0	0	0	0	0	0	0	0	0	0	0	0	0	0	0	0	0	0	0	0	0	0	0	1	1	0	0	0
0.0.3.0.0.0.0.1.0.0.0.0	1	1	0	0	0	0	1	0	6	0	0	0	0	0	0	0	0	0	0	0	0	0	0	0	0	0	0	0	0	0	0	0	0	0	0	0	0	0	0	0	0	0	0	0	1	1	0	0	0
0.0.3.0.0.0.0.1.0.0.0.0.0	1	2	0	0	0	0	20	0	4	0	0	0	0	0	0	0	0	0	0	0	0	0	0	0	0	0	0	0	0	0	0	0	0	0	0	0	0	0	0	0	0	0	0	0	0	0	0	0	0
0.0.3.0.0.0.0.1.0.0.1	1	2	0	0	2	0	0	0	8	0	0	0	0	0	0	0	0	0	0	0	0	0	0	0	0	0	0	0	0	0	0	0	0	0	0	0	0	0	0	0	0	0	1	1	1	1	0	0	0
0.0.3.0.0.0.0.1.0.0.2	1	1	0	0	0	1	0	0	7	0	0	0	0	0	0	0	0	0	0	0	0	0	0	0	0	0	0	0	0	0	0	0	0	0	0	0	0	0	0	0	0	0	1	1	1	1	0	0	0
0.0.3.0.0.0.0.1.0.0.3	1	1	1	0	0	0	0	0	9	0	0	0	0	0	0	0	0	0	0	0	0	0	0	0	0	0	0	0	0	0	0	0	0	0	0	0	0	0	0	0	0	0	1	1	0	0	0	0	1
0.0.3.0.0.0.0.1.0.1	1	1	0	0	0	0	1	0	10	0	0	0	0	0	0	0	0	0	0	0	0	0	0	0	0	0	0	0	0	0	0	0	0	0	0	0	0	0	0	0	0	0	0	0	1	1	0	0	0
0.0.3.0.0.0.0.1.1	1	3	0	3	0	0	0	0	14	0	0	0	0	0	0	0	0	0	0	0	0	0	0	0	0	0	0	0	0	0	0	0	0	0	0	0	0	0	0	0	0	1	1	1	1	1	0	0	0
0.0.3.0.0.0.0.1.1.0	1	1	0	0	0	1	0	0	12	0	0	0	0	0	0	0	0	0	0	0	0	0	0	0	0	0	0	0	0	0	0	0	0	0	0	0	0	0	0	0	0	1	1	1	1	1	0	0	0
0.0.3.0.0.0.0.1.2	1	2	0	0	0	0	2	0	24	0	0	0	0	0	0	0	0	0	0	0	0	0	0	0	0	0	0	0	0	0	0	0	0	0	0	0	0	0	0	0	0	0	1	1	1	1	0	0	0
0.0.3.0.0.0.0.1.2.0	1	3	0	0	0	0	4	0	23	0	0	0	0	0	0	0	0	0	0	0	0	0	0	0	0	0	0	0	0	0	0	0	0	0	0	0	0	0	0	0	0	0	1	1	1	1	0	0	0
0.0.3.0.0.0.0.1.2.0.0	1	1	0	0	0	0	1	0	21	0	0	0	0	0	0	0	0	0	0	0	0	0	0	0	0	0	0	0	0	0	0	0	0	0	0	0	0	0	0	0	0	0	1	1	1	1	0	0	0
0.0.3.0.0.0.0.1.2.0.0.0	1	1	0	0	0	1	0	0	11	0	0	0	0	0	0	0	0	0	0	0	0	0	0	0	0	0	0	0	0	0	0	0	0	0	0	0	0	0	0	0	0	0	1	1	1	1	0	0	0
0.0.3.0.0.0.0.1.3	1	1	0	0	0	1	0	0	13	0	0	0	0	0	0	0	0	0	0	0	0	0	0	0	0	0	0	0	0	0	0	0	0	0	0	0	0	0	0	0	0	0	1	1	1	1	0	0	0
0.0.3.0.0.0.0.1.3.0	1	1	0	0	0	1	0	0	12	0	0	0	0	0	0	0	0	0	0	0	0	0	0	0	0	0	0	0	0	0	0	0	0	0	0	0	0	0	0	0	0	0	1	1	1	1	0	0	0
0.0.3.0.0.0.0.1.3.0.0	1	1	0	0	0	1	0	0	10	0	0	0	0	0	0	0	0	0	0	0	0	0	0	0	0	0	0	0	0	0	0	0	0	0	0	0	0	0	0	0	0	0	1	1	1	1	0	0	0
0.0.3.0.0.0.0.1.4	1	1	0	0	0	0	3	0	31	0	0	0	0	0	0	0	0	0	0	0	0	0	0	0	0	0	0	0	0	0	0	0	0	0	0	0	0	0	0	0	0	0	1	1	1	1	0	0	0
0.0.3.0.0.0.0.1.4.0	1	4	0	0	0	0	6	0	27	0	0	0	0	0	0	0	0	0	0	0	0	0	0	0	0	0	0	0	0	0	0	0	0	0	0	0	0	0	0	0	0	0	0	0	1	1	0	0	0
0.0.3.0.0.0.0.1.4.0.0	1	3	0	0	0	0	4	0	25	0	0	0	0	0	0	0	0	0	0	0	0	0	0	0	0	0	0	0	0	0	0	0	0	0	0	0	0	0	0	0	0	0	0	0	1	1	0	0	0
0.0.3.0.0.0.0.1.4.1	1	2	0	0	0	0	2	0	27	0	0	0	0	0	0	0	0	0	0	0	0	0	0	0	0	0	0	0	0	0	0	0	0	0	0	0	0	0	0	0	0	0	0	0	1	1	0	0	0
0.0.3.0.0.0.0.1.5	1	1	0	0	0	1	0	0	20	0	0	0	0	0	0	0	0	0	0	0	0	0	0	0	0	0	0	0	0	0	0	0	0	0	0	0	0	0	0	0	0	1	1	1	1	1	0	0	0
0.0.3.0.0.0.0.1.6	1	1	0	1	0	0	0	0	17	0	0	0	0	0	0	0	0	0	0	0	0	0	0	0	0	0	0	0	0	0	0	0	0	0	0	0	0	0	0	0	1	0	1	1	1	1	0	0	1
0.0.3.0.0.0.0.2	1	1	1	0	0	0	0	0	96	1	0	0	0	0	1	0	1	1	0	0	1	1	0	0	1	0	1	0	0	1	0	1	0	0	1	1	1	1	1	1	0	1	1	1	1	1	1	1	0
0.0.3.0.0.0.0.2.0	1	2	2	0	0	0	0	0	77	1	0	0	0	0	1	0	1	1	0	0	1	1	0	0	1	0	1	0	0	1	0	1	0	0	1	1	1	1	1	1	0	1	1	1	1	1	1	1	0
0.0.3.0.0.0.0.2.0.0	1	1	0	0	0	0	1	0	12	0	0	0	0	0	0	0	0	0	0	0	0	0	0	0	0	0	0	0	0	0	0	0	0	0	0	0	0	0	0	0	0	0	1	1	1	1	0	0	0
0.0.3.0.0.0.0.2.0.1	1	1	0	0	0	1	0	0	14	0	0	0	0	0	0	0	0	0	0	0	0	0	0	0	0	0	0	0	0	0	0	0	0	0	0	0	0	0	0	0	0	1	1	1	1	1	0	0	0
0.0.3.0.0.0.0.2.0.2	1	1	0	0	1	0	0	0	21	0	0	0	0	0	1	0	1	1	0	0	1	1	0	0	1	0	0	0	0	1	0	1	0	0	0	0	1	0	1	1	0	0	0	0	0	0	0	0	0
0.0.3.0.0.0.0.2.0.2.0	1	2	0	0	0	0	2	0	4	0	0	0	0	0	0	0	1	1	0	0	0	0	0	0	0	0	0	0	0	0	0	0	0	0	0	0	0	0	0	0	0	0	0	0	0	0	0	0	0
0.0.3.0.0.0.0.2.0.3	1	1	0	0	0	1	0	0	22	0	0	0	0	0	0	0	1	1	0	0	1	1	0	0	1	0	0	0	0	0	0	0	0	0	0	0	0	0	1	1	0	0	1	1	1	1	0	0	0
0.0.3.0.0.0.0.2.0.4	1	1	0	0	0	0	1	0	27	0	0	0	0	0	0	0	0	0	0	0	0	0	0	0	0	0	0	0	0	0	0	0	0	0	0	0	0	0	0	0	0	0	1	1	1	1	0	0	0
0.0.3.0.0.0.0.2.0.5	1	1	0	0	1	0	0	0	16	0	0	0	0	0	0	0	1	1	0	0	1	1	0	0	1	0	1	0	0	1	0	1	0	0	0	0	0	0	1	1	0	0	0	0	0	0	0	0	0
0.0.3.0.0.0.0.2.0.5.0	1	1	0	0	1	0	0	0	11	0	0	0	0	0	0	0	1	1	0	0	1	1	0	0	0	0	1	0	0	1	0	1	0	0	0	0	0	0	1	1	0	0	0	0	0	0	0	0	0
0.0.3.0.0.0.0.2.0.6	1	1	0	0	1	0	0	0	19	0	0	0	0	0	0	0	0	0	0	0	1	1	0	0	1	0	0	0	0	1	0	1	0	0	1	1	0	0	1	1	0	0	0	0	0	0	0	0	0
0.0.3.0.0.0.0.2.1	1	1	0	0	0	1	0	0	93	0	0	0	0	0	1	0	1	1	0	0	1	1	0	0	1	0	1	0	0	1	0	1	0	0	1	1	1	1	1	1	0	1	1	1	1	1	0	0	0
0.0.3.0.0.0.0.2.1.0	1	1	0	0	0	1	0	0	92	0	0	0	0	0	1	0	1	1	0	0	1	1	0	0	1	0	1	0	0	1	0	1	0	0	1	1	1	1	1	1	0	1	1	1	1	1	0	0	0
0.0.3.0.0.0.0.2.1.0.0	1	48	0	0	0	0	70	0	43	0	0	0	0	0	0	0	1	1	0	0	1	1	0	0	0	0	1	0	0	1	0	1	0	0	1	1	0	0	1	1	0	0	0	0	0	0	0	0	0
0.0.3.0.0.0.0.2.1.0.0.0	1	1	0	0	0	0	1	0	39	0	0	0	0	0	0	0	1	1	0	0	1	1	0	0	0	0	1	0	0	1	0	1	0	0	1	1	0	0	0	0	0	0	0	0	0	0	0	0	0
0.0.3.0.0.0.0.2.1.0.0.0.0	1	2	0	0	0	0	2	0	37	0	0	0	0	0	0	0	1	1	0	0	1	1	0	0	0	0	1	0	0	0	0	0	0	0	1	1	0	0	0	0	0	0	0	0	0	0	0	0	0
0.0.3.0.0.0.0.2.1.0.0.0.0.0	1	32	0	0	0	0	82	0	4	0	0	0	0	0	0	0	0	0	0	0	0	0	0	0	0	0	0	0	0	0	0	0	0	0	0	0	0	0	0	0	0	0	0	0	0	0	0	0	0
0.0.3.0.0.0.0.2.1.0.0.0.0.0.0	1	12	0	0	0	0	17	0	2	0	0	0	0	0	0	0	0	0	0	0	0	0	0	0	0	0	0	0	0	0	0	0	0	0	0	0	0	0	0	0	0	0	0	0	0	0	0	0	0
0.0.3.0.0.0.0.2.1.0.0.0.0.1	1	1	0	0	0	0	12	0	26	0	0	0	0	0	0	0	1	1	0	0	1	1	0	0	0	0	1	0	0	0	0	0	0	0	1	1	0	0	0	0	0	0	0	0	0	0	0	0	0
0.0.3.0.0.0.0.2.1.0.0.0.0.1.0	1	10	0	0	0	0	66	0	24	0	0	0	0	0	0	0	1	1	0	0	1	1	0	0	0	0	1	0	0	0	0	0	0	0	1	1	0	0	0	0	0	0	0	0	0	0	0	0	0
0.0.3.0.0.0.0.2.1.0.0.0.0.1.0.0	1	2	0	0	0	0	2	0	14	0	0	0	0	0	0	0	1	1	0	0	1	1	0	0	0	0	0	0	0	0	0	0	0	0	1	1	0	0	0	0	0	0	0	0	0	0	0	0	0
0.0.3.0.0.0.0.2.1.0.0.0.0.1.0.0.0	1	19	0	0	0	0	0	24	8	0	0	0	0	0	0	0	1	1	0	0	1	1	0	0	0	0	0	0	0	0	0	0	0	0	1	1	0	0	0	0	0	0	0	0	0	0	0	0	0
0.0.3.0.0.0.0.2.1.0.0.0.0.1.0.0.1	1	2	0	0	0	0	2	0	8	0	0	0	0	0	0	0	0	0	0	0	1	1	0	0	0	0	0	0	0	0	0	0	0	0	1	1	0	0	0	0	0	0	0	0	0	0	0	0	0
0.0.3.0.0.0.0.2.1.0.0.0.0.1.0.0.2	1	2	0	0	0	0	2	0	6	0	0	0	0	0	0	0	1	1	0	0	0	0	0	0	0	0	0	0	0	0	0	0	0	0	0	0	0	0	0	0	0	0	0	0	0	0	0	0	0
0.0.3.0.0.0.0.2.1.0.0.0.0.1.0.0.2.0	1	2	0	0	0	0	20	0	4	0	0	0	0	0	0	0	0	0	0	0	0	0	0	0	0	0	0	0	0	0	0	0	0	0	0	0	0	0	0	0	0	0	0	0	0	0	0	0	0
0.0.3.0.0.0.0.2.1.0.0.0.0.1.0.1	1	1	0	0	0	0	1	0	9	0	0	0	0	0	0	0	0	0	0	0	0	0	0	0	0	0	1	0	0	0	0	0	0	0	1	1	0	0	0	0	0	0	0	0	0	0	0	0	0
0.0.3.0.0.0.0.2.1.0.0.0.0.1.0.1.0	1	3	0	0	0	0	3	0	2	0	0	0	0	0	0	0	0	0	0	0	0	0	0	0	0	0	0	0	0	0	0	0	0	0	0	0	0	0	0	0	0	0	0	0	0	0	0	0	0
0.0.3.0.0.0.0.2.1.0.0.0.0.1.0.2	1	4	0	0	0	0	4	0	4	0	0	0	0	0	0	0	0	0	0	0	0	0	0	0	0	0	0	0	0	0	0	0	0	0	0	0	0	0	0	0	0	0	0	0	0	0	0	0	0
0.0.3.0.0.0.0.2.1.0.0.0.1	1	3	0	0	0	0	7	0	13	0	0	0	0	0	0	0	1	1	0	0	1	1	0	0	0	0	1	0	0	1	0	1	0	0	1	1	0	0	0	0	0	0	0	0	0	0	0	0	0
0.0.3.0.0.0.0.2.1.0.0.0.1.0	1	2	0	0	0	0	2	0	11	0	0	0	0	0	0	0	1	1	0	0	1	1	0	0	0	0	1	0	0	1	0	1	0	0	0	0	0	0	0	0	0	0	0	0	0	0	0	0	0
0.0.3.0.0.0.0.2.1.0.0.0.1.1	1	1	0	0	0	0	1	0	12	0	0	0	0	0	0	0	1	1	0	0	1	1	0	0	0	0	0	0	0	1	0	1	0	0	1	1	0	0	0	0	0	0	0	0	0	0	0	0	0
0.0.3.0.0.0.0.2.1.0.0.0.1.2	1	1	0	0	0	0	1	0	5	0	0	0	0	0	0	0	0	0	0	0	0	0	0	0	0	0	1	0	0	1	0	1	0	0	1	1	0	0	0	0	0	0	0	0	0	0	0	0	0
0.0.3.0.0.0.0.2.1.0.0.1	1	21	0	0	0	0	32	0	30	0	0	0	0	0	0	0	1	1	0	0	1	1	0	0	0	0	0	0	0	1	0	1	0	0	1	1	0	0	1	1	0	0	0	0	0	0	0	0	0
0.0.3.0.0.0.0.2.1.0.0.1.0	1	1	0	0	0	0	0	1	10	0	0	0	0	0	0	0	0	0	0	0	1	1	0	0	0	0	0	0	0	1	0	1	0	0	1	1	0	0	1	1	0	0	0	0	0	0	0	0	0
0.0.3.0.0.0.0.2.1.0.0.1.1	1	1	0	0	0	0	2	0	28	0	0	0	0	0	0	0	1	1	0	0	1	1	0	0	0	0	0	0	0	1	0	1	0	0	0	0	0	0	1	1	0	0	0	0	0	0	0	0	0
0.0.3.0.0.0.0.2.1.0.0.1.1.0	1	1	0	0	1	0	0	0	16	0	0	0	0	0	0	0	1	1	0	0	1	1	0	0	0	0	0	0	0	1	0	1	0	0	0	0	0	0	1	1	0	0	0	0	0	0	0	0	0
0.0.3.0.0.0.0.2.1.0.0.1.1.0.0	1	9	0	0	4	3	4	1	8	0	0	0	0	0	0	0	1	1	0	0	1	1	0	0	0	0	0	0	0	0	0	0	0	0	0	0	0	0	1	1	0	0	0	0	0	0	0	0	0
0.0.3.0.0.0.0.2.1.0.0.1.1.0.0.0	1	2	0	0	1	0	1	0	6	0	0	0	0	0	0	0	1	1	0	0	0	0	0	0	0	0	0	0	0	0	0	0	0	0	0	0	0	0	1	1	0	0	0	0	0	0	0	0	0
0.0.3.0.0.0.0.2.1.0.0.1.2	1	1	0	0	0	0	1	0	18	0	0	0	0	0	0	0	1	1	0	0	1	1	0	0	0	0	0	0	0	0	0	0	0	0	1	1	0	0	1	1	0	0	0	0	0	0	0	0	0
0.0.3.0.0.0.0.2.1.0.0.2	1	2	0	0	0	0	2	0	29	0	0	0	0	0	0	0	1	1	0	0	1	1	0	0	0	0	1	0	0	0	0	0	0	0	1	1	0	0	1	1	0	0	0	0	0	0	0	0	0
0.0.3.0.0.0.0.2.1.0.0.3	1	2	0	0	0	0	3	0	38	0	0	0	0	0	0	0	1	1	0	0	1	1	0	0	0	0	1	0	0	0	0	0	0	0	1	1	0	0	1	1	0	0	0	0	0	0	0	0	0
0.0.3.0.0.0.0.2.1.0.0.3.0	1	2	0	0	0	0	5	0	22	0	0	0	0	0	0	0	0	0	0	0	1	1	0	0	0	0	1	0	0	0	0	0	0	0	1	1	0	0	1	1	0	0	0	0	0	0	0	0	0
0.0.3.0.0.0.0.2.1.0.0.4	1	2	0	0	0	0	2	0	30	0	0	0	0	0	0	0	1	1	0	0	1	1	0	0	0	0	1	0	0	1	0	1	0	0	1	1	0	0	1	1	0	0	0	0	0	0	0	0	0
0.0.3.0.0.0.0.2.1.0.0.4.0	1	3	0	0	0	0	1	2	13	0	0	0	0	0	0	0	1	1	0	0	1	1	0	0	0	0	1	0	0	1	0	1	0	0	1	1	0	0	1	1	0	0	0	0	0	0	0	0	0
0.0.3.0.0.0.0.2.1.0.0.4.1	1	1	0	0	0	0	1	0	13	0	0	0	0	0	0	0	0	0	0	0	1	1	0	0	0	0	1	0	0	1	0	1	0	0	1	1	0	0	1	1	0	0	0	0	0	0	0	0	0
0.0.3.0.0.0.0.2.1.0.0.5	1	1	0	0	0	0	1	0	37	0	0	0	0	0	0	0	0	0	0	0	1	1	0	0	0	0	1	0	0	0	0	0	0	0	1	1	0	0	1	1	0	0	0	0	0	0	0	0	0
0.0.3.0.0.0.0.2.1.0.0.5.0	1	1	0	0	0	0	1	0	36	0	0	0	0	0	0	0	0	0	0	0	1	1	0	0	0	0	1	0	0	0	0	0	0	0	1	1	0	0	1	1	0	0	0	0	0	0	0	0	0
0.0.3.0.0.0.0.2.1.0.0.5.0.0	1	7	0	0	0	0	11	0	26	0	0	0	0	0	0	0	0	0	0	0	1	1	0	0	0	0	0	0	0	0	0	0	0	0	1	1	0	0	1	1	0	0	0	0	0	0	0	0	0
0.0.3.0.0.0.0.2.1.0.0.5.0.0.0	1	25	0	0	0	0	72	0	12	0	0	0	0	0	0	0	0	0	0	0	1	1	0	0	0	0	0	0	0	0	0	0	0	0	1	1	0	0	1	1	0	0	0	0	0	0	0	0	0
0.0.3.0.0.0.0.2.1.0.0.5.0.0.0.0	1	16	0	0	0	0	20	0	8	0	0	0	0	0	0	0	0	0	0	0	1	1	0	0	0	0	0	0	0	0	0	0	0	0	1	1	0	0	1	1	0	0	0	0	0	0	0	0	0
0.0.3.0.0.0.0.2.1.0.1	1	1	0	0	0	0	1	0	35	0	0	0	0	0	0	0	0	0	0	0	0	0	0	0	0	0	0	0	0	0	0	0	0	0	0	0	0	0	0	0	0	0	0	0	1	1	0	0	0
0.0.3.0.0.0.0.2.1.0.1.0	1	2	0	0	0	0	5	0	20	0	0	0	0	0	0	0	0	0	0	0	0	0	0	0	0	0	0	0	0	0	0	0	0	0	0	0	0	0	0	0	0	0	0	0	1	1	0	0	0
0.0.3.0.0.0.0.2.1.0.1.0.0	1	19	0	0	0	0	66	0	14	0	0	0	0	0	0	0	0	0	0	0	0	0	0	0	0	0	0	0	0	0	0	0	0	0	0	0	0	0	0	0	0	0	0	0	1	1	0	0	0
0.0.3.0.0.0.0.2.1.0.1.0.0.0	1	5	0	0	0	0	8	0	12	0	0	0	0	0	0	0	0	0	0	0	0	0	0	0	0	0	0	0	0	0	0	0	0	0	0	0	0	0	0	0	0	0	0	0	1	1	0	0	0
0.0.3.0.0.0.0.2.1.0.1.0.0.0.0	1	2	0	0	0	0	6	0	6	0	0	0	0	0	0	0	0	0	0	0	0	0	0	0	0	0	0	0	0	0	0	0	0	0	0	0	0	0	0	0	0	0	0	0	1	1	0	0	0
0.0.3.0.0.0.0.2.1.0.1.0.0.1	1	1	0	0	0	0	1	0	10	0	0	0	0	0	0	0	0	0	0	0	0	0	0	0	0	0	0	0	0	0	0	0	0	0	0	0	0	0	0	0	0	0	0	0	1	1	0	0	0
0.0.3.0.0.0.0.2.1.0.1.0.0.1.0	1	5	0	0	1	0	4	0	6	0	0	0	0	0	0	0	0	0	0	0	0	0	0	0	0	0	0	0	0	0	0	0	0	0	0	0	0	0	0	0	0	0	0	0	0	0	0	0	0
0.0.3.0.0.0.0.2.1.0.1.0.0.2	1	2	0	0	0	0	2	0	12	0	0	0	0	0	0	0	0	0	0	0	0	0	0	0	0	0	0	0	0	0	0	0	0	0	0	0	0	0	0	0	0	0	0	0	1	1	0	0	0
0.0.3.0.0.0.0.2.1.0.1.0.0.3	1	1	0	0	0	0	1	0	10	0	0	0	0	0	0	0	0	0	0	0	0	0	0	0	0	0	0	0	0	0	0	0	0	0	0	0	0	0	0	0	0	0	0	0	1	1	0	0	0
0.0.3.0.0.0.0.2.1.0.1.1	1	3	0	0	0	0	3	0	12	0	0	0	0	0	0	0	0	0	0	0	0	0	0	0	0	0	0	0	0	0	0	0	0	0	0	0	0	0	0	0	0	0	0	0	1	1	0	0	0
0.0.3.0.0.0.0.2.1.0.2	1	1	0	0	0	0	1	0	35	0	0	0	0	0	0	0	0	0	0	0	0	0	0	0	0	0	0	0	0	0	0	0	0	0	0	0	0	0	0	0	0	0	0	0	1	1	0	0	0
0.0.3.0.0.0.0.2.1.0.2.0	1	1	0	0	0	0	1	0	5	0	0	0	0	0	0	0	0	0	0	0	0	0	0	0	0	0	0	0	0	0	0	0	0	0	0	0	0	0	0	0	0	0	0	0	0	0	0	0	0
0.0.3.0.0.0.0.2.1.0.3	1	4	0	0	0	0	4	0	36	0	0	0	0	0	0	0	0	0	0	0	0	0	0	0	0	0	0	0	0	0	0	0	0	0	0	0	0	0	0	0	0	0	1	1	1	1	0	0	0
0.0.3.0.0.0.0.2.1.0.3.0	1	35	0	0	0	0	48	0	18	0	0	0	0	0	0	0	0	0	0	0	0	0	0	0	0	0	0	0	0	0	0	0	0	0	0	0	0	0	0	0	0	0	1	1	1	1	0	0	0
0.0.3.0.0.0.0.2.1.0.3.0.0	1	1	0	0	0	0	1	0	16	0	0	0	0	0	0	0	0	0	0	0	0	0	0	0	0	0	0	0	0	0	0	0	0	0	0	0	0	0	0	0	0	0	1	1	1	1	0	0	0
0.0.3.0.0.0.0.2.1.0.3.0.1	1	2	0	0	0	0	3	0	16	0	0	0	0	0	0	0	0	0	0	0	0	0	0	0	0	0	0	0	0	0	0	0	0	0	0	0	0	0	0	0	0	0	1	1	1	1	0	0	0
0.0.3.0.0.0.0.2.1.0.3.0.1.0	1	6	0	0	0	0	6	0	12	0	0	0	0	0	0	0	0	0	0	0	0	0	0	0	0	0	0	0	0	0	0	0	0	0	0	0	0	0	0	0	0	0	1	1	1	1	0	0	0
0.0.3.0.0.0.0.2.1.0.3.1	1	12	0	0	0	0	13	0	29	0	0	0	0	0	0	0	0	0	0	0	0	0	0	0	0	0	0	0	0	0	0	0	0	0	0	0	0	0	0	0	0	0	1	1	1	1	0	0	0
0.0.3.0.0.0.0.2.1.0.3.1.0	1	4	0	0	0	0	4	0	26	0	0	0	0	0	0	0	0	0	0	0	0	0	0	0	0	0	0	0	0	0	0	0	0	0	0	0	0	0	0	0	0	0	1	1	1	1	0	0	0
0.0.3.0.0.0.0.2.1.0.3.1.1	1	6	0	0	0	0	6	0	27	0	0	0	0	0	0	0	0	0	0	0	0	0	0	0	0	0	0	0	0	0	0	0	0	0	0	0	0	0	0	0	0	0	1	1	1	1	0	0	0
0.0.3.0.0.0.0.2.1.0.3.1.2	1	2	0	0	0	0	2	0	26	0	0	0	0	0	0	0	0	0	0	0	0	0	0	0	0	0	0	0	0	0	0	0	0	0	0	0	0	0	0	0	0	0	1	1	1	1	0	0	0
0.0.3.0.0.0.0.2.1.0.4	1	1	0	0	0	3	0	0	20	0	0	0	0	0	0	0	0	0	0	0	0	0	0	0	0	0	0	0	0	0	0	0	0	0	0	0	0	0	0	0	0	1	1	1	1	1	0	0	0
0.0.3.0.0.0.0.2.1.0.4.0	1	1	0	0	0	2	0	0	18	0	0	0	0	0	0	0	0	0	0	0	0	0	0	0	0	0	0	0	0	0	0	0	0	0	0	0	0	0	0	0	0	1	1	1	1	1	0	0	0
0.0.3.0.0.0.0.2.1.0.4.1	1	1	0	0	0	1	0	0	19	0	0	0	0	0	0	0	0	0	0	0	0	0	0	0	0	0	0	0	0	0	0	0	0	0	0	0	0	0	0	0	0	1	1	1	1	1	0	0	0
0.0.3.0.0.0.0.2.1.0.5	1	2	0	0	0	0	2	0	43	0	0	0	0	0	0	0	0	0	0	0	1	1	0	0	0	0	0	0	0	0	0	0	0	0	1	1	0	0	1	1	0	0	0	0	1	1	0	0	0
0.0.3.0.0.0.0.2.1.0.6	1	1	0	0	0	1	0	0	26	0	0	0	0	0	0	0	0	0	0	0	0	0	0	0	0	0	0	0	0	0	0	0	0	0	0	0	0	0	0	0	0	1	1	1	1	1	0	0	0
0.0.3.0.0.0.0.2.1.0.7	1	1	0	0	0	1	0	0	43	0	0	0	0	0	1	0	1	1	0	0	1	1	0	0	1	0	1	0	0	1	0	1	0	0	1	1	1	1	1	1	0	0	0	0	0	0	0	0	0
0.0.3.0.0.0.0.2.1.0.8	1	1	0	0	0	1	0	0	34	0	0	0	0	0	0	0	0	0	0	0	0	0	0	0	0	0	0	0	0	0	0	0	0	0	0	0	0	0	0	0	0	1	1	1	1	1	0	0	0
0.0.3.0.0.0.0.2.2	1	1	0	0	0	1	0	0	33	0	0	0	0	0	0	0	1	1	0	0	1	1	0	0	1	0	0	0	0	1	0	1	0	0	1	1	0	0	1	1	0	0	0	0	0	0	1	1	0
0.0.3.0.0.0.0.2.2.0	1	1	0	0	0	1	0	0	27	0	0	0	0	0	0	0	1	1	0	0	1	1	0	0	1	0	0	0	0	1	0	1	0	0	1	1	0	0	1	1	0	0	0	0	0	0	1	1	0
0.0.3.0.0.0.0.2.3	1	1	0	0	0	0	1	0	44	1	0	0	0	0	0	0	1	1	0	0	1	1	0	0	0	0	1	0	0	1	0	1	0	0	1	1	0	0	1	1	0	0	0	0	0	0	0	0	0
0.0.3.0.0.0.0.3	1	1	1	0	0	0	0	0	97	1	0	1	0	0	1	1	1	1	0	0	1	1	0	0	1	0	1	0	0	1	0	1	0	0	1	1	1	1	1	1	1	1	1	1	1	1	1	1	1
0.0.3.0.0.0.0.3.0	1	1	0	0	0	1	0	0	42	1	0	1	0	0	0	1	1	1	0	0	1	1	0	0	1	0	1	0	0	1	0	1	0	0	1	1	0	0	1	1	1	1	1	1	1	1	0	0	1
0.0.3.0.0.0.0.3.0.0	1	1	0	0	0	1	0	0	16	0	0	0	0	0	0	0	0	0	0	0	0	0	0	0	0	0	0	0	0	0	0	0	0	0	0	0	0	0	0	0	1	1	1	1	1	1	0	0	1
0.0.3.0.0.0.0.3.0.0.0	1	4	0	4	0	0	0	0	15	0	0	0	0	0	0	0	0	0	0	0	0	0	0	0	0	0	0	0	0	0	0	0	0	0	0	0	0	0	0	0	1	0	1	1	1	1	0	0	1
0.0.3.0.0.0.0.3.0.0.0.0	1	5	5	0	0	0	0	0	1	0	0	0	0	0	0	0	0	0	0	0	0	0	0	0	0	0	0	0	0	0	0	0	0	0	0	0	0	0	0	0	1	0	0	0	0	0	0	0	0
0.0.3.0.0.0.0.3.0.0.0.1	1	2	0	1	0	0	1	0	13	0	0	0	0	0	0	0	0	0	0	0	0	0	0	0	0	0	0	0	0	0	0	0	0	0	0	0	0	0	0	0	0	0	1	1	1	1	0	0	0
0.0.3.0.0.0.0.3.0.0.0.1.0	1	8	0	0	9	1	0	0	9	0	0	0	0	0	0	0	0	0	0	0	0	0	0	0	0	0	0	0	0	0	0	0	0	0	0	0	0	0	0	0	0	0	1	1	1	1	0	0	0
0.0.3.0.0.0.0.3.0.0.0.1.0.0	1	6	0	0	0	0	0	9	4	0	0	0	0	0	0	0	0	0	0	0	0	0	0	0	0	0	0	0	0	0	0	0	0	0	0	0	0	0	0	0	0	0	0	0	0	0	0	0	0
0.0.3.0.0.0.0.3.0.0.0.1.1	1	27	0	0	0	0	104	0	8	0	0	0	0	0	0	0	0	0	0	0	0	0	0	0	0	0	0	0	0	0	0	0	0	0	0	0	0	0	0	0	0	0	1	1	1	1	0	0	0
0.0.3.0.0.0.0.3.0.0.0.1.2	1	1	0	0	0	0	1	0	8	0	0	0	0	0	0	0	0	0	0	0	0	0	0	0	0	0	0	0	0	0	0	0	0	0	0	0	0	0	0	0	0	0	0	0	1	1	0	0	0
0.0.3.0.0.0.0.3.0.0.1	1	2	0	0	0	3	0	0	10	0	0	0	0	0	0	0	0	0	0	0	0	0	0	0	0	0	0	0	0	0	0	0	0	0	0	0	0	0	0	0	0	1	1	1	1	1	0	0	0
0.0.3.0.0.0.0.3.0.1	1	1	0	0	0	1	0	0	20	0	0	0	0	0	0	0	0	0	0	0	0	0	0	0	0	0	0	0	0	0	0	0	0	0	0	0	0	0	0	0	1	0	1	1	1	1	0	0	1
0.0.3.0.0.0.0.3.1	1	1	1	0	0	0	0	0	45	0	0	1	0	0	1	1	1	1	0	0	1	1	0	0	1	0	1	0	0	1	0	1	0	0	0	0	1	1	1	1	0	0	0	0	0	0	0	0	0
0.0.3.0.0.0.0.3.2	1	1	0	0	1	0	0	0	37	0	0	1	0	0	1	1	1	1	0	0	1	1	0	0	1	0	1	0	0	1	0	1	0	0	1	1	1	0	1	1	0	0	0	0	0	0	0	0	0
0.0.3.0.0.0.0.3.3	1	1	0	1	0	0	0	0	27	1	0	1	0	0	0	1	1	1	0	0	1	1	0	0	1	0	1	0	0	1	0	1	0	0	1	1	0	0	1	1	0	0	0	0	0	0	1	1	0
0.0.3.0.0.0.0.3.3.0	1	15	0	40	0	0	0	0	25	1	0	1	0	0	0	1	1	1	0	0	1	1	0	0	1	0	1	0	0	1	0	1	0	0	1	1	0	0	1	1	0	0	0	0	0	0	0	0	0
0.0.3.0.0.0.0.3.3.0.0	1	4	0	5	0	0	0	0	24	0	0	1	0	0	0	1	1	1	0	0	1	1	0	0	1	0	1	0	0	1	0	1	0	0	1	1	0	0	1	1	0	0	0	0	0	0	0	0	0
0.0.3.0.0.0.0.3.3.0.0.0	1	3	0	3	0	0	0	0	20	0	0	0	0	0	0	0	1	1	0	0	1	1	0	0	1	0	1	0	0	1	0	1	0	0	0	0	0	0	1	1	0	0	0	0	0	0	0	0	0
0.0.3.0.0.0.0.3.3.0.0.1	1	1	0	1	0	0	0	0	20	0	0	0	0	0	0	0	1	1	0	0	1	1	0	0	1	0	1	0	0	1	0	1	0	0	1	1	0	0	1	1	0	0	0	0	0	0	0	0	0
0.0.3.0.0.0.0.3.3.0.0.1.0	1	10	0	0	13	0	0	0	18	0	0	0	0	0	0	0	1	1	0	0	1	1	0	0	1	0	1	0	0	1	0	1	0	0	1	1	0	0	1	1	0	0	0	0	0	0	0	0	0
0.0.3.0.0.0.0.3.3.0.0.2	1	2	0	0	0	2	0	0	20	0	0	0	0	0	0	0	1	1	0	0	1	1	0	0	1	0	1	0	0	1	0	1	0	0	1	1	0	0	1	1	0	0	0	0	0	0	0	0	0
0.0.3.0.0.0.0.3.3.0.0.3	1	1	0	0	1	0	0	0	19	0	0	1	0	0	0	1	1	1	0	0	1	1	0	0	1	0	0	0	0	1	0	1	0	0	1	1	0	0	1	1	0	0	0	0	0	0	0	0	0
0.0.3.0.0.0.0.3.3.0.0.3.0	1	1	0	0	0	1	0	0	10	0	0	1	0	0	0	1	1	1	0	0	1	1	0	0	0	0	0	0	0	0	0	0	0	0	0	0	0	0	1	1	0	0	0	0	0	0	0	0	0
0.0.3.0.0.0.0.3.3.0.1	1	2	0	2	0	0	0	0	23	1	0	1	0	0	0	1	1	1	0	0	1	1	0	0	1	0	1	0	0	1	0	1	0	0	1	1	0	0	1	1	0	0	0	0	0	0	0	0	0
0.0.3.0.0.0.0.3.3.0.1.0	1	2	0	1	0	1	0	0	18	1	0	1	0	0	0	1	1	1	0	0	1	1	0	0	0	0	1	0	0	1	0	1	0	0	1	1	0	0	1	1	0	0	0	0	0	0	0	0	0
0.0.3.0.0.0.0.3.3.0.1.0.0	1	1	0	1	0	0	0	0	17	0	0	1	0	0	0	1	1	1	0	0	1	1	0	0	0	0	1	0	0	1	0	1	0	0	1	1	0	0	1	1	0	0	0	0	0	0	0	0	0
0.0.3.0.0.0.0.3.3.0.1.0.0.0	1	1	0	0	0	0	5	0	12	0	0	1	0	0	0	1	1	1	0	0	1	1	0	0	0	0	0	0	0	0	0	0	0	0	0	0	0	0	1	1	0	0	0	0	0	0	0	0	0
0.0.3.0.0.0.0.3.3.0.1.0.1	1	1	0	0	0	0	1	0	16	1	0	0	0	0	0	0	1	1	0	0	1	1	0	0	0	0	1	0	0	1	0	1	0	0	1	1	0	0	1	1	0	0	0	0	0	0	0	0	0
0.0.3.0.0.0.0.3.3.0.1.0.1.0	1	45	0	0	0	0	0	67	11	1	0	0	0	0	0	0	1	1	0	0	1	1	0	0	0	0	0	0	0	0	0	0	0	0	1	1	0	0	1	1	0	0	0	0	0	0	0	0	0
0.0.3.0.0.0.0.3.3.0.1.0.1.0.0	1	10	0	0	0	0	0	29	9	1	0	0	0	0	0	0	1	1	0	0	1	1	0	0	0	0	0	0	0	0	0	0	0	0	0	0	0	0	1	1	0	0	0	0	0	0	0	0	0
0.0.3.0.0.0.0.3.3.0.1.0.1.0.0.0	1	6	0	0	0	0	0	6	7	1	0	0	0	0	0	0	1	1	0	0	1	1	0	0	0	0	0	0	0	0	0	0	0	0	0	0	0	0	0	0	0	0	0	0	0	0	0	0	0
0.0.3.0.0.0.0.3.3.0.1.0.1.0.1	1	5	0	0	0	0	0	8	9	1	0	0	0	0	0	0	0	0	0	0	1	1	0	0	0	0	0	0	0	0	0	0	0	0	1	1	0	0	1	1	0	0	0	0	0	0	0	0	0
0.0.3.0.0.0.0.3.3.0.1.0.1.0.2	1	12	0	0	0	0	0	18	9	1	0	0	0	0	0	0	1	1	0	0	1	1	0	0	0	0	0	0	0	0	0	0	0	0	1	1	0	0	0	0	0	0	0	0	0	0	0	0	0
0.0.3.0.0.0.0.3.3.0.1.0.1.1	1	4	0	0	0	0	4	0	11	1	0	0	0	0	0	0	1	1	0	0	1	1	0	0	0	0	0	0	0	0	0	0	0	0	0	0	0	0	1	1	0	0	0	0	0	0	0	0	0
0.0.3.0.0.0.0.3.3.0.1.0.1.1.0	1	4	0	0	0	0	5	0	9	1	0	0	0	0	0	0	1	1	0	0	1	1	0	0	0	0	0	0	0	0	0	0	0	0	0	0	0	0	0	0	0	0	0	0	0	0	0	0	0
0.0.3.0.0.0.0.3.3.0.1.0.1.1.1	1	1	0	0	0	0	2	0	9	1	0	0	0	0	0	0	0	0	0	0	1	1	0	0	0	0	0	0	0	0	0	0	0	0	0	0	0	0	1	1	0	0	0	0	0	0	0	0	0
0.0.3.0.0.0.0.4	1	1	1	0	0	0	0	0	62	1	1	1	0	0	1	1	1	1	0	0	1	1	0	0	1	0	1	0	0	1	1	1	1	0	1	1	1	1	1	1	1	1	1	1	1	1	1	1	1
0.0.3.0.0.0.0.4.0	1	1	0	1	0	0	0	0	26	0	0	1	0	0	0	1	1	1	0	0	1	1	0	0	1	0	1	0	0	1	1	1	1	0	1	1	0	0	1	1	0	0	0	0	0	0	0	0	0
0.0.3.0.0.0.0.4.0.0	1	1	0	1	0	0	0	0	24	0	0	1	0	0	0	1	1	1	0	0	1	1	0	0	1	0	1	0	0	1	1	1	1	0	1	1	0	0	1	1	0	0	0	0	0	0	0	0	0
0.0.3.0.0.0.0.4.0.0.0	1	1	0	1	0	0	0	0	22	0	0	1	0	0	0	1	1	1	0	0	1	1	0	0	1	0	1	0	0	1	0	1	0	0	1	1	0	0	1	1	0	0	0	0	0	0	0	0	0
0.0.3.0.0.0.0.4.0.1	1	1	0	1	0	0	0	0	21	0	0	1	0	0	0	1	1	1	0	0	1	1	0	0	1	0	0	0	0	1	0	1	0	0	0	0	0	0	1	1	0	0	0	0	0	0	0	0	0
0.0.3.0.0.0.0.4.0.1.0	1	6	0	0	0	7	0	0	13	0	0	0	0	0	0	0	1	1	0	0	1	1	0	0	1	0	0	0	0	0	0	0	0	0	0	0	0	0	1	1	0	0	0	0	0	0	0	0	0
0.0.3.0.0.0.0.4.1	1	1	0	0	1	0	0	0	25	0	1	1	0	0	1	1	1	1	0	0	1	1	0	0	1	0	1	0	0	1	0	1	0	0	1	1	1	0	1	1	0	0	0	0	0	0	0	0	0
0.0.3.0.0.0.0.4.2	1	1	0	1	0	0	0	0	21	0	0	0	0	0	0	0	0	0	0	0	0	0	0	0	0	0	0	0	0	0	0	0	0	0	0	0	0	0	0	0	1	0	1	1	1	1	0	0	1
0.0.3.0.0.0.0.5	1	1	0	0	0	1	0	0	51	0	0	0	0	0	0	0	0	0	0	0	0	0	0	0	0	0	0	0	0	0	0	0	0	0	0	0	0	0	0	0	1	1	1	1	1	1	0	0	1
0.0.3.0.0.0.0.6	1	1	1	0	0	0	0	0	77	1	1	1	0	0	1	1	1	1	0	0	1	1	0	0	1	0	1	0	0	1	1	1	1	0	1	1	1	1	1	1	0	0	0	0	0	0	1	1	0
0.0.3.0.0.0.0.6.0	1	2	2	0	0	0	0	0	43	1	1	1	0	0	1	1	1	1	0	0	1	1	0	0	0	0	1	0	0	1	1	1	1	0	1	1	1	1	1	1	0	0	0	0	0	0	1	1	0
0.0.3.0.0.0.0.6.0.0	1	3	0	0	0	0	4	0	18	0	0	0	0	0	0	0	1	1	0	0	1	1	0	0	0	0	0	0	0	0	1	0	1	0	1	1	0	0	1	1	0	0	0	0	0	0	0	0	0
0.0.3.0.0.0.0.6.0.0.0	1	1	0	0	0	0	1	0	14	0	0	0	0	0	0	0	1	1	0	0	1	1	0	0	0	0	0	0	0	0	1	0	1	0	1	1	0	0	1	1	0	0	0	0	0	0	0	0	0
0.0.3.0.0.0.0.6.0.0.0.0	1	4	0	0	0	0	5	0	6	0	0	0	0	0	0	0	0	0	0	0	1	1	0	0	0	0	0	0	0	0	0	0	0	0	0	0	0	0	0	0	0	0	0	0	0	0	0	0	0
0.0.3.0.0.0.0.6.0.0.1	1	2	0	0	0	0	3	0	16	0	0	0	0	0	0	0	0	0	0	0	1	1	0	0	0	0	0	0	0	0	1	0	1	0	1	1	0	0	1	1	0	0	0	0	0	0	0	0	0
0.0.3.0.0.0.0.6.0.0.1.0	1	4	0	0	0	0	5	0	14	0	0	0	0	0	0	0	0	0	0	0	1	1	0	0	0	0	0	0	0	0	1	0	1	0	1	1	0	0	1	1	0	0	0	0	0	0	0	0	0
0.0.3.0.0.0.0.6.0.0.1.0.0	1	1	0	0	0	0	1	0	12	0	0	0	0	0	0	0	0	0	0	0	1	1	0	0	0	0	0	0	0	0	1	0	1	0	0	0	0	0	1	1	0	0	0	0	0	0	0	0	0
0.0.3.0.0.0.0.6.0.0.2	1	2	0	0	0	0	2	0	14	0	0	0	0	0	0	0	1	1	0	0	1	1	0	0	0	0	0	0	0	0	0	0	0	0	1	1	0	0	1	1	0	0	0	0	0	0	0	0	0
0.0.3.0.0.0.0.6.0.1	1	1	1	0	0	0	0	0	39	1	1	0	0	0	1	0	1	1	0	0	1	1	0	0	0	0	1	0	0	1	0	1	0	0	1	1	1	1	1	1	0	0	0	0	0	0	1	1	0
0.0.3.0.0.0.0.6.0.1.0	1	1	0	0	0	1	0	0	11	0	1	0	0	0	0	0	1	1	0	0	1	1	0	0	0	0	0	0	0	1	0	1	0	0	0	0	0	0	1	1	0	0	0	0	0	0	0	0	0
0.0.3.0.0.0.0.6.0.1.0.0	1	5	0	0	0	5	0	0	9	0	1	0	0	0	0	0	1	1	0	0	1	1	0	0	0	0	0	0	0	0	0	0	0	0	0	0	0	0	1	1	0	0	0	0	0	0	0	0	0
0.0.3.0.0.0.0.6.0.1.1	1	1	0	0	0	0	1	0	12	0	0	0	0	0	1	0	1	1	0	0	1	1	0	0	0	0	0	0	0	0	0	0	0	0	0	0	1	0	1	1	0	0	0	0	0	0	0	0	0
0.0.3.0.0.0.0.6.0.1.2	1	1	0	0	0	1	0	0	16	0	0	0	0	0	0	0	1	1	0	0	1	1	0	0	0	0	0	0	0	1	0	1	0	0	1	1	0	0	1	1	0	0	0	0	0	0	1	1	0
0.0.3.0.0.0.0.6.0.1.2.0	1	1	0	0	0	0	1	0	12	0	0	0	0	0	0	0	1	1	0	0	1	1	0	0	0	0	0	0	0	1	0	1	0	0	0	0	0	0	1	1	0	0	0	0	0	0	0	0	0
0.0.3.0.0.0.0.6.0.1.2.0.0	1	1	0	0	0	0	1	0	10	0	0	0	0	0	0	0	1	1	0	0	1	1	0	0	0	0	0	0	0	1	0	1	0	0	0	0	0	0	0	0	0	0	0	0	0	0	0	0	0
0.0.3.0.0.0.0.6.0.1.3	1	1	0	0	0	0	1	0	6	0	0	0	0	0	0	0	0	0	0	0	0	0	0	0	0	0	0	0	0	0	0	0	0	0	0	0	0	0	0	0	0	0	0	0	0	0	0	0	0
0.0.3.0.0.0.0.6.0.1.4	1	1	0	0	0	0	1	0	28	0	0	0	0	0	0	0	1	1	0	0	1	1	0	0	0	0	1	0	0	1	0	1	0	0	0	0	0	0	1	1	0	0	0	0	0	0	0	0	0
0.0.3.0.0.0.0.6.0.1.4.0	1	3	0	0	0	0	4	0	8	0	0	0	0	0	0	0	0	0	0	0	0	0	0	0	0	0	0	0	0	0	0	0	0	0	0	0	0	0	0	0	0	0	0	0	0	0	0	0	0
0.0.3.0.0.0.0.6.0.2	1	1	0	0	0	1	0	0	20	1	0	1	0	0	0	1	1	1	0	0	1	1	0	0	0	0	1	0	0	1	1	1	1	0	1	1	0	0	1	1	0	0	0	0	0	0	0	0	0
0.0.3.0.0.0.0.6.0.3	1	1	0	0	0	0	5	0	14	0	0	1	0	0	1	1	1	1	0	0	1	1	0	0	0	0	0	0	0	0	0	0	0	0	0	0	1	0	1	1	0	0	0	0	0	0	0	0	0
0.0.3.0.0.0.0.6.0.4	1	1	0	0	0	1	0	0	22	0	0	1	0	0	0	1	1	1	0	0	1	1	0	0	0	0	0	0	0	1	0	1	0	0	1	1	0	0	1	1	0	0	0	0	0	0	1	1	0
0.0.3.0.0.0.0.6.0.5	1	1	0	0	0	1	0	0	18	0	0	1	0	0	1	1	1	1	0	0	1	1	0	0	0	0	1	0	0	1	1	1	1	0	0	0	1	1	1	1	0	0	0	0	0	0	0	0	0
0.0.3.0.0.0.0.6.0.5.0	1	1	0	0	0	1	0	0	13	0	0	1	0	0	1	1	1	1	0	0	1	1	0	0	0	0	0	0	0	0	0	0	0	0	0	0	1	1	1	1	0	0	0	0	0	0	0	0	0
0.0.3.0.0.0.0.6.0.6	1	1	0	0	0	1	0	0	33	1	0	1	0	0	0	1	1	1	0	0	1	1	0	0	0	0	1	0	0	1	0	1	0	0	1	1	0	0	1	1	0	0	0	0	0	0	1	1	0
0.0.3.0.0.0.0.6.1	1	1	1	0	0	0	0	0	54	0	0	0	0	0	1	0	1	1	0	0	1	1	0	0	1	0	1	0	0	1	1	1	1	0	1	1	1	1	1	1	0	0	0	0	0	0	1	1	0
0.0.3.0.0.0.0.6.1.0	1	2	0	0	2	0	0	0	20	0	0	0	0	0	1	0	1	1	0	0	1	1	0	0	1	0	1	0	0	1	0	1	0	0	1	1	1	0	1	1	0	0	0	0	0	0	0	0	0
0.0.3.0.0.0.0.6.1.1	1	1	0	0	0	1	0	0	19	0	0	0	0	0	1	0	1	1	0	0	1	1	0	0	1	0	1	0	0	1	0	1	0	0	1	1	1	1	1	1	0	0	0	0	0	0	0	0	0
0.0.3.0.0.0.0.6.1.2	1	2	0	0	0	0	2	0	14	0	0	0	0	0	0	0	0	0	0	0	0	0	0	0	0	0	0	0	0	0	0	0	0	0	0	0	0	0	0	0	0	0	0	0	0	0	0	0	0
0.0.3.0.0.0.0.6.2	1	1	1	0	0	0	0	0	44	1	1	0	0	0	1	0	1	1	0	0	1	1	0	0	1	0	1	0	0	1	0	1	0	0	1	1	1	1	1	1	0	0	0	0	0	0	1	1	0
0.0.3.0.0.0.0.6.2.0	1	1	1	0	0	0	0	0	42	0	0	0	0	0	1	0	1	1	0	0	1	1	0	0	1	0	1	0	0	1	0	1	0	0	1	1	1	1	1	1	0	0	0	0	0	0	1	1	0
0.0.3.0.0.0.0.6.2.1	1	1	1	0	0	0	0	0	41	1	0	0	0	0	1	0	1	1	0	0	1	1	0	0	1	0	1	0	0	1	0	1	0	0	0	0	1	1	1	1	0	0	0	0	0	0	1	1	0
0.0.3.0.0.0.0.6.2.2	1	1	0	0	0	1	0	0	12	0	1	0	0	0	0	0	1	1	0	0	1	1	0	0	1	0	0	0	0	0	0	0	0	0	0	0	0	0	1	1	0	0	0	0	0	0	0	0	0
0.0.3.0.0.0.0.6.3	1	1	1	0	0	0	0	0	72	1	0	1	0	0	1	1	1	1	0	0	1	1	0	0	1	0	1	0	0	1	0	1	0	0	1	1	1	1	1	1	0	0	0	0	0	0	1	1	0
0.0.3.0.0.0.0.6.3.0	1	1	0	0	7	0	0	0	46	0	0	1	0	0	1	1	1	1	0	0	1	1	0	0	1	0	1	0	0	1	0	1	0	0	1	1	1	0	1	1	0	0	0	0	0	0	0	0	0
0.0.3.0.0.0.0.6.3.0.0	1	4	0	0	10	0	0	0	33	0	0	1	0	0	1	1	1	1	0	0	1	1	0	0	1	0	0	0	0	1	0	1	0	0	1	1	1	0	1	1	0	0	0	0	0	0	0	0	0
0.0.3.0.0.0.0.6.3.0.0.0	1	1	0	0	2	0	0	0	25	0	0	1	0	0	1	1	1	1	0	0	1	1	0	0	1	0	0	0	0	1	0	1	0	0	1	1	1	0	1	1	0	0	0	0	0	0	0	0	0
0.0.3.0.0.0.0.6.3.0.0.0.0	1	4	0	0	4	0	0	0	19	0	0	0	0	0	1	0	1	1	0	0	1	1	0	0	1	0	0	0	0	1	0	1	0	0	1	1	1	0	1	1	0	0	0	0	0	0	0	0	0
0.0.3.0.0.0.0.6.3.0.0.1	1	1	0	0	1	0	0	0	25	0	0	1	0	0	0	1	1	1	0	0	1	1	0	0	1	0	0	0	0	1	0	1	0	0	1	1	0	0	1	1	0	0	0	0	0	0	0	0	0
0.0.3.0.0.0.0.6.3.0.1	1	1	0	0	1	0	0	0	39	0	0	1	0	0	1	1	1	1	0	0	1	1	0	0	1	0	1	0	0	1	0	1	0	0	1	1	1	0	1	1	0	0	0	0	0	0	0	0	0
0.0.3.0.0.0.0.6.3.0.1.0	1	2	0	0	2	0	0	0	33	0	0	0	0	0	0	0	1	1	0	0	1	1	0	0	1	0	1	0	0	1	0	1	0	0	1	1	0	0	1	1	0	0	0	0	0	0	0	0	0
0.0.3.0.0.0.0.6.3.0.2	1	1	0	0	2	0	0	0	42	0	0	1	0	0	1	1	1	1	0	0	1	1	0	0	1	0	1	0	0	1	0	1	0	0	1	1	1	0	1	1	0	0	0	0	0	0	0	0	0
0.0.3.0.0.0.0.6.3.1	1	1	0	0	0	1	0	0	23	0	0	0	0	0	1	0	1	1	0	0	1	1	0	0	1	0	1	0	0	1	0	1	0	0	1	1	1	1	1	1	0	0	0	0	0	0	0	0	0
0.0.3.0.0.0.0.6.3.2	1	1	1	0	0	0	0	0	45	0	0	1	0	0	1	1	1	1	0	0	1	1	0	0	1	0	1	0	0	1	0	1	0	0	1	1	1	1	1	1	0	0	0	0	0	0	0	0	0
0.0.3.0.0.0.0.6.4	1	1	1	0	0	0	0	0	48	0	0	1	0	0	1	1	1	1	0	0	1	1	0	0	0	0	1	0	0	1	1	1	1	0	0	0	1	1	1	1	0	0	0	0	0	0	1	1	0
0.0.3.0.0.0.0.6.5	0	0	0	0	0	0	0	0	47	0	1	1	0	0	1	1	1	1	0	0	1	1	0	0	1	0	1	0	0	1	0	1	0	0	1	1	1	0	1	1	0	0	0	0	0	0	0	0	0
0.0.3.0.0.0.0.6.5.0	1	1	0	0	1	0	0	0	34	0	1	1	0	0	1	1	1	1	0	0	1	1	0	0	1	0	0	0	0	1	0	1	0	0	1	1	1	0	1	1	0	0	0	0	0	0	0	0	0
0.0.3.0.0.0.0.6.5.0.0	1	2	0	0	2	0	0	0	29	0	0	1	0	0	1	1	1	1	0	0	1	1	0	0	1	0	0	0	0	1	0	1	0	0	1	1	1	0	1	1	0	0	0	0	0	0	0	0	0
0.0.3.0.0.0.0.6.5.0.0.0	1	1	0	0	0	1	0	0	15	0	0	0	0	0	0	0	1	1	0	0	1	1	0	0	1	0	0	0	0	1	0	1	0	0	0	0	0	0	1	1	0	0	0	0	0	0	0	0	0
0.0.3.0.0.0.0.6.5.0.1	1	1	0	0	1	0	0	0	27	0	0	1	0	0	1	1	1	1	0	0	1	1	0	0	1	0	0	0	0	1	0	1	0	0	1	1	1	0	1	1	0	0	0	0	0	0	0	0	0
0.0.3.0.0.0.1	1	1	1	0	0	0	0	0	104	1	0	1	0	0	1	1	1	1	0	0	1	1	0	0	1	0	1	0	0	1	1	1	1	0	1	1	1	1	1	1	1	1	1	1	1	1	1	1	1
0.0.3.0.0.0.1.0	1	1	0	0	0	0	2	0	31	0	0	0	0	0	0	0	0	0	0	0	0	0	0	0	0	0	0	0	0	0	0	0	0	0	0	0	0	0	0	0	0	0	1	1	1	1	0	0	0
0.0.3.0.0.0.1.0.0	1	1	0	0	0	0	1	0	11	0	0	0	0	0	0	0	0	0	0	0	0	0	0	0	0	0	0	0	0	0	0	0	0	0	0	0	0	0	0	0	0	0	0	0	0	0	0	0	0
0.0.3.0.0.0.1.0.1	1	1	0	0	0	0	1	0	24	0	0	0	0	0	0	0	0	0	0	0	0	0	0	0	0	0	0	0	0	0	0	0	0	0	0	0	0	0	0	0	0	0	1	1	1	1	0	0	0
0.0.3.0.0.0.1.0.2	1	1	0	0	0	0	1	0	28	0	0	0	0	0	0	0	0	0	0	0	0	0	0	0	0	0	0	0	0	0	0	0	0	0	0	0	0	0	0	0	0	0	1	1	1	1	0	0	0
0.0.3.0.0.0.1.1	1	1	1	0	0	0	0	0	31	0	0	0	0	0	0	0	0	0	0	0	0	0	0	0	0	0	0	0	0	0	0	0	0	0	0	0	0	0	0	0	0	0	0	0	0	0	0	0	0
0.0.3.0.0.0.1.1.0	1	106	30	55	51	12	3	0	1	0	0	0	0	0	0	0	0	0	0	0	0	0	0	0	0	0	0	0	0	0	0	0	0	0	0	0	0	0	0	0	0	0	0	0	0	0	0	0	0
0.0.3.0.0.0.1.2	1	1	1	0	0	0	0	0	35	0	0	0	0	0	0	0	0	0	0	0	0	0	0	0	0	0	0	0	0	0	0	0	0	0	0	0	0	0	0	0	1	1	1	1	1	1	0	0	1
0.0.3.0.0.0.1.2.0	1	3	1	0	0	2	0	0	12	0	0	0	0	0	0	0	0	0	0	0	0	0	0	0	0	0	0	0	0	0	0	0	0	0	0	0	0	0	0	0	0	0	0	0	0	0	0	0	0
0.0.3.0.0.0.2	1	1	1	0	0	0	0	0	104	0	1	1	0	0	1	1	1	1	0	0	1	1	0	0	1	0	1	0	0	1	1	1	1	0	1	1	1	1	1	1	1	1	1	1	1	1	1	1	1
0.0.3.0.0.1	1	1	1	0	0	0	0	0	105	1	1	1	0	0	1	1	1	1	0	0	1	1	0	0	1	0	1	0	0	1	1	1	1	0	1	1	1	1	1	1	1	1	1	1	1	1	1	1	1
0.0.3.0.0.1.0	1	1	1	0	0	0	0	0	81	1	0	0	0	0	1	0	1	1	0	0	1	1	0	0	1	0	1	0	0	1	0	1	0	0	1	1	1	1	1	1	0	1	1	1	1	1	1	1	0
0.0.3.0.0.1.0.0	1	2	3	0	0	0	0	0	79	1	0	0	0	0	1	0	1	1	0	0	1	1	0	0	1	0	1	0	0	1	0	1	0	0	1	1	1	1	1	1	0	1	1	1	1	1	1	1	0
0.0.3.0.0.1.0.0.0	1	5	13	0	0	0	0	0	43	1	0	0	0	0	1	0	1	1	0	0	1	1	0	0	1	0	1	0	0	1	0	1	0	0	1	1	1	1	1	1	0	0	0	0	0	0	1	1	0
0.0.3.0.0.1.0.0.0.0	1	26	0	9	0	19	0	0	1	0	0	0	0	0	0	0	0	0	0	0	0	0	0	0	0	0	0	0	0	0	0	0	0	0	0	0	0	1	0	0	0	0	0	0	0	0	0	0	0
0.0.3.0.0.1.0.0.0.1	1	1	0	0	0	1	0	0	15	1	0	0	0	0	0	0	1	1	0	0	1	1	0	0	1	0	1	0	0	1	0	1	0	0	0	0	0	0	1	1	0	0	0	0	0	0	0	0	0
0.0.3.0.0.1.0.0.0.1.0	1	4	0	0	0	0	1	3	1	1	0	0	0	0	0	0	0	0	0	0	0	0	0	0	0	0	0	0	0	0	0	0	0	0	0	0	0	0	0	0	0	0	0	0	0	0	0	0	0
0.0.3.0.0.1.0.0.0.1.1	1	7	0	0	0	0	14	0	6	0	0	0	0	0	0	0	0	0	0	0	1	1	0	0	0	0	0	0	0	0	0	0	0	0	0	0	0	0	1	1	0	0	0	0	0	0	0	0	0
0.0.3.0.0.1.0.0.0.2	1	2	0	0	2	0	0	0	37	0	0	0	0	0	1	0	1	1	0	0	1	1	0	0	1	0	1	0	0	1	0	1	0	0	1	1	1	0	1	1	0	0	0	0	0	0	0	0	0
0.0.3.0.0.1.0.0.0.2.0	1	2	0	0	6	0	0	0	25	0	0	0	0	0	1	0	1	1	0	0	1	1	0	0	1	0	0	0	0	1	0	1	0	0	1	1	1	0	1	1	0	0	0	0	0	0	0	0	0
0.0.3.0.0.1.0.0.0.2.0.0	1	6	0	0	9	0	0	0	23	0	0	0	0	0	0	0	1	1	0	0	1	1	0	0	1	0	0	0	0	1	0	1	0	0	1	1	0	0	1	1	0	0	0	0	0	0	0	0	0
0.0.3.0.0.1.0.0.0.2.0.0.0	1	2	0	0	3	0	0	0	21	0	0	0	0	0	0	0	1	1	0	0	1	1	0	0	1	0	0	0	0	1	0	1	0	0	0	0	0	0	1	1	0	0	0	0	0	0	0	0	0
0.0.3.0.0.1.0.0.0.2.0.0.0.0	1	1121	1	0	2	5	1577	202	1	0	0	0	0	0	0	0	0	0	0	0	0	0	0	0	0	0	0	0	0	0	0	0	0	0	0	0	0	0	0	0	0	0	0	0	0	0	0	0	0
0.0.3.0.0.1.0.0.0.2.0.0.0.1	1	1125	3	2	1	10	1576	203	1	0	0	0	0	0	0	0	0	0	0	0	0	0	0	0	0	0	0	0	0	0	0	0	0	0	0	0	0	0	0	0	0	0	0	0	0	0	0	0	0
0.0.3.0.0.1.0.0.0.2.0.0.0.2	1	17	2	2	2	12	0	0	1	0	0	0	0	0	0	0	0	0	0	0	0	0	0	0	1	0	0	0	0	0	0	0	0	0	0	0	0	0	0	0	0	0	0	0	0	0	0	0	0
0.0.3.0.0.1.0.0.0.2.0.0.1	1	3	0	0	3	0	0	0	21	0	0	0	0	0	0	0	1	1	0	0	1	1	0	0	1	0	0	0	0	1	0	1	0	0	1	1	0	0	1	1	0	0	0	0	0	0	0	0	0
0.0.3.0.0.1.0.0.0.2.0.0.1.0	1	5	0	0	6	0	0	0	17	0	0	0	0	0	0	0	1	1	0	0	1	1	0	0	1	0	0	0	0	1	0	1	0	0	1	1	0	0	1	1	0	0	0	0	0	0	0	0	0
0.0.3.0.0.1.0.0.0.2.0.0.1.0.0	1	33	0	0	0	1	5	44	10	0	0	0	0	0	0	0	1	1	0	0	1	1	0	0	0	0	0	0	0	0	0	0	0	0	1	1	0	0	1	1	0	0	0	0	0	0	0	0	0
0.0.3.0.0.1.0.0.0.2.0.0.1.0.0.0	1	2	0	0	0	0	0	2	4	0	0	0	0	0	0	0	0	0	0	0	1	1	0	0	0	0	0	0	0	0	0	0	0	0	1	1	0	0	0	0	0	0	0	0	0	0	0	0	0
0.0.3.0.0.1.0.0.0.2.0.1	1	4	0	0	4	0	0	0	23	0	0	0	0	0	1	0	1	1	0	0	1	1	0	0	1	0	0	0	0	1	0	1	0	0	1	1	1	0	1	1	0	0	0	0	0	0	0	0	0
0.0.3.0.0.1.0.0.0.2.0.1.0	1	1	0	0	1	0	0	0	17	0	0	0	0	0	1	0	0	0	0	0	1	1	0	0	1	0	0	0	0	1	0	1	0	0	1	1	1	0	1	1	0	0	0	0	0	0	0	0	0
0.0.3.0.0.1.0.0.0.2.0.1.0.0	1	826	0	0	24	1	1136	194	1	0	0	0	0	0	1	0	0	0	0	0	0	0	0	0	0	0	0	0	0	0	0	0	0	0	0	0	0	0	0	0	0	0	0	0	0	0	0	0	0
0.0.3.0.0.1.0.0.0.2.0.1.0.1	1	41	0	4	1	27	13	0	1	0	0	0	0	0	0	0	0	0	0	0	0	0	0	0	0	0	0	0	0	0	0	0	0	0	0	0	1	0	0	0	0	0	0	0	0	0	0	0	0
0.0.3.0.0.1.0.0.0.2.1	1	12	0	0	14	0	0	0	35	0	0	0	0	0	0	0	1	1	0	0	1	1	0	0	1	0	1	0	0	1	0	1	0	0	1	1	0	0	1	1	0	0	0	0	0	0	0	0	0
0.0.3.0.0.1.0.0.0.2.1.0	1	1	0	0	0	0	1	0	16	0	0	0	0	0	0	0	0	0	0	0	0	0	0	0	0	0	0	0	0	0	0	0	0	0	0	0	0	0	0	0	0	0	0	0	0	0	0	0	0
0.0.3.0.0.1.0.0.0.2.1.0.0	1	316	1	54	16	4	449	1	12	0	0	0	0	0	0	0	0	0	0	0	0	0	0	0	0	0	0	0	0	0	0	0	0	0	0	0	0	0	0	0	0	0	0	0	0	0	0	0	0
0.0.3.0.0.1.0.0.0.2.1.0.0.0	1	357	1	4	2	1	504	114	10	0	0	0	0	0	0	0	0	0	0	0	0	0	0	0	0	0	0	0	0	0	0	0	0	0	0	0	0	0	0	0	0	0	0	0	0	0	0	0	0
0.0.3.0.0.1.0.0.0.2.1.0.0.0.0	1	64	0	0	0	0	90	31	8	0	0	0	0	0	0	0	0	0	0	0	0	0	0	0	0	0	0	0	0	0	0	0	0	0	0	0	0	0	0	0	0	0	0	0	0	0	0	0	0
0.0.3.0.0.1.0.0.0.2.1.0.0.0.0.0	1	2	0	0	0	0	0	2	4	0	0	0	0	0	0	0	0	0	0	0	0	0	0	0	0	0	0	0	0	0	0	0	0	0	0	0	0	0	0	0	0	0	0	0	0	0	0	0	0
0.0.3.0.0.1.0.0.0.2.1.0.0.0.1	1	375	0	2	59	31	574	38	8	0	0	0	0	0	0	0	0	0	0	0	0	0	0	0	0	0	0	0	0	0	0	0	0	0	0	0	0	0	0	0	0	0	0	0	0	0	0	0	0
0.0.3.0.0.1.0.0.0.2.1.0.0.0.1.0	1	1	0	0	0	0	1	0	4	0	0	0	0	0	0	0	0	0	0	0	0	0	0	0	0	0	0	0	0	0	0	0	0	0	0	0	0	0	0	0	0	0	0	0	0	0	0	0	0
0.0.3.0.0.1.0.0.0.2.1.0.0.0.2	1	13	0	0	0	0	17	3	8	0	0	0	0	0	0	0	0	0	0	0	0	0	0	0	0	0	0	0	0	0	0	0	0	0	0	0	0	0	0	0	0	0	0	0	0	0	0	0	0
0.0.3.0.0.1.0.0.0.2.1.0.0.1	1	18	0	0	0	0	38	0	10	0	0	0	0	0	0	0	0	0	0	0	0	0	0	0	0	0	0	0	0	0	0	0	0	0	0	0	0	0	0	0	0	0	0	0	0	0	0	0	0
0.0.3.0.0.1.0.0.0.2.1.0.0.1.0	1	63	0	2	6	17	53	2	2	0	0	0	0	0	0	0	0	0	0	0	0	0	0	0	0	0	0	0	0	0	0	0	0	0	0	0	0	0	0	0	0	0	0	0	0	0	0	0	0
0.0.3.0.0.1.0.0.0.2.1.0.0.2	1	7	0	0	0	0	22	0	10	0	0	0	0	0	0	0	0	0	0	0	0	0	0	0	0	0	0	0	0	0	0	0	0	0	0	0	0	0	0	0	0	0	0	0	0	0	0	0	0
0.0.3.0.0.1.0.0.0.3	1	6	0	0	0	0	7	0	30	0	0	0	0	0	0	0	1	1	0	0	1	1	0	0	0	0	1	0	0	0	0	0	0	0	1	1	0	0	1	1	0	0	0	0	0	0	0	0	0
0.0.3.0.0.1.0.0.0.3.0	1	29	0	0	0	0	37	0	28	0	0	0	0	0	0	0	1	1	0	0	1	1	0	0	0	0	1	0	0	0	0	0	0	0	1	1	0	0	1	1	0	0	0	0	0	0	0	0	0
0.0.3.0.0.1.0.0.0.3.0.0	1	1278	2	60	81	36	1944	164	1	0	0	0	0	0	0	0	0	0	0	0	0	0	0	0	0	0	0	0	0	0	0	0	0	0	0	0	0	0	0	0	0	0	0	0	0	0	0	0	0
0.0.3.0.0.1.0.0.0.3.0.1	1	11	0	0	0	0	12	0	14	0	0	0	0	0	0	0	0	0	0	0	0	0	0	0	0	0	0	0	0	0	0	0	0	0	0	0	0	0	0	0	0	0	0	0	0	0	0	0	0
0.0.3.0.0.1.0.0.0.3.0.1.0	1	5	0	0	0	0	9	0	12	0	0	0	0	0	0	0	0	0	0	0	0	0	0	0	0	0	0	0	0	0	0	0	0	0	0	0	0	0	0	0	0	0	0	0	0	0	0	0	0
0.0.3.0.0.1.0.0.0.3.0.2	1	23	0	0	0	0	55	0	16	0	0	0	0	0	0	0	1	1	0	0	1	1	0	0	0	0	0	0	0	0	0	0	0	0	1	1	0	0	1	1	0	0	0	0	0	0	0	0	0
0.0.3.0.0.1.0.0.0.3.0.2.0	1	1	0	0	0	0	1	0	6	0	0	0	0	0	0	0	0	0	0	0	1	1	0	0	0	0	0	0	0	0	0	0	0	0	0	0	0	0	1	1	0	0	0	0	0	0	0	0	0
0.0.3.0.0.1.0.0.0.3.0.2.1	1	1	0	0	0	0	1	0	6	0	0	0	0	0	0	0	0	0	0	0	0	0	0	0	0	0	0	0	0	0	0	0	0	0	0	0	0	0	1	1	0	0	0	0	0	0	0	0	0
0.0.3.0.0.1.0.0.0.3.1	1	4	0	0	0	0	4	0	16	0	0	0	0	0	0	0	0	0	0	0	1	1	0	0	0	0	0	0	0	0	0	0	0	0	1	1	0	0	1	1	0	0	0	0	0	0	0	0	0
0.0.3.0.0.1.0.0.0.4	1	3	0	0	0	0	4	0	15	0	0	0	0	0	1	0	1	1	0	0	1	1	0	0	0	0	1	0	0	1	0	1	0	0	0	0	1	0	1	1	0	0	0	0	0	0	0	0	0
0.0.3.0.0.1.0.0.0.5	1	1	0	0	0	0	1	0	26	0	0	0	0	0	0	0	1	1	0	0	1	1	0	0	0	0	1	0	0	1	0	1	0	0	1	1	0	0	0	0	0	0	0	0	0	0	0	0	0
0.0.3.0.0.1.0.0.0.6	1	1	0	0	0	0	1	0	18	0	0	0	0	0	0	0	1	1	0	0	1	1	0	0	0	0	0	0	0	1	0	1	0	0	1	1	0	0	1	1	0	0	0	0	0	0	0	0	0
0.0.3.0.0.1.0.0.1	1	1	1	0	0	0	0	0	45	0	0	0	0	0	1	0	1	1	0	0	1	1	0	0	1	0	1	0	0	1	0	1	0	0	1	1	1	1	1	1	0	1	1	1	1	1	1	1	0
0.0.3.0.0.1.0.0.1.0	1	1	0	0	0	1	0	0	14	0	0	0	0	0	0	0	0	0	0	0	0	0	0	0	0	0	0	0	0	0	0	0	0	0	0	0	0	0	0	0	0	0	1	1	1	1	0	0	0
0.0.3.0.0.1.0.0.1.0.0	1	2	0	0	0	2	0	0	12	0	0	0	0	0	0	0	0	0	0	0	0	0	0	0	0	0	0	0	0	0	0	0	0	0	0	0	0	0	0	0	0	0	1	1	1	1	0	0	0
0.0.3.0.0.1.0.0.1.0.1	1	15	0	0	19	0	0	0	11	0	0	0	0	0	0	0	0	0	0	0	0	0	0	0	0	0	0	0	0	0	0	0	0	0	0	0	0	0	0	0	0	0	1	1	1	1	0	0	0
0.0.3.0.0.1.0.0.1.1	1	1	0	0	1	0	0	0	11	0	0	0	0	0	0	0	0	0	0	0	0	0	0	0	0	0	0	0	0	0	0	0	0	0	0	0	0	0	0	0	0	0	0	0	1	1	0	0	0
0.0.3.0.0.1.0.0.1.2	1	2	0	0	0	0	13	0	6	0	0	0	0	0	0	0	0	0	0	0	0	0	0	0	0	0	0	0	0	0	0	0	0	0	0	0	0	0	0	0	0	0	1	1	0	0	0	0	0
0.0.3.0.0.1.0.0.1.3	1	2	0	0	0	2	0	0	9	0	0	0	0	0	0	0	0	0	0	0	0	0	0	0	0	0	0	0	0	0	0	0	0	0	0	0	0	0	0	0	0	1	1	1	1	1	0	0	0
0.0.3.0.0.1.0.0.2	1	2	0	0	2	0	0	0	6	0	0	0	0	0	0	0	0	0	0	0	0	0	0	0	0	0	0	0	0	0	0	0	0	0	0	0	0	0	0	0	0	0	0	0	0	0	0	0	0
0.0.3.0.0.1.0.0.3	1	1	0	0	0	0	1	0	24	0	0	0	0	0	0	0	0	0	0	0	0	0	0	0	0	0	0	0	0	0	0	0	0	0	0	0	0	0	0	0	0	0	1	1	1	1	0	0	0
0.0.3.0.0.1.0.1	1	1	1	0	0	0	0	0	76	0	0	0	0	0	1	0	1	1	0	0	1	1	0	0	1	0	1	0	0	1	0	1	0	0	1	1	1	1	1	1	0	1	1	1	1	1	0	0	0
0.0.3.0.0.1.0.1.0	1	1	1	0	0	0	0	0	35	0	0	0	0	0	0	0	0	0	0	0	0	0	0	0	0	0	0	0	0	0	0	0	0	0	0	0	0	0	0	0	0	1	1	1	1	1	0	0	0
0.0.3.0.0.1.0.1.0.0	1	1	0	0	0	0	1	0	14	0	0	0	0	0	0	0	0	0	0	0	0	0	0	0	0	0	0	0	0	0	0	0	0	0	0	0	0	0	0	0	0	0	1	1	1	1	0	0	0
0.0.3.0.0.1.0.1.0.0.0	1	1	0	0	0	0	1	0	12	0	0	0	0	0	0	0	0	0	0	0	0	0	0	0	0	0	0	0	0	0	0	0	0	0	0	0	0	0	0	0	0	0	1	1	1	1	0	0	0
0.0.3.0.0.1.1	1	1	1	0	0	0	0	0	94	0	0	0	0	0	1	0	1	1	0	0	1	1	0	0	1	0	1	0	0	1	0	1	0	0	1	1	1	1	1	1	0	1	1	1	1	1	0	0	0
0.0.3.0.0.1.1.0	1	1	1	0	0	0	0	0	90	0	0	0	0	0	1	0	1	1	0	0	1	1	0	0	1	0	1	0	0	1	0	1	0	0	1	1	1	1	1	1	0	1	1	1	1	1	0	0	0
0.0.3.0.0.1.1.0.0	1	1	0	0	0	0	1	0	16	0	0	0	0	0	0	0	0	0	0	0	0	0	0	0	0	0	0	0	0	0	0	0	0	0	0	0	0	0	0	0	0	0	1	1	1	1	0	0	0
0.0.3.0.0.1.1.0.0.0	1	3	0	0	0	0	5	0	14	0	0	0	0	0	0	0	0	0	0	0	0	0	0	0	0	0	0	0	0	0	0	0	0	0	0	0	0	0	0	0	0	0	1	1	1	1	0	0	0
0.0.3.0.0.1.1.0.1	1	3	0	0	0	0	3	0	16	0	0	0	0	0	0	0	0	0	0	0	0	0	0	0	0	0	0	0	0	0	0	0	0	0	0	0	0	0	0	0	0	0	0	0	1	1	0	0	0
0.0.3.0.0.1.1.0.2	1	1	0	0	0	0	1	0	16	0	0	0	0	0	0	0	0	0	0	0	0	0	0	0	0	0	0	0	0	0	0	0	0	0	0	0	0	0	0	0	0	0	1	1	1	1	0	0	0
0.0.3.0.0.1.1.1	1	1	1	0	0	0	0	0	90	0	0	0	0	0	1	0	1	1	0	0	1	1	0	0	1	0	1	0	0	1	0	1	0	0	1	1	1	1	1	1	0	1	1	1	1	1	0	0	0
0.0.3.0.0.1.2	1	2	0	0	0	2	0	0	19	0	0	0	0	0	0	0	0	0	0	0	0	0	0	0	0	0	0	0	0	0	0	0	0	0	0	0	0	0	0	0	0	0	1	1	1	1	0	0	0
0.0.3.0.0.1.3	1	1	0	0	0	1	0	0	20	0	0	0	0	0	0	0	0	0	0	0	0	0	0	0	0	0	0	0	0	0	0	0	0	0	0	0	0	0	0	0	0	0	1	1	1	1	0	0	0
0.0.3.0.0.2	1	1	1	0	0	0	0	0	90	1	1	1	0	0	1	1	1	1	0	0	1	1	0	0	1	0	1	0	0	1	1	1	1	0	1	1	1	1	1	1	1	1	1	1	1	1	1	1	1
0.0.3.0.1	1	1	2	0	0	0	0	0	107	1	1	1	0	0	1	1	1	1	0	0	1	1	0	0	1	0	1	0	0	1	1	1	1	0	1	1	1	1	1	1	1	1	1	1	1	1	1	1	1
0.0.3.0.1.0	1	1	1	0	0	0	0	0	102	1	0	0	0	0	1	0	1	1	0	0	1	1	0	0	1	0	1	0	0	1	1	1	1	0	1	1	1	1	1	1	0	1	1	1	1	1	1	1	0
0.0.3.0.1.0.0	1	1	1	0	0	0	0	0	100	1	0	0	0	0	1	0	1	1	0	0	1	1	0	0	1	0	1	0	0	1	0	1	0	0	1	1	1	1	1	1	0	1	1	1	1	1	1	1	0
0.0.3.0.1.0.0.0	1	1	1	0	0	0	0	0	97	1	0	0	0	0	1	0	1	1	0	0	1	1	0	0	1	0	1	0	0	1	0	1	0	0	1	1	1	1	1	1	0	1	1	1	1	1	1	1	0
0.0.3.0.1.0.0.0.0	1	2	2	0	0	0	0	0	83	1	0	0	0	0	1	0	1	1	0	0	1	1	0	0	1	0	1	0	0	1	0	1	0	0	1	1	1	1	1	1	0	1	1	1	1	1	1	1	0
0.0.3.0.1.0.0.0.0.0	1	1	1	0	0	0	0	0	82	0	0	0	0	0	1	0	1	1	0	0	1	1	0	0	1	0	1	0	0	1	0	1	0	0	1	1	1	1	1	1	0	1	1	1	1	1	1	1	0
0.0.3.0.1.0.0.0.0.0.0	1	7	15	0	0	0	0	0	37	0	0	0	0	0	0	0	0	0	0	0	0	0	0	0	0	0	0	0	0	0	0	0	0	0	0	0	0	0	0	0	0	1	1	1	1	1	0	0	0
0.0.3.0.1.0.0.0.0.0.0.0	1	6	0	0	10	0	0	0	17	0	0	0	0	0	0	0	0	0	0	0	0	0	0	0	0	0	0	0	0	0	0	0	0	0	0	0	0	0	0	0	0	0	1	1	1	1	0	0	0
0.0.3.0.1.0.0.0.0.0.0.0.0	1	8	0	0	11	0	0	0	15	0	0	0	0	0	0	0	0	0	0	0	0	0	0	0	0	0	0	0	0	0	0	0	0	0	0	0	0	0	0	0	0	0	1	1	1	1	0	0	0
0.0.3.0.1.0.0.0.0.0.0.0.0.0	1	9	0	0	7	0	7	0	4	0	0	0	0	0	0	0	0	0	0	0	0	0	0	0	0	0	0	0	0	0	0	0	0	0	0	0	0	0	0	0	0	0	0	0	0	0	0	0	0
0.0.3.0.1.0.0.0.0.0.0.0.1	1	6	0	0	6	0	0	0	13	0	0	0	0	0	0	0	0	0	0	0	0	0	0	0	0	0	0	0	0	0	0	0	0	0	0	0	0	0	0	0	0	0	1	1	1	1	0	0	0
0.0.3.0.1.0.0.0.0.0.0.0.1.0	1	833	6	0	25	1	1136	194	1	0	0	0	0	0	0	0	0	0	0	0	0	0	0	0	0	0	0	0	0	0	0	0	0	0	0	0	0	0	0	0	0	0	0	0	0	0	0	0	0
0.0.3.0.1.0.0.0.0.0.0.1	1	13	0	0	15	0	0	0	27	0	0	0	0	0	0	0	0	0	0	0	0	0	0	0	0	0	0	0	0	0	0	0	0	0	0	0	0	0	0	0	0	0	1	1	1	1	0	0	0
0.0.3.0.1.0.0.0.0.0.0.1.0	1	1135	9	60	83	36	1629	166	1	0	0	0	0	0	0	0	0	0	0	0	0	0	0	0	0	0	0	0	0	0	0	0	0	0	0	0	0	0	0	0	0	0	0	0	0	0	0	0	0
0.0.3.0.1.0.0.0.0.0.0.1.1	1	55	1	58	18	7	0	0	10	0	0	0	0	0	0	0	0	0	0	0	0	0	0	0	0	0	0	0	0	0	0	0	0	0	0	0	0	0	0	0	0	0	0	0	0	0	0	0	0
0.0.3.0.1.0.0.0.0.0.0.1.1.0	1	61	0	2	57	22	2	0	8	0	0	0	0	0	0	0	0	0	0	0	0	0	0	0	0	0	0	0	0	0	0	0	0	0	0	0	0	0	0	0	0	0	0	0	0	0	0	0	0
0.0.3.0.1.0.0.0.0.0.0.1.1.0.0	1	131	0	0	2	9	220	0	7	0	0	0	0	0	0	0	0	0	0	0	0	0	0	0	0	0	0	0	0	0	0	0	0	0	0	0	0	0	0	0	0	0	0	0	0	0	0	0	0
0.0.3.0.1.0.0.0.0.0.0.1.1.0.0.0	1	204	0	0	1	0	368	13	2	0	0	0	0	0	0	0	0	0	0	0	0	0	0	0	0	0	0	0	0	0	0	0	0	0	0	0	0	0	0	0	0	0	0	0	0	0	0	0	0
0.0.3.0.1.0.0.0.0.0.0.1.1.0.0.1	1	208	0	0	0	0	351	9	1	0	0	0	0	0	0	0	0	0	0	0	0	0	0	0	0	0	0	0	0	0	0	0	0	0	0	0	0	0	0	0	0	0	0	0	0	0	0	0	0
0.0.3.0.1.0.0.0.0.0.0.1.1.0.1	1	9	5	0	4	0	0	0	1	0	0	0	0	0	0	0	0	0	0	0	0	0	0	0	0	0	0	0	0	0	0	0	0	0	0	0	0	0	0	0	0	0	0	0	0	0	0	0	0
0.0.3.0.1.0.0.0.0.0.0.1.1.1	1	155	0	0	0	1	365	0	9	0	0	0	0	0	0	0	0	0	0	0	0	0	0	0	0	0	0	0	0	0	0	0	0	0	0	0	0	0	0	0	0	0	0	0	0	0	0	0	0
0.0.3.0.1.0.0.0.0.0.0.1.1.1.0	1	21	0	0	0	0	34	0	8	0	0	0	0	0	0	0	0	0	0	0	0	0	0	0	0	0	0	0	0	0	0	0	0	0	0	0	0	0	0	0	0	0	0	0	0	0	0	0	0
0.0.3.0.1.0.0.0.0.0.0.1.1.1.0.0	1	15	0	0	0	0	26	0	4	0	0	0	0	0	0	0	0	0	0	0	0	0	0	0	0	0	0	0	0	0	0	0	0	0	0	0	0	0	0	0	0	0	0	0	0	0	0	0	0
0.0.3.0.1.0.0.0.0.0.0.1.2	1	10	0	0	2	0	19	1	9	0	0	0	0	0	0	0	0	0	0	0	0	0	0	0	0	0	0	0	0	0	0	0	0	0	0	0	0	0	0	0	0	0	0	0	0	0	0	0	0
0.0.3.0.1.0.0.0.0.0.0.1.3	1	4	0	0	0	0	8	0	12	0	0	0	0	0	0	0	0	0	0	0	0	0	0	0	0	0	0	0	0	0	0	0	0	0	0	0	0	0	0	0	0	0	0	0	0	0	0	0	0
0.0.3.0.1.0.0.0.0.0.0.2	1	1	1	0	0	0	0	0	19	0	0	0	0	0	0	0	0	0	0	0	0	0	0	0	0	0	0	0	0	0	0	0	0	0	0	0	0	0	0	0	0	1	1	1	1	1	0	0	0
0.0.3.0.1.0.0.0.0.0.0.2.0	1	130	20	29	108	26	0	0	2	0	0	0	0	0	0	0	0	0	0	0	0	0	0	0	0	0	0	0	0	0	0	0	0	0	0	0	0	0	0	0	0	0	0	0	0	0	0	0	0
0.0.3.0.1.0.0.0.0.0.0.2.1	1	1	0	0	0	1	0	0	12	0	0	0	0	0	0	0	0	0	0	0	0	0	0	0	0	0	0	0	0	0	0	0	0	0	0	0	0	0	0	0	0	1	1	1	1	1	0	0	0
0.0.3.0.1.0.0.0.0.0.0.2.1.0	1	40	6	4	2	20	12	0	1	0	0	0	0	0	0	0	0	0	0	0	0	0	0	0	0	0	0	0	0	0	0	0	0	0	0	0	0	0	0	0	0	0	0	0	0	0	0	0	0
0.0.3.0.1.0.0.0.0.0.0.2.1.1	1	6	6	0	0	0	0	0	1	0	0	0	0	0	0	0	0	0	0	0	0	0	0	0	0	0	0	0	0	0	0	0	0	0	0	0	0	0	0	0	0	1	0	0	0	0	0	0	0
0.0.3.0.1.0.0.0.0.0.0.2.1.2	1	13	6	0	0	0	7	0	1	0	0	0	0	0	0	0	0	0	0	0	0	0	0	0	0	0	0	0	0	0	0	0	0	0	0	0	0	0	0	0	0	0	0	0	0	0	0	0	0
0.0.3.0.1.0.0.0.0.0.0.2.1.3	1	9	5	0	4	0	0	0	1	0	0	0	0	0	0	0	0	0	0	0	0	0	0	0	0	0	0	0	0	0	0	0	0	0	0	0	0	0	0	0	0	0	0	0	0	0	0	0	0
0.0.3.0.1.0.0.0.0.0.0.2.2	1	2	0	0	0	0	2	0	10	0	0	0	0	0	0	0	0	0	0	0	0	0	0	0	0	0	0	0	0	0	0	0	0	0	0	0	0	0	0	0	0	0	1	1	0	0	0	0	0
0.0.3.0.1.0.0.0.0.0.0.2.3	1	1	0	0	0	0	1	0	11	0	0	0	0	0	0	0	0	0	0	0	0	0	0	0	0	0	0	0	0	0	0	0	0	0	0	0	0	0	0	0	0	0	1	1	1	1	0	0	0
0.0.3.0.1.1	1	1	1	0	0	0	0	0	104	1	0	1	0	0	1	1	1	1	0	0	1	1	0	0	1	0	1	0	0	1	0	1	0	0	1	1	1	1	1	1	1	1	1	1	1	1	1	1	1
0.0.3.0.1.1.0	1	1	1	0	0	0	0	0	100	1	0	1	0	0	1	1	1	1	0	0	1	1	0	0	1	0	1	0	0	1	0	1	0	0	1	1	1	1	1	1	1	1	1	1	1	1	1	1	1
0.0.3.0.1.1.0.0	1	2	2	0	0	0	0	0	13	0	0	0	0	0	0	0	0	0	0	0	0	0	0	0	0	0	0	0	0	0	0	0	0	0	0	0	0	0	0	0	0	0	1	1	0	0	0	0	1
0.0.3.0.1.1.0.0.0	1	1	1	0	0	0	0	0	11	0	0	0	0	0	0	0	0	0	0	0	0	0	0	0	0	0	0	0	0	0	0	0	0	0	0	0	0	0	0	0	0	0	1	1	0	0	0	0	1
0.0.3.0.1.1.0.0.0.0	1	1	1	0	0	0	0	0	10	0	0	0	0	0	0	0	0	0	0	0	0	0	0	0	0	0	0	0	0	0	0	0	0	0	0	0	0	0	0	0	0	0	1	1	0	0	0	0	0
0.0.3.0.1.1.0.1	1	1	1	0	0	0	0	0	92	0	0	1	0	0	1	1	1	1	0	0	1	1	0	0	1	0	1	0	0	1	0	1	0	0	1	1	1	1	1	1	1	1	1	1	1	1	1	1	1
0.0.3.0.1.1.1	1	1	1	0	0	0	0	0	57	0	0	0	0	0	0	0	0	0	0	0	0	0	0	0	0	0	0	0	0	0	0	0	0	0	0	0	0	0	0	0	1	1	1	1	1	1	0	0	1
0.0.3.0.1.1.2	1	1	1	0	0	0	0	0	100	1	0	1	0	0	1	1	1	1	0	0	1	1	0	0	1	0	1	0	0	1	0	1	0	0	0	0	1	1	1	1	1	1	1	1	1	1	1	1	1
0.0.3.0.2	1	1	1	0	0	0	0	0	108	1	0	1	0	0	1	1	1	1	0	0	1	1	0	0	1	0	1	0	0	1	1	1	1	0	1	1	1	1	1	1	1	1	1	1	1	1	1	1	1
0.0.3.0.2.0	1	1	1	0	0	0	0	0	106	1	0	1	0	0	1	1	1	1	0	0	1	1	0	0	1	0	1	0	0	1	1	1	1	0	1	1	1	1	1	1	1	1	1	1	1	1	1	1	1
0.0.3.0.3	1	1	1	0	0	0	0	0	108	0	1	1	0	0	1	1	1	1	0	0	1	1	0	0	1	0	1	0	0	1	1	1	1	0	1	1	1	1	1	1	1	1	1	1	1	1	1	1	1
0.0.3.0.4	1	1	1	0	0	0	0	0	105	1	1	1	0	0	1	1	1	1	0	0	1	1	0	0	1	0	1	0	0	1	1	1	1	0	0	0	1	1	1	1	1	1	1	1	1	1	1	1	1
0.0.3.1	1	1	1	0	0	0	0	0	105	1	0	1	0	0	1	1	1	1	0	0	1	1	0	0	1	0	1	0	0	1	1	1	1	0	1	1	1	1	1	1	1	1	1	1	1	1	1	1	1
0.0.3.1.0	1	7	0	0	0	5	2	0	13	0	0	0	0	0	0	0	0	0	0	0	0	0	0	0	0	0	0	0	0	0	0	0	0	0	0	0	0	0	0	0	0	0	0	0	0	0	0	0	0
0.0.3.1.0.0	1	10	0	0	0	0	10	0	11	0	0	0	0	0	0	0	0	0	0	0	0	0	0	0	0	0	0	0	0	0	0	0	0	0	0	0	0	0	0	0	0	0	0	0	0	0	0	0	0
0.0.3.1.0.0.0	1	162	0	0	2	0	268	6	6	0	0	0	0	0	0	0	0	0	0	0	0	0	0	0	0	0	0	0	0	0	0	0	0	0	0	0	0	0	0	0	0	0	0	0	0	0	0	0	0
0.0.3.1.0.1	1	1	0	0	0	0	1	0	11	0	0	0	0	0	0	0	0	0	0	0	0	0	0	0	0	0	0	0	0	0	0	0	0	0	0	0	0	0	0	0	0	0	0	0	0	0	0	0	0
0.0.3.1.0.1.0	1	8	0	0	1	0	7	0	6	0	0	0	0	0	0	0	0	0	0	0	0	0	0	0	0	0	0	0	0	0	0	0	0	0	0	0	0	0	0	0	0	0	0	0	0	0	0	0	0
0.0.3.1.0.1.1	1	1	0	0	0	1	0	0	9	0	0	0	0	0	0	0	0	0	0	0	0	0	0	0	0	0	0	0	0	0	0	0	0	0	0	0	0	0	0	0	0	0	0	0	0	0	0	0	0
0.0.3.1.0.1.1.0	1	40	0	0	0	0	104	0	1	0	0	0	0	0	0	0	0	0	0	0	0	0	0	0	0	0	0	0	0	0	0	0	0	0	0	0	0	0	0	0	0	0	0	0	0	0	0	0	0
0.0.3.2	1	1	1	0	0	0	0	0	77	0	0	0	0	0	1	0	1	1	0	0	1	1	0	0	1	0	1	0	0	1	0	1	0	0	1	1	1	1	1	1	0	1	1	1	1	1	0	0	0
0.0.4	0	0	0	0	0	0	0	0	28	0	0	0	0	0	0	0	0	0	0	0	0	0	0	0	0	0	0	0	0	0	0	0	0	0	0	0	0	0	0	0	1	1	1	1	1	1	0	0	1
0.0.4.0	1	1	0	1	0	0	0	0	19	0	0	0	0	0	0	0	0	0	0	0	0	0	0	0	0	0	0	0	0	0	0	0	0	0	0	0	0	0	0	0	1	0	1	1	1	1	0	0	1
0.0.5	0	0	0	0	0	0	0	0	33	1	0	1	0	0	0	1	1	1	0	0	1	1	0	0	1	0	1	0	0	1	1	1	1	0	1	1	0	0	1	1	0	0	0	0	0	0	1	1	0
0.0.5.0	1	1	0	1	0	0	0	0	24	1	0	1	0	0	0	1	1	1	0	0	1	1	0	0	1	0	1	0	0	1	0	1	0	0	1	1	0	0	1	1	0	0	0	0	0	0	0	0	0
0.0.5.1	1	1	0	1	0	0	0	0	26	0	0	1	0	0	0	1	1	1	0	0	1	1	0	0	1	0	0	0	0	1	0	1	0	0	1	1	0	0	1	1	0	0	0	0	0	0	0	0	0
0.1	0	0	0	0	0	0	0	0	132	1	0	1	1	0	1	1	1	1	0	0	1	1	0	0	0	1	1	0	0	1	1	1	1	0	1	1	1	0	1	1	1	1	1	1	1	1	0	0	1
0.1.0	1	1	0	0	0	0	1	0	32	0	0	0	0	0	0	0	0	0	0	0	0	0	0	0	0	0	0	0	0	0	0	0	0	0	0	0	0	0	0	0	0	0	1	1	1	1	0	0	0
0.1.0.0	1	1	0	0	0	0	2	0	27	0	0	0	0	0	0	0	0	0	0	0	0	0	0	0	0	0	0	0	0	0	0	0	0	0	0	0	0	0	0	0	0	0	0	0	1	1	0	0	0
0.1.0.0.0	1	1	0	0	0	0	1	0	24	0	0	0	0	0	0	0	0	0	0	0	0	0	0	0	0	0	0	0	0	0	0	0	0	0	0	0	0	0	0	0	0	0	0	0	1	1	0	0	0
0.1.0.0.0.0	1	1	0	0	0	0	1	0	1	0	0	0	0	0	0	0	0	0	0	0	0	0	0	0	0	0	0	0	0	0	0	0	0	0	0	0	0	0	0	0	0	0	0	0	0	0	0	0	0
0.1.0.0.1	1	1	0	0	0	0	1	0	23	0	0	0	0	0	0	0	0	0	0	0	0	0	0	0	0	0	0	0	0	0	0	0	0	0	0	0	0	0	0	0	0	0	0	0	1	1	0	0	0
0.1.0.0.1.0	1	2	0	0	0	0	2	0	12	0	0	0	0	0	0	0	0	0	0	0	0	0	0	0	0	0	0	0	0	0	0	0	0	0	0	0	0	0	0	0	0	0	0	0	0	0	0	0	0
0.1.0.0.2	1	2	0	0	0	0	2	0	12	0	0	0	0	0	0	0	0	0	0	0	0	0	0	0	0	0	0	0	0	0	0	0	0	0	0	0	0	0	0	0	0	0	0	0	0	0	0	0	0
0.1.0.1	1	1	0	0	0	0	1	0	26	0	0	0	0	0	0	0	0	0	0	0	0	0	0	0	0	0	0	0	0	0	0	0	0	0	0	0	0	0	0	0	0	0	1	1	1	1	0	0	0
0.1.0.1.0	1	1	0	0	0	0	1	0	24	0	0	0	0	0	0	0	0	0	0	0	0	0	0	0	0	0	0	0	0	0	0	0	0	0	0	0	0	0	0	0	0	0	1	1	1	1	0	0	0
0.1.0.1.0.0	1	4	0	0	0	3	0	8	5	0	0	0	0	0	0	0	0	0	0	0	0	0	0	0	0	0	0	0	0	0	0	0	0	0	0	0	0	0	0	0	0	0	0	0	0	0	0	0	0
0.1.0.2	1	1	0	0	0	0	1	0	25	0	0	0	0	0	0	0	0	0	0	0	0	0	0	0	0	0	0	0	0	0	0	0	0	0	0	0	0	0	0	0	0	0	1	1	1	1	0	0	0
0.1.0.3	1	7	0	0	0	0	9	0	25	0	0	0	0	0	0	0	0	0	0	0	0	0	0	0	0	0	0	0	0	0	0	0	0	0	0	0	0	0	0	0	0	0	1	1	1	1	0	0	0
0.1.0.4	1	1	0	0	0	0	1	0	24	0	0	0	0	0	0	0	0	0	0	0	0	0	0	0	0	0	0	0	0	0	0	0	0	0	0	0	0	0	0	0	0	0	0	0	1	1	0	0	0
0.1.0.4.0	1	1	0	0	0	0	1	0	13	0	0	0	0	0	0	0	0	0	0	0	0	0	0	0	0	0	0	0	0	0	0	0	0	0	0	0	0	0	0	0	0	0	0	0	0	0	0	0	0
0.1.0.4.0.0	1	1	0	0	0	0	0	1	10	0	0	0	0	0	0	0	0	0	0	0	0	0	0	0	0	0	0	0	0	0	0	0	0	0	0	0	0	0	0	0	0	0	0	0	0	0	0	0	0
0.1.0.4.1	1	1	0	0	0	0	1	0	23	0	0	0	0	0	0	0	0	0	0	0	0	0	0	0	0	0	0	0	0	0	0	0	0	0	0	0	0	0	0	0	0	0	0	0	1	1	0	0	0
0.1.0.4.1.0	1	1	0	0	0	0	1	0	15	0	0	0	0	0	0	0	0	0	0	0	0	0	0	0	0	0	0	0	0	0	0	0	0	0	0	0	0	0	0	0	0	0	0	0	1	1	0	0	0
0.1.0.5	1	1	0	0	0	0	1	0	26	0	0	0	0	0	0	0	0	0	0	0	0	0	0	0	0	0	0	0	0	0	0	0	0	0	0	0	0	0	0	0	0	0	1	1	1	1	0	0	0
0.1.0.6	1	1	0	0	0	0	1	0	30	0	0	0	0	0	0	0	0	0	0	0	0	0	0	0	0	0	0	0	0	0	0	0	0	0	0	0	0	0	0	0	0	0	1	1	1	1	0	0	0
0.1.0.6.0	1	1	0	0	0	0	1	0	28	0	0	0	0	0	0	0	0	0	0	0	0	0	0	0	0	0	0	0	0	0	0	0	0	0	0	0	0	0	0	0	0	0	1	1	1	1	0	0	0
0.1.0.6.0.0	1	2	0	0	0	0	2	0	14	0	0	0	0	0	0	0	0	0	0	0	0	0	0	0	0	0	0	0	0	0	0	0	0	0	0	0	0	0	0	0	0	0	1	1	1	1	0	0	0
0.1.1	1	1	0	0	0	0	1	0	47	0	0	0	0	0	0	0	1	1	0	0	1	1	0	0	0	0	1	0	0	1	0	1	0	0	1	1	0	0	1	1	0	0	0	0	0	0	0	0	0
0.1.1.0	1	16	0	0	0	0	17	0	45	0	0	0	0	0	0	0	1	1	0	0	1	1	0	0	0	0	1	0	0	1	0	1	0	0	1	1	0	0	1	1	0	0	0	0	0	0	0	0	0
0.1.1.0.0	1	11	0	0	0	0	13	0	43	0	0	0	0	0	0	0	1	1	0	0	1	1	0	0	0	0	1	0	0	0	0	0	0	0	1	1	0	0	1	1	0	0	0	0	0	0	0	0	0
0.1.1.0.0.0	1	17	0	0	0	0	28	0	30	0	0	0	0	0	0	0	1	1	0	0	1	1	0	0	0	0	0	0	0	0	0	0	0	0	1	1	0	0	1	1	0	0	0	0	0	0	0	0	0
0.1.1.0.0.0.0	1	24	0	0	0	0	43	0	28	0	0	0	0	0	0	0	1	1	0	0	1	1	0	0	0	0	0	0	0	0	0	0	0	0	1	1	0	0	1	1	0	0	0	0	0	0	0	0	0
0.1.1.0.0.0.0.0	1	460	33	55	75	26	463	3	1	0	0	0	0	0	0	0	0	0	0	0	0	0	0	0	0	0	0	0	0	0	0	0	0	0	0	0	0	0	0	0	0	0	0	0	0	0	0	0	0
0.1.1.0.0.0.0.1	1	719	35	0	58	8	1102	10	1	0	0	0	0	0	0	0	0	0	0	0	0	0	0	0	0	0	0	0	0	0	0	0	0	0	0	0	0	0	0	0	0	0	0	0	0	0	0	0	0
0.1.1.0.0.0.1	1	1	0	0	0	0	1	0	28	0	0	0	0	0	0	0	0	0	0	0	1	1	0	0	0	0	0	0	0	0	0	0	0	0	1	1	0	0	1	1	0	0	0	0	0	0	0	0	0
0.1.1.0.0.0.1.0	1	1	0	0	0	0	1	0	17	0	0	0	0	0	0	0	0	0	0	0	1	1	0	0	0	0	0	0	0	0	0	0	0	0	1	1	0	0	1	1	0	0	0	0	0	0	0	0	0
0.1.1.0.0.0.1.0.0	1	2	0	0	0	3	0	0	7	0	0	0	0	0	0	0	0	0	0	0	0	0	0	0	0	0	0	0	0	0	0	0	0	0	0	0	0	0	0	0	0	0	0	0	0	0	0	0	0
0.1.1.0.0.0.1.0.1	1	1	0	0	0	0	2	0	13	0	0	0	0	0	0	0	0	0	0	0	1	1	0	0	0	0	0	0	0	0	0	0	0	0	1	1	0	0	1	1	0	0	0	0	0	0	0	0	0
0.1.1.0.0.0.1.0.2	1	1	0	0	0	0	1	0	13	0	0	0	0	0	0	0	0	0	0	0	1	1	0	0	0	0	0	0	0	0	0	0	0	0	1	1	0	0	0	0	0	0	0	0	0	0	0	0	0
0.1.1.0.0.0.1.1	1	1	0	0	0	0	1	0	5	0	0	0	0	0	0	0	0	0	0	0	0	0	0	0	0	0	0	0	0	0	0	0	0	0	0	0	0	0	0	0	0	0	0	0	0	0	0	0	0
0.1.1.0.0.0.1.1.0	1	105	0	1	0	3	119	25	1	0	0	0	0	0	0	0	0	0	0	0	0	0	0	0	0	0	0	0	0	0	0	0	0	0	0	0	0	0	0	0	0	0	0	0	0	0	0	0	0
0.1.1.0.0.0.2	1	2	0	0	0	0	2	0	19	0	0	0	0	0	0	0	1	1	0	0	1	1	0	0	0	0	0	0	0	0	0	0	0	0	1	1	0	0	1	1	0	0	0	0	0	0	0	0	0
0.1.1.0.0.0.2.0	1	1	0	0	0	0	1	0	17	0	0	0	0	0	0	0	1	1	0	0	1	1	0	0	0	0	0	0	0	0	0	0	0	0	1	1	0	0	1	1	0	0	0	0	0	0	0	0	0
0.1.1.0.0.0.2.0.0	1	5	0	0	0	0	5	0	15	0	0	0	0	0	0	0	1	1	0	0	1	1	0	0	0	0	0	0	0	0	0	0	0	0	1	1	0	0	1	1	0	0	0	0	0	0	0	0	0
0.1.1.0.0.0.2.1	1	3	0	0	0	0	3	0	17	0	0	0	0	0	0	0	1	1	0	0	1	1	0	0	0	0	0	0	0	0	0	0	0	0	1	1	0	0	1	1	0	0	0	0	0	0	0	0	0
0.1.1.0.0.0.2.1.0	1	1	0	0	0	0	1	0	15	0	0	0	0	0	0	0	1	1	0	0	1	1	0	0	0	0	0	0	0	0	0	0	0	0	1	1	0	0	0	0	0	0	0	0	0	0	0	0	0
0.1.1.0.0.0.2.1.0.0	1	77	0	0	0	1	104	15	1	0	0	0	0	0	0	0	0	0	0	0	0	0	0	0	0	0	0	0	0	0	0	0	0	0	0	0	0	0	0	0	0	0	0	0	0	0	0	0	0
0.1.1.0.0.1	1	27	0	0	0	0	28	0	41	0	0	0	0	0	0	0	1	1	0	0	1	1	0	0	0	0	1	0	0	0	0	0	0	0	1	1	0	0	1	1	0	0	0	0	0	0	0	0	0
0.1.1.0.0.1.0	1	123	0	0	0	0	167	0	7	0	0	0	0	0	0	0	0	0	0	0	0	0	0	0	0	0	0	0	0	0	0	0	0	0	0	0	0	0	0	0	0	0	0	0	0	0	0	0	0
0.1.1.0.0.1.0.0	1	282	0	1	0	1	411	1	4	0	0	0	0	0	0	0	0	0	0	0	0	0	0	0	0	0	0	0	0	0	0	0	0	0	0	0	0	0	0	0	0	0	0	0	0	0	0	0	0
0.1.1.0.0.1.0.1	1	11	0	0	0	0	15	0	5	0	0	0	0	0	0	0	0	0	0	0	0	0	0	0	0	0	0	0	0	0	0	0	0	0	0	0	0	0	0	0	0	0	0	0	0	0	0	0	0
0.1.1.0.0.1.0.1.0	1	797	32	58	38	11	1024	153	1	0	0	0	0	0	0	0	0	0	0	0	0	0	0	0	0	0	0	0	0	0	0	0	0	0	0	0	0	0	0	0	0	0	0	0	0	0	0	0	0
0.1.1.0.0.1.0.1.1	1	144	30	0	54	1	160	1	2	0	0	0	0	0	0	0	0	0	0	0	0	0	0	0	0	0	0	0	0	0	0	0	0	0	0	0	0	0	0	0	0	0	0	0	0	0	0	0	0
0.1.1.0.0.2	1	3	0	0	0	0	4	0	41	0	0	0	0	0	0	0	1	1	0	0	1	1	0	0	0	0	1	0	0	0	0	0	0	0	0	0	0	0	1	1	0	0	0	0	0	0	0	0	0
0.1.1.0.0.2.0	1	3	0	0	0	0	3	0	20	0	0	0	0	0	0	0	1	1	0	0	1	1	0	0	0	0	1	0	0	0	0	0	0	0	0	0	0	0	1	1	0	0	0	0	0	0	0	0	0
0.1.1.0.0.2.0.0	1	1	0	0	0	0	1	0	18	0	0	0	0	0	0	0	1	1	0	0	1	1	0	0	0	0	1	0	0	0	0	0	0	0	0	0	0	0	0	0	0	0	0	0	0	0	0	0	0
0.1.1.0.0.2.1	1	1	0	0	0	1	0	0	6	0	0	0	0	0	0	0	0	0	0	0	0	0	0	0	0	0	0	0	0	0	0	0	0	0	0	0	0	0	0	0	0	0	0	0	0	0	0	0	0
0.1.1.0.0.2.2	1	1	0	0	0	1	0	0	17	0	0	0	0	0	0	0	0	0	0	0	0	0	0	0	0	0	0	0	0	0	0	0	0	0	0	0	0	0	0	0	0	0	0	0	0	0	0	0	0
0.1.1.0.0.2.2.0	1	1	0	0	0	0	2	0	15	0	0	0	0	0	0	0	0	0	0	0	0	0	0	0	0	0	0	0	0	0	0	0	0	0	0	0	0	0	0	0	0	0	0	0	0	0	0	0	0
0.1.1.0.0.3	1	4	0	0	0	0	4	0	23	0	0	0	0	0	0	0	1	1	0	0	1	1	0	0	0	0	1	0	0	0	0	0	0	0	1	1	0	0	1	1	0	0	0	0	0	0	0	0	0
0.1.1.0.0.3.0	1	8	0	0	0	0	0	9	12	0	0	0	0	0	0	0	1	1	0	0	1	1	0	0	0	0	1	0	0	0	0	0	0	0	1	1	0	0	1	1	0	0	0	0	0	0	0	0	0
0.1.1.0.0.3.0.0	1	1	0	0	0	0	1	0	10	0	0	0	0	0	0	0	0	0	0	0	1	1	0	0	0	0	1	0	0	0	0	0	0	0	1	1	0	0	1	1	0	0	0	0	0	0	0	0	0
0.1.1.0.0.3.1	1	1	0	0	0	0	1	0	21	0	0	0	0	0	0	0	1	1	0	0	1	1	0	0	0	0	1	0	0	0	0	0	0	0	1	1	0	0	0	0	0	0	0	0	0	0	0	0	0
0.1.1.0.0.4	1	2	0	0	0	0	2	0	29	0	0	0	0	0	0	0	1	1	0	0	1	1	0	0	0	0	1	0	0	0	0	0	0	0	1	1	0	0	1	1	0	0	0	0	0	0	0	0	0
0.1.1.0.1	1	1	0	0	0	0	1	0	22	0	0	0	0	0	0	0	1	1	0	0	1	1	0	0	0	0	1	0	0	1	0	1	0	0	0	0	0	0	1	1	0	0	0	0	0	0	0	0	0
0.1.1.0.2	1	14	0	0	0	0	59	0	32	0	0	0	0	0	0	0	1	1	0	0	1	1	0	0	0	0	0	0	0	1	0	1	0	0	1	1	0	0	1	1	0	0	0	0	0	0	0	0	0
0.1.1.0.2.0	1	1	0	0	0	0	1	0	19	0	0	0	0	0	0	0	1	1	0	0	1	1	0	0	0	0	0	0	0	1	0	1	0	0	1	1	0	0	1	1	0	0	0	0	0	0	0	0	0
0.1.1.0.2.0.0	1	1	0	0	0	0	1	0	15	0	0	0	0	0	0	0	0	0	0	0	1	1	0	0	0	0	0	0	0	1	0	1	0	0	1	1	0	0	0	0	0	0	0	0	0	0	0	0	0
0.1.1.0.2.1	1	1	0	0	0	0	1	0	19	0	0	0	0	0	0	0	1	1	0	0	1	1	0	0	0	0	0	0	0	1	0	1	0	0	1	1	0	0	1	1	0	0	0	0	0	0	0	0	0
0.1.1.0.2.2	1	1	0	0	0	0	1	0	23	0	0	0	0	0	0	0	1	1	0	0	1	1	0	0	0	0	0	0	0	1	0	1	0	0	1	1	0	0	1	1	0	0	0	0	0	0	0	0	0
0.1.1.1	1	1	0	0	0	0	1	0	1	0	0	0	0	0	0	0	0	0	0	0	0	0	0	0	0	0	0	0	0	0	0	0	0	0	0	0	0	0	0	0	0	0	0	0	0	0	0	0	0
0.1.1.2	1	1	0	0	0	0	1	0	9	0	0	0	0	0	0	0	0	0	0	0	0	0	0	0	0	0	0	0	0	0	0	0	0	0	0	0	0	0	0	0	0	0	0	0	0	0	0	0	0
0.1.1.2.0	1	2	0	0	0	0	2	0	8	0	0	0	0	0	0	0	0	0	0	0	0	0	0	0	0	0	0	0	0	0	0	0	0	0	0	0	0	0	0	0	0	0	0	0	0	0	0	0	0
0.1.1.2.0.0	1	1	0	0	0	0	1	0	1	0	0	0	0	0	0	0	0	0	0	0	0	0	0	0	0	0	0	0	0	0	0	0	0	0	0	0	0	0	0	0	0	0	0	0	0	0	0	0	0
0.1.2	1	1	0	0	0	0	1	0	17	0	0	0	1	0	0	0	1	1	0	0	1	1	0	0	0	0	1	0	0	0	1	0	1	0	1	1	0	0	1	1	0	0	0	0	0	0	0	0	0
0.1.2.0	1	4	0	0	0	0	4	0	11	0	0	0	1	0	0	0	1	1	0	0	1	1	0	0	0	0	0	0	0	0	0	0	0	0	1	1	0	0	0	0	0	0	0	0	0	0	0	0	0
0.1.2.1	1	1	0	0	0	0	1	0	14	0	0	0	1	0	0	0	1	1	0	0	1	1	0	0	0	0	1	0	0	0	1	0	1	0	0	0	0	0	1	1	0	0	0	0	0	0	0	0	0
0.1.2.1.0	1	1	0	0	0	0	1	0	9	0	0	0	1	0	0	0	1	1	0	0	0	0	0	0	0	0	0	0	0	0	0	0	0	0	0	0	0	0	1	1	0	0	0	0	0	0	0	0	0
0.1.2.1.1	1	3	0	0	0	0	8	0	9	0	0	0	1	0	0	0	0	0	0	0	1	1	0	0	0	0	0	0	0	0	0	0	0	0	0	0	0	0	1	1	0	0	0	0	0	0	0	0	0
0.1.2.1.1.0	1	1	0	0	0	0	1	0	7	0	0	0	1	0	0	0	0	0	0	0	1	1	0	0	0	0	0	0	0	0	0	0	0	0	0	0	0	0	1	1	0	0	0	0	0	0	0	0	0
0.1.3	1	1	0	0	0	0	1	0	88	0	0	0	0	0	0	0	1	1	0	0	1	1	0	0	0	0	1	0	0	0	0	0	0	0	1	1	0	0	1	1	0	0	1	1	1	1	0	0	0
0.1.3.0	1	1	0	0	0	0	1	0	35	0	0	0	0	0	0	0	0	0	0	0	0	0	0	0	0	0	0	0	0	0	0	0	0	0	0	0	0	0	0	0	0	0	1	1	1	1	0	0	0
0.1.3.0.0	1	1	0	0	0	0	1	0	33	0	0	0	0	0	0	0	0	0	0	0	0	0	0	0	0	0	0	0	0	0	0	0	0	0	0	0	0	0	0	0	0	0	1	1	1	1	0	0	0
0.1.3.0.0.0	1	1	0	0	0	0	1	0	32	0	0	0	0	0	0	0	0	0	0	0	0	0	0	0	0	0	0	0	0	0	0	0	0	0	0	0	0	0	0	0	0	0	1	1	1	1	0	0	0
0.1.3.0.0.0.0	1	1	0	0	0	0	1	0	28	0	0	0	0	0	0	0	0	0	0	0	0	0	0	0	0	0	0	0	0	0	0	0	0	0	0	0	0	0	0	0	0	0	1	1	1	1	0	0	0
0.1.3.0.0.0.1	1	1	0	0	0	0	1	0	29	0	0	0	0	0	0	0	0	0	0	0	0	0	0	0	0	0	0	0	0	0	0	0	0	0	0	0	0	0	0	0	0	0	1	1	1	1	0	0	0
0.1.3.0.1	1	2	0	0	0	0	3	0	33	0	0	0	0	0	0	0	0	0	0	0	0	0	0	0	0	0	0	0	0	0	0	0	0	0	0	0	0	0	0	0	0	0	1	1	1	1	0	0	0
0.1.3.0.1.0	1	4	0	0	0	0	12	0	20	0	0	0	0	0	0	0	0	0	0	0	0	0	0	0	0	0	0	0	0	0	0	0	0	0	0	0	0	0	0	0	0	0	1	1	1	1	0	0	0
0.1.3.0.1.0.0	1	3	0	0	0	0	4	0	12	0	0	0	0	0	0	0	0	0	0	0	0	0	0	0	0	0	0	0	0	0	0	0	0	0	0	0	0	0	0	0	0	0	1	1	1	1	0	0	0
0.1.3.0.1.0.0.0	1	1	0	0	0	0	1	0	10	0	0	0	0	0	0	0	0	0	0	0	0	0	0	0	0	0	0	0	0	0	0	0	0	0	0	0	0	0	0	0	0	0	1	1	1	1	0	0	0
0.1.3.0.1.0.0.0.0	1	1	0	0	0	0	0	1	2	0	0	0	0	0	0	0	0	0	0	0	0	0	0	0	0	0	0	0	0	0	0	0	0	0	0	0	0	0	0	0	0	0	0	0	0	0	0	0	0
0.1.3.0.1.0.1	1	5	0	0	0	0	6	0	14	0	0	0	0	0	0	0	0	0	0	0	0	0	0	0	0	0	0	0	0	0	0	0	0	0	0	0	0	0	0	0	0	0	1	1	1	1	0	0	0
0.1.3.0.1.0.1.0	1	1	0	0	0	0	1	0	12	0	0	0	0	0	0	0	0	0	0	0	0	0	0	0	0	0	0	0	0	0	0	0	0	0	0	0	0	0	0	0	0	0	1	1	1	1	0	0	0
0.1.3.0.1.1	1	3	0	0	0	0	4	0	26	0	0	0	0	0	0	0	0	0	0	0	0	0	0	0	0	0	0	0	0	0	0	0	0	0	0	0	0	0	0	0	0	0	1	1	1	1	0	0	0
0.1.3.0.1.1.0	1	1	0	0	0	0	1	0	11	0	0	0	0	0	0	0	0	0	0	0	0	0	0	0	0	0	0	0	0	0	0	0	0	0	0	0	0	0	0	0	0	0	0	0	0	0	0	0	0
0.1.3.0.2	1	2	0	0	0	0	3	0	16	0	0	0	0	0	0	0	0	0	0	0	0	0	0	0	0	0	0	0	0	0	0	0	0	0	0	0	0	0	0	0	0	0	1	1	1	1	0	0	0
0.1.3.0.3	1	1	0	0	0	0	1	0	33	0	0	0	0	0	0	0	0	0	0	0	0	0	0	0	0	0	0	0	0	0	0	0	0	0	0	0	0	0	0	0	0	0	1	1	1	1	0	0	0
0.1.3.0.4	1	1	0	0	0	0	1	0	32	0	0	0	0	0	0	0	0	0	0	0	0	0	0	0	0	0	0	0	0	0	0	0	0	0	0	0	0	0	0	0	0	0	1	1	1	1	0	0	0
0.1.3.0.4.0	1	1	0	0	0	0	1	0	31	0	0	0	0	0	0	0	0	0	0	0	0	0	0	0	0	0	0	0	0	0	0	0	0	0	0	0	0	0	0	0	0	0	1	1	1	1	0	0	0
0.1.3.0.4.1	1	1	0	0	0	0	1	0	21	0	0	0	0	0	0	0	0	0	0	0	0	0	0	0	0	0	0	0	0	0	0	0	0	0	0	0	0	0	0	0	0	0	1	1	1	1	0	0	0
0.1.3.0.4.1.0	1	2	0	0	0	0	2	0	19	0	0	0	0	0	0	0	0	0	0	0	0	0	0	0	0	0	0	0	0	0	0	0	0	0	0	0	0	0	0	0	0	0	1	1	1	1	0	0	0
0.1.3.1	1	11	0	0	0	0	47	0	39	0	0	0	0	0	0	0	1	1	0	0	1	1	0	0	0	0	1	0	0	0	0	0	0	0	1	1	0	0	1	1	0	0	0	0	0	0	0	0	0
0.1.3.1.0	1	1	0	0	0	0	1	0	32	0	0	0	0	0	0	0	0	0	0	0	1	1	0	0	0	0	1	0	0	0	0	0	0	0	0	0	0	0	1	1	0	0	0	0	0	0	0	0	0
0.1.3.1.1	1	2	0	0	0	0	2	0	38	0	0	0	0	0	0	0	1	1	0	0	1	1	0	0	0	0	1	0	0	0	0	0	0	0	1	1	0	0	1	1	0	0	0	0	0	0	0	0	0
0.1.3.1.1.0	1	1	0	0	0	0	1	0	34	0	0	0	0	0	0	0	0	0	0	0	1	1	0	0	0	0	1	0	0	0	0	0	0	0	1	1	0	0	1	1	0	0	0	0	0	0	0	0	0
0.1.3.1.1.0.0	1	2	0	0	0	0	2	0	17	0	0	0	0	0	0	0	0	0	0	0	1	1	0	0	0	0	0	0	0	0	0	0	0	0	1	1	0	0	1	1	0	0	0	0	0	0	0	0	0
0.1.3.1.1.1	1	3	0	0	0	0	3	0	36	0	0	0	0	0	0	0	1	1	0	0	1	1	0	0	0	0	1	0	0	0	0	0	0	0	0	0	0	0	1	1	0	0	0	0	0	0	0	0	0
0.1.3.1.1.2	1	1	0	0	0	0	1	0	23	0	0	0	0	0	0	0	1	1	0	0	1	1	0	0	0	0	0	0	0	0	0	0	0	0	1	1	0	0	1	1	0	0	0	0	0	0	0	0	0
0.1.3.1.1.2.0	1	4	0	0	0	0	5	0	17	0	0	0	0	0	0	0	1	1	0	0	1	1	0	0	0	0	0	0	0	0	0	0	0	0	1	1	0	0	1	1	0	0	0	0	0	0	0	0	0
0.1.3.1.1.3	1	1	0	0	0	0	1	0	28	0	0	0	0	0	0	0	1	1	0	0	1	1	0	0	0	0	1	0	0	0	0	0	0	0	1	1	0	0	1	1	0	0	0	0	0	0	0	0	0
0.1.3.2	1	3	0	0	0	0	5	0	58	0	0	0	0	0	0	0	1	1	0	0	1	1	0	0	0	0	0	0	0	0	0	0	0	0	1	1	0	0	1	1	0	0	1	1	1	1	0	0	0
0.1.3.2.0	1	1	0	0	0	0	1	0	54	0	0	0	0	0	0	0	1	1	0	0	1	1	0	0	0	0	0	0	0	0	0	0	0	0	1	1	0	0	1	1	0	0	1	1	1	1	0	0	0
0.1.3.2.0.0	1	1	0	0	0	0	1	0	48	0	0	0	0	0	0	0	0	0	0	0	1	1	0	0	0	0	0	0	0	0	0	0	0	0	1	1	0	0	1	1	0	0	0	0	1	1	0	0	0
0.1.3.2.0.0.0	1	2	0	0	0	0	2	0	32	0	0	0	0	0	0	0	0	0	0	0	1	1	0	0	0	0	0	0	0	0	0	0	0	0	1	1	0	0	1	1	0	0	0	0	1	1	0	0	0
0.1.3.2.0.0.0.0	1	4	0	0	0	0	6	0	21	0	0	0	0	0	0	0	0	0	0	0	0	0	0	0	0	0	0	0	0	0	0	0	0	0	0	0	0	0	0	0	0	0	0	0	1	1	0	0	0
0.1.3.2.0.1	1	6	0	0	0	0	11	0	38	0	0	0	0	0	0	0	1	1	0	0	1	1	0	0	0	0	0	0	0	0	0	0	0	0	1	1	0	0	1	1	0	0	1	1	1	1	0	0	0
0.1.3.2.0.1.0	1	2	0	0	0	0	2	0	34	0	0	0	0	0	0	0	0	0	0	0	1	1	0	0	0	0	0	0	0	0	0	0	0	0	1	1	0	0	1	1	0	0	0	0	1	1	0	0	0
0.1.3.2.0.1.0.0	1	8	0	0	0	0	10	0	23	0	0	0	0	0	0	0	0	0	0	0	0	0	0	0	0	0	0	0	0	0	0	0	0	0	0	0	0	0	0	0	0	0	0	0	1	1	0	0	0
0.1.3.2.0.1.0.0.0	1	1	0	0	0	0	1	0	17	0	0	0	0	0	0	0	0	0	0	0	0	0	0	0	0	0	0	0	0	0	0	0	0	0	0	0	0	0	0	0	0	0	0	0	1	1	0	0	0
0.1.3.2.0.1.1	1	1	0	0	0	0	1	0	25	0	0	0	0	0	0	0	0	0	0	0	0	0	0	0	0	0	0	0	0	0	0	0	0	0	0	0	0	0	0	0	0	0	1	1	1	1	0	0	0
0.1.3.2.0.1.1.0	1	1	0	0	0	0	1	0	23	0	0	0	0	0	0	0	0	0	0	0	0	0	0	0	0	0	0	0	0	0	0	0	0	0	0	0	0	0	0	0	0	0	1	1	1	1	0	0	0
0.1.3.2.0.2	1	5	0	0	0	0	32	0	35	0	0	0	0	0	0	0	0	0	0	0	0	0	0	0	0	0	0	0	0	0	0	0	0	0	0	0	0	0	0	0	0	0	1	1	1	1	0	0	0
0.1.3.2.0.2.0	1	1	0	0	0	0	1	0	27	0	0	0	0	0	0	0	0	0	0	0	0	0	0	0	0	0	0	0	0	0	0	0	0	0	0	0	0	0	0	0	0	0	1	1	1	1	0	0	0
0.1.3.2.0.2.0.0	1	1	0	0	0	0	1	0	25	0	0	0	0	0	0	0	0	0	0	0	0	0	0	0	0	0	0	0	0	0	0	0	0	0	0	0	0	0	0	0	0	0	1	1	1	1	0	0	0
0.1.3.2.0.2.0.1	1	1	0	0	0	0	1	0	17	0	0	0	0	0	0	0	0	0	0	0	0	0	0	0	0	0	0	0	0	0	0	0	0	0	0	0	0	0	0	0	0	0	1	1	1	1	0	0	0
0.1.3.2.0.2.1	1	2	0	0	0	0	2	0	33	0	0	0	0	0	0	0	0	0	0	0	0	0	0	0	0	0	0	0	0	0	0	0	0	0	0	0	0	0	0	0	0	0	1	1	1	1	0	0	0
0.1.3.2.1	1	1	0	0	0	0	1	0	54	0	0	0	0	0	0	0	1	1	0	0	1	1	0	0	0	0	0	0	0	0	0	0	0	0	1	1	0	0	1	1	0	0	1	1	1	1	0	0	0
0.1.3.2.2	1	1	0	0	0	0	1	0	52	0	0	0	0	0	0	0	0	0	0	0	1	1	0	0	0	0	0	0	0	0	0	0	0	0	1	1	0	0	1	1	0	0	0	0	1	1	0	0	0
0.1.3.2.3	1	1	0	0	0	0	1	0	38	0	0	0	0	0	0	0	0	0	0	0	0	0	0	0	0	0	0	0	0	0	0	0	0	0	0	0	0	0	0	0	0	0	1	1	1	1	0	0	0
0.1.3.2.3.0	1	3	0	0	0	0	3	0	36	0	0	0	0	0	0	0	0	0	0	0	0	0	0	0	0	0	0	0	0	0	0	0	0	0	0	0	0	0	0	0	0	0	1	1	1	1	0	0	0
0.1.3.2.3.0.0	1	8	0	0	0	3	3	9	3	0	0	0	0	0	0	0	0	0	0	0	0	0	0	0	0	0	0	0	0	0	0	0	0	0	0	0	0	0	0	0	0	0	0	0	0	0	0	0	0
0.1.3.2.3.1	1	2	0	0	0	0	2	0	36	0	0	0	0	0	0	0	0	0	0	0	0	0	0	0	0	0	0	0	0	0	0	0	0	0	0	0	0	0	0	0	0	0	0	0	1	1	0	0	0
0.1.3.2.3.1.0	1	1	0	0	0	0	1	0	34	0	0	0	0	0	0	0	0	0	0	0	0	0	0	0	0	0	0	0	0	0	0	0	0	0	0	0	0	0	0	0	0	0	0	0	1	1	0	0	0
0.1.3.2.3.2	1	1	0	0	0	0	1	0	36	0	0	0	0	0	0	0	0	0	0	0	0	0	0	0	0	0	0	0	0	0	0	0	0	0	0	0	0	0	0	0	0	0	1	1	1	1	0	0	0
0.1.3.2.4	1	1	0	0	0	0	3	0	54	0	0	0	0	0	0	0	1	1	0	0	1	1	0	0	0	0	0	0	0	0	0	0	0	0	1	1	0	0	1	1	0	0	1	1	1	1	0	0	0
0.1.3.3	1	1	0	0	0	0	1	0	64	0	0	0	0	0	0	0	1	1	0	0	1	1	0	0	0	0	0	0	0	0	0	0	0	0	1	1	0	0	1	1	0	0	1	1	1	1	0	0	0
0.1.3.4	1	1	0	0	0	0	1	0	81	0	0	0	0	0	0	0	1	1	0	0	1	1	0	0	0	0	1	0	0	0	0	0	0	0	1	1	0	0	1	1	0	0	1	1	1	1	0	0	0
0.1.3.4.0	1	2	0	0	0	0	1	1	28	0	0	0	0	0	0	0	1	1	0	0	1	1	0	0	0	0	1	0	0	0	0	0	0	0	1	1	0	0	1	1	0	0	0	0	0	0	0	0	0
0.1.3.4.1	1	1	0	0	0	0	1	0	46	0	0	0	0	0	0	0	1	1	0	0	1	1	0	0	0	0	1	0	0	0	0	0	0	0	1	1	0	0	1	1	0	0	1	1	1	1	0	0	0
0.1.3.4.1.0	1	1	0	0	0	0	1	0	29	0	0	0	0	0	0	0	0	0	0	0	0	0	0	0	0	0	0	0	0	0	0	0	0	0	0	0	0	0	0	0	0	0	0	0	1	1	0	0	0
0.1.3.4.1.0.0	1	1	0	0	0	0	1	0	4	0	0	0	0	0	0	0	0	0	0	0	0	0	0	0	0	0	0	0	0	0	0	0	0	0	0	0	0	0	0	0	0	0	0	0	0	0	0	0	0
0.1.3.4.1.1	1	2	0	0	0	0	3	0	21	0	0	0	0	0	0	0	1	1	0	0	1	1	0	0	0	0	1	0	0	0	0	0	0	0	1	1	0	0	1	1	0	0	0	0	0	0	0	0	0
0.1.3.4.2	1	1	0	0	0	0	1	0	50	0	0	0	0	0	0	0	0	0	0	0	0	0	0	0	0	0	0	0	0	0	0	0	0	0	0	0	0	0	0	0	0	0	1	1	1	1	0	0	0
0.1.3.4.2.0	1	1	0	0	0	0	2	0	48	0	0	0	0	0	0	0	0	0	0	0	0	0	0	0	0	0	0	0	0	0	0	0	0	0	0	0	0	0	0	0	0	0	1	1	1	1	0	0	0
0.1.3.4.2.0.0	1	1	0	0	0	0	1	0	6	0	0	0	0	0	0	0	0	0	0	0	0	0	0	0	0	0	0	0	0	0	0	0	0	0	0	0	0	0	0	0	0	0	0	0	0	0	0	0	0
0.1.3.5	1	2	0	0	0	0	2	0	23	0	0	0	0	0	0	0	1	1	0	0	1	1	0	0	0	0	1	0	0	0	0	0	0	0	1	1	0	0	1	1	0	0	0	0	0	0	0	0	0
0.1.3.6	1	6	0	0	0	0	58	0	49	0	0	0	0	0	0	0	0	0	0	0	0	0	0	0	0	0	0	0	0	0	0	0	0	0	0	0	0	0	0	0	0	0	1	1	1	1	0	0	0
0.1.3.6.0	1	1	0	0	0	0	2	0	46	0	0	0	0	0	0	0	0	0	0	0	0	0	0	0	0	0	0	0	0	0	0	0	0	0	0	0	0	0	0	0	0	0	1	1	1	1	0	0	0
0.1.3.6.1	1	1	0	0	0	0	1	0	40	0	0	0	0	0	0	0	0	0	0	0	0	0	0	0	0	0	0	0	0	0	0	0	0	0	0	0	0	0	0	0	0	0	1	1	1	1	0	0	0
0.1.3.6.2	1	1	0	0	0	0	2	0	48	0	0	0	0	0	0	0	0	0	0	0	0	0	0	0	0	0	0	0	0	0	0	0	0	0	0	0	0	0	0	0	0	0	1	1	1	1	0	0	0
0.1.3.7	1	3	0	0	0	0	12	0	49	0	0	0	0	0	0	0	0	0	0	0	0	0	0	0	0	0	0	0	0	0	0	0	0	0	0	0	0	0	0	0	0	0	1	1	1	1	0	0	0
0.1.3.7.0	1	1	0	0	0	0	2	0	41	0	0	0	0	0	0	0	0	0	0	0	0	0	0	0	0	0	0	0	0	0	0	0	0	0	0	0	0	0	0	0	0	0	0	0	1	1	0	0	0
0.1.3.7.0.0	1	1	0	0	0	0	1	0	39	0	0	0	0	0	0	0	0	0	0	0	0	0	0	0	0	0	0	0	0	0	0	0	0	0	0	0	0	0	0	0	0	0	0	0	1	1	0	0	0
0.1.3.7.0.0.0	1	1	0	0	0	0	1	0	30	0	0	0	0	0	0	0	0	0	0	0	0	0	0	0	0	0	0	0	0	0	0	0	0	0	0	0	0	0	0	0	0	0	0	0	1	1	0	0	0
0.1.3.7.1	1	1	0	0	0	0	1	0	47	0	0	0	0	0	0	0	0	0	0	0	0	0	0	0	0	0	0	0	0	0	0	0	0	0	0	0	0	0	0	0	0	0	1	1	1	1	0	0	0
0.1.3.7.1.0	1	3	0	0	0	0	58	0	34	0	0	0	0	0	0	0	0	0	0	0	0	0	0	0	0	0	0	0	0	0	0	0	0	0	0	0	0	0	0	0	0	0	1	1	1	1	0	0	0
0.1.3.7.1.0.0	1	7	0	0	0	0	8	0	5	0	0	0	0	0	0	0	0	0	0	0	0	0	0	0	0	0	0	0	0	0	0	0	0	0	0	0	0	0	0	0	0	0	0	0	0	0	0	0	0
0.1.4	1	1	0	0	0	0	1	0	90	0	0	0	0	0	0	0	1	1	0	0	1	1	0	0	0	0	1	0	0	0	1	0	1	0	1	1	0	0	1	1	0	0	1	1	1	1	0	0	0
0.1.4.0	1	1	0	0	0	0	1	0	86	0	0	0	0	0	0	0	1	1	0	0	1	1	0	0	0	0	1	0	0	0	1	0	1	0	1	1	0	0	1	1	0	0	1	1	1	1	0	0	0
0.1.4.0.0	1	2	0	0	0	0	2	0	85	0	0	0	0	0	0	0	1	1	0	0	1	1	0	0	0	0	1	0	0	0	1	0	1	0	1	1	0	0	1	1	0	0	1	1	1	1	0	0	0
0.1.4.0.0.0	1	1	0	0	0	0	1	0	65	0	0	0	0	0	0	0	0	0	0	0	0	0	0	0	0	0	1	0	0	0	1	0	1	0	1	1	0	0	0	0	0	0	1	1	1	1	0	0	0
0.1.4.0.0.1	1	1	0	0	0	0	1	0	82	0	0	0	0	0	0	0	1	1	0	0	1	1	0	0	0	0	1	0	0	0	1	0	1	0	1	1	0	0	1	1	0	0	1	1	1	1	0	0	0
0.1.4.0.0.2	1	2	0	0	0	0	2	0	80	0	0	0	0	0	0	0	1	1	0	0	1	1	0	0	0	0	1	0	0	0	1	0	1	0	1	1	0	0	1	1	0	0	1	1	1	1	0	0	0
0.1.4.0.0.3	1	1	0	0	0	0	1	0	26	0	0	0	0	0	0	0	0	0	0	0	0	0	0	0	0	0	0	0	0	0	0	0	0	0	0	0	0	0	0	0	0	0	1	1	1	1	0	0	0
0.1.4.0.0.3.0	1	1	0	0	0	0	1	0	24	0	0	0	0	0	0	0	0	0	0	0	0	0	0	0	0	0	0	0	0	0	0	0	0	0	0	0	0	0	0	0	0	0	0	0	1	1	0	0	0
0.1.4.0.0.4	1	1	0	0	0	0	1	0	31	0	0	0	0	0	0	0	0	0	0	0	0	0	0	0	0	0	0	0	0	0	0	0	0	0	0	0	0	0	0	0	0	0	0	0	1	1	0	0	0
0.1.4.0.0.5	1	1	0	0	0	0	1	0	66	0	0	0	0	0	0	0	1	1	0	0	1	1	0	0	0	0	0	0	0	0	1	0	1	0	1	1	0	0	1	1	0	0	1	1	1	1	0	0	0
0.1.4.0.0.6	1	1	0	0	0	0	1	0	35	0	0	0	0	0	0	0	0	0	0	0	1	1	0	0	0	0	0	0	0	0	0	0	0	0	1	1	0	0	1	1	0	0	0	0	1	1	0	0	0
0.1.4.0.0.7	1	1	0	0	0	0	1	0	16	0	0	0	0	0	0	0	0	0	0	0	0	0	0	0	0	0	0	0	0	0	0	0	0	0	0	0	0	0	0	0	0	0	1	1	1	1	0	0	0
0.1.4.0.0.8	1	1	0	0	0	0	1	0	26	0	0	0	0	0	0	0	0	0	0	0	0	0	0	0	0	0	0	0	0	0	0	0	0	0	0	0	0	0	0	0	0	0	1	1	1	1	0	0	0
0.1.4.0.0.8.0	1	1	0	0	0	0	1	0	20	0	0	0	0	0	0	0	0	0	0	0	0	0	0	0	0	0	0	0	0	0	0	0	0	0	0	0	0	0	0	0	0	0	1	1	1	1	0	0	0
0.1.4.1	1	1	0	0	0	0	2	0	89	0	0	0	0	0	0	0	1	1	0	0	1	1	0	0	0	0	1	0	0	0	1	0	1	0	1	1	0	0	1	1	0	0	1	1	1	1	0	0	0
0.1.4.1.0	1	2	0	0	0	0	2	0	44	0	0	0	0	0	0	0	0	0	0	0	0	0	0	0	0	0	0	0	0	0	0	0	0	0	0	0	0	0	0	0	0	0	1	1	1	1	0	0	0
0.1.4.1.0.0	1	2	0	0	0	0	2	0	20	0	0	0	0	0	0	0	0	0	0	0	0	0	0	0	0	0	0	0	0	0	0	0	0	0	0	0	0	0	0	0	0	0	1	1	1	1	0	0	0
0.1.4.1.0.1	1	1	0	0	0	0	1	0	20	0	0	0	0	0	0	0	0	0	0	0	0	0	0	0	0	0	0	0	0	0	0	0	0	0	0	0	0	0	0	0	0	0	1	1	1	1	0	0	0
0.1.4.1.0.2	1	2	0	0	0	0	2	0	20	0	0	0	0	0	0	0	0	0	0	0	0	0	0	0	0	0	0	0	0	0	0	0	0	0	0	0	0	0	0	0	0	0	1	1	1	1	0	0	0
0.1.4.1.1	1	1	0	0	0	0	1	0	41	0	0	0	0	0	0	0	1	1	0	0	1	1	0	0	0	0	1	0	0	0	1	0	1	0	1	1	0	0	1	1	0	0	0	0	0	0	0	0	0
0.1.4.1.1.0	1	9	0	0	0	0	62	0	19	0	0	0	0	0	0	0	1	1	0	0	1	1	0	0	0	0	0	0	0	0	1	0	1	0	1	1	0	0	1	1	0	0	0	0	0	0	0	0	0
0.1.4.1.2	1	1	0	0	0	0	1	0	71	0	0	0	0	0	0	0	1	1	0	0	1	1	0	0	0	0	0	0	0	0	1	0	1	0	1	1	0	0	1	1	0	0	1	1	1	1	0	0	0
0.1.4.1.2.0	1	1	0	0	0	0	1	0	37	0	0	0	0	0	0	0	0	0	0	0	0	0	0	0	0	0	0	0	0	0	0	0	0	0	0	0	0	0	0	0	0	0	1	1	1	1	0	0	0
0.1.4.1.2.0.0	1	1	0	0	0	0	2	0	35	0	0	0	0	0	0	0	0	0	0	0	0	0	0	0	0	0	0	0	0	0	0	0	0	0	0	0	0	0	0	0	0	0	0	0	1	1	0	0	0
0.1.4.1.2.1	1	1	0	0	0	0	1	0	29	0	0	0	0	0	0	0	1	1	0	0	1	1	0	0	0	0	0	0	0	0	1	0	1	0	1	1	0	0	1	1	0	0	0	0	0	0	0	0	0
0.1.5	1	1	0	0	0	0	1	0	42	1	0	0	0	0	0	0	0	0	0	0	1	1	0	0	0	0	1	0	0	0	0	0	0	0	1	1	0	0	1	1	0	0	0	0	0	0	0	0	0
0.1.5.0	1	4	0	0	0	0	13	0	40	1	0	0	0	0	0	0	0	0	0	0	1	1	0	0	0	0	1	0	0	0	0	0	0	0	1	1	0	0	1	1	0	0	0	0	0	0	0	0	0
0.1.5.0.0	1	1	0	0	0	0	1	0	36	1	0	0	0	0	0	0	0	0	0	0	1	1	0	0	0	0	1	0	0	0	0	0	0	0	1	1	0	0	1	1	0	0	0	0	0	0	0	0	0
0.1.5.0.0.0	1	8	0	0	0	0	17	0	26	1	0	0	0	0	0	0	0	0	0	0	1	1	0	0	0	0	1	0	0	0	0	0	0	0	1	1	0	0	1	1	0	0	0	0	0	0	0	0	0
0.1.5.0.0.1	1	1	0	0	0	0	1	0	33	1	0	0	0	0	0	0	0	0	0	0	1	1	0	0	0	0	1	0	0	0	0	0	0	0	1	1	0	0	1	1	0	0	0	0	0	0	0	0	0
0.1.5.0.1	1	1	0	0	0	0	1	0	39	0	0	0	0	0	0	0	0	0	0	0	1	1	0	0	0	0	1	0	0	0	0	0	0	0	1	1	0	0	1	1	0	0	0	0	0	0	0	0	0
0.1.5.1	1	1	0	0	0	0	1	0	26	1	0	0	0	0	0	0	0	0	0	0	1	1	0	0	0	0	0	0	0	0	0	0	0	0	1	1	0	0	1	1	0	0	0	0	0	0	0	0	0
0.1.5.2	1	1	0	0	0	0	1	0	27	1	0	0	0	0	0	0	0	0	0	0	1	1	0	0	0	0	1	0	0	0	0	0	0	0	1	1	0	0	1	1	0	0	0	0	0	0	0	0	0
0.1.6	1	1	0	0	0	0	1	0	44	1	0	0	0	0	0	0	1	1	0	0	1	1	0	0	0	0	1	0	0	1	0	1	0	0	1	1	0	0	1	1	0	0	0	0	0	0	0	0	0
0.1.6.0	1	1	0	0	0	0	1	0	42	0	0	0	0	0	0	0	1	1	0	0	1	1	0	0	0	0	1	0	0	1	0	1	0	0	1	1	0	0	1	1	0	0	0	0	0	0	0	0	0
0.1.6.0.0	1	1	0	0	0	0	1	0	25	0	0	0	0	0	0	0	0	0	0	0	1	1	0	0	0	0	0	0	0	1	0	1	0	0	1	1	0	0	1	1	0	0	0	0	0	0	0	0	0
0.1.6.0.1	1	1	0	0	0	0	1	0	38	0	0	0	0	0	0	0	1	1	0	0	1	1	0	0	0	0	1	0	0	1	0	1	0	0	0	0	0	0	1	1	0	0	0	0	0	0	0	0	0
0.1.6.1	1	2	0	0	0	0	2	0	42	1	0	0	0	0	0	0	1	1	0	0	1	1	0	0	0	0	1	0	0	0	0	0	0	0	1	1	0	0	1	1	0	0	0	0	0	0	0	0	0
0.1.6.1.0	1	1	0	0	0	0	0	1	13	1	0	0	0	0	0	0	1	1	0	0	1	1	0	0	0	0	1	0	0	0	0	0	0	0	1	1	0	0	1	1	0	0	0	0	0	0	0	0	0
0.1.6.1.1	1	5	0	0	0	0	5	0	40	1	0	0	0	0	0	0	1	1	0	0	1	1	0	0	0	0	1	0	0	0	0	0	0	0	1	1	0	0	1	1	0	0	0	0	0	0	0	0	0
0.1.6.1.1.0	1	1	0	0	0	0	1	0	30	1	0	0	0	0	0	0	1	1	0	0	1	1	0	0	0	0	1	0	0	0	0	0	0	0	1	1	0	0	1	1	0	0	0	0	0	0	0	0	0
0.1.6.1.1.0.0	1	2	0	0	0	0	2	0	29	1	0	0	0	0	0	0	1	1	0	0	1	1	0	0	0	0	1	0	0	0	0	0	0	0	1	1	0	0	1	1	0	0	0	0	0	0	0	0	0
0.1.6.1.1.1	1	1	0	0	0	0	1	0	39	1	0	0	0	0	0	0	1	1	0	0	1	1	0	0	0	0	1	0	0	0	0	0	0	0	1	1	0	0	1	1	0	0	0	0	0	0	0	0	0
0.1.6.1.1.1.0	1	1	0	0	0	0	1	0	20	1	0	0	0	0	0	0	1	1	0	0	1	1	0	0	0	0	0	0	0	0	0	0	0	0	1	1	0	0	1	1	0	0	0	0	0	0	0	0	0
0.1.6.2	1	2	0	0	0	0	2	0	27	0	0	0	0	0	0	0	0	0	0	0	1	1	0	0	0	0	1	0	0	1	0	1	0	0	1	1	0	0	1	1	0	0	0	0	0	0	0	0	0
0.1.6.3	1	1	0	0	0	0	1	0	39	0	0	0	0	0	0	0	1	1	0	0	1	1	0	0	0	0	1	0	0	1	0	1	0	0	0	0	0	0	1	1	0	0	0	0	0	0	0	0	0
0.1.7	1	1	0	0	0	0	1	0	46	1	0	0	0	0	0	0	1	1	0	0	1	1	0	0	0	0	1	0	0	0	0	0	0	0	1	1	0	0	1	1	0	0	0	0	0	0	0	0	0
0.1.7.0	1	1	0	0	0	0	1	0	43	1	0	0	0	0	0	0	1	1	0	0	1	1	0	0	0	0	1	0	0	0	0	0	0	0	1	1	0	0	1	1	0	0	0	0	0	0	0	0	0
0.1.7.0.0	1	1	0	0	0	0	1	0	30	0	0	0	0	0	0	0	1	1	0	0	1	1	0	0	0	0	1	0	0	0	0	0	0	0	1	1	0	0	1	1	0	0	0	0	0	0	0	0	0
0.1.7.1	1	1	0	0	0	0	1	0	26	1	0	0	0	0	0	0	0	0	0	0	1	1	0	0	0	0	0	0	0	0	0	0	0	0	1	1	0	0	1	1	0	0	0	0	0	0	0	0	0
0.1.7.2	1	1	0	0	0	0	1	0	41	0	0	0	0	0	0	0	0	0	0	0	1	1	0	0	0	0	1	0	0	0	0	0	0	0	1	1	0	0	1	1	0	0	0	0	0	0	0	0	0
0.1.7.2.0	1	1	0	0	0	0	2	0	36	0	0	0	0	0	0	0	0	0	0	0	1	1	0	0	0	0	1	0	0	0	0	0	0	0	1	1	0	0	1	1	0	0	0	0	0	0	0	0	0
0.1.7.2.0.0	1	1	0	0	0	0	1	0	25	0	0	0	0	0	0	0	0	0	0	0	1	1	0	0	0	0	0	0	0	0	0	0	0	0	1	1	0	0	1	1	0	0	0	0	0	0	0	0	0
0.1.7.2.1	1	2	0	0	0	0	2	0	26	0	0	0	0	0	0	0	0	0	0	0	1	1	0	0	0	0	1	0	0	0	0	0	0	0	1	1	0	0	1	1	0	0	0	0	0	0	0	0	0
0.1.7.2.2	1	1	0	0	0	0	1	0	29	0	0	0	0	0	0	0	0	0	0	0	1	1	0	0	0	0	0	0	0	0	0	0	0	0	1	1	0	0	1	1	0	0	0	0	0	0	0	0	0
0.1.7.3	1	1	0	0	0	0	1	0	41	0	0	0	0	0	0	0	1	1	0	0	1	1	0	0	0	0	1	0	0	0	0	0	0	0	1	1	0	0	1	1	0	0	0	0	0	0	0	0	0
0.1.8	1	1	0	0	0	0	1	0	44	0	0	0	1	0	0	0	1	1	0	0	1	1	0	0	0	0	1	0	0	1	0	1	0	0	1	1	0	0	1	1	0	0	0	0	0	0	0	0	0
0.1.8.0	1	1	0	0	0	0	1	0	42	0	0	0	1	0	0	0	1	1	0	0	1	1	0	0	0	0	1	0	0	1	0	1	0	0	1	1	0	0	1	1	0	0	0	0	0	0	0	0	0
0.1.8.0.0	1	3	0	0	0	0	5	0	40	0	0	0	1	0	0	0	1	1	0	0	1	1	0	0	0	0	1	0	0	1	0	1	0	0	0	0	0	0	1	1	0	0	0	0	0	0	0	0	0
0.1.8.0.0.0	1	1	0	0	0	0	1	0	39	0	0	0	1	0	0	0	1	1	0	0	1	1	0	0	0	0	1	0	0	1	0	1	0	0	0	0	0	0	1	1	0	0	0	0	0	0	0	0	0
0.1.8.0.0.0.0	1	1	0	0	0	0	1	0	12	0	0	0	1	0	0	0	0	0	0	0	1	1	0	0	0	0	1	0	0	1	0	1	0	0	0	0	0	0	1	1	0	0	0	0	0	0	0	0	0
0.1.8.0.0.1	1	1	0	0	0	0	1	0	30	0	0	0	1	0	0	0	1	1	0	0	1	1	0	0	0	0	1	0	0	1	0	1	0	0	0	0	0	0	1	1	0	0	0	0	0	0	0	0	0
0.1.8.0.0.1.0	1	1	0	0	0	0	1	0	26	0	0	0	1	0	0	0	0	0	0	0	1	1	0	0	0	0	1	0	0	1	0	1	0	0	0	0	0	0	1	1	0	0	0	0	0	0	0	0	0
0.1.8.0.0.2	1	1	0	0	0	0	1	0	34	0	0	0	1	0	0	0	1	1	0	0	1	1	0	0	0	0	1	0	0	0	0	0	0	0	0	0	0	0	0	0	0	0	0	0	0	0	0	0	0
0.1.8.0.1	1	1	0	0	0	0	1	0	23	0	0	0	1	0	0	0	1	1	0	0	1	1	0	0	0	0	1	0	0	1	0	1	0	0	1	1	0	0	1	1	0	0	0	0	0	0	0	0	0
0.1.8.0.2	1	1	0	0	0	0	1	0	39	0	0	0	1	0	0	0	1	1	0	0	1	1	0	0	0	0	1	0	0	0	0	0	0	0	1	1	0	0	1	1	0	0	0	0	0	0	0	0	0
0.1.8.0.2.0	1	1	0	0	0	0	1	0	29	0	0	0	1	0	0	0	1	1	0	0	1	1	0	0	0	0	1	0	0	0	0	0	0	0	1	1	0	0	1	1	0	0	0	0	0	0	0	0	0
0.1.9	1	1	0	0	0	0	1	0	46	0	0	0	1	0	0	0	1	1	0	0	1	1	0	0	0	0	1	0	0	1	0	1	0	0	1	1	0	0	1	1	0	0	0	0	0	0	0	0	0
0.1.9.0	1	6	0	0	0	0	6	0	44	0	0	0	0	0	0	0	1	1	0	0	1	1	0	0	0	0	1	0	0	1	0	1	0	0	1	1	0	0	1	1	0	0	0	0	0	0	0	0	0
0.1.9.0.0	1	6	0	0	0	0	12	0	36	0	0	0	0	0	0	0	1	1	0	0	1	1	0	0	0	0	1	0	0	0	0	0	0	0	0	0	0	0	1	1	0	0	0	0	0	0	0	0	0
0.1.9.0.1	1	1	0	0	0	0	1	0	31	0	0	0	0	0	0	0	1	1	0	0	1	1	0	0	0	0	0	0	0	1	0	1	0	0	1	1	0	0	1	1	0	0	0	0	0	0	0	0	0
0.1.9.0.1.0	1	5	0	0	0	0	7	0	25	0	0	0	0	0	0	0	1	1	0	0	1	1	0	0	0	0	0	0	0	0	0	0	0	0	1	1	0	0	1	1	0	0	0	0	0	0	0	0	0
0.1.9.0.1.0.0	1	9	0	0	0	0	10	0	19	0	0	0	0	0	0	0	1	1	0	0	1	1	0	0	0	0	0	0	0	0	0	0	0	0	1	1	0	0	1	1	0	0	0	0	0	0	0	0	0
0.1.9.1	1	2	0	0	0	0	2	0	45	0	0	0	1	0	0	0	1	1	0	0	1	1	0	0	0	0	1	0	0	1	0	1	0	0	1	1	0	0	1	1	0	0	0	0	0	0	0	0	0
0.1.9.1.0	1	1	0	0	0	0	1	0	44	0	0	0	1	0	0	0	1	1	0	0	1	1	0	0	0	0	1	0	0	1	0	1	0	0	1	1	0	0	1	1	0	0	0	0	0	0	0	0	0
0.1.9.1.0.0	1	11	0	0	0	0	12	0	42	0	0	0	1	0	0	0	1	1	0	0	1	1	0	0	0	0	1	0	0	0	0	0	0	0	1	1	0	0	1	1	0	0	0	0	0	0	0	0	0
0.1.9.1.0.0.0	1	1	0	0	0	0	1	0	11	0	0	0	1	0	0	0	1	1	0	0	1	1	0	0	0	0	0	0	0	0	0	0	0	0	1	1	0	0	1	1	0	0	0	0	0	0	0	0	0
0.1.9.1.0.1	1	1	0	0	0	0	1	0	29	0	0	0	1	0	0	0	1	1	0	0	1	1	0	0	0	0	1	0	0	1	0	1	0	0	0	0	0	0	1	1	0	0	0	0	0	0	0	0	0
0.1.9.1.0.1.0	1	11	0	0	0	0	13	0	14	0	0	0	1	0	0	0	1	1	0	0	1	1	0	0	0	0	1	0	0	1	0	1	0	0	0	0	0	0	1	1	0	0	0	0	0	0	0	0	0
0.1.9.1.1	1	3	0	0	0	0	3	0	32	0	0	0	1	0	0	0	1	1	0	0	1	1	0	0	0	0	1	0	0	1	0	1	0	0	1	1	0	0	1	1	0	0	0	0	0	0	0	0	0
0.1.10	1	5	0	0	0	0	36	0	107	0	0	0	1	0	0	0	1	1	0	0	1	1	0	0	0	1	1	0	0	0	0	0	0	0	1	1	0	0	1	1	0	0	1	1	1	1	0	0	0
0.1.10.0	1	2	0	0	0	0	2	0	104	0	0	0	1	0	0	0	1	1	0	0	1	1	0	0	0	1	1	0	0	0	0	0	0	0	1	1	0	0	1	1	0	0	1	1	1	1	0	0	0
0.1.10.0.0	1	1	0	0	0	0	1	0	103	0	0	0	1	0	0	0	1	1	0	0	1	1	0	0	0	1	1	0	0	0	0	0	0	0	1	1	0	0	1	1	0	0	1	1	1	1	0	0	0
0.1.10.0.0.0	1	2	0	0	0	0	2	0	102	0	0	0	1	0	0	0	1	1	0	0	1	1	0	0	0	0	1	0	0	0	0	0	0	0	1	1	0	0	1	1	0	0	1	1	1	1	0	0	0
0.1.10.0.0.0.0	1	1	0	0	0	0	5	0	95	0	0	0	1	0	0	0	1	1	0	0	1	1	0	0	0	0	1	0	0	0	0	0	0	0	1	1	0	0	1	1	0	0	1	1	1	1	0	0	0
0.1.10.0.0.0.0.0	1	4	0	0	0	0	5	0	93	0	0	0	1	0	0	0	1	1	0	0	1	1	0	0	0	0	1	0	0	0	0	0	0	0	1	1	0	0	1	1	0	0	1	1	1	1	0	0	0
0.1.10.0.0.0.0.0.0	1	1	0	0	0	0	1	0	92	0	0	0	1	0	0	0	1	1	0	0	1	1	0	0	0	0	1	0	0	0	0	0	0	0	1	1	0	0	1	1	0	0	1	1	1	1	0	0	0
0.1.10.0.0.0.0.0.0.0	1	6	0	0	0	0	9	0	91	0	0	0	1	0	0	0	1	1	0	0	1	1	0	0	0	0	1	0	0	0	0	0	0	0	1	1	0	0	1	1	0	0	1	1	1	1	0	0	0
0.1.10.0.0.0.0.0.0.0.0	1	5	0	0	0	0	6	0	43	0	0	0	1	0	0	0	1	1	0	0	1	1	0	0	0	0	1	0	0	0	0	0	0	0	1	1	0	0	1	1	0	0	0	0	0	0	0	0	0
0.1.10.0.0.0.0.0.0.0.0.0	1	4	0	0	0	0	4	0	29	0	0	0	1	0	0	0	1	1	0	0	1	1	0	0	0	0	0	0	0	0	0	0	0	0	1	1	0	0	1	1	0	0	0	0	0	0	0	0	0
0.1.10.0.0.0.0.0.0.0.0.1	1	3	0	0	0	0	3	0	32	0	0	0	1	0	0	0	1	1	0	0	1	1	0	0	0	0	1	0	0	0	0	0	0	0	1	1	0	0	1	1	0	0	0	0	0	0	0	0	0
0.1.10.0.0.0.0.0.0.0.0.1.0	1	23	0	0	0	0	32	0	30	0	0	0	1	0	0	0	1	1	0	0	1	1	0	0	0	0	1	0	0	0	0	0	0	0	1	1	0	0	1	1	0	0	0	0	0	0	0	0	0
0.1.10.0.0.0.0.0.0.0.0.1.0.0	1	46	0	0	0	0	71	0	13	0	0	0	1	0	0	0	1	1	0	0	1	1	0	0	0	0	0	0	0	0	0	0	0	0	1	1	0	0	1	1	0	0	0	0	0	0	0	0	0
0.1.10.0.0.0.0.0.0.0.0.1.0.0.0	1	28	0	0	0	0	42	0	11	0	0	0	1	0	0	0	1	1	0	0	1	1	0	0	0	0	0	0	0	0	0	0	0	0	0	0	0	0	1	1	0	0	0	0	0	0	0	0	0
0.1.10.0.0.0.0.0.0.0.0.1.0.0.0.0	1	4	0	0	0	0	5	0	9	0	0	0	1	0	0	0	1	1	0	0	1	1	0	0	0	0	0	0	0	0	0	0	0	0	0	0	0	0	0	0	0	0	0	0	0	0	0	0	0
0.1.10.0.0.0.0.0.0.0.0.1.0.1	1	26	0	0	0	0	49	0	29	0	0	0	0	0	0	0	1	1	0	0	1	1	0	0	0	0	1	0	0	0	0	0	0	0	1	1	0	0	1	1	0	0	0	0	0	0	0	0	0
0.1.10.0.0.0.0.0.0.0.0.1.0.1.0	1	20	0	0	0	0	25	0	25	0	0	0	0	0	0	0	0	0	0	0	1	1	0	0	0	0	1	0	0	0	0	0	0	0	1	1	0	0	1	1	0	0	0	0	0	0	0	0	0
0.1.10.0.0.0.0.0.0.0.0.1.0.1.0.0	1	5	0	0	0	0	5	0	24	0	0	0	0	0	0	0	0	0	0	0	1	1	0	0	0	0	1	0	0	0	0	0	0	0	1	1	0	0	1	1	0	0	0	0	0	0	0	0	0
0.1.10.0.0.0.0.0.0.0.0.1.0.1.0.0.0	1	524	0	0	0	0	740	128	1	0	0	0	0	0	0	0	0	0	0	0	0	0	0	0	0	0	0	0	0	0	0	0	0	0	0	0	0	0	0	0	0	0	0	0	0	0	0	0	0
0.1.10.0.0.0.0.0.0.0.0.1.0.1.1	1	6	0	0	0	0	6	0	25	0	0	0	0	0	0	0	1	1	0	0	1	1	0	0	0	0	1	0	0	0	0	0	0	0	1	1	0	0	0	0	0	0	0	0	0	0	0	0	0
0.1.10.0.0.0.0.0.0.0.0.1.0.1.1.0	1	48	0	0	0	0	73	19	6	0	0	0	0	0	0	0	0	0	0	0	0	0	0	0	0	0	0	0	0	0	0	0	0	0	0	0	0	0	0	0	0	0	0	0	0	0	0	0	0
0.1.10.0.0.0.0.0.0.0.0.1.0.1.2	1	2	0	0	0	0	1	1	27	0	0	0	0	0	0	0	1	1	0	0	1	1	0	0	0	0	1	0	0	0	0	0	0	0	1	1	0	0	1	1	0	0	0	0	0	0	0	0	0
0.1.10.0.0.0.0.0.0.0.0.1.1	1	7	0	0	0	0	8	0	31	0	0	0	0	0	0	0	1	1	0	0	1	1	0	0	0	0	1	0	0	0	0	0	0	0	1	1	0	0	1	1	0	0	0	0	0	0	0	0	0
0.1.10.0.0.0.0.0.0.0.0.2	1	8	0	0	0	0	14	0	42	0	0	0	0	0	0	0	1	1	0	0	1	1	0	0	0	0	1	0	0	0	0	0	0	0	1	1	0	0	1	1	0	0	0	0	0	0	0	0	0
0.1.10.0.0.0.0.0.0.0.0.2.0	1	1	0	0	0	0	1	0	40	0	0	0	0	0	0	0	1	1	0	0	1	1	0	0	0	0	1	0	0	0	0	0	0	0	1	1	0	0	1	1	0	0	0	0	0	0	0	0	0
0.1.10.0.0.0.0.0.0.0.0.2.1	1	1	0	0	0	0	2	0	41	0	0	0	0	0	0	0	1	1	0	0	1	1	0	0	0	0	1	0	0	0	0	0	0	0	1	1	0	0	1	1	0	0	0	0	0	0	0	0	0
0.1.10.0.0.0.0.0.0.0.0.2.2	1	1	0	0	0	0	1	0	38	0	0	0	0	0	0	0	1	1	0	0	1	1	0	0	0	0	1	0	0	0	0	0	0	0	1	1	0	0	0	0	0	0	0	0	0	0	0	0	0
0.1.10.0.0.0.0.0.0.0.0.2.3	1	3	0	0	0	0	3	0	38	0	0	0	0	0	0	0	0	0	0	0	1	1	0	0	0	0	1	0	0	0	0	0	0	0	1	1	0	0	1	1	0	0	0	0	0	0	0	0	0
0.1.10.0.0.0.0.0.0.0.1	1	1	0	0	0	0	1	0	44	0	0	0	1	0	0	0	1	1	0	0	1	1	0	0	0	0	1	0	0	0	0	0	0	0	1	1	0	0	1	1	0	0	0	0	0	0	0	0	0
0.1.10.0.0.0.0.0.0.0.2	1	1	0	0	0	0	1	0	85	0	0	0	0	0	0	0	1	1	0	0	1	1	0	0	0	0	1	0	0	0	0	0	0	0	1	1	0	0	1	1	0	0	1	1	1	1	0	0	0
0.1.10.0.0.0.0.0.0.0.2.0	1	1	0	0	0	0	1	0	23	0	0	0	0	0	0	0	0	0	0	0	0	0	0	0	0	0	0	0	0	0	0	0	0	0	0	0	0	0	0	0	0	0	0	0	1	1	0	0	0
0.1.10.0.0.0.0.0.0.0.2.1	1	12	0	0	0	0	54	0	33	0	0	0	0	0	0	0	0	0	0	0	0	0	0	0	0	0	0	0	0	0	0	0	0	0	0	0	0	0	0	0	0	0	1	1	1	1	0	0	0
0.1.10.0.0.0.0.0.0.0.2.1.0	1	8	0	0	0	0	10	0	29	0	0	0	0	0	0	0	0	0	0	0	0	0	0	0	0	0	0	0	0	0	0	0	0	0	0	0	0	0	0	0	0	0	1	1	1	1	0	0	0
0.1.10.0.0.0.0.0.0.0.2.1.1	1	12	0	0	0	0	24	0	29	0	0	0	0	0	0	0	0	0	0	0	0	0	0	0	0	0	0	0	0	0	0	0	0	0	0	0	0	0	0	0	0	0	0	0	1	1	0	0	0
0.1.10.0.0.0.0.0.0.0.2.1.1.0	1	2	0	0	0	0	2	0	28	0	0	0	0	0	0	0	0	0	0	0	0	0	0	0	0	0	0	0	0	0	0	0	0	0	0	0	0	0	0	0	0	0	0	0	1	1	0	0	0
0.1.10.0.0.0.0.0.0.0.2.1.1.0.0	1	4	0	0	0	0	4	0	20	0	0	0	0	0	0	0	0	0	0	0	0	0	0	0	0	0	0	0	0	0	0	0	0	0	0	0	0	0	0	0	0	0	0	0	1	1	0	0	0
0.1.10.0.0.0.0.0.0.0.2.1.1.0.1	1	1	0	0	0	0	1	0	26	0	0	0	0	0	0	0	0	0	0	0	0	0	0	0	0	0	0	0	0	0	0	0	0	0	0	0	0	0	0	0	0	0	0	0	1	1	0	0	0
0.1.10.0.0.0.0.0.0.0.2.1.1.1	1	2	0	0	0	0	2	0	26	0	0	0	0	0	0	0	0	0	0	0	0	0	0	0	0	0	0	0	0	0	0	0	0	0	0	0	0	0	0	0	0	0	0	0	1	1	0	0	0
0.1.10.0.0.0.0.0.0.0.2.1.1.1.0	1	1	0	0	0	0	1	0	24	0	0	0	0	0	0	0	0	0	0	0	0	0	0	0	0	0	0	0	0	0	0	0	0	0	0	0	0	0	0	0	0	0	0	0	1	1	0	0	0
0.1.10.0.0.0.0.0.0.0.2.1.1.2	1	2	0	0	0	0	2	0	25	0	0	0	0	0	0	0	0	0	0	0	0	0	0	0	0	0	0	0	0	0	0	0	0	0	0	0	0	0	0	0	0	0	0	0	1	1	0	0	0
0.1.10.0.0.0.0.0.0.0.2.1.2	1	3	0	0	0	0	3	0	32	0	0	0	0	0	0	0	0	0	0	0	0	0	0	0	0	0	0	0	0	0	0	0	0	0	0	0	0	0	0	0	0	0	1	1	1	1	0	0	0
0.1.10.0.0.0.0.0.0.0.2.1.2.0	1	1	0	0	0	0	1	0	29	0	0	0	0	0	0	0	0	0	0	0	0	0	0	0	0	0	0	0	0	0	0	0	0	0	0	0	0	0	0	0	0	0	1	1	1	1	0	0	0
0.1.10.0.0.0.0.0.0.0.2.1.2.0.0	1	1	0	0	0	0	1	0	27	0	0	0	0	0	0	0	0	0	0	0	0	0	0	0	0	0	0	0	0	0	0	0	0	0	0	0	0	0	0	0	0	0	1	1	1	1	0	0	0
0.1.10.0.0.0.0.0.0.0.2.1.2.0.1	1	5	0	0	0	0	5	0	14	0	0	0	0	0	0	0	0	0	0	0	0	0	0	0	0	0	0	0	0	0	0	0	0	0	0	0	0	0	0	0	0	0	1	1	1	1	0	0	0
0.1.10.0.0.0.0.0.0.0.2.1.2.1	1	4	0	0	0	0	5	0	30	0	0	0	0	0	0	0	0	0	0	0	0	0	0	0	0	0	0	0	0	0	0	0	0	0	0	0	0	0	0	0	0	0	1	1	1	1	0	0	0
0.1.10.0.0.0.0.0.0.0.2.1.3	1	8	0	0	0	0	9	0	30	0	0	0	0	0	0	0	0	0	0	0	0	0	0	0	0	0	0	0	0	0	0	0	0	0	0	0	0	0	0	0	0	0	1	1	1	1	0	0	0
0.1.10.0.0.0.0.0.0.0.2.1.3.0	1	4	0	0	0	0	6	0	28	0	0	0	0	0	0	0	0	0	0	0	0	0	0	0	0	0	0	0	0	0	0	0	0	0	0	0	0	0	0	0	0	0	1	1	1	1	0	0	0
0.1.10.0.0.0.0.0.0.0.2.1.4	1	7	0	0	0	0	7	0	30	0	0	0	0	0	0	0	0	0	0	0	0	0	0	0	0	0	0	0	0	0	0	0	0	0	0	0	0	0	0	0	0	0	1	1	1	1	0	0	0
0.1.10.0.0.0.0.0.0.0.2.1.4.0	1	4	0	0	0	0	4	0	27	0	0	0	0	0	0	0	0	0	0	0	0	0	0	0	0	0	0	0	0	0	0	0	0	0	0	0	0	0	0	0	0	0	1	1	1	1	0	0	0
0.1.10.0.0.0.0.0.0.0.2.1.4.0.0	1	3	0	0	0	0	3	0	25	0	0	0	0	0	0	0	0	0	0	0	0	0	0	0	0	0	0	0	0	0	0	0	0	0	0	0	0	0	0	0	0	0	1	1	1	1	0	0	0
0.1.10.0.0.0.0.0.0.0.2.1.4.1	1	1	0	0	0	0	1	0	28	0	0	0	0	0	0	0	0	0	0	0	0	0	0	0	0	0	0	0	0	0	0	0	0	0	0	0	0	0	0	0	0	0	1	1	1	1	0	0	0
0.1.10.0.0.0.0.0.0.0.2.2	1	3	0	0	0	0	11	0	81	0	0	0	0	0	0	0	1	1	0	0	1	1	0	0	0	0	1	0	0	0	0	0	0	0	1	1	0	0	1	1	0	0	1	1	1	1	0	0	0
0.1.10.0.0.0.0.0.0.0.2.2.0	1	2	0	0	0	0	2	0	76	0	0	0	0	0	0	0	1	1	0	0	1	1	0	0	0	0	1	0	0	0	0	0	0	0	1	1	0	0	1	1	0	0	1	1	1	1	0	0	0
0.1.10.0.0.0.0.0.0.0.2.2.1	1	1	0	0	0	0	4	0	80	0	0	0	0	0	0	0	1	1	0	0	1	1	0	0	0	0	1	0	0	0	0	0	0	0	1	1	0	0	1	1	0	0	1	1	1	1	0	0	0
0.1.10.0.0.0.0.0.0.0.3	1	1	0	0	0	0	1	0	27	0	0	0	0	0	0	0	0	0	0	0	0	0	0	0	0	0	0	0	0	0	0	0	0	0	0	0	0	0	0	0	0	0	1	1	1	1	0	0	0
0.1.10.0.0.0.0.0.0.0.4	1	1	0	0	0	0	1	0	33	0	0	0	0	0	0	0	0	0	0	0	0	0	0	0	0	0	0	0	0	0	0	0	0	0	0	0	0	0	0	0	0	0	1	1	1	1	0	0	0
0.1.10.0.0.0.0.0.0.0.4.0	1	1	0	0	0	0	1	0	13	0	0	0	0	0	0	0	0	0	0	0	0	0	0	0	0	0	0	0	0	0	0	0	0	0	0	0	0	0	0	0	0	0	1	1	1	1	0	0	0
0.1.10.0.0.0.0.0.0.0.4.0.0	1	2	0	0	0	0	7	0	9	0	0	0	0	0	0	0	0	0	0	0	0	0	0	0	0	0	0	0	0	0	0	0	0	0	0	0	0	0	0	0	0	0	0	0	1	1	0	0	0
0.1.10.0.0.0.0.0.0.0.4.1	1	1	0	0	0	0	1	0	30	0	0	0	0	0	0	0	0	0	0	0	0	0	0	0	0	0	0	0	0	0	0	0	0	0	0	0	0	0	0	0	0	0	1	1	1	1	0	0	0
0.1.10.0.0.0.0.0.0.0.4.1.0	1	1	0	0	0	0	1	0	11	0	0	0	0	0	0	0	0	0	0	0	0	0	0	0	0	0	0	0	0	0	0	0	0	0	0	0	0	0	0	0	0	0	0	0	1	1	0	0	0
0.1.10.0.0.0.0.0.0.1	1	1	0	0	0	0	1	0	18	0	0	0	0	0	0	0	0	0	0	0	0	0	0	0	0	0	0	0	0	0	0	0	0	0	0	0	0	0	0	0	0	0	0	0	0	0	0	0	0
0.1.10.0.0.0.0.0.0.2	1	6	0	0	0	0	8	0	42	0	0	0	0	0	0	0	0	0	0	0	0	0	0	0	0	0	0	0	0	0	0	0	0	0	0	0	0	0	0	0	0	0	1	1	1	1	0	0	0
0.1.10.0.0.0.0.0.0.2.0	1	3	0	0	0	0	4	0	38	0	0	0	0	0	0	0	0	0	0	0	0	0	0	0	0	0	0	0	0	0	0	0	0	0	0	0	0	0	0	0	0	0	0	0	1	1	0	0	0
0.1.10.0.0.0.0.0.0.2.0.0	1	1	0	0	0	0	1	0	37	0	0	0	0	0	0	0	0	0	0	0	0	0	0	0	0	0	0	0	0	0	0	0	0	0	0	0	0	0	0	0	0	0	0	0	1	1	0	0	0
0.1.10.0.0.0.0.0.0.2.1	1	1	0	0	0	0	1	0	31	0	0	0	0	0	0	0	0	0	0	0	0	0	0	0	0	0	0	0	0	0	0	0	0	0	0	0	0	0	0	0	0	0	1	1	1	1	0	0	0
0.1.10.0.0.0.0.0.0.2.2	1	1	0	0	0	0	1	0	41	0	0	0	0	0	0	0	0	0	0	0	0	0	0	0	0	0	0	0	0	0	0	0	0	0	0	0	0	0	0	0	0	0	1	1	1	1	0	0	0
0.1.10.0.0.0.0.0.0.3	1	8	0	0	0	0	8	0	42	0	0	0	0	0	0	0	0	0	0	0	0	0	0	0	0	0	0	0	0	0	0	0	0	0	0	0	0	0	0	0	0	0	1	1	1	1	0	0	0
0.1.10.0.0.0.0.0.0.4	1	1	0	0	0	0	1	0	40	0	0	0	0	0	0	0	0	0	0	0	0	0	0	0	0	0	0	0	0	0	0	0	0	0	0	0	0	0	0	0	0	0	1	1	1	1	0	0	0
0.1.10.0.0.0.0.0.0.4.0	1	1	0	0	0	0	1	0	36	0	0	0	0	0	0	0	0	0	0	0	0	0	0	0	0	0	0	0	0	0	0	0	0	0	0	0	0	0	0	0	0	0	1	1	1	1	0	0	0
0.1.10.0.0.0.0.1	1	1	0	0	0	0	1	0	59	0	0	0	0	0	0	0	0	0	0	0	0	0	0	0	0	0	0	0	0	0	0	0	0	0	0	0	0	0	0	0	0	0	1	1	1	1	0	0	0
0.1.10.0.0.0.0.1.0	1	1	0	0	0	0	1	0	9	0	0	0	0	0	0	0	0	0	0	0	0	0	0	0	0	0	0	0	0	0	0	0	0	0	0	0	0	0	0	0	0	0	0	0	0	0	0	0	0
0.1.10.0.0.0.0.1.0.0	1	7	0	0	0	0	9	0	5	0	0	0	0	0	0	0	0	0	0	0	0	0	0	0	0	0	0	0	0	0	0	0	0	0	0	0	0	0	0	0	0	0	0	0	0	0	0	0	0
0.1.10.0.0.0.0.2	1	1	0	0	0	0	2	0	93	0	0	0	1	0	0	0	1	1	0	0	1	1	0	0	0	0	1	0	0	0	0	0	0	0	1	1	0	0	1	1	0	0	1	1	1	1	0	0	0
0.1.10.0.0.0.1	1	3	0	0	0	0	3	0	100	0	0	0	1	0	0	0	1	1	0	0	1	1	0	0	0	0	1	0	0	0	0	0	0	0	1	1	0	0	1	1	0	0	1	1	1	1	0	0	0
0.1.10.0.0.0.1.0	1	1	0	0	0	0	1	0	99	0	0	0	1	0	0	0	1	1	0	0	1	1	0	0	0	0	1	0	0	0	0	0	0	0	1	1	0	0	1	1	0	0	1	1	1	1	0	0	0
0.1.10.0.0.0.1.0.0	1	3	0	0	0	0	11	0	98	0	0	0	1	0	0	0	1	1	0	0	1	1	0	0	0	0	1	0	0	0	0	0	0	0	1	1	0	0	1	1	0	0	1	1	1	1	0	0	0
0.1.10.0.0.0.1.0.0.0	1	2	0	0	0	0	3	0	62	0	0	0	0	0	0	0	0	0	0	0	0	0	0	0	0	0	0	0	0	0	0	0	0	0	0	0	0	0	0	0	0	0	1	1	1	1	0	0	0
0.1.10.0.0.0.1.0.0.0.0	1	1	0	0	0	0	2	0	43	0	0	0	0	0	0	0	0	0	0	0	0	0	0	0	0	0	0	0	0	0	0	0	0	0	0	0	0	0	0	0	0	0	1	1	1	1	0	0	0
0.1.10.0.0.0.1.0.0.0.0.0	1	15	0	0	0	0	21	0	41	0	0	0	0	0	0	0	0	0	0	0	0	0	0	0	0	0	0	0	0	0	0	0	0	0	0	0	0	0	0	0	0	0	1	1	1	1	0	0	0
0.1.10.0.0.0.1.0.0.0.0.0.0	1	4	0	0	0	0	8	0	20	0	0	0	0	0	0	0	0	0	0	0	0	0	0	0	0	0	0	0	0	0	0	0	0	0	0	0	0	0	0	0	0	0	1	1	1	1	0	0	0
0.1.10.0.0.0.1.0.0.0.0.0.0.0	1	1530	0	0	0	0	2504	7	1	0	0	0	0	0	0	0	0	0	0	0	0	0	0	0	0	0	0	0	0	0	0	0	0	0	0	0	0	0	0	0	0	0	0	0	0	0	0	0	0
0.1.10.0.0.0.1.0.0.0.0.0.0.1	1	1	0	0	0	0	1	0	12	0	0	0	0	0	0	0	0	0	0	0	0	0	0	0	0	0	0	0	0	0	0	0	0	0	0	0	0	0	0	0	0	0	1	1	0	0	0	0	0
0.1.10.0.0.0.1.0.0.0.0.0.0.1.0	1	1292	0	0	0	0	1980	62	4	0	0	0	0	0	0	0	0	0	0	0	0	0	0	0	0	0	0	0	0	0	0	0	0	0	0	0	0	0	0	0	0	0	0	0	0	0	0	0	0
0.1.10.0.0.0.1.0.0.0.0.0.1	1	1	0	0	0	0	1	0	40	0	0	0	0	0	0	0	0	0	0	0	0	0	0	0	0	0	0	0	0	0	0	0	0	0	0	0	0	0	0	0	0	0	1	1	1	1	0	0	0
0.1.10.0.0.0.1.0.0.0.0.0.1.0	1	11	0	0	0	0	15	0	34	0	0	0	0	0	0	0	0	0	0	0	0	0	0	0	0	0	0	0	0	0	0	0	0	0	0	0	0	0	0	0	0	0	1	1	1	1	0	0	0
0.1.10.0.0.0.1.0.0.0.0.0.1.0.0	1	14	0	0	0	0	15	0	32	0	0	0	0	0	0	0	0	0	0	0	0	0	0	0	0	0	0	0	0	0	0	0	0	0	0	0	0	0	0	0	0	0	1	1	1	1	0	0	0
0.1.10.0.0.0.1.0.0.0.0.0.1.0.0.0	1	389	0	0	0	0	588	0	10	0	0	0	0	0	0	0	0	0	0	0	0	0	0	0	0	0	0	0	0	0	0	0	0	0	0	0	0	0	0	0	0	0	0	0	0	0	0	0	0
0.1.10.0.0.0.1.0.0.0.0.0.1.0.0.0.0	1	139	6	0	3	0	51	155	5	0	0	0	0	0	0	0	0	0	0	0	0	0	0	0	0	0	0	0	0	0	0	0	0	0	0	0	0	0	0	0	0	0	0	0	0	0	0	0	0
0.1.10.0.0.0.1.0.0.0.0.0.1.0.0.0.0.0	1	45	0	0	0	0	17	50	4	0	0	0	0	0	0	0	0	0	0	0	0	0	0	0	0	0	0	0	0	0	0	0	0	0	0	0	0	0	0	0	0	0	0	0	0	0	0	0	0
0.1.10.0.0.0.1.0.0.0.0.0.1.0.0.0.1	1	110	0	0	0	0	8	151	2	0	0	0	0	0	0	0	0	0	0	0	0	0	0	0	0	0	0	0	0	0	0	0	0	0	0	0	0	0	0	0	0	0	0	0	0	0	0	0	0
0.1.10.0.0.0.1.0.0.0.0.0.1.0.0.1	1	26	0	0	0	0	68	0	14	0	0	0	0	0	0	0	0	0	0	0	0	0	0	0	0	0	0	0	0	0	0	0	0	0	0	0	0	0	0	0	0	0	1	1	1	1	0	0	0
0.1.10.0.0.0.1.0.0.0.0.0.1.0.0.2	1	2	0	0	0	0	2	0	24	0	0	0	0	0	0	0	0	0	0	0	0	0	0	0	0	0	0	0	0	0	0	0	0	0	0	0	0	0	0	0	0	0	0	0	1	1	0	0	0
0.1.10.0.0.0.1.0.0.0.0.0.1.0.0.2.0	1	6	1	0	0	0	5	0	11	0	0	0	0	0	0	0	0	0	0	0	0	0	0	0	0	0	0	0	0	0	0	0	0	0	0	0	0	0	0	0	0	0	0	0	0	0	0	0	0
0.1.10.0.0.0.1.0.0.0.0.0.1.0.0.2.0.0	1	664	3	57	18	11	868	141	1	0	0	0	0	0	0	0	0	0	0	0	0	0	0	0	0	0	0	0	0	0	0	0	0	0	0	0	0	0	0	0	0	0	0	0	0	0	0	0	0
0.1.10.0.0.0.1.0.0.0.0.0.1.0.0.2.0.1	1	2	0	0	0	0	1	1	2	0	0	0	0	0	0	0	0	0	0	0	0	0	0	0	0	0	0	0	0	0	0	0	0	0	0	0	0	0	0	0	0	0	0	0	0	0	0	0	0
0.1.10.0.0.0.1.0.0.0.0.0.1.0.0.2.1	1	20	0	0	0	0	38	0	14	0	0	0	0	0	0	0	0	0	0	0	0	0	0	0	0	0	0	0	0	0	0	0	0	0	0	0	0	0	0	0	0	0	0	0	1	1	0	0	0
0.1.10.0.0.0.1.0.0.0.0.0.1.0.1	1	1	0	0	0	0	1	0	26	0	0	0	0	0	0	0	0	0	0	0	0	0	0	0	0	0	0	0	0	0	0	0	0	0	0	0	0	0	0	0	0	0	1	1	1	1	0	0	0
0.1.10.0.0.0.1.0.0.0.0.0.1.0.1.0	1	468	0	0	0	0	599	130	1	0	0	0	0	0	0	0	0	0	0	0	0	0	0	0	0	0	0	0	0	0	0	0	0	0	0	0	0	0	0	0	0	0	0	0	0	0	0	0	0
0.1.10.0.0.0.1.0.0.0.0.0.1.0.2	1	9	0	0	0	0	10	0	31	0	0	0	0	0	0	0	0	0	0	0	0	0	0	0	0	0	0	0	0	0	0	0	0	0	0	0	0	0	0	0	0	0	1	1	1	1	0	0	0
0.1.10.0.0.0.1.0.0.0.0.0.1.0.2.0	1	4	0	0	0	0	4	0	28	0	0	0	0	0	0	0	0	0	0	0	0	0	0	0	0	0	0	0	0	0	0	0	0	0	0	0	0	0	0	0	0	0	1	1	1	1	0	0	0
0.1.10.0.0.0.1.0.0.0.0.0.1.0.2.0.0	1	25	0	0	0	0	37	0	13	0	0	0	0	0	0	0	0	0	0	0	0	0	0	0	0	0	0	0	0	0	0	0	0	0	0	0	0	0	0	0	0	0	1	1	1	1	0	0	0
0.1.10.0.0.0.1.0.0.0.0.0.1.0.2.0.1	1	24	0	0	0	0	28	0	13	0	0	0	0	0	0	0	0	0	0	0	0	0	0	0	0	0	0	0	0	0	0	0	0	0	0	0	0	0	0	0	0	0	1	1	1	1	0	0	0
0.1.10.0.0.0.1.0.0.0.0.0.1.0.3	1	2	0	0	0	0	2	0	27	0	0	0	0	0	0	0	0	0	0	0	0	0	0	0	0	0	0	0	0	0	0	0	0	0	0	0	0	0	0	0	0	0	0	0	1	1	0	0	0
0.1.10.0.0.0.1.0.0.0.0.0.1.0.4	1	25	0	0	0	0	39	0	31	0	0	0	0	0	0	0	0	0	0	0	0	0	0	0	0	0	0	0	0	0	0	0	0	0	0	0	0	0	0	0	0	0	1	1	1	1	0	0	0
0.1.10.0.0.0.1.0.0.0.0.0.1.0.4.0	1	3	0	0	0	0	3	0	29	0	0	0	0	0	0	0	0	0	0	0	0	0	0	0	0	0	0	0	0	0	0	0	0	0	0	0	0	0	0	0	0	0	1	1	1	1	0	0	0
0.1.10.0.0.0.1.0.0.0.0.0.1.0.4.1	1	10	0	0	0	0	11	0	27	0	0	0	0	0	0	0	0	0	0	0	0	0	0	0	0	0	0	0	0	0	0	0	0	0	0	0	0	0	0	0	0	0	0	0	1	1	0	0	0
0.1.10.0.0.0.1.0.0.0.0.0.1.1	1	2	0	0	0	0	3	0	20	0	0	0	0	0	0	0	0	0	0	0	0	0	0	0	0	0	0	0	0	0	0	0	0	0	0	0	0	0	0	0	0	0	1	1	1	1	0	0	0
0.1.10.0.0.0.1.0.0.0.0.0.1.1.0	1	1	0	0	0	0	1	0	18	0	0	0	0	0	0	0	0	0	0	0	0	0	0	0	0	0	0	0	0	0	0	0	0	0	0	0	0	0	0	0	0	0	1	1	1	1	0	0	0
0.1.10.0.0.0.1.0.0.0.0.0.1.2	1	1	0	0	0	0	1	0	19	0	0	0	0	0	0	0	0	0	0	0	0	0	0	0	0	0	0	0	0	0	0	0	0	0	0	0	0	0	0	0	0	0	1	1	1	1	0	0	0
0.1.10.0.0.0.1.0.0.0.0.0.1.3	1	1	0	0	0	0	1	0	33	0	0	0	0	0	0	0	0	0	0	0	0	0	0	0	0	0	0	0	0	0	0	0	0	0	0	0	0	0	0	0	0	0	1	1	1	1	0	0	0
0.1.10.0.0.0.1.0.0.0.0.0.2	1	2	0	0	0	0	2	0	22	0	0	0	0	0	0	0	0	0	0	0	0	0	0	0	0	0	0	0	0	0	0	0	0	0	0	0	0	0	0	0	0	0	1	1	1	1	0	0	0
0.1.10.0.0.0.1.0.0.0.0.0.2.0	1	7	0	0	0	0	9	0	19	0	0	0	0	0	0	0	0	0	0	0	0	0	0	0	0	0	0	0	0	0	0	0	0	0	0	0	0	0	0	0	0	0	1	1	1	1	0	0	0
0.1.10.0.0.0.1.0.0.0.0.1	1	1	0	0	0	0	1	0	38	0	0	0	0	0	0	0	0	0	0	0	0	0	0	0	0	0	0	0	0	0	0	0	0	0	0	0	0	0	0	0	0	0	1	1	1	1	0	0	0
0.1.10.0.0.0.1.0.0.0.1	1	1	0	0	0	0	1	0	30	0	0	0	0	0	0	0	0	0	0	0	0	0	0	0	0	0	0	0	0	0	0	0	0	0	0	0	0	0	0	0	0	0	0	0	1	1	0	0	0
0.1.10.0.0.0.1.0.0.0.2	1	2	0	0	0	0	6	0	51	0	0	0	0	0	0	0	0	0	0	0	0	0	0	0	0	0	0	0	0	0	0	0	0	0	0	0	0	0	0	0	0	0	1	1	1	1	0	0	0
0.1.10.0.0.0.1.0.0.0.2.0	1	1	0	0	0	0	1	0	37	0	0	0	0	0	0	0	0	0	0	0	0	0	0	0	0	0	0	0	0	0	0	0	0	0	0	0	0	0	0	0	0	0	1	1	1	1	0	0	0
0.1.10.0.0.0.1.0.0.1	1	1	0	0	0	0	1	0	94	0	0	0	1	0	0	0	1	1	0	0	1	1	0	0	0	0	1	0	0	0	0	0	0	0	1	1	0	0	1	1	0	0	1	1	1	1	0	0	0
0.1.10.0.0.0.1.0.0.2	1	1	0	0	0	0	1	0	92	0	0	0	1	0	0	0	1	1	0	0	1	1	0	0	0	0	1	0	0	0	0	0	0	0	1	1	0	0	1	1	0	0	1	1	1	1	0	0	0
0.1.10.0.0.0.1.0.0.3	1	1	0	0	0	0	1	0	92	0	0	0	1	0	0	0	1	1	0	0	1	1	0	0	0	0	1	0	0	0	0	0	0	0	1	1	0	0	1	1	0	0	1	1	1	1	0	0	0
0.1.10.0.0.0.1.0.1	1	1	0	0	0	0	1	0	63	0	0	0	0	0	0	0	0	0	0	0	0	0	0	0	0	0	0	0	0	0	0	0	0	0	0	0	0	0	0	0	0	0	1	1	1	1	0	0	0
0.1.10.0.0.0.1.0.1.0	1	1	0	0	0	0	1	0	46	0	0	0	0	0	0	0	0	0	0	0	0	0	0	0	0	0	0	0	0	0	0	0	0	0	0	0	0	0	0	0	0	0	1	1	1	1	0	0	0
0.1.10.0.0.0.1.0.1.0.0	1	13	0	0	0	0	36	0	25	0	0	0	0	0	0	0	0	0	0	0	0	0	0	0	0	0	0	0	0	0	0	0	0	0	0	0	0	0	0	0	0	0	1	1	1	1	0	0	0
0.1.10.0.0.0.1.0.1.0.0.0	1	2	0	0	0	0	2	0	23	0	0	0	0	0	0	0	0	0	0	0	0	0	0	0	0	0	0	0	0	0	0	0	0	0	0	0	0	0	0	0	0	0	1	1	1	1	0	0	0
0.1.10.0.0.0.1.0.1.1	1	1	0	0	0	0	1	0	33	0	0	0	0	0	0	0	0	0	0	0	0	0	0	0	0	0	0	0	0	0	0	0	0	0	0	0	0	0	0	0	0	0	1	1	1	1	0	0	0
0.1.10.0.0.0.1.0.1.1.0	1	3	0	0	0	0	4	0	30	0	0	0	0	0	0	0	0	0	0	0	0	0	0	0	0	0	0	0	0	0	0	0	0	0	0	0	0	0	0	0	0	0	1	1	1	1	0	0	0
0.1.10.0.0.0.1.0.1.1.0.0	1	1	0	0	0	0	1	0	29	0	0	0	0	0	0	0	0	0	0	0	0	0	0	0	0	0	0	0	0	0	0	0	0	0	0	0	0	0	0	0	0	0	1	1	1	1	0	0	0
0.1.10.0.0.0.1.0.1.1.0.0.0	1	1	0	0	0	0	1	0	21	0	0	0	0	0	0	0	0	0	0	0	0	0	0	0	0	0	0	0	0	0	0	0	0	0	0	0	0	0	0	0	0	0	0	0	1	1	0	0	0
0.1.10.0.0.0.2	1	2	0	0	0	0	8	0	100	0	0	0	1	0	0	0	1	1	0	0	1	1	0	0	0	0	1	0	0	0	0	0	0	0	1	1	0	0	1	1	0	0	1	1	1	1	0	0	0
0.1.10.0.0.0.2.0	1	1	0	0	0	0	1	0	64	0	0	0	0	0	0	0	0	0	0	0	0	0	0	0	0	0	0	0	0	0	0	0	0	0	0	0	0	0	0	0	0	0	1	1	1	1	0	0	0
0.1.10.0.0.1	1	2	0	0	0	0	2	0	102	0	0	0	1	0	0	0	1	1	0	0	1	1	0	0	0	1	1	0	0	0	0	0	0	0	1	1	0	0	1	1	0	0	1	1	1	1	0	0	0
0.1.10.0.0.1.0	1	2	0	0	0	0	6	0	100	0	0	0	1	0	0	0	1	1	0	0	1	1	0	0	0	1	1	0	0	0	0	0	0	0	1	1	0	0	1	1	0	0	1	1	1	1	0	0	0
0.1.10.0.0.1.0.0	1	1	0	0	0	0	1	0	43	0	0	0	1	0	0	0	1	1	0	0	1	1	0	0	0	1	1	0	0	0	0	0	0	0	1	1	0	0	1	1	0	0	0	0	0	0	0	0	0
0.1.10.0.0.1.1	1	2	0	0	0	0	5	0	97	0	0	0	1	0	0	0	1	1	0	0	1	1	0	0	0	1	1	0	0	0	0	0	0	0	1	1	0	0	1	1	0	0	1	1	1	1	0	0	0
0.1.10.0.0.1.2	1	1	0	0	0	0	1	0	93	0	0	0	1	0	0	0	1	1	0	0	1	1	0	0	0	1	1	0	0	0	0	0	0	0	1	1	0	0	1	1	0	0	1	1	1	1	0	0	0
0.1.10.0.0.1.3	1	2	0	0	0	0	2	0	97	0	0	0	1	0	0	0	1	1	0	0	1	1	0	0	0	1	1	0	0	0	0	0	0	0	1	1	0	0	1	1	0	0	1	1	1	1	0	0	0
0.1.10.0.0.1.4	1	1	0	0	0	0	1	0	80	0	0	0	0	0	0	0	0	0	0	0	0	0	0	0	0	1	1	0	0	0	0	0	0	0	1	1	0	0	0	0	0	0	1	1	1	1	0	0	0
0.1.10.0.0.2	1	2	0	0	0	0	6	0	101	0	0	0	1	0	0	0	1	1	0	0	1	1	0	0	0	1	1	0	0	0	0	0	0	0	1	1	0	0	1	1	0	0	1	1	1	1	0	0	0
0.1.10.0.0.2.0	1	2	0	0	0	0	3	0	100	0	0	0	1	0	0	0	1	1	0	0	1	1	0	0	0	1	1	0	0	0	0	0	0	0	1	1	0	0	1	1	0	0	1	1	1	1	0	0	0
0.1.10.0.0.2.0.0	1	2	0	0	0	0	3	0	99	0	0	0	1	0	0	0	1	1	0	0	1	1	0	0	0	1	1	0	0	0	0	0	0	0	1	1	0	0	1	1	0	0	1	1	1	1	0	0	0
0.1.10.0.0.2.1	1	1	0	0	0	0	1	0	100	0	0	0	1	0	0	0	1	1	0	0	1	1	0	0	0	1	1	0	0	0	0	0	0	0	1	1	0	0	1	1	0	0	1	1	1	1	0	0	0
0.1.10.0.1	1	1	0	0	0	0	1	0	103	0	0	0	1	0	0	0	1	1	0	0	1	1	0	0	0	1	1	0	0	0	0	0	0	0	1	1	0	0	1	1	0	0	1	1	1	1	0	0	0
0.1.10.0.1.0	1	1	0	0	0	0	1	0	102	0	0	0	1	0	0	0	1	1	0	0	1	1	0	0	0	1	1	0	0	0	0	0	0	0	1	1	0	0	1	1	0	0	1	1	1	1	0	0	0
0.1.10.0.1.0.0	1	10	0	0	0	0	41	0	101	0	0	0	1	0	0	0	1	1	0	0	1	1	0	0	0	1	1	0	0	0	0	0	0	0	1	1	0	0	1	1	0	0	1	1	1	1	0	0	0
0.1.10.0.1.0.1	1	1	0	0	0	0	1	0	100	0	0	0	1	0	0	0	1	1	0	0	1	1	0	0	0	1	1	0	0	0	0	0	0	0	1	1	0	0	1	1	0	0	1	1	1	1	0	0	0
0.1.10.0.1.0.1.0	1	1	0	0	0	0	1	0	18	0	0	0	0	0	0	0	1	1	0	0	1	1	0	0	0	1	0	0	0	0	0	0	0	0	1	1	0	0	1	1	0	0	0	0	0	0	0	0	0
0.1.10.0.1.1	1	1	0	0	0	0	1	0	73	0	0	0	0	0	0	0	1	1	0	0	1	1	0	0	0	0	1	0	0	0	0	0	0	0	0	0	0	0	1	1	0	0	1	1	1	1	0	0	0
0.1.10.0.2	1	1	0	0	0	0	1	0	102	0	0	0	1	0	0	0	1	1	0	0	1	1	0	0	0	1	1	0	0	0	0	0	0	0	1	1	0	0	1	1	0	0	1	1	1	1	0	0	0
0.1.10.0.2.0	1	5	0	0	0	0	19	0	101	0	0	0	1	0	0	0	1	1	0	0	1	1	0	0	0	1	1	0	0	0	0	0	0	0	1	1	0	0	1	1	0	0	1	1	1	1	0	0	0
0.1.10.0.2.0.0	1	1	0	0	0	0	1	0	97	0	0	0	1	0	0	0	1	1	0	0	1	1	0	0	0	1	1	0	0	0	0	0	0	0	1	1	0	0	1	1	0	0	1	1	1	1	0	0	0
0.1.10.0.2.1	1	1	0	0	0	0	1	0	98	0	0	0	1	0	0	0	1	1	0	0	1	1	0	0	0	1	1	0	0	0	0	0	0	0	1	1	0	0	1	1	0	0	1	1	1	1	0	0	0
0.1.10.0.3	1	2	0	0	0	0	2	0	103	0	0	0	1	0	0	0	1	1	0	0	1	1	0	0	0	1	1	0	0	0	0	0	0	0	1	1	0	0	1	1	0	0	1	1	1	1	0	0	0
0.1.10.0.3.0	1	1	0	0	0	0	1	0	101	0	0	0	1	0	0	0	1	1	0	0	1	1	0	0	0	1	1	0	0	0	0	0	0	0	1	1	0	0	1	1	0	0	1	1	1	1	0	0	0
0.1.10.1	1	5	0	0	0	0	24	0	105	0	0	0	1	0	0	0	1	1	0	0	1	1	0	0	0	1	1	0	0	0	0	0	0	0	1	1	0	0	1	1	0	0	1	1	1	1	0	0	0
0.1.10.1.0	1	2	0	0	0	0	2	0	43	0	0	0	0	0	0	0	0	0	0	0	0	0	0	0	0	0	0	0	0	0	0	0	0	0	0	0	0	0	0	0	0	0	1	1	1	1	0	0	0
0.1.10.1.0.0	1	1	0	0	0	0	1	0	30	0	0	0	0	0	0	0	0	0	0	0	0	0	0	0	0	0	0	0	0	0	0	0	0	0	0	0	0	0	0	0	0	0	0	0	1	1	0	0	0
0.1.10.1.0.0.0	1	1	0	0	0	0	1	0	23	0	0	0	0	0	0	0	0	0	0	0	0	0	0	0	0	0	0	0	0	0	0	0	0	0	0	0	0	0	0	0	0	0	0	0	1	1	0	0	0
0.1.10.1.0.1	1	1	0	0	0	0	1	0	27	0	0	0	0	0	0	0	0	0	0	0	0	0	0	0	0	0	0	0	0	0	0	0	0	0	0	0	0	0	0	0	0	0	0	0	1	1	0	0	0
0.1.10.1.1	1	1	0	0	0	0	1	0	97	0	0	0	1	0	0	0	0	0	0	0	1	1	0	0	0	1	1	0	0	0	0	0	0	0	1	1	0	0	1	1	0	0	0	0	1	1	0	0	0
0.1.10.1.1.0	1	1	0	0	0	0	1	0	41	0	0	0	1	0	0	0	0	0	0	0	1	1	0	0	0	0	1	0	0	0	0	0	0	0	1	1	0	0	1	1	0	0	0	0	0	0	0	0	0
0.1.10.1.1.1	1	1	0	0	0	0	1	0	28	0	0	0	0	0	0	0	0	0	0	0	0	0	0	0	0	0	0	0	0	0	0	0	0	0	0	0	0	0	0	0	0	0	0	0	1	1	0	0	0
0.1.10.1.1.2	1	1	0	0	0	0	1	0	35	0	0	0	1	0	0	0	0	0	0	0	1	1	0	0	0	0	1	0	0	0	0	0	0	0	0	0	0	0	1	1	0	0	0	0	0	0	0	0	0
0.1.10.1.2	1	2	0	0	0	0	6	0	104	0	0	0	1	0	0	0	1	1	0	0	1	1	0	0	0	1	1	0	0	0	0	0	0	0	1	1	0	0	1	1	0	0	1	1	1	1	0	0	0
0.1.10.1.2.0	1	1	0	0	0	0	1	0	103	0	0	0	1	0	0	0	1	1	0	0	1	1	0	0	0	1	1	0	0	0	0	0	0	0	1	1	0	0	1	1	0	0	1	1	1	1	0	0	0
0.1.10.1.2.0.0	1	1	0	0	0	0	1	0	102	0	0	0	1	0	0	0	1	1	0	0	1	1	0	0	0	1	1	0	0	0	0	0	0	0	1	1	0	0	1	1	0	0	1	1	1	1	0	0	0
0.1.10.1.2.0.0.0	1	1	0	0	0	0	1	0	49	0	0	0	1	0	0	0	1	1	0	0	1	1	0	0	0	1	1	0	0	0	0	0	0	0	1	1	0	0	1	1	0	0	0	0	0	0	0	0	0
0.1.10.1.2.0.1	1	1	0	0	0	0	1	0	99	0	0	0	1	0	0	0	1	1	0	0	1	1	0	0	0	1	1	0	0	0	0	0	0	0	1	1	0	0	1	1	0	0	1	1	1	1	0	0	0
0.1.10.1.2.0.2	1	1	0	0	0	0	1	0	102	0	0	0	1	0	0	0	1	1	0	0	1	1	0	0	0	1	1	0	0	0	0	0	0	0	1	1	0	0	1	1	0	0	1	1	1	1	0	0	0
0.1.10.1.2.1	1	1	0	0	0	0	1	0	103	0	0	0	1	0	0	0	1	1	0	0	1	1	0	0	0	0	1	0	0	0	0	0	0	0	1	1	0	0	1	1	0	0	1	1	1	1	0	0	0
0.1.10.1.2.2	1	1	0	0	0	0	1	0	103	0	0	0	1	0	0	0	1	1	0	0	1	1	0	0	0	1	1	0	0	0	0	0	0	0	1	1	0	0	1	1	0	0	1	1	1	1	0	0	0
0.1.10.1.3	1	1	0	0	0	0	1	0	104	0	0	0	1	0	0	0	1	1	0	0	1	1	0	0	0	1	1	0	0	0	0	0	0	0	1	1	0	0	1	1	0	0	1	1	1	1	0	0	0
0.1.10.2	1	1	0	0	0	0	1	0	106	0	0	0	1	0	0	0	1	1	0	0	1	1	0	0	0	1	1	0	0	0	0	0	0	0	1	1	0	0	1	1	0	0	1	1	1	1	0	0	0
0.1.10.3	1	2	0	0	0	0	2	0	106	0	0	0	1	0	0	0	1	1	0	0	1	1	0	0	0	1	1	0	0	0	0	0	0	0	1	1	0	0	1	1	0	0	1	1	1	1	0	0	0
0.1.10.3.0	1	1	0	0	0	0	1	0	55	0	0	0	0	0	0	0	0	0	0	0	0	0	0	0	0	0	0	0	0	0	0	0	0	0	0	0	0	0	0	0	0	0	1	1	1	1	0	0	0
0.1.10.4	1	1	0	0	0	0	1	0	106	0	0	0	1	0	0	0	1	1	0	0	1	1	0	0	0	1	1	0	0	0	0	0	0	0	1	1	0	0	1	1	0	0	1	1	1	1	0	0	0
0.1.10.5	1	1	0	0	0	0	1	0	103	0	0	0	1	0	0	0	1	1	0	0	1	1	0	0	0	1	1	0	0	0	0	0	0	0	1	1	0	0	1	1	0	0	1	1	1	1	0	0	0
0.1.11	1	1	0	0	0	0	1	0	28	0	0	0	1	0	1	0	1	1	0	0	1	1	0	0	0	0	1	0	0	1	0	1	0	0	1	1	1	0	1	1	0	0	0	0	0	0	0	0	0
0.1.11.0	1	1	0	0	0	0	1	0	17	0	0	0	1	0	1	0	1	1	0	0	1	1	0	0	0	0	1	0	0	0	0	0	0	0	1	1	1	0	1	1	0	0	0	0	0	0	0	0	0
0.1.11.0.0	1	1	0	0	0	0	1	0	16	0	0	0	0	0	1	0	1	1	0	0	1	1	0	0	0	0	1	0	0	0	0	0	0	0	1	1	1	0	1	1	0	0	0	0	0	0	0	0	0
0.1.11.1	1	2	0	0	0	0	18	0	26	0	0	0	1	0	0	0	1	1	0	0	1	1	0	0	0	0	1	0	0	1	0	1	0	0	1	1	0	0	1	1	0	0	0	0	0	0	0	0	0
0.1.11.1.0	1	1	0	0	0	0	2	0	23	0	0	0	1	0	0	0	1	1	0	0	1	1	0	0	0	0	1	0	0	1	0	1	0	0	0	0	0	0	1	1	0	0	0	0	0	0	0	0	0
0.1.12	1	1	0	0	0	0	1	0	64	0	0	0	0	0	0	0	1	1	0	0	1	1	0	0	0	0	0	0	0	1	0	1	0	0	1	1	0	0	1	1	0	0	1	1	1	1	0	0	0
0.1.13	1	1	0	0	0	0	1	0	59	0	0	0	0	0	0	0	1	1	0	0	1	1	0	0	0	0	0	0	0	0	0	0	0	0	1	1	0	0	1	1	0	0	1	1	1	1	0	0	0
0.1.14	1	1	0	0	0	0	1	0	68	0	0	0	0	0	0	0	1	1	0	0	1	1	0	0	0	0	1	0	0	0	0	0	0	0	1	1	0	0	1	1	0	0	0	0	0	0	0	0	0
0.1.15	1	1	0	0	0	0	5	0	25	0	0	0	0	0	0	0	0	0	0	0	0	0	0	0	0	0	0	0	0	0	0	0	0	0	0	0	0	0	0	0	1	0	1	1	1	1	0	0	1
0.1.15.0	1	1	0	0	0	0	5	0	23	0	0	0	0	0	0	0	0	0	0	0	0	0	0	0	0	0	0	0	0	0	0	0	0	0	0	0	0	0	0	0	1	0	1	1	1	1	0	0	1
0.1.16	1	1	0	0	0	0	1	0	17	0	0	0	1	0	0	0	1	1	0	0	1	1	0	0	0	1	1	0	0	0	1	0	1	0	1	1	0	0	1	1	0	0	0	0	0	0	0	0	0
0.1.17	1	1	0	0	0	0	1	0	42	1	0	0	0	0	0	0	1	1	0	0	1	1	0	0	0	0	1	0	0	0	1	0	1	0	1	1	0	0	1	1	0	0	0	0	0	0	0	0	0
0.1.17.0	1	1	0	0	0	0	1	0	40	1	0	0	0	0	0	0	1	1	0	0	1	1	0	0	0	0	1	0	0	0	1	0	1	0	1	1	0	0	1	1	0	0	0	0	0	0	0	0	0
0.1.18	1	1	0	0	0	0	1	0	22	0	0	0	0	0	0	0	0	0	0	0	0	0	0	0	0	0	0	0	0	0	0	0	0	0	0	0	0	0	0	0	0	0	1	1	1	1	0	0	0
0.1.19	1	1	0	0	0	0	1	0	96	0	0	0	0	0	0	0	1	1	0	0	1	1	0	0	0	0	1	0	0	0	1	0	1	0	1	1	0	0	1	1	0	0	1	1	1	1	0	0	0
0.1.19.0	1	1	0	0	0	0	1	0	73	0	0	0	0	0	0	0	0	0	0	0	1	1	0	0	0	0	1	0	0	0	0	0	0	0	1	1	0	0	1	1	0	0	0	0	1	1	0	0	0
0.1.19.1	1	2	0	0	0	0	3	0	48	0	0	0	0	0	0	0	1	1	0	0	1	1	0	0	0	0	1	0	0	0	1	0	1	0	1	1	0	0	1	1	0	0	0	0	0	0	0	0	0
0.1.19.1.0	1	1	0	0	0	0	1	0	46	0	0	0	0	0	0	0	1	1	0	0	1	1	0	0	0	0	1	0	0	0	1	0	1	0	1	1	0	0	1	1	0	0	0	0	0	0	0	0	0
0.1.19.1.0.0	1	1	0	0	0	0	1	0	44	0	0	0	0	0	0	0	1	1	0	0	1	1	0	0	0	0	1	0	0	0	1	0	1	0	1	1	0	0	1	1	0	0	0	0	0	0	0	0	0
0.1.19.1.0.1	1	3	0	0	0	0	3	0	42	0	0	0	0	0	0	0	1	1	0	0	1	1	0	0	0	0	1	0	0	0	1	0	1	0	1	1	0	0	1	1	0	0	0	0	0	0	0	0	0
0.1.19.1.1	1	1	0	0	0	0	1	0	47	0	0	0	0	0	0	0	1	1	0	0	1	1	0	0	0	0	1	0	0	0	1	0	1	0	1	1	0	0	1	1	0	0	0	0	0	0	0	0	0
0.1.19.2	1	2	0	0	0	0	2	0	92	0	0	0	0	0	0	0	1	1	0	0	1	1	0	0	0	0	1	0	0	0	1	0	1	0	1	1	0	0	1	1	0	0	1	1	1	1	0	0	0
0.1.19.2.0	1	1	0	0	0	0	2	0	91	0	0	0	0	0	0	0	1	1	0	0	1	1	0	0	0	0	1	0	0	0	1	0	1	0	1	1	0	0	1	1	0	0	1	1	1	1	0	0	0
0.1.19.2.0.0	1	9	0	0	0	0	42	0	90	0	0	0	0	0	0	0	1	1	0	0	1	1	0	0	0	0	1	0	0	0	1	0	1	0	1	1	0	0	1	1	0	0	1	1	1	1	0	0	0
0.1.19.2.0.0.0	1	3	0	0	0	0	4	0	86	0	0	0	0	0	0	0	1	1	0	0	1	1	0	0	0	0	1	0	0	0	1	0	1	0	1	1	0	0	1	1	0	0	1	1	1	1	0	0	0
0.1.19.2.0.0.0.0	1	7	0	0	0	0	38	0	84	0	0	0	0	0	0	0	1	1	0	0	1	1	0	0	0	0	1	0	0	0	1	0	1	0	1	1	0	0	1	1	0	0	1	1	1	1	0	0	0
0.1.19.2.0.0.0.0.0	1	3	0	0	0	0	5	0	41	0	0	0	0	0	0	0	1	1	0	0	1	1	0	0	0	0	1	0	0	0	1	0	1	0	1	1	0	0	1	1	0	0	0	0	0	0	0	0	0
0.1.19.2.0.0.0.0.0.0	1	1	0	0	0	0	1	0	23	0	0	0	0	0	0	0	1	1	0	0	1	1	0	0	0	0	0	0	0	0	0	0	0	0	1	1	0	0	0	0	0	0	0	0	0	0	0	0	0
0.1.19.2.0.0.0.0.1	1	1	0	0	0	0	1	0	50	0	0	0	0	0	0	0	0	0	0	0	1	1	0	0	0	0	0	0	0	0	0	0	0	0	1	1	0	0	1	1	0	0	0	0	1	1	0	0	0
0.1.19.2.0.0.0.0.2	1	2	0	0	0	0	2	0	30	0	0	0	0	0	0	0	0	0	0	0	0	0	0	0	0	0	0	0	0	0	0	0	0	0	0	0	0	0	0	0	0	0	1	1	1	1	0	0	0
0.1.19.2.0.0.0.1	1	3	0	0	0	0	4	0	67	0	0	0	0	0	0	0	1	1	0	0	1	1	0	0	0	0	0	0	0	0	1	0	1	0	1	1	0	0	1	1	0	0	1	1	1	1	0	0	0
0.1.19.2.0.0.0.2	1	1	0	0	0	0	1	0	82	0	0	0	0	0	0	0	1	1	0	0	1	1	0	0	0	0	1	0	0	0	1	0	1	0	1	1	0	0	1	1	0	0	1	1	1	1	0	0	0
0.1.19.2.0.0.0.2.0	1	6	0	0	0	0	6	0	35	0	0	0	0	0	0	0	0	0	0	0	1	1	0	0	0	0	1	0	0	0	0	0	0	0	1	1	0	0	1	1	0	0	0	0	0	0	0	0	0
0.1.19.2.0.0.0.2.0.0	1	2	0	0	0	0	2	0	33	0	0	0	0	0	0	0	0	0	0	0	1	1	0	0	0	0	1	0	0	0	0	0	0	0	0	0	0	0	1	1	0	0	0	0	0	0	0	0	0
0.1.19.2.0.0.0.2.0.0.0	1	8	0	0	0	0	8	0	12	0	0	0	0	0	0	0	0	0	0	0	0	0	0	0	0	0	0	0	0	0	0	0	0	0	0	0	0	0	0	0	0	0	0	0	0	0	0	0	0
0.1.19.2.0.0.0.2.0.0.0.0	1	19	0	0	1	0	45	4	2	0	0	0	0	0	0	0	0	0	0	0	0	0	0	0	0	0	0	0	0	0	0	0	0	0	0	0	0	0	0	0	0	0	0	0	0	0	0	0	0
0.1.19.2.0.0.0.2.0.0.0.1	1	7	0	0	0	0	5	2	2	0	0	0	0	0	0	0	0	0	0	0	0	0	0	0	0	0	0	0	0	0	0	0	0	0	0	0	0	0	0	0	0	0	0	0	0	0	0	0	0
0.1.19.2.0.0.0.2.0.0.0.2	1	29	0	0	2	0	47	0	4	0	0	0	0	0	0	0	0	0	0	0	0	0	0	0	0	0	0	0	0	0	0	0	0	0	0	0	0	0	0	0	0	0	0	0	0	0	0	0	0
0.1.19.2.0.0.0.2.0.0.1	1	49	0	0	0	0	69	0	6	0	0	0	0	0	0	0	0	0	0	0	0	0	0	0	0	0	0	0	0	0	0	0	0	0	0	0	0	0	0	0	0	0	0	0	0	0	0	0	0
0.1.19.2.0.0.0.2.0.1	1	1	0	0	0	0	4	0	21	0	0	0	0	0	0	0	0	0	0	0	1	1	0	0	0	0	0	0	0	0	0	0	0	0	1	1	0	0	1	1	0	0	0	0	0	0	0	0	0
0.1.19.2.0.0.0.2.0.1.0	1	15	0	0	0	0	21	0	14	0	0	0	0	0	0	0	0	0	0	0	1	1	0	0	0	0	0	0	0	0	0	0	0	0	1	1	0	0	1	1	0	0	0	0	0	0	0	0	0
0.1.19.2.0.0.0.2.1	1	1	0	0	0	0	1	0	37	0	0	0	0	0	0	0	0	0	0	0	1	1	0	0	0	0	1	0	0	0	1	0	1	0	1	1	0	0	1	1	0	0	0	0	0	0	0	0	0
0.1.19.2.0.0.0.2.2	1	2	0	0	0	0	4	0	37	0	0	0	0	0	0	0	1	1	0	0	1	1	0	0	0	0	1	0	0	0	0	0	0	0	0	0	0	0	1	1	0	0	0	0	0	0	0	0	0
0.1.19.2.0.0.1	1	3	0	0	0	0	5	0	54	0	0	0	0	0	0	0	0	0	0	0	0	0	0	0	0	0	0	0	0	0	0	0	0	0	0	0	0	0	0	0	0	0	1	1	1	1	0	0	0
0.1.19.2.0.0.1.0	1	4	0	0	0	0	7	0	34	0	0	0	0	0	0	0	0	0	0	0	0	0	0	0	0	0	0	0	0	0	0	0	0	0	0	0	0	0	0	0	0	0	1	1	1	1	0	0	0
0.1.19.2.0.0.1.0.0	1	1	0	0	0	0	1	0	31	0	0	0	0	0	0	0	0	0	0	0	0	0	0	0	0	0	0	0	0	0	0	0	0	0	0	0	0	0	0	0	0	0	1	1	1	1	0	0	0
0.1.19.2.0.0.2	1	3	0	0	0	0	3	0	88	0	0	0	0	0	0	0	1	1	0	0	1	1	0	0	0	0	1	0	0	0	1	0	1	0	1	1	0	0	1	1	0	0	1	1	1	1	0	0	0
0.1.19.2.0.0.2.0	1	5	0	0	0	0	8	0	43	0	0	0	0	0	0	0	1	1	0	0	1	1	0	0	0	0	1	0	0	0	1	0	1	0	1	1	0	0	1	1	0	0	0	0	0	0	0	0	0
0.1.19.2.0.0.2.0.0	1	1	0	0	0	0	1	0	29	0	0	0	0	0	0	0	1	1	0	0	1	1	0	0	0	0	1	0	0	0	1	0	1	0	0	0	0	0	1	1	0	0	0	0	0	0	0	0	0
0.1.19.2.0.0.3	1	9	0	0	0	0	14	0	44	0	0	0	0	0	0	0	1	1	0	0	1	1	0	0	0	0	1	0	0	0	1	0	1	0	1	1	0	0	1	1	0	0	0	0	0	0	0	0	0
0.1.19.2.0.0.3.0	1	3	0	0	0	0	5	0	33	0	0	0	0	0	0	0	1	1	0	0	1	1	0	0	0	0	1	0	0	0	1	0	1	0	1	1	0	0	1	1	0	0	0	0	0	0	0	0	0
0.1.19.2.0.1	1	1	0	0	0	0	1	0	41	0	0	0	0	0	0	0	0	0	0	0	0	0	0	0	0	0	0	0	0	0	0	0	0	0	0	0	0	0	0	0	0	0	1	1	1	1	0	0	0
0.1.19.2.1	1	1	0	0	0	0	1	0	89	0	0	0	0	0	0	0	1	1	0	0	1	1	0	0	0	0	1	0	0	0	1	0	1	0	1	1	0	0	1	1	0	0	1	1	1	1	0	0	0
0.1.19.2.1.0	1	1	0	0	0	0	1	0	85	0	0	0	0	0	0	0	1	1	0	0	1	1	0	0	0	0	1	0	0	0	1	0	1	0	1	1	0	0	1	1	0	0	1	1	1	1	0	0	0
0.1.19.2.1.0.0	1	2	0	0	0	0	2	0	27	0	0	0	0	0	0	0	1	1	0	0	1	1	0	0	0	0	0	0	0	0	1	0	1	0	1	1	0	0	1	1	0	0	0	0	0	0	0	0	0
0.1.19.2.1.0.1	1	1	0	0	0	0	1	0	45	0	0	0	0	0	0	0	0	0	0	0	0	0	0	0	0	0	0	0	0	0	0	0	0	0	0	0	0	0	0	0	0	0	1	1	1	1	0	0	0
0.1.19.2.2	1	8	0	0	0	0	13	0	36	0	0	0	0	0	0	0	0	0	0	0	0	0	0	0	0	0	0	0	0	0	0	0	0	0	0	0	0	0	0	0	0	0	1	1	1	1	0	0	0
0.1.19.2.2.0	1	3	0	0	0	0	3	0	35	0	0	0	0	0	0	0	0	0	0	0	0	0	0	0	0	0	0	0	0	0	0	0	0	0	0	0	0	0	0	0	0	0	1	1	1	1	0	0	0
0.1.19.2.2.0.0	1	1	0	0	0	0	1	0	30	0	0	0	0	0	0	0	0	0	0	0	0	0	0	0	0	0	0	0	0	0	0	0	0	0	0	0	0	0	0	0	0	0	0	0	1	1	0	0	0
0.1.19.2.2.0.0.0	1	3	0	0	0	0	5	0	22	0	0	0	0	0	0	0	0	0	0	0	0	0	0	0	0	0	0	0	0	0	0	0	0	0	0	0	0	0	0	0	0	0	0	0	1	1	0	0	0
0.1.19.2.2.0.0.0.0	1	2	0	0	0	0	2	0	10	0	0	0	0	0	0	0	0	0	0	0	0	0	0	0	0	0	0	0	0	0	0	0	0	0	0	0	0	0	0	0	0	0	0	0	0	0	0	0	0
0.1.19.2.2.0.0.1	1	2	0	0	0	0	2	0	21	0	0	0	0	0	0	0	0	0	0	0	0	0	0	0	0	0	0	0	0	0	0	0	0	0	0	0	0	0	0	0	0	0	0	0	1	1	0	0	0
0.1.19.2.2.1	1	1	0	0	0	0	1	0	33	0	0	0	0	0	0	0	0	0	0	0	0	0	0	0	0	0	0	0	0	0	0	0	0	0	0	0	0	0	0	0	0	0	1	1	1	1	0	0	0
0.1.19.3	1	5	0	0	0	0	8	0	74	0	0	0	0	0	0	0	1	1	0	0	1	1	0	0	0	0	0	0	0	0	1	0	1	0	1	1	0	0	1	1	0	0	1	1	1	1	0	0	0
0.1.19.3.0	1	1	0	0	0	0	1	0	73	0	0	0	0	0	0	0	1	1	0	0	1	1	0	0	0	0	0	0	0	0	1	0	1	0	1	1	0	0	1	1	0	0	1	1	1	1	0	0	0
0.1.19.3.0.0	1	1	0	0	0	0	1	0	55	0	0	0	0	0	0	0	1	1	0	0	1	1	0	0	0	0	0	0	0	0	1	0	1	0	1	1	0	0	1	1	0	0	0	0	0	0	0	0	0
0.1.20	1	1	0	0	0	0	1	0	47	0	0	0	0	0	0	0	1	1	0	0	1	1	0	0	0	1	1	0	0	1	0	1	0	0	1	1	0	0	1	1	0	0	0	0	0	0	0	0	0
0.1.20.0	1	2	0	0	0	0	2	0	27	0	0	0	0	0	0	0	1	1	0	0	1	1	0	0	0	1	1	0	0	1	0	1	0	0	1	1	0	0	1	1	0	0	0	0	0	0	0	0	0
0.1.20.0.0	1	12	0	0	0	0	25	0	26	0	0	0	0	0	0	0	1	1	0	0	1	1	0	0	0	1	1	0	0	1	0	1	0	0	1	1	0	0	1	1	0	0	0	0	0	0	0	0	0
0.1.20.0.0.0	1	71	0	0	0	0	116	0	16	0	0	0	0	0	0	0	1	1	0	0	1	1	0	0	0	1	1	0	0	1	0	1	0	0	1	1	0	0	1	1	0	0	0	0	0	0	0	0	0
0.1.20.0.0.0.0	1	31	0	0	0	0	31	0	15	0	0	0	0	0	0	0	1	1	0	0	1	1	0	0	0	0	1	0	0	1	0	1	0	0	1	1	0	0	1	1	0	0	0	0	0	0	0	0	0
0.1.20.0.0.0.0.0	1	3	0	0	0	0	3	0	14	0	0	0	0	0	0	0	1	1	0	0	1	1	0	0	0	0	0	0	0	1	0	1	0	0	1	1	0	0	1	1	0	0	0	0	0	0	0	0	0
0.1.20.0.0.0.0.0.0	1	120	0	0	0	0	223	0	12	0	0	0	0	0	0	0	1	1	0	0	1	1	0	0	0	0	0	0	0	0	0	0	0	0	1	1	0	0	1	1	0	0	0	0	0	0	0	0	0
0.1.20.0.0.0.0.0.0.0	1	71	0	0	0	0	188	0	10	0	0	0	0	0	0	0	1	1	0	0	1	1	0	0	0	0	0	0	0	0	0	0	0	0	0	0	0	0	1	1	0	0	0	0	0	0	0	0	0
0.1.20.0.0.0.0.0.0.0.0	1	39	0	0	0	0	144	0	8	0	0	0	0	0	0	0	1	1	0	0	1	1	0	0	0	0	0	0	0	0	0	0	0	0	0	0	0	0	0	0	0	0	0	0	0	0	0	0	0
0.1.20.0.0.0.0.0.0.0.0.0	1	6	0	0	0	1	3	2	6	0	0	0	0	0	0	0	1	1	0	0	1	1	0	0	0	0	0	0	0	0	0	0	0	0	0	0	0	0	0	0	0	0	0	0	0	0	0	0	0
0.1.20.0.0.0.0.0.0.0.0.0.0	1	11	0	0	1	0	18	4	2	0	0	0	0	0	0	0	0	0	0	0	0	0	0	0	0	0	0	0	0	0	0	0	0	0	0	0	0	0	0	0	0	0	0	0	0	0	0	0	0
0.1.20.0.0.0.0.0.0.0.0.0.1	1	2	0	0	0	0	0	2	2	0	0	0	0	0	0	0	0	0	0	0	1	1	0	0	0	0	0	0	0	0	0	0	0	0	0	0	0	0	0	0	0	0	0	0	0	0	0	0	0
0.1.20.0.0.0.0.0.0.0.1	1	26	0	0	0	0	42	0	8	0	0	0	0	0	0	0	0	0	0	0	1	1	0	0	0	0	0	0	0	0	0	0	0	0	0	0	0	0	1	1	0	0	0	0	0	0	0	0	0
0.1.20.0.0.0.0.0.0.0.2	1	5	0	0	0	0	5	0	8	0	0	0	0	0	0	0	1	1	0	0	0	0	0	0	0	0	0	0	0	0	0	0	0	0	0	0	0	0	1	1	0	0	0	0	0	0	0	0	0
0.1.20.0.0.0.0.0.0.1	1	26	0	0	0	0	29	0	10	0	0	0	0	0	0	0	1	1	0	0	1	1	0	0	0	0	0	0	0	0	0	0	0	0	1	1	0	0	0	0	0	0	0	0	0	0	0	0	0
0.1.20.0.0.0.0.0.0.1.0	1	2	0	0	0	0	2	0	2	0	0	0	0	0	0	0	0	0	0	0	0	0	0	0	0	0	0	0	0	0	0	0	0	0	1	1	0	0	0	0	0	0	0	0	0	0	0	0	0
0.1.20.0.0.0.0.0.0.2	1	24	0	0	0	0	42	0	10	0	0	0	0	0	0	0	0	0	0	0	1	1	0	0	0	0	0	0	0	0	0	0	0	0	1	1	0	0	1	1	0	0	0	0	0	0	0	0	0
0.1.20.0.0.0.0.1	1	28	0	0	0	0	29	0	13	0	0	0	0	0	0	0	1	1	0	0	1	1	0	0	0	0	1	0	0	1	0	1	0	0	0	0	0	0	1	1	0	0	0	0	0	0	0	0	0
0.1.20.0.0.0.0.1.0	1	457	0	0	0	3	669	139	1	0	0	0	0	0	0	0	0	0	0	0	0	0	0	0	0	0	1	0	0	0	0	0	0	0	0	0	0	0	0	0	0	0	0	0	0	0	0	0	0
0.1.20.0.0.0.1	1	6	0	0	0	0	6	0	13	0	0	0	0	0	0	0	1	1	0	0	1	1	0	0	0	1	0	0	0	0	0	0	0	0	1	1	0	0	1	1	0	0	0	0	0	0	0	0	0
0.1.20.0.0.0.1.0	1	1	0	0	0	0	1	0	11	0	0	0	0	0	0	0	1	1	0	0	1	1	0	0	0	1	0	0	0	0	0	0	0	0	1	1	0	0	0	0	0	0	0	0	0	0	0	0	0
0.1.20.0.0.0.1.0.0	1	50	0	0	0	0	164	0	1	0	0	0	0	0	0	0	0	0	0	0	0	0	0	0	0	1	0	0	0	0	0	0	0	0	0	0	0	0	0	0	0	0	0	0	0	0	0	0	0
0.1.20.0.0.0.1.1	1	1	0	0	0	0	1	0	11	0	0	0	0	0	0	0	1	1	0	0	1	1	0	0	0	1	0	0	0	0	0	0	0	0	1	1	0	0	1	1	0	0	0	0	0	0	0	0	0
0.1.20.0.0.1	1	6	0	0	0	0	6	0	24	0	0	0	0	0	0	0	1	1	0	0	1	1	0	0	0	1	1	0	0	0	0	0	0	0	1	1	0	0	1	1	0	0	0	0	0	0	0	0	0
0.1.20.0.0.1.0	1	6	0	0	0	0	15	0	15	0	0	0	0	0	0	0	1	1	0	0	1	1	0	0	0	1	1	0	0	0	0	0	0	0	1	1	0	0	1	1	0	0	0	0	0	0	0	0	0
0.1.20.0.0.2	1	2	0	0	0	0	2	0	24	0	0	0	0	0	0	0	1	1	0	0	1	1	0	0	0	1	1	0	0	1	0	1	0	0	1	1	0	0	1	1	0	0	0	0	0	0	0	0	0
0.1.20.0.1	1	1	0	0	0	0	1	0	23	0	0	0	0	0	0	0	1	1	0	0	1	1	0	0	0	1	1	0	0	1	0	1	0	0	1	1	0	0	1	1	0	0	0	0	0	0	0	0	0
0.1.20.0.1.0	1	4	0	0	0	0	4	0	18	0	0	0	0	0	0	0	1	1	0	0	1	1	0	0	0	1	0	0	0	0	0	0	0	0	0	0	0	0	1	1	0	0	0	0	0	0	0	0	0
0.1.20.0.2	1	1	0	0	0	0	1	0	22	0	0	0	0	0	0	0	1	1	0	0	1	1	0	0	0	1	1	0	0	0	0	0	0	0	0	0	0	0	1	1	0	0	0	0	0	0	0	0	0
0.1.20.1	1	1	0	0	0	0	1	0	46	0	0	0	0	0	0	0	1	1	0	0	1	1	0	0	0	0	1	0	0	1	0	1	0	0	1	1	0	0	1	1	0	0	0	0	0	0	0	0	0
0.1.20.2	1	1	0	0	0	0	2	0	46	0	0	0	0	0	0	0	1	1	0	0	1	1	0	0	0	1	1	0	0	1	0	1	0	0	1	1	0	0	1	1	0	0	0	0	0	0	0	0	0
0.1.20.2.0	1	2	0	0	0	0	2	0	44	0	0	0	0	0	0	0	1	1	0	0	1	1	0	0	0	1	1	0	0	1	0	1	0	0	1	1	0	0	1	1	0	0	0	0	0	0	0	0	0
0.1.21	1	1	0	0	0	0	1	0	24	0	0	0	0	0	0	0	0	0	0	0	0	0	0	0	0	0	0	0	0	0	0	0	0	0	0	0	0	0	0	0	0	1	1	1	1	1	0	0	0
0.1.22	1	2	0	0	0	0	2	0	34	0	0	0	0	0	0	0	1	1	0	0	1	1	0	0	0	1	1	0	0	1	0	1	0	0	1	1	0	0	1	1	0	0	0	0	0	0	0	0	0
0.1.23	1	1	0	0	0	0	1	0	33	0	0	0	1	0	0	0	1	1	0	0	1	1	0	0	0	1	1	0	0	1	0	1	0	0	1	1	0	0	1	1	0	0	0	0	0	0	0	0	0
0.1.23.0	1	3	0	0	0	0	7	0	18	0	0	0	1	0	0	0	1	1	0	0	1	1	0	0	0	1	1	0	0	1	0	1	0	0	1	1	0	0	1	1	0	0	0	0	0	0	0	0	0
0.1.23.0.0	1	2	0	0	0	0	2	0	17	0	0	0	1	0	0	0	1	1	0	0	1	1	0	0	0	1	1	0	0	1	0	1	0	0	1	1	0	0	1	1	0	0	0	0	0	0	0	0	0
0.1.23.0.0.0	1	1	0	0	0	0	1	0	15	0	0	0	0	0	0	0	1	1	0	0	1	1	0	0	0	1	0	0	0	1	0	1	0	0	1	1	0	0	1	1	0	0	0	0	0	0	0	0	0
0.1.23.0.0.1	1	1	0	0	0	0	1	0	10	0	0	0	1	0	0	0	0	0	0	0	1	1	0	0	0	1	0	0	0	0	0	0	0	0	1	1	0	0	1	1	0	0	0	0	0	0	0	0	0
0.1.23.0.0.2	1	4	0	0	0	0	4	0	16	0	0	0	1	0	0	0	1	1	0	0	1	1	0	0	0	0	1	0	0	1	0	1	0	0	1	1	0	0	1	1	0	0	0	0	0	0	0	0	0
0.1.23.0.0.3	1	1	0	0	0	0	1	0	12	0	0	0	1	0	0	0	1	1	0	0	1	1	0	0	0	1	0	0	0	0	0	0	0	0	1	1	0	0	0	0	0	0	0	0	0	0	0	0	0
0.1.23.0.1	1	11	0	0	0	0	11	0	17	0	0	0	1	0	0	0	1	1	0	0	1	1	0	0	0	0	1	0	0	1	0	1	0	0	1	1	0	0	1	1	0	0	0	0	0	0	0	0	0
0.1.24	1	1	0	0	0	0	1	0	44	0	0	0	1	0	0	0	0	0	0	0	1	1	0	0	0	0	1	0	0	0	0	0	0	0	1	1	0	0	1	1	0	0	0	0	0	0	0	0	0
0.1.24.0	1	1	0	0	0	0	1	0	27	0	0	0	0	0	0	0	0	0	0	0	1	1	0	0	0	0	1	0	0	0	0	0	0	0	1	1	0	0	1	1	0	0	0	0	0	0	0	0	0
0.1.25	1	2	0	0	0	0	2	0	112	0	0	0	1	0	1	0	1	1	0	0	1	1	0	0	0	1	1	0	0	0	0	0	0	0	1	1	1	0	1	1	0	0	1	1	1	1	0	0	0
0.1.25.0	1	2	0	0	0	0	2	0	101	0	0	0	1	0	0	0	1	1	0	0	1	1	0	0	0	1	1	0	0	0	0	0	0	0	1	1	0	0	1	1	0	0	1	1	1	1	0	0	0
0.1.25.0.0	1	2	0	0	0	0	3	0	97	0	0	0	1	0	0	0	1	1	0	0	1	1	0	0	0	1	1	0	0	0	0	0	0	0	1	1	0	0	1	1	0	0	1	1	1	1	0	0	0
0.1.25.0.0.0	1	2	0	0	0	0	3	0	44	0	0	0	1	0	0	0	1	1	0	0	1	1	0	0	0	1	0	0	0	0	0	0	0	0	1	1	0	0	1	1	0	0	1	1	1	1	0	0	0
0.1.25.0.0.0.0	1	2	0	0	0	0	2	0	43	0	0	0	1	0	0	0	1	1	0	0	1	1	0	0	0	1	0	0	0	0	0	0	0	0	1	1	0	0	1	1	0	0	1	1	1	1	0	0	0
0.1.25.0.0.0.0.0	1	627	30	55	51	12	789	0	1	0	0	0	0	0	0	0	0	0	0	0	0	0	0	0	0	0	0	0	0	0	0	0	0	0	0	0	0	0	0	0	0	0	0	0	0	0	0	0	0
0.1.25.0.0.0.0.1	1	132	0	0	0	0	90	84	1	0	0	0	0	0	0	0	0	0	0	0	0	0	0	0	0	0	0	0	0	0	0	0	0	0	0	0	0	0	0	0	0	0	0	0	0	0	0	0	0
0.1.25.0.0.0.0.2	1	2	0	0	0	0	2	0	12	0	0	0	0	0	0	0	0	0	0	0	0	0	0	0	0	0	0	0	0	0	0	0	0	0	0	0	0	0	0	0	0	0	0	0	0	0	0	0	0
0.1.25.0.0.0.0.3	1	4	0	0	0	0	5	0	22	0	0	0	0	0	0	0	0	0	0	0	0	0	0	0	0	0	0	0	0	0	0	0	0	0	0	0	0	0	0	0	0	0	1	1	1	1	0	0	0
0.1.25.0.0.0.0.3.0	1	15	0	0	0	0	16	0	17	0	0	0	0	0	0	0	0	0	0	0	0	0	0	0	0	0	0	0	0	0	0	0	0	0	0	0	0	0	0	0	0	0	1	1	1	1	0	0	0
0.1.25.0.0.0.0.3.0.0	1	118	0	0	0	0	17	165	2	0	0	0	0	0	0	0	0	0	0	0	0	0	0	0	0	0	0	0	0	0	0	0	0	0	0	0	0	0	0	0	0	0	0	0	0	0	0	0	0
0.1.25.0.0.0.0.3.0.1	1	15	0	0	0	0	16	0	15	0	0	0	0	0	0	0	0	0	0	0	0	0	0	0	0	0	0	0	0	0	0	0	0	0	0	0	0	0	0	0	0	0	1	1	1	1	0	0	0
0.1.25.0.0.0.0.3.0.1.0	1	1431	19	59	82	14	1788	211	1	0	0	0	0	0	0	0	0	0	0	0	0	0	0	0	0	0	0	0	0	0	0	0	0	0	0	0	0	0	0	0	0	0	0	0	0	0	0	0	0
0.1.25.0.0.0.0.3.0.1.1	1	1731	20	60	100	28	2319	138	1	0	0	0	0	0	0	0	0	0	0	0	0	0	0	0	0	0	0	0	0	0	0	0	0	0	0	0	0	0	0	0	0	0	0	0	0	0	0	0	0
0.1.25.0.0.0.0.3.0.1.2	1	30	0	0	0	0	47	0	8	0	0	0	0	0	0	0	0	0	0	0	0	0	0	0	0	0	0	0	0	0	0	0	0	0	0	0	0	0	0	0	0	0	1	1	0	0	0	0	0
0.1.25.0.0.0.0.3.0.1.2.0	1	101	0	0	3	0	2	155	6	0	0	0	0	0	0	0	0	0	0	0	0	0	0	0	0	0	0	0	0	0	0	0	0	0	0	0	0	0	0	0	0	0	1	1	0	0	0	0	0
0.1.25.0.0.0.0.3.0.1.3	1	341	1	1	3	1	473	51	2	0	0	0	0	0	0	0	0	0	0	0	0	0	0	0	0	0	0	0	0	0	0	0	0	0	0	0	0	0	0	0	0	0	0	0	0	0	0	0	0
0.1.25.0.0.0.0.3.0.1.4	1	25	1	0	0	2	34	0	1	0	0	0	0	0	0	0	0	0	0	0	0	0	0	0	0	0	0	0	0	0	0	0	0	0	0	0	0	0	0	0	0	0	0	0	0	0	0	0	0
0.1.25.0.0.0.0.3.1	1	2	0	0	0	0	2	0	11	0	0	0	0	0	0	0	0	0	0	0	0	0	0	0	0	0	0	0	0	0	0	0	0	0	0	0	0	0	0	0	0	0	1	1	1	1	0	0	0
0.1.25.0.0.0.0.3.1.0	1	4	0	0	0	0	4	0	1	0	0	0	0	0	0	0	0	0	0	0	0	0	0	0	0	0	0	0	0	0	0	0	0	0	0	0	0	0	0	0	0	0	0	0	0	0	0	0	0
0.1.25.0.0.0.0.3.2	1	1	0	0	0	0	1	0	20	0	0	0	0	0	0	0	0	0	0	0	0	0	0	0	0	0	0	0	0	0	0	0	0	0	0	0	0	0	0	0	0	0	1	1	1	1	0	0	0
0.1.25.0.0.0.0.3.2.0	1	1	0	0	0	0	1	0	7	0	0	0	0	0	0	0	0	0	0	0	0	0	0	0	0	0	0	0	0	0	0	0	0	0	0	0	0	0	0	0	0	0	0	0	1	1	0	0	0
0.1.25.0.0.0.1	1	1	0	0	0	0	1	0	23	0	0	0	0	0	0	0	0	0	0	0	0	0	0	0	0	0	0	0	0	0	0	0	0	0	0	0	0	0	0	0	0	0	1	1	1	1	0	0	0
0.1.25.0.0.1	1	1	0	0	0	0	2	0	96	0	0	0	1	0	0	0	1	1	0	0	1	1	0	0	0	1	1	0	0	0	0	0	0	0	1	1	0	0	1	1	0	0	1	1	1	1	0	0	0
0.1.25.0.0.1.0	1	4	0	0	0	0	4	0	95	0	0	0	1	0	0	0	1	1	0	0	1	1	0	0	0	1	1	0	0	0	0	0	0	0	1	1	0	0	1	1	0	0	1	1	1	1	0	0	0
0.1.25.0.0.1.0.0	1	1	0	0	0	0	1	0	39	0	0	0	0	0	0	0	1	1	0	0	1	1	0	0	0	1	1	0	0	0	0	0	0	0	0	0	0	0	1	1	0	0	0	0	0	0	0	0	0
0.1.25.0.0.1.0.0.0	1	2	0	0	0	0	2	0	9	0	0	0	0	0	0	0	0	0	0	0	0	0	0	0	0	0	0	0	0	0	0	0	0	0	0	0	0	0	0	0	0	0	0	0	0	0	0	0	0
0.1.25.0.0.1.0.1	1	3	0	0	0	0	4	0	43	0	0	0	0	0	0	0	1	1	0	0	1	1	0	0	0	0	1	0	0	0	0	0	0	0	1	1	0	0	1	1	0	0	0	0	0	0	0	0	0
0.1.25.0.0.1.0.1.0	1	2	0	0	0	0	2	0	41	0	0	0	0	0	0	0	1	1	0	0	1	1	0	0	0	0	1	0	0	0	0	0	0	0	0	0	0	0	1	1	0	0	0	0	0	0	0	0	0
0.1.25.0.0.1.0.1.0.0	1	1	0	0	0	0	1	0	35	0	0	0	0	0	0	0	0	0	0	0	1	1	0	0	0	0	1	0	0	0	0	0	0	0	0	0	0	0	1	1	0	0	0	0	0	0	0	0	0
0.1.25.0.0.1.0.1.1	1	1	0	0	0	0	1	0	42	0	0	0	0	0	0	0	1	1	0	0	1	1	0	0	0	0	1	0	0	0	0	0	0	0	1	1	0	0	1	1	0	0	0	0	0	0	0	0	0
0.1.25.0.0.1.0.2	1	1	0	0	0	0	1	0	38	0	0	0	1	0	0	0	1	1	0	0	1	1	0	0	0	0	1	0	0	0	0	0	0	0	0	0	0	0	1	1	0	0	0	0	0	0	0	0	0
0.1.25.0.0.1.0.3	1	2	0	0	0	0	9	0	92	0	0	0	1	0	0	0	1	1	0	0	1	1	0	0	0	1	1	0	0	0	0	0	0	0	1	1	0	0	1	1	0	0	1	1	1	1	0	0	0
0.1.25.0.0.1.0.3.0	1	2	0	0	0	0	3	0	46	0	0	0	1	0	0	0	1	1	0	0	1	1	0	0	0	1	1	0	0	0	0	0	0	0	1	1	0	0	1	1	0	0	0	0	0	0	0	0	0
0.1.25.0.0.1.0.3.0.0	1	4	0	0	0	0	4	0	33	0	0	0	1	0	0	0	1	1	0	0	1	1	0	0	0	1	1	0	0	0	0	0	0	0	1	1	0	0	1	1	0	0	0	0	0	0	0	0	0
0.1.25.0.0.1.0.3.0.1	1	7	0	0	0	0	23	0	45	0	0	0	1	0	0	0	1	1	0	0	1	1	0	0	0	0	1	0	0	0	0	0	0	0	1	1	0	0	1	1	0	0	0	0	0	0	0	0	0
0.1.25.0.0.1.0.3.0.1.0	1	4	0	0	0	0	5	0	42	0	0	0	1	0	0	0	1	1	0	0	1	1	0	0	0	0	1	0	0	0	0	0	0	0	1	1	0	0	1	1	0	0	0	0	0	0	0	0	0
0.1.25.0.0.1.0.3.1	1	1	0	0	0	0	1	0	36	0	0	0	0	0	0	0	0	0	0	0	0	0	0	0	0	0	0	0	0	0	0	0	0	0	0	0	0	0	0	0	0	0	1	1	1	1	0	0	0
0.1.25.0.0.1.0.3.1.0	1	1	0	0	0	0	1	0	33	0	0	0	0	0	0	0	0	0	0	0	0	0	0	0	0	0	0	0	0	0	0	0	0	0	0	0	0	0	0	0	0	0	1	1	1	1	0	0	0
0.1.25.0.0.1.0.3.1.0.0	1	5	0	0	0	0	7	0	31	0	0	0	0	0	0	0	0	0	0	0	0	0	0	0	0	0	0	0	0	0	0	0	0	0	0	0	0	0	0	0	0	0	1	1	1	1	0	0	0
0.1.25.0.0.1.0.3.1.0.1	1	1	0	0	0	0	1	0	13	0	0	0	0	0	0	0	0	0	0	0	0	0	0	0	0	0	0	0	0	0	0	0	0	0	0	0	0	0	0	0	0	0	0	0	1	1	0	0	0
0.1.25.0.0.1.0.3.1.1	1	2	0	0	0	0	2	0	30	0	0	0	0	0	0	0	0	0	0	0	0	0	0	0	0	0	0	0	0	0	0	0	0	0	0	0	0	0	0	0	0	0	1	1	1	1	0	0	0
0.1.25.0.0.1.0.3.1.1.0	1	1	0	0	0	0	1	0	27	0	0	0	0	0	0	0	0	0	0	0	0	0	0	0	0	0	0	0	0	0	0	0	0	0	0	0	0	0	0	0	0	0	1	1	1	1	0	0	0
0.1.25.0.0.1.0.3.1.1.1	1	2	0	0	0	0	2	0	28	0	0	0	0	0	0	0	0	0	0	0	0	0	0	0	0	0	0	0	0	0	0	0	0	0	0	0	0	0	0	0	0	0	1	1	1	1	0	0	0
0.1.25.0.0.1.0.3.1.2	1	1	0	0	0	0	1	0	28	0	0	0	0	0	0	0	0	0	0	0	0	0	0	0	0	0	0	0	0	0	0	0	0	0	0	0	0	0	0	0	0	0	1	1	1	1	0	0	0
0.1.25.0.0.1.0.3.1.3	1	1	0	0	0	0	1	0	28	0	0	0	0	0	0	0	0	0	0	0	0	0	0	0	0	0	0	0	0	0	0	0	0	0	0	0	0	0	0	0	0	0	1	1	1	1	0	0	0
0.1.25.0.0.1.0.3.1.4	1	1	0	0	0	0	1	0	27	0	0	0	0	0	0	0	0	0	0	0	0	0	0	0	0	0	0	0	0	0	0	0	0	0	0	0	0	0	0	0	0	0	0	0	1	1	0	0	0
0.1.25.0.0.1.0.3.1.5	1	1	0	0	0	0	1	0	32	0	0	0	0	0	0	0	0	0	0	0	0	0	0	0	0	0	0	0	0	0	0	0	0	0	0	0	0	0	0	0	0	0	1	1	1	1	0	0	0
0.1.25.0.0.1.0.3.1.5.0	1	1	0	0	0	0	1	0	26	0	0	0	0	0	0	0	0	0	0	0	0	0	0	0	0	0	0	0	0	0	0	0	0	0	0	0	0	0	0	0	0	0	0	0	1	1	0	0	0
0.1.25.0.0.1.0.3.1.6	1	2	0	0	0	0	3	0	24	0	0	0	0	0	0	0	0	0	0	0	0	0	0	0	0	0	0	0	0	0	0	0	0	0	0	0	0	0	0	0	0	0	0	0	1	1	0	0	0
0.1.25.0.0.1.0.3.1.7	1	7	0	0	0	0	23	0	34	0	0	0	0	0	0	0	0	0	0	0	0	0	0	0	0	0	0	0	0	0	0	0	0	0	0	0	0	0	0	0	0	0	1	1	1	1	0	0	0
0.1.25.0.0.1.0.3.1.7.0	1	1	0	0	0	0	1	0	25	0	0	0	0	0	0	0	0	0	0	0	0	0	0	0	0	0	0	0	0	0	0	0	0	0	0	0	0	0	0	0	0	0	1	1	1	1	0	0	0
0.1.25.0.0.1.0.3.1.7.1	1	1	0	0	0	0	1	0	30	0	0	0	0	0	0	0	0	0	0	0	0	0	0	0	0	0	0	0	0	0	0	0	0	0	0	0	0	0	0	0	0	0	1	1	1	1	0	0	0
0.1.25.0.0.1.0.3.1.7.1.0	1	1	0	0	0	0	1	0	26	0	0	0	0	0	0	0	0	0	0	0	0	0	0	0	0	0	0	0	0	0	0	0	0	0	0	0	0	0	0	0	0	0	0	0	1	1	0	0	0
0.1.25.0.0.1.0.3.1.7.1.1	1	2	0	0	0	0	2	0	29	0	0	0	0	0	0	0	0	0	0	0	0	0	0	0	0	0	0	0	0	0	0	0	0	0	0	0	0	0	0	0	0	0	1	1	1	1	0	0	0
0.1.25.0.0.1.0.3.1.7.1.1.0	1	1	0	0	0	0	1	0	11	0	0	0	0	0	0	0	0	0	0	0	0	0	0	0	0	0	0	0	0	0	0	0	0	0	0	0	0	0	0	0	0	0	1	1	1	1	0	0	0
0.1.25.0.0.1.0.3.1.7.1.2	1	1	0	0	0	0	1	0	26	0	0	0	0	0	0	0	0	0	0	0	0	0	0	0	0	0	0	0	0	0	0	0	0	0	0	0	0	0	0	0	0	0	1	1	1	1	0	0	0
0.1.25.0.0.1.0.3.1.7.2	1	3	0	0	0	0	4	0	31	0	0	0	0	0	0	0	0	0	0	0	0	0	0	0	0	0	0	0	0	0	0	0	0	0	0	0	0	0	0	0	0	0	1	1	1	1	0	0	0
0.1.25.0.0.1.0.3.1.7.3	1	1	0	0	0	0	1	0	32	0	0	0	0	0	0	0	0	0	0	0	0	0	0	0	0	0	0	0	0	0	0	0	0	0	0	0	0	0	0	0	0	0	1	1	1	1	0	0	0
0.1.25.0.0.1.0.3.2	1	2	0	0	0	0	2	0	34	0	0	0	0	0	0	0	0	0	0	0	0	0	0	0	0	0	0	0	0	0	0	0	0	0	0	0	0	0	0	0	0	0	1	1	1	1	0	0	0
0.1.25.0.0.1.0.3.2.0	1	1	0	0	0	0	1	0	33	0	0	0	0	0	0	0	0	0	0	0	0	0	0	0	0	0	0	0	0	0	0	0	0	0	0	0	0	0	0	0	0	0	1	1	1	1	0	0	0
0.1.25.0.0.1.0.3.3	1	2	0	0	0	0	6	0	84	0	0	0	0	0	0	0	1	1	0	0	1	1	0	0	0	0	1	0	0	0	0	0	0	0	1	1	0	0	1	1	0	0	1	1	1	1	0	0	0
0.1.25.0.0.1.0.3.3.0	1	2	0	0	0	0	3	0	55	0	0	0	0	0	0	0	1	1	0	0	1	1	0	0	0	0	0	0	0	0	0	0	0	0	1	1	0	0	1	1	0	0	1	1	1	1	0	0	0
0.1.25.0.0.1.0.3.4	1	1	0	0	0	0	1	0	75	0	0	0	0	0	0	0	1	1	0	0	1	1	0	0	0	1	1	0	0	0	0	0	0	0	0	0	0	0	1	1	0	0	1	1	1	1	0	0	0
0.1.25.0.0.1.0.4	1	1	0	0	0	0	1	0	44	0	0	0	0	0	0	0	1	1	0	0	1	1	0	0	0	0	1	0	0	0	0	0	0	0	1	1	0	0	1	1	0	0	0	0	0	0	0	0	0
0.1.25.0.0.1.0.5	1	1	0	0	0	0	1	0	38	0	0	0	0	0	0	0	1	1	0	0	1	1	0	0	0	1	1	0	0	0	0	0	0	0	0	0	0	0	1	1	0	0	0	0	0	0	0	0	0
0.1.25.0.0.1.0.5.0	1	1	0	0	0	0	1	0	34	0	0	0	0	0	0	0	0	0	0	0	1	1	0	0	0	1	1	0	0	0	0	0	0	0	0	0	0	0	1	1	0	0	0	0	0	0	0	0	0
0.1.25.0.0.1.0.6	1	4	0	0	0	0	8	0	7	0	0	0	0	0	0	0	0	0	0	0	0	0	0	0	0	0	0	0	0	0	0	0	0	0	0	0	0	0	0	0	0	0	0	0	0	0	0	0	0
0.1.25.0.0.1.1	1	2	0	0	0	0	12	0	94	0	0	0	1	0	0	0	1	1	0	0	1	1	0	0	0	1	1	0	0	0	0	0	0	0	1	1	0	0	1	1	0	0	1	1	1	1	0	0	0
0.1.25.0.0.1.1.0	1	1	0	0	0	0	2	0	59	0	0	0	0	0	0	0	1	1	0	0	1	1	0	0	0	0	0	0	0	0	0	0	0	0	1	1	0	0	1	1	0	0	1	1	1	1	0	0	0
0.1.25.0.0.1.1.0.0	1	1	0	0	0	0	1	0	55	0	0	0	0	0	0	0	0	0	0	0	1	1	0	0	0	0	0	0	0	0	0	0	0	0	1	1	0	0	1	1	0	0	0	0	1	1	0	0	0
0.1.25.0.0.1.1.0.0.0	1	2	0	0	0	0	2	0	54	0	0	0	0	0	0	0	0	0	0	0	1	1	0	0	0	0	0	0	0	0	0	0	0	0	1	1	0	0	1	1	0	0	0	0	1	1	0	0	0
0.1.25.0.0.1.1.0.1	1	1	0	0	0	0	1	0	58	0	0	0	0	0	0	0	1	1	0	0	1	1	0	0	0	0	0	0	0	0	0	0	0	0	1	1	0	0	1	1	0	0	1	1	1	1	0	0	0
0.1.25.0.0.1.2	1	1	0	0	0	0	1	0	95	0	0	0	1	0	0	0	1	1	0	0	1	1	0	0	0	1	1	0	0	0	0	0	0	0	1	1	0	0	1	1	0	0	1	1	1	1	0	0	0
0.1.25.0.0.1.2.0	1	2	0	0	0	0	2	0	94	0	0	0	1	0	0	0	1	1	0	0	1	1	0	0	0	0	1	0	0	0	0	0	0	0	1	1	0	0	1	1	0	0	1	1	1	1	0	0	0
0.1.25.0.0.1.2.0.0	1	2	0	0	0	0	2	0	21	0	0	0	0	0	0	0	0	0	0	0	0	0	0	0	0	0	0	0	0	0	0	0	0	0	0	0	0	0	0	0	0	0	1	1	1	1	0	0	0
0.1.25.0.0.1.2.0.0.0	1	2	0	0	0	0	2	0	19	0	0	0	0	0	0	0	0	0	0	0	0	0	0	0	0	0	0	0	0	0	0	0	0	0	0	0	0	0	0	0	0	0	1	1	1	1	0	0	0
0.1.25.0.0.1.3	1	1	0	0	0	0	1	0	95	0	0	0	1	0	0	0	1	1	0	0	1	1	0	0	0	0	1	0	0	0	0	0	0	0	1	1	0	0	1	1	0	0	1	1	1	1	0	0	0
0.1.25.0.0.2	1	1	0	0	0	0	1	0	95	0	0	0	1	0	0	0	1	1	0	0	1	1	0	0	0	1	1	0	0	0	0	0	0	0	1	1	0	0	1	1	0	0	1	1	1	1	0	0	0
0.1.25.0.0.2.0	1	2	0	0	0	0	4	0	94	0	0	0	1	0	0	0	1	1	0	0	1	1	0	0	0	1	1	0	0	0	0	0	0	0	1	1	0	0	1	1	0	0	1	1	1	1	0	0	0
0.1.25.0.0.2.0.0	1	2	0	0	0	0	5	0	93	0	0	0	1	0	0	0	1	1	0	0	1	1	0	0	0	1	1	0	0	0	0	0	0	0	1	1	0	0	1	1	0	0	1	1	1	1	0	0	0
0.1.25.0.0.2.0.0.0	1	2	0	0	0	0	2	0	43	0	0	0	0	0	0	0	1	1	0	0	1	1	0	0	0	1	1	0	0	0	0	0	0	0	1	1	0	0	1	1	0	0	0	0	0	0	0	0	0
0.1.25.0.0.2.0.0.0.0	1	5	0	0	0	0	12	0	30	0	0	0	0	0	0	0	1	1	0	0	1	1	0	0	0	1	1	0	0	0	0	0	0	0	1	1	0	0	1	1	0	0	0	0	0	0	0	0	0
0.1.25.0.0.2.0.0.0.0.0	1	2	0	0	0	0	2	0	26	0	0	0	0	0	0	0	0	0	0	0	1	1	0	0	0	1	1	0	0	0	0	0	0	0	1	1	0	0	1	1	0	0	0	0	0	0	0	0	0
0.1.25.0.0.2.0.0.0.0.1	1	1	0	0	0	0	1	0	29	0	0	0	0	0	0	0	1	1	0	0	1	1	0	0	0	1	1	0	0	0	0	0	0	0	1	1	0	0	1	1	0	0	0	0	0	0	0	0	0
0.1.25.0.0.2.0.0.1	1	1	0	0	0	0	1	0	47	0	0	0	0	0	0	0	0	0	0	0	0	0	0	0	0	0	0	0	0	0	0	0	0	0	0	0	0	0	0	0	0	0	1	1	1	1	0	0	0
0.1.25.0.0.2.0.0.1.0	1	2	0	0	0	0	2	0	25	0	0	0	0	0	0	0	0	0	0	0	0	0	0	0	0	0	0	0	0	0	0	0	0	0	0	0	0	0	0	0	0	0	0	0	1	1	0	0	0
0.1.25.0.0.2.0.0.1.0.0	1	1	0	0	0	0	1	0	22	0	0	0	0	0	0	0	0	0	0	0	0	0	0	0	0	0	0	0	0	0	0	0	0	0	0	0	0	0	0	0	0	0	0	0	1	1	0	0	0
0.1.25.0.0.2.0.0.1.1	1	2	0	0	0	0	2	0	26	0	0	0	0	0	0	0	0	0	0	0	0	0	0	0	0	0	0	0	0	0	0	0	0	0	0	0	0	0	0	0	0	0	0	0	1	1	0	0	0
0.1.25.0.0.2.0.0.2	1	2	0	0	0	0	7	0	57	0	0	0	0	0	0	0	1	1	0	0	1	1	0	0	0	0	0	0	0	0	0	0	0	0	1	1	0	0	1	1	0	0	1	1	1	1	0	0	0
0.1.25.0.0.2.0.0.2.0	1	3	0	0	0	0	16	0	53	0	0	0	0	0	0	0	1	1	0	0	1	1	0	0	0	0	0	0	0	0	0	0	0	0	1	1	0	0	1	1	0	0	1	1	1	1	0	0	0
0.1.25.0.0.2.0.0.2.1	1	2	0	0	0	0	3	0	53	0	0	0	0	0	0	0	0	0	0	0	1	1	0	0	0	0	0	0	0	0	0	0	0	0	1	1	0	0	1	1	0	0	0	0	1	1	0	0	0
0.1.25.0.0.2.0.0.3	1	2	0	0	0	0	14	0	72	0	0	0	0	0	0	0	0	0	0	0	1	1	0	0	0	0	1	0	0	0	0	0	0	0	1	1	0	0	1	1	0	0	0	0	1	1	0	0	0
0.1.25.0.0.2.0.0.4	1	1	0	0	0	0	1	0	31	0	0	0	0	0	0	0	0	0	0	0	0	0	0	0	0	0	0	0	0	0	0	0	0	0	0	0	0	0	0	0	0	0	1	1	1	1	0	0	0
0.1.25.0.0.2.0.0.5	1	3	0	0	0	0	3	0	24	0	0	0	1	0	0	0	1	1	0	0	1	1	0	0	0	0	1	0	0	0	0	0	0	0	1	1	0	0	1	1	0	0	0	0	0	0	0	0	0
0.1.25.0.0.2.0.0.6	1	1	0	0	0	0	1	0	32	0	0	0	0	0	0	0	0	0	0	0	0	0	0	0	0	0	0	0	0	0	0	0	0	0	0	0	0	0	0	0	0	0	1	1	1	1	0	0	0
0.1.25.0.0.2.0.0.6.0	1	2	0	0	0	0	2	0	13	0	0	0	0	0	0	0	0	0	0	0	0	0	0	0	0	0	0	0	0	0	0	0	0	0	0	0	0	0	0	0	0	0	1	1	1	1	0	0	0
0.1.25.0.0.2.0.0.7	1	2	0	0	0	0	3	0	31	0	0	0	1	0	0	0	1	1	0	0	1	1	0	0	0	1	1	0	0	0	0	0	0	0	1	1	0	0	1	1	0	0	0	0	0	0	0	0	0
0.1.25.0.0.2.0.0.8	1	1	0	0	0	0	1	0	83	0	0	0	1	0	0	0	1	1	0	0	1	1	0	0	0	0	1	0	0	0	0	0	0	0	1	1	0	0	1	1	0	0	1	1	1	1	0	0	0
0.1.25.0.0.2.0.1	1	1	0	0	0	0	2	0	93	0	0	0	1	0	0	0	1	1	0	0	1	1	0	0	0	1	1	0	0	0	0	0	0	0	1	1	0	0	1	1	0	0	1	1	1	1	0	0	0
0.1.25.0.0.2.0.1.0	1	1	0	0	0	0	1	0	63	0	0	0	0	0	0	0	1	1	0	0	1	1	0	0	0	0	0	0	0	0	0	0	0	0	1	1	0	0	1	1	0	0	1	1	1	1	0	0	0
0.1.25.0.0.2.0.1.1	1	1	0	0	0	0	1	0	56	0	0	0	0	0	0	0	0	0	0	0	0	0	0	0	0	0	0	0	0	0	0	0	0	0	0	0	0	0	0	0	0	0	1	1	1	1	0	0	0
0.1.25.0.0.2.0.1.1.0	1	1	0	0	0	0	1	0	43	0	0	0	0	0	0	0	0	0	0	0	0	0	0	0	0	0	0	0	0	0	0	0	0	0	0	0	0	0	0	0	0	0	1	1	1	1	0	0	0
0.1.25.0.0.2.0.1.1.0.0	1	1	0	0	0	0	1	0	38	0	0	0	0	0	0	0	0	0	0	0	0	0	0	0	0	0	0	0	0	0	0	0	0	0	0	0	0	0	0	0	0	0	1	1	1	1	0	0	0
0.1.25.0.0.2.0.1.1.0.0.0	1	1	0	0	0	0	1	0	37	0	0	0	0	0	0	0	0	0	0	0	0	0	0	0	0	0	0	0	0	0	0	0	0	0	0	0	0	0	0	0	0	0	1	1	1	1	0	0	0
0.1.25.0.0.2.0.1.1.0.0.0.0	1	1	0	0	0	0	1	0	17	0	0	0	0	0	0	0	0	0	0	0	0	0	0	0	0	0	0	0	0	0	0	0	0	0	0	0	0	0	0	0	0	0	1	1	1	1	0	0	0
0.1.25.0.0.2.0.1.1.0.1	1	4	0	0	0	0	5	0	38	0	0	0	0	0	0	0	0	0	0	0	0	0	0	0	0	0	0	0	0	0	0	0	0	0	0	0	0	0	0	0	0	0	1	1	1	1	0	0	0
0.1.25.0.0.2.0.1.1.0.1.0	1	1	0	0	0	0	1	0	34	0	0	0	0	0	0	0	0	0	0	0	0	0	0	0	0	0	0	0	0	0	0	0	0	0	0	0	0	0	0	0	0	0	0	0	1	1	0	0	0
0.1.25.0.0.2.0.1.1.0.1.0.0	1	1	0	0	0	0	1	0	31	0	0	0	0	0	0	0	0	0	0	0	0	0	0	0	0	0	0	0	0	0	0	0	0	0	0	0	0	0	0	0	0	0	0	0	1	1	0	0	0
0.1.25.0.0.2.0.1.1.0.2	1	10	0	0	0	0	12	0	23	0	0	0	0	0	0	0	0	0	0	0	0	0	0	0	0	0	0	0	0	0	0	0	0	0	0	0	0	0	0	0	0	0	1	1	1	1	0	0	0
0.1.25.0.0.2.0.1.1.0.3	1	1	0	0	0	0	1	0	40	0	0	0	0	0	0	0	0	0	0	0	0	0	0	0	0	0	0	0	0	0	0	0	0	0	0	0	0	0	0	0	0	0	1	1	1	1	0	0	0
0.1.25.0.0.2.0.1.1.0.4	1	1	0	0	0	0	1	0	41	0	0	0	0	0	0	0	0	0	0	0	0	0	0	0	0	0	0	0	0	0	0	0	0	0	0	0	0	0	0	0	0	0	1	1	1	1	0	0	0
0.1.25.0.0.2.0.1.1.1	1	2	0	0	0	0	2	0	26	0	0	0	0	0	0	0	0	0	0	0	0	0	0	0	0	0	0	0	0	0	0	0	0	0	0	0	0	0	0	0	0	0	1	1	1	1	0	0	0
0.1.25.0.0.2.0.1.2	1	1	0	0	0	0	1	0	54	0	0	0	0	0	0	0	1	1	0	0	1	1	0	0	0	0	0	0	0	0	0	0	0	0	1	1	0	0	1	1	0	0	1	1	1	1	0	0	0
0.1.25.0.0.2.0.2	1	1	0	0	0	0	1	0	92	0	0	0	1	0	0	0	1	1	0	0	1	1	0	0	0	0	1	0	0	0	0	0	0	0	1	1	0	0	1	1	0	0	1	1	1	1	0	0	0
0.1.25.0.0.2.0.3	1	1	0	0	0	0	1	0	89	0	0	0	1	0	0	0	1	1	0	0	1	1	0	0	0	0	1	0	0	0	0	0	0	0	1	1	0	0	1	1	0	0	1	1	1	1	0	0	0
0.1.25.0.0.2.0.3.0	1	1	0	0	0	0	1	0	49	0	0	0	0	0	0	0	0	0	0	0	0	0	0	0	0	0	0	0	0	0	0	0	0	0	0	0	0	0	0	0	0	0	1	1	1	1	0	0	0
0.1.25.0.0.2.1	1	1	0	0	0	0	1	0	94	0	0	0	1	0	0	0	1	1	0	0	1	1	0	0	0	0	1	0	0	0	0	0	0	0	1	1	0	0	1	1	0	0	1	1	1	1	0	0	0
0.1.25.0.1	1	1	0	0	0	0	6	0	73	0	0	0	0	0	0	0	1	1	0	0	1	1	0	0	0	0	0	0	0	0	0	0	0	0	1	1	0	0	1	1	0	0	1	1	1	1	0	0	0
0.1.25.0.1.0	1	3	0	0	0	0	3	0	31	0	0	0	0	0	0	0	0	0	0	0	0	0	0	0	0	0	0	0	0	0	0	0	0	0	0	0	0	0	0	0	0	0	1	1	1	1	0	0	0
0.1.25.0.1.0.0	1	1	0	0	0	0	1	0	23	0	0	0	0	0	0	0	0	0	0	0	0	0	0	0	0	0	0	0	0	0	0	0	0	0	0	0	0	0	0	0	0	0	0	0	1	1	0	0	0
0.1.25.0.1.0.0.0	1	1	0	0	0	0	1	0	21	0	0	0	0	0	0	0	0	0	0	0	0	0	0	0	0	0	0	0	0	0	0	0	0	0	0	0	0	0	0	0	0	0	0	0	1	1	0	0	0
0.1.25.0.1.1	1	1	0	0	0	0	1	0	63	0	0	0	0	0	0	0	1	1	0	0	1	1	0	0	0	0	0	0	0	0	0	0	0	0	1	1	0	0	1	1	0	0	1	1	1	1	0	0	0
0.1.25.0.1.1.0	1	1	0	0	0	0	1	0	54	0	0	0	0	0	0	0	0	0	0	0	1	1	0	0	0	0	0	0	0	0	0	0	0	0	1	1	0	0	1	1	0	0	0	0	1	1	0	0	0
0.1.25.0.1.1.1	1	3	0	0	0	0	3	0	61	0	0	0	0	0	0	0	1	1	0	0	1	1	0	0	0	0	0	0	0	0	0	0	0	0	1	1	0	0	1	1	0	0	1	1	1	1	0	0	0
0.1.25.0.2	1	2	0	0	0	0	2	0	43	0	0	0	0	0	0	0	0	0	0	0	1	1	0	0	0	0	1	0	0	0	0	0	0	0	1	1	0	0	1	1	0	0	0	0	1	1	0	0	0
0.1.25.0.2.0	1	5	0	0	0	0	5	0	42	0	0	0	0	0	0	0	0	0	0	0	1	1	0	0	0	0	1	0	0	0	0	0	0	0	1	1	0	0	1	1	0	0	0	0	1	1	0	0	0
0.1.25.0.2.0.0	1	2	0	0	0	0	2	0	40	0	0	0	0	0	0	0	0	0	0	0	1	1	0	0	0	0	1	0	0	0	0	0	0	0	1	1	0	0	1	1	0	0	0	0	1	1	0	0	0
0.1.25.0.3	1	1	0	0	0	0	1	0	91	0	0	0	1	0	0	0	1	1	0	0	1	1	0	0	0	1	1	0	0	0	0	0	0	0	1	1	0	0	1	1	0	0	1	1	1	1	0	0	0
0.1.25.0.3.0	1	8	0	0	0	0	11	0	35	0	0	0	0	0	0	0	0	0	0	0	0	0	0	0	0	0	0	0	0	0	0	0	0	0	0	0	0	0	0	0	0	0	1	1	1	1	0	0	0
0.1.25.0.3.0.0	1	6	0	0	0	0	8	0	32	0	0	0	0	0	0	0	0	0	0	0	0	0	0	0	0	0	0	0	0	0	0	0	0	0	0	0	0	0	0	0	0	0	1	1	1	1	0	0	0
0.1.25.0.3.0.1	1	1	0	0	0	0	1	0	34	0	0	0	0	0	0	0	0	0	0	0	0	0	0	0	0	0	0	0	0	0	0	0	0	0	0	0	0	0	0	0	0	0	1	1	1	1	0	0	0
0.1.25.0.3.0.1.0	1	1	0	0	0	0	1	0	19	0	0	0	0	0	0	0	0	0	0	0	0	0	0	0	0	0	0	0	0	0	0	0	0	0	0	0	0	0	0	0	0	0	1	1	1	1	0	0	0
0.1.25.0.3.0.1.0.0	1	9	0	0	0	0	16	0	17	0	0	0	0	0	0	0	0	0	0	0	0	0	0	0	0	0	0	0	0	0	0	0	0	0	0	0	0	0	0	0	0	0	1	1	1	1	0	0	0
0.1.25.0.3.0.1.0.0.0	1	16	0	0	0	0	20	0	15	0	0	0	0	0	0	0	0	0	0	0	0	0	0	0	0	0	0	0	0	0	0	0	0	0	0	0	0	0	0	0	0	0	1	1	1	1	0	0	0
0.1.25.0.3.0.2	1	1	0	0	0	0	1	0	32	0	0	0	0	0	0	0	0	0	0	0	0	0	0	0	0	0	0	0	0	0	0	0	0	0	0	0	0	0	0	0	0	0	1	1	1	1	0	0	0
0.1.25.0.3.1	1	1	0	0	0	0	1	0	43	0	0	0	1	0	0	0	1	1	0	0	1	1	0	0	0	1	1	0	0	0	0	0	0	0	1	1	0	0	1	1	0	0	0	0	0	0	0	0	0
0.1.25.0.3.1.0	1	1	0	0	0	0	1	0	39	0	0	0	0	0	0	0	1	1	0	0	1	1	0	0	0	1	1	0	0	0	0	0	0	0	0	0	0	0	1	1	0	0	0	0	0	0	0	0	0
0.1.25.0.4	1	2	0	0	0	0	2	0	49	0	0	0	1	0	0	0	1	1	0	0	1	1	0	0	0	1	1	0	0	0	0	0	0	0	1	1	0	0	1	1	0	0	0	0	0	0	0	0	0
0.1.25.0.4.0	1	1	0	0	0	0	1	0	48	0	0	0	1	0	0	0	1	1	0	0	1	1	0	0	0	0	1	0	0	0	0	0	0	0	1	1	0	0	1	1	0	0	0	0	0	0	0	0	0
0.1.25.0.4.0.0	1	1	0	0	0	0	2	0	45	0	0	0	0	0	0	0	1	1	0	0	1	1	0	0	0	0	1	0	0	0	0	0	0	0	1	1	0	0	1	1	0	0	0	0	0	0	0	0	0
0.1.25.0.4.0.1	1	4	0	0	0	0	7	0	47	0	0	0	1	0	0	0	1	1	0	0	1	1	0	0	0	0	1	0	0	0	0	0	0	0	1	1	0	0	1	1	0	0	0	0	0	0	0	0	0
0.1.25.0.4.0.1.0	1	1	0	0	0	0	1	0	45	0	0	0	1	0	0	0	1	1	0	0	1	1	0	0	0	0	1	0	0	0	0	0	0	0	1	1	0	0	1	1	0	0	0	0	0	0	0	0	0
0.1.25.0.4.0.1.0.0	1	1	0	0	0	0	1	0	33	0	0	0	1	0	0	0	1	1	0	0	1	1	0	0	0	0	1	0	0	0	0	0	0	0	1	1	0	0	1	1	0	0	0	0	0	0	0	0	0
0.1.25.0.4.0.1.0.0.0	1	13	0	0	0	0	21	0	31	0	0	0	1	0	0	0	1	1	0	0	1	1	0	0	0	0	1	0	0	0	0	0	0	0	1	1	0	0	1	1	0	0	0	0	0	0	0	0	0
0.1.25.0.4.0.1.1	1	2	0	0	0	0	2	0	46	0	0	0	1	0	0	0	1	1	0	0	1	1	0	0	0	0	1	0	0	0	0	0	0	0	1	1	0	0	1	1	0	0	0	0	0	0	0	0	0
0.1.25.0.4.1	1	1	0	0	0	0	1	0	47	0	0	0	1	0	0	0	1	1	0	0	1	1	0	0	0	1	1	0	0	0	0	0	0	0	1	1	0	0	1	1	0	0	0	0	0	0	0	0	0
0.1.25.0.4.1.0	1	36	0	0	0	0	54	0	46	0	0	0	1	0	0	0	1	1	0	0	1	1	0	0	0	1	1	0	0	0	0	0	0	0	1	1	0	0	1	1	0	0	0	0	0	0	0	0	0
0.1.25.0.4.1.0.0	1	2	0	0	0	0	2	0	44	0	0	0	1	0	0	0	1	1	0	0	1	1	0	0	0	1	1	0	0	0	0	0	0	0	0	0	0	0	1	1	0	0	0	0	0	0	0	0	0
0.1.25.0.4.1.0.0.0	1	17	0	0	0	0	23	0	8	0	0	0	0	0	0	0	0	0	0	0	0	0	0	0	0	0	0	0	0	0	0	0	0	0	0	0	0	0	0	0	0	0	0	0	0	0	0	0	0
0.1.25.0.4.1.0.0.0.0	1	27	0	0	0	0	44	0	6	0	0	0	0	0	0	0	0	0	0	0	0	0	0	0	0	0	0	0	0	0	0	0	0	0	0	0	0	0	0	0	0	0	0	0	0	0	0	0	0
0.1.25.0.4.1.0.0.0.1	1	10	0	0	0	0	10	0	7	0	0	0	0	0	0	0	0	0	0	0	0	0	0	0	0	0	0	0	0	0	0	0	0	0	0	0	0	0	0	0	0	0	0	0	0	0	0	0	0
0.1.25.0.4.1.0.0.0.1.0	1	15	0	0	0	3	10	9	3	0	0	0	0	0	0	0	0	0	0	0	0	0	0	0	0	0	0	0	0	0	0	0	0	0	0	0	0	0	0	0	0	0	0	0	0	0	0	0	0
0.1.25.0.4.1.0.0.1	1	3	0	0	0	0	1	8	5	0	0	0	0	0	0	0	0	0	0	0	0	0	0	0	0	0	0	0	0	0	0	0	0	0	0	0	0	0	0	0	0	0	0	0	0	0	0	0	0
0.1.25.0.4.1.0.0.2	1	4	0	0	0	0	5	0	21	0	0	0	1	0	0	0	1	1	0	0	1	1	0	0	0	0	1	0	0	0	0	0	0	0	0	0	0	0	1	1	0	0	0	0	0	0	0	0	0
0.1.25.0.4.1.0.0.3	1	2	0	0	0	0	2	0	41	0	0	0	0	0	0	0	1	1	0	0	1	1	0	0	0	1	1	0	0	0	0	0	0	0	0	0	0	0	1	1	0	0	0	0	0	0	0	0	0
0.1.25.0.4.1.0.0.3.0	1	3	0	0	0	0	3	0	27	0	0	0	0	0	0	0	1	1	0	0	1	1	0	0	0	1	0	0	0	0	0	0	0	0	0	0	0	0	1	1	0	0	0	0	0	0	0	0	0
0.1.25.0.4.1.0.0.3.1	1	3	0	0	0	0	3	0	40	0	0	0	0	0	0	0	1	1	0	0	1	1	0	0	0	0	1	0	0	0	0	0	0	0	0	0	0	0	1	1	0	0	0	0	0	0	0	0	0
0.1.25.0.4.1.0.0.3.2	1	1	0	0	0	0	1	0	38	0	0	0	0	0	0	0	1	1	0	0	1	1	0	0	0	1	1	0	0	0	0	0	0	0	0	0	0	0	1	1	0	0	0	0	0	0	0	0	0
0.1.25.0.4.1.0.0.3.2.0	1	11	0	0	0	0	11	0	37	0	0	0	0	0	0	0	1	1	0	0	1	1	0	0	0	1	1	0	0	0	0	0	0	0	0	0	0	0	1	1	0	0	0	0	0	0	0	0	0
0.1.25.0.4.1.0.0.3.2.0.0	1	1	0	0	0	0	1	0	33	0	0	0	0	0	0	0	1	1	0	0	1	1	0	0	0	1	1	0	0	0	0	0	0	0	0	0	0	0	0	0	0	0	0	0	0	0	0	0	0
0.1.25.0.4.1.0.0.4	1	1	0	0	0	0	1	0	40	0	0	0	1	0	0	0	1	1	0	0	1	1	0	0	0	0	1	0	0	0	0	0	0	0	0	0	0	0	1	1	0	0	0	0	0	0	0	0	0
0.1.25.0.4.1.0.1	1	2	0	0	0	0	2	0	44	0	0	0	0	0	0	0	1	1	0	0	1	1	0	0	0	1	1	0	0	0	0	0	0	0	1	1	0	0	1	1	0	0	0	0	0	0	0	0	0
0.1.25.0.4.1.0.1.0	1	1	0	0	0	0	11	0	21	0	0	0	0	0	0	0	0	0	0	0	1	1	0	0	0	0	1	0	0	0	0	0	0	0	1	1	0	0	1	1	0	0	0	0	0	0	0	0	0
0.1.25.0.4.1.0.1.1	1	6	0	0	0	0	29	0	31	0	0	0	0	0	0	0	1	1	0	0	1	1	0	0	0	1	0	0	0	0	0	0	0	0	1	1	0	0	1	1	0	0	0	0	0	0	0	0	0
0.1.25.0.4.1.0.1.1.0	1	1	0	0	0	0	1	0	18	0	0	0	0	0	0	0	1	1	0	0	1	1	0	0	0	1	0	0	0	0	0	0	0	0	1	1	0	0	1	1	0	0	0	0	0	0	0	0	0
0.1.25.0.4.1.0.1.2	1	2	0	0	0	0	2	0	42	0	0	0	0	0	0	0	1	1	0	0	1	1	0	0	0	1	1	0	0	0	0	0	0	0	1	1	0	0	1	1	0	0	0	0	0	0	0	0	0
0.1.25.0.4.1.0.1.2.0	1	7	0	0	0	0	7	0	29	0	0	0	0	0	0	0	1	1	0	0	1	1	0	0	0	1	1	0	0	0	0	0	0	0	1	1	0	0	1	1	0	0	0	0	0	0	0	0	0
0.1.25.0.4.1.0.2	1	8	0	0	0	0	9	0	42	0	0	0	1	0	0	0	1	1	0	0	1	1	0	0	0	1	1	0	0	0	0	0	0	0	1	1	0	0	1	1	0	0	0	0	0	0	0	0	0
0.1.25.0.4.1.0.2.0	1	7	0	0	0	0	39	0	25	0	0	0	1	0	0	0	1	1	0	0	1	1	0	0	0	1	1	0	0	0	0	0	0	0	1	1	0	0	1	1	0	0	0	0	0	0	0	0	0
0.1.25.0.4.1.0.2.0.0	1	4	0	0	0	0	4	0	16	0	0	0	1	0	0	0	1	1	0	0	1	1	0	0	0	1	1	0	0	0	0	0	0	0	1	1	0	0	1	1	0	0	0	0	0	0	0	0	0
0.1.25.0.4.1.0.2.0.0.0	1	44	0	0	0	0	53	0	14	0	0	0	1	0	0	0	1	1	0	0	1	1	0	0	0	1	0	0	0	0	0	0	0	0	1	1	0	0	1	1	0	0	0	0	0	0	0	0	0
0.1.25.0.4.1.0.2.0.0.1	1	22	0	0	0	0	23	0	14	0	0	0	0	0	0	0	1	1	0	0	1	1	0	0	0	0	1	0	0	0	0	0	0	0	1	1	0	0	1	1	0	0	0	0	0	0	0	0	0
0.1.25.0.4.1.0.2.0.0.1.0	1	4	0	0	0	0	8	0	12	0	0	0	0	0	0	0	0	0	0	0	1	1	0	0	0	0	1	0	0	0	0	0	0	0	1	1	0	0	1	1	0	0	0	0	0	0	0	0	0
0.1.25.0.4.1.0.2.0.1	1	1	0	0	0	0	1	0	24	0	0	0	1	0	0	0	1	1	0	0	1	1	0	0	0	0	1	0	0	0	0	0	0	0	1	1	0	0	1	1	0	0	0	0	0	0	0	0	0
0.1.25.0.4.1.0.2.0.1.0	1	1	0	0	0	0	1	0	17	0	0	0	0	0	0	0	1	1	0	0	1	1	0	0	0	0	0	0	0	0	0	0	0	0	1	1	0	0	1	1	0	0	0	0	0	0	0	0	0
0.1.25.0.4.1.0.2.0.2	1	1	0	0	0	0	1	0	24	0	0	0	0	0	0	0	1	1	0	0	1	1	0	0	0	1	1	0	0	0	0	0	0	0	1	1	0	0	1	1	0	0	0	0	0	0	0	0	0
0.1.25.0.4.1.0.2.0.3	1	1	0	0	0	0	1	0	19	0	0	0	1	0	0	0	1	1	0	0	1	1	0	0	0	1	0	0	0	0	0	0	0	0	1	1	0	0	0	0	0	0	0	0	0	0	0	0	0
0.1.25.0.4.1.0.2.1	1	11	0	0	0	0	12	0	40	0	0	0	0	0	0	0	1	1	0	0	1	1	0	0	0	0	1	0	0	0	0	0	0	0	1	1	0	0	1	1	0	0	0	0	0	0	0	0	0
0.1.25.0.4.1.0.2.1.0	1	4	0	0	0	0	4	0	15	0	0	0	0	0	0	0	0	0	0	0	1	1	0	0	0	0	0	0	0	0	0	0	0	0	1	1	0	0	1	1	0	0	0	0	0	0	0	0	0
0.1.25.0.4.1.0.2.1.1	1	17	0	0	0	0	18	0	38	0	0	0	0	0	0	0	1	1	0	0	1	1	0	0	0	0	1	0	0	0	0	0	0	0	1	1	0	0	1	1	0	0	0	0	0	0	0	0	0
0.1.25.0.4.1.0.2.1.1.0	1	3	0	0	0	0	3	0	34	0	0	0	0	0	0	0	0	0	0	0	1	1	0	0	0	0	1	0	0	0	0	0	0	0	1	1	0	0	1	1	0	0	0	0	0	0	0	0	0
0.1.25.0.4.1.0.2.2	1	8	0	0	0	0	9	0	40	0	0	0	1	0	0	0	1	1	0	0	1	1	0	0	0	1	1	0	0	0	0	0	0	0	1	1	0	0	1	1	0	0	0	0	0	0	0	0	0
0.1.25.0.4.1.0.2.2.0	1	1	0	0	0	0	1	0	28	0	0	0	1	0	0	0	1	1	0	0	1	1	0	0	0	0	1	0	0	0	0	0	0	0	1	1	0	0	1	1	0	0	0	0	0	0	0	0	0
0.1.25.0.4.1.0.2.2.1	1	1	0	0	0	0	1	0	36	0	0	0	1	0	0	0	0	0	0	0	1	1	0	0	0	1	1	0	0	0	0	0	0	0	1	1	0	0	1	1	0	0	0	0	0	0	0	0	0
0.1.25.0.4.1.0.2.2.1.0	1	1	0	0	0	0	1	0	24	0	0	0	1	0	0	0	0	0	0	0	1	1	0	0	0	0	0	0	0	0	0	0	0	0	1	1	0	0	1	1	0	0	0	0	0	0	0	0	0
0.1.25.0.4.1.0.2.2.2	1	1	0	0	0	0	1	0	39	0	0	0	0	0	0	0	1	1	0	0	1	1	0	0	0	1	1	0	0	0	0	0	0	0	1	1	0	0	1	1	0	0	0	0	0	0	0	0	0
0.1.25.0.4.1.0.2.3	1	1	0	0	0	0	1	0	31	0	0	0	1	0	0	0	1	1	0	0	1	1	0	0	0	1	1	0	0	0	0	0	0	0	1	1	0	0	1	1	0	0	0	0	0	0	0	0	0
0.1.25.0.4.1.0.3	1	1	0	0	0	0	1	0	31	0	0	0	0	0	0	0	1	1	0	0	1	1	0	0	0	0	0	0	0	0	0	0	0	0	1	1	0	0	1	1	0	0	0	0	0	0	0	0	0
0.1.25.0.4.1.0.3.0	1	1	0	0	0	0	5	0	29	0	0	0	0	0	0	0	0	0	0	0	1	1	0	0	0	0	0	0	0	0	0	0	0	0	1	1	0	0	1	1	0	0	0	0	0	0	0	0	0
0.1.25.0.4.1.0.3.0.0	1	1	0	0	0	0	1	0	21	0	0	0	0	0	0	0	0	0	0	0	0	0	0	0	0	0	0	0	0	0	0	0	0	0	1	1	0	0	0	0	0	0	0	0	0	0	0	0	0
0.1.25.0.4.1.0.3.1	1	1	0	0	0	0	1	0	29	0	0	0	0	0	0	0	1	1	0	0	1	1	0	0	0	0	0	0	0	0	0	0	0	0	1	1	0	0	1	1	0	0	0	0	0	0	0	0	0
0.1.25.0.4.1.0.4	1	1	0	0	0	0	1	0	44	0	0	0	1	0	0	0	1	1	0	0	1	1	0	0	0	1	1	0	0	0	0	0	0	0	1	1	0	0	1	1	0	0	0	0	0	0	0	0	0
0.1.25.0.4.1.0.4.0	1	1	0	0	0	0	1	0	18	0	0	0	0	0	0	0	0	0	0	0	1	1	0	0	0	0	1	0	0	0	0	0	0	0	1	1	0	0	1	1	0	0	0	0	0	0	0	0	0
0.1.25.0.4.1.0.4.1	1	1	0	0	0	0	1	0	33	0	0	0	1	0	0	0	1	1	0	0	1	1	0	0	0	1	1	0	0	0	0	0	0	0	1	1	0	0	1	1	0	0	0	0	0	0	0	0	0
0.1.25.0.4.1.0.4.1.0	1	1	0	0	0	0	1	0	26	0	0	0	1	0	0	0	1	1	0	0	1	1	0	0	0	0	1	0	0	0	0	0	0	0	1	1	0	0	0	0	0	0	0	0	0	0	0	0	0
0.1.25.0.4.1.0.5	1	3	0	0	0	0	3	0	44	0	0	0	1	0	0	0	1	1	0	0	1	1	0	0	0	1	1	0	0	0	0	0	0	0	1	1	0	0	1	1	0	0	0	0	0	0	0	0	0
0.1.25.0.4.1.0.5.0	1	2	0	0	0	0	3	0	30	0	0	0	0	0	0	0	1	1	0	0	1	1	0	0	0	1	0	0	0	0	0	0	0	0	1	1	0	0	1	1	0	0	0	0	0	0	0	0	0
0.1.25.0.4.1.0.5.0.0	1	1	0	0	0	0	1	0	27	0	0	0	0	0	0	0	1	1	0	0	1	1	0	0	0	1	0	0	0	0	0	0	0	0	1	1	0	0	1	1	0	0	0	0	0	0	0	0	0
0.1.25.0.4.1.0.5.0.1	1	4	0	0	0	0	4	0	29	0	0	0	0	0	0	0	1	1	0	0	1	1	0	0	0	0	0	0	0	0	0	0	0	0	1	1	0	0	1	1	0	0	0	0	0	0	0	0	0
0.1.25.0.4.1.0.5.0.1.0	1	3	0	0	0	0	3	0	23	0	0	0	0	0	0	0	0	0	0	0	1	1	0	0	0	0	0	0	0	0	0	0	0	0	1	1	0	0	1	1	0	0	0	0	0	0	0	0	0
0.1.25.0.4.1.0.6	1	16	0	0	0	0	71	0	25	0	0	0	1	0	0	0	1	1	0	0	1	1	0	0	0	1	1	0	0	0	0	0	0	0	1	1	0	0	1	1	0	0	0	0	0	0	0	0	0
0.1.25.0.4.1.1	1	2	0	0	0	0	2	0	46	0	0	0	1	0	0	0	1	1	0	0	1	1	0	0	0	1	1	0	0	0	0	0	0	0	1	1	0	0	1	1	0	0	0	0	0	0	0	0	0
0.1.25.0.4.1.1.0	1	2	0	0	0	0	3	0	45	0	0	0	0	0	0	0	1	1	0	0	1	1	0	0	0	1	1	0	0	0	0	0	0	0	1	1	0	0	1	1	0	0	0	0	0	0	0	0	0
0.1.25.0.4.1.1.0.0	1	3	0	0	0	0	4	0	44	0	0	0	0	0	0	0	1	1	0	0	1	1	0	0	0	0	1	0	0	0	0	0	0	0	1	1	0	0	1	1	0	0	0	0	0	0	0	0	0
0.1.25.0.4.1.1.0.0.0	1	1	0	0	0	0	1	0	32	0	0	0	0	0	0	0	1	1	0	0	1	1	0	0	0	0	1	0	0	0	0	0	0	0	1	1	0	0	1	1	0	0	0	0	0	0	0	0	0
0.1.25.0.4.1.1.1	1	1	0	0	0	0	1	0	34	0	0	0	1	0	0	0	1	1	0	0	1	1	0	0	0	1	1	0	0	0	0	0	0	0	1	1	0	0	1	1	0	0	0	0	0	0	0	0	0
0.1.25.0.5	1	1	0	0	0	0	1	0	99	0	0	0	1	0	0	0	1	1	0	0	1	1	0	0	0	1	1	0	0	0	0	0	0	0	1	1	0	0	1	1	0	0	1	1	1	1	0	0	0
0.1.25.0.5.0	1	1	0	0	0	0	1	0	22	0	0	0	0	0	0	0	0	0	0	0	0	0	0	0	0	0	0	0	0	0	0	0	0	0	0	0	0	0	0	0	0	0	1	1	1	1	0	0	0
0.1.25.0.5.0.0	1	1	0	0	0	0	1	0	6	0	0	0	0	0	0	0	0	0	0	0	0	0	0	0	0	0	0	0	0	0	0	0	0	0	0	0	0	0	0	0	0	0	0	0	0	0	0	0	0
0.1.25.0.5.1	1	3	0	0	0	0	5	0	37	0	0	0	0	0	0	0	0	0	0	0	0	0	0	0	0	0	0	0	0	0	0	0	0	0	0	0	0	0	0	0	0	0	1	1	1	1	0	0	0
0.1.25.0.5.1.0	1	1	0	0	0	0	1	0	36	0	0	0	0	0	0	0	0	0	0	0	0	0	0	0	0	0	0	0	0	0	0	0	0	0	0	0	0	0	0	0	0	0	1	1	1	1	0	0	0
0.1.25.0.5.2	1	1	0	0	0	0	1	0	45	0	0	0	0	0	0	0	0	0	0	0	0	0	0	0	0	0	0	0	0	0	0	0	0	0	0	0	0	0	0	0	0	0	1	1	1	1	0	0	0
0.1.25.0.5.2.0	1	4	0	0	0	0	4	0	43	0	0	0	0	0	0	0	0	0	0	0	0	0	0	0	0	0	0	0	0	0	0	0	0	0	0	0	0	0	0	0	0	0	1	1	1	1	0	0	0
0.1.25.0.5.2.0.0	1	11	0	0	0	0	14	0	39	0	0	0	0	0	0	0	0	0	0	0	0	0	0	0	0	0	0	0	0	0	0	0	0	0	0	0	0	0	0	0	0	0	1	1	1	1	0	0	0
0.1.25.0.5.2.0.0.0	1	4	0	0	0	0	4	0	35	0	0	0	0	0	0	0	0	0	0	0	0	0	0	0	0	0	0	0	0	0	0	0	0	0	0	0	0	0	0	0	0	0	1	1	1	1	0	0	0
0.1.25.0.5.2.0.0.0.0	1	14	0	0	0	0	25	0	33	0	0	0	0	0	0	0	0	0	0	0	0	0	0	0	0	0	0	0	0	0	0	0	0	0	0	0	0	0	0	0	0	0	1	1	1	1	0	0	0
0.1.25.0.5.2.1	1	1	0	0	0	0	1	0	41	0	0	0	0	0	0	0	0	0	0	0	0	0	0	0	0	0	0	0	0	0	0	0	0	0	0	0	0	0	0	0	0	0	1	1	1	1	0	0	0
0.1.25.0.5.2.1.0	1	1	0	0	0	0	1	0	40	0	0	0	0	0	0	0	0	0	0	0	0	0	0	0	0	0	0	0	0	0	0	0	0	0	0	0	0	0	0	0	0	0	1	1	1	1	0	0	0
0.1.25.0.5.2.1.0.0	1	1	0	0	0	0	1	0	17	0	0	0	0	0	0	0	0	0	0	0	0	0	0	0	0	0	0	0	0	0	0	0	0	0	0	0	0	0	0	0	0	0	1	1	1	1	0	0	0
0.1.25.0.5.2.1.1	1	1	0	0	0	0	1	0	31	0	0	0	0	0	0	0	0	0	0	0	0	0	0	0	0	0	0	0	0	0	0	0	0	0	0	0	0	0	0	0	0	0	1	1	1	1	0	0	0
0.1.25.0.5.2.2	1	1	0	0	0	0	1	0	23	0	0	0	0	0	0	0	0	0	0	0	0	0	0	0	0	0	0	0	0	0	0	0	0	0	0	0	0	0	0	0	0	0	1	1	1	1	0	0	0
0.1.25.0.5.2.3	1	1	0	0	0	0	1	0	35	0	0	0	0	0	0	0	0	0	0	0	0	0	0	0	0	0	0	0	0	0	0	0	0	0	0	0	0	0	0	0	0	0	1	1	1	1	0	0	0
0.1.25.0.5.3	1	3	0	0	0	0	18	0	88	0	0	0	0	0	0	0	1	1	0	0	1	1	0	0	0	0	1	0	0	0	0	0	0	0	1	1	0	0	1	1	0	0	1	1	1	1	0	0	0
0.1.25.0.5.3.0	1	1	0	0	0	0	1	0	84	0	0	0	0	0	0	0	1	1	0	0	1	1	0	0	0	0	1	0	0	0	0	0	0	0	1	1	0	0	1	1	0	0	1	1	1	1	0	0	0
0.1.25.1	1	1	0	0	0	0	3	0	108	0	0	0	1	0	1	0	1	1	0	0	1	1	0	0	0	1	1	0	0	0	0	0	0	0	1	1	1	0	1	1	0	0	1	1	1	1	0	0	0
0.1.25.1.0	1	2	0	0	0	0	2	0	106	0	0	0	1	0	1	0	1	1	0	0	1	1	0	0	0	1	1	0	0	0	0	0	0	0	1	1	1	0	1	1	0	0	1	1	1	1	0	0	0
0.1.25.1.0.0	1	1	0	0	0	0	2	0	103	0	0	0	1	0	1	0	1	1	0	0	1	1	0	0	0	0	1	0	0	0	0	0	0	0	1	1	1	0	1	1	0	0	1	1	1	1	0	0	0
0.1.25.1.0.0.0	1	2	0	0	0	0	3	0	25	0	0	0	0	0	0	0	0	0	0	0	0	0	0	0	0	0	0	0	0	0	0	0	0	0	0	0	0	0	0	0	0	0	1	1	1	1	0	0	0
0.1.25.1.0.0.1	1	1	0	0	0	0	1	0	39	0	0	0	0	0	0	0	0	0	0	0	0	0	0	0	0	0	0	0	0	0	0	0	0	0	0	0	0	0	0	0	0	0	1	1	1	1	0	0	0
0.1.25.1.0.0.1.0	1	1	0	0	0	0	1	0	15	0	0	0	0	0	0	0	0	0	0	0	0	0	0	0	0	0	0	0	0	0	0	0	0	0	0	0	0	0	0	0	0	0	1	1	1	1	0	0	0
0.1.25.1.0.0.2	1	1	0	0	0	0	1	0	44	0	0	0	1	0	1	0	1	1	0	0	1	1	0	0	0	0	1	0	0	0	0	0	0	0	1	1	1	0	1	1	0	0	0	0	0	0	0	0	0
0.1.25.1.0.0.2.0	1	1	0	0	0	0	1	0	15	0	0	0	1	0	1	0	1	1	0	0	1	1	0	0	0	0	0	0	0	0	0	0	0	0	1	1	1	0	1	1	0	0	0	0	0	0	0	0	0
0.1.25.1.0.0.3	1	2	0	0	0	0	2	0	32	0	0	0	1	0	1	0	1	1	0	0	1	1	0	0	0	0	1	0	0	0	0	0	0	0	1	1	1	0	1	1	0	0	0	0	0	0	0	0	0
0.1.25.1.0.0.3.0	1	1	0	0	0	0	1	0	28	0	0	0	1	0	1	0	1	1	0	0	1	1	0	0	0	0	1	0	0	0	0	0	0	0	1	1	1	0	0	0	0	0	0	0	0	0	0	0	0
0.1.25.1.0.0.4	1	2	0	0	0	0	2	0	64	0	0	0	0	0	0	0	0	0	0	0	0	0	0	0	0	0	0	0	0	0	0	0	0	0	0	0	0	0	0	0	0	0	1	1	1	1	0	0	0
0.1.25.1.0.0.4.0	1	1	0	0	0	0	1	0	61	0	0	0	0	0	0	0	0	0	0	0	0	0	0	0	0	0	0	0	0	0	0	0	0	0	0	0	0	0	0	0	0	0	1	1	1	1	0	0	0
0.1.25.1.0.0.4.1	1	1	0	0	0	0	1	0	45	0	0	0	0	0	0	0	0	0	0	0	0	0	0	0	0	0	0	0	0	0	0	0	0	0	0	0	0	0	0	0	0	0	1	1	1	1	0	0	0
0.1.25.1.0.0.4.1.0	1	1	0	0	0	0	1	0	40	0	0	0	0	0	0	0	0	0	0	0	0	0	0	0	0	0	0	0	0	0	0	0	0	0	0	0	0	0	0	0	0	0	1	1	1	1	0	0	0
0.1.25.1.0.1	1	5	0	0	0	0	10	0	103	0	0	0	1	0	1	0	1	1	0	0	1	1	0	0	0	1	1	0	0	0	0	0	0	0	1	1	1	0	1	1	0	0	1	1	1	1	0	0	0
0.1.25.1.0.1.0	1	1	0	0	0	0	1	0	48	0	0	0	1	0	1	0	1	1	0	0	1	1	0	0	0	1	1	0	0	0	0	0	0	0	1	1	1	0	1	1	0	0	0	0	0	0	0	0	0
0.1.25.1.0.1.0.0	1	3	0	0	0	0	17	0	33	0	0	0	1	0	1	0	1	1	0	0	1	1	0	0	0	1	1	0	0	0	0	0	0	0	1	1	1	0	1	1	0	0	0	0	0	0	0	0	0
0.1.25.1.1	1	4	0	0	0	0	13	0	105	0	0	0	1	0	1	0	1	1	0	0	1	1	0	0	0	1	1	0	0	0	0	0	0	0	1	1	1	0	1	1	0	0	1	1	1	1	0	0	0
0.1.25.1.1.0	1	2	0	0	0	0	16	0	66	0	0	0	0	0	0	0	0	0	0	0	0	0	0	0	0	0	0	0	0	0	0	0	0	0	0	0	0	0	0	0	0	0	1	1	1	1	0	0	0
0.1.25.2	1	1	0	0	0	0	3	0	110	0	0	0	1	0	1	0	1	1	0	0	1	1	0	0	0	1	1	0	0	0	0	0	0	0	1	1	1	0	1	1	0	0	1	1	1	1	0	0	0
0.1.25.2.0	1	1	0	0	0	0	1	0	100	0	0	0	1	0	0	0	1	1	0	0	1	1	0	0	0	1	1	0	0	0	0	0	0	0	1	1	0	0	1	1	0	0	1	1	1	1	0	0	0
0.1.25.2.0.0	1	2	0	0	0	0	2	0	19	0	0	0	0	0	0	0	0	0	0	0	0	0	0	0	0	0	0	0	0	0	0	0	0	0	0	0	0	0	0	0	0	0	1	1	1	1	0	0	0
0.1.25.2.0.1	1	1	0	0	0	0	1	0	39	0	0	0	0	0	0	0	0	0	0	0	0	0	0	0	0	0	0	0	0	0	0	0	0	0	0	0	0	0	0	0	0	0	1	1	1	1	0	0	0
0.1.25.2.0.2	1	1	0	0	0	0	1	0	37	0	0	0	0	0	0	0	0	0	0	0	0	0	0	0	0	0	0	0	0	0	0	0	0	0	0	0	0	0	0	0	0	0	1	1	1	1	0	0	0
0.1.25.2.1	1	1	0	0	0	0	1	0	109	0	0	0	1	0	1	0	1	1	0	0	1	1	0	0	0	1	1	0	0	0	0	0	0	0	1	1	1	0	1	1	0	0	1	1	1	1	0	0	0
0.1.25.2.1.0	1	1	0	0	0	0	1	0	26	0	0	0	0	0	0	0	0	0	0	0	0	0	0	0	0	0	0	0	0	0	0	0	0	0	0	0	0	0	0	0	0	0	1	1	1	1	0	0	0
0.1.25.2.1.0.0	1	1	0	0	0	0	1	0	17	0	0	0	0	0	0	0	0	0	0	0	0	0	0	0	0	0	0	0	0	0	0	0	0	0	0	0	0	0	0	0	0	0	1	1	1	1	0	0	0
0.1.25.2.1.0.0.0	1	1	0	0	0	0	1	0	16	0	0	0	0	0	0	0	0	0	0	0	0	0	0	0	0	0	0	0	0	0	0	0	0	0	0	0	0	0	0	0	0	0	1	1	1	1	0	0	0
0.1.25.2.1.0.0.0.0	1	9	0	0	0	0	0	10	4	0	0	0	0	0	0	0	0	0	0	0	0	0	0	0	0	0	0	0	0	0	0	0	0	0	0	0	0	0	0	0	0	0	0	0	0	0	0	0	0
0.1.25.2.1.1	1	2	0	0	0	0	2	0	105	0	0	0	1	0	0	0	1	1	0	0	1	1	0	0	0	1	1	0	0	0	0	0	0	0	1	1	0	0	1	1	0	0	1	1	1	1	0	0	0
0.1.25.2.1.1.0	1	4	0	0	0	0	6	0	100	0	0	0	1	0	0	0	1	1	0	0	1	1	0	0	0	1	1	0	0	0	0	0	0	0	1	1	0	0	1	1	0	0	1	1	1	1	0	0	0
0.1.25.2.1.1.0.0	1	1	0	0	0	0	1	0	54	0	0	0	0	0	0	0	0	0	0	0	0	0	0	0	0	0	0	0	0	0	0	0	0	0	0	0	0	0	0	0	0	0	1	1	1	1	0	0	0
0.1.25.2.1.1.0.0.0	1	1	0	0	0	0	1	0	40	0	0	0	0	0	0	0	0	0	0	0	0	0	0	0	0	0	0	0	0	0	0	0	0	0	0	0	0	0	0	0	0	0	1	1	1	1	0	0	0
0.1.25.2.1.1.0.0.0.0	1	3	0	0	0	0	5	0	34	0	0	0	0	0	0	0	0	0	0	0	0	0	0	0	0	0	0	0	0	0	0	0	0	0	0	0	0	0	0	0	0	0	1	1	1	1	0	0	0
0.1.25.2.1.1.0.0.0.0.0	1	1	0	0	0	0	1	0	23	0	0	0	0	0	0	0	0	0	0	0	0	0	0	0	0	0	0	0	0	0	0	0	0	0	0	0	0	0	0	0	0	0	0	0	1	1	0	0	0
0.1.25.2.1.1.0.1	1	2	0	0	0	0	6	0	99	0	0	0	1	0	0	0	1	1	0	0	1	1	0	0	0	1	1	0	0	0	0	0	0	0	1	1	0	0	1	1	0	0	1	1	1	1	0	0	0
0.1.25.2.1.1.0.1.0	1	1	0	0	0	0	1	0	61	0	0	0	0	0	0	0	0	0	0	0	0	0	0	0	0	0	0	0	0	0	0	0	0	0	0	0	0	0	0	0	0	0	1	1	1	1	0	0	0
0.1.25.2.1.1.0.1.0.0	1	1	0	0	0	0	3	0	54	0	0	0	0	0	0	0	0	0	0	0	0	0	0	0	0	0	0	0	0	0	0	0	0	0	0	0	0	0	0	0	0	0	1	1	1	1	0	0	0
0.1.25.2.1.1.0.1.0.0.0	1	4	0	0	0	0	6	0	34	0	0	0	0	0	0	0	0	0	0	0	0	0	0	0	0	0	0	0	0	0	0	0	0	0	0	0	0	0	0	0	0	0	1	1	1	1	0	0	0
0.1.25.2.1.1.0.1.0.0.0.0	1	12	0	0	0	0	46	0	29	0	0	0	0	0	0	0	0	0	0	0	0	0	0	0	0	0	0	0	0	0	0	0	0	0	0	0	0	0	0	0	0	0	1	1	1	1	0	0	0
0.1.25.2.1.1.0.1.0.0.0.0.0	1	10	0	0	0	0	12	0	20	0	0	0	0	0	0	0	0	0	0	0	0	0	0	0	0	0	0	0	0	0	0	0	0	0	0	0	0	0	0	0	0	0	0	0	1	1	0	0	0
0.1.25.2.1.1.0.1.0.0.0.0.0.0	1	7	0	0	0	0	15	0	16	0	0	0	0	0	0	0	0	0	0	0	0	0	0	0	0	0	0	0	0	0	0	0	0	0	0	0	0	0	0	0	0	0	0	0	1	1	0	0	0
0.1.25.2.1.1.0.1.0.0.0.0.0.0.0	1	3	0	0	0	0	7	0	8	0	0	0	0	0	0	0	0	0	0	0	0	0	0	0	0	0	0	0	0	0	0	0	0	0	0	0	0	0	0	0	0	0	0	0	1	1	0	0	0
0.1.25.2.1.1.0.1.0.0.0.0.0.0.0.0	1	14	0	0	0	0	17	0	6	0	0	0	0	0	0	0	0	0	0	0	0	0	0	0	0	0	0	0	0	0	0	0	0	0	0	0	0	0	0	0	0	0	0	0	0	0	0	0	0
0.1.25.2.1.1.0.1.0.0.0.0.0.0.0.0.0	1	1	0	0	0	0	1	0	4	0	0	0	0	0	0	0	0	0	0	0	0	0	0	0	0	0	0	0	0	0	0	0	0	0	0	0	0	0	0	0	0	0	0	0	0	0	0	0	0
0.1.25.2.1.1.0.1.0.0.0.0.0.0.1	1	5	0	0	0	0	10	0	4	0	0	0	0	0	0	0	0	0	0	0	0	0	0	0	0	0	0	0	0	0	0	0	0	0	0	0	0	0	0	0	0	0	0	0	0	0	0	0	0
0.1.25.2.1.1.0.1.0.0.0.0.1	1	9	0	0	0	0	10	0	18	0	0	0	0	0	0	0	0	0	0	0	0	0	0	0	0	0	0	0	0	0	0	0	0	0	0	0	0	0	0	0	0	0	1	1	1	1	0	0	0
0.1.25.2.1.1.0.1.0.0.0.0.1.0	1	6	0	0	0	0	11	0	10	0	0	0	0	0	0	0	0	0	0	0	0	0	0	0	0	0	0	0	0	0	0	0	0	0	0	0	0	0	0	0	0	0	1	1	1	1	0	0	0
0.1.25.2.1.1.0.1.0.0.0.0.1.1	1	3	0	0	0	0	4	0	16	0	0	0	0	0	0	0	0	0	0	0	0	0	0	0	0	0	0	0	0	0	0	0	0	0	0	0	0	0	0	0	0	0	1	1	1	1	0	0	0
0.1.25.2.1.1.0.1.0.0.0.0.1.1.0	1	31	0	0	0	0	143	0	10	0	0	0	0	0	0	0	0	0	0	0	0	0	0	0	0	0	0	0	0	0	0	0	0	0	0	0	0	0	0	0	0	0	1	1	1	1	0	0	0
0.1.25.2.1.1.0.1.0.0.0.0.2	1	1	0	0	0	0	1	0	23	0	0	0	0	0	0	0	0	0	0	0	0	0	0	0	0	0	0	0	0	0	0	0	0	0	0	0	0	0	0	0	0	0	0	0	1	1	0	0	0
0.1.25.2.1.1.0.1.0.0.0.0.3	1	1	0	0	0	0	1	0	25	0	0	0	0	0	0	0	0	0	0	0	0	0	0	0	0	0	0	0	0	0	0	0	0	0	0	0	0	0	0	0	0	0	1	1	1	1	0	0	0
0.1.25.2.1.1.0.1.0.0.0.0.3.0	1	28	0	0	0	0	68	0	6	0	0	0	0	0	0	0	0	0	0	0	0	0	0	0	0	0	0	0	0	0	0	0	0	0	0	0	0	0	0	0	0	0	0	0	0	0	0	0	0
0.1.25.2.1.1.0.1.0.0.0.1	1	1	0	0	0	0	1	0	30	0	0	0	0	0	0	0	0	0	0	0	0	0	0	0	0	0	0	0	0	0	0	0	0	0	0	0	0	0	0	0	0	0	0	0	1	1	0	0	0
0.1.25.2.1.1.0.1.0.0.0.1.0	1	2	0	0	0	0	2	0	27	0	0	0	0	0	0	0	0	0	0	0	0	0	0	0	0	0	0	0	0	0	0	0	0	0	0	0	0	0	0	0	0	0	0	0	1	1	0	0	0
0.1.25.2.1.1.0.1.0.1	1	2	0	0	0	0	2	0	40	0	0	0	0	0	0	0	0	0	0	0	0	0	0	0	0	0	0	0	0	0	0	0	0	0	0	0	0	0	0	0	0	0	1	1	1	1	0	0	0
0.1.25.2.1.1.0.1.0.2	1	5	0	0	0	0	8	0	42	0	0	0	0	0	0	0	0	0	0	0	0	0	0	0	0	0	0	0	0	0	0	0	0	0	0	0	0	0	0	0	0	0	1	1	1	1	0	0	0
0.1.25.2.1.1.0.1.0.2.0	1	8	0	0	0	0	21	0	24	0	0	0	0	0	0	0	0	0	0	0	0	0	0	0	0	0	0	0	0	0	0	0	0	0	0	0	0	0	0	0	0	0	1	1	1	1	0	0	0
0.1.25.2.1.1.0.1.0.2.0.0	1	1	0	0	0	0	1	0	22	0	0	0	0	0	0	0	0	0	0	0	0	0	0	0	0	0	0	0	0	0	0	0	0	0	0	0	0	0	0	0	0	0	1	1	1	1	0	0	0
0.1.25.2.1.1.0.1.0.2.1	1	2	0	0	0	0	2	0	40	0	0	0	0	0	0	0	0	0	0	0	0	0	0	0	0	0	0	0	0	0	0	0	0	0	0	0	0	0	0	0	0	0	1	1	1	1	0	0	0
0.1.25.2.1.1.0.1.0.2.2	1	1	0	0	0	0	1	0	39	0	0	0	0	0	0	0	0	0	0	0	0	0	0	0	0	0	0	0	0	0	0	0	0	0	0	0	0	0	0	0	0	0	1	1	1	1	0	0	0
0.1.25.2.1.1.0.1.0.2.3	1	1	0	0	0	0	1	0	41	0	0	0	0	0	0	0	0	0	0	0	0	0	0	0	0	0	0	0	0	0	0	0	0	0	0	0	0	0	0	0	0	0	1	1	1	1	0	0	0
0.1.25.2.1.1.0.1.0.2.3.0	1	1	0	0	0	0	1	0	36	0	0	0	0	0	0	0	0	0	0	0	0	0	0	0	0	0	0	0	0	0	0	0	0	0	0	0	0	0	0	0	0	0	1	1	1	1	0	0	0
0.1.25.2.1.1.0.1.0.2.4	1	1	0	0	0	0	1	0	39	0	0	0	0	0	0	0	0	0	0	0	0	0	0	0	0	0	0	0	0	0	0	0	0	0	0	0	0	0	0	0	0	0	1	1	1	1	0	0	0
0.1.25.2.1.1.0.1.0.2.5	1	1	0	0	0	0	3	0	40	0	0	0	0	0	0	0	0	0	0	0	0	0	0	0	0	0	0	0	0	0	0	0	0	0	0	0	0	0	0	0	0	0	1	1	1	1	0	0	0
0.1.25.2.1.1.0.2	1	1	0	0	0	0	1	0	51	0	0	0	0	0	0	0	0	0	0	0	0	0	0	0	0	0	0	0	0	0	0	0	0	0	0	0	0	0	0	0	0	0	1	1	1	1	0	0	0
0.1.25.2.1.1.0.2.0	1	17	0	0	0	0	27	0	50	0	0	0	0	0	0	0	0	0	0	0	0	0	0	0	0	0	0	0	0	0	0	0	0	0	0	0	0	0	0	0	0	0	1	1	1	1	0	0	0
0.1.25.2.1.1.0.2.0.0	1	27	0	0	0	0	36	0	44	0	0	0	0	0	0	0	0	0	0	0	0	0	0	0	0	0	0	0	0	0	0	0	0	0	0	0	0	0	0	0	0	0	1	1	1	1	0	0	0
0.1.25.2.1.1.0.2.0.0.0	1	18	0	0	0	0	22	0	37	0	0	0	0	0	0	0	0	0	0	0	0	0	0	0	0	0	0	0	0	0	0	0	0	0	0	0	0	0	0	0	0	0	1	1	1	1	0	0	0
0.1.25.2.1.1.0.2.0.0.0.0	1	1	0	0	0	0	1	0	32	0	0	0	0	0	0	0	0	0	0	0	0	0	0	0	0	0	0	0	0	0	0	0	0	0	0	0	0	0	0	0	0	0	0	0	1	1	0	0	0
0.1.25.2.1.1.0.2.0.0.0.1	1	17	0	0	0	0	23	0	28	0	0	0	0	0	0	0	0	0	0	0	0	0	0	0	0	0	0	0	0	0	0	0	0	0	0	0	0	0	0	0	0	0	1	1	1	1	0	0	0
0.1.25.2.1.1.0.2.0.0.1	1	2	0	0	0	0	2	0	42	0	0	0	0	0	0	0	0	0	0	0	0	0	0	0	0	0	0	0	0	0	0	0	0	0	0	0	0	0	0	0	0	0	1	1	1	1	0	0	0
0.1.25.2.1.1.0.2.0.0.1.0	1	1	0	0	0	0	1	0	37	0	0	0	0	0	0	0	0	0	0	0	0	0	0	0	0	0	0	0	0	0	0	0	0	0	0	0	0	0	0	0	0	0	1	1	1	1	0	0	0
0.1.25.2.1.1.0.2.0.0.1.0.0	1	167	29	4	74	11	80	7	1	0	0	0	0	0	0	0	0	0	0	0	0	0	0	0	0	0	0	0	0	0	0	0	0	0	0	0	0	0	0	0	0	0	0	0	0	0	0	0	0
0.1.25.2.1.1.0.2.0.0.1.0.1	1	42	0	0	0	1	45	0	6	0	0	0	0	0	0	0	0	0	0	0	0	0	0	0	0	0	0	0	0	0	0	0	0	0	0	0	0	0	0	0	0	0	0	0	0	0	0	0	0
0.1.25.2.1.1.0.2.0.0.1.0.1.0	1	37	0	0	0	0	116	0	5	0	0	0	0	0	0	0	0	0	0	0	0	0	0	0	0	0	0	0	0	0	0	0	0	0	0	0	0	0	0	0	0	0	0	0	0	0	0	0	0
0.1.25.2.1.1.0.2.0.0.1.0.1.0.0	1	107	0	2	0	8	118	25	1	0	0	0	0	0	0	0	0	0	0	0	0	0	0	0	0	0	0	0	0	0	0	0	0	0	0	0	0	0	0	0	0	0	0	0	0	0	0	0	0
0.1.25.2.1.1.0.2.0.0.1.1	1	2	0	0	0	0	5	0	21	0	0	0	0	0	0	0	0	0	0	0	0	0	0	0	0	0	0	0	0	0	0	0	0	0	0	0	0	0	0	0	0	0	1	1	1	1	0	0	0
0.1.25.2.1.1.0.2.0.0.1.1.0	1	3	0	0	0	0	3	0	17	0	0	0	0	0	0	0	0	0	0	0	0	0	0	0	0	0	0	0	0	0	0	0	0	0	0	0	0	0	0	0	0	0	1	1	1	1	0	0	0
0.1.25.2.1.1.0.2.0.0.1.1.0.0	1	3	0	0	0	0	4	0	15	0	0	0	0	0	0	0	0	0	0	0	0	0	0	0	0	0	0	0	0	0	0	0	0	0	0	0	0	0	0	0	0	0	1	1	1	1	0	0	0
0.1.25.2.1.1.0.2.0.0.1.1.0.1	1	3	0	0	0	0	6	0	11	0	0	0	0	0	0	0	0	0	0	0	0	0	0	0	0	0	0	0	0	0	0	0	0	0	0	0	0	0	0	0	0	0	1	1	1	1	0	0	0
0.1.25.2.1.1.0.2.0.0.1.2	1	52	0	0	0	0	72	0	8	0	0	0	0	0	0	0	0	0	0	0	0	0	0	0	0	0	0	0	0	0	0	0	0	0	0	0	0	0	0	0	0	0	0	0	0	0	0	0	0
0.1.25.2.1.1.0.2.0.0.1.2.0	1	110	0	0	0	0	182	0	7	0	0	0	0	0	0	0	0	0	0	0	0	0	0	0	0	0	0	0	0	0	0	0	0	0	0	0	0	0	0	0	0	0	0	0	0	0	0	0	0
0.1.25.2.1.1.0.2.0.0.1.2.0.0	1	243	3	0	0	1	314	0	5	0	0	0	0	0	0	0	0	0	0	0	0	0	0	0	0	0	0	0	0	0	0	0	0	0	0	0	0	0	0	0	0	0	0	0	0	0	0	0	0
0.1.25.2.1.1.0.2.0.0.1.2.0.0.0	1	766	32	58	38	11	927	153	1	0	0	0	0	0	0	0	0	0	0	0	0	0	0	0	0	0	0	0	0	0	0	0	0	0	0	0	0	0	0	0	0	0	0	0	0	0	0	0	0
0.1.25.2.1.1.0.2.0.0.1.2.0.0.1	1	113	0	0	2	0	191	0	4	0	0	0	0	0	0	0	0	0	0	0	0	0	0	0	0	0	0	0	0	0	0	0	0	0	0	0	0	0	0	0	0	0	0	0	0	0	0	0	0
0.1.25.2.1.1.0.2.0.0.1.2.0.0.1.0	1	204	0	52	0	9	216	1	2	0	0	0	0	0	0	0	0	0	0	0	0	0	0	0	0	0	0	0	0	0	0	0	0	0	0	0	0	0	0	0	0	0	0	0	0	0	0	0	0
0.1.25.2.1.1.0.2.0.0.1.2.0.0.1.1	1	131	30	0	54	1	91	1	2	0	0	0	0	0	0	0	0	0	0	0	0	0	0	0	0	0	0	0	0	0	0	0	0	0	0	0	0	0	0	0	0	0	0	0	0	0	0	0	0
0.1.25.2.1.1.0.2.0.0.1.2.0.1	1	38	0	0	0	0	59	0	6	0	0	0	0	0	0	0	0	0	0	0	0	0	0	0	0	0	0	0	0	0	0	0	0	0	0	0	0	0	0	0	0	0	0	0	0	0	0	0	0
0.1.25.2.1.1.0.2.0.0.1.2.0.1.0	1	42	0	0	0	0	61	0	4	0	0	0	0	0	0	0	0	0	0	0	0	0	0	0	0	0	0	0	0	0	0	0	0	0	0	0	0	0	0	0	0	0	0	0	0	0	0	0	0
0.1.25.2.1.1.0.2.0.0.1.2.0.1.0.0	1	52	0	0	0	0	100	1	2	0	0	0	0	0	0	0	0	0	0	0	0	0	0	0	0	0	0	0	0	0	0	0	0	0	0	0	0	0	0	0	0	0	0	0	0	0	0	0	0
0.1.25.2.1.1.0.2.0.0.1.2.0.1.1	1	3	0	0	0	0	4	0	4	0	0	0	0	0	0	0	0	0	0	0	0	0	0	0	0	0	0	0	0	0	0	0	0	0	0	0	0	0	0	0	0	0	0	0	0	0	0	0	0
0.1.25.2.1.1.0.2.0.0.1.2.1	1	12	0	0	0	0	12	0	7	0	0	0	0	0	0	0	0	0	0	0	0	0	0	0	0	0	0	0	0	0	0	0	0	0	0	0	0	0	0	0	0	0	0	0	0	0	0	0	0
0.1.25.2.1.1.0.2.0.0.1.2.1.0	1	2	0	0	0	0	2	0	5	0	0	0	0	0	0	0	0	0	0	0	0	0	0	0	0	0	0	0	0	0	0	0	0	0	0	0	0	0	0	0	0	0	0	0	0	0	0	0	0
0.1.25.2.1.1.0.2.0.0.1.3	1	1	0	0	0	0	1	0	7	0	0	0	0	0	0	0	0	0	0	0	0	0	0	0	0	0	0	0	0	0	0	0	0	0	0	0	0	0	0	0	0	0	0	0	0	0	0	0	0
0.1.25.2.1.1.0.2.0.0.1.4	1	2	0	0	0	0	2	0	21	0	0	0	0	0	0	0	0	0	0	0	0	0	0	0	0	0	0	0	0	0	0	0	0	0	0	0	0	0	0	0	0	0	1	1	1	1	0	0	0
0.1.25.2.1.1.0.2.0.0.1.4.0	1	2	0	0	0	0	4	0	15	0	0	0	0	0	0	0	0	0	0	0	0	0	0	0	0	0	0	0	0	0	0	0	0	0	0	0	0	0	0	0	0	0	1	1	1	1	0	0	0
0.1.25.2.1.1.0.2.0.0.2	1	13	0	0	0	0	71	0	27	0	0	0	0	0	0	0	0	0	0	0	0	0	0	0	0	0	0	0	0	0	0	0	0	0	0	0	0	0	0	0	0	0	1	1	1	1	0	0	0
0.1.25.2.1.1.0.2.0.0.2.0	1	1	0	0	0	0	1	0	23	0	0	0	0	0	0	0	0	0	0	0	0	0	0	0	0	0	0	0	0	0	0	0	0	0	0	0	0	0	0	0	0	0	1	1	1	1	0	0	0
0.1.25.2.1.1.0.2.0.0.2.0.0	1	12	0	0	0	0	21	0	19	0	0	0	0	0	0	0	0	0	0	0	0	0	0	0	0	0	0	0	0	0	0	0	0	0	0	0	0	0	0	0	0	0	1	1	1	1	0	0	0
0.1.25.2.1.1.0.2.0.0.2.0.0.0	1	14	0	0	0	0	19	0	15	0	0	0	0	0	0	0	0	0	0	0	0	0	0	0	0	0	0	0	0	0	0	0	0	0	0	0	0	0	0	0	0	0	1	1	1	1	0	0	0
0.1.25.2.1.1.0.2.0.0.2.0.0.0.0	1	1	0	0	0	0	1	0	11	0	0	0	0	0	0	0	0	0	0	0	0	0	0	0	0	0	0	0	0	0	0	0	0	0	0	0	0	0	0	0	0	0	1	1	1	1	0	0	0
0.1.25.2.1.1.0.2.0.0.2.0.1	1	1	0	0	0	0	1	0	15	0	0	0	0	0	0	0	0	0	0	0	0	0	0	0	0	0	0	0	0	0	0	0	0	0	0	0	0	0	0	0	0	0	1	1	1	1	0	0	0
0.1.25.2.1.1.0.2.0.0.2.1	1	2	0	0	0	0	2	0	17	0	0	0	0	0	0	0	0	0	0	0	0	0	0	0	0	0	0	0	0	0	0	0	0	0	0	0	0	0	0	0	0	0	1	1	1	1	0	0	0
0.1.25.2.1.1.0.2.0.0.2.1.0	1	4	0	0	0	0	4	0	16	0	0	0	0	0	0	0	0	0	0	0	0	0	0	0	0	0	0	0	0	0	0	0	0	0	0	0	0	0	0	0	0	0	1	1	1	1	0	0	0
0.1.25.2.1.1.0.2.0.0.2.1.0.0	1	4	0	0	0	0	4	0	14	0	0	0	0	0	0	0	0	0	0	0	0	0	0	0	0	0	0	0	0	0	0	0	0	0	0	0	0	0	0	0	0	0	1	1	1	1	0	0	0
0.1.25.2.1.1.0.2.0.0.2.1.0.0.0	1	1	0	0	0	0	1	0	6	0	0	0	0	0	0	0	0	0	0	0	0	0	0	0	0	0	0	0	0	0	0	0	0	0	0	0	0	0	0	0	0	0	0	0	0	0	0	0	0
0.1.25.2.1.1.0.2.0.0.2.2	1	1	0	0	0	0	1	0	19	0	0	0	0	0	0	0	0	0	0	0	0	0	0	0	0	0	0	0	0	0	0	0	0	0	0	0	0	0	0	0	0	0	1	1	1	1	0	0	0
0.1.25.2.1.1.0.2.0.0.2.3	1	3	0	0	0	0	14	0	16	0	0	0	0	0	0	0	0	0	0	0	0	0	0	0	0	0	0	0	0	0	0	0	0	0	0	0	0	0	0	0	0	0	0	0	1	1	0	0	0
0.1.25.2.1.1.0.2.0.0.2.3.0	1	1	0	0	0	0	3	0	8	0	0	0	0	0	0	0	0	0	0	0	0	0	0	0	0	0	0	0	0	0	0	0	0	0	0	0	0	0	0	0	0	0	0	0	0	0	0	0	0
0.1.25.2.1.1.0.2.0.0.2.4	1	11	0	0	0	0	20	0	22	0	0	0	0	0	0	0	0	0	0	0	0	0	0	0	0	0	0	0	0	0	0	0	0	0	0	0	0	0	0	0	0	0	1	1	1	1	0	0	0
0.1.25.2.1.1.0.2.0.0.2.4.0	1	17	0	0	0	0	26	0	16	0	0	0	0	0	0	0	0	0	0	0	0	0	0	0	0	0	0	0	0	0	0	0	0	0	0	0	0	0	0	0	0	0	1	1	1	1	0	0	0
0.1.25.2.1.1.0.2.0.0.2.5	1	2	0	0	0	0	2	0	22	0	0	0	0	0	0	0	0	0	0	0	0	0	0	0	0	0	0	0	0	0	0	0	0	0	0	0	0	0	0	0	0	0	1	1	1	1	0	0	0
0.1.25.2.1.1.0.2.0.0.2.5.0	1	2	0	0	0	0	2	0	20	0	0	0	0	0	0	0	0	0	0	0	0	0	0	0	0	0	0	0	0	0	0	0	0	0	0	0	0	0	0	0	0	0	1	1	1	1	0	0	0
0.1.25.2.1.1.0.2.0.0.2.6	1	1	0	0	0	0	1	0	21	0	0	0	0	0	0	0	0	0	0	0	0	0	0	0	0	0	0	0	0	0	0	0	0	0	0	0	0	0	0	0	0	0	1	1	1	1	0	0	0
0.1.25.2.1.1.0.2.0.0.3	1	1	0	0	0	0	1	0	33	0	0	0	0	0	0	0	0	0	0	0	0	0	0	0	0	0	0	0	0	0	0	0	0	0	0	0	0	0	0	0	0	0	0	0	1	1	0	0	0
0.1.25.2.1.1.0.2.0.0.4	1	8	0	0	0	0	9	0	33	0	0	0	0	0	0	0	0	0	0	0	0	0	0	0	0	0	0	0	0	0	0	0	0	0	0	0	0	0	0	0	0	0	1	1	1	1	0	0	0
0.1.25.2.1.1.0.2.0.0.4.0	1	25	0	0	0	0	26	0	31	0	0	0	0	0	0	0	0	0	0	0	0	0	0	0	0	0	0	0	0	0	0	0	0	0	0	0	0	0	0	0	0	0	1	1	1	1	0	0	0
0.1.25.2.1.1.0.2.0.0.4.0.0	1	22	0	0	0	0	67	0	28	0	0	0	0	0	0	0	0	0	0	0	0	0	0	0	0	0	0	0	0	0	0	0	0	0	0	0	0	0	0	0	0	0	1	1	1	1	0	0	0
0.1.25.2.1.1.0.2.0.0.4.0.0.0	1	29	0	0	0	0	40	0	27	0	0	0	0	0	0	0	0	0	0	0	0	0	0	0	0	0	0	0	0	0	0	0	0	0	0	0	0	0	0	0	0	0	1	1	1	1	0	0	0
0.1.25.2.1.1.0.2.0.0.4.0.0.0.0	1	113	0	0	0	0	184	17	1	0	0	0	0	0	0	0	0	0	0	0	0	0	0	0	0	0	0	0	0	0	0	0	0	0	0	0	0	0	0	0	0	0	0	0	0	0	0	0	0
0.1.25.2.1.1.0.2.0.0.4.0.0.0.1	1	53	0	0	0	1	58	0	14	0	0	0	0	0	0	0	0	0	0	0	0	0	0	0	0	0	0	0	0	0	0	0	0	0	0	0	0	0	0	0	0	0	1	1	1	1	0	0	0
0.1.25.2.1.1.0.2.0.0.4.0.0.0.1.0	1	27	0	0	0	0	28	0	12	0	0	0	0	0	0	0	0	0	0	0	0	0	0	0	0	0	0	0	0	0	0	0	0	0	0	0	0	0	0	0	0	0	1	1	1	1	0	0	0
0.1.25.2.1.1.0.2.0.0.4.0.0.0.1.0.0	1	11	0	0	0	0	22	0	10	0	0	0	0	0	0	0	0	0	0	0	0	0	0	0	0	0	0	0	0	0	0	0	0	0	0	0	0	0	0	0	0	0	1	1	1	1	0	0	0
0.1.25.2.1.1.0.2.0.0.4.0.0.0.1.0.0.0	1	42	0	0	0	0	3	50	4	0	0	0	0	0	0	0	0	0	0	0	0	0	0	0	0	0	0	0	0	0	0	0	0	0	0	0	0	0	0	0	0	0	1	1	0	0	0	0	0
0.1.25.2.1.1.0.2.0.0.4.0.0.0.1.1	1	56	0	0	0	0	85	0	12	0	0	0	0	0	0	0	0	0	0	0	0	0	0	0	0	0	0	0	0	0	0	0	0	0	0	0	0	0	0	0	0	0	1	1	1	1	0	0	0
0.1.25.2.1.1.0.2.0.0.4.0.0.0.2	1	144	0	0	0	0	255	0	2	0	0	0	0	0	0	0	0	0	0	0	0	0	0	0	0	0	0	0	0	0	0	0	0	0	0	0	0	0	0	0	0	0	0	0	0	0	0	0	0
0.1.25.2.1.1.0.2.0.0.4.0.1	1	77	0	0	0	0	101	0	30	0	0	0	0	0	0	0	0	0	0	0	0	0	0	0	0	0	0	0	0	0	0	0	0	0	0	0	0	0	0	0	0	0	1	1	1	1	0	0	0
0.1.25.2.1.1.0.2.0.0.4.0.1.0	1	1	0	0	0	0	1	0	27	0	0	0	0	0	0	0	0	0	0	0	0	0	0	0	0	0	0	0	0	0	0	0	0	0	0	0	0	0	0	0	0	0	1	1	1	1	0	0	0
0.1.25.2.1.1.0.2.0.0.4.0.1.1	1	14	0	0	0	0	18	0	28	0	0	0	0	0	0	0	0	0	0	0	0	0	0	0	0	0	0	0	0	0	0	0	0	0	0	0	0	0	0	0	0	0	1	1	1	1	0	0	0
0.1.25.2.1.1.0.2.0.0.4.0.1.1.0	1	6	0	0	0	0	7	0	14	0	0	0	0	0	0	0	0	0	0	0	0	0	0	0	0	0	0	0	0	0	0	0	0	0	0	0	0	0	0	0	0	0	0	0	0	0	0	0	0
0.1.25.2.1.1.0.2.0.0.4.0.1.1.0.0	1	37	0	0	0	0	94	0	9	0	0	0	0	0	0	0	0	0	0	0	0	0	0	0	0	0	0	0	0	0	0	0	0	0	0	0	0	0	0	0	0	0	0	0	0	0	0	0	0
0.1.25.2.1.1.0.2.0.0.4.0.1.1.0.1	1	12	0	0	0	0	20	0	8	0	0	0	0	0	0	0	0	0	0	0	0	0	0	0	0	0	0	0	0	0	0	0	0	0	0	0	0	0	0	0	0	0	0	0	0	0	0	0	0
0.1.25.2.1.1.0.2.0.0.4.0.1.2	1	4	0	0	0	0	4	0	26	0	0	0	0	0	0	0	0	0	0	0	0	0	0	0	0	0	0	0	0	0	0	0	0	0	0	0	0	0	0	0	0	0	0	0	1	1	0	0	0
0.1.25.2.1.1.0.2.0.0.4.0.1.2.0	1	11	0	0	0	0	19	0	22	0	0	0	0	0	0	0	0	0	0	0	0	0	0	0	0	0	0	0	0	0	0	0	0	0	0	0	0	0	0	0	0	0	0	0	1	1	0	0	0
0.1.25.2.1.1.0.2.0.0.4.0.1.2.0.0	1	2	0	0	0	0	2	0	20	0	0	0	0	0	0	0	0	0	0	0	0	0	0	0	0	0	0	0	0	0	0	0	0	0	0	0	0	0	0	0	0	0	0	0	1	1	0	0	0
0.1.25.2.1.1.0.2.0.0.4.0.2	1	2	0	0	0	0	3	0	29	0	0	0	0	0	0	0	0	0	0	0	0	0	0	0	0	0	0	0	0	0	0	0	0	0	0	0	0	0	0	0	0	0	1	1	1	1	0	0	0
0.1.25.2.1.1.0.2.0.0.4.0.3	1	19	0	0	0	0	19	0	14	0	0	0	0	0	0	0	0	0	0	0	0	0	0	0	0	0	0	0	0	0	0	0	0	0	0	0	0	0	0	0	0	0	1	1	1	1	0	0	0
0.1.25.2.1.1.0.2.0.0.4.0.4	1	1	0	0	0	0	2	0	14	0	0	0	0	0	0	0	0	0	0	0	0	0	0	0	0	0	0	0	0	0	0	0	0	0	0	0	0	0	0	0	0	0	0	0	1	1	0	0	0
0.1.25.2.1.1.0.2.0.0.4.0.4.0	1	1	0	0	0	0	1	0	12	0	0	0	0	0	0	0	0	0	0	0	0	0	0	0	0	0	0	0	0	0	0	0	0	0	0	0	0	0	0	0	0	0	0	0	1	1	0	0	0
0.1.25.2.1.1.0.2.0.0.4.1	1	1	0	0	0	0	1	0	32	0	0	0	0	0	0	0	0	0	0	0	0	0	0	0	0	0	0	0	0	0	0	0	0	0	0	0	0	0	0	0	0	0	1	1	1	1	0	0	0
0.1.25.2.1.1.0.2.0.0.4.1.0	1	1	0	0	0	0	1	0	19	0	0	0	0	0	0	0	0	0	0	0	0	0	0	0	0	0	0	0	0	0	0	0	0	0	0	0	0	0	0	0	0	0	0	0	1	1	0	0	0
0.1.25.2.1.1.0.2.0.0.4.1.0.0	1	1	0	0	0	0	1	0	18	0	0	0	0	0	0	0	0	0	0	0	0	0	0	0	0	0	0	0	0	0	0	0	0	0	0	0	0	0	0	0	0	0	0	0	1	1	0	0	0
0.1.25.2.1.1.0.2.0.0.4.1.0.0.0	1	3	0	0	0	0	13	0	16	0	0	0	0	0	0	0	0	0	0	0	0	0	0	0	0	0	0	0	0	0	0	0	0	0	0	0	0	0	0	0	0	0	0	0	1	1	0	0	0
0.1.25.2.1.1.0.2.0.0.4.1.0.0.0.0	1	3	0	0	0	0	4	0	14	0	0	0	0	0	0	0	0	0	0	0	0	0	0	0	0	0	0	0	0	0	0	0	0	0	0	0	0	0	0	0	0	0	0	0	1	1	0	0	0
0.1.25.2.1.1.0.2.0.0.4.1.0.0.0.1	1	1	0	0	0	0	1	0	14	0	0	0	0	0	0	0	0	0	0	0	0	0	0	0	0	0	0	0	0	0	0	0	0	0	0	0	0	0	0	0	0	0	0	0	1	1	0	0	0
0.1.25.2.1.1.0.2.0.0.4.1.1	1	4	0	0	0	0	4	0	31	0	0	0	0	0	0	0	0	0	0	0	0	0	0	0	0	0	0	0	0	0	0	0	0	0	0	0	0	0	0	0	0	0	1	1	1	1	0	0	0
0.1.25.2.1.1.0.2.0.0.5	1	2	0	0	0	0	6	0	28	0	0	0	0	0	0	0	0	0	0	0	0	0	0	0	0	0	0	0	0	0	0	0	0	0	0	0	0	0	0	0	0	0	0	0	1	1	0	0	0
0.1.25.2.1.1.0.2.0.1	1	3	0	0	0	0	11	0	33	0	0	0	0	0	0	0	0	0	0	0	0	0	0	0	0	0	0	0	0	0	0	0	0	0	0	0	0	0	0	0	0	0	1	1	1	1	0	0	0
0.1.25.2.1.1.0.2.0.1.0	1	1	0	0	0	0	1	0	25	0	0	0	0	0	0	0	0	0	0	0	0	0	0	0	0	0	0	0	0	0	0	0	0	0	0	0	0	0	0	0	0	0	1	1	1	1	0	0	0
0.1.25.2.1.1.0.2.0.1.0.0	1	1	0	0	0	0	3	0	17	0	0	0	0	0	0	0	0	0	0	0	0	0	0	0	0	0	0	0	0	0	0	0	0	0	0	0	0	0	0	0	0	0	1	1	1	1	0	0	0
0.1.25.2.1.1.0.2.0.1.0.1	1	8	0	0	0	0	12	0	18	0	0	0	0	0	0	0	0	0	0	0	0	0	0	0	0	0	0	0	0	0	0	0	0	0	0	0	0	0	0	0	0	0	1	1	1	1	0	0	0
0.1.25.2.1.1.0.2.0.1.0.1.0	1	1	0	0	0	0	1	0	16	0	0	0	0	0	0	0	0	0	0	0	0	0	0	0	0	0	0	0	0	0	0	0	0	0	0	0	0	0	0	0	0	0	1	1	1	1	0	0	0
0.1.25.2.1.1.0.2.0.1.1	1	1	0	0	0	0	3	0	29	0	0	0	0	0	0	0	0	0	0	0	0	0	0	0	0	0	0	0	0	0	0	0	0	0	0	0	0	0	0	0	0	0	1	1	1	1	0	0	0
0.1.25.2.1.1.0.2.0.1.1.0	1	1	0	0	0	0	1	0	24	0	0	0	0	0	0	0	0	0	0	0	0	0	0	0	0	0	0	0	0	0	0	0	0	0	0	0	0	0	0	0	0	0	1	1	1	1	0	0	0
0.1.25.2.1.1.0.2.0.1.1.0.0	1	1	0	0	0	0	1	0	20	0	0	0	0	0	0	0	0	0	0	0	0	0	0	0	0	0	0	0	0	0	0	0	0	0	0	0	0	0	0	0	0	0	1	1	1	1	0	0	0
0.1.25.2.1.1.0.2.0.1.1.1	1	2	0	0	0	0	3	0	20	0	0	0	0	0	0	0	0	0	0	0	0	0	0	0	0	0	0	0	0	0	0	0	0	0	0	0	0	0	0	0	0	0	1	1	1	1	0	0	0
0.1.25.2.1.1.0.2.0.1.1.2	1	1	0	0	0	0	1	0	27	0	0	0	0	0	0	0	0	0	0	0	0	0	0	0	0	0	0	0	0	0	0	0	0	0	0	0	0	0	0	0	0	0	1	1	1	1	0	0	0
0.1.25.2.1.1.0.2.0.1.2	1	1	0	0	0	0	1	0	32	0	0	0	0	0	0	0	0	0	0	0	0	0	0	0	0	0	0	0	0	0	0	0	0	0	0	0	0	0	0	0	0	0	1	1	1	1	0	0	0
0.1.25.2.1.1.0.2.0.2	1	1	0	0	0	0	1	0	48	0	0	0	0	0	0	0	0	0	0	0	0	0	0	0	0	0	0	0	0	0	0	0	0	0	0	0	0	0	0	0	0	0	1	1	1	1	0	0	0
0.1.25.2.1.1.0.2.0.3	1	1	0	0	0	0	1	0	46	0	0	0	0	0	0	0	0	0	0	0	0	0	0	0	0	0	0	0	0	0	0	0	0	0	0	0	0	0	0	0	0	0	1	1	1	1	0	0	0
0.1.25.2.1.1.0.2.1	1	1	0	0	0	0	1	0	47	0	0	0	0	0	0	0	0	0	0	0	0	0	0	0	0	0	0	0	0	0	0	0	0	0	0	0	0	0	0	0	0	0	1	1	1	1	0	0	0
0.1.25.2.1.1.0.2.2	1	6	0	0	0	0	25	0	34	0	0	0	0	0	0	0	0	0	0	0	0	0	0	0	0	0	0	0	0	0	0	0	0	0	0	0	0	0	0	0	0	0	1	1	1	1	0	0	0
0.1.25.2.1.1.0.2.2.0	1	1	0	0	0	0	1	0	29	0	0	0	0	0	0	0	0	0	0	0	0	0	0	0	0	0	0	0	0	0	0	0	0	0	0	0	0	0	0	0	0	0	1	1	1	1	0	0	0
0.1.25.2.1.1.0.2.2.0.0	1	2	0	0	0	0	12	0	25	0	0	0	0	0	0	0	0	0	0	0	0	0	0	0	0	0	0	0	0	0	0	0	0	0	0	0	0	0	0	0	0	0	1	1	1	1	0	0	0
0.1.25.2.1.1.0.2.2.0.0.0	1	3	0	0	0	0	11	0	18	0	0	0	0	0	0	0	0	0	0	0	0	0	0	0	0	0	0	0	0	0	0	0	0	0	0	0	0	0	0	0	0	0	1	1	1	1	0	0	0
0.1.25.2.1.1.0.2.2.0.0.0.0	1	2	0	0	0	0	2	0	6	0	0	0	0	0	0	0	0	0	0	0	0	0	0	0	0	0	0	0	0	0	0	0	0	0	0	0	0	0	0	0	0	0	1	1	1	1	0	0	0
0.1.25.2.1.1.0.2.2.0.0.0.0.0	1	11	0	0	1	0	18	4	2	0	0	0	0	0	0	0	0	0	0	0	0	0	0	0	0	0	0	0	0	0	0	0	0	0	0	0	0	0	0	0	0	0	0	0	0	0	0	0	0
0.1.25.2.1.1.0.2.2.0.0.1	1	1	0	0	0	0	1	0	14	0	0	0	0	0	0	0	0	0	0	0	0	0	0	0	0	0	0	0	0	0	0	0	0	0	0	0	0	0	0	0	0	0	1	1	1	1	0	0	0
0.1.25.2.1.1.0.2.2.0.1	1	73	0	1	0	8	93	15	1	0	0	0	0	0	0	0	0	0	0	0	0	0	0	0	0	0	0	0	0	0	0	0	0	0	0	0	0	0	0	0	0	0	0	0	0	0	0	0	0
0.1.25.2.1.1.0.2.2.0.2	1	7	0	0	0	0	21	0	6	0	0	0	0	0	0	0	0	0	0	0	0	0	0	0	0	0	0	0	0	0	0	0	0	0	0	0	0	0	0	0	0	0	0	0	0	0	0	0	0
0.1.25.2.1.1.0.2.2.0.2.0	1	41	0	0	0	0	73	0	4	0	0	0	0	0	0	0	0	0	0	0	0	0	0	0	0	0	0	0	0	0	0	0	0	0	0	0	0	0	0	0	0	0	0	0	0	0	0	0	0
0.1.25.2.1.1.0.2.2.1	1	4	0	0	0	0	8	0	29	0	0	0	0	0	0	0	0	0	0	0	0	0	0	0	0	0	0	0	0	0	0	0	0	0	0	0	0	0	0	0	0	0	1	1	1	1	0	0	0
0.1.25.2.1.1.0.2.2.1.0	1	1	0	0	0	0	1	0	23	0	0	0	0	0	0	0	0	0	0	0	0	0	0	0	0	0	0	0	0	0	0	0	0	0	0	0	0	0	0	0	0	0	1	1	1	1	0	0	0
0.1.25.2.1.1.0.2.2.1.0.0	1	6	0	0	0	0	17	0	21	0	0	0	0	0	0	0	0	0	0	0	0	0	0	0	0	0	0	0	0	0	0	0	0	0	0	0	0	0	0	0	0	0	1	1	1	1	0	0	0
0.1.25.2.1.1.0.2.2.1.0.0.0	1	1	0	0	0	0	1	0	19	0	0	0	0	0	0	0	0	0	0	0	0	0	0	0	0	0	0	0	0	0	0	0	0	0	0	0	0	0	0	0	0	0	1	1	1	1	0	0	0
0.1.25.2.1.1.0.2.2.2	1	1	0	0	0	0	1	0	27	0	0	0	0	0	0	0	0	0	0	0	0	0	0	0	0	0	0	0	0	0	0	0	0	0	0	0	0	0	0	0	0	0	1	1	1	1	0	0	0
0.1.25.2.1.1.1	1	1	0	0	0	0	1	0	54	0	0	0	0	0	0	0	0	0	0	0	0	0	0	0	0	0	0	0	0	0	0	0	0	0	0	0	0	0	0	0	0	0	1	1	1	1	0	0	0
0.1.25.2.1.1.1.0	1	1	0	0	0	0	1	0	43	0	0	0	0	0	0	0	0	0	0	0	0	0	0	0	0	0	0	0	0	0	0	0	0	0	0	0	0	0	0	0	0	0	1	1	1	1	0	0	0
0.1.25.3	1	1	0	0	0	0	3	0	111	0	0	0	1	0	1	0	1	1	0	0	1	1	0	0	0	1	1	0	0	0	0	0	0	0	1	1	1	0	1	1	0	0	1	1	1	1	0	0	0
0.1.25.3.0	1	1	0	0	0	0	1	0	110	0	0	0	1	0	1	0	1	1	0	0	1	1	0	0	0	1	1	0	0	0	0	0	0	0	1	1	1	0	1	1	0	0	1	1	1	1	0	0	0
0.1.25.3.0.0	1	2	0	0	0	0	3	0	106	0	0	0	1	0	0	0	1	1	0	0	1	1	0	0	0	1	1	0	0	0	0	0	0	0	1	1	0	0	1	1	0	0	1	1	1	1	0	0	0
0.1.25.3.0.0.0	1	1	0	0	0	0	1	0	105	0	0	0	1	0	0	0	1	1	0	0	1	1	0	0	0	1	1	0	0	0	0	0	0	0	1	1	0	0	1	1	0	0	1	1	1	1	0	0	0
0.1.25.3.0.0.0.0	1	3	0	0	0	0	4	0	44	0	0	0	0	0	0	0	0	0	0	0	0	0	0	0	0	0	0	0	0	0	0	0	0	0	0	0	0	0	0	0	0	0	1	1	1	1	0	0	0
0.1.25.3.0.0.0.0.0	1	1	0	0	0	0	1	0	38	0	0	0	0	0	0	0	0	0	0	0	0	0	0	0	0	0	0	0	0	0	0	0	0	0	0	0	0	0	0	0	0	0	1	1	1	1	0	0	0
0.2	0	0	0	0	0	0	0	0	74	1	0	0	0	0	0	0	1	1	0	0	1	1	0	0	0	0	1	0	0	1	0	1	0	0	1	1	0	0	1	1	0	0	0	0	0	0	0	0	0
0.2.0	1	1	0	0	0	0	0	1	9	0	0	0	0	0	0	0	0	0	0	0	0	0	0	0	0	0	0	0	0	0	0	0	0	0	0	0	0	0	0	0	0	0	0	0	0	0	0	0	0
0.2.0.0	1	24	0	0	0	0	0	33	4	0	0	0	0	0	0	0	0	0	0	0	0	0	0	0	0	0	0	0	0	0	0	0	0	0	0	0	0	0	0	0	0	0	0	0	0	0	0	0	0
0.2.0.0.0	1	27	0	0	0	0	0	45	2	0	0	0	0	0	0	0	0	0	0	0	0	0	0	0	0	0	0	0	0	0	0	0	0	0	0	0	0	0	0	0	0	0	0	0	0	0	0	0	0
40	1	157	102	55	51	16	3	0	1	0	0	0	0	0	0	0	0	0	0	0	0	0	0	0	0	0	0	0	0	0	0	0	0	0	0	0	0	0	0	0	0	0	0	0	0	0	0	0	0
41	1	286	88	54	92	10	164	2	1	0	0	0	0	0	0	0	0	0	0	0	0	0	0	0	0	0	0	0	0	0	0	0	0	0	0	0	0	0	0	0	0	0	0	0	0	0	0	0	0
42	1	731	77	53	84	3	1029	5	1	0	0	0	0	0	0	0	0	0	0	0	0	0	0	0	0	0	0	0	0	0	0	0	0	0	0	0	0	0	0	0	0	0	0	0	0	0	0	0	0
43	1	393	53	51	0	0	528	5	1	0	0	0	0	0	0	0	0	0	0	0	0	0	0	0	0	0	0	0	0	0	0	0	0	0	0	0	0	0	0	0	0	0	0	0	0	0	0	0	0
44	0	0	0	0	0	0	0	0	13	0	0	0	0	0	0	0	0	0	0	0	0	0	1	0	0	0	0	0	0	0	0	0	0	0	0	0	0	0	0	0	0	0	0	0	0	0	0	0	0
44.0	1	874	6	48	78	9	1333	26	1	0	0	0	0	0	0	0	0	0	0	0	0	0	1	0	0	0	0	0	0	0	0	0	0	0	0	0	0	0	0	0	0	0	0	0	0	0	0	0	0
44.1	1	14	0	0	0	0	43	0	8	0	0	0	0	0	0	0	0	0	0	0	0	0	0	0	0	0	0	0	0	0	0	0	0	0	0	0	0	0	0	0	0	0	0	0	0	0	0	0	0
44.1.0	1	50	0	0	56	0	12	0	6	0	0	0	0	0	0	0	0	0	0	0	0	0	0	0	0	0	0	0	0	0	0	0	0	0	0	0	0	0	0	0	0	0	0	0	0	0	0	0	0
44.1.0.0	1	79	28	0	26	5	34	0	4	0	0	0	0	0	0	0	0	0	0	0	0	0	0	0	0	0	0	0	0	0	0	0	0	0	0	0	0	0	0	0	0	0	0	0	0	0	0	0	0
44.1.0.0.0	1	218	15	51	13	3	319	4	2	0	0	0	0	0	0	0	0	0	0	0	0	0	0	0	0	0	0	0	0	0	0	0	0	0	0	0	0	0	0	0	0	0	0	0	0	0	0	0	0
44.1.0.0.1	1	48	37	0	2	14	33	0	2	0	0	0	0	0	0	0	0	0	0	0	0	0	0	0	0	0	0	0	0	0	0	0	0	0	0	0	0	0	0	0	0	0	0	0	0	0	0	0	0
44.1.0.1	1	95	0	0	2	0	179	0	4	0	0	0	0	0	0	0	0	0	0	0	0	0	0	0	0	0	0	0	0	0	0	0	0	0	0	0	0	0	0	0	0	0	0	0	0	0	0	0	0
44.1.0.1.0	1	195	0	0	10	0	353	0	2	0	0	0	0	0	0	0	0	0	0	0	0	0	0	0	0	0	0	0	0	0	0	0	0	0	0	0	0	0	0	0	0	0	0	0	0	0	0	0	0
44.1.1	1	33	0	0	0	0	43	0	6	0	0	0	0	0	0	0	0	0	0	0	0	0	0	0	0	0	0	0	0	0	0	0	0	0	0	0	0	0	0	0	0	0	0	0	0	0	0	0	0
44.1.1.0	1	95	0	0	0	0	148	0	4	0	0	0	0	0	0	0	0	0	0	0	0	0	0	0	0	0	0	0	0	0	0	0	0	0	0	0	0	0	0	0	0	0	0	0	0	0	0	0	0
44.1.1.0.0	1	155	1	0	0	0	243	6	2	0	0	0	0	0	0	0	0	0	0	0	0	0	0	0	0	0	0	0	0	0	0	0	0	0	0	0	0	0	0	0	0	0	0	0	0	0	0	0	0
44.2	1	41	0	55	0	0	13	0	2	0	0	0	0	0	0	0	0	0	0	0	0	0	0	0	0	0	0	0	0	0	0	0	0	0	0	0	0	0	0	0	0	0	0	0	0	0	0	0	0
44.3	1	1	0	0	0	0	1	0	6	0	0	0	0	0	0	0	0	0	0	0	0	0	0	0	0	0	0	0	0	0	0	0	0	0	0	0	0	0	0	0	0	0	0	0	0	0	0	0	0
44.3.0	1	280	0	54	8	0	463	0	1	0	0	0	0	0	0	0	0	0	0	0	0	0	0	0	0	0	0	0	0	0	0	0	0	0	0	0	0	0	0	0	0	0	0	0	0	0	0	0	0
44.3.1	1	358	0	53	0	0	615	0	1	0	0	0	0	0	0	0	0	0	0	0	0	0	0	0	0	0	0	0	0	0	0	0	0	0	0	0	0	0	0	0	0	0	0	0	0	0	0	0	0
53	1	85	0	0	0	0	196	0	1	0	0	0	0	0	0	0	0	0	0	0	0	0	0	0	0	0	0	0	0	0	0	0	0	0	0	0	0	0	0	0	0	0	0	0	0	0	0	0	0
58	1	194	0	0	0	0	344	0	1	0	0	0	0	0	0	0	0	0	0	0	0	0	0	0	0	0	0	0	0	0	0	0	0	0	0	0	0	0	0	0	0	0	0	0	0	0	0	0	0
59	1	75	0	0	0	0	147	0	1	0	0	0	0	0	0	0	0	0	0	0	0	0	0	0	0	0	0	0	0	0	0	0	0	0	0	0	0	0	0	0	0	0	0	0	0	0	0	0	0
64	1	755	102	55	51	16	943	0	1	0	0	0	0	0	0	0	0	0	0	0	0	0	0	0	0	0	0	0	0	0	0	0	0	0	0	0	0	0	0	0	0	0	0	0	0	0	0	0	0
103	1	87	102	0	1	12	9	1	1	0	0	0	0	0	0	0	0	0	0	0	0	0	0	0	0	0	0	0	0	0	0	0	0	0	0	0	0	0	0	0	0	0	0	0	0	0	0	0	0
161	1	2357	110	58	105	43	3446	216	1	0	0	0	0	0	0	0	0	0	0	0	0	0	0	0	0	0	0	0	0	0	0	0	0	0	0	0	0	0	0	0	0	0	0	0	0	0	0	0	0
162	1	2143	104	59	102	4	3076	196	1	0	0	0	0	0	0	0	0	0	0	0	0	0	0	0	0	0	0	0	0	0	0	0	0	0	0	0	0	0	0	0	0	0	0	0	0	0	0	0	0
163	1	2141	107	60	105	7	3116	194	1	0	0	0	0	0	0	0	0	0	0	0	0	0	0	0	0	0	0	0	0	0	0	0	0	0	0	0	0	0	0	0	0	0	0	0	0	0	0	0	0
164	1	2093	107	57	101	5	3057	141	1	0	0	0	0	0	0	0	0	0	0	0	0	0	0	0	0	0	0	0	0	0	0	0	0	0	0	0	0	0	0	0	0	0	0	0	0	0	0	0	0
165	1	2152	96	60	105	13	3082	195	1	0	0	0	0	0	0	0	0	0	0	0	0	0	0	0	0	0	0	0	0	0	0	0	0	0	0	0	0	0	0	0	0	0	0	0	0	0	0	0	0
166	1	2152	107	59	105	6	3081	195	1	0	0	0	0	0	0	0	0	0	0	0	0	0	0	0	0	0	0	0	0	0	0	0	0	0	0	0	0	0	0	0	0	0	0	0	0	0	0	0	0
167	1	1	0	0	0	0	1	0	11	0	0	0	0	0	0	0	0	0	0	0	0	0	0	0	0	0	0	0	0	0	0	0	0	0	0	0	0	0	0	0	0	0	0	0	0	0	0	0	0
167.0	1	1634	0	0	0	0	2636	153	8	0	0	0	0	0	0	0	0	0	0	0	0	0	0	0	0	0	0	0	0	0	0	0	0	0	0	0	0	0	0	0	0	0	0	0	0	0	0	0	0
167.0.0	1	281	0	0	0	0	392	36	6	0	0	0	0	0	0	0	0	0	0	0	0	0	0	0	0	0	0	0	0	0	0	0	0	0	0	0	0	0	0	0	0	0	0	0	0	0	0	0	0
167.0.0.0	1	18	0	0	0	0	19	0	4	0	0	0	0	0	0	0	0	0	0	0	0	0	0	0	0	0	0	0	0	0	0	0	0	0	0	0	0	0	0	0	0	0	0	0	0	0	0	0	0
167.0.0.0.0	1	10	0	0	1	1	48	0	2	0	0	0	0	0	0	0	0	0	0	0	0	0	0	0	0	0	0	0	0	0	0	0	0	0	0	0	0	0	0	0	0	0	0	0	0	0	0	0	0
167.0.0.0.1	1	25	0	0	0	0	28	6	2	0	0	0	0	0	0	0	0	0	0	0	0	0	0	0	0	0	0	0	0	0	0	0	0	0	0	0	0	0	0	0	0	0	0	0	0	0	0	0	0
167.0.0.1	1	9	0	3	0	0	6	0	4	0	0	0	0	0	0	0	0	0	0	0	0	0	0	0	0	0	0	0	0	0	0	0	0	0	0	0	0	0	0	0	0	0	0	0	0	0	0	0	0
167.0.0.1.0	1	34	0	0	0	15	39	0	2	0	0	0	0	0	0	0	0	0	0	0	0	0	0	0	0	0	0	0	0	0	0	0	0	0	0	0	0	0	0	0	0	0	0	0	0	0	0	0	0
167.0.1	1	17	0	0	0	0	16	1	6	0	0	0	0	0	0	0	0	0	0	0	0	0	0	0	0	0	0	0	0	0	0	0	0	0	0	0	0	0	0	0	0	0	0	0	0	0	0	0	0
167.0.1.0	1	123	5	1	5	16	177	12	4	0	0	0	0	0	0	0	0	0	0	0	0	0	0	0	0	0	0	0	0	0	0	0	0	0	0	0	0	0	0	0	0	0	0	0	0	0	0	0	0
167.0.1.0.0	1	68	2	2	0	5	116	12	2	0	0	0	0	0	0	0	0	0	0	0	0	0	0	0	0	0	0	0	0	0	0	0	0	0	0	0	0	0	0	0	0	0	0	0	0	0	0	0	0
167.1	1	1553	0	0	0	0	2629	88	1	0	0	0	0	0	0	0	0	0	0	0	0	0	0	0	0	0	0	0	0	0	0	0	0	0	0	0	0	0	0	0	0	0	0	0	0	0	0	0	0
167.2	1	159	98	53	92	2	0	0	8	0	0	0	0	0	0	0	0	0	0	0	0	0	0	0	0	0	0	0	0	0	0	0	0	0	0	0	0	0	0	0	0	0	0	0	0	0	0	0	0
167.2.0	1	13	5	1	7	0	1	0	6	0	0	0	0	0	0	0	0	0	0	0	0	0	0	0	0	0	0	0	0	0	0	0	0	0	0	0	0	0	0	0	0	0	0	0	0	0	0	0	0
167.2.0.0	1	5	2	2	0	1	0	0	4	0	0	0	0	0	0	0	0	0	0	0	0	0	0	0	0	0	0	0	0	0	0	0	0	0	0	0	0	0	0	0	0	0	0	0	0	0	0	0	0
167.2.0.0.0	1	9	0	1	5	4	0	0	2	0	0	0	0	0	0	0	0	0	0	0	0	0	0	0	0	0	0	0	0	0	0	0	0	0	0	0	0	0	0	0	0	0	0	0	0	0	0	0	0
170	1	2116	105	60	105	14	3115	86	1	0	0	0	0	0	0	0	0	0	0	0	0	0	0	0	0	0	0	0	0	0	0	0	0	0	0	0	0	0	0	0	0	0	0	0	0	0	0	0	0
179	1	93	0	0	0	0	1	152	1	0	0	0	0	0	0	0	0	0	0	0	0	0	0	0	0	0	0	0	0	0	0	0	0	0	0	0	0	0	0	0	0	0	0	0	0	0	0	0	0
180	1	104	73	56	30	8	10	0	1	0	0	0	0	0	0	0	0	0	0	0	0	0	0	0	0	0	0	0	0	0	0	0	0	0	0	0	0	0	0	0	0	0	0	0	0	0	0	0	0
181	1	104	73	56	30	8	10	0	3	0	0	0	0	0	0	0	0	0	0	0	0	0	0	0	0	0	0	0	0	0	0	0	0	0	0	0	0	0	0	0	0	0	0	0	0	0	0	0	0
181.0	1	2000	37	4	77	39	3110	205	2	0	0	0	0	0	0	0	0	0	0	0	0	0	0	0	0	0	0	0	0	0	0	0	0	0	0	0	0	0	0	0	0	0	0	0	0	0	0	0	0
184	1	565	0	0	0	0	996	0	1	0	0	0	0	0	0	0	0	0	0	0	0	0	0	0	0	0	0	0	0	0	0	0	0	0	0	0	0	0	0	0	0	0	0	0	0	0	0	0	0
185	1	219	107	60	108	36	2	0	1	0	0	0	0	0	0	0	0	0	0	0	0	0	0	0	0	0	0	0	0	0	0	0	0	0	0	0	0	0	0	0	0	0	0	0	0	0	0	0	0
186	1	99	110	3	0	23	1	0	1	0	0	0	0	0	0	0	0	0	0	0	0	0	0	0	0	0	0	0	0	0	0	0	0	0	0	0	0	0	0	0	0	0	0	0	0	0	0	0	0
187	1	37	60	0	0	0	1	0	1	0	0	0	0	0	0	0	0	0	0	0	0	0	0	0	0	0	0	0	0	0	0	0	0	0	0	0	0	0	0	0	0	0	0	0	0	0	0	0	0
188	1	596	0	4	96	6	636	116	1	0	0	0	0	0	0	0	0	0	0	0	0	0	0	0	0	0	0	0	0	0	0	0	0	0	0	0	0	0	0	0	0	0	0	0	0	0	0	0	0
189	1	30	0	0	1	0	33	0	2	0	0	0	0	0	0	0	0	0	1	1	0	0	0	0	0	0	0	0	0	0	0	0	0	0	0	0	0	0	0	0	0	0	0	0	0	0	0	0	0
189.0	1	606	0	0	0	3	1079	0	1	0	0	0	0	0	0	0	0	0	1	0	0	0	0	0	0	0	0	0	0	0	0	0	0	0	0	0	0	0	0	0	0	0	0	0	0	0	0	0	0
189.1	1	566	0	4	95	6	603	116	1	0	0	0	0	0	0	0	0	0	0	1	0	0	0	0	0	0	0	0	0	0	0	0	0	0	0	0	0	0	0	0	0	0	0	0	0	0	0	0	0
191	1	87	102	0	1	12	9	1	1	0	0	0	0	0	0	0	0	0	0	0	0	0	0	0	0	0	0	1	0	0	0	0	0	0	0	0	0	0	0	0	0	0	0	0	0	0	0	0	0
192	1	14	0	0	0	0	18	0	1	0	0	0	0	0	0	0	0	0	0	0	0	0	0	0	0	0	0	0	1	0	0	0	0	0	0	0	0	0	0	0	0	0	0	0	0	0	0	0	0
193	1	61	76	24	0	0	0	0	3	0	0	0	0	0	0	0	0	0	0	0	0	0	0	0	0	0	0	0	0	0	0	0	0	0	0	0	0	0	0	0	0	0	0	0	0	0	0	0	0
193.0	1	1195	34	35	99	14	1721	56	1	0	0	0	0	0	0	0	0	0	0	0	0	0	0	0	0	0	0	0	0	0	0	0	0	0	0	0	0	0	0	0	0	0	0	0	0	0	0	0	0
193.1	1	1597	34	36	103	19	2207	88	1	0	0	0	0	0	0	0	0	0	0	0	0	0	0	0	0	0	0	0	0	0	0	0	0	0	0	0	0	0	0	0	0	0	0	0	0	0	0	0	0
193.2	1	1	0	0	0	1	0	0	1	0	0	0	0	0	0	0	0	0	0	0	0	0	0	0	0	0	0	0	0	0	0	0	0	0	0	0	0	0	0	0	0	0	0	0	0	0	0	0	0
196	1	219	107	60	108	36	2	0	1	0	0	0	0	0	0	0	0	0	0	0	0	0	0	0	0	0	0	0	0	0	0	0	0	0	0	0	0	0	0	0	0	0	0	0	0	0	0	0	0
197	1	634	0	0	0	0	1187	3	1	0	0	0	0	0	0	0	0	0	0	0	0	0	0	0	0	0	0	0	0	0	0	0	0	0	0	0	0	0	0	0	0	0	0	0	0	0	0	0	0
198	1	634	0	0	0	0	1187	3	1	0	0	0	0	0	0	0	0	0	0	0	0	0	0	0	0	0	0	0	0	0	0	0	0	0	0	0	0	0	0	0	0	0	0	0	0	0	0	0	0
199	1	634	0	0	0	0	1187	3	1	0	0	0	0	0	0	0	0	0	0	0	0	0	0	0	0	0	0	0	0	0	0	0	0	0	0	0	0	0	0	0	0	0	0	0	0	0	0	0	0
200	1	87	102	0	1	12	9	1	1	0	0	0	0	0	0	0	0	0	0	0	0	0	0	0	0	0	0	0	0	0	0	0	0	0	0	0	0	0	0	0	0	0	0	0	0	0	0	0	0
201	1	2042	0	0	0	0	3234	215	1	0	0	0	0	0	0	0	0	0	0	0	0	0	0	0	0	0	0	0	0	0	0	0	0	0	0	0	0	0	0	0	0	0	0	0	0	0	0	0	0
202	1	634	0	0	0	0	1187	3	1	0	0	0	0	0	0	0	0	0	0	0	0	0	0	0	0	0	0	0	0	0	0	0	0	0	0	0	0	0	0	0	0	0	0	0	0	0	0	0	0
203	1	565	0	0	0	0	996	0	1	0	0	0	0	1	0	0	0	0	0	0	0	0	0	0	0	0	0	0	0	0	0	0	0	0	0	0	0	0	0	0	0	0	0	0	0	0	0	0	0
204	1	743	88	1	3	2	1313	0	4	0	0	0	0	0	0	0	0	0	0	0	0	0	0	0	0	0	0	0	0	0	0	0	0	0	0	0	0	0	0	0	0	0	0	0	0	0	0	0	0
204.0	1	1189	22	59	104	39	1475	180	2	0	0	0	0	0	0	0	0	0	0	0	0	0	0	0	0	0	0	0	0	0	0	0	0	0	0	0	0	0	0	0	0	0	0	0	0	0	0	0	0
204.1	1	74	0	0	0	0	131	0	2	0	0	0	0	0	0	0	0	0	0	0	0	0	0	0	0	0	0	0	0	0	0	0	0	0	0	0	0	0	0	0	0	0	0	0	0	0	0	0	0
208	1	1706	110	59	100	21	2445	109	1	0	0	0	0	0	0	0	0	0	0	0	0	0	0	0	0	0	0	0	0	0	0	0	0	0	0	0	0	0	0	0	0	0	0	0	0	0	0	0	0
209	1	29	0	46	1	6	2	0	1	0	0	0	0	0	0	0	0	0	0	0	0	0	0	0	0	0	0	0	0	0	0	0	0	0	0	0	0	0	0	0	0	0	0	0	0	0	0	0	0
210	0	0	0	0	0	0	0	0	6	0	0	0	0	0	0	0	0	0	0	0	0	0	0	0	0	0	0	0	0	0	0	0	0	0	0	0	0	0	0	0	0	0	0	0	0	0	0	0	0
210.0	1	33	57	0	0	0	0	0	5	0	0	0	0	0	0	0	0	0	0	0	0	0	0	0	0	0	0	0	0	0	0	0	0	0	0	0	0	0	0	0	0	0	0	0	0	0	0	0	0
210.0.0	1	186	50	60	108	36	2	0	1	0	0	0	0	0	0	0	0	0	0	0	0	0	0	0	0	0	0	0	0	0	0	0	0	0	0	0	0	0	0	0	0	0	0	0	0	0	0	0	0
210.0.1	1	3	3	0	0	0	0	0	4	0	0	0	0	0	0	0	0	0	0	0	0	0	0	0	0	0	0	0	0	0	0	0	0	0	0	0	0	0	0	0	0	0	0	0	0	0	0	0	0
210.0.1.0	1	2067	50	60	107	47	3119	205	2	0	0	0	0	0	0	0	0	0	0	0	0	0	0	0	0	0	0	0	0	0	0	0	0	0	0	0	0	0	0	0	0	0	0	0	0	0	0	0	0
210.1	1	1	0	0	0	0	1	0	5	0	0	0	0	0	0	0	0	0	0	0	0	0	0	0	0	0	0	0	0	0	0	0	0	0	0	0	0	0	0	0	0	0	0	0	0	0	0	0	0
210.1.0	1	2041	0	0	0	0	3233	215	1	0	0	0	0	0	0	0	0	0	0	0	0	0	0	0	0	0	0	0	0	0	0	0	0	0	0	0	0	0	0	0	0	0	0	0	0	0	0	0	0
216	1	181	75	59	100	27	0	0	1	0	0	0	0	0	0	0	0	0	0	0	0	0	0	0	0	0	0	0	0	0	0	0	0	1	0	0	0	0	0	0	0	0	0	0	0	0	0	0	0
217	1	605	0	0	0	2	1026	74	1	0	0	0	0	0	0	0	0	0	0	0	0	0	0	1	0	0	0	0	0	0	0	0	0	0	0	0	0	0	0	0	0	0	0	0	0	0	0	0	0
218	1	349	0	0	0	0	697	0	1	0	0	0	0	0	0	0	0	0	0	0	0	0	0	0	0	0	0	0	0	0	0	0	0	0	0	0	0	0	0	0	0	0	0	0	0	0	0	0	0
[truncated: 318 more columns]
