# Supplementary material for: Metabolomics analysis: Finding out metabolic building blocks
Source: PLoS One. 2017 May 11;12(5):e0177031. doi: 10.1371/journal.pone.0177031 (PMC5426688; doi:10.1371/journal.pone.0177031)
Supplement: S3 Table — A file with the distances between every pair of MBBs in the glycolysis pathway based on the following distance measure: d(MBB1,MBB2)=1−(Smbb(MBB1,MBB2))2. (CSV) [file pone.0177031.s003.csv]

	0	0.0	0.0.0	0.0.0.0	0.0.0.1	0.0.0.1.0	0.1	0.1.0	0.1.0.0	0.1.0.0.0	0.1.0.0.0.0	0.1.0.0.1	0.1.0.1	0.1.0.1.0	0.1.0.1.0.0	0.1.0.2	0.1.1	0.1.2	0.1.3	0.2	0.2.0	0.2.0.0	0.2.0.0.0	0.2.0.0.0.0	0.2.0.0.0.0.0	0.2.0.0.0.0.1	0.2.0.0.0.1	0.2.0.0.0.1.0	0.2.0.0.0.2	0.2.0.0.1	0.2.0.0.1.0	0.2.0.0.1.0.0	0.2.0.0.1.1	0.2.0.0.2	0.2.0.0.2.0	0.2.0.0.3	0.2.0.1	0.2.0.1.0	0.2.0.2	0.2.0.2.0	0.2.0.2.0.0	0.2.0.2.0.0.0	0.2.0.2.0.1	0.2.0.3	0.2.0.3.0	0.2.1	0.2.1.0	0.2.1.0.0	0.2.1.0.0.0
0	0.0	0.1813336612903227	0.1877852741935485	0.8215318516129032	0.7079399612903226	0.8589601274193549	0.17488204838709676	0.4238075516129032	0.430259164516129	0.4367107774193547	0.5721483935483871	0.5656967806451613	0.430259164516129	0.4367107774193548	0.5751266838709677	0.4302591645161291	0.1813336612903227	0.1813336612903227	0.1813336612903227	0.0767741903225807	0.4044527129032258	0.41090432580645164	0.430259164516129	0.4367107774193547	0.5721483935483871	0.5751266838709677	0.4367107774193548	0.5751266838709677	0.5686750709677418	0.41735593870967735	0.4431623903225804	0.5786000064516128	0.5527935548387096	0.41735593870967747	0.44316239032258053	0.4367107774193547	0.4302591645161289	0.4367107774193547	0.41090432580645175	0.41735593870967747	0.44316239032258053	0.5786000064516128	0.5527935548387095	0.41090432580645164	0.41735593870967735	0.17155210322580672	0.19090694193548408	0.37147948709677414	0.8432144274193548
0.0	0.1813336612903227	0.0	0.013333333333333308	0.7890785966666667	0.5972679133333334	0.7878962266666667	0.12941176470588234	0.5128545333333333	0.5128545333333333	0.5261878666666666	0.6927788866666666	0.6794455533333332	0.5128545333333333	0.5261878666666666	0.6046284066666666	0.5261878666666666	0.013333333333333308	0.013333333333333308	0.026666666666666616	0.36727272272727274	0.4995212	0.4995212	0.4995212	0.5128545333333333	0.6794455533333332	0.5912950733333333	0.5139013333333333	0.5923418733333332	0.57796174	0.5128545333333333	0.54029044	0.70789222	0.6794455533333332	0.5139013333333333	0.54133724	0.5269571066666667	0.5261878666666666	0.5405679999999999	0.5139013333333333	0.5139013333333333	0.5405679999999999	0.70611222	0.6794455533333332	0.4995212	0.5128545333333333	0.12999999375000004	0.0719999933333334	0.4432004266666667	0.8296570233333334
0.0.0	0.1877852741935485	0.013333333333333308	0.0	0.7830464692307693	0.5751533384615386	0.7651054423076923	0.23529411764705888	0.5763706153846153	0.5763706153846153	0.5917552307692308	0.7147448846153845	0.6993602692307692	0.5763706153846153	0.5917552307692306	0.6822635461538461	0.5917552307692306	0.1333333333333333	0.1333333333333333	0.1466666666666666	0.4581818136363637	0.5763706153846153	0.5763706153846153	0.5763706153846153	0.5763706153846153	0.6993602692307692	0.6668789307692308	0.5925873038461538	0.6830956192307691	0.6668789307692308	0.5763706153846153	0.6071398461538462	0.7301295	0.6993602692307692	0.5925873038461538	0.6233565346153845	0.6071398461538462	0.6071398461538462	0.6233565346153845	0.5925873038461538	0.5925873038461538	0.6233565346153845	0.7301295	0.6993602692307692	0.5763706153846153	0.5763706153846153	0.25499999375000004	0.1485714214285715	0.4960004923076924	0.831236273076923
0.0.0.0	0.8215318516129032	0.7890785966666667	0.7830464692307693	0.0	0.8217742166666667	0.46532265000000006	0.9411764705882353	0.9599999875	0.94666665	0.919999975	0.8399999499999999	0.919999975	0.94666665	0.919999975	0.8453125	0.94666665	0.9333333333333333	0.9333333333333333	0.9333333333333333	0.9854545409090909	0.96799999	0.9599999875	0.94666665	0.919999975	0.8399999499999999	0.8453125	0.919999975	0.8453125	0.92265625	0.94666665	0.919999975	0.8399999499999999	0.919999975	0.94666665	0.919999975	0.94666665	0.9599999875	0.94666665	0.9599999875	0.94666665	0.919999975	0.8399999499999999	0.919999975	0.9599999875	0.94666665	0.97999999375	0.97714285	0.94666665	0.9849646
0.0.0.1	0.7079399612903226	0.5972679133333334	0.5751533384615386	0.8217742166666667	0.0	0.3697587166666666	0.8235294117647058	0.927918875	0.9047539083333334	0.8571308625	0.8926983333333334	0.91952375	0.9038918333333333	0.85583775	0.8077836666666667	0.9038918333333333	0.8	0.8	0.8	0.8818181818181818	0.9423351	0.927918875	0.9038918333333333	0.8571308625	0.8944840333333334	0.8095078166666666	0.85583775	0.8077836666666667	0.85583775	0.9047539083333334	0.8571308625	0.8926983333333334	0.91952375	0.9038918333333333	0.85583775	0.9038918333333333	0.927918875	0.9038918333333333	0.927918875	0.9038918333333333	0.85583775	0.8926983333333334	0.91952375	0.927918875	0.9047539083333334	0.8375	0.8142857142857143	0.8907930583333333	0.86862505
0.0.0.1.0	0.8589601274193549	0.7878962266666667	0.7651054423076923	0.46532265000000006	0.3697587166666666	0.0	0.9411764705882353	0.9901080625	0.98681075	0.980216125	0.9779464	0.9889732	0.98681075	0.980216125	0.96043225	0.98681075	0.9333333333333333	0.9333333333333333	0.9333333333333333	0.9727272727272728	0.99208645	0.9901080625	0.98681075	0.980216125	0.9779464	0.96043225	0.980216125	0.96043225	0.980216125	0.98681075	0.980216125	0.9779464	0.9889732	0.98681075	0.980216125	0.98681075	0.9901080625	0.98681075	0.9901080625	0.98681075	0.980216125	0.9779464	0.9889732	0.9901080625	0.98681075	0.9625	0.9571428571428572	0.9728499	0.8370994
0.1	0.17488204838709676	0.12941176470588234	0.23529411764705888	0.9411764705882353	0.8235294117647058	0.9411764705882353	0.0	0.440754	0.4525187058823529	0.4642834117647058	0.611275488235294	0.5995107823529411	0.4525187058823529	0.4642834117647058	0.5864368176470588	0.4525187058823529	0.0117647058823529	0.0117647058823529	0.0117647058823529	0.29454545	0.4642834117647058	0.4642834117647058	0.4642834117647058	0.4642834117647058	0.611275488235294	0.5864368176470588	0.4760481176470587	0.5982015235294117	0.5864368176470588	0.4642834117647058	0.4995775294117647	0.6465696058823529	0.611275488235294	0.4760481176470587	0.5113422352941176	0.4995775294117647	0.4995775294117647	0.5113422352941176	0.4760481176470587	0.4760481176470587	0.5113422352941176	0.6465696058823529	0.611275488235294	0.4642834117647058	0.4642834117647058	0.0870588176470588	0.0870588176470588	0.40282390588235284	0.8428033029411764
0.1.0	0.4238075516129032	0.5128545333333333	0.5763706153846153	0.9599999875	0.927918875	0.9901080625	0.440754	0.0	0.02499999999999991	0.04999999999999993	0.2999999499999999	0.27499994999999977	0.02499999999999991	0.04999999999999982	0.2999999499999999	0.02499999999999991	0.48	0.48	0.48	0.6545454545454545	0.23999999999999988	0.04999999999999982	0.04999999999999982	0.04999999999999982	0.2999999499999997	0.2999999499999999	0.07499999999999973	0.3249999499999998	0.2999999499999999	0.04999999999999982	0.12499999999999989	0.37499994999999986	0.2999999499999997	0.07499999999999973	0.1499999999999998	0.12499999999999989	0.12499999999999989	0.1499999999999998	0.07499999999999973	0.07499999999999973	0.1499999999999998	0.37499994999999986	0.2999999499999997	0.04999999999999982	0.04999999999999982	0.5249999999999999	0.4571428571428571	0.04999999999999982	0.8803961499999999
0.1.0.0	0.430259164516129	0.5128545333333333	0.5763706153846153	0.94666665	0.9047539083333334	0.98681075	0.4525187058823529	0.02499999999999991	0.0	0.033333333333333215	0.21666663333333336	0.1833332999999998	0.033333333333333215	0.06666666666666643	0.39999993333333317	0.033333333333333215	0.6133333333333333	0.6	0.6133333333333333	0.7363636363636363	0.41999999999999993	0.2749999999999999	0.033333333333333215	0.033333333333333215	0.21666663333333303	0.36666659999999995	0.06666666666666643	0.39999993333333317	0.36666659999999995	0.033333333333333215	0.1333333333333333	0.31666663333333334	0.21666663333333303	0.06666666666666643	0.16666666666666652	0.1333333333333333	0.35	0.16666666666666652	0.2999999999999998	0.06666666666666643	0.16666666666666652	0.31666663333333334	0.21666663333333303	0.2749999999999999	0.033333333333333215	0.6375	0.5857142857142856	0.033333333333333215	0.9007309
0.1.0.0.0	0.4367107774193547	0.5261878666666666	0.5917552307692308	0.919999975	0.8571308625	0.980216125	0.4642834117647058	0.04999999999999993	0.033333333333333215	0.0	0.27499995	0.27499995	0.3666666666666666	0.09999999999999987	0.3249999499999999	0.3666666666666666	0.7466666666666666	0.7333333333333334	0.7466666666666666	0.8272727272727273	0.62	0.5249999999999999	0.3666666666666666	0.04999999999999993	0.3249999499999999	0.27499995	0.09999999999999987	0.3249999499999999	0.27499995	0.3666666666666666	0.09999999999999998	0.37499994999999997	0.3249999499999999	0.3999999999999999	0.1499999999999999	0.4	0.55	0.43333333333333324	0.5499999999999999	0.3999999999999999	0.1499999999999999	0.37499994999999997	0.3249999499999999	0.5249999999999999	0.3666666666666666	0.7625	0.7285714285714285	0.3666666666666666	0.88039615
0.1.0.0.0.0	0.5721483935483871	0.6927788866666666	0.7147448846153845	0.8399999499999999	0.8926983333333334	0.9779464	0.611275488235294	0.2999999499999999	0.21666663333333336	0.27499995	0.0	0.5	0.7	0.5499999999999999	0.5499999	0.6666666666666667	0.88	0.8666666666666667	0.8666666666666667	0.9181818181818182	0.82	0.7749999999999999	0.7	0.5499999999999999	0.09999999999999987	0.5499999	0.5499999999999999	0.5499999	0.77499995	0.7	0.6	0.19999999999999996	0.5499999999999999	0.7	0.6	0.7333333333333334	0.8	0.7333333333333334	0.7749999999999999	0.7	0.6	0.19999999999999996	0.5499999999999999	0.7749999999999999	0.7	0.8875	0.8714285714285714	0.7	0.9414004
0.1.0.0.1	0.5656967806451613	0.6794455533333332	0.6993602692307692	0.919999975	0.91952375	0.9889732	0.5995107823529411	0.27499994999999977	0.1833332999999998	0.27499995	0.5	0.0	0.3666666666666666	0.04999999999999982	0.5499999	0.33333333333333337	0.7466666666666666	0.7333333333333334	0.7333333333333334	0.8272727272727273	0.6199999999999999	0.5249999999999999	0.3666666666666666	0.04999999999999982	0.04999999999999982	0.5499999	0.04999999999999982	0.5499999	0.5499999	0.3666666666666666	0.19999999999999996	0.19999999999999996	0.04999999999999982	0.3666666666666666	0.19999999999999996	0.4666666666666667	0.6	0.4666666666666667	0.5249999999999999	0.3666666666666666	0.19999999999999996	0.19999999999999996	0.04999999999999982	0.5249999999999999	0.3666666666666666	0.7625	0.7285714285714285	0.3666666666666666	0.9414004
0.1.0.1	0.430259164516129	0.5128545333333333	0.5763706153846153	0.94666665	0.9038918333333333	0.98681075	0.4525187058823529	0.02499999999999991	0.033333333333333215	0.3666666666666666	0.7	0.3666666666666666	0.0	0.033333333333333215	0.21666663333333325	0.033333333333333215	0.6	0.6133333333333333	0.6133333333333333	0.7363636363636363	0.41999999999999993	0.2749999999999999	0.033333333333333215	0.033333333333333215	0.36666659999999995	0.21666663333333336	0.06666666666666643	0.24999996666666657	0.21666663333333336	0.033333333333333215	0.09999999999999998	0.4333332666666666	0.36666659999999995	0.06666666666666643	0.1333333333333332	0.09999999999999998	0.32499999999999996	0.1333333333333332	0.2999999999999998	0.06666666666666643	0.1333333333333332	0.4333332666666666	0.36666659999999995	0.2749999999999999	0.033333333333333215	0.6375	0.5857142857142856	0.033333333333333215	0.8600614
0.1.0.1.0	0.4367107774193548	0.5261878666666666	0.5917552307692306	0.919999975	0.85583775	0.980216125	0.4642834117647058	0.04999999999999982	0.06666666666666643	0.09999999999999987	0.5499999999999999	0.04999999999999982	0.033333333333333215	0.0	0.27499995	0.33333333333333337	0.7333333333333334	0.7466666666666666	0.7333333333333334	0.8272727272727273	0.6199999999999999	0.5249999999999999	0.3666666666666666	0.04999999999999982	0.27499995	0.3249999499999999	0.04999999999999982	0.3249999499999999	0.3249999499999999	0.3666666666666666	0.1499999999999999	0.37499994999999997	0.27499995	0.3666666666666666	0.1499999999999999	0.43333333333333324	0.575	0.43333333333333324	0.5249999999999999	0.3666666666666666	0.1499999999999999	0.37499994999999997	0.27499995	0.5249999999999999	0.3666666666666666	0.7625	0.7285714285714285	0.3666666666666666	0.88039615
0.1.0.1.0.0	0.5751266838709677	0.6046284066666666	0.6822635461538461	0.8453125	0.8077836666666667	0.96043225	0.5864368176470588	0.2999999499999999	0.39999993333333317	0.3249999499999999	0.5499999	0.5499999	0.21666663333333325	0.27499995	0.0	0.6666666666666667	0.8666666666666667	0.88	0.8666666666666667	0.9181818181818182	0.82	0.7749999999999999	0.7	0.5499999999999999	0.5499999	0.09999999999999987	0.5499999999999999	0.09999999999999987	0.5499999999999999	0.7	0.5499999999999999	0.5499999	0.77499995	0.7	0.5499999999999999	0.7	0.7749999999999999	0.7	0.7749999999999999	0.7	0.5499999999999999	0.5499999	0.77499995	0.7749999999999999	0.7	0.8875	0.8714285714285714	0.7	0.8193919000000001
0.1.0.2	0.4302591645161291	0.5261878666666666	0.5917552307692306	0.94666665	0.9038918333333333	0.98681075	0.4525187058823529	0.02499999999999991	0.033333333333333215	0.3666666666666666	0.6666666666666667	0.33333333333333337	0.033333333333333215	0.33333333333333337	0.6666666666666667	0.0	0.6133333333333333	0.6133333333333333	0.6	0.7454545454545454	0.43999999999999984	0.2999999999999998	0.06666666666666643	0.06666666666666643	0.21666663333333303	0.39999993333333317	0.06666666666666643	0.39999993333333317	0.39999993333333317	0.06666666666666643	0.16666666666666652	0.31666663333333334	0.21666663333333303	0.06666666666666643	0.16666666666666652	0.16666666666666652	0.3749999999999999	0.16666666666666652	0.2999999999999998	0.06666666666666643	0.16666666666666652	0.31666663333333334	0.21666663333333303	0.2999999999999998	0.06666666666666643	0.6499999999999999	0.5999999999999999	0.06666666666666643	0.9007309
0.1.1	0.1813336612903227	0.013333333333333308	0.1333333333333333	0.9333333333333333	0.8	0.9333333333333333	0.0117647058823529	0.48	0.6133333333333333	0.7466666666666666	0.88	0.7466666666666666	0.6	0.7333333333333334	0.8666666666666667	0.6133333333333333	0.0	0.013333333333333308	0.013333333333333308	0.3763636318181818	0.5128545333333332	0.5128545333333332	0.5136237733333333	0.5143257433333333	0.6819528833333333	0.5919970433333333	0.5269571066666666	0.6046284066666665	0.5912950733333333	0.5135565033333334	0.54022317	0.70611222	0.6794455533333332	0.5261878666666666	0.5528545333333332	0.5395212	0.5395212	0.5528545333333332	0.5261878666666666	0.5261878666666666	0.5528545333333332	0.70611222	0.6794455533333332	0.5128545333333332	0.5135565033333334	0.14249999375	0.08533332666666671	0.44355756666666657	0.8296570233333334
0.1.2	0.1813336612903227	0.013333333333333308	0.1333333333333333	0.9333333333333333	0.8	0.9333333333333333	0.0117647058823529	0.48	0.6	0.7333333333333334	0.8666666666666667	0.7333333333333334	0.6133333333333333	0.7466666666666666	0.88	0.6133333333333333	0.013333333333333308	0.0	0.013333333333333308	0.3763636318181818	0.5128545333333332	0.5128545333333332	0.5136237733333333	0.5146705733333332	0.6215957566666666	0.6523418599999999	0.5269571066666666	0.6646283933333332	0.65129506	0.5139013333333333	0.5539013333333334	0.6594455666666665	0.6194455666666666	0.5261878666666666	0.5661878666666667	0.5528545333333333	0.5528545333333333	0.5661878666666667	0.5261878666666666	0.5261878666666666	0.5661878666666667	0.6594455666666665	0.6194455666666666	0.5128545333333332	0.5139013333333333	0.14249999375	0.08533332666666671	0.44390239666666664	0.8478891133333333
0.1.3	0.1813336612903227	0.026666666666666616	0.1466666666666666	0.9333333333333333	0.8	0.9333333333333333	0.0117647058823529	0.48	0.6133333333333333	0.7466666666666666	0.8666666666666667	0.7333333333333334	0.6133333333333333	0.7333333333333334	0.8666666666666667	0.6	0.013333333333333308	0.013333333333333308	0.0	0.3854545409090909	0.5261878666666666	0.5261878666666666	0.5269571066666666	0.5269885766666667	0.6212386166666666	0.6646598633333333	0.5269571066666666	0.6646283933333332	0.6646283933333332	0.5262193366666665	0.5662193366666666	0.6594455666666665	0.6194455666666666	0.5261878666666666	0.5661878666666667	0.5661878666666667	0.5661878666666667	0.5661878666666667	0.5261878666666666	0.5261878666666666	0.5661878666666667	0.6594455666666665	0.6194455666666666	0.5261878666666666	0.5262193366666665	0.15499999374999995	0.0986666599999999	0.45656522999999993	0.8459248233333333
0.2	0.0767741903225807	0.36727272272727274	0.4581818136363637	0.9854545409090909	0.8818181818181818	0.9727272727272728	0.29454545	0.6545454545454545	0.7363636363636363	0.8272727272727273	0.9181818181818182	0.8272727272727273	0.7363636363636363	0.8272727272727273	0.9181818181818182	0.7454545454545454	0.3763636318181818	0.3763636318181818	0.3854545409090909	0.0	0.41233642727272724	0.4214273363636364	0.4487000636363636	0.45779097272727265	0.597715740909091	0.5887122636363635	0.45779097272727265	0.5887122636363635	0.5796213545454545	0.4305182454545454	0.45779097272727265	0.5977157409090909	0.5704430136363636	0.4305182454545454	0.45779097272727265	0.4487000636363635	0.43960915454545446	0.4487000636363635	0.4214273363636363	0.4305182454545453	0.45779097272727265	0.597715740909091	0.5704430136363636	0.4214273363636363	0.4305182454545453	0.11279808181818174	0.14007080909090908	0.37396982272727264	0.8337167795454545
0.2.0	0.4044527129032258	0.4995212	0.5763706153846153	0.96799999	0.9423351	0.99208645	0.4642834117647058	0.23999999999999988	0.41999999999999993	0.62	0.82	0.6199999999999999	0.41999999999999993	0.6199999999999999	0.82	0.43999999999999984	0.5128545333333332	0.5128545333333332	0.5261878666666666	0.41233642727272724	0.0	0.019999999999999907	0.08000000000000007	0.09999999999999998	0.29999995999999984	0.34999994	0.09999999999999998	0.3499999399999998	0.3299999399999999	0.039999999999999813	0.08000000000000007	0.27999995999999994	0.2399999599999999	0.039999999999999813	0.07999999999999985	0.05999999999999994	0.040000000000000036	0.05999999999999994	0.019999999999999907	0.039999999999999813	0.07999999999999985	0.27999995999999994	0.2399999599999999	0.019999999999999907	0.039999999999999813	0.38749999999999996	0.34285714285714286	0.09999999999999998	0.892597
0.2.0.0	0.41090432580645164	0.4995212	0.5763706153846153	0.9599999875	0.927918875	0.9901080625	0.4642834117647058	0.04999999999999982	0.2749999999999999	0.5249999999999999	0.7749999999999999	0.5249999999999999	0.2749999999999999	0.5249999999999999	0.7749999999999999	0.2999999999999998	0.5128545333333332	0.5128545333333332	0.5261878666666666	0.4214273363636364	0.019999999999999907	0.0	0.050000000000000044	0.07499999999999996	0.3249999499999998	0.2999999499999999	0.07499999999999996	0.2999999499999999	0.27499995	0.02499999999999991	0.07499999999999996	0.32499995000000004	0.27499995	0.02499999999999991	0.07499999999999996	0.050000000000000044	0.050000000000000044	0.07499999999999996	0.02499999999999991	0.04999999999999982	0.09999999999999987	0.34999994999999995	0.2999999499999999	0.02499999999999991	0.04999999999999993	0.5	0.4571428571428572	0.07499999999999996	0.8803961499999999
0.2.0.0.0	0.430259164516129	0.4995212	0.5763706153846153	0.94666665	0.9038918333333333	0.98681075	0.4642834117647058	0.04999999999999982	0.033333333333333215	0.3666666666666666	0.7	0.3666666666666666	0.033333333333333215	0.3666666666666666	0.7	0.06666666666666643	0.5136237733333333	0.5136237733333333	0.5269571066666666	0.4487000636363636	0.08000000000000007	0.050000000000000044	0.0	0.033333333333333215	0.36666659999999995	0.21666663333333336	0.033333333333333215	0.21666663333333325	0.18333330000000003	0.033333333333333215	0.09999999999999998	0.4333332666666666	0.36666659999999995	0.033333333333333215	0.09999999999999998	0.06666666666666676	0.30000000000000004	0.09999999999999998	0.2749999999999999	0.033333333333333215	0.09999999999999998	0.4333332666666666	0.36666659999999995	0.25	0.033333333333333215	0.625	0.5714285714285714	0.033333333333333215	0.8600614
0.2.0.0.0.0	0.4367107774193547	0.5128545333333333	0.5763706153846153	0.919999975	0.8571308625	0.980216125	0.4642834117647058	0.04999999999999982	0.033333333333333215	0.04999999999999993	0.5499999999999999	0.04999999999999982	0.033333333333333215	0.04999999999999982	0.5499999999999999	0.06666666666666643	0.5143257433333333	0.5146705733333332	0.5269885766666667	0.45779097272727265	0.09999999999999998	0.07499999999999996	0.033333333333333215	0.0	0.27499995	0.27499995	0.04999999999999982	0.3249999499999999	0.27499995	0.33333333333333337	0.09999999999999998	0.37499994999999997	0.27499995	0.3666666666666666	0.1499999999999999	0.4	0.55	0.43333333333333324	0.5249999999999999	0.3666666666666666	0.1499999999999999	0.37499994999999997	0.27499995	0.5	0.33333333333333337	0.75	0.7142857142857143	0.33333333333333337	0.88039615
0.2.0.0.0.0.0	0.5721483935483871	0.6794455533333332	0.6993602692307692	0.8399999499999999	0.8944840333333334	0.9779464	0.611275488235294	0.2999999499999997	0.21666663333333303	0.3249999499999999	0.09999999999999987	0.04999999999999982	0.36666659999999995	0.27499995	0.5499999	0.21666663333333303	0.6819528833333333	0.6215957566666666	0.6212386166666666	0.597715740909091	0.29999995999999984	0.3249999499999998	0.36666659999999995	0.27499995	0.0	0.5499999	0.5	0.5499999	0.77499995	0.6666666666666667	0.6	0.19999999999999996	0.5	0.6666666666666667	0.6	0.7333333333333334	0.8	0.7333333333333334	0.75	0.6666666666666667	0.6	0.19999999999999996	0.5	0.75	0.6666666666666667	0.875	0.8571428571428572	0.6666666666666667	0.9414004
0.2.0.0.0.0.1	0.5751266838709677	0.5912950733333333	0.6668789307692308	0.8453125	0.8095078166666666	0.96043225	0.5864368176470588	0.2999999499999999	0.36666659999999995	0.27499995	0.5499999	0.5499999	0.21666663333333336	0.3249999499999999	0.09999999999999987	0.39999993333333317	0.5919970433333333	0.6523418599999999	0.6646598633333333	0.5887122636363635	0.34999994	0.2999999499999999	0.21666663333333336	0.27499995	0.5499999	0.0	0.5499999999999999	0.09999999999999987	0.5	0.6666666666666667	0.5	0.5499999	0.77499995	0.7	0.5499999999999999	0.6666666666666667	0.75	0.7	0.7749999999999999	0.7	0.5499999999999999	0.5499999	0.77499995	0.75	0.6666666666666667	0.875	0.8571428571428572	0.6666666666666667	0.8193919000000001
0.2.0.0.0.1	0.4367107774193548	0.5139013333333333	0.5925873038461538	0.919999975	0.85583775	0.980216125	0.4760481176470587	0.07499999999999973	0.06666666666666643	0.09999999999999987	0.5499999999999999	0.04999999999999982	0.06666666666666643	0.04999999999999982	0.5499999999999999	0.06666666666666643	0.5269571066666666	0.5269571066666666	0.5269571066666666	0.45779097272727265	0.09999999999999998	0.07499999999999996	0.033333333333333215	0.04999999999999982	0.5	0.5499999999999999	0.0	0.27499995	0.27499995	0.3666666666666666	0.1499999999999999	0.37499994999999997	0.27499995	0.33333333333333337	0.10000000000000009	0.4	0.55	0.4	0.5	0.33333333333333337	0.10000000000000009	0.37499994999999997	0.27499995	0.5	0.3666666666666666	0.75	0.7142857142857143	0.3666666666666666	0.88039615
0.2.0.0.0.1.0	0.5751266838709677	0.5923418733333332	0.6830956192307691	0.8453125	0.8077836666666667	0.96043225	0.5982015235294117	0.3249999499999998	0.39999993333333317	0.3249999499999999	0.5499999	0.5499999	0.24999996666666657	0.3249999499999999	0.09999999999999987	0.39999993333333317	0.6046284066666665	0.6646283933333332	0.6646283933333332	0.5887122636363635	0.3499999399999998	0.2999999499999999	0.21666663333333325	0.3249999499999999	0.5499999	0.09999999999999987	0.27499995	0.0	0.5	0.7	0.5499999999999999	0.5499999	0.77499995	0.6666666666666667	0.5	0.6666666666666667	0.75	0.6666666666666667	0.75	0.6666666666666667	0.5	0.5499999	0.77499995	0.75	0.7	0.875	0.8571428571428572	0.7	0.8193919000000001
0.2.0.0.0.2	0.5686750709677418	0.57796174	0.6668789307692308	0.92265625	0.85583775	0.980216125	0.5864368176470588	0.2999999499999999	0.36666659999999995	0.27499995	0.77499995	0.5499999	0.21666663333333336	0.3249999499999999	0.5499999999999999	0.39999993333333317	0.5912950733333333	0.65129506	0.6646283933333332	0.5796213545454545	0.3299999399999999	0.27499995	0.18333330000000003	0.27499995	0.77499995	0.5	0.27499995	0.5	0.0	0.3666666666666666	0.04999999999999993	0.5499999	0.5499999	0.3666666666666666	0.04999999999999982	0.33333333333333337	0.5	0.3666666666666666	0.5249999999999999	0.3666666666666666	0.04999999999999982	0.5499999	0.5499999	0.5	0.3666666666666666	0.75	0.7142857142857143	0.3666666666666666	0.8193919000000001
0.2.0.0.1	0.41735593870967735	0.5128545333333333	0.5763706153846153	0.94666665	0.9047539083333334	0.98681075	0.4642834117647058	0.04999999999999982	0.033333333333333215	0.3666666666666666	0.7	0.3666666666666666	0.033333333333333215	0.3666666666666666	0.7	0.06666666666666643	0.5135565033333334	0.5139013333333333	0.5262193366666665	0.4305182454545454	0.039999999999999813	0.02499999999999991	0.033333333333333215	0.33333333333333337	0.6666666666666667	0.6666666666666667	0.3666666666666666	0.7	0.3666666666666666	0.0	0.06666666666666676	0.24999996666666657	0.1833332999999998	0.033333333333333215	0.09999999999999998	0.06666666666666676	0.30000000000000004	0.09999999999999998	0.2749999999999999	0.06666666666666654	0.1333333333333332	0.2833332999999999	0.21666663333333336	0.2749999999999999	0.033333333333333215	0.625	0.6000000000000001	0.06666666666666676	0.9007309
0.2.0.0.1.0	0.4431623903225804	0.54029044	0.6071398461538462	0.919999975	0.8571308625	0.980216125	0.4995775294117647	0.12499999999999989	0.1333333333333333	0.09999999999999998	0.6	0.19999999999999996	0.09999999999999998	0.1499999999999999	0.5499999999999999	0.16666666666666652	0.54022317	0.5539013333333334	0.5662193366666666	0.45779097272727265	0.08000000000000007	0.07499999999999996	0.09999999999999998	0.09999999999999998	0.6	0.5	0.1499999999999999	0.5499999999999999	0.04999999999999993	0.06666666666666676	0.0	0.27499995	0.27499995	0.3666666666666666	0.04999999999999982	0.33333333333333337	0.5	0.3666666666666666	0.5249999999999999	0.3999999999999999	0.09999999999999987	0.3249999499999999	0.3249999499999999	0.5249999999999999	0.3666666666666666	0.75	0.7428571428571429	0.4	0.88039615
0.2.0.0.1.0.0	0.5786000064516128	0.70789222	0.7301295	0.8399999499999999	0.8926983333333334	0.9779464	0.6465696058823529	0.37499994999999986	0.31666663333333334	0.37499994999999997	0.19999999999999996	0.19999999999999996	0.4333332666666666	0.37499994999999997	0.5499999	0.31666663333333334	0.70611222	0.6594455666666665	0.6594455666666665	0.5977157409090909	0.27999995999999994	0.32499995000000004	0.4333332666666666	0.37499994999999997	0.19999999999999996	0.5499999	0.37499994999999997	0.5499999	0.5499999	0.24999996666666657	0.27499995	0.0	0.5	0.6666666666666667	0.5	0.6666666666666667	0.75	0.6666666666666667	0.75	0.7	0.5499999999999999	0.09999999999999987	0.5499999999999999	0.7749999999999999	0.7	0.875	0.8857142857142857	0.7333333333333334	0.9414004
0.2.0.0.1.1	0.5527935548387096	0.6794455533333332	0.6993602692307692	0.919999975	0.91952375	0.9889732	0.611275488235294	0.2999999499999997	0.21666663333333303	0.3249999499999999	0.5499999999999999	0.04999999999999982	0.36666659999999995	0.27499995	0.77499995	0.21666663333333303	0.6794455533333332	0.6194455666666666	0.6194455666666666	0.5704430136363636	0.2399999599999999	0.27499995	0.36666659999999995	0.27499995	0.5	0.77499995	0.27499995	0.77499995	0.5499999	0.1833332999999998	0.27499995	0.5	0.0	0.33333333333333337	0.10000000000000009	0.4	0.55	0.4	0.5	0.3666666666666666	0.1499999999999999	0.1499999999999999	0.04999999999999993	0.5249999999999999	0.3666666666666666	0.75	0.7428571428571429	0.4	0.9414004
0.2.0.0.2	0.41735593870967747	0.5139013333333333	0.5925873038461538	0.94666665	0.9038918333333333	0.98681075	0.4760481176470587	0.07499999999999973	0.06666666666666643	0.3999999999999999	0.7	0.3666666666666666	0.06666666666666643	0.3666666666666666	0.7	0.06666666666666643	0.5261878666666666	0.5261878666666666	0.5261878666666666	0.4305182454545454	0.039999999999999813	0.02499999999999991	0.033333333333333215	0.3666666666666666	0.6666666666666667	0.7	0.33333333333333337	0.6666666666666667	0.3666666666666666	0.033333333333333215	0.3666666666666666	0.6666666666666667	0.33333333333333337	0.0	0.06666666666666676	0.06666666666666676	0.30000000000000004	0.06666666666666676	0.25	0.033333333333333215	0.09999999999999998	0.2833332999999999	0.21666663333333336	0.2749999999999999	0.06666666666666654	0.625	0.6000000000000001	0.09999999999999998	0.9007309
0.2.0.0.2.0	0.44316239032258053	0.54133724	0.6233565346153845	0.919999975	0.85583775	0.980216125	0.5113422352941176	0.1499999999999998	0.16666666666666652	0.1499999999999999	0.6	0.19999999999999996	0.1333333333333332	0.1499999999999999	0.5499999999999999	0.16666666666666652	0.5528545333333332	0.5661878666666667	0.5661878666666667	0.45779097272727265	0.07999999999999985	0.07499999999999996	0.09999999999999998	0.1499999999999999	0.6	0.5499999999999999	0.10000000000000009	0.5	0.04999999999999982	0.09999999999999998	0.04999999999999982	0.5	0.10000000000000009	0.06666666666666676	0.0	0.33333333333333337	0.5	0.33333333333333337	0.5	0.3666666666666666	0.04999999999999982	0.3249999499999999	0.3249999499999999	0.5249999999999999	0.3999999999999999	0.75	0.7428571428571429	0.43333333333333324	0.88039615
0.2.0.0.3	0.4367107774193547	0.5269571066666667	0.6071398461538462	0.94666665	0.9038918333333333	0.98681075	0.4995775294117647	0.12499999999999989	0.1333333333333333	0.4	0.7333333333333334	0.4666666666666667	0.09999999999999998	0.43333333333333324	0.7	0.16666666666666652	0.5395212	0.5528545333333333	0.5661878666666667	0.4487000636363635	0.05999999999999994	0.050000000000000044	0.06666666666666676	0.4	0.7333333333333334	0.6666666666666667	0.4	0.6666666666666667	0.33333333333333337	0.06666666666666676	0.33333333333333337	0.6666666666666667	0.4	0.06666666666666676	0.33333333333333337	0.0	0.25	0.033333333333333215	0.2749999999999999	0.06666666666666643	0.06666666666666643	0.3999999333333333	0.3999999333333333	0.2749999999999999	0.06666666666666654	0.625	0.6000000000000001	0.09999999999999998	0.8600614
0.2.0.1	0.4302591645161289	0.5261878666666666	0.6071398461538462	0.9599999875	0.927918875	0.9901080625	0.4995775294117647	0.12499999999999989	0.35	0.55	0.8	0.6	0.32499999999999996	0.575	0.7749999999999999	0.3749999999999999	0.5395212	0.5528545333333333	0.5661878666666667	0.43960915454545446	0.040000000000000036	0.050000000000000044	0.30000000000000004	0.55	0.8	0.75	0.55	0.75	0.5	0.30000000000000004	0.5	0.75	0.55	0.30000000000000004	0.5	0.25	0.0	0.02499999999999991	0.02499999999999991	0.04999999999999982	0.04999999999999982	0.2999999499999999	0.2999999499999999	0.02499999999999991	0.04999999999999993	0.5125	0.48571428571428577	0.125	0.8803961499999999
0.2.0.1.0	0.4367107774193547	0.5405679999999999	0.6233565346153845	0.94666665	0.9038918333333333	0.98681075	0.5113422352941176	0.1499999999999998	0.16666666666666652	0.43333333333333324	0.7333333333333334	0.4666666666666667	0.1333333333333332	0.43333333333333324	0.7	0.16666666666666652	0.5528545333333332	0.5661878666666667	0.5661878666666667	0.4487000636363635	0.05999999999999994	0.07499999999999996	0.09999999999999998	0.43333333333333324	0.7333333333333334	0.7	0.4	0.6666666666666667	0.3666666666666666	0.09999999999999998	0.3666666666666666	0.6666666666666667	0.4	0.06666666666666676	0.33333333333333337	0.033333333333333215	0.02499999999999991	0.0	0.25	0.033333333333333215	0.033333333333333215	0.21666663333333336	0.21666663333333336	0.2749999999999999	0.06666666666666654	0.6375	0.6285714285714286	0.16666666666666663	0.9007309
0.2.0.2	0.41090432580645175	0.5139013333333333	0.5925873038461538	0.9599999875	0.927918875	0.9901080625	0.4760481176470587	0.07499999999999973	0.2999999999999998	0.5499999999999999	0.7749999999999999	0.5249999999999999	0.2999999999999998	0.5249999999999999	0.7749999999999999	0.2999999999999998	0.5261878666666666	0.5261878666666666	0.5261878666666666	0.4214273363636363	0.019999999999999907	0.02499999999999991	0.2749999999999999	0.5249999999999999	0.75	0.7749999999999999	0.5	0.75	0.5249999999999999	0.2749999999999999	0.5249999999999999	0.75	0.5	0.25	0.5	0.2749999999999999	0.02499999999999991	0.25	0.0	0.02499999999999991	0.07499999999999996	0.21249997500000006	0.16249997500000002	0.02499999999999991	0.04999999999999993	0.5125	0.48571428571428577	0.125	0.910898275
0.2.0.2.0	0.41735593870967747	0.5139013333333333	0.5925873038461538	0.94666665	0.9038918333333333	0.98681075	0.4760481176470587	0.07499999999999973	0.06666666666666643	0.3999999999999999	0.7	0.3666666666666666	0.06666666666666643	0.3666666666666666	0.7	0.06666666666666643	0.5261878666666666	0.5261878666666666	0.5261878666666666	0.4305182454545453	0.039999999999999813	0.04999999999999982	0.033333333333333215	0.3666666666666666	0.6666666666666667	0.7	0.33333333333333337	0.6666666666666667	0.3666666666666666	0.06666666666666654	0.3999999999999999	0.7	0.3666666666666666	0.033333333333333215	0.3666666666666666	0.06666666666666643	0.04999999999999982	0.033333333333333215	0.02499999999999991	0.0	0.06666666666666676	0.24999996666666668	0.18333330000000003	0.25	0.033333333333333215	0.6375	0.6000000000000001	0.09999999999999998	0.9007309
0.2.0.2.0.0	0.44316239032258053	0.5405679999999999	0.6233565346153845	0.919999975	0.85583775	0.980216125	0.5113422352941176	0.1499999999999998	0.16666666666666652	0.1499999999999999	0.6	0.19999999999999996	0.1333333333333332	0.1499999999999999	0.5499999999999999	0.16666666666666652	0.5528545333333332	0.5661878666666667	0.5661878666666667	0.45779097272727265	0.07999999999999985	0.09999999999999987	0.09999999999999998	0.1499999999999999	0.6	0.5499999999999999	0.10000000000000009	0.5	0.04999999999999982	0.1333333333333332	0.09999999999999987	0.5499999999999999	0.1499999999999999	0.09999999999999998	0.04999999999999982	0.06666666666666643	0.04999999999999982	0.033333333333333215	0.07499999999999996	0.06666666666666676	0.0	0.27499995	0.27499995	0.5	0.3666666666666666	0.7625	0.7428571428571429	0.43333333333333324	0.88039615
0.2.0.2.0.0.0	0.5786000064516128	0.70611222	0.7301295	0.8399999499999999	0.8926983333333334	0.9779464	0.6465696058823529	0.37499994999999986	0.31666663333333334	0.37499994999999997	0.19999999999999996	0.19999999999999996	0.4333332666666666	0.37499994999999997	0.5499999	0.31666663333333334	0.70611222	0.6594455666666665	0.6594455666666665	0.597715740909091	0.27999995999999994	0.34999994999999995	0.4333332666666666	0.37499994999999997	0.19999999999999996	0.5499999	0.37499994999999997	0.5499999	0.5499999	0.2833332999999999	0.3249999499999999	0.09999999999999987	0.1499999999999999	0.2833332999999999	0.3249999499999999	0.3999999333333333	0.2999999499999999	0.21666663333333336	0.21249997500000006	0.24999996666666668	0.27499995	0.0	0.5	0.75	0.6666666666666667	0.8875	0.8857142857142857	0.7333333333333334	0.9414004
0.2.0.2.0.1	0.5527935548387095	0.6794455533333332	0.6993602692307692	0.919999975	0.91952375	0.9889732	0.611275488235294	0.2999999499999997	0.21666663333333303	0.3249999499999999	0.5499999999999999	0.04999999999999982	0.36666659999999995	0.27499995	0.77499995	0.21666663333333303	0.6794455533333332	0.6194455666666666	0.6194455666666666	0.5704430136363636	0.2399999599999999	0.2999999499999999	0.36666659999999995	0.27499995	0.5	0.77499995	0.27499995	0.77499995	0.5499999	0.21666663333333336	0.3249999499999999	0.5499999999999999	0.04999999999999993	0.21666663333333336	0.3249999499999999	0.3999999333333333	0.2999999499999999	0.21666663333333336	0.16249997500000002	0.18333330000000003	0.27499995	0.5	0.0	0.5	0.33333333333333337	0.7625	0.7428571428571429	0.4	0.9414004
0.2.0.3	0.41090432580645164	0.4995212	0.5763706153846153	0.9599999875	0.927918875	0.9901080625	0.4642834117647058	0.04999999999999982	0.2749999999999999	0.5249999999999999	0.7749999999999999	0.5249999999999999	0.2749999999999999	0.5249999999999999	0.7749999999999999	0.2999999999999998	0.5128545333333332	0.5128545333333332	0.5261878666666666	0.4214273363636363	0.019999999999999907	0.02499999999999991	0.25	0.5	0.75	0.75	0.5	0.75	0.5	0.2749999999999999	0.5249999999999999	0.7749999999999999	0.5249999999999999	0.2749999999999999	0.5249999999999999	0.2749999999999999	0.02499999999999991	0.2749999999999999	0.02499999999999991	0.25	0.5	0.75	0.5	0.0	0.02499999999999991	0.5125	0.4571428571428572	0.07499999999999996	0.8803961499999999
0.2.0.3.0	0.41735593870967735	0.5128545333333333	0.5763706153846153	0.94666665	0.9047539083333334	0.98681075	0.4642834117647058	0.04999999999999982	0.033333333333333215	0.3666666666666666	0.7	0.3666666666666666	0.033333333333333215	0.3666666666666666	0.7	0.06666666666666643	0.5135565033333334	0.5139013333333333	0.5262193366666665	0.4305182454545453	0.039999999999999813	0.04999999999999993	0.033333333333333215	0.33333333333333337	0.6666666666666667	0.6666666666666667	0.3666666666666666	0.7	0.3666666666666666	0.033333333333333215	0.3666666666666666	0.7	0.3666666666666666	0.06666666666666654	0.3999999999999999	0.06666666666666654	0.04999999999999993	0.06666666666666654	0.04999999999999993	0.033333333333333215	0.3666666666666666	0.6666666666666667	0.33333333333333337	0.02499999999999991	0.0	0.6375	0.6000000000000001	0.06666666666666676	0.9007309
0.2.1	0.17155210322580672	0.12999999375000004	0.25499999375000004	0.97999999375	0.8375	0.9625	0.0870588176470588	0.5249999999999999	0.6375	0.7625	0.8875	0.7625	0.6375	0.7625	0.8875	0.6499999999999999	0.14249999375	0.14249999375	0.15499999374999995	0.11279808181818174	0.38749999999999996	0.5	0.625	0.75	0.875	0.875	0.75	0.875	0.75	0.625	0.75	0.875	0.75	0.625	0.75	0.625	0.5125	0.6375	0.5125	0.6375	0.7625	0.8875	0.7625	0.5125	0.6375	0.0	0.02499999999999991	0.346339790625	0.824655046875
0.2.1.0	0.19090694193548408	0.0719999933333334	0.1485714214285715	0.97714285	0.8142857142857143	0.9571428571428572	0.0870588176470588	0.4571428571428571	0.5857142857142856	0.7285714285714285	0.8714285714285714	0.7285714285714285	0.5857142857142856	0.7285714285714285	0.8714285714285714	0.5999999999999999	0.08533332666666671	0.08533332666666671	0.0986666599999999	0.14007080909090908	0.34285714285714286	0.4571428571428572	0.5714285714285714	0.7142857142857143	0.8571428571428572	0.8571428571428572	0.7142857142857143	0.8571428571428572	0.7142857142857143	0.6000000000000001	0.7428571428571429	0.8857142857142857	0.7428571428571429	0.6000000000000001	0.7428571428571429	0.6000000000000001	0.48571428571428577	0.6285714285714286	0.48571428571428577	0.6000000000000001	0.7428571428571429	0.8857142857142857	0.7428571428571429	0.4571428571428572	0.6000000000000001	0.02499999999999991	0.0	0.36649336428571433	0.8079771392857142
0.2.1.0.0	0.37147948709677414	0.4432004266666667	0.4960004923076924	0.94666665	0.8907930583333333	0.9728499	0.40282390588235284	0.04999999999999982	0.033333333333333215	0.3666666666666666	0.7	0.3666666666666666	0.033333333333333215	0.3666666666666666	0.7	0.06666666666666643	0.44355756666666657	0.44390239666666664	0.45656522999999993	0.37396982272727264	0.09999999999999998	0.07499999999999996	0.033333333333333215	0.33333333333333337	0.6666666666666667	0.6666666666666667	0.3666666666666666	0.7	0.3666666666666666	0.06666666666666676	0.4	0.7333333333333334	0.4	0.09999999999999998	0.43333333333333324	0.09999999999999998	0.125	0.16666666666666663	0.125	0.09999999999999998	0.43333333333333324	0.7333333333333334	0.4	0.07499999999999996	0.06666666666666676	0.346339790625	0.36649336428571433	0.0	0.7017455333333333
0.2.1.0.0.0	0.8432144274193548	0.8296570233333334	0.831236273076923	0.9849646	0.86862505	0.8370994	0.8428033029411764	0.8803961499999999	0.9007309	0.88039615	0.9414004	0.9414004	0.8600614	0.88039615	0.8193919000000001	0.9007309	0.8296570233333334	0.8478891133333333	0.8459248233333333	0.8337167795454545	0.892597	0.8803961499999999	0.8600614	0.88039615	0.9414004	0.8193919000000001	0.88039615	0.8193919000000001	0.8193919000000001	0.9007309	0.88039615	0.9414004	0.9414004	0.9007309	0.88039615	0.8600614	0.8803961499999999	0.9007309	0.910898275	0.9007309	0.88039615	0.9414004	0.9414004	0.8803961499999999	0.9007309	0.824655046875	0.8079771392857142	0.7017455333333333	0.0
0.2.1.0.0.1	0.8588571387096774	0.8835052999999999	0.8902719538461539	0.8565574	0.9358950500000001	0.94294735	0.8879482352941177	0.8803961499999999	0.9007309	0.88039615	0.9414004	0.9414004	0.8600614	0.88039615	0.8193919000000001	0.9007309	0.88082128	0.89708908	0.89708908	0.8383138022727272	0.892597	0.8803961499999999	0.8600614	0.88039615	0.9414004	0.8193919000000001	0.88039615	0.8193919000000001	0.8193919000000001	0.9007309	0.88039615	0.9414004	0.9414004	0.9007309	0.88039615	0.8600614	0.8803961499999999	0.9007309	0.910898275	0.9007309	0.88039615	0.9414004	0.9414004	0.8803961499999999	0.9007309	0.830975953125	0.8152010321428571	0.7017455333333333	0.6888886
0.2.2	0.4902926387096772	0.37377750666666654	0.3288558461538462	0.98416666	0.74	0.94	0.429916788235294	0.80669188	0.8735382199999999	0.90334594	0.97019228	0.94038456	0.8364996	0.90334594	0.93315366	0.8735382199999999	0.37377750666666665	0.3984699199999999	0.3984699199999999	0.40668287272727255	0.77688416	0.80669188	0.8364996	0.90334594	0.97019228	0.93315366	0.90334594	0.93315366	0.86630732	0.8735382199999999	0.90334594	0.97019228	0.94038456	0.87353822	0.90334594	0.8364996	0.80669188	0.87353822	0.8437305	0.87353822	0.90334594	0.97019228	0.94038456	0.80669188	0.8735382199999999	0.37918242499999977	0.31178542857142844	0.70334594	0.9
0.2.2.0	0.5343470419354837	0.4648232733333334	0.43249165	0.980208325	0.675	0.925	0.5102512882352941	0.75836485	0.841922775	0.879182425	0.96274035	0.9254807	0.7956245	0.879182425	0.916442075	0.841922775	0.4648232733333334	0.48828761666666665	0.48951568666666667	0.4679222113636361	0.77688416	0.75836485	0.7956245	0.879182425	0.96274035	0.916442075	0.879182425	0.916442075	0.8328841499999999	0.841922775	0.879182425	0.96274035	0.9254807	0.841922775	0.879182425	0.7956245	0.75836485	0.841922775	0.804663125	0.841922775	0.879182425	0.96274035	0.9254807	0.75836485	0.841922775	0.46453783125000003	0.408018675	0.629182425	0.875
0.2.2.0.0	0.7748949596774194	0.7804185133333333	0.79329885	0.9282787	0.8670538999999999	0.9185497	0.7987345205882354	0.8164004499999999	0.8570873999999999	0.8164004499999999	0.9384612999999999	0.9384612999999999	0.7757135	0.8164004499999999	0.6943396	0.8570873999999999	0.7801042833333334	0.8126538433333335	0.8126538433333335	0.7551879022727273	0.8408126199999999	0.8164004499999999	0.7757135	0.8164004499999999	0.9384612999999999	0.6943396	0.8164004499999999	0.6943396	0.6943396	0.8570873999999999	0.8164004499999999	0.9384612999999999	0.9384612999999999	0.8570873999999999	0.8164004499999999	0.7757135	0.8164004499999999	0.8570873999999999	0.8774308749999999	0.8570873999999999	0.8164004499999999	0.9384612999999999	0.9384612999999999	0.8164004499999999	0.8570873999999999	0.7428018781250001	0.7148505321428572	0.5442669666666669	0.5
0.2.3	0.47788620967741924	0.4809575799999999	0.45252516153846145	0.9836321875	0.8696540875000001	0.9695696874999999	0.4912230823529411	0.62127705	0.704834975	0.810638525	0.89419645	0.7883929	0.7270806	0.810638525	0.916442075	0.704834975	0.4798147199999999	0.4690932466666665	0.4690932466666665	0.40306002727272705	0.6523787999999999	0.6462770499999999	0.7270806	0.810638525	0.89419645	0.916442075	0.810638525	0.916442075	0.8328841499999999	0.7298349749999999	0.835638525	0.91919645	0.8133929	0.7298349749999999	0.835638525	0.7520806	0.67127705	0.754834975	0.649031425	0.7298349749999999	0.835638525	0.91919645	0.8133929	0.6462770499999999	0.7298349749999999	0.46960931250000004	0.44001267142857137	0.7034957	0.9464285875
0.2.4	0.1715521032258066	0.12999999375000004	0.25499999375000004	0.97999999375	0.8375	0.9625	0.0870588176470588	0.5249999999999999	0.6375	0.7625	0.8875	0.7625	0.6375	0.7625	0.8875	0.6499999999999999	0.14249999375	0.14249999375	0.15499999374999995	0.11279808181818174	0.38749999999999996	0.5125	0.625	0.75	0.875	0.875	0.75	0.875	0.75	0.6375	0.7625	0.8875	0.7625	0.6375	0.7625	0.6375	0.5125	0.6375	0.5125	0.625	0.75	0.875	0.75	0.5	0.625	0.012499999999999956	0.125	0.625	0.9375
0.3	0.4238075516129032	0.4995212	0.5763706153846153	0.9599999875	0.927918875	0.9901080625	0.4525187058823529	0.02499999999999991	0.25	0.5	0.75	0.5	0.2749999999999999	0.5249999999999999	0.7749999999999999	0.2749999999999999	0.5136237733333333	0.4995212	0.5136237733333333	0.4487000636363636	0.08000000000000007	0.050000000000000044	0.25	0.5	0.75	0.75	0.5	0.75	0.5	0.30000000000000004	0.55	0.8	0.55	0.30000000000000004	0.55	0.30000000000000004	0.10000000000000009	0.3500000000000001	0.10000000000000009	0.30000000000000004	0.55	0.8	0.55	0.050000000000000044	0.30000000000000004	0.437301421875	0.47044951428571424	0.42358490000000004	0.96179245
0.3.0	0.430259164516129	0.5128545333333333	0.5917552307692308	0.94666665	0.9038918333333333	0.98681075	0.4642834117647058	0.04999999999999993	0.033333333333333215	0.33333333333333337	0.6666666666666667	0.3666666666666666	0.06666666666666654	0.3999999999999999	0.7	0.06666666666666654	0.5269571066666666	0.5128545333333333	0.5269571066666666	0.45779097272727265	0.09999999999999998	0.07499999999999996	0.033333333333333215	0.3666666666666666	0.7	0.6666666666666667	0.3666666666666666	0.6666666666666667	0.33333333333333337	0.09999999999999998	0.4	0.7333333333333334	0.43333333333333324	0.09999999999999998	0.4	0.06666666666666676	0.10000000000000009	0.13333333333333341	0.125	0.09999999999999998	0.4	0.7333333333333334	0.43333333333333324	0.07499999999999996	0.09999999999999998	0.44980142187499994	0.4847352285714285	0.26477986666666664	0.9490566
0.3.0.0	0.4367107774193548	0.5272346666666666	0.6079719192307691	0.919999975	0.85583775	0.980216125	0.4760481176470588	0.07499999999999984	0.06666666666666654	0.04999999999999982	0.5	0.04999999999999993	0.09999999999999976	0.09999999999999987	0.5499999999999999	0.06666666666666654	0.5402904399999999	0.5261878666666666	0.5269571066666666	0.4668818818181818	0.11999999999999988	0.09999999999999987	0.06666666666666643	0.09999999999999987	0.5499999999999999	0.5499999999999999	0.04999999999999982	0.5	0.04999999999999982	0.1333333333333332	0.1499999999999999	0.6	0.1499999999999999	0.09999999999999998	0.10000000000000009	0.09999999999999998	0.125	0.13333333333333341	0.125	0.09999999999999998	0.10000000000000009	0.6	0.1499999999999999	0.09999999999999987	0.1333333333333332	0.462301421875	0.49977305357142854	0.29811319999999986	0.9235849
0.4	0.4044527129032257	0.4995212	0.5763706153846153	0.9599999875	0.927918875	0.9901080625	0.4642834117647058	0.04999999999999982	0.2749999999999999	0.5249999999999999	0.7749999999999999	0.5249999999999999	0.2749999999999999	0.5249999999999999	0.7749999999999999	0.2999999999999998	0.5128545333333332	0.5128545333333332	0.5261878666666666	0.4487000636363636	0.08000000000000007	0.050000000000000044	0.25	0.5	0.75	0.75	0.5	0.75	0.5	0.30000000000000004	0.55	0.8	0.55	0.30000000000000004	0.55	0.30000000000000004	0.10000000000000009	0.3500000000000001	0.10000000000000009	0.30000000000000004	0.55	0.8	0.55	0.050000000000000044	0.30000000000000004	0.437301421875	0.47044951428571424	0.42358490000000004	0.96179245
0.4.0	0.41090432580645164	0.5139013333333333	0.5925873038461538	0.94666665	0.9038918333333333	0.98681075	0.4760481176470587	0.07499999999999973	0.06666666666666643	0.3999999999999999	0.7	0.3666666666666666	0.06666666666666643	0.3666666666666666	0.7	0.06666666666666643	0.5261878666666666	0.5261878666666666	0.5261878666666666	0.45779097272727265	0.09999999999999998	0.07499999999999996	0.033333333333333215	0.3666666666666666	0.6666666666666667	0.7	0.33333333333333337	0.6666666666666667	0.3666666666666666	0.09999999999999998	0.43333333333333324	0.7333333333333334	0.4	0.06666666666666676	0.4	0.09999999999999998	0.125	0.13333333333333341	0.10000000000000009	0.06666666666666676	0.4	0.7333333333333334	0.4	0.07499999999999996	0.09999999999999998	0.44980142187500005	0.4854873392857143	0.26477986666666664	0.9490566
0.4.0.0	0.5463419419354838	0.6794455533333332	0.6993602692307692	0.919999975	0.91952375	0.9889732	0.611275488235294	0.2999999499999997	0.21666663333333303	0.3249999499999999	0.5499999999999999	0.04999999999999982	0.36666659999999995	0.27499995	0.77499995	0.21666663333333303	0.6808265033333334	0.6204693766666667	0.6204693766666667	0.597715740909091	0.29999995999999984	0.3249999499999998	0.36666659999999995	0.27499995	0.5	0.77499995	0.27499995	0.77499995	0.5499999	0.24999996666666657	0.37499994999999997	0.6	0.09999999999999998	0.24999996666666657	0.37499994999999997	0.4333332666666666	0.37499994999999986	0.31666663333333334	0.23749997499999997	0.24999996666666657	0.37499994999999997	0.6	0.09999999999999998	0.3249999499999998	0.24999996666666657	0.619685384375	0.67816085	0.49615373333333335	0.984615325
0.4.1	0.41090432580645153	0.5128545333333333	0.5763706153846153	0.94666665	0.9047539083333334	0.98681075	0.4642834117647058	0.04999999999999982	0.033333333333333215	0.3666666666666666	0.7	0.3666666666666666	0.033333333333333215	0.3666666666666666	0.7	0.06666666666666643	0.5135565033333334	0.5139013333333333	0.5262193366666665	0.45779097272727265	0.09999999999999998	0.07499999999999996	0.033333333333333215	0.33333333333333337	0.6666666666666667	0.6666666666666667	0.3666666666666666	0.7	0.3666666666666666	0.06666666666666676	0.4	0.7333333333333334	0.4	0.09999999999999998	0.43333333333333324	0.09999999999999998	0.125	0.16666666666666663	0.125	0.09999999999999998	0.43333333333333324	0.7333333333333334	0.4	0.07499999999999996	0.06666666666666676	0.44980142187499994	0.4847352285714286	0.23144653333333343	0.9490566
0.4.2	0.48684903548387104	0.5559058333333333	0.6409860153846154	0.94666665	0.9038918333333333	0.98681075	0.548989305882353	0.22499999999999998	0.2666666666666666	0.4666666666666667	0.8	0.6000000000000001	0.16666666666666663	0.5	0.7	0.29999999999999993	0.5688545466666666	0.6088545466666666	0.62218788	0.5375312454545456	0.24	0.19999999999999996	0.1333333333333333	0.4666666666666667	0.8	0.6666666666666667	0.4666666666666667	0.6666666666666667	0.33333333333333337	0.2666666666666666	0.4666666666666667	0.8	0.6000000000000001	0.2666666666666666	0.4666666666666667	0.1333333333333333	0.19999999999999996	0.2666666666666666	0.30000000000000004	0.2666666666666666	0.4666666666666667	0.8	0.6000000000000001	0.19999999999999996	0.2666666666666666	0.514801434375	0.5304495285714286	0.36477986666666673	0.9490566
0.5	0.4044527129032257	0.4995212	0.5763706153846153	0.96799999	0.9423351	0.99208645	0.4525187058823529	0.21999999999999997	0.41999999999999993	0.62	0.82	0.6199999999999999	0.4	0.6	0.8	0.41999999999999993	0.4995212	0.5128545333333332	0.5128545333333332	0.4214273363636364	0.019999999999999907	0.19999999999999996	0.4	0.6	0.8	0.8	0.6	0.8	0.6	0.4	0.6	0.8	0.6	0.4	0.6	0.4	0.21999999999999997	0.41999999999999993	0.21999999999999997	0.41999999999999993	0.6199999999999999	0.82	0.62	0.21999999999999997	0.41999999999999993	0.4123644875	0.4708616071428572	0.5388679200000001	0.96943396
0.5.0	0.4238075516129032	0.4995212	0.5763706153846153	0.9599999875	0.927918875	0.9901080625	0.4525187058823529	0.02499999999999991	0.2749999999999999	0.5249999999999999	0.7749999999999999	0.5249999999999999	0.25	0.5	0.75	0.2749999999999999	0.5002904399999999	0.5136237733333333	0.5136237733333333	0.4487000636363636	0.08000000000000007	0.050000000000000044	0.25	0.5	0.75	0.75	0.5	0.75	0.5	0.30000000000000004	0.55	0.8	0.55	0.30000000000000004	0.55	0.30000000000000004	0.10000000000000009	0.3500000000000001	0.10000000000000009	0.30000000000000004	0.55	0.8	0.55	0.050000000000000044	0.30000000000000004	0.4373644875	0.4708616071428572	0.42358490000000004	0.96179245
0.6	0.04516129032258076	0.3565217391304347	0.4347826086956522	0.9565217391304348	0.8695652173913043	0.9565217391304348	0.26956521739130435	0.6608695652173913	0.7391304347826086	0.8260869565217391	0.9130434782608696	0.8260869565217391	0.7478260869565216	0.8347826086956521	0.9217391304347826	0.7478260869565216	0.3565217391304347	0.34782608695652173	0.3565217391304347	0.0608695652173914	0.5826086956521739	0.6608695652173913	0.7478260869565216	0.8260869565217391	0.9130434782608696	0.9130434782608696	0.8347826086956521	0.9217391304347826	0.8347826086956521	0.7391304347826086	0.8260869565217391	0.9130434782608696	0.8260869565217391	0.7478260869565216	0.8347826086956521	0.7478260869565216	0.6695652173913043	0.7565217391304347	0.6695652173913043	0.7565217391304347	0.8434782608695652	0.9217391304347826	0.8347826086956521	0.6695652173913043	0.7478260869565216	0.31304347826086953	0.4	0.7391304347826086	0.9565217391304348
0.6.0	0.3872301419354838	0.3372207599999999	0.28667498461538454	0.9878205076923077	0.8	0.9538461538461539	0.3654048823529411	0.766939723076923	0.8183599846153846	0.8834698615384615	0.9348901230769231	0.8697802461538462	0.8320496	0.8834698615384615	0.9485797384615384	0.8183599846153846	0.3372207599999999	0.32535642666666653	0.32535642666666653	0.29653581818181796	0.7325990769230769	0.7823243384615384	0.8320496	0.8834698615384615	0.9348901230769231	0.9485797384615384	0.8834698615384615	0.9485797384615384	0.897159476923077	0.8337446	0.898854476923077	0.9502747384615384	0.8851648615384615	0.8337446	0.898854476923077	0.8474342153846154	0.7977089538461538	0.8491292153846154	0.7840193384615385	0.8337446	0.898854476923077	0.9502747384615384	0.8851648615384615	0.7823243384615384	0.8337446	0.32313852499999984	0.2726174857142857	0.7296237076923077	0.9230769230769231
0.6.0.0	0.4240965096774193	0.37531600666666665	0.3306310384615384	0.9856060545454546	0.7636363636363637	0.9454545454545454	0.39901833529411757	0.7245651272727271	0.7853345272727272	0.8622825636363636	0.9230519636363637	0.8461039272727273	0.8015131636363636	0.8622825636363636	0.9392306	0.7853345272727272	0.37531600666666665	0.3634516733333333	0.3634516733333333	0.3484838818181817	0.6839807272727272	0.7427469454545454	0.8015131636363636	0.8622825636363636	0.9230519636363637	0.9392306	0.8622825636363636	0.9392306	0.8784612	0.8035163454545454	0.8804643818181819	0.9412337818181818	0.8642857454545454	0.8035163454545454	0.8804643818181819	0.8196949818181818	0.7609287636363636	0.8216981636363636	0.7447501272727273	0.8035163454545454	0.8804643818181819	0.9412337818181818	0.8642857454545454	0.7427469454545454	0.8035163454545454	0.3945671125	0.3542501571428571	0.784360509090909	0.9610389727272727
0.6.0.0.0	0.524739658064516	0.4118727533333332	0.3728119000000001	0.9824074	0.711111111111111	0.9333333333333333	0.46353024117647057	0.7852132	0.8594869111111111	0.8926066	0.9668803111111111	0.9337606222222222	0.8183328888888889	0.8926066	0.9257262888888889	0.8594869111111111	0.4118727533333334	0.43656516666666667	0.43656516666666667	0.45863093636363617	0.77688416	0.7852132	0.8183328888888889	0.8926066	0.9668803111111111	0.9257262888888889	0.8926066	0.9257262888888889	0.8514525777777777	0.8594869111111111	0.8926066	0.9668803111111111	0.9337606222222222	0.8594869111111111	0.8926066	0.8183328888888889	0.7852132	0.8594869111111111	0.8263672222222223	0.8594869111111111	0.8926066	0.9668803111111111	0.9337606222222222	0.7852132	0.8594869111111111	0.4506110125	0.3934181	0.7973685333333334	0.9523809666666667
0.6.0.0.0.0	0.5279654645161289	0.4118727533333332	0.3728119000000001	0.980208325	0.675	0.925	0.46353024117647057	0.75836485	0.841922775	0.879182425	0.96274035	0.9254807	0.7956245	0.879182425	0.916442075	0.841922775	0.4118727533333334	0.43656516666666667	0.43656516666666667	0.45863093636363617	0.77688416	0.75836485	0.7956245	0.879182425	0.96274035	0.916442075	0.879182425	0.916442075	0.8328841499999999	0.841922775	0.879182425	0.96274035	0.9254807	0.841922775	0.879182425	0.7956245	0.75836485	0.841922775	0.804663125	0.841922775	0.879182425	0.96274035	0.9254807	0.75836485	0.841922775	0.4506110125	0.3934181	0.7720396	0.9464285875
0.6.0.0.0.0.0	0.6338289241935484	0.4518615033333333	0.4069788307692309	0.9736111	0.5666666666666667	0.9	0.49969755294117657	0.802372675	0.8272594916666667	0.871789075	0.9554704166666667	0.9109408333333333	0.7881077333333333	0.871789075	0.9163186583333334	0.8272594916666667	0.4536348933333334	0.4685936266666667	0.4671650666666668	0.5729825204545452	0.81410897	0.8076836125	0.7881077333333334	0.871789075	0.9554704166666667	0.9163186583333334	0.871789075	0.9163186583333334	0.8326373166666666	0.8272594916666667	0.871789075	0.9554704166666667	0.9109408333333333	0.8272594916666667	0.871789075	0.7881077333333334	0.8076836125	0.8272594916666667	0.83704743125	0.8272594916666667	0.871789075	0.9554704166666667	0.9109408333333333	0.8076836125	0.8272594916666667	0.50811810625	0.4569333714285714	0.81298525	0.9723684
0.6.0.0.0.0.0.0	0.7329833145161291	0.6490241766666667	0.6348721038461539	0.9208333	0.1333333333333333	0.7	0.6723071529411766	0.802372675	0.8272594916666667	0.8076836125	0.86641125	0.86641125	0.7881077333333333	0.8076836125	0.748955975	0.8272594916666667	0.6507975666666665	0.66172363	0.66432774	0.7086429795454546	0.81410897	0.8076836125	0.7881077333333334	0.8076836125	0.86641125	0.748955975	0.8076836125	0.748955975	0.748955975	0.8272594916666667	0.8076836125	0.86641125	0.86641125	0.8272594916666667	0.8076836125	0.7881077333333334	0.8076836125	0.8272594916666667	0.83704743125	0.8272594916666667	0.8076836125	0.86641125	0.86641125	0.8076836125	0.8272594916666667	0.6984318656249999	0.6701140928571429	0.828063425	0.921135925
0.6.0.0.0.0.0.1	0.7562635548387097	0.63309762	0.5927250692307693	0.9841529875	0.8414105375	0.974213725	0.6611365411764706	0.88999995	0.8866666	0.88999995	0.93999995	0.8799999000000001	0.8933333	0.88999995	0.95	0.8866666	0.6319547600000001	0.6310283799999999	0.6310283799999999	0.6967050113636364	0.88799994	0.88999995	0.8933333	0.88999995	0.93999995	0.95	0.88999995	0.95	0.9	0.8866666	0.88999995	0.93999995	0.8799999000000001	0.8866666	0.88999995	0.8933333	0.88999995	0.8866666	0.884999925	0.8866666	0.88999995	0.93999995	0.8799999000000001	0.88999995	0.8866666	0.641635578125	0.6075835321428572	0.8714034333333334	0.9585526
0.6.0.0.0.0.0.1.0	0.8144533322580645	0.7400527033333333	0.7182411384615385	0.97972975	0.8035332333333334	0.962334775	0.7555086735294119	0.88999995	0.8866666	0.88999995	0.8799999000000001	0.8799999000000001	0.8933333	0.88999995	0.9	0.8866666	0.7376817733333333	0.7403543933333334	0.7385809033333333	0.7763185204545454	0.88799994	0.88999995	0.8933333	0.88999995	0.8799999000000001	0.9	0.88999995	0.9	0.9	0.8866666	0.88999995	0.8799999000000001	0.8799999000000001	0.8866666	0.88999995	0.8933333	0.88999995	0.8866666	0.884999925	0.8866666	0.88999995	0.8799999000000001	0.8799999000000001	0.88999995	0.8866666	0.7467988000000001	0.7290858607142857	0.9143859333333333	0.98157895
0.6.0.0.0.0.0.1.1	0.8545692451612905	0.7742113066666667	0.7401614807692307	0.968305975	0.84344065	0.9484274500000001	0.797637405882353	0.97694425	0.97574055	0.97694425	0.97333315	0.97333315	0.97814795	0.97694425	0.98055535	0.97574055	0.7742113066666667	0.7720202766666667	0.7724791066666666	0.8158498863636364	0.97276045	0.97694425	0.97814795	0.97694425	0.97333315	0.98055535	0.97694425	0.98055535	0.98055535	0.97574055	0.97694425	0.97333315	0.97333315	0.97574055	0.97694425	0.97814795	0.97694425	0.97574055	0.9751387	0.97574055	0.97694425	0.97333315	0.97333315	0.97694425	0.97574055	0.785036215625	0.7568208642857143	0.92840475	0.9171052
0.6.0.0.0.0.1	0.5720198677419354	0.5029185199999999	0.47644770384615387	0.9736111	0.5666666666666667	0.9	0.5438647411764705	0.75836485	0.7892303666666667	0.8389099	0.9503204666666667	0.9006409333333333	0.7274993333333333	0.8389099	0.8885894333333333	0.7892303666666667	0.5029185199999999	0.5263828633333334	0.5276109333333334	0.5198702749999997	0.77688416	0.75836485	0.7274993333333333	0.8389099	0.9503204666666667	0.8885894333333333	0.8389099	0.8885894333333333	0.7771788666666667	0.7892303666666667	0.8389099	0.9503204666666667	0.9006409333333333	0.7892303666666667	0.8389099	0.7274993333333333	0.75836485	0.7892303666666667	0.804663125	0.7892303666666667	0.8389099	0.9503204666666667	0.9006409333333333	0.75836485	0.7892303666666667	0.53596641875	0.48965134642857144	0.6960527999999999	0.92857145
0.6.0.0.0.1	0.575303551612903	0.5175143266666666	0.49470602307692313	0.9812939285714286	0.8510332428571429	0.9652225	0.5557349882352942	0.75836485	0.8193403142857143	0.8619227714285714	0.9574175428571429	0.9148350857142857	0.7664279999999999	0.8619227714285714	0.9045052285714286	0.8193403142857143	0.5163714666666667	0.54220674	0.54220674	0.5132070818181815	0.77688416	0.75836485	0.7664279999999999	0.8619227714285714	0.9574175428571429	0.9045052285714286	0.8619227714285714	0.9045052285714286	0.8090104571428571	0.8193403142857143	0.8619227714285714	0.9574175428571429	0.9148350857142857	0.8193403142857143	0.8619227714285714	0.7664279999999999	0.75836485	0.8193403142857143	0.804663125	0.8193403142857143	0.8619227714285714	0.9574175428571429	0.9148350857142857	0.75836485	0.8193403142857143	0.5256532125	0.47918061428571435	0.7394738285714286	0.9387755285714285
0.6.0.0.0.1.0	0.6244163758064514	0.6194219533333334	0.6090855307692308	0.9738115	0.8038899500000001	0.9513115	0.6452936676470589	0.75836485	0.7892303666666667	0.80669188	0.94038456	0.88076912	0.7274993333333333	0.80669188	0.86630732	0.7892303666666667	0.6178713033333334	0.6413356466666666	0.6425637166666667	0.5807949727272727	0.77688416	0.75836485	0.7274993333333333	0.80669188	0.94038456	0.86630732	0.80669188	0.86630732	0.73261464	0.7892303666666667	0.80669188	0.94038456	0.88076912	0.7892303666666667	0.80669188	0.7274993333333333	0.75836485	0.7892303666666667	0.804663125	0.7892303666666667	0.80669188	0.94038456	0.88076912	0.75836485	0.7892303666666667	0.619737878125	0.5853901571428572	0.6960527999999999	0.91428574
0.6.0.0.0.2	0.5687940612903224	0.5029185199999999	0.47644770384615387	0.9773809428571428	0.6285714285714286	0.9142857142857143	0.5438647411764705	0.75836485	0.8193403142857143	0.8619227714285714	0.9574175428571429	0.9148350857142857	0.7664279999999999	0.8619227714285714	0.9045052285714286	0.8193403142857143	0.5029185199999999	0.5263828633333334	0.5276109333333334	0.5198702749999997	0.77688416	0.75836485	0.7664279999999999	0.8619227714285714	0.9574175428571429	0.9045052285714286	0.8619227714285714	0.9045052285714286	0.8090104571428571	0.8193403142857143	0.8619227714285714	0.9574175428571429	0.9148350857142857	0.8193403142857143	0.8619227714285714	0.7664279999999999	0.75836485	0.8193403142857143	0.804663125	0.8193403142857143	0.8619227714285714	0.9574175428571429	0.9148350857142857	0.75836485	0.8193403142857143	0.53596641875	0.48965134642857144	0.7394738285714286	0.9387755285714285
0.6.0.0.1	0.42732231612903215	0.37531600666666665	0.3306310384615384	0.98416666	0.74	0.94	0.39901833529411757	0.69702164	0.76386798	0.84851082	0.91535716	0.83071432	0.78166448	0.84851082	0.93315366	0.76386798	0.37531600666666665	0.3634516733333333	0.3634516733333333	0.3484838818181817	0.6523787999999999	0.71702164	0.78166448	0.84851082	0.91535716	0.93315366	0.84851082	0.93315366	0.86630732	0.7838679799999999	0.86851082	0.93535716	0.85071432	0.78386798	0.86851082	0.80166448	0.73702164	0.8038679799999999	0.71922514	0.78386798	0.86851082	0.93535716	0.85071432	0.71702164	0.7838679799999999	0.3945671125	0.3542501571428571	0.76279656	0.95714287
0.6.0.0.1.0	0.5269990338709676	0.5828652066666666	0.5669046692307692	0.97817625	0.8365749583333333	0.95942625	0.5807817617647058	0.62127705	0.6064466333333334	0.7475180333333333	0.8589286	0.7178572	0.6361074666666666	0.7475180333333333	0.8885894333333333	0.6064466333333334	0.5813145566666666	0.5682221533333333	0.5694502233333332	0.47064791818181806	0.6523787999999999	0.6462770499999999	0.6361074666666666	0.7475180333333333	0.8589286	0.8885894333333333	0.7475180333333333	0.8885894333333333	0.7771788666666667	0.6397799666666666	0.7808513666666667	0.8922619333333334	0.7511905333333333	0.6397799666666666	0.7808513666666667	0.6694408000000001	0.67127705	0.6731133	0.649031425	0.6397799666666666	0.7808513666666667	0.8922619333333334	0.7511905333333333	0.6462770499999999	0.6397799666666666	0.563693978125	0.5462222142857143	0.6046609333333333	0.92857145
0.6.0.0.2	0.47466040322580627	0.4809575799999999	0.45252516153846145	0.9854508333333334	0.8841369666666666	0.9729508333333333	0.4912230823529411	0.6633573777777777	0.7376310888888888	0.8316786888888889	0.9059524	0.8119048	0.7574049777777777	0.8316786888888889	0.9257262888888889	0.7376310888888888	0.4798147199999999	0.4690932466666665	0.4690932466666665	0.40306002727272705	0.6523787999999999	0.6855796	0.7574049777777777	0.8316786888888889	0.9059524	0.9257262888888889	0.8316786888888889	0.9257262888888889	0.8514525777777777	0.7598533111111111	0.8539009111111111	0.9281746222222222	0.8341270222222222	0.7598533111111111	0.8539009111111111	0.7796272	0.7078018222222222	0.7820755333333334	0.6880279333333333	0.7598533111111111	0.8539009111111111	0.9281746222222222	0.8341270222222222	0.6855796	0.7598533111111111	0.46960931250000004	0.44001267142857137	0.7364406222222222	0.9523809666666667
0.6.0.0.2.0	0.5824136467741935	0.7040554066666667	0.7081565192307693	0.9738115	0.8038899500000001	0.9513115	0.6877142911764706	0.62127705	0.6064466333333334	0.69702164	0.83071432	0.66142864	0.6361074666666666	0.69702164	0.86630732	0.6064466333333334	0.7025047566666667	0.6906404233333334	0.6906404233333334	0.5541149204545455	0.6523787999999999	0.6462770499999999	0.6361074666666666	0.69702164	0.83071432	0.86630732	0.69702164	0.86630732	0.73261464	0.6397799666666666	0.73702164	0.87071432	0.7014286399999999	0.6397799666666666	0.73702164	0.6694408000000001	0.67127705	0.6731133	0.649031425	0.6397799666666666	0.73702164	0.87071432	0.7014286399999999	0.6462770499999999	0.6397799666666666	0.677309790625	0.6773846464285714	0.6046609333333333	0.91428574
0.6.0.0.2.0.0	0.6830567951612903	0.7406121533333333	0.7503373807692308	0.9563525	0.6731499166666667	0.9188525	0.7522261970588235	0.75836485	0.7892303666666667	0.75836485	0.9006409333333333	0.8509614	0.7274993333333333	0.75836485	0.7771788666666667	0.7892303666666667	0.7390615033333333	0.7637539166666667	0.7637539166666667	0.6642619750000001	0.77688416	0.75836485	0.7274993333333333	0.75836485	0.9006409333333333	0.7771788666666667	0.75836485	0.7771788666666667	0.6657683	0.7892303666666667	0.75836485	0.9006409333333333	0.8509614	0.7892303666666667	0.75836485	0.7274993333333333	0.75836485	0.7892303666666667	0.804663125	0.7892303666666667	0.75836485	0.9006409333333333	0.8509614	0.75836485	0.7892303666666667	0.733353690625	0.7165525892857143	0.6960527999999999	0.8571429
0.6.0.0.2.0.0.0	0.6862826016129031	0.7406121533333333	0.7503373807692308	0.93452875	0.6731499166666667	0.87827875	0.7522261970588235	0.75836485	0.7892303666666667	0.75836485	0.8509614	0.8509614	0.7274993333333333	0.75836485	0.6657683	0.7892303666666667	0.7390615033333333	0.7637539166666667	0.7637539166666667	0.6642619750000001	0.77688416	0.75836485	0.7274993333333333	0.75836485	0.8509614	0.6657683	0.75836485	0.6657683	0.6657683	0.7892303666666667	0.75836485	0.8509614	0.8509614	0.7892303666666667	0.75836485	0.7274993333333333	0.75836485	0.7892303666666667	0.804663125	0.7892303666666667	0.75836485	0.8509614	0.8509614	0.75836485	0.7892303666666667	0.733353690625	0.7165525892857143	0.6960527999999999	0.78571435
0.6.0.0.2.0.0.1	0.7427952548387097	0.7698718633333332	0.7756273692307691	0.985516	0.6740825166666666	0.7565575	0.7772746705882352	0.7826284	0.8063857666666666	0.7826284	0.8539005	0.8539005	0.7588710333333333	0.7826284	0.7113563	0.8063857666666666	0.7670578933333333	0.7860637866666667	0.7860637866666667	0.7384665818181817	0.79688282	0.7826284	0.7588710333333333	0.7826284	0.8539005	0.7113563	0.7826284	0.7113563	0.7113563	0.8063857666666666	0.7826284	0.8539005	0.8539005	0.8063857666666667	0.7826284	0.7588710333333333	0.7826284	0.8063857666666667	0.81826445	0.8063857666666667	0.7826284	0.8539005	0.8539005	0.7826284	0.8063857666666666	0.7780858374999999	0.7672551714285714	0.7799533	0.5714287
0.6.0.0.2.0.1	0.5856394532258065	0.7040554066666667	0.7081565192307693	0.967264375	0.7548624375	0.939139375	0.6877142911764706	0.62127705	0.6064466333333334	0.62127705	0.7883929	0.5767857999999999	0.6361074666666666	0.62127705	0.8328841499999999	0.6064466333333334	0.7025047566666667	0.6906404233333334	0.6906404233333334	0.5541149204545455	0.6523787999999999	0.6462770499999999	0.6361074666666666	0.62127705	0.7883929	0.8328841499999999	0.62127705	0.8328841499999999	0.6657683	0.6397799666666666	0.67127705	0.8383929	0.6267858	0.6397799666666666	0.67127705	0.6694408000000001	0.67127705	0.6731133	0.649031425	0.6397799666666666	0.67127705	0.8383929	0.6267858	0.6462770499999999	0.6397799666666666	0.677309790625	0.6773846464285714	0.6046609333333333	0.8928571750000001
0.6.0.0.2.0.1.0	0.6954042306451613	0.7912733966666666	0.7988842807692307	0.9671875	0.8003881833333334	0.9109375	0.7651132147058823	0.65535725	0.6291667666666667	0.65535725	0.5767857999999999	0.5767857999999999	0.6815477333333333	0.65535725	0.7339287	0.6291667666666667	0.7902235366666666	0.76927115	0.76927115	0.6744177159090909	0.67964296	0.6803572499999999	0.6815477333333333	0.65535725	0.5767857999999999	0.7339287	0.65535725	0.7339287	0.7339287	0.6625000999999999	0.70535725	0.6767858	0.6267858	0.6625000999999999	0.70535725	0.7148810666666667	0.70535725	0.6958334333333334	0.666071525	0.6625000999999999	0.70535725	0.6767858	0.6267858	0.6803572499999999	0.6625000999999999	0.769089784375	0.7822760678571428	0.7218254666666666	0.92738095
0.6.0.1	0.48706683225806435	0.37377750666666654	0.3288558461538462	0.9856060545454546	0.7636363636363637	0.9454545454545454	0.429916788235294	0.8242653454545454	0.8850347454545454	0.9121326727272727	0.9729020727272727	0.9458041454545455	0.8513632727272726	0.9121326727272727	0.9392306	0.8850347454545454	0.37377750666666665	0.3984699199999999	0.3984699199999999	0.40668287272727255	0.7971674181818182	0.8242653454545454	0.8513632727272726	0.9121326727272727	0.9729020727272727	0.9392306	0.9121326727272727	0.9392306	0.8784612	0.8850347454545454	0.9121326727272727	0.9729020727272727	0.9458041454545455	0.8850347454545455	0.9121326727272727	0.8513632727272726	0.8242653454545454	0.8850347454545455	0.8579368181818182	0.8850347454545455	0.9121326727272727	0.9729020727272727	0.9458041454545455	0.8242653454545454	0.8850347454545454	0.37918242499999977	0.31178542857142844	0.7303144909090908	0.9090909090909091
0.6.0.1.0	0.5311212354838708	0.4648232733333334	0.43249165	0.9824074	0.711111111111111	0.9333333333333333	0.5102512882352941	0.7852132	0.8594869111111111	0.8926066	0.9668803111111111	0.9337606222222222	0.8183328888888889	0.8926066	0.9257262888888889	0.8594869111111111	0.4648232733333334	0.48828761666666665	0.48951568666666667	0.4679222113636361	0.77688416	0.7852132	0.8183328888888889	0.8926066	0.9668803111111111	0.9257262888888889	0.8926066	0.9257262888888889	0.8514525777777777	0.8594869111111111	0.8926066	0.9668803111111111	0.9337606222222222	0.8594869111111111	0.8926066	0.8183328888888889	0.7852132	0.8594869111111111	0.8263672222222223	0.8594869111111111	0.8926066	0.9668803111111111	0.9337606222222222	0.7852132	0.8594869111111111	0.46453783125000003	0.408018675	0.6703843777777778	0.8888888888888888
0.6.1	0.0926267322580645	0.12941176470588234	0.23529411764705888	0.9411764705882353	0.8235294117647058	0.9411764705882353	0.0235294117647058	0.5529411764705882	0.6588235294117646	0.7764705882352941	0.8941176470588235	0.776470588235294	0.6588235294117646	0.776470588235294	0.8941176470588235	0.6705882352941175	0.12941176470588234	0.12941176470588234	0.14117647058823524	0.07142857727272722	0.47058823529411764	0.5647058823529412	0.6588235294117646	0.7647058823529411	0.8823529411764706	0.8823529411764706	0.7764705882352941	0.8941176470588235	0.7764705882352941	0.6705882352941177	0.788235294117647	0.9058823529411765	0.788235294117647	0.6823529411764706	0.8	0.6823529411764706	0.5882352941176471	0.7058823529411764	0.5882352941176471	0.6823529411764706	0.8	0.9058823529411765	0.788235294117647	0.5647058823529412	0.6705882352941177	0.12773109999999988	0.22184874705882351	0.6806722764705883	0.9411764705882353
0.6.2	0.14301843548387094	0.0853333266666666	0.2053333266666667	0.97866666	0.8266666666666667	0.96	0.0870588176470588	0.4933333333333333	0.6133333333333333	0.7466666666666666	0.88	0.7466666666666666	0.6133333333333333	0.7466666666666666	0.88	0.6266666666666666	0.08533332666666671	0.08533332666666671	0.0986666599999999	0.09788961818181796	0.4	0.5066666666666666	0.6133333333333333	0.7333333333333334	0.8666666666666667	0.8666666666666667	0.7466666666666666	0.88	0.7466666666666666	0.6266666666666667	0.76	0.8933333333333333	0.76	0.6399999999999999	0.7733333333333333	0.6399999999999999	0.5333333333333333	0.6666666666666667	0.5333333333333333	0.6399999999999999	0.7733333333333333	0.8933333333333333	0.76	0.5066666666666666	0.6266666666666667	0.03749999999999987	0.07999999999999996	0.6	0.9333333333333333
0.6.2.0	0.2699614709677419	0.1593749866666665	0.16850959999999993	0.9762019230769231	0.8	0.9538461538461539	0.2053308588235292	0.5692307384615384	0.7076922769230769	0.7769230615384615	0.9307692153846154	0.8615384307692308	0.638461523076923	0.7923076769230769	0.8615384615384616	0.7230768923076922	0.1593749866666665	0.2193749733333331	0.23270830666666642	0.2126445909090907	0.4999999538461538	0.5692307384615384	0.638461523076923	0.7769230615384615	0.9307692153846154	0.8461538461538461	0.7923076769230769	0.8615384615384616	0.7076923076923076	0.7076922769230769	0.7769230615384615	0.9307692153846154	0.8615384307692308	0.7230768923076922	0.7923076769230769	0.638461523076923	0.5692307384615384	0.7230768923076922	0.6538461076923077	0.7230768923076922	0.7923076769230769	0.9307692153846154	0.8615384307692308	0.5692307384615384	0.7076922769230769	0.14999997499999984	0.09285712857142847	0.6230769076923077	0.9230769230769231
0.6.2.1	0.19269875161290329	0.18914883999999998	0.20286404615384623	0.9753846076923077	0.9197871307692308	0.9812736538461538	0.1776523352941176	0.41538461538461524	0.5538461538461538	0.7076923076923076	0.8615384615384616	0.7076923076923076	0.5538461538461538	0.7076923076923076	0.8615384615384616	0.5692307692307691	0.18800598000000002	0.18914883999999998	0.2024821733333333	0.15246576363636355	0.3076923076923077	0.4307692307692308	0.5538461538461538	0.6923076923076923	0.8461538461538461	0.8461538461538461	0.7076923076923076	0.8615384615384616	0.7076923076923076	0.5692307692307692	0.7230769230769231	0.8769230769230769	0.7230769230769231	0.5846153846153845	0.7384615384615385	0.5846153846153845	0.46153846153846156	0.6153846153846154	0.46153846153846156	0.5846153846153845	0.7384615384615385	0.8769230769230769	0.7230769230769231	0.4307692307692308	0.5692307692307692	0.11254219999999993	0.10004822857142859	0.5384615384615384	0.9230769230769231
0.6.2.1.0	0.3004519951612905	0.41224666666666665	0.45849540384615384	0.9644444333333333	0.8910499722222223	0.9729508333333333	0.37414354411764694	0.15555555555555545	0.3555555555555555	0.5777777777777777	0.7999999999999999	0.5777777777777777	0.3555555555555555	0.5777777777777777	0.7999999999999999	0.37777777777777766	0.41069601666666655	0.41069601666666655	0.42402934999999986	0.30352065681818174	0.09999999999999998	0.1777777777777777	0.3555555555555555	0.5555555555555556	0.7777777777777778	0.7777777777777778	0.5777777777777777	0.7999999999999999	0.5777777777777777	0.37777777777777777	0.6	0.8222222222222222	0.6	0.3999999999999999	0.6222222222222222	0.3999999999999999	0.2222222222222222	0.4444444444444444	0.2222222222222222	0.3999999999999999	0.6222222222222222	0.8222222222222222	0.6	0.1777777777777777	0.37777777777777777	0.32024267812499996	0.33742020357142855	0.33333333333333337	0.8888888888888888
0.6.2.1.0.0	0.42739503064516116	0.48628832666666666	0.5439280884615385	0.9558035714285714	0.8599213928571429	0.9652225	0.49241558529411755	0.2999999499999999	0.45714279999999996	0.5857142571428571	0.8714285428571429	0.7428570857142858	0.32857140000000007	0.6142856857142857	0.7428571428571429	0.48571422857142843	0.4847376766666667	0.5447376633333334	0.5580709966666666	0.4182756295454544	0.34999994	0.2999999499999999	0.32857140000000007	0.5857142571428571	0.8714285428571429	0.7142857142857143	0.6142856857142857	0.7428571428571429	0.4571428571428571	0.45714279999999996	0.5857142571428571	0.8714285428571429	0.7428570857142858	0.48571422857142854	0.6142856857142857	0.32857140000000007	0.2999999499999999	0.48571422857142854	0.437499925	0.48571422857142854	0.6142856857142857	0.8714285428571429	0.7428570857142858	0.2999999499999999	0.45714279999999996	0.4327426531249998	0.41599161785714267	0.2999999714285714	0.8571428571428572
0.6.2.1.0.0.0	0.6449807403225805	0.7016835666666666	0.7054197807692307	0.97131148	0.8038899500000001	0.9513115	0.717877444117647	0.75836485	0.7892303666666667	0.80669188	0.94038456	0.88076912	0.7274993333333333	0.80669188	0.86630732	0.7892303666666667	0.7001329166666667	0.72482533	0.72482533	0.6123139113636364	0.77688416	0.75836485	0.7274993333333333	0.80669188	0.94038456	0.86630732	0.80669188	0.86630732	0.73261464	0.7892303666666667	0.80669188	0.94038456	0.88076912	0.7892303666666667	0.80669188	0.7274993333333333	0.75836485	0.7892303666666667	0.804663125	0.7892303666666667	0.80669188	0.94038456	0.88076912	0.75836485	0.7892303666666667	0.661925103125	0.6349199178571429	0.5055765666666667	0.8
0.6.3	0.4652492854838708	0.32202124333333326	0.2691370807692307	0.9513929681818182	0.7272727272727273	0.9090909090909091	0.3839899794117646	0.8242653454545454	0.8850347454545454	0.9121326727272727	0.9729020727272727	0.9458041454545455	0.8513632727272726	0.9121326727272727	0.9392306	0.8850347454545454	0.32202124333333326	0.34641953666666647	0.34671365666666654	0.40668287272727255	0.7971674181818182	0.8242653454545454	0.8513632727272726	0.9121326727272727	0.9729020727272727	0.9392306	0.9121326727272727	0.9392306	0.8784612	0.8850347454545454	0.9121326727272727	0.9729020727272727	0.9458041454545455	0.8850347454545455	0.9121326727272727	0.8513632727272726	0.8242653454545454	0.8850347454545455	0.8579368181818182	0.8850347454545455	0.9121326727272727	0.9729020727272727	0.9458041454545455	0.8242653454545454	0.8850347454545454	0.37918242499999977	0.31178542857142844	0.7303144909090908	0.9090909090909091
31	0.9013318709677419	0.9154384466666667	0.9214973923076923	0.9282142	0.94331875	0.93781105	0.9209751	0.91927765	0.9336851	0.91927765	0.9625	0.9625	0.9048702	0.91927765	0.8760553	0.9336851	0.9154384466666667	0.9269644066666667	0.9269644066666667	0.8890477113636364	0.9279221200000001	0.9192776500000001	0.9048702	0.91927765	0.9625	0.8760553	0.9192776500000001	0.8760553	0.8760553	0.9336851	0.91927765	0.9625	0.9625	0.9336851	0.9192776500000001	0.9048702	0.9192776500000001	0.9336851	0.940888825	0.9336851	0.9192776500000001	0.9625	0.9625	0.9192776500000001	0.9336851	0.9146996468749999	0.907871025	0.9038781	0.9015151
32	0.855299475471698	0.9252737547169811	0.9403823886792453	0.9940733037735849	0.9823146603773585	0.9936175330188679	0.9186734735849057	0.9565821698113207	0.9716908037735849	0.9782910849056604	0.9933997188679246	0.9867994377358491	0.9631824509433962	0.9782910849056604	0.9848913660377359	0.9716908037735849	0.9252737547169811	0.9337821075471698	0.9337821075471698	0.8998149783018867	0.9499818886792453	0.9565821698113207	0.9631824509433963	0.9782910849056604	0.9933997188679246	0.9848913660377359	0.9782910849056604	0.9848913660377359	0.9697827320754717	0.9716908037735849	0.9782910849056604	0.9933997188679246	0.9867994377358491	0.9716908037735849	0.9782910849056604	0.9631824509433963	0.9565821698113207	0.9716908037735849	0.9650905226415094	0.9716908037735849	0.9782910849056604	0.9933997188679246	0.9867994377358491	0.9565821698113207	0.9716908037735849	0.9285567632075472	0.9351570443396227	0.973439337735849	0.9975741264150944
32.0	0.8271507841463415	0.9067257036585366	0.9248336158536585	0.9923386609756097	0.9771384634146342	0.991749493902439	0.8983260646341463	0.9469848975609756	0.9650928097560976	0.9734924487804878	0.9916003609756098	0.9832007219512195	0.9553845365853658	0.9734924487804878	0.981892087804878	0.9650928097560976	0.9067257036585366	0.9164339768292683	0.9164339768292683	0.8810840975609756	0.9385852585365854	0.9469848975609756	0.9553845365853658	0.9734924487804878	0.9916003609756098	0.981892087804878	0.9734924487804878	0.981892087804878	0.963784175609756	0.9650928097560976	0.9734924487804878	0.9916003609756098	0.9832007219512195	0.9650928097560976	0.9734924487804878	0.9553845365853658	0.9469848975609756	0.9650928097560976	0.9566931707317073	0.9650928097560976	0.9734924487804878	0.9916003609756098	0.9832007219512195	0.9469848975609756	0.9650928097560976	0.9111020243902439	0.9195016634146341	0.9672206780487805	0.9968641146341464
32.0.0	0.8182867217948718	0.9019424064102565	0.9209789294871795	0.9919457717948718	0.9759660769230769	0.991326391025641	0.8931120166666667	0.9442661743589743	0.9633026974358975	0.9721330871794872	0.9911696102564103	0.9823392205128205	0.9530965641025642	0.9721330871794872	0.980963476923077	0.9633026974358975	0.9019424064102565	0.9121485397435898	0.9121485397435898	0.8749858461538462	0.9354357846153846	0.9442661743589743	0.9530965641025642	0.9721330871794872	0.9911696102564103	0.980963476923077	0.9721330871794872	0.980963476923077	0.9619269538461539	0.9633026974358975	0.9721330871794872	0.9911696102564103	0.9823392205128205	0.9633026974358975	0.9721330871794872	0.9530965641025642	0.9442661743589743	0.9633026974358975	0.9544723076923077	0.9633026974358975	0.9721330871794872	0.9911696102564103	0.9823392205128205	0.9442661743589743	0.9633026974358975	0.9065431538461539	0.9153735435897437	0.9655396871794871	0.9967033
32.0.0.0	0.8084643824324325	0.896641995945946	0.9167075202702702	0.9915104081081081	0.9746669459459459	0.9908575472972972	0.8873342878378379	0.9412535351351351	0.9613190594594595	0.9706267675675676	0.9906922918918919	0.9813845837837838	0.9505612432432432	0.9706267675675676	0.9799344756756757	0.9613190594594595	0.896641995945946	0.9073998121621621	0.9073998121621621	0.8682283243243243	0.931945827027027	0.9412535351351351	0.9505612432432432	0.9706267675675676	0.9906922918918919	0.9799344756756757	0.9706267675675676	0.9799344756756757	0.9598689513513513	0.9613190594594595	0.9706267675675676	0.9906922918918919	0.9813845837837838	0.9613190594594595	0.9706267675675676	0.9505612432432432	0.9412535351351351	0.9613190594594595	0.9520113513513514	0.9613190594594595	0.9706267675675676	0.9906922918918919	0.9813845837837838	0.9412535351351351	0.9613190594594595	0.9014914324324325	0.9107991405405406	0.9636769675675676	0.9965251
32.0.0.0.0	0.79751949	0.8907358242857143	0.9119479500000001	0.9910252885714286	0.9732193428571428	0.9903351214285714	0.8808962471428572	0.9378965942857143	0.95910872	0.9689482971428571	0.9901604228571429	0.9803208457142857	0.9477361714285715	0.9689482971428571	0.9787878742857142	0.95910872	0.8907358242857143	0.9021083728571428	0.9021083728571428	0.8606985142857143	0.9280570171428572	0.9378965942857143	0.9477361714285715	0.9689482971428571	0.9901604228571429	0.9787878742857142	0.9689482971428571	0.9787878742857142	0.9575757485714286	0.95910872	0.9689482971428571	0.9901604228571429	0.9803208457142857	0.95910872	0.9689482971428571	0.9477361714285715	0.9378965942857143	0.95910872	0.9492691428571428	0.95910872	0.9689482971428571	0.9901604228571429	0.9803208457142857	0.9378965942857143	0.95910872	0.8958623714285714	0.9057019485714286	0.9616013657142857	0.9963265342857143
32.0.0.0.0.0	0.7713929725806452	0.8681294431034483	0.8937302844827586	0.9891684517241379	0.9676785172413793	0.9883354913793103	0.8562540913793104	0.9250476137931034	0.9506484551724138	0.9625238068965517	0.9881246482758621	0.9762492965517241	0.9369229655172414	0.9625238068965517	0.9743991586206896	0.9506484551724138	0.8681294431034483	0.8818549327586207	0.8818549327586207	0.8318775172413793	0.9131722620689655	0.9250476137931034	0.9369229655172414	0.9625238068965517	0.9881246482758621	0.9743991586206896	0.9625238068965517	0.9743991586206896	0.9487983172413793	0.9506484551724138	0.9625238068965517	0.9881246482758621	0.9762492965517241	0.9506484551724138	0.9625238068965517	0.9369229655172414	0.9250476137931034	0.9506484551724138	0.9387731034482758	0.9506484551724138	0.9625238068965517	0.9881246482758621	0.9762492965517241	0.9250476137931034	0.9506484551724138	0.8743166551724137	0.8861920068965518	0.9536568206896552	0.9955665068965517
32.0.0.0.0.0.0	0.781854129032258	0.7666699800000001	0.7878826230769231	0.98571429	0.92047253	0.980377755	0.7738626176470589	0.78263808	0.85688052	0.89131904	0.96556148	0.9311229599999999	0.8170766	0.89131904	0.92575756	0.85688052	0.7666699800000001	0.7932059266666667	0.7932059266666667	0.778883534090909	0.74819956	0.78263808	0.8170766	0.89131904	0.96556148	0.92575756	0.89131904	0.92575756	0.85151512	0.85688052	0.89131904	0.96556148	0.9311229599999999	0.85688052	0.89131904	0.8170766	0.78263808	0.85688052	0.822442	0.85688052	0.89131904	0.96556148	0.9311229599999999	0.78263808	0.85688052	0.772885796875	0.7650398535714286	0.86560478	0.98714287
32.0.0.0.0.0.0.0	0.9205405612903226	0.9227701866666667	0.923476076923077	0.92857145	0.8849915666666667	0.901888775	0.9259736823529412	0.9340909	0.9393939	0.9340909	0.9499999	0.9499999	0.9287879	0.9340909	0.9181819	0.9393939	0.9227701866666667	0.9270125866666666	0.9270125866666666	0.9245839613636363	0.9372727	0.9340909	0.9287879	0.9340909	0.9499999	0.9181819	0.9340909	0.9181819	0.9181819	0.9393939	0.9340909	0.9499999	0.9499999	0.9393939	0.9340909	0.9287879	0.9340909	0.9393939	0.9420454	0.9393939	0.9340909	0.9499999	0.9499999	0.9340909	0.9393939	0.935416946875	0.9333336678571429	0.9180736	0.9430195
32.0.0.0.0.0.0.1	0.7855747919354839	0.7701688433333334	0.7919197730769231	0.9762032	0.8761886583333334	0.9760307	0.77694985	0.7282976	0.7614675333333333	0.8188650666666667	0.9426024666666667	0.8852049333333334	0.6951276666666666	0.8188650666666667	0.8762626	0.7614675333333333	0.7701688433333334	0.79670479	0.79670479	0.7817406977272727	0.74819956	0.7282976	0.6951276666666666	0.8188650666666667	0.9426024666666667	0.8762626	0.8188650666666667	0.8762626	0.7525252	0.7614675333333333	0.8188650666666667	0.9426024666666667	0.8852049333333334	0.7614675333333333	0.8188650666666667	0.6951276666666666	0.7282976	0.7614675333333333	0.7780525	0.7614675333333333	0.8188650666666667	0.9426024666666667	0.8852049333333334	0.7282976	0.7614675333333333	0.772885796875	0.7650398535714286	0.7760079666666666	0.97857145
32.0.0.0.0.0.0.1.0	0.8000655822580645	0.7903290166666667	0.8151815115384615	0.9286096	0.7628396166666667	0.94378555	0.7947382382352941	0.7282976	0.7614675333333333	0.7282976	0.8278074	0.8278074	0.6951276666666666	0.7282976	0.6287878	0.7614675333333333	0.7903290166666667	0.8168649633333334	0.8168649633333334	0.7973784795454546	0.74819956	0.7282976	0.6951276666666666	0.7282976	0.8278074	0.6287878	0.7282976	0.6287878	0.6287878	0.7614675333333333	0.7282976	0.8278074	0.8278074	0.7614675333333333	0.7282976	0.6951276666666666	0.7282976	0.7614675333333333	0.7780525	0.7614675333333333	0.7282976	0.8278074	0.8278074	0.7282976	0.7614675333333333	0.794387746875	0.7896135107142856	0.8003464666666666	0.9722221
32.0.0.0.0.0.1	0.7761121112903225	0.7636181843750001	0.810019709375	0.98036781875	0.9414173125	0.978858078125	0.7572650441176471	0.8641487999999999	0.910550325	0.9320744	0.978475925	0.95695185	0.885672875	0.9320744	0.953598475	0.910550325	0.7636181843750001	0.788495634375	0.788495634375	0.7850336954545455	0.842624725	0.8641487999999999	0.885672875	0.9320744	0.978475925	0.953598475	0.9320744	0.953598475	0.90719695	0.910550325	0.9320744	0.978475925	0.95695185	0.910550325	0.9320744	0.885672875	0.8641487999999999	0.910550325	0.88902625	0.910550325	0.9320744	0.978475925	0.95695185	0.8641487999999999	0.910550325	0.7774136687500001	0.79893774375	0.9211653125	0.99454545625
32.0.0.0.0.0.1.0	0.7784926403225806	0.7478593966666667	0.7661781038461539	0.9738237583333333	0.9218897500000001	0.9718107708333333	0.7572650441176471	0.8188650666666667	0.8807337666666667	0.9094325333333333	0.9713012333333333	0.9426024666666667	0.8475638333333333	0.9094325333333333	0.9381313	0.8807337666666667	0.7478593966666667	0.7743953433333334	0.7743953433333334	0.7850336954545455	0.7901663	0.8188650666666667	0.8475638333333333	0.9094325333333333	0.9713012333333333	0.9381313	0.9094325333333333	0.9381313	0.8762626	0.8807337666666667	0.9094325333333333	0.9713012333333333	0.9426024666666667	0.8807337666666667	0.9094325333333333	0.8475638333333333	0.8188650666666667	0.8807337666666667	0.852035	0.8807337666666667	0.9094325333333333	0.9713012333333333	0.9426024666666667	0.8188650666666667	0.8807337666666667	0.7774136687500001	0.7702145642857143	0.8948870833333333	0.992727275
32.0.0.0.0.0.1.0.0	0.7845907516129031	0.76046216	0.7807197538461539	0.921471275	0.76566925	0.9154323125	0.7683851294117647	0.7282976	0.7614675333333333	0.7282976	0.9139037	0.8278074	0.6951276666666666	0.7282976	0.8143939	0.7614675333333333	0.76046216	0.7869981066666667	0.7869981066666667	0.7936264886363636	0.74819956	0.7282976	0.6951276666666666	0.7282976	0.9139037	0.8143939	0.7282976	0.8143939	0.6287878	0.7614675333333333	0.7282976	0.9139037	0.8278074	0.7614675333333333	0.7282976	0.6951276666666666	0.7282976	0.7614675333333333	0.7780525	0.7614675333333333	0.7282976	0.9139037	0.8278074	0.7282976	0.7614675333333333	0.789228759375	0.783717525	0.7897741666666667	0.978181825
32.0.0.0.0.0.1.0.0.0	0.9261408	0.9048278233333333	0.89438175	0.8429425500000001	0.8051573833333333	0.830864625	0.9112117029411765	0.96590905	0.9636363	0.96590905	0.9590908	0.9590908	0.9681818	0.96590905	0.9727273	0.9636363	0.9048278233333333	0.9030096233333333	0.9030096233333333	0.9404379045454545	0.9645454	0.96590905	0.9681818	0.96590905	0.9590908	0.9727273	0.96590905	0.9727273	0.9727273	0.9636363	0.96590905	0.9590908	0.9590908	0.9636363	0.96590905	0.9681818	0.96590905	0.9636363	0.962499925	0.9636363	0.96590905	0.9590908	0.9590908	0.96590905	0.9636363	0.94098199375	0.9383950214285715	0.9481818	0.95636365
32.0.0.0.0.0.2	0.7737751451612903	0.7457829066666667	0.7637821538461539	0.9607356375	0.882834625	0.95771615625	0.7554328470588236	0.7282976	0.82110065	0.8641487999999999	0.95695185	0.9139037	0.77134575	0.8641487999999999	0.90719695	0.82110065	0.7457829066666667	0.7723188533333334	0.7723188533333334	0.7817406977272727	0.74819956	0.7282976	0.77134575	0.8641487999999999	0.95695185	0.90719695	0.8641487999999999	0.90719695	0.8143939	0.82110065	0.8641487999999999	0.95695185	0.9139037	0.82110065	0.8641487999999999	0.77134575	0.7282976	0.82110065	0.7780525	0.82110065	0.8641487999999999	0.95695185	0.9139037	0.7282976	0.82110065	0.772885796875	0.7650398535714286	0.832005975	0.9839285875
32.0.0.0.0.0.2.0	0.7761556741935484	0.7457829066666667	0.7637821538461539	0.9476475166666667	0.8437795	0.9436215416666667	0.7554328470588236	0.7282976	0.7614675333333333	0.8188650666666667	0.9426024666666667	0.8852049333333334	0.6951276666666666	0.8188650666666667	0.8762626	0.7614675333333333	0.7457829066666667	0.7723188533333334	0.7723188533333334	0.7817406977272727	0.74819956	0.7282976	0.6951276666666666	0.8188650666666667	0.9426024666666667	0.8762626	0.8188650666666667	0.8762626	0.7525252	0.7614675333333333	0.8188650666666667	0.9426024666666667	0.8852049333333334	0.7614675333333333	0.8188650666666667	0.6951276666666666	0.7282976	0.7614675333333333	0.7780525	0.7614675333333333	0.8188650666666667	0.9426024666666667	0.8852049333333334	0.7282976	0.7614675333333333	0.772885796875	0.7650398535714286	0.7760079666666666	0.97857145
32.0.0.0.0.1	0.9038005209677419	0.8961445033333333	0.8927541346153846	0.9870129909090909	0.9587408136363637	0.9821615954545454	0.9024804323529412	0.952066109090909	0.9669421272727273	0.9760330545454545	0.9909090727272727	0.9818181454545455	0.9611570363636364	0.9760330545454545	0.9851239818181818	0.9669421272727273	0.8961445033333333	0.9003869033333333	0.9003869033333333	0.9017449727272727	0.9429751818181819	0.952066109090909	0.9611570363636364	0.9760330545454545	0.9909090727272727	0.9851239818181818	0.9760330545454545	0.9851239818181818	0.9702479636363637	0.9669421272727273	0.9760330545454545	0.9909090727272727	0.9818181454545455	0.9669421272727273	0.9760330545454545	0.9611570363636364	0.952066109090909	0.9669421272727273	0.9578512	0.9669421272727273	0.9760330545454545	0.9909090727272727	0.9818181454545455	0.952066109090909	0.9669421272727273	0.909542225	0.9037625571428571	0.9526564545454546	0.9883117
32.0.0.0.0.1.0	0.9331516774193548	0.93449582	0.9345144076923076	0.9228571	0.9001154	0.88995535	0.9382229411764705	0.950275675	0.9555759	0.950275675	0.96617635	0.96617635	0.94497545	0.950275675	0.934375	0.9555759	0.93449582	0.938736	0.938736	0.9301625977272727	0.95345581	0.950275675	0.94497545	0.950275675	0.96617635	0.934375	0.950275675	0.934375	0.934375	0.9555759	0.950275675	0.96617635	0.96617635	0.9555759	0.950275675	0.94497545	0.950275675	0.9555759	0.9582260125000001	0.9555759	0.950275675	0.96617635	0.96617635	0.950275675	0.9555759	0.938025390625	0.934003825	0.93068975	0.9116071
32.0.0.0.0.2	0.7713929725806452	0.8406564104166667	0.8715907604166667	0.9869118791666667	0.960944875	0.9859053854166666	0.8263070270833334	0.9094325333333333	0.9403668833333333	0.9547162666666666	0.9856506166666666	0.9713012333333333	0.9237819166666666	0.9547162666666666	0.96906565	0.9403668833333333	0.8406564104166667	0.8572413770833334	0.8572413770833334	0.796852	0.89508315	0.9094325333333333	0.9237819166666666	0.9547162666666666	0.9856506166666666	0.96906565	0.9547162666666666	0.96906565	0.9381313	0.9403668833333333	0.9547162666666666	0.9856506166666666	0.9713012333333333	0.9403668833333333	0.9547162666666666	0.9237819166666666	0.9094325333333333	0.9403668833333333	0.9260174999999999	0.9403668833333333	0.9547162666666666	0.9856506166666666	0.9713012333333333	0.9094325333333333	0.9403668833333333	0.8481326250000001	0.8624820083333333	0.9440019916666667	0.9946428625
32.0.0.0.0.3	0.8880373241935483	0.904788955	0.910243495	0.984294255	0.9707736075	0.9830864625	0.893879875	0.96727276	0.9727273	0.98363638	0.98909092	0.97818184	0.97818184	0.98363638	0.99454546	0.9727273	0.904788955	0.899334415	0.899334415	0.9016226340909091	0.95636368	0.96727276	0.97818184	0.98363638	0.98909092	0.99454546	0.98363638	0.99454546	0.98909092	0.9727273	0.98363638	0.98909092	0.97818184	0.9727273	0.98363638	0.97818184	0.96727276	0.9727273	0.96181822	0.9727273	0.98363638	0.98909092	0.97818184	0.96727276	0.9727273	0.9221355225	0.9330446025	0.97490911	0.995636365
32.0.0.0.1	0.79751949	0.8907358242857143	0.9119479500000001	0.9910252885714286	0.9732193428571428	0.9903351214285714	0.8808962471428572	0.9378965942857143	0.95910872	0.9689482971428571	0.9901604228571429	0.9803208457142857	0.9477361714285715	0.9689482971428571	0.9787878742857142	0.95910872	0.8907358242857143	0.9021083728571428	0.9021083728571428	0.8606985142857143	0.9280570171428572	0.9378965942857143	0.9477361714285715	0.9689482971428571	0.9901604228571429	0.9787878742857142	0.9689482971428571	0.9787878742857142	0.9575757485714286	0.95910872	0.9689482971428571	0.9901604228571429	0.9803208457142857	0.95910872	0.9689482971428571	0.9477361714285715	0.9378965942857143	0.95910872	0.9492691428571428	0.95910872	0.9689482971428571	0.9901604228571429	0.9803208457142857	0.9378965942857143	0.95910872	0.8958623714285714	0.9057019485714286	0.9616013657142857	0.9963265342857143
32.0.0.0.2	0.7785369421875	0.8804923078125	0.9036930703125	0.990183909375	0.97070865625	0.9894290390625	0.8697302703125	0.9320744	0.9552751625	0.9660372	0.9892379625	0.978475925	0.9428364375	0.9660372	0.9767992375	0.9552751625	0.8804923078125	0.8929310328125	0.8929310328125	0.847639	0.9213123625	0.9320744	0.9428364375	0.9660372	0.9892379625	0.9767992375	0.9660372	0.9767992375	0.953598475	0.9552751625	0.9660372	0.9892379625	0.978475925	0.9552751625	0.9660372	0.9428364375	0.9320744	0.9552751625	0.944513125	0.9552751625	0.9660372	0.9892379625	0.978475925	0.9320744	0.9552751625	0.88609946875	0.89686150625	0.95800149375	0.995982146875
32.0.0.0.2.0	0.9182560241935485	0.9259066409090909	0.9283859772727273	0.98572205	0.9734305522727272	0.9846240568181818	0.921710840909091	0.9866497272727273	0.9891290636363637	0.9933248636363636	0.9958042	0.9916084	0.9908455272727272	0.9933248636363636	0.9975206636363636	0.9891290636363637	0.9259066409090909	0.9241901772727272	0.9241901772727272	0.9302811022727273	0.9824539272727273	0.9866497272727273	0.9908455272727272	0.9933248636363636	0.9958042	0.9975206636363636	0.9933248636363636	0.9975206636363636	0.9950413272727273	0.9891290636363637	0.9933248636363636	0.9958042	0.9916084	0.9891290636363637	0.9933248636363636	0.9908455272727272	0.9866497272727273	0.9891290636363637	0.9849332636363637	0.9891290636363637	0.9933248636363636	0.9958042	0.9916084	0.9866497272727273	0.9891290636363637	0.9473977931818182	0.9515935931818181	0.9853909818181819	0.9960330590909091
32.0.0.0.2.0.0	0.9521610112903226	0.9519608558823529	0.9519608558823529	0.9967492176470588	0.9869932088235294	0.99555685	0.9465309970588235	0.9891402823529412	0.9891402823529412	0.9945701411764706	0.9945701411764706	0.9891402823529412	0.9945701411764706	0.9945701411764706	1.0	0.9891402823529412	0.9519608558823529	0.9465309970588235	0.9465309970588235	0.9499026363636364	0.9837104235294117	0.9891402823529412	0.9945701411764706	0.9945701411764706	0.9945701411764706	1.0	0.9945701411764706	1.0	1.0	0.9891402823529412	0.9945701411764706	0.9945701411764706	0.9891402823529412	0.9891402823529412	0.9945701411764706	0.9945701411764706	0.9891402823529412	0.9891402823529412	0.9837104235294117	0.9891402823529412	0.9945701411764706	0.9945701411764706	0.9891402823529412	0.9891402823529412	0.9891402823529412	0.9503746588235293	0.9558045176470589	0.9868696	0.9961497294117647
32.0.0.0.3	0.7852479439393939	0.884113753030303	0.9066114621212121	0.9904813666666666	0.9715962727272728	0.9897493712121213	0.8736778378787879	0.9341327515151515	0.9566304606060606	0.9670663757575757	0.9895640848484848	0.9791281696969697	0.9445686666666666	0.9670663757575757	0.9775022909090909	0.9566304606060606	0.884113753030303	0.896175546969697	0.896175546969697	0.852256	0.9236968363636364	0.9341327515151515	0.9445686666666666	0.9670663757575757	0.9895640848484848	0.9775022909090909	0.9670663757575757	0.9775022909090909	0.9550045818181818	0.9566304606060606	0.9670663757575757	0.9895640848484848	0.9791281696969697	0.9566304606060606	0.9670663757575757	0.9445686666666666	0.9341327515151515	0.9566304606060606	0.9461945454545454	0.9566304606060606	0.9670663757575757	0.9895640848484848	0.9791281696969697	0.9341327515151515	0.9566304606060606	0.889551	0.8999869151515152	0.9592741757575758	0.9961039
32.0.0.1	0.7785369421875	0.8804923078125	0.9036930703125	0.990183909375	0.97070865625	0.9894290390625	0.8697302703125	0.9320744	0.9552751625	0.9660372	0.9892379625	0.978475925	0.9428364375	0.9660372	0.9767992375	0.9552751625	0.8804923078125	0.8929310328125	0.8929310328125	0.847639	0.9213123625	0.9320744	0.9428364375	0.9660372	0.9892379625	0.9767992375	0.9660372	0.9767992375	0.953598475	0.9552751625	0.9660372	0.9892379625	0.978475925	0.9552751625	0.9660372	0.9428364375	0.9320744	0.9552751625	0.944513125	0.9552751625	0.9660372	0.9892379625	0.978475925	0.9320744	0.9552751625	0.88609946875	0.89686150625	0.95800149375	0.995982146875
32.0.0.1.0	0.7713929725806452	0.8681294431034483	0.8937302844827586	0.9891684517241379	0.9676785172413793	0.9883354913793103	0.8562540913793104	0.9250476137931034	0.9506484551724138	0.9625238068965517	0.9881246482758621	0.9762492965517241	0.9369229655172414	0.9625238068965517	0.9743991586206896	0.9506484551724138	0.8681294431034483	0.8818549327586207	0.8818549327586207	0.8318775172413793	0.9131722620689655	0.9250476137931034	0.9369229655172414	0.9625238068965517	0.9881246482758621	0.9743991586206896	0.9625238068965517	0.9743991586206896	0.9487983172413793	0.9506484551724138	0.9625238068965517	0.9881246482758621	0.9762492965517241	0.9506484551724138	0.9625238068965517	0.9369229655172414	0.9250476137931034	0.9506484551724138	0.9387731034482758	0.9506484551724138	0.9625238068965517	0.9881246482758621	0.9762492965517241	0.9250476137931034	0.9506484551724138	0.8743166551724137	0.8861920068965518	0.9536568206896552	0.9955665068965517
32.0.0.1.0.0	0.9703762435483871	0.97574589	0.9720144884615385	0.9923077	0.97692575	0.9902806749999999	0.9731694558823529	0.9769231	0.9692308	0.9769231	0.9538462	0.9538462	0.9846154	0.9769231	1.0	0.9692308	0.97574589	0.96959205	0.96959205	0.9699364545454545	0.97230772	0.9769231	0.9846154	0.9769231	0.9538462	1.0	0.9769231	1.0	1.0	0.9692308	0.9769231	0.9538462	0.9538462	0.9692308	0.9769231	0.9846154	0.9769231	0.9692308	0.96538465	0.9692308	0.9769231	0.9538462	0.9538462	0.9769231	0.9692308	0.97132525	0.9738222571428572	0.9721154	0.98125
32.0.0.1.0.1	0.7713929725806452	0.8406564104166667	0.8715907604166667	0.9869118791666667	0.960944875	0.9859053854166666	0.8263070270833334	0.9094325333333333	0.9403668833333333	0.9547162666666666	0.9856506166666666	0.9713012333333333	0.9237819166666666	0.9547162666666666	0.96906565	0.9403668833333333	0.8406564104166667	0.8572413770833334	0.8572413770833334	0.796852	0.89508315	0.9094325333333333	0.9237819166666666	0.9547162666666666	0.9856506166666666	0.96906565	0.9547162666666666	0.96906565	0.9381313	0.9403668833333333	0.9547162666666666	0.9856506166666666	0.9713012333333333	0.9403668833333333	0.9547162666666666	0.9237819166666666	0.9094325333333333	0.9403668833333333	0.9260174999999999	0.9403668833333333	0.9547162666666666	0.9856506166666666	0.9713012333333333	0.9094325333333333	0.9403668833333333	0.8481326250000001	0.8624820083333333	0.9440019916666667	0.9946428625
32.0.0.1.0.1.0	0.9617591403225807	0.95915173	0.9528673807692307	0.99447367	0.977888455	0.992446645	0.9598051617647059	0.98588236	0.98588236	0.99294118	0.99294118	0.98588236	0.99294118	0.99294118	1.0	0.98588236	0.95915173	0.95444585	0.95444585	0.9614527818181818	0.97882354	0.98588236	0.99294118	0.99294118	0.99294118	1.0	0.99294118	1.0	1.0	0.98588236	0.99294118	0.99294118	0.98588236	0.98588236	0.99294118	0.99294118	0.98588236	0.98588236	0.97882354	0.98588236	0.99294118	0.99294118	0.98588236	0.98588236	0.98588236	0.961376875	0.9609013	0.97985026	0.99345454
32.0.0.1.0.1.0.0	0.9617591403225807	0.95915173	0.9528673807692307	0.9930920875	0.97236056875	0.99055830625	0.9598051617647059	0.98235295	0.98235295	0.991176475	0.991176475	0.98235295	0.991176475	0.991176475	1.0	0.98235295	0.95915173	0.95444585	0.95444585	0.9614527818181818	0.97882354	0.98235295	0.991176475	0.991176475	0.991176475	1.0	0.991176475	1.0	1.0	0.98235295	0.991176475	0.991176475	0.98235295	0.98235295	0.991176475	0.991176475	0.98235295	0.98235295	0.973529425	0.98235295	0.991176475	0.991176475	0.98235295	0.98235295	0.98235295	0.961376875	0.9609013	0.974812825	0.991818175
32.0.0.1.0.1.0.0.0	0.9617591403225807	0.95915173	0.9528673807692307	0.99078945	0.963147425	0.987411075	0.9598051617647059	0.98235295	0.9764706	0.9882353	0.9882353	0.9764706	0.9882353	0.9882353	1.0	0.9764706	0.95915173	0.95444585	0.95444585	0.9614527818181818	0.97882354	0.98235295	0.9882353	0.9882353	0.9882353	1.0	0.9882353	1.0	1.0	0.9764706	0.9882353	0.9882353	0.9764706	0.9764706	0.9882353	0.9882353	0.98235295	0.9764706	0.973529425	0.9764706	0.9882353	0.9882353	0.9764706	0.98235295	0.9764706	0.961376875	0.9609013	0.9664171	0.9890909
32.0.0.1.0.1.0.1	0.9617591403225807	0.95915173	0.9528673807692307	0.9930920875	0.97236056875	0.99055830625	0.9598051617647059	0.98235295	0.98235295	0.991176475	0.991176475	0.98235295	0.991176475	0.991176475	1.0	0.98235295	0.95915173	0.95444585	0.95444585	0.9614527818181818	0.97882354	0.98235295	0.991176475	0.991176475	0.991176475	1.0	0.991176475	1.0	1.0	0.98235295	0.991176475	0.991176475	0.98235295	0.98235295	0.991176475	0.991176475	0.98235295	0.98235295	0.973529425	0.98235295	0.991176475	0.991176475	0.98235295	0.98235295	0.98235295	0.961376875	0.9609013	0.974812825	0.991818175
32.0.0.1.0.1.0.1.0	0.9655056370967742	0.96515425	0.9597933653846153	0.9769231	0.93595165	0.966787975	0.9651015029411765	0.98235295	0.9764706	0.98235295	0.9647059	0.9647059	0.9882353	0.98235295	1.0	0.9764706	0.96515425	0.96044837	0.96044837	0.9656071681818181	0.97882354	0.98235295	0.9882353	0.98235295	0.9647059	1.0	0.98235295	1.0	1.0	0.9764706	0.98235295	0.9647059	0.9647059	0.9764706	0.98235295	0.9882353	0.98235295	0.9764706	0.973529425	0.9764706	0.98235295	0.9647059	0.9647059	0.98235295	0.9764706	0.96627341875	0.96649735	0.9685924	0.97053565
32.0.0.1.0.1.0.2	0.9655056370967742	0.96515425	0.9597933653846153	0.98846155	0.9519637375	0.9833939875	0.9651015029411765	0.98235295	0.9764706	0.98235295	0.98235295	0.9647059	0.9882353	0.98235295	1.0	0.9764706	0.96515425	0.96044837	0.96044837	0.9656071681818181	0.97882354	0.98235295	0.9882353	0.98235295	0.98235295	1.0	0.98235295	1.0	1.0	0.9764706	0.98235295	0.98235295	0.9647059	0.9764706	0.98235295	0.9882353	0.98235295	0.9764706	0.973529425	0.9764706	0.98235295	0.98235295	0.9647059	0.98235295	0.9764706	0.96627341875	0.96649735	0.9685924	0.985267825
32.0.0.1.0.1.1	0.7713929725806452	0.8261706295454545	0.8599171931818181	0.98572205	0.9573944090909091	0.9846240568181818	0.8105167568181819	0.9011991272727273	0.934945690909091	0.9505995636363637	0.9843461272727273	0.9686922545454546	0.916853	0.9505995636363637	0.9662534363636364	0.934945690909091	0.8261706295454545	0.8442633204545456	0.8442633204545456	0.778384	0.8855452545454545	0.9011991272727273	0.916853	0.9505995636363637	0.9843461272727273	0.9662534363636364	0.9505995636363637	0.9662534363636364	0.9325068727272727	0.934945690909091	0.9505995636363637	0.9843461272727273	0.9686922545454546	0.934945690909091	0.9505995636363637	0.916853	0.9011991272727273	0.934945690909091	0.9192918181818182	0.934945690909091	0.9505995636363637	0.9843461272727273	0.9686922545454546	0.9011991272727273	0.934945690909091	0.8343265	0.8499803727272728	0.9389112636363637	0.99415585
32.0.0.1.0.1.1.0	0.7713929725806452	0.8087876925	0.8459089125	0.984294255	0.95313385	0.9830864625	0.7915684325000001	0.89131904	0.92844026	0.94565952	0.98278074	0.96556148	0.9085383	0.94565952	0.96287878	0.92844026	0.8087876925	0.8286896525	0.8286896525	0.778384	0.87409978	0.89131904	0.9085383	0.94565952	0.98278074	0.96287878	0.94565952	0.96287878	0.92575756	0.92844026	0.94565952	0.98278074	0.96556148	0.92844026	0.94565952	0.9085383	0.89131904	0.92844026	0.911221	0.92844026	0.94565952	0.98278074	0.96556148	0.89131904	0.92844026	0.8177591500000001	0.83497841	0.93280239	0.993571435
32.0.0.1.0.1.1.0.0	0.9462396016129032	0.9328961766666667	0.9225725115384615	0.989144725	0.960110725	0.98601971875	0.9366384970588235	0.98235295	0.98235295	0.991176475	0.991176475	0.98235295	0.991176475	0.991176475	1.0	0.98235295	0.9328961766666667	0.9281902966666666	0.9281902966666666	0.9436618727272728	0.97882354	0.98235295	0.991176475	0.991176475	0.991176475	1.0	0.991176475	1.0	1.0	0.98235295	0.991176475	0.991176475	0.98235295	0.98235295	0.991176475	0.991176475	0.98235295	0.98235295	0.973529425	0.98235295	0.991176475	0.991176475	0.98235295	0.98235295	0.98235295	0.9396416375	0.9360610285714286	0.9693583	0.9890909125
32.0.0.1.0.1.1.0.0.0	0.9522891790322581	0.9365618166666667	0.9268020961538461	0.9447367	0.8936286	0.88815775	0.9411468617647059	0.98776735	0.9836898	0.98776735	0.9755347	0.9755347	0.9918449	0.98776735	1.0	0.9836898	0.9365618166666667	0.9332997766666666	0.9332997766666666	0.948782	0.98532082	0.98776735	0.9918449	0.98776735	0.9755347	1.0	0.98776735	1.0	1.0	0.9836898	0.98776735	0.9755347	0.9755347	0.9836898	0.98776735	0.9918449	0.98776735	0.9836898	0.981651025	0.9836898	0.98776735	0.9755347	0.9755347	0.98776735	0.9836898	0.943821725	0.9392913	0.96639035	0.9127273
32.0.0.1.0.1.1.0.1	0.7713929725806452	0.7450502566666667	0.779869875	0.9775632214285714	0.9330483571428572	0.9758378035714286	0.7547863911764706	0.8447414857142856	0.8977718	0.9223707428571428	0.9754010571428572	0.9508021142857143	0.8693404285714286	0.9223707428571428	0.9469696857142857	0.8977718	0.7450502566666667	0.7715862033333334	0.7715862033333334	0.778384	0.8201425428571428	0.8447414857142856	0.8693404285714286	0.9223707428571428	0.9754010571428572	0.9469696857142857	0.9223707428571428	0.9469696857142857	0.8939393714285714	0.8977718	0.9223707428571428	0.9754010571428572	0.9508021142857143	0.8977718	0.9223707428571428	0.8693404285714286	0.8447414857142856	0.8977718	0.8731728571428572	0.8977718	0.9223707428571428	0.9754010571428572	0.9508021142857143	0.8447414857142856	0.8977718	0.7721989375	0.7642548714285715	0.9040034142857143	0.9908163357142857
32.0.0.1.0.1.1.0.1.0	0.7717474806451613	0.7457829066666667	0.7637821538461539	0.9738237583333333	0.9218897500000001	0.9718107708333333	0.7554328470588236	0.8188650666666667	0.8807337666666667	0.9094325333333333	0.9713012333333333	0.9426024666666667	0.8475638333333333	0.9094325333333333	0.9381313	0.8807337666666667	0.7457829066666667	0.7723188533333334	0.7723188533333334	0.778883534090909	0.7901663	0.8188650666666667	0.8475638333333333	0.9094325333333333	0.9713012333333333	0.9381313	0.9094325333333333	0.9381313	0.8762626	0.8807337666666667	0.9094325333333333	0.9713012333333333	0.9426024666666667	0.8807337666666667	0.9094325333333333	0.8475638333333333	0.8188650666666667	0.8807337666666667	0.852035	0.8807337666666667	0.9094325333333333	0.9713012333333333	0.9426024666666667	0.8188650666666667	0.8807337666666667	0.772885796875	0.7650398535714286	0.8880039833333333	0.989285725
32.0.0.1.0.1.1.0.1.0.0	0.7822102225806451	0.76046216	0.7807197538461539	0.9476475166666667	0.8437795	0.9436215416666667	0.7683851294117647	0.7282976	0.7614675333333333	0.8188650666666667	0.9426024666666667	0.8852049333333334	0.6951276666666666	0.8188650666666667	0.8762626	0.7614675333333333	0.76046216	0.7869981066666667	0.7869981066666667	0.7936264886363636	0.74819956	0.7282976	0.6951276666666666	0.8188650666666667	0.9426024666666667	0.8762626	0.8188650666666667	0.8762626	0.7525252	0.7614675333333333	0.8188650666666667	0.9426024666666667	0.8852049333333334	0.7614675333333333	0.8188650666666667	0.6951276666666666	0.7282976	0.7614675333333333	0.7780525	0.7614675333333333	0.8188650666666667	0.9426024666666667	0.8852049333333334	0.7282976	0.7614675333333333	0.789228759375	0.783717525	0.7897741666666667	0.98545455
32.0.0.1.0.1.1.0.1.0.0.0	0.894135435483871	0.8856547033333333	0.8764547192307692	0.921471275	0.8538680375000001	0.9154323125	0.8862728794117647	0.9181819	0.909091	0.9181819	0.9454546	0.8909092	0.9272728	0.9181819	0.9727273	0.909091	0.8856547033333333	0.8783819833333334	0.8783819833333334	0.9102154272727273	0.91272736	0.9181819	0.9272728	0.9181819	0.9454546	0.9727273	0.9181819	0.9727273	0.9454546	0.909091	0.9181819	0.9454546	0.8909092	0.909091	0.9181819	0.9272728	0.9181819	0.909091	0.90454555	0.909091	0.9181819	0.9454546	0.8909092	0.9181819	0.909091	0.91448449375	0.9178523928571428	0.9163637	0.978181825
32.0.0.1.0.1.1.0.1.0.0.0.0	0.9152973564516129	0.9211989899999999	0.9174673576923077	0.9454546	0.90052865	0.947013025	0.9176354852941176	0.9181819	0.909091	0.9181819	0.8909092	0.8909092	0.9272728	0.9181819	0.9454546	0.909091	0.9211989899999999	0.9139262699999999	0.9139262699999999	0.918931040909091	0.91272736	0.9181819	0.9272728	0.9181819	0.8909092	0.9454546	0.9181819	0.9454546	0.9454546	0.909091	0.9181819	0.8909092	0.8909092	0.909091	0.9181819	0.9272728	0.9181819	0.909091	0.90454555	0.909091	0.9181819	0.8909092	0.8909092	0.9181819	0.909091	0.92309906875	0.9276976214285714	0.9303603	0.97735855
32.0.0.1.0.1.1.0.1.0.0.1	0.7970697822580645	0.7890574566666667	0.8137143269230769	0.9643048	0.8221297125	0.971892775	0.7936162735294118	0.7282976	0.7614675333333333	0.7282976	0.9139037	0.8278074	0.6951276666666666	0.7282976	0.8143939	0.7614675333333333	0.7890574566666666	0.8155934033333333	0.8155934033333333	0.7965115068181818	0.74819956	0.7282976	0.6951276666666666	0.7282976	0.9139037	0.8143939	0.7282976	0.8143939	0.6287878	0.7614675333333333	0.7282976	0.9139037	0.8278074	0.7614675333333333	0.7282976	0.6951276666666666	0.7282976	0.7614675333333333	0.7780525	0.7614675333333333	0.7282976	0.9139037	0.8278074	0.7282976	0.7614675333333333	0.793195659375	0.7882511249999999	0.8003464666666666	0.98611105
32.0.0.1.0.1.1.0.1.0.1	0.9156476	0.9165765666666666	0.9163295923076923	0.964285725	0.9067065	0.9509443875	0.9205087235294117	0.9340909	0.9393939	0.9340909	0.97499995	0.9499999	0.9287879	0.9340909	0.95909095	0.9393939	0.9165765666666666	0.9208189666666666	0.9208189666666666	0.9177390659090909	0.9372727	0.9340909	0.9287879	0.9340909	0.97499995	0.95909095	0.9340909	0.95909095	0.9181819	0.9393939	0.9340909	0.97499995	0.9499999	0.9393939	0.9340909	0.9287879	0.9340909	0.9393939	0.9420454	0.9393939	0.9340909	0.97499995	0.9499999	0.9340909	0.9393939	0.929610428125	0.9266976464285714	0.9180736	0.97150975
32.0.0.1.0.1.1.1	0.7784926403225806	0.7478593966666667	0.7828796678571429	0.9775632214285714	0.9330483571428572	0.9758378035714286	0.7572650441176471	0.8447414857142856	0.8977718	0.9223707428571428	0.9754010571428572	0.9508021142857143	0.8693404285714286	0.9223707428571428	0.9469696857142857	0.8977718	0.7478593966666667	0.7743953433333334	0.7743953433333334	0.7850336954545455	0.8201425428571428	0.8447414857142856	0.8693404285714286	0.9223707428571428	0.9754010571428572	0.9469696857142857	0.9223707428571428	0.9469696857142857	0.8939393714285714	0.8977718	0.9223707428571428	0.9754010571428572	0.9508021142857143	0.8977718	0.9223707428571428	0.8693404285714286	0.8447414857142856	0.8977718	0.8731728571428572	0.8977718	0.9223707428571428	0.9754010571428572	0.9508021142857143	0.8447414857142856	0.8977718	0.7774136687500001	0.7702145642857143	0.9099032142857143	0.9937662357142857
32.0.0.1.0.2	0.9641419129032258	0.9576314666666667	0.9511132307692308	0.9846154	0.9512465	0.94979215	0.9589206705882353	0.9842948499999999	0.9790598	0.9842948499999999	0.9685897	0.9685897	0.9895299	0.9842948499999999	1.0	0.9790598	0.9576314666666667	0.9534434266666667	0.9534434266666667	0.9608437113636363	0.98115382	0.9842948499999999	0.9895299	0.9842948499999999	0.9685897	1.0	0.9842948499999999	1.0	1.0	0.9790598	0.9842948499999999	0.9685897	0.9685897	0.9790598	0.9842948499999999	0.9895299	0.9842948499999999	0.9790598	0.976442275	0.9790598	0.9842948499999999	0.9685897	0.9685897	0.9842948499999999	0.9790598	0.958108990625	0.9566117464285714	0.97345845	0.9410713
32.0.0.1.0.3	0.9641419129032258	0.9576314666666667	0.9511132307692308	0.9846154	0.9512465	0.94979215	0.9589206705882353	0.9842948499999999	0.9790598	0.9842948499999999	0.9685897	0.9685897	0.9895299	0.9842948499999999	1.0	0.9790598	0.9576314666666667	0.9534434266666667	0.9534434266666667	0.9608437113636363	0.98115382	0.9842948499999999	0.9895299	0.9842948499999999	0.9685897	1.0	0.9842948499999999	1.0	1.0	0.9790598	0.9842948499999999	0.9685897	0.9685897	0.9790598	0.9842948499999999	0.9895299	0.9842948499999999	0.9790598	0.976442275	0.9790598	0.9842948499999999	0.9685897	0.9685897	0.9842948499999999	0.9790598	0.958108990625	0.9566117464285714	0.97345845	0.9410713
32.0.0.1.1	0.7713929725806452	0.876637220967742	0.9005863951612904	0.9898672612903225	0.9697637741935484	0.9890880403225807	0.865528020967742	0.9298832516129032	0.9538324258064517	0.9649416258064516	0.9888908	0.9777816	0.9409924516129032	0.9649416258064516	0.9760508258064516	0.9538324258064517	0.876637220967742	0.8894771951612903	0.8894771951612903	0.842724129032258	0.9187740516129033	0.9298832516129032	0.9409924516129032	0.9649416258064516	0.9888908	0.9760508258064516	0.9649416258064516	0.9760508258064516	0.9521016516129033	0.9538324258064517	0.9649416258064516	0.9888908	0.9777816	0.9538324258064517	0.9649416258064516	0.9409924516129032	0.9298832516129032	0.9538324258064517	0.9427232258064516	0.9538324258064517	0.9649416258064516	0.9888908	0.9777816	0.9298832516129032	0.9538324258064517	0.8824252580645161	0.8935344580645161	0.9566467032258065	0.9958525387096774
32.0.0.1.1.0	0.8880373241935483	0.9172077869565217	0.9219508652173913	0.9863428304347827	0.9745857456521739	0.9852925760869565	0.9077216304347826	0.9715415304347826	0.9762846086956521	0.9857707652173913	0.9905138434782609	0.9810276869565218	0.9810276869565218	0.9857707652173913	0.9952569217391304	0.9762846086956521	0.9172077869565217	0.9124647086956522	0.9124647086956522	0.9058999108695652	0.9620553739130435	0.9715415304347826	0.9810276869565218	0.9857707652173913	0.9905138434782609	0.9952569217391304	0.9857707652173913	0.9952569217391304	0.9905138434782609	0.9762846086956521	0.9857707652173913	0.9905138434782609	0.9810276869565218	0.9762846086956521	0.9857707652173913	0.9810276869565218	0.9715415304347826	0.9762846086956521	0.966798452173913	0.9762846086956521	0.9857707652173913	0.9905138434782609	0.9810276869565218	0.9715415304347826	0.9762846086956521	0.9322917586956522	0.9417779152173913	0.9781818347826087	0.9962055347826086
32.0.0.1.2	0.9521610112903226	0.9546296972222222	0.9546296972222222	0.9969298166666667	0.9877158083333333	0.9958036916666667	0.9495014972222222	0.9897436	0.9897436	0.9948718	0.9948718	0.9897436	0.9948718	0.9948718	1.0	0.9897436	0.9546296972222222	0.9495014972222222	0.9495014972222222	0.9499026363636364	0.9846154	0.9897436	0.9948718	0.9948718	0.9948718	1.0	0.9948718	1.0	1.0	0.9897436	0.9948718	0.9948718	0.9897436	0.9897436	0.9948718	0.9948718	0.9897436	0.9897436	0.9846154	0.9897436	0.9948718	0.9948718	0.9897436	0.9897436	0.9897436	0.9531316222222223	0.9582598222222222	0.9875990666666666	0.9963636333333333
32.0.0.1.2.0	0.9548769596774194	0.9494283566666667	0.9416481038461538	0.99615385	0.9839879125	0.9944646625	0.9499481029411765	0.9846154	0.9846154	0.9923077	0.9923077	0.9846154	0.9923077	0.9923077	1.0	0.9846154	0.9494283566666667	0.9432745166666666	0.9432745166666666	0.9526048863636364	0.9769231	0.9846154	0.9923077	0.9923077	0.9923077	1.0	0.9923077	1.0	1.0	0.9846154	0.9923077	0.9923077	0.9846154	0.9846154	0.9923077	0.9923077	0.9846154	0.9846154	0.9769231	0.9846154	0.9923077	0.9923077	0.9846154	0.9846154	0.9846154	0.95017293125	0.9496481785714286	0.98248625	0.995089275
32.0.0.1.2.1	0.9521610112903226	0.948958409375	0.948958409375	0.99654604375	0.986180284375	0.995279153125	0.9465309970588235	0.98846155	0.98846155	0.994230775	0.994230775	0.98846155	0.994230775	0.994230775	1.0	0.98846155	0.948958409375	0.943189184375	0.943189184375	0.9499026363636364	0.982692325	0.98846155	0.994230775	0.994230775	0.994230775	1.0	0.994230775	1.0	1.0	0.98846155	0.994230775	0.994230775	0.98846155	0.98846155	0.994230775	0.994230775	0.98846155	0.98846155	0.982692325	0.98846155	0.994230775	0.994230775	0.98846155	0.98846155	0.98846155	0.947273075	0.9530423	0.98604895	0.9959090875
32.0.0.2	0.9552400274193549	0.9501786966666667	0.9425138807692308	0.9958042	0.9825322681818182	0.99396145	0.9506101676470589	0.9832168	0.9832168	0.9916084	0.9916084	0.9832168	0.9916084	0.9916084	1.0	0.9832168	0.9501786966666667	0.9440248566666667	0.9440248566666667	0.9531164818181819	0.9748252	0.9832168	0.9916084	0.9916084	0.9916084	1.0	0.9916084	1.0	1.0	0.9832168	0.9916084	0.9916084	0.9832168	0.9832168	0.9916084	0.9916084	0.9832168	0.9832168	0.9748252	0.9832168	0.9916084	0.9916084	0.9832168	0.9832168	0.9832168	0.950876375	0.9504521142857143	0.9808940909090909	0.9946428454545455
32.0.0.3	0.7713929725806452	0.876637220967742	0.9005863951612904	0.9898672612903225	0.9697637741935484	0.9890880403225807	0.865528020967742	0.9298832516129032	0.9538324258064517	0.9649416258064516	0.9888908	0.9777816	0.9409924516129032	0.9649416258064516	0.9760508258064516	0.9538324258064517	0.876637220967742	0.8894771951612903	0.8894771951612903	0.842724129032258	0.9187740516129033	0.9298832516129032	0.9409924516129032	0.9649416258064516	0.9888908	0.9760508258064516	0.9649416258064516	0.9760508258064516	0.9521016516129033	0.9538324258064517	0.9649416258064516	0.9888908	0.9777816	0.9538324258064517	0.9649416258064516	0.9409924516129032	0.9298832516129032	0.9538324258064517	0.9427232258064516	0.9538324258064517	0.9649416258064516	0.9888908	0.9777816	0.9298832516129032	0.9538324258064517	0.8824252580645161	0.8935344580645161	0.9566467032258065	0.9958525387096774
32.0.0.3.0	0.9425196016129033	0.9458801710526316	0.9458801710526316	0.9954293578947369	0.9832045157894737	0.9941135657894736	0.9410218763157895	0.9902834105263157	0.9902834105263157	0.9951417052631579	0.9951417052631579	0.9902834105263157	0.9951417052631579	0.9951417052631579	1.0	0.9902834105263157	0.9458801710526316	0.9410218763157895	0.9410218763157895	0.9403945454545455	0.9854251157894737	0.9902834105263157	0.9951417052631579	0.9951417052631579	0.9951417052631579	1.0	0.9951417052631579	1.0	1.0	0.9902834105263157	0.9951417052631579	0.9951417052631579	0.9902834105263157	0.9902834105263157	0.9951417052631579	0.9951417052631579	0.9902834105263157	0.9902834105263157	0.9854251157894737	0.9902834105263157	0.9951417052631579	0.9951417052631579	0.9902834105263157	0.9902834105263157	0.9902834105263157	0.946885652631579	0.951743947368421	0.9859551052631579	0.9954067
32.0.0.3.0.0	0.9641419129032258	0.9576314666666667	0.9511132307692308	0.9846154	0.9512465	0.94979215	0.9589206705882353	0.9842948499999999	0.9790598	0.9842948499999999	0.9685897	0.9685897	0.9895299	0.9842948499999999	1.0	0.9790598	0.9576314666666667	0.9534434266666667	0.9534434266666667	0.9608437113636363	0.98115382	0.9842948499999999	0.9895299	0.9842948499999999	0.9685897	1.0	0.9842948499999999	1.0	1.0	0.9790598	0.9842948499999999	0.9685897	0.9685897	0.9790598	0.9842948499999999	0.9895299	0.9842948499999999	0.9790598	0.976442275	0.9790598	0.9842948499999999	0.9685897	0.9685897	0.9842948499999999	0.9790598	0.958108990625	0.9566117464285714	0.97345845	0.9410713
32.0.0.3.0.1	0.9641419129032258	0.9576314666666667	0.9511132307692308	0.9846154	0.9512465	0.94979215	0.9589206705882353	0.9842948499999999	0.9790598	0.9842948499999999	0.9685897	0.9685897	0.9895299	0.9842948499999999	1.0	0.9790598	0.9576314666666667	0.9534434266666667	0.9534434266666667	0.9608437113636363	0.98115382	0.9842948499999999	0.9895299	0.9842948499999999	0.9685897	1.0	0.9842948499999999	1.0	1.0	0.9790598	0.9842948499999999	0.9685897	0.9685897	0.9790598	0.9842948499999999	0.9895299	0.9842948499999999	0.9790598	0.976442275	0.9790598	0.9842948499999999	0.9685897	0.9685897	0.9842948499999999	0.9790598	0.958108990625	0.9566117464285714	0.97345845	0.9410713
32.0.0.3.0.2	0.9641419129032258	0.9576314666666667	0.9511132307692308	0.9846154	0.9512465	0.94979215	0.9589206705882353	0.9842948499999999	0.9790598	0.9842948499999999	0.9685897	0.9685897	0.9895299	0.9842948499999999	1.0	0.9790598	0.9576314666666667	0.9534434266666667	0.9534434266666667	0.9608437113636363	0.98115382	0.9842948499999999	0.9895299	0.9842948499999999	0.9685897	1.0	0.9842948499999999	1.0	1.0	0.9790598	0.9842948499999999	0.9685897	0.9685897	0.9790598	0.9842948499999999	0.9895299	0.9842948499999999	0.9790598	0.976442275	0.9790598	0.9842948499999999	0.9685897	0.9685897	0.9842948499999999	0.9790598	0.958108990625	0.9566117464285714	0.97345845	0.9410713
32.0.0.3.0.3	0.9462396016129032	0.9328961766666667	0.9225725115384615	0.99276315	0.97340715	0.9906798125	0.9366384970588235	0.9882353	0.9882353	0.99411765	0.99411765	0.9882353	0.99411765	0.99411765	1.0	0.9882353	0.9328961766666667	0.9281902966666666	0.9281902966666666	0.9436618727272728	0.98235295	0.9882353	0.99411765	0.99411765	0.99411765	1.0	0.99411765	1.0	1.0	0.9882353	0.99411765	0.99411765	0.9882353	0.9882353	0.99411765	0.99411765	0.9882353	0.9882353	0.98235295	0.9882353	0.99411765	0.99411765	0.9882353	0.9882353	0.9882353	0.9396416375	0.9360610285714286	0.9795722	0.992727275
32.0.0.3.0.3.0	0.9462396016129032	0.9328961766666667	0.9225725115384615	0.99131578	0.96808858	0.988815775	0.9366384970588235	0.98588236	0.98588236	0.99294118	0.99294118	0.98588236	0.99294118	0.99294118	1.0	0.98588236	0.9328961766666667	0.9281902966666666	0.9281902966666666	0.9436618727272728	0.97882354	0.98588236	0.99294118	0.99294118	0.99294118	1.0	0.99294118	1.0	1.0	0.98588236	0.99294118	0.99294118	0.98588236	0.98588236	0.99294118	0.99294118	0.98588236	0.98588236	0.97882354	0.98588236	0.99294118	0.99294118	0.98588236	0.98588236	0.98588236	0.9396416375	0.9360610285714286	0.97548664	0.99127273
32.0.0.3.0.3.1	0.9462396016129032	0.9328961766666667	0.9225725115384615	0.99131578	0.96808858	0.988815775	0.9366384970588235	0.98588236	0.98588236	0.99294118	0.99294118	0.98588236	0.99294118	0.99294118	1.0	0.98588236	0.9328961766666667	0.9281902966666666	0.9281902966666666	0.9436618727272728	0.97882354	0.98588236	0.99294118	0.99294118	0.99294118	1.0	0.99294118	1.0	1.0	0.98588236	0.99294118	0.99294118	0.98588236	0.98588236	0.99294118	0.99294118	0.98588236	0.98588236	0.97882354	0.98588236	0.99294118	0.99294118	0.98588236	0.98588236	0.98588236	0.9396416375	0.9360610285714286	0.97548664	0.99127273
32.0.0.3.1	0.7713929725806452	0.8583612537037038	0.8858584537037038	0.9883661148148148	0.9652843333333333	0.9874714537037037	0.8456062462962963	0.9194955851851851	0.9469927851851851	0.9597477925925926	0.9872449925925926	0.9744899851851851	0.9322505925925926	0.9597477925925926	0.9725028	0.9469927851851851	0.8583612537037038	0.8731034462962963	0.8731034462962963	0.819424	0.9067405777777777	0.9194955851851851	0.9322505925925926	0.9597477925925926	0.9872449925925926	0.9725028	0.9597477925925926	0.9725028	0.9450056	0.9469927851851851	0.9597477925925926	0.9872449925925926	0.9744899851851851	0.9469927851851851	0.9597477925925926	0.9322505925925926	0.9194955851851851	0.9469927851851851	0.9342377777777777	0.9469927851851851	0.9597477925925926	0.9872449925925926	0.9744899851851851	0.9194955851851851	0.9469927851851851	0.8650067777777778	0.8777617851851852	0.9502239925925926	0.9952381
32.0.1	0.7852479439393939	0.884113753030303	0.9066114621212121	0.9904813666666666	0.9715962727272728	0.9897493712121213	0.8736778378787879	0.9341327515151515	0.9566304606060606	0.9670663757575757	0.9895640848484848	0.9791281696969697	0.9445686666666666	0.9670663757575757	0.9775022909090909	0.9566304606060606	0.884113753030303	0.896175546969697	0.896175546969697	0.852256	0.9236968363636364	0.9341327515151515	0.9445686666666666	0.9670663757575757	0.9895640848484848	0.9775022909090909	0.9670663757575757	0.9775022909090909	0.9550045818181818	0.9566304606060606	0.9670663757575757	0.9895640848484848	0.9791281696969697	0.9566304606060606	0.9670663757575757	0.9445686666666666	0.9341327515151515	0.9566304606060606	0.9461945454545454	0.9566304606060606	0.9670663757575757	0.9895640848484848	0.9791281696969697	0.9341327515151515	0.9566304606060606	0.889551	0.8999869151515152	0.9592741757575758	0.9961039
32.0.1.0	0.7713929725806452	0.8681294431034483	0.8937302844827586	0.9891684517241379	0.9676785172413793	0.9883354913793103	0.8562540913793104	0.9250476137931034	0.9506484551724138	0.9625238068965517	0.9881246482758621	0.9762492965517241	0.9369229655172414	0.9625238068965517	0.9743991586206896	0.9506484551724138	0.8681294431034483	0.8818549327586207	0.8818549327586207	0.8318775172413793	0.9131722620689655	0.9250476137931034	0.9369229655172414	0.9625238068965517	0.9881246482758621	0.9743991586206896	0.9625238068965517	0.9743991586206896	0.9487983172413793	0.9506484551724138	0.9625238068965517	0.9881246482758621	0.9762492965517241	0.9506484551724138	0.9625238068965517	0.9369229655172414	0.9250476137931034	0.9506484551724138	0.9387731034482758	0.9506484551724138	0.9625238068965517	0.9881246482758621	0.9762492965517241	0.9250476137931034	0.9506484551724138	0.8743166551724137	0.8861920068965518	0.9536568206896552	0.9955665068965517
32.0.2	0.7785369421875	0.8804923078125	0.9036930703125	0.990183909375	0.97070865625	0.9894290390625	0.8697302703125	0.9320744	0.9552751625	0.9660372	0.9892379625	0.978475925	0.9428364375	0.9660372	0.9767992375	0.9552751625	0.8804923078125	0.8929310328125	0.8929310328125	0.847639	0.9213123625	0.9320744	0.9428364375	0.9660372	0.9892379625	0.9767992375	0.9660372	0.9767992375	0.953598475	0.9552751625	0.9660372	0.9892379625	0.978475925	0.9552751625	0.9660372	0.9428364375	0.9320744	0.9552751625	0.944513125	0.9552751625	0.9660372	0.9892379625	0.978475925	0.9320744	0.9552751625	0.88609946875	0.89686150625	0.95800149375	0.995982146875
32.0.2.0	0.7713929725806452	0.8634197803571428	0.8899349375	0.9887816107142857	0.9665241785714286	0.9879189017857143	0.8511203089285715	0.9223707428571428	0.9488859	0.9611853714285714	0.9877005285714285	0.9754010571428572	0.9346702142857143	0.9611853714285714	0.9734848428571429	0.9488859	0.8634197803571428	0.8776354660714286	0.8776354660714286	0.8258731428571429	0.9100712714285715	0.9223707428571428	0.9346702142857143	0.9611853714285714	0.9877005285714285	0.9734848428571429	0.9611853714285714	0.9734848428571429	0.9469696857142857	0.9488859	0.9611853714285714	0.9877005285714285	0.9754010571428572	0.9488859	0.9611853714285714	0.9346702142857143	0.9223707428571428	0.9488859	0.9365864285714286	0.9488859	0.9611853714285714	0.9877005285714285	0.9754010571428572	0.9223707428571428	0.9488859	0.8698279642857143	0.8821274357142858	0.9520017071428571	0.9954081678571428
32.0.2.1	0.7713929725806452	0.876637220967742	0.9005863951612904	0.9898672612903225	0.9697637741935484	0.9890880403225807	0.865528020967742	0.9298832516129032	0.9538324258064517	0.9649416258064516	0.9888908	0.9777816	0.9409924516129032	0.9649416258064516	0.9760508258064516	0.9538324258064517	0.876637220967742	0.8894771951612903	0.8894771951612903	0.842724129032258	0.9187740516129033	0.9298832516129032	0.9409924516129032	0.9649416258064516	0.9888908	0.9760508258064516	0.9649416258064516	0.9760508258064516	0.9521016516129033	0.9538324258064517	0.9649416258064516	0.9888908	0.9777816	0.9538324258064517	0.9649416258064516	0.9409924516129032	0.9298832516129032	0.9538324258064517	0.9427232258064516	0.9538324258064517	0.9649416258064516	0.9888908	0.9777816	0.9298832516129032	0.9538324258064517	0.8824252580645161	0.8935344580645161	0.9566467032258065	0.9958525387096774
32.0.2.1.0	0.7713929725806452	0.8681294431034483	0.8937302844827586	0.9891684517241379	0.9676785172413793	0.9883354913793103	0.8562540913793104	0.9250476137931034	0.9506484551724138	0.9625238068965517	0.9881246482758621	0.9762492965517241	0.9369229655172414	0.9625238068965517	0.9743991586206896	0.9506484551724138	0.8681294431034483	0.8818549327586207	0.8818549327586207	0.8318775172413793	0.9131722620689655	0.9250476137931034	0.9369229655172414	0.9625238068965517	0.9881246482758621	0.9743991586206896	0.9625238068965517	0.9743991586206896	0.9487983172413793	0.9506484551724138	0.9625238068965517	0.9881246482758621	0.9762492965517241	0.9506484551724138	0.9625238068965517	0.9369229655172414	0.9250476137931034	0.9506484551724138	0.9387731034482758	0.9506484551724138	0.9625238068965517	0.9881246482758621	0.9762492965517241	0.9250476137931034	0.9506484551724138	0.8743166551724137	0.8861920068965518	0.9536568206896552	0.9955665068965517
32.0.2.1.0.0	0.9521610112903226	0.9455556366666666	0.9371795807692307	0.99447367	0.977888455	0.992446645	0.9465309970588235	0.98153848	0.98153848	0.99076924	0.99076924	0.98153848	0.99076924	0.99076924	1.0	0.98153848	0.9455556366666666	0.9394017966666667	0.9394017966666667	0.9499026363636364	0.97230772	0.98153848	0.99076924	0.99076924	0.99076924	1.0	0.99076924	1.0	1.0	0.98153848	0.99076924	0.99076924	0.98153848	0.98153848	0.99076924	0.99076924	0.98153848	0.98153848	0.97230772	0.98153848	0.99076924	0.99076924	0.98153848	0.98153848	0.98153848	0.947273075	0.9463340571428571	0.97767832	0.99345454
32.1	0.8002823716216215	0.893256722972973	0.9148988202702703	0.9915104081081081	0.9746669459459459	0.9908575472972972	0.8838022662162163	0.9378068918918919	0.9594489891891892	0.9689034459459459	0.9905455432432433	0.9810910864864865	0.9472613486486486	0.9689034459459459	0.9783579027027027	0.9594489891891892	0.893256722972973	0.9054443635135135	0.9054443635135135	0.8617696351351352	0.9283524351351351	0.9378068918918919	0.9472613486486486	0.9689034459459459	0.9905455432432433	0.9783579027027027	0.9689034459459459	0.9783579027027027	0.9567158054054054	0.9594489891891892	0.9689034459459459	0.9905455432432433	0.9810910864864865	0.9594489891891892	0.9689034459459459	0.9472613486486486	0.9378068918918919	0.9594489891891892	0.9499945324324325	0.9594489891891892	0.9689034459459459	0.9905455432432433	0.9810910864864865	0.9378068918918919	0.9594489891891892	0.8979594108108109	0.9074138675675676	0.9619536459459459	0.9965251
32.1.0	0.7616273467741934	0.8537221759259259	0.8833798648148148	0.9883661148148148	0.9652843333333333	0.9874714537037037	0.8407660685185185	0.9147724074074074	0.9444300962962963	0.9573862037037038	0.9870438925925926	0.9740877851851851	0.9277285148148148	0.9573862037037038	0.9703423111111111	0.9444300962962963	0.8537221759259259	0.8704237574074074	0.8704237574074074	0.8105732037037037	0.9018163	0.9147724074074074	0.9277285148148148	0.9573862037037038	0.9870438925925926	0.9703423111111111	0.9573862037037038	0.9703423111111111	0.9406846222222223	0.9444300962962963	0.9573862037037038	0.9870438925925926	0.9740877851851851	0.9444300962962963	0.9573862037037038	0.9277285148148148	0.9147724074074074	0.9444300962962963	0.9314739888888889	0.9444300962962963	0.9573862037037038	0.9870438925925926	0.9740877851851851	0.9147724074074074	0.9444300962962963	0.8601666	0.8731227074074074	0.9478624037037037	0.9952381
32.1.0.0	0.7616273467741934	0.84201995	0.874050254	0.987435404	0.96250708	0.98646917	0.828027354	0.9079542	0.939984504	0.9539771	0.986007404	0.972014808	0.921946796	0.9539771	0.967969696	0.939984504	0.8420199500000001	0.860057658	0.860057658	0.79541906	0.893961604	0.9079542	0.921946796	0.9539771	0.986007404	0.967969696	0.9539771	0.967969696	0.935939392	0.939984504	0.9539771	0.986007404	0.972014808	0.939984504	0.9539771	0.921946796	0.9079542	0.939984504	0.925991908	0.939984504	0.9539771	0.986007404	0.972014808	0.9079542	0.939984504	0.848979928	0.862972524	0.943691396	0.994857148
32.1.0.0.0	0.7713929725806452	0.8406564104166667	0.8715907604166667	0.9869118791666667	0.960944875	0.9859053854166666	0.8263070270833334	0.9094325333333333	0.9403668833333333	0.9547162666666666	0.9856506166666666	0.9713012333333333	0.9237819166666666	0.9547162666666666	0.96906565	0.9403668833333333	0.8406564104166667	0.8572413770833334	0.8572413770833334	0.796852	0.89508315	0.9094325333333333	0.9237819166666666	0.9547162666666666	0.9856506166666666	0.96906565	0.9547162666666666	0.96906565	0.9381313	0.9403668833333333	0.9547162666666666	0.9856506166666666	0.9713012333333333	0.9403668833333333	0.9547162666666666	0.9237819166666666	0.9094325333333333	0.9403668833333333	0.9260174999999999	0.9403668833333333	0.9547162666666666	0.9856506166666666	0.9713012333333333	0.9094325333333333	0.9403668833333333	0.8481326250000001	0.8624820083333333	0.9440019916666667	0.9946428625
32.1.0.0.0.0	0.7713929725806452	0.8261706295454545	0.8599171931818181	0.98572205	0.9573944090909091	0.9846240568181818	0.8105167568181819	0.9011991272727273	0.934945690909091	0.9505995636363637	0.9843461272727273	0.9686922545454546	0.916853	0.9505995636363637	0.9662534363636364	0.934945690909091	0.8261706295454545	0.8442633204545456	0.8442633204545456	0.778384	0.8855452545454545	0.9011991272727273	0.916853	0.9505995636363637	0.9843461272727273	0.9662534363636364	0.9505995636363637	0.9662534363636364	0.9325068727272727	0.934945690909091	0.9505995636363637	0.9843461272727273	0.9686922545454546	0.934945690909091	0.9505995636363637	0.916853	0.9011991272727273	0.934945690909091	0.9192918181818182	0.934945690909091	0.9505995636363637	0.9843461272727273	0.9686922545454546	0.9011991272727273	0.934945690909091	0.8343265	0.8499803727272728	0.9389112636363637	0.99415585
32.1.0.0.0.0.0	0.7713929725806452	0.8087876925	0.8459089125	0.984294255	0.95313385	0.9830864625	0.7915684325000001	0.89131904	0.92844026	0.94565952	0.98278074	0.96556148	0.9085383	0.94565952	0.96287878	0.92844026	0.8087876925	0.8286896525	0.8286896525	0.778384	0.87409978	0.89131904	0.9085383	0.94565952	0.98278074	0.96287878	0.94565952	0.96287878	0.92575756	0.92844026	0.94565952	0.98278074	0.96556148	0.92844026	0.94565952	0.9085383	0.89131904	0.92844026	0.911221	0.92844026	0.94565952	0.98278074	0.96556148	0.89131904	0.92844026	0.8177591500000001	0.83497841	0.93280239	0.993571435
32.1.0.0.0.0.0.0	0.7717474806451613	0.7457829066666667	0.7637821538461539	0.96858851	0.9062677	0.966172925	0.7554328470588236	0.78263808	0.85688052	0.89131904	0.96556148	0.9311229599999999	0.8170766	0.89131904	0.92575756	0.85688052	0.7457829066666667	0.7723188533333334	0.7723188533333334	0.778883534090909	0.74819956	0.78263808	0.8170766	0.89131904	0.96556148	0.92575756	0.89131904	0.92575756	0.85151512	0.85688052	0.89131904	0.96556148	0.9311229599999999	0.85688052	0.89131904	0.8170766	0.78263808	0.85688052	0.822442	0.85688052	0.89131904	0.96556148	0.9311229599999999	0.78263808	0.85688052	0.772885796875	0.7650398535714286	0.86560478	0.98714287
32.1.0.0.0.0.0.0.0	0.9094851983870967	0.9069837566666666	0.9042120269230769	0.97794115	0.9067109125	0.96404605	0.9120444794117647	0.93749995	0.9416666	0.93749995	0.97499995	0.9499999	0.9333333	0.93749995	0.9625	0.9416666	0.9069837566666666	0.9103170766666666	0.9103170766666666	0.9042704477272727	0.93999994	0.93749995	0.9333333	0.93749995	0.97499995	0.9625	0.93749995	0.9625	0.925	0.9416666	0.93749995	0.97499995	0.9499999	0.9416666	0.93749995	0.9333333	0.93749995	0.9416666	0.943749925	0.9416666	0.93749995	0.97499995	0.9499999	0.93749995	0.9416666	0.913014753125	0.9077311607142857	0.9154762	0.967857175
32.1.0.0.0.0.0.0.0.0	0.9227470629032257	0.9302877700000001	0.931101273076923	0.97352935	0.90484225	0.94573915	0.932606844117647	0.93749995	0.9416666	0.93749995	0.9499999	0.9499999	0.9333333	0.93749995	0.925	0.9416666	0.9302877700000001	0.93362109	0.93362109	0.9190495477272727	0.93999994	0.93749995	0.9333333	0.93749995	0.9499999	0.925	0.93749995	0.925	0.925	0.9416666	0.93749995	0.9499999	0.9499999	0.9416666	0.93749995	0.9333333	0.93749995	0.9416666	0.943749925	0.9416666	0.93749995	0.9499999	0.9499999	0.93749995	0.9416666	0.931412340625	0.928756975	0.920606	0.94340905
32.1.0.0.0.0.0.0.0.1	0.9214744951612903	0.9108311566666667	0.9086513346153846	0.9558823	0.87561455	0.9280921	0.9186066794117648	0.95096155	0.9596154	0.95096155	0.9769231	0.9769231	0.9423077	0.95096155	0.925	0.9596154	0.9108311566666667	0.9177542366666667	0.9177542366666667	0.9162693295454546	0.95615386	0.95096155	0.9423077	0.95096155	0.9769231	0.925	0.95096155	0.925	0.925	0.9596154	0.95096155	0.9769231	0.9769231	0.9596154	0.95096155	0.9423077	0.95096155	0.9596154	0.963942325	0.9596154	0.95096155	0.9769231	0.9769231	0.95096155	0.9596154	0.9199870906250001	0.9118533750000001	0.9244506	0.93571435
32.1.0.0.0.0.0.0.1	0.7879553209677419	0.7701688433333334	0.7919197730769231	0.9643048	0.8142829874999999	0.96404605	0.77694985	0.7282976	0.7614675333333333	0.7282976	0.9139037	0.8278074	0.6951276666666666	0.7282976	0.8143939	0.7614675333333333	0.7701688433333334	0.79670479	0.79670479	0.7817406977272727	0.74819956	0.7282976	0.6951276666666666	0.7282976	0.9139037	0.8143939	0.7282976	0.8143939	0.6287878	0.7614675333333333	0.7282976	0.9139037	0.8278074	0.7614675333333333	0.7282976	0.6951276666666666	0.7282976	0.7614675333333333	0.7780525	0.7614675333333333	0.7282976	0.9139037	0.8278074	0.7282976	0.7614675333333333	0.772885796875	0.7650398535714286	0.7760079666666666	0.967857175
32.1.0.0.0.0.0.1	0.8880373241935483	0.87305194	0.8619130692307693	0.9738237583333333	0.9512893458333334	0.9718107708333333	0.8751527941176471	0.9454546	0.9545455	0.9727273	0.9818182	0.9636364	0.9636364	0.9727273	0.9909091	0.9545455	0.87305194	0.8657792200000001	0.8657792200000001	0.9016226340909091	0.9272728	0.9454546	0.9636364	0.9727273	0.9818182	0.9909091	0.9727273	0.9909091	0.9818182	0.9545455	0.9727273	0.9818182	0.9636364	0.9545455	0.9727273	0.9636364	0.9454546	0.9545455	0.9363637	0.9545455	0.9727273	0.9818182	0.9636364	0.9454546	0.9545455	0.902669403125	0.9043494321428571	0.95818185	0.992727275
32.1.0.0.0.0.1	0.7761121112903225	0.7898828305555555	0.8311286305555556	0.9825491722222223	0.9479265	0.9812071805555556	0.7707503194444445	0.8792433777777777	0.9204891777777777	0.9396216888888889	0.9808674888888889	0.9617349777777777	0.8983758888888889	0.9396216888888889	0.9587542	0.9204891777777777	0.7898828305555556	0.8119961194444445	0.8119961194444445	0.7850336954545455	0.8601108666666667	0.8792433777777777	0.8983758888888889	0.9396216888888889	0.9808674888888889	0.9587542	0.9396216888888889	0.9587542	0.9175084	0.9204891777777777	0.9396216888888889	0.9808674888888889	0.9617349777777777	0.9204891777777777	0.9396216888888889	0.8983758888888889	0.8792433777777777	0.9204891777777777	0.9013566666666667	0.9204891777777777	0.9396216888888889	0.9808674888888889	0.9617349777777777	0.8792433777777777	0.9204891777777777	0.8021454833333334	0.8212779944444445	0.9299247222222222	0.9951515166666667
32.1.0.0.0.1	0.7713929725806452	0.8261706295454545	0.8599171931818181	0.98572205	0.9573944090909091	0.9846240568181818	0.8105167568181819	0.9011991272727273	0.934945690909091	0.9505995636363637	0.9843461272727273	0.9686922545454546	0.916853	0.9505995636363637	0.9662534363636364	0.934945690909091	0.8261706295454545	0.8442633204545456	0.8442633204545456	0.778384	0.8855452545454545	0.9011991272727273	0.916853	0.9505995636363637	0.9843461272727273	0.9662534363636364	0.9505995636363637	0.9662534363636364	0.9325068727272727	0.934945690909091	0.9505995636363637	0.9843461272727273	0.9686922545454546	0.934945690909091	0.9505995636363637	0.916853	0.9011991272727273	0.934945690909091	0.9192918181818182	0.934945690909091	0.9505995636363637	0.9843461272727273	0.9686922545454546	0.9011991272727273	0.934945690909091	0.8343265	0.8499803727272728	0.9389112636363637	0.99415585
32.1.0.0.0.1.0	0.7713929725806452	0.7450502566666667	0.779869875	0.9775632214285714	0.9330483571428572	0.9758378035714286	0.7547863911764706	0.8447414857142856	0.8977718	0.9223707428571428	0.9754010571428572	0.9508021142857143	0.8693404285714286	0.9223707428571428	0.9469696857142857	0.8977718	0.7450502566666667	0.7715862033333334	0.7715862033333334	0.778384	0.8201425428571428	0.8447414857142856	0.8693404285714286	0.9223707428571428	0.9754010571428572	0.9469696857142857	0.9223707428571428	0.9469696857142857	0.8939393714285714	0.8977718	0.9223707428571428	0.9754010571428572	0.9508021142857143	0.8977718	0.9223707428571428	0.8693404285714286	0.8447414857142856	0.8977718	0.8731728571428572	0.8977718	0.9223707428571428	0.9754010571428572	0.9508021142857143	0.8447414857142856	0.8977718	0.7721989375	0.7642548714285715	0.9040034142857143	0.9908163357142857
32.1.0.0.0.1.0.0	0.7741280096774192	0.7457829066666667	0.7637821538461539	0.96858851	0.9062677	0.966172925	0.7554328470588236	0.78263808	0.85688052	0.89131904	0.96556148	0.9311229599999999	0.8170766	0.89131904	0.92575756	0.85688052	0.7457829066666667	0.7723188533333334	0.7723188533333334	0.778883534090909	0.74819956	0.78263808	0.8170766	0.89131904	0.96556148	0.92575756	0.89131904	0.92575756	0.85151512	0.85688052	0.89131904	0.96556148	0.9311229599999999	0.85688052	0.89131904	0.8170766	0.78263808	0.85688052	0.822442	0.85688052	0.89131904	0.96556148	0.9311229599999999	0.78263808	0.85688052	0.772885796875	0.7650398535714286	0.86560478	0.98714287
32.1.0.0.1	0.7616273467741934	0.828282554347826	0.863098102173913	0.9863428304347827	0.9592468260869565	0.9852925760869565	0.8130732108695653	0.8999502173913043	0.9347657652173913	0.9499751086956522	0.9847906565217391	0.9695813130434783	0.9151595608695652	0.9499751086956522	0.965184452173913	0.9347657652173913	0.8282825543478262	0.8478887586956522	0.8478887586956522	0.7776294130434782	0.8847408739130435	0.8999502173913043	0.9151595608695652	0.9499751086956522	0.9847906565217391	0.965184452173913	0.9499751086956522	0.965184452173913	0.930368904347826	0.9347657652173913	0.9499751086956522	0.9847906565217391	0.9695813130434783	0.9347657652173913	0.9499751086956522	0.9151595608695652	0.8999502173913043	0.9347657652173913	0.9195564217391304	0.9347657652173913	0.9499751086956522	0.9847906565217391	0.9695813130434783	0.8999502173913043	0.9347657652173913	0.835847747826087	0.8510570913043478	0.938794995652174	0.9944099434782608
32.1.0.0.1.0	0.7616273467741934	0.8119285119047619	0.8500598261904763	0.9850421476190476	0.9553655714285715	0.983891869047619	0.7952706595238096	0.8904216666666667	0.9285529809523809	0.9452108333333333	0.9833421476190476	0.9666842952380952	0.9070795190476191	0.9452108333333333	0.9618686857142857	0.9285529809523809	0.8119285119047619	0.8334019738095239	0.8334019738095239	0.7675216590909091	0.8737638142857143	0.8904216666666667	0.9070795190476191	0.9452108333333333	0.9833421476190476	0.9618686857142857	0.9452108333333333	0.9618686857142857	0.9237373714285714	0.9285529809523809	0.9452108333333333	0.9833421476190476	0.9666842952380952	0.9285529809523809	0.9452108333333333	0.9070795190476191	0.8904216666666667	0.9285529809523809	0.9118951285714285	0.9285529809523809	0.9452108333333333	0.9833421476190476	0.9666842952380952	0.8904216666666667	0.9285529809523809	0.8202142	0.8368720523809524	0.9329659476190476	0.9938775571428572
32.1.0.0.1.0.0	0.7619818548387096	0.7374325666666666	0.7586343153846153	0.9758373153846154	0.9278982307692307	0.973979173076923	0.747745505882353	0.8229888461538462	0.8845855846153846	0.9114944230769231	0.9730911615384615	0.9461823230769231	0.8498976846153846	0.9114944230769231	0.9384032615384615	0.8845855846153846	0.7374325666666667	0.7674954133333334	0.7674954133333334	0.7680211931818182	0.7960800076923077	0.8229888461538462	0.8498976846153846	0.9114944230769231	0.9730911615384615	0.9384032615384615	0.9114944230769231	0.9384032615384615	0.8768065230769231	0.8845855846153846	0.9114944230769231	0.9730911615384615	0.9461823230769231	0.8845855846153846	0.9114944230769231	0.8498976846153846	0.8229888461538462	0.8845855846153846	0.8576767461538461	0.8845855846153846	0.9114944230769231	0.9730911615384615	0.9461823230769231	0.8229888461538462	0.8845855846153846	0.764717996875	0.7560930607142857	0.891714223076923	0.9901099
32.1.0.0.1.0.0.0	0.7720885032258064	0.75831964	0.7827347846153847	0.9870129909090909	0.9277023	0.9821615954545454	0.7661752764705883	0.790805	0.8636011454545455	0.8954025	0.9681986454545455	0.936397290909091	0.8226063545454545	0.8954025	0.9272038545454545	0.8636011454545455	0.7583196400000001	0.7883824866666667	0.7883824866666667	0.7680211931818182	0.7590036454545455	0.790805	0.8226063545454545	0.8954025	0.9681986454545455	0.9272038545454545	0.8954025	0.9272038545454545	0.854407709090909	0.8636011454545455	0.8954025	0.9681986454545455	0.936397290909091	0.8636011454545455	0.8954025	0.8226063545454545	0.790805	0.8636011454545455	0.8317997909090908	0.8636011454545455	0.8954025	0.9681986454545455	0.936397290909091	0.790805	0.8636011454545455	0.764717996875	0.7560930607142857	0.8720259	0.9883117
32.1.0.0.1.0.0.0.0	0.8083282403225807	0.8082520166666667	0.8348712038461539	0.9454546	0.7920673166666666	0.9228652	0.8130092970588235	0.7419581	0.7775350333333333	0.7419581	0.8486889	0.8486889	0.7063811666666666	0.7419581	0.6352272999999999	0.7775350333333333	0.8082520166666667	0.8367135633333334	0.8367135633333334	0.798310334090909	0.76330426	0.7419581	0.7063811666666666	0.7419581	0.8486889	0.6352272999999999	0.7419581	0.6352272999999999	0.6352272999999999	0.7775350333333333	0.7419581	0.8486889	0.8486889	0.7775350333333333	0.7419581	0.7063811666666666	0.7419581	0.7775350333333333	0.7953235	0.7775350333333333	0.7419581	0.8486889	0.8486889	0.7419581	0.7775350333333333	0.8024343281249999	0.7958265321428571	0.8026269166666666	0.9618181
32.1.0.1	0.7616273467741934	0.84201995	0.874050254	0.987435404	0.96250708	0.98646917	0.828027354	0.9079542	0.939984504	0.9539771	0.986007404	0.972014808	0.921946796	0.9539771	0.967969696	0.939984504	0.8420199500000001	0.860057658	0.860057658	0.79541906	0.893961604	0.9079542	0.921946796	0.9539771	0.986007404	0.967969696	0.9539771	0.967969696	0.935939392	0.939984504	0.9539771	0.986007404	0.972014808	0.939984504	0.9539771	0.921946796	0.9079542	0.939984504	0.925991908	0.939984504	0.9539771	0.986007404	0.972014808	0.9079542	0.939984504	0.848979928	0.862972524	0.943691396	0.994857148
32.1.0.1.0	0.7713929725806452	0.8406564104166667	0.8715907604166667	0.9869118791666667	0.960944875	0.9859053854166666	0.8263070270833334	0.9094325333333333	0.9403668833333333	0.9547162666666666	0.9856506166666666	0.9713012333333333	0.9237819166666666	0.9547162666666666	0.96906565	0.9403668833333333	0.8406564104166667	0.8572413770833334	0.8572413770833334	0.796852	0.89508315	0.9094325333333333	0.9237819166666666	0.9547162666666666	0.9856506166666666	0.96906565	0.9547162666666666	0.96906565	0.9381313	0.9403668833333333	0.9547162666666666	0.9856506166666666	0.9713012333333333	0.9403668833333333	0.9547162666666666	0.9237819166666666	0.9094325333333333	0.9403668833333333	0.9260174999999999	0.9403668833333333	0.9547162666666666	0.9856506166666666	0.9713012333333333	0.9094325333333333	0.9403668833333333	0.8481326250000001	0.8624820083333333	0.9440019916666667	0.9946428625
32.1.0.1.0.0	0.7713929725806452	0.8261706295454545	0.8599171931818181	0.98572205	0.9573944090909091	0.9846240568181818	0.8105167568181819	0.9011991272727273	0.934945690909091	0.9505995636363637	0.9843461272727273	0.9686922545454546	0.916853	0.9505995636363637	0.9662534363636364	0.934945690909091	0.8261706295454545	0.8442633204545456	0.8442633204545456	0.778384	0.8855452545454545	0.9011991272727273	0.916853	0.9505995636363637	0.9843461272727273	0.9662534363636364	0.9505995636363637	0.9662534363636364	0.9325068727272727	0.934945690909091	0.9505995636363637	0.9843461272727273	0.9686922545454546	0.934945690909091	0.9505995636363637	0.916853	0.9011991272727273	0.934945690909091	0.9192918181818182	0.934945690909091	0.9505995636363637	0.9843461272727273	0.9686922545454546	0.9011991272727273	0.934945690909091	0.8343265	0.8499803727272728	0.9389112636363637	0.99415585
32.1.0.1.0.0.0	0.7713929725806452	0.8087876925	0.8459089125	0.984294255	0.95313385	0.9830864625	0.7915684325000001	0.89131904	0.92844026	0.94565952	0.98278074	0.96556148	0.9085383	0.94565952	0.96287878	0.92844026	0.8087876925	0.8286896525	0.8286896525	0.778384	0.87409978	0.89131904	0.9085383	0.94565952	0.98278074	0.96287878	0.94565952	0.96287878	0.92575756	0.92844026	0.94565952	0.98278074	0.96556148	0.92844026	0.94565952	0.9085383	0.89131904	0.92844026	0.911221	0.92844026	0.94565952	0.98278074	0.96556148	0.89131904	0.92844026	0.8177591500000001	0.83497841	0.93280239	0.993571435
32.1.0.1.0.0.0.0	0.9594527983870967	0.95136663	0.9438845730769231	0.9131578	0.9042396	0.90307	0.9542099323529412	0.98776735	0.9836898	0.98776735	0.9755347	0.9755347	0.9918449	0.98776735	1.0	0.9836898	0.95136663	0.94810459	0.94810459	0.9586420340909091	0.98532082	0.98776735	0.9918449	0.98776735	0.9755347	1.0	0.98776735	1.0	1.0	0.9836898	0.98776735	0.9755347	0.9755347	0.9836898	0.98776735	0.9918449	0.98776735	0.9836898	0.981651025	0.9836898	0.98776735	0.9755347	0.9755347	0.98776735	0.9836898	0.957379271875	0.9547856392857142	0.96639035	0.9345454
32.1.0.1.0.1	0.7713929725806452	0.760984615625	0.807386140625	0.98036781875	0.9414173125	0.978858078125	0.7547863911764706	0.8641487999999999	0.910550325	0.9320744	0.978475925	0.95695185	0.885672875	0.9320744	0.953598475	0.910550325	0.760984615625	0.785862065625	0.785862065625	0.778384	0.842624725	0.8641487999999999	0.885672875	0.9320744	0.978475925	0.953598475	0.9320744	0.953598475	0.90719695	0.910550325	0.9320744	0.978475925	0.95695185	0.910550325	0.9320744	0.885672875	0.8641487999999999	0.910550325	0.88902625	0.910550325	0.9320744	0.978475925	0.95695185	0.8641487999999999	0.910550325	0.7721989375	0.7937230125	0.9160029875	0.99196429375
32.1.0.1.0.1.0	0.7717474806451613	0.7457829066666667	0.7637821538461539	0.9738237583333333	0.9218897500000001	0.9718107708333333	0.7554328470588236	0.8188650666666667	0.8807337666666667	0.9094325333333333	0.9713012333333333	0.9426024666666667	0.8475638333333333	0.9094325333333333	0.9381313	0.8807337666666667	0.7457829066666667	0.7723188533333334	0.7723188533333334	0.778883534090909	0.7901663	0.8188650666666667	0.8475638333333333	0.9094325333333333	0.9713012333333333	0.9381313	0.9094325333333333	0.9381313	0.8762626	0.8807337666666667	0.9094325333333333	0.9713012333333333	0.9426024666666667	0.8807337666666667	0.9094325333333333	0.8475638333333333	0.8188650666666667	0.8807337666666667	0.852035	0.8807337666666667	0.9094325333333333	0.9713012333333333	0.9426024666666667	0.8188650666666667	0.8807337666666667	0.772885796875	0.7650398535714286	0.8880039833333333	0.989285725
32.1.0.1.0.1.0.0	0.7835471274193548	0.7701688433333334	0.7919197730769231	0.98572192	0.925713195	0.98561842	0.77694985	0.78263808	0.85688052	0.89131904	0.96556148	0.9311229599999999	0.8170766	0.89131904	0.92575756	0.85688052	0.7701688433333334	0.79670479	0.79670479	0.778883534090909	0.74819956	0.78263808	0.8170766	0.89131904	0.96556148	0.92575756	0.89131904	0.92575756	0.85151512	0.85688052	0.89131904	0.96556148	0.9311229599999999	0.85688052	0.89131904	0.8170766	0.78263808	0.85688052	0.822442	0.85688052	0.89131904	0.96556148	0.9311229599999999	0.78263808	0.85688052	0.772885796875	0.7650398535714286	0.86560478	0.98714287
32.1.0.1.0.1.1	0.9047130387096773	0.8980303733333334	0.8949301384615385	0.9821428625	0.946804625	0.97547219375	0.9041444352941176	0.9340909	0.9545454250000001	0.96704545	0.987499975	0.97499995	0.946590925	0.96704545	0.979545475	0.9545454250000001	0.8980303733333334	0.9022727733333333	0.9022727733333333	0.9030307931818182	0.9372727	0.9340909	0.946590925	0.96704545	0.987499975	0.979545475	0.96704545	0.979545475	0.95909095	0.9545454250000001	0.96704545	0.987499975	0.97499995	0.9545454250000001	0.96704545	0.946590925	0.9340909	0.9545454250000001	0.9420454	0.9545454250000001	0.96704545	0.987499975	0.97499995	0.9340909	0.9545454250000001	0.911310228125	0.9057831321428571	0.934902625	0.9839285875
32.1.0.1.0.1.1.0	0.9156476	0.9165765666666666	0.9163295923076923	0.9761904833333334	0.9378043333333334	0.9672962583333333	0.9205087235294117	0.9340909	0.9393939	0.9560606	0.9833333	0.9666666	0.9287879	0.9560606	0.9727273	0.9393939	0.9165765666666666	0.9208189666666666	0.9208189666666666	0.9177390659090909	0.9372727	0.9340909	0.9287879	0.9560606	0.9833333	0.9727273	0.9560606	0.9727273	0.9454546	0.9393939	0.9560606	0.9833333	0.9666666	0.9393939	0.9560606	0.9287879	0.9340909	0.9393939	0.9420454	0.9393939	0.9560606	0.9833333	0.9666666	0.9340909	0.9393939	0.929610428125	0.9266976464285714	0.9180736	0.9810065
32.1.0.1.0.1.1.0.0	0.9227470629032257	0.9302877700000001	0.931101273076923	0.986764675	0.9286316875	0.972869575	0.932606844117647	0.93749995	0.9416666	0.93749995	0.97499995	0.9499999	0.9333333	0.93749995	0.9625	0.9416666	0.9302877700000001	0.93362109	0.93362109	0.9190495477272727	0.93999994	0.93749995	0.9333333	0.93749995	0.97499995	0.9625	0.93749995	0.9625	0.925	0.9416666	0.93749995	0.97499995	0.9499999	0.9416666	0.93749995	0.9333333	0.93749995	0.9416666	0.943749925	0.9416666	0.93749995	0.97499995	0.9499999	0.93749995	0.9416666	0.931412340625	0.928756975	0.920606	0.971704525
32.1.0.1.0.1.1.1	0.9047130387096773	0.8980303733333334	0.8949301384615385	0.9761904833333334	0.9290728333333333	0.9672962583333333	0.9041444352941176	0.9340909	0.9393939	0.9560606	0.9833333	0.9666666	0.9287879	0.9560606	0.9727273	0.9393939	0.8980303733333334	0.9022727733333333	0.9022727733333333	0.9030307931818182	0.9372727	0.9340909	0.9287879	0.9560606	0.9833333	0.9727273	0.9560606	0.9727273	0.9454546	0.9393939	0.9560606	0.9833333	0.9666666	0.9393939	0.9560606	0.9287879	0.9340909	0.9393939	0.9420454	0.9393939	0.9560606	0.9833333	0.9666666	0.9340909	0.9393939	0.911310228125	0.9057831321428571	0.9132035000000001	0.97857145
32.1.0.1.0.2	0.7713929725806452	0.8261706295454545	0.8599171931818181	0.98572205	0.9573944090909091	0.9846240568181818	0.8105167568181819	0.9011991272727273	0.934945690909091	0.9505995636363637	0.9843461272727273	0.9686922545454546	0.916853	0.9505995636363637	0.9662534363636364	0.934945690909091	0.8261706295454545	0.8442633204545456	0.8442633204545456	0.778384	0.8855452545454545	0.9011991272727273	0.916853	0.9505995636363637	0.9843461272727273	0.9662534363636364	0.9505995636363637	0.9662534363636364	0.9325068727272727	0.934945690909091	0.9505995636363637	0.9843461272727273	0.9686922545454546	0.934945690909091	0.9505995636363637	0.916853	0.9011991272727273	0.934945690909091	0.9192918181818182	0.934945690909091	0.9505995636363637	0.9843461272727273	0.9686922545454546	0.9011991272727273	0.934945690909091	0.8343265	0.8499803727272728	0.9389112636363637	0.99415585
32.1.0.1.1	0.7616273467741934	0.828282554347826	0.863098102173913	0.9863428304347827	0.9592468260869565	0.9852925760869565	0.8130732108695653	0.8999502173913043	0.9347657652173913	0.9499751086956522	0.9847906565217391	0.9695813130434783	0.9151595608695652	0.9499751086956522	0.965184452173913	0.9347657652173913	0.8282825543478262	0.8478887586956522	0.8478887586956522	0.7776294130434782	0.8847408739130435	0.8999502173913043	0.9151595608695652	0.9499751086956522	0.9847906565217391	0.965184452173913	0.9499751086956522	0.965184452173913	0.930368904347826	0.9347657652173913	0.9499751086956522	0.9847906565217391	0.9695813130434783	0.9347657652173913	0.9499751086956522	0.9151595608695652	0.8999502173913043	0.9347657652173913	0.9195564217391304	0.9347657652173913	0.9499751086956522	0.9847906565217391	0.9695813130434783	0.8999502173913043	0.9347657652173913	0.835847747826087	0.8510570913043478	0.938794995652174	0.9944099434782608
32.1.0.1.1.0	0.7616273467741934	0.8119285119047619	0.8500598261904763	0.9850421476190476	0.9553655714285715	0.983891869047619	0.7952706595238096	0.8904216666666667	0.9285529809523809	0.9452108333333333	0.9833421476190476	0.9666842952380952	0.9070795190476191	0.9452108333333333	0.9618686857142857	0.9285529809523809	0.8119285119047619	0.8334019738095239	0.8334019738095239	0.7675216590909091	0.8737638142857143	0.8904216666666667	0.9070795190476191	0.9452108333333333	0.9833421476190476	0.9618686857142857	0.9452108333333333	0.9618686857142857	0.9237373714285714	0.9285529809523809	0.9452108333333333	0.9833421476190476	0.9666842952380952	0.9285529809523809	0.9452108333333333	0.9070795190476191	0.8904216666666667	0.9285529809523809	0.9118951285714285	0.9285529809523809	0.9452108333333333	0.9833421476190476	0.9666842952380952	0.8904216666666667	0.9285529809523809	0.8202142	0.8368720523809524	0.9329659476190476	0.9938775571428572
32.1.0.1.1.1	0.7616273467741934	0.7676763970588235	0.8147797852941177	0.9815226529411765	0.9448633529411765	0.9801017205882353	0.7470990500000001	0.8646385294117647	0.9117419176470588	0.9323192647058823	0.9794226529411765	0.958845305882353	0.8852158764705882	0.9323192647058823	0.9528966117647059	0.9117419176470588	0.7676763970588236	0.7942024382352941	0.7942024382352941	0.7675216590909091	0.8440611823529411	0.8646385294117647	0.8852158764705882	0.9323192647058823	0.9794226529411765	0.9528966117647059	0.9323192647058823	0.9528966117647059	0.9057932235294117	0.9117419176470588	0.9323192647058823	0.9794226529411765	0.958845305882353	0.9117419176470588	0.9323192647058823	0.8852158764705882	0.8646385294117647	0.9117419176470588	0.8911645705882353	0.9117419176470588	0.9323192647058823	0.9794226529411765	0.958845305882353	0.8646385294117647	0.9117419176470588	0.7779116588235294	0.7984890058823529	0.9171932294117647	0.9924369823529412
32.1.0.1.1.1.0	0.7619818548387096	0.7374325666666666	0.7908164066666666	0.9790590066666667	0.9375118	0.9774486166666667	0.747745505882353	0.8465903333333333	0.8999741733333333	0.9232951666666667	0.9766790066666666	0.9533580133333334	0.8699113266666667	0.9232951666666667	0.94661616	0.8999741733333333	0.7374325666666667	0.7674954133333334	0.7674954133333334	0.7680211931818182	0.82326934	0.8465903333333333	0.8699113266666667	0.9232951666666667	0.9766790066666666	0.94661616	0.9232951666666667	0.94661616	0.89323232	0.8999741733333333	0.9232951666666667	0.9766790066666666	0.9533580133333334	0.8999741733333333	0.9232951666666667	0.8699113266666667	0.8465903333333333	0.8999741733333333	0.87665318	0.8999741733333333	0.9232951666666667	0.9766790066666666	0.9533580133333334	0.8465903333333333	0.8999741733333333	0.764717996875	0.7723535233333333	0.9061523266666667	0.99142858
32.1.0.1.1.1.0.0	0.7720885032258064	0.75831964	0.7827347846153847	0.9890109923076923	0.9388250230769231	0.9849059653846154	0.7661752764705883	0.8229888461538462	0.8845855846153846	0.9114944230769231	0.9730911615384615	0.9461823230769231	0.8498976846153846	0.9114944230769231	0.9384032615384615	0.8845855846153846	0.7583196400000001	0.7883824866666667	0.7883824866666667	0.7680211931818182	0.7960800076923077	0.8229888461538462	0.8498976846153846	0.9114944230769231	0.9730911615384615	0.9384032615384615	0.9114944230769231	0.9384032615384615	0.8768065230769231	0.8845855846153846	0.9114944230769231	0.9730911615384615	0.9461823230769231	0.8845855846153846	0.9114944230769231	0.8498976846153846	0.8229888461538462	0.8845855846153846	0.8576767461538461	0.8845855846153846	0.9114944230769231	0.9730911615384615	0.9461823230769231	0.8229888461538462	0.8845855846153846	0.764717996875	0.7560930607142857	0.891714223076923	0.9901099
32.1.0.1.2	0.7616273467741934	0.828282554347826	0.863098102173913	0.9863428304347827	0.9592468260869565	0.9852925760869565	0.8130732108695653	0.8999502173913043	0.9347657652173913	0.9499751086956522	0.9847906565217391	0.9695813130434783	0.9151595608695652	0.9499751086956522	0.965184452173913	0.9347657652173913	0.8282825543478262	0.8478887586956522	0.8478887586956522	0.7776294130434782	0.8847408739130435	0.8999502173913043	0.9151595608695652	0.9499751086956522	0.9847906565217391	0.965184452173913	0.9499751086956522	0.965184452173913	0.930368904347826	0.9347657652173913	0.9499751086956522	0.9847906565217391	0.9695813130434783	0.9347657652173913	0.9499751086956522	0.9151595608695652	0.8999502173913043	0.9347657652173913	0.9195564217391304	0.9347657652173913	0.9499751086956522	0.9847906565217391	0.9695813130434783	0.8999502173913043	0.9347657652173913	0.835847747826087	0.8510570913043478	0.938794995652174	0.9944099434782608
32.1.0.2	0.7713929725806452	0.8529136096153846	0.8814683942307693	0.9879186576923077	0.9639491153846154	0.9869895865384616	0.839668025	0.9163992615384615	0.9449540461538461	0.9581996307692308	0.9867544153846154	0.9735088307692308	0.9296448461538461	0.9581996307692308	0.9714452153846154	0.9449540461538461	0.8529136096153846	0.8682228096153847	0.8682228096153847	0.8124787692307692	0.9031536769230769	0.9163992615384615	0.9296448461538461	0.9581996307692308	0.9867544153846154	0.9714452153846154	0.9581996307692308	0.9714452153846154	0.9428904307692307	0.9449540461538461	0.9581996307692308	0.9867544153846154	0.9735088307692308	0.9449540461538461	0.9581996307692308	0.9296448461538461	0.9163992615384615	0.9449540461538461	0.9317084615384615	0.9449540461538461	0.9581996307692308	0.9867544153846154	0.9735088307692308	0.9163992615384615	0.9449540461538461	0.8598147307692308	0.8730603153846154	0.9483095307692307	0.99505495
32.1.0.2.0	0.7713929725806452	0.8406564104166667	0.8715907604166667	0.9869118791666667	0.960944875	0.9859053854166666	0.8263070270833334	0.9094325333333333	0.9403668833333333	0.9547162666666666	0.9856506166666666	0.9713012333333333	0.9237819166666666	0.9547162666666666	0.96906565	0.9403668833333333	0.8406564104166667	0.8572413770833334	0.8572413770833334	0.796852	0.89508315	0.9094325333333333	0.9237819166666666	0.9547162666666666	0.9856506166666666	0.96906565	0.9547162666666666	0.96906565	0.9381313	0.9403668833333333	0.9547162666666666	0.9856506166666666	0.9713012333333333	0.9403668833333333	0.9547162666666666	0.9237819166666666	0.9094325333333333	0.9403668833333333	0.9260174999999999	0.9403668833333333	0.9547162666666666	0.9856506166666666	0.9713012333333333	0.9094325333333333	0.9403668833333333	0.8481326250000001	0.8624820083333333	0.9440019916666667	0.9946428625
32.1.0.2.0.0	0.7713929725806452	0.8261706295454545	0.8599171931818181	0.98572205	0.9573944090909091	0.9846240568181818	0.8105167568181819	0.9011991272727273	0.934945690909091	0.9505995636363637	0.9843461272727273	0.9686922545454546	0.916853	0.9505995636363637	0.9662534363636364	0.934945690909091	0.8261706295454545	0.8442633204545456	0.8442633204545456	0.778384	0.8855452545454545	0.9011991272727273	0.916853	0.9505995636363637	0.9843461272727273	0.9662534363636364	0.9505995636363637	0.9662534363636364	0.9325068727272727	0.934945690909091	0.9505995636363637	0.9843461272727273	0.9686922545454546	0.934945690909091	0.9505995636363637	0.916853	0.9011991272727273	0.934945690909091	0.9192918181818182	0.934945690909091	0.9505995636363637	0.9843461272727273	0.9686922545454546	0.9011991272727273	0.934945690909091	0.8343265	0.8499803727272728	0.9389112636363637	0.99415585
32.1.0.2.0.0.0	0.7717474806451613	0.7457829066666667	0.7806548571428572	0.9775632214285714	0.9330483571428572	0.9758378035714286	0.7554328470588236	0.8447414857142856	0.8977718	0.9223707428571428	0.9754010571428572	0.9508021142857143	0.8693404285714286	0.9223707428571428	0.9469696857142857	0.8977718	0.7457829066666667	0.7723188533333334	0.7723188533333334	0.778883534090909	0.8201425428571428	0.8447414857142856	0.8693404285714286	0.9223707428571428	0.9754010571428572	0.9469696857142857	0.9223707428571428	0.9469696857142857	0.8939393714285714	0.8977718	0.9223707428571428	0.9754010571428572	0.9508021142857143	0.8977718	0.9223707428571428	0.8693404285714286	0.8447414857142856	0.8977718	0.8731728571428572	0.8977718	0.9223707428571428	0.9754010571428572	0.9508021142857143	0.8447414857142856	0.8977718	0.772885796875	0.7650398535714286	0.9040034142857143	0.9908163357142857
32.1.0.2.0.0.0.0	0.7717474806451613	0.7457829066666667	0.7637821538461539	0.9738237583333333	0.9218897500000001	0.9718107708333333	0.7554328470588236	0.8188650666666667	0.8807337666666667	0.9094325333333333	0.9713012333333333	0.9426024666666667	0.8475638333333333	0.9094325333333333	0.9381313	0.8807337666666667	0.7457829066666667	0.7723188533333334	0.7723188533333334	0.778883534090909	0.7901663	0.8188650666666667	0.8475638333333333	0.9094325333333333	0.9713012333333333	0.9381313	0.9094325333333333	0.9381313	0.8762626	0.8807337666666667	0.9094325333333333	0.9713012333333333	0.9426024666666667	0.8807337666666667	0.9094325333333333	0.8475638333333333	0.8188650666666667	0.8807337666666667	0.852035	0.8807337666666667	0.9094325333333333	0.9713012333333333	0.9426024666666667	0.8188650666666667	0.8807337666666667	0.772885796875	0.7650398535714286	0.8880039833333333	0.989285725
32.1.0.2.0.0.0.0.0	0.781854129032258	0.7666699800000001	0.7878826230769231	0.98571429	0.92047253	0.980377755	0.7738626176470589	0.78263808	0.85688052	0.89131904	0.96556148	0.9311229599999999	0.8170766	0.89131904	0.92575756	0.85688052	0.7666699800000001	0.7932059266666667	0.7932059266666667	0.778883534090909	0.74819956	0.78263808	0.8170766	0.89131904	0.96556148	0.92575756	0.89131904	0.92575756	0.85151512	0.85688052	0.89131904	0.96556148	0.9311229599999999	0.85688052	0.89131904	0.8170766	0.78263808	0.85688052	0.822442	0.85688052	0.89131904	0.96556148	0.9311229599999999	0.78263808	0.85688052	0.772885796875	0.7650398535714286	0.86560478	0.98714287
32.1.0.2.0.0.0.0.0.0	0.9047130387096773	0.8980303733333334	0.8949301384615385	0.9761904833333334	0.9290728333333333	0.9672962583333333	0.9041444352941176	0.9340909	0.9393939	0.9560606	0.9833333	0.9666666	0.9287879	0.9560606	0.9727273	0.9393939	0.8980303733333334	0.9022727733333333	0.9022727733333333	0.9030307931818182	0.9372727	0.9340909	0.9287879	0.9560606	0.9833333	0.9727273	0.9560606	0.9727273	0.9454546	0.9393939	0.9560606	0.9833333	0.9666666	0.9393939	0.9560606	0.9287879	0.9340909	0.9393939	0.9420454	0.9393939	0.9560606	0.9833333	0.9666666	0.9340909	0.9393939	0.911310228125	0.9057831321428571	0.9132035000000001	0.97857145
32.1.0.2.0.0.0.1	0.781854129032258	0.7666699800000001	0.7878826230769231	0.9880952416666666	0.9337271083333334	0.9836481291666667	0.7738626176470589	0.8188650666666667	0.8807337666666667	0.9094325333333333	0.9713012333333333	0.9426024666666667	0.8475638333333333	0.9094325333333333	0.9381313	0.8807337666666667	0.7666699800000001	0.7932059266666667	0.7932059266666667	0.778883534090909	0.7901663	0.8188650666666667	0.8475638333333333	0.9094325333333333	0.9713012333333333	0.9381313	0.9094325333333333	0.9381313	0.8762626	0.8807337666666667	0.9094325333333333	0.9713012333333333	0.9426024666666667	0.8807337666666667	0.9094325333333333	0.8475638333333333	0.8188650666666667	0.8807337666666667	0.852035	0.8807337666666667	0.9094325333333333	0.9713012333333333	0.9426024666666667	0.8188650666666667	0.8807337666666667	0.772885796875	0.7650398535714286	0.8880039833333333	0.989285725
32.1.0.2.0.1	0.7713929725806452	0.8261706295454545	0.8599171931818181	0.98572205	0.9573944090909091	0.9846240568181818	0.8105167568181819	0.9011991272727273	0.934945690909091	0.9505995636363637	0.9843461272727273	0.9686922545454546	0.916853	0.9505995636363637	0.9662534363636364	0.934945690909091	0.8261706295454545	0.8442633204545456	0.8442633204545456	0.778384	0.8855452545454545	0.9011991272727273	0.916853	0.9505995636363637	0.9843461272727273	0.9662534363636364	0.9505995636363637	0.9662534363636364	0.9325068727272727	0.934945690909091	0.9505995636363637	0.9843461272727273	0.9686922545454546	0.934945690909091	0.9505995636363637	0.916853	0.9011991272727273	0.934945690909091	0.9192918181818182	0.934945690909091	0.9505995636363637	0.9843461272727273	0.9686922545454546	0.9011991272727273	0.934945690909091	0.8343265	0.8499803727272728	0.9389112636363637	0.99415585
32.2	0.8259514079545454	0.9102386079545455	0.9284376443181819	0.992861025	0.9786972045454545	0.9923120284090909	0.9022882693181818	0.94770125	0.9659002863636363	0.973850625	0.9920496613636364	0.9840993227272727	0.9556515886363637	0.973850625	0.9818009636363636	0.9659002863636363	0.9102386079545455	0.9204873056818181	0.9204873056818181	0.8795723545454546	0.9397509113636363	0.94770125	0.9556515886363637	0.973850625	0.9920496613636364	0.9818009636363636	0.973850625	0.9818009636363636	0.9636019272727273	0.9659002863636363	0.973850625	0.9920496613636364	0.9840993227272727	0.9659002863636363	0.973850625	0.9556515886363637	0.94770125	0.9659002863636363	0.9579499477272727	0.9659002863636363	0.973850625	0.9920496613636364	0.9840993227272727	0.94770125	0.9659002863636363	0.9141931409090909	0.9221434795454546	0.968006475	0.997077925
32.2.0	0.7713929725806452	0.8634197803571428	0.8899349375	0.9887816107142857	0.9665241785714286	0.9879189017857143	0.8511203089285715	0.9223707428571428	0.9488859	0.9611853714285714	0.9877005285714285	0.9754010571428572	0.9346702142857143	0.9611853714285714	0.9734848428571429	0.9488859	0.8634197803571428	0.8776354660714286	0.8776354660714286	0.8258731428571429	0.9100712714285715	0.9223707428571428	0.9346702142857143	0.9611853714285714	0.9877005285714285	0.9734848428571429	0.9611853714285714	0.9734848428571429	0.9469696857142857	0.9488859	0.9611853714285714	0.9877005285714285	0.9754010571428572	0.9488859	0.9611853714285714	0.9346702142857143	0.9223707428571428	0.9488859	0.9365864285714286	0.9488859	0.9611853714285714	0.9877005285714285	0.9754010571428572	0.9223707428571428	0.9488859	0.8698279642857143	0.8821274357142858	0.9520017071428571	0.9954081678571428
32.2.0.0	0.7713929725806452	0.8529136096153846	0.8814683942307693	0.9879186576923077	0.9639491153846154	0.9869895865384616	0.839668025	0.9163992615384615	0.9449540461538461	0.9581996307692308	0.9867544153846154	0.9735088307692308	0.9296448461538461	0.9581996307692308	0.9714452153846154	0.9449540461538461	0.8529136096153846	0.8682228096153847	0.8682228096153847	0.8124787692307692	0.9031536769230769	0.9163992615384615	0.9296448461538461	0.9581996307692308	0.9867544153846154	0.9714452153846154	0.9581996307692308	0.9714452153846154	0.9428904307692307	0.9449540461538461	0.9581996307692308	0.9867544153846154	0.9735088307692308	0.9449540461538461	0.9581996307692308	0.9296448461538461	0.9163992615384615	0.9449540461538461	0.9317084615384615	0.9449540461538461	0.9581996307692308	0.9867544153846154	0.9735088307692308	0.9163992615384615	0.9449540461538461	0.8598147307692308	0.8730603153846154	0.9483095307692307	0.99505495
32.2.0.0.0	0.7713929725806452	0.8406564104166667	0.8715907604166667	0.9869118791666667	0.960944875	0.9859053854166666	0.8263070270833334	0.9094325333333333	0.9403668833333333	0.9547162666666666	0.9856506166666666	0.9713012333333333	0.9237819166666666	0.9547162666666666	0.96906565	0.9403668833333333	0.8406564104166667	0.8572413770833334	0.8572413770833334	0.796852	0.89508315	0.9094325333333333	0.9237819166666666	0.9547162666666666	0.9856506166666666	0.96906565	0.9547162666666666	0.96906565	0.9381313	0.9403668833333333	0.9547162666666666	0.9856506166666666	0.9713012333333333	0.9403668833333333	0.9547162666666666	0.9237819166666666	0.9094325333333333	0.9403668833333333	0.9260174999999999	0.9403668833333333	0.9547162666666666	0.9856506166666666	0.9713012333333333	0.9094325333333333	0.9403668833333333	0.8481326250000001	0.8624820083333333	0.9440019916666667	0.9946428625
32.2.0.0.0.0	0.7717474806451613	0.7457829066666667	0.7806548571428572	0.9775632214285714	0.9330483571428572	0.9758378035714286	0.7554328470588236	0.8447414857142856	0.8977718	0.9223707428571428	0.9754010571428572	0.9508021142857143	0.8693404285714286	0.9223707428571428	0.9469696857142857	0.8977718	0.7457829066666667	0.7723188533333334	0.7723188533333334	0.778883534090909	0.8201425428571428	0.8447414857142856	0.8693404285714286	0.9223707428571428	0.9754010571428572	0.9469696857142857	0.9223707428571428	0.9469696857142857	0.8939393714285714	0.8977718	0.9223707428571428	0.9754010571428572	0.9508021142857143	0.8977718	0.9223707428571428	0.8693404285714286	0.8447414857142856	0.8977718	0.8731728571428572	0.8977718	0.9223707428571428	0.9754010571428572	0.9508021142857143	0.8447414857142856	0.8977718	0.772885796875	0.7650398535714286	0.9040034142857143	0.9908163357142857
32.2.0.0.1	0.7713929725806452	0.8406564104166667	0.8715907604166667	0.9869118791666667	0.960944875	0.9859053854166666	0.8263070270833334	0.9094325333333333	0.9403668833333333	0.9547162666666666	0.9856506166666666	0.9713012333333333	0.9237819166666666	0.9547162666666666	0.96906565	0.9403668833333333	0.8406564104166667	0.8572413770833334	0.8572413770833334	0.796852	0.89508315	0.9094325333333333	0.9237819166666666	0.9547162666666666	0.9856506166666666	0.96906565	0.9547162666666666	0.96906565	0.9381313	0.9403668833333333	0.9547162666666666	0.9856506166666666	0.9713012333333333	0.9403668833333333	0.9547162666666666	0.9237819166666666	0.9094325333333333	0.9403668833333333	0.9260174999999999	0.9403668833333333	0.9547162666666666	0.9856506166666666	0.9713012333333333	0.9094325333333333	0.9403668833333333	0.8481326250000001	0.8624820083333333	0.9440019916666667	0.9946428625
32.2.0.0.1.0	0.7713929725806452	0.8261706295454545	0.8599171931818181	0.98572205	0.9573944090909091	0.9846240568181818	0.8105167568181819	0.9011991272727273	0.934945690909091	0.9505995636363637	0.9843461272727273	0.9686922545454546	0.916853	0.9505995636363637	0.9662534363636364	0.934945690909091	0.8261706295454545	0.8442633204545456	0.8442633204545456	0.778384	0.8855452545454545	0.9011991272727273	0.916853	0.9505995636363637	0.9843461272727273	0.9662534363636364	0.9505995636363637	0.9662534363636364	0.9325068727272727	0.934945690909091	0.9505995636363637	0.9843461272727273	0.9686922545454546	0.934945690909091	0.9505995636363637	0.916853	0.9011991272727273	0.934945690909091	0.9192918181818182	0.934945690909091	0.9505995636363637	0.9843461272727273	0.9686922545454546	0.9011991272727273	0.934945690909091	0.8343265	0.8499803727272728	0.9389112636363637	0.99415585
32.2.0.0.1.0.0	0.7717474806451613	0.7457829066666667	0.7806548571428572	0.9775632214285714	0.9330483571428572	0.9758378035714286	0.7554328470588236	0.8447414857142856	0.8977718	0.9223707428571428	0.9754010571428572	0.9508021142857143	0.8693404285714286	0.9223707428571428	0.9469696857142857	0.8977718	0.7457829066666667	0.7723188533333334	0.7723188533333334	0.778883534090909	0.8201425428571428	0.8447414857142856	0.8693404285714286	0.9223707428571428	0.9754010571428572	0.9469696857142857	0.9223707428571428	0.9469696857142857	0.8939393714285714	0.8977718	0.9223707428571428	0.9754010571428572	0.9508021142857143	0.8977718	0.9223707428571428	0.8693404285714286	0.8447414857142856	0.8977718	0.8731728571428572	0.8977718	0.9223707428571428	0.9754010571428572	0.9508021142857143	0.8447414857142856	0.8977718	0.772885796875	0.7650398535714286	0.9040034142857143	0.9908163357142857
32.2.0.0.1.0.0.0	0.781854129032258	0.7666699800000001	0.7878826230769231	0.9880952416666666	0.9337271083333334	0.9836481291666667	0.7738626176470589	0.8188650666666667	0.8807337666666667	0.9094325333333333	0.9713012333333333	0.9426024666666667	0.8475638333333333	0.9094325333333333	0.9381313	0.8807337666666667	0.7666699800000001	0.7932059266666667	0.7932059266666667	0.778883534090909	0.7901663	0.8188650666666667	0.8475638333333333	0.9094325333333333	0.9713012333333333	0.9381313	0.9094325333333333	0.9381313	0.8762626	0.8807337666666667	0.9094325333333333	0.9713012333333333	0.9426024666666667	0.8807337666666667	0.9094325333333333	0.8475638333333333	0.8188650666666667	0.8807337666666667	0.852035	0.8807337666666667	0.9094325333333333	0.9713012333333333	0.9426024666666667	0.8188650666666667	0.8807337666666667	0.772885796875	0.7650398535714286	0.8880039833333333	0.989285725
32.2.0.0.1.0.1	0.7713929725806452	0.8087876925	0.8459089125	0.984294255	0.95313385	0.9830864625	0.7915684325000001	0.89131904	0.92844026	0.94565952	0.98278074	0.96556148	0.9085383	0.94565952	0.96287878	0.92844026	0.8087876925	0.8286896525	0.8286896525	0.778384	0.87409978	0.89131904	0.9085383	0.94565952	0.98278074	0.96287878	0.94565952	0.96287878	0.92575756	0.92844026	0.94565952	0.98278074	0.96556148	0.92844026	0.94565952	0.9085383	0.89131904	0.92844026	0.911221	0.92844026	0.94565952	0.98278074	0.96556148	0.89131904	0.92844026	0.8177591500000001	0.83497841	0.93280239	0.993571435
32.2.0.0.1.1	0.7717474806451613	0.761671475	0.808073	0.98036781875	0.9414173125	0.978858078125	0.7554328470588236	0.8641487999999999	0.910550325	0.9320744	0.978475925	0.95695185	0.885672875	0.9320744	0.953598475	0.910550325	0.761671475	0.7865489250000001	0.7865489250000001	0.778883534090909	0.842624725	0.8641487999999999	0.885672875	0.9320744	0.978475925	0.953598475	0.9320744	0.953598475	0.90719695	0.910550325	0.9320744	0.978475925	0.95695185	0.910550325	0.9320744	0.885672875	0.8641487999999999	0.910550325	0.88902625	0.910550325	0.9320744	0.978475925	0.95695185	0.8641487999999999	0.910550325	0.772885796875	0.794409871875	0.9160029875	0.99196429375
32.2.0.0.1.1.0	0.7717474806451613	0.7457829066666667	0.7806548571428572	0.9775632214285714	0.9330483571428572	0.9758378035714286	0.7554328470588236	0.8447414857142856	0.8977718	0.9223707428571428	0.9754010571428572	0.9508021142857143	0.8693404285714286	0.9223707428571428	0.9469696857142857	0.8977718	0.7457829066666667	0.7723188533333334	0.7723188533333334	0.778883534090909	0.8201425428571428	0.8447414857142856	0.8693404285714286	0.9223707428571428	0.9754010571428572	0.9469696857142857	0.9223707428571428	0.9469696857142857	0.8939393714285714	0.8977718	0.9223707428571428	0.9754010571428572	0.9508021142857143	0.8977718	0.9223707428571428	0.8693404285714286	0.8447414857142856	0.8977718	0.8731728571428572	0.8977718	0.9223707428571428	0.9754010571428572	0.9508021142857143	0.8447414857142856	0.8977718	0.772885796875	0.7650398535714286	0.9040034142857143	0.9908163357142857
32.2.0.0.1.2	0.7713929725806452	0.8261706295454545	0.8599171931818181	0.98572205	0.9573944090909091	0.9846240568181818	0.8105167568181819	0.9011991272727273	0.934945690909091	0.9505995636363637	0.9843461272727273	0.9686922545454546	0.916853	0.9505995636363637	0.9662534363636364	0.934945690909091	0.8261706295454545	0.8442633204545456	0.8442633204545456	0.778384	0.8855452545454545	0.9011991272727273	0.916853	0.9505995636363637	0.9843461272727273	0.9662534363636364	0.9505995636363637	0.9662534363636364	0.9325068727272727	0.934945690909091	0.9505995636363637	0.9843461272727273	0.9686922545454546	0.934945690909091	0.9505995636363637	0.916853	0.9011991272727273	0.934945690909091	0.9192918181818182	0.934945690909091	0.9505995636363637	0.9843461272727273	0.9686922545454546	0.9011991272727273	0.934945690909091	0.8343265	0.8499803727272728	0.9389112636363637	0.99415585
32.2.0.0.2	0.7713929725806452	0.8406564104166667	0.8715907604166667	0.9869118791666667	0.960944875	0.9859053854166666	0.8263070270833334	0.9094325333333333	0.9403668833333333	0.9547162666666666	0.9856506166666666	0.9713012333333333	0.9237819166666666	0.9547162666666666	0.96906565	0.9403668833333333	0.8406564104166667	0.8572413770833334	0.8572413770833334	0.796852	0.89508315	0.9094325333333333	0.9237819166666666	0.9547162666666666	0.9856506166666666	0.96906565	0.9547162666666666	0.96906565	0.9381313	0.9403668833333333	0.9547162666666666	0.9856506166666666	0.9713012333333333	0.9403668833333333	0.9547162666666666	0.9237819166666666	0.9094325333333333	0.9403668833333333	0.9260174999999999	0.9403668833333333	0.9547162666666666	0.9856506166666666	0.9713012333333333	0.9094325333333333	0.9403668833333333	0.8481326250000001	0.8624820083333333	0.9440019916666667	0.9946428625
32.2.0.0.2.0	0.7713929725806452	0.8261706295454545	0.8599171931818181	0.98572205	0.9573944090909091	0.9846240568181818	0.8105167568181819	0.9011991272727273	0.934945690909091	0.9505995636363637	0.9843461272727273	0.9686922545454546	0.916853	0.9505995636363637	0.9662534363636364	0.934945690909091	0.8261706295454545	0.8442633204545456	0.8442633204545456	0.778384	0.8855452545454545	0.9011991272727273	0.916853	0.9505995636363637	0.9843461272727273	0.9662534363636364	0.9505995636363637	0.9662534363636364	0.9325068727272727	0.934945690909091	0.9505995636363637	0.9843461272727273	0.9686922545454546	0.934945690909091	0.9505995636363637	0.916853	0.9011991272727273	0.934945690909091	0.9192918181818182	0.934945690909091	0.9505995636363637	0.9843461272727273	0.9686922545454546	0.9011991272727273	0.934945690909091	0.8343265	0.8499803727272728	0.9389112636363637	0.99415585
32.2.0.0.3	0.7713929725806452	0.8406564104166667	0.8715907604166667	0.9869118791666667	0.960944875	0.9859053854166666	0.8263070270833334	0.9094325333333333	0.9403668833333333	0.9547162666666666	0.9856506166666666	0.9713012333333333	0.9237819166666666	0.9547162666666666	0.96906565	0.9403668833333333	0.8406564104166667	0.8572413770833334	0.8572413770833334	0.796852	0.89508315	0.9094325333333333	0.9237819166666666	0.9547162666666666	0.9856506166666666	0.96906565	0.9547162666666666	0.96906565	0.9381313	0.9403668833333333	0.9547162666666666	0.9856506166666666	0.9713012333333333	0.9403668833333333	0.9547162666666666	0.9237819166666666	0.9094325333333333	0.9403668833333333	0.9260174999999999	0.9403668833333333	0.9547162666666666	0.9856506166666666	0.9713012333333333	0.9094325333333333	0.9403668833333333	0.8481326250000001	0.8624820083333333	0.9440019916666667	0.9946428625
32.2.0.1	0.7713929725806452	0.8529136096153846	0.8814683942307693	0.9879186576923077	0.9639491153846154	0.9869895865384616	0.839668025	0.9163992615384615	0.9449540461538461	0.9581996307692308	0.9867544153846154	0.9735088307692308	0.9296448461538461	0.9581996307692308	0.9714452153846154	0.9449540461538461	0.8529136096153846	0.8682228096153847	0.8682228096153847	0.8124787692307692	0.9031536769230769	0.9163992615384615	0.9296448461538461	0.9581996307692308	0.9867544153846154	0.9714452153846154	0.9581996307692308	0.9714452153846154	0.9428904307692307	0.9449540461538461	0.9581996307692308	0.9867544153846154	0.9735088307692308	0.9449540461538461	0.9581996307692308	0.9296448461538461	0.9163992615384615	0.9449540461538461	0.9317084615384615	0.9449540461538461	0.9581996307692308	0.9867544153846154	0.9735088307692308	0.9163992615384615	0.9449540461538461	0.8598147307692308	0.8730603153846154	0.9483095307692307	0.99505495
32.2.0.1.0	0.7713929725806452	0.8406564104166667	0.8715907604166667	0.9869118791666667	0.960944875	0.9859053854166666	0.8263070270833334	0.9094325333333333	0.9403668833333333	0.9547162666666666	0.9856506166666666	0.9713012333333333	0.9237819166666666	0.9547162666666666	0.96906565	0.9403668833333333	0.8406564104166667	0.8572413770833334	0.8572413770833334	0.796852	0.89508315	0.9094325333333333	0.9237819166666666	0.9547162666666666	0.9856506166666666	0.96906565	0.9547162666666666	0.96906565	0.9381313	0.9403668833333333	0.9547162666666666	0.9856506166666666	0.9713012333333333	0.9403668833333333	0.9547162666666666	0.9237819166666666	0.9094325333333333	0.9403668833333333	0.9260174999999999	0.9403668833333333	0.9547162666666666	0.9856506166666666	0.9713012333333333	0.9094325333333333	0.9403668833333333	0.8481326250000001	0.8624820083333333	0.9440019916666667	0.9946428625
32.2.1	0.7529632887096773	0.8354374479166666	0.8688023479166667	0.9869118791666667	0.960944875	0.9859053854166666	0.8208618270833333	0.9041189583333333	0.9374838583333334	0.9520594791666667	0.9854243791666667	0.9708487583333333	0.9186945791666666	0.9520594791666667	0.9666351	0.9374838583333334	0.8354374479166667	0.8542267270833334	0.8542267270833334	0.7792159833333333	0.8895433375	0.9041189583333333	0.9186945791666666	0.9520594791666667	0.9854243791666667	0.9666351	0.9520594791666667	0.9666351	0.9332701999999999	0.9374838583333334	0.9520594791666667	0.9854243791666667	0.9708487583333333	0.9374838583333334	0.9520594791666667	0.9186945791666666	0.9041189583333333	0.9374838583333334	0.9229082375	0.9374838583333334	0.9520594791666667	0.9854243791666667	0.9708487583333333	0.9041189583333333	0.9374838583333334	0.842687425	0.8572630458333333	0.9413452041666667	0.9946428625
32.2.1.0	0.7586084370967741	0.8333550065217391	0.8656343282608696	0.9863428304347827	0.9592468260869565	0.9852925760869565	0.8181456630434782	0.9050226695652174	0.9373019913043479	0.9525113347826086	0.9847906565217391	0.9695813130434783	0.9202320130434782	0.9525113347826086	0.9677206782608696	0.9373019913043479	0.8333550065217392	0.8504249847826088	0.8504249847826088	0.7746891304347826	0.8898133260869565	0.9050226695652174	0.9202320130434782	0.9525113347826086	0.9847906565217391	0.9677206782608696	0.9525113347826086	0.9677206782608696	0.9354413565217391	0.9373019913043479	0.9525113347826086	0.9847906565217391	0.9695813130434783	0.9373019913043479	0.9525113347826086	0.9202320130434782	0.9050226695652174	0.9373019913043479	0.9220926478260869	0.9373019913043479	0.9525113347826086	0.9847906565217391	0.9695813130434783	0.9050226695652174	0.9373019913043479	0.8409202	0.8561295434782609	0.9413312217391304	0.9944099434782608
32.2.1.0.0	0.7589629451612903	0.7452103266666666	0.7631214846153846	0.9758373153846154	0.9278982307692307	0.973979173076923	0.7546082352941177	0.8319631846153845	0.8890727538461538	0.9159815923076923	0.9730911615384615	0.9461823230769231	0.8588720230769231	0.9159815923076923	0.9428904307692307	0.8890727538461538	0.7452103266666668	0.7713842933333334	0.7713842933333334	0.7649472613636363	0.8050543461538462	0.8319631846153845	0.8588720230769231	0.9159815923076923	0.9730911615384615	0.9428904307692307	0.9159815923076923	0.9428904307692307	0.8857808615384615	0.8890727538461538	0.9159815923076923	0.9730911615384615	0.9461823230769231	0.8890727538461538	0.9159815923076923	0.8588720230769231	0.8319631846153845	0.8890727538461538	0.8621639153846153	0.8890727538461538	0.9159815923076923	0.9730911615384615	0.9461823230769231	0.8319631846153845	0.8890727538461538	0.7720096468750001	0.764426375	0.8962013923076924	0.9901099
32.2.1.1	0.7634244451612903	0.75831964	0.7827347846153847	0.9880952416666666	0.9337271083333334	0.9836481291666667	0.7661752764705883	0.8082379166666667	0.8749677166666666	0.9041189583333333	0.9708487583333333	0.9416975166666667	0.8373891583333333	0.9041189583333333	0.9332701999999999	0.8749677166666666	0.7583196400000001	0.7883824866666667	0.7883824866666667	0.7596442431818181	0.779086675	0.8082379166666667	0.8373891583333333	0.9041189583333333	0.9708487583333333	0.9332701999999999	0.9041189583333333	0.9332701999999999	0.8665404	0.8749677166666666	0.9041189583333333	0.9708487583333333	0.9416975166666667	0.8749677166666667	0.9041189583333333	0.8373891583333333	0.8082379166666667	0.8749677166666667	0.845816475	0.8749677166666667	0.9041189583333333	0.9708487583333333	0.9416975166666667	0.8082379166666667	0.8749677166666666	0.764717996875	0.7560930607142857	0.8826904083333333	0.989285725
32.2.2	0.7713929725806452	0.8681294431034483	0.8937302844827586	0.9891684517241379	0.9676785172413793	0.9883354913793103	0.8562540913793104	0.9250476137931034	0.9506484551724138	0.9625238068965517	0.9881246482758621	0.9762492965517241	0.9369229655172414	0.9625238068965517	0.9743991586206896	0.9506484551724138	0.8681294431034483	0.8818549327586207	0.8818549327586207	0.8318775172413793	0.9131722620689655	0.9250476137931034	0.9369229655172414	0.9625238068965517	0.9881246482758621	0.9743991586206896	0.9625238068965517	0.9743991586206896	0.9487983172413793	0.9506484551724138	0.9625238068965517	0.9881246482758621	0.9762492965517241	0.9506484551724138	0.9625238068965517	0.9369229655172414	0.9250476137931034	0.9506484551724138	0.9387731034482758	0.9506484551724138	0.9625238068965517	0.9881246482758621	0.9762492965517241	0.9250476137931034	0.9506484551724138	0.8743166551724137	0.8861920068965518	0.9536568206896552	0.9955665068965517
32.2.2.0	0.7713929725806452	0.8529136096153846	0.8814683942307693	0.9879186576923077	0.9639491153846154	0.9869895865384616	0.839668025	0.9163992615384615	0.9449540461538461	0.9581996307692308	0.9867544153846154	0.9735088307692308	0.9296448461538461	0.9581996307692308	0.9714452153846154	0.9449540461538461	0.8529136096153846	0.8682228096153847	0.8682228096153847	0.8124787692307692	0.9031536769230769	0.9163992615384615	0.9296448461538461	0.9581996307692308	0.9867544153846154	0.9714452153846154	0.9581996307692308	0.9714452153846154	0.9428904307692307	0.9449540461538461	0.9581996307692308	0.9867544153846154	0.9735088307692308	0.9449540461538461	0.9581996307692308	0.9296448461538461	0.9163992615384615	0.9449540461538461	0.9317084615384615	0.9449540461538461	0.9581996307692308	0.9867544153846154	0.9735088307692308	0.9163992615384615	0.9449540461538461	0.8598147307692308	0.8730603153846154	0.9483095307692307	0.99505495
32.2.2.0.0	0.7713929725806452	0.8406564104166667	0.8715907604166667	0.9869118791666667	0.960944875	0.9859053854166666	0.8263070270833334	0.9094325333333333	0.9403668833333333	0.9547162666666666	0.9856506166666666	0.9713012333333333	0.9237819166666666	0.9547162666666666	0.96906565	0.9403668833333333	0.8406564104166667	0.8572413770833334	0.8572413770833334	0.796852	0.89508315	0.9094325333333333	0.9237819166666666	0.9547162666666666	0.9856506166666666	0.96906565	0.9547162666666666	0.96906565	0.9381313	0.9403668833333333	0.9547162666666666	0.9856506166666666	0.9713012333333333	0.9403668833333333	0.9547162666666666	0.9237819166666666	0.9094325333333333	0.9403668833333333	0.9260174999999999	0.9403668833333333	0.9547162666666666	0.9856506166666666	0.9713012333333333	0.9094325333333333	0.9403668833333333	0.8481326250000001	0.8624820083333333	0.9440019916666667	0.9946428625
32.2.2.0.0.0	0.9522891790322581	0.9365618166666667	0.9268020961538461	0.9447367	0.8936286	0.88815775	0.9411468617647059	0.98776735	0.9836898	0.98776735	0.9755347	0.9755347	0.9918449	0.98776735	1.0	0.9836898	0.9365618166666667	0.9332997766666666	0.9332997766666666	0.948782	0.98532082	0.98776735	0.9918449	0.98776735	0.9755347	1.0	0.98776735	1.0	1.0	0.9836898	0.98776735	0.9755347	0.9755347	0.9836898	0.98776735	0.9918449	0.98776735	0.9836898	0.981651025	0.9836898	0.98776735	0.9755347	0.9755347	0.98776735	0.9836898	0.943821725	0.9392913	0.96639035	0.9127273
32.2.2.1	0.7713929725806452	0.8583612537037038	0.8858584537037038	0.9883661148148148	0.9652843333333333	0.9874714537037037	0.8456062462962963	0.9194955851851851	0.9469927851851851	0.9597477925925926	0.9872449925925926	0.9744899851851851	0.9322505925925926	0.9597477925925926	0.9725028	0.9469927851851851	0.8583612537037038	0.8731034462962963	0.8731034462962963	0.819424	0.9067405777777777	0.9194955851851851	0.9322505925925926	0.9597477925925926	0.9872449925925926	0.9725028	0.9597477925925926	0.9725028	0.9450056	0.9469927851851851	0.9597477925925926	0.9872449925925926	0.9744899851851851	0.9469927851851851	0.9597477925925926	0.9322505925925926	0.9194955851851851	0.9469927851851851	0.9342377777777777	0.9469927851851851	0.9597477925925926	0.9872449925925926	0.9744899851851851	0.9194955851851851	0.9469927851851851	0.8650067777777778	0.8777617851851852	0.9502239925925926	0.9952381
32.2.3	0.7713929725806452	0.8583612537037038	0.8858584537037038	0.9883661148148148	0.9652843333333333	0.9874714537037037	0.8456062462962963	0.9194955851851851	0.9469927851851851	0.9597477925925926	0.9872449925925926	0.9744899851851851	0.9322505925925926	0.9597477925925926	0.9725028	0.9469927851851851	0.8583612537037038	0.8731034462962963	0.8731034462962963	0.819424	0.9067405777777777	0.9194955851851851	0.9322505925925926	0.9597477925925926	0.9872449925925926	0.9725028	0.9597477925925926	0.9725028	0.9450056	0.9469927851851851	0.9597477925925926	0.9872449925925926	0.9744899851851851	0.9469927851851851	0.9597477925925926	0.9322505925925926	0.9194955851851851	0.9469927851851851	0.9342377777777777	0.9469927851851851	0.9597477925925926	0.9872449925925926	0.9744899851851851	0.9194955851851851	0.9469927851851851	0.8650067777777778	0.8777617851851852	0.9502239925925926	0.9952381
32.2.3.0	0.7713929725806452	0.847030154	0.87672713	0.987435404	0.96250708	0.98646917	0.833254746	0.913055232	0.942752208	0.956527616	0.986224592	0.972449184	0.92683064	0.956527616	0.970303024	0.942752208	0.847030154	0.862951722	0.862951722	0.80497792	0.899279824	0.913055232	0.92683064	0.956527616	0.986224592	0.970303024	0.956527616	0.970303024	0.940606048	0.942752208	0.956527616	0.986224592	0.972449184	0.942752208	0.956527616	0.92683064	0.913055232	0.942752208	0.9289768	0.942752208	0.956527616	0.986224592	0.972449184	0.913055232	0.942752208	0.85420732	0.867982728	0.946241912	0.994857148
32.2.3.1	0.7713929725806452	0.847030154	0.87672713	0.987435404	0.96250708	0.98646917	0.833254746	0.913055232	0.942752208	0.956527616	0.986224592	0.972449184	0.92683064	0.956527616	0.970303024	0.942752208	0.847030154	0.862951722	0.862951722	0.80497792	0.899279824	0.913055232	0.92683064	0.956527616	0.986224592	0.970303024	0.956527616	0.970303024	0.940606048	0.942752208	0.956527616	0.986224592	0.972449184	0.942752208	0.956527616	0.92683064	0.913055232	0.942752208	0.9289768	0.942752208	0.956527616	0.986224592	0.972449184	0.913055232	0.942752208	0.85420732	0.867982728	0.946241912	0.994857148
32.2.4	0.7915641808823529	0.8875221720588236	0.9093581838235294	0.9907613264705882	0.9724316764705883	0.9900508602941176	0.8773931955882354	0.9360700235294117	0.9579060352941177	0.9680350117647059	0.9898710235294118	0.9797420470588235	0.946199	0.9680350117647059	0.9781639882352942	0.9579060352941177	0.8875221720588236	0.8992292073529412	0.8992292073529412	0.8566014117647058	0.9259410470588235	0.9360700235294117	0.946199	0.9680350117647059	0.9898710235294118	0.9781639882352942	0.9680350117647059	0.9781639882352942	0.9563279764705882	0.9579060352941177	0.9680350117647059	0.9898710235294118	0.9797420470588235	0.9579060352941177	0.9680350117647059	0.946199	0.9360700235294117	0.9579060352941177	0.9477770588235294	0.9579060352941177	0.9680350117647059	0.9898710235294118	0.9797420470588235	0.9360700235294117	0.9579060352941177	0.8927995	0.9029284764705883	0.960471994117647	0.9962184911764705
32.2.4.0	0.9641419129032258	0.9576314666666667	0.9511132307692308	0.9846154	0.9512465	0.94979215	0.9589206705882353	0.9842948499999999	0.9790598	0.9842948499999999	0.9685897	0.9685897	0.9895299	0.9842948499999999	1.0	0.9790598	0.9576314666666667	0.9534434266666667	0.9534434266666667	0.9608437113636363	0.98115382	0.9842948499999999	0.9895299	0.9842948499999999	0.9685897	1.0	0.9842948499999999	1.0	1.0	0.9790598	0.9842948499999999	0.9685897	0.9685897	0.9790598	0.9842948499999999	0.9895299	0.9842948499999999	0.9790598	0.976442275	0.9790598	0.9842948499999999	0.9685897	0.9685897	0.9842948499999999	0.9790598	0.958108990625	0.9566117464285714	0.97345845	0.9410713
32.2.4.1	0.956357106451613	0.9524873266666667	0.9451776846153847	0.9923077	0.9756232499999999	0.991632025	0.9526471941176471	0.9769231	0.9692308	0.9846154	0.9846154	0.9692308	0.9846154	0.9846154	1.0	0.9692308	0.9524873266666667	0.9463334866666666	0.9463334866666666	0.9539534477272728	0.97230772	0.9769231	0.9846154	0.9846154	0.9846154	1.0	0.9846154	1.0	1.0	0.9692308	0.9846154	0.9846154	0.9692308	0.9692308	0.9846154	0.9846154	0.9769231	0.9692308	0.96538465	0.9692308	0.9846154	0.9846154	0.9692308	0.9769231	0.9692308	0.952027203125	0.9517673464285714	0.9649725	0.99017855
32.2.4.1.0	0.9641419129032258	0.9576314666666667	0.9511132307692308	0.9846154	0.9512465	0.94979215	0.9589206705882353	0.9842948499999999	0.9790598	0.9842948499999999	0.9685897	0.9685897	0.9895299	0.9842948499999999	1.0	0.9790598	0.9576314666666667	0.9534434266666667	0.9534434266666667	0.9608437113636363	0.98115382	0.9842948499999999	0.9895299	0.9842948499999999	0.9685897	1.0	0.9842948499999999	1.0	1.0	0.9790598	0.9842948499999999	0.9685897	0.9685897	0.9790598	0.9842948499999999	0.9895299	0.9842948499999999	0.9790598	0.976442275	0.9790598	0.9842948499999999	0.9685897	0.9685897	0.9842948499999999	0.9790598	0.958108990625	0.9566117464285714	0.97345845	0.9410713
32.2.4.2	0.7785369421875	0.8804923078125	0.9036930703125	0.990183909375	0.97070865625	0.9894290390625	0.8697302703125	0.9320744	0.9552751625	0.9660372	0.9892379625	0.978475925	0.9428364375	0.9660372	0.9767992375	0.9552751625	0.8804923078125	0.8929310328125	0.8929310328125	0.847639	0.9213123625	0.9320744	0.9428364375	0.9660372	0.9892379625	0.9767992375	0.9660372	0.9767992375	0.953598475	0.9552751625	0.9660372	0.9892379625	0.978475925	0.9552751625	0.9660372	0.9428364375	0.9320744	0.9552751625	0.944513125	0.9552751625	0.9660372	0.9892379625	0.978475925	0.9320744	0.9552751625	0.88609946875	0.89686150625	0.95800149375	0.995982146875
32.2.4.2.0	0.7713929725806452	0.7750443441176471	0.8187163676470588	0.9815226529411765	0.9448633529411765	0.9801017205882353	0.7547863911764706	0.8721400470588235	0.9158120705882353	0.9360700235294117	0.9797420470588235	0.959484094117647	0.892398	0.9360700235294117	0.9563279764705882	0.9158120705882353	0.7750443441176471	0.7984584147058824	0.7984584147058824	0.778384	0.851882094117647	0.8721400470588235	0.892398	0.9360700235294117	0.9797420470588235	0.9563279764705882	0.9360700235294117	0.9563279764705882	0.9126559529411764	0.9158120705882353	0.9360700235294117	0.9797420470588235	0.959484094117647	0.9158120705882353	0.9360700235294117	0.892398	0.8721400470588235	0.9158120705882353	0.8955541176470588	0.9158120705882353	0.9360700235294117	0.9797420470588235	0.959484094117647	0.8721400470588235	0.9158120705882353	0.785599	0.8058569529411765	0.9209439882352941	0.9924369823529412
32.2.4.2.1	0.7713929725806452	0.8725251283333333	0.8972726083333333	0.9895295033333333	0.9687559	0.9887243083333334	0.8610456216666666	0.9275460266666666	0.9522935066666667	0.9637730133333333	0.9885204933333334	0.9770409866666667	0.9390255333333334	0.9637730133333333	0.97525252	0.9522935066666667	0.8725251283333333	0.8857931016666667	0.8857931016666667	0.8374816	0.91606652	0.9275460266666666	0.9390255333333334	0.9637730133333333	0.9885204933333334	0.97525252	0.9637730133333333	0.97525252	0.95050504	0.9522935066666667	0.9637730133333333	0.9885204933333334	0.9770409866666667	0.9522935066666667	0.9637730133333333	0.9390255333333334	0.9275460266666666	0.9522935066666667	0.940814	0.9522935066666667	0.9637730133333333	0.9885204933333334	0.9770409866666667	0.9275460266666666	0.9522935066666667	0.8785061000000001	0.8899856066666667	0.9552015933333333	0.99571429
32.2.4.2.1.0	0.7713929725806452	0.8529136096153846	0.8814683942307693	0.9879186576923077	0.9639491153846154	0.9869895865384616	0.839668025	0.9163992615384615	0.9449540461538461	0.9581996307692308	0.9867544153846154	0.9735088307692308	0.9296448461538461	0.9581996307692308	0.9714452153846154	0.9449540461538461	0.8529136096153846	0.8682228096153847	0.8682228096153847	0.8124787692307692	0.9031536769230769	0.9163992615384615	0.9296448461538461	0.9581996307692308	0.9867544153846154	0.9714452153846154	0.9581996307692308	0.9714452153846154	0.9428904307692307	0.9449540461538461	0.9581996307692308	0.9867544153846154	0.9735088307692308	0.9449540461538461	0.9581996307692308	0.9296448461538461	0.9163992615384615	0.9449540461538461	0.9317084615384615	0.9449540461538461	0.9581996307692308	0.9867544153846154	0.9735088307692308	0.9163992615384615	0.9449540461538461	0.8598147307692308	0.8730603153846154	0.9483095307692307	0.99505495
32.2.4.2.1.1	0.9521610112903226	0.9455556366666666	0.9455556366666666	0.99631578	0.98525897	0.99496443	0.9465309970588235	0.98769232	0.98769232	0.99384616	0.99384616	0.98769232	0.99384616	0.99384616	1.0	0.98769232	0.9455556366666666	0.9394017966666667	0.9394017966666667	0.9499026363636364	0.98153848	0.98769232	0.99384616	0.99384616	0.99384616	1.0	0.99384616	1.0	1.0	0.98769232	0.99384616	0.99384616	0.98769232	0.98769232	0.99384616	0.99384616	0.98769232	0.98769232	0.98153848	0.98769232	0.99384616	0.99384616	0.98769232	0.98769232	0.98769232	0.947273075	0.9499117866666666	0.98511888	0.99563636
32.2.4.2.2	0.7713929725806452	0.8529136096153846	0.8814683942307693	0.9879186576923077	0.9639491153846154	0.9869895865384616	0.839668025	0.9163992615384615	0.9449540461538461	0.9581996307692308	0.9867544153846154	0.9735088307692308	0.9296448461538461	0.9581996307692308	0.9714452153846154	0.9449540461538461	0.8529136096153846	0.8682228096153847	0.8682228096153847	0.8124787692307692	0.9031536769230769	0.9163992615384615	0.9296448461538461	0.9581996307692308	0.9867544153846154	0.9714452153846154	0.9581996307692308	0.9714452153846154	0.9428904307692307	0.9449540461538461	0.9581996307692308	0.9867544153846154	0.9735088307692308	0.9449540461538461	0.9581996307692308	0.9296448461538461	0.9163992615384615	0.9449540461538461	0.9317084615384615	0.9449540461538461	0.9581996307692308	0.9867544153846154	0.9735088307692308	0.9163992615384615	0.9449540461538461	0.8598147307692308	0.8730603153846154	0.9483095307692307	0.99505495
32.2.5	0.7852479439393939	0.884113753030303	0.9066114621212121	0.9904813666666666	0.9715962727272728	0.9897493712121213	0.8736778378787879	0.9341327515151515	0.9566304606060606	0.9670663757575757	0.9895640848484848	0.9791281696969697	0.9445686666666666	0.9670663757575757	0.9775022909090909	0.9566304606060606	0.884113753030303	0.896175546969697	0.896175546969697	0.852256	0.9236968363636364	0.9341327515151515	0.9445686666666666	0.9670663757575757	0.9895640848484848	0.9775022909090909	0.9670663757575757	0.9775022909090909	0.9550045818181818	0.9566304606060606	0.9670663757575757	0.9895640848484848	0.9791281696969697	0.9566304606060606	0.9670663757575757	0.9445686666666666	0.9341327515151515	0.9566304606060606	0.9461945454545454	0.9566304606060606	0.9670663757575757	0.9895640848484848	0.9791281696969697	0.9341327515151515	0.9566304606060606	0.889551	0.8999869151515152	0.9592741757575758	0.9961039
32.2.5.0	0.7713929725806452	0.876637220967742	0.9005863951612904	0.9898672612903225	0.9697637741935484	0.9890880403225807	0.865528020967742	0.9298832516129032	0.9538324258064517	0.9649416258064516	0.9888908	0.9777816	0.9409924516129032	0.9649416258064516	0.9760508258064516	0.9538324258064517	0.876637220967742	0.8894771951612903	0.8894771951612903	0.842724129032258	0.9187740516129033	0.9298832516129032	0.9409924516129032	0.9649416258064516	0.9888908	0.9760508258064516	0.9649416258064516	0.9760508258064516	0.9521016516129033	0.9538324258064517	0.9649416258064516	0.9888908	0.9777816	0.9538324258064517	0.9649416258064516	0.9409924516129032	0.9298832516129032	0.9538324258064517	0.9427232258064516	0.9538324258064517	0.9649416258064516	0.9888908	0.9777816	0.9298832516129032	0.9538324258064517	0.8824252580645161	0.8935344580645161	0.9566467032258065	0.9958525387096774
32.2.5.0.0	0.7713929725806452	0.8634197803571428	0.8899349375	0.9887816107142857	0.9665241785714286	0.9879189017857143	0.8511203089285715	0.9223707428571428	0.9488859	0.9611853714285714	0.9877005285714285	0.9754010571428572	0.9346702142857143	0.9611853714285714	0.9734848428571429	0.9488859	0.8634197803571428	0.8776354660714286	0.8776354660714286	0.8258731428571429	0.9100712714285715	0.9223707428571428	0.9346702142857143	0.9611853714285714	0.9877005285714285	0.9734848428571429	0.9611853714285714	0.9734848428571429	0.9469696857142857	0.9488859	0.9611853714285714	0.9877005285714285	0.9754010571428572	0.9488859	0.9611853714285714	0.9346702142857143	0.9223707428571428	0.9488859	0.9365864285714286	0.9488859	0.9611853714285714	0.9877005285714285	0.9754010571428572	0.9223707428571428	0.9488859	0.8698279642857143	0.8821274357142858	0.9520017071428571	0.9954081678571428
32.2.5.0.0.0	0.9682927580645161	0.97117716	0.9667428769230769	0.9538462	0.9616309	0.96434515	0.9697770294117647	0.979638025	0.9728507	0.979638025	0.95927605	0.95927605	0.98642535	0.979638025	1.0	0.9728507	0.97117716	0.9657473	0.9657473	0.9681490886363636	0.97556563	0.979638025	0.98642535	0.979638025	0.95927605	1.0	0.979638025	1.0	1.0	0.9728507	0.979638025	0.95927605	0.95927605	0.9728507	0.979638025	0.98642535	0.979638025	0.9728507	0.9694570375	0.9728507	0.979638025	0.95927605	0.95927605	0.979638025	0.9728507	0.969318090625	0.9707526678571429	0.9703539	0.9625
32.2.5.0.1	0.9525240790322581	0.9463059766666666	0.9463059766666666	0.99631578	0.98525897	0.99496443	0.9471930617647059	0.98769232	0.98769232	0.99384616	0.99384616	0.98769232	0.99384616	0.99384616	1.0	0.98769232	0.9463059766666666	0.9401521366666666	0.9401521366666666	0.9504142318181819	0.98153848	0.98769232	0.99384616	0.99384616	0.99384616	1.0	0.99384616	1.0	1.0	0.98769232	0.99384616	0.99384616	0.98769232	0.98769232	0.99384616	0.99384616	0.98769232	0.98769232	0.98153848	0.98769232	0.99384616	0.99384616	0.98769232	0.98769232	0.98769232	0.94797651875	0.9506621266666666	0.98511888	0.99563636
32.2.5.0.1.0	0.9525240790322581	0.9463059766666666	0.9380453576923077	0.995748976923077	0.9829911192307692	0.9941897269230769	0.9471930617647059	0.9857988307692308	0.9857988307692308	0.9928994153846153	0.9928994153846153	0.9857988307692308	0.9928994153846153	0.9928994153846153	1.0	0.9857988307692308	0.9463059766666666	0.9401521366666666	0.9401521366666666	0.9504142318181819	0.9786982461538462	0.9857988307692308	0.9928994153846153	0.9928994153846153	0.9928994153846153	1.0	0.9928994153846153	1.0	1.0	0.9857988307692308	0.9928994153846153	0.9928994153846153	0.9857988307692308	0.9857988307692308	0.9928994153846153	0.9928994153846153	0.9857988307692308	0.9857988307692308	0.9786982461538462	0.9857988307692308	0.9928994153846153	0.9928994153846153	0.9857988307692308	0.9857988307692308	0.9857988307692308	0.94797651875	0.9471379928571428	0.9828294769230769	0.9949650307692308
32.2.5.0.2	0.7713929725806452	0.8681294431034483	0.8937302844827586	0.9891684517241379	0.9676785172413793	0.9883354913793103	0.8562540913793104	0.9250476137931034	0.9506484551724138	0.9625238068965517	0.9881246482758621	0.9762492965517241	0.9369229655172414	0.9625238068965517	0.9743991586206896	0.9506484551724138	0.8681294431034483	0.8818549327586207	0.8818549327586207	0.8318775172413793	0.9131722620689655	0.9250476137931034	0.9369229655172414	0.9625238068965517	0.9881246482758621	0.9743991586206896	0.9625238068965517	0.9743991586206896	0.9487983172413793	0.9506484551724138	0.9625238068965517	0.9881246482758621	0.9762492965517241	0.9506484551724138	0.9625238068965517	0.9369229655172414	0.9250476137931034	0.9506484551724138	0.9387731034482758	0.9506484551724138	0.9625238068965517	0.9881246482758621	0.9762492965517241	0.9250476137931034	0.9506484551724138	0.8743166551724137	0.8861920068965518	0.9536568206896552	0.9955665068965517
32.2.5.0.2.0	0.7713929725806452	0.8583612537037038	0.8858584537037038	0.9883661148148148	0.9652843333333333	0.9874714537037037	0.8456062462962963	0.9194955851851851	0.9469927851851851	0.9597477925925926	0.9872449925925926	0.9744899851851851	0.9322505925925926	0.9597477925925926	0.9725028	0.9469927851851851	0.8583612537037038	0.8731034462962963	0.8731034462962963	0.819424	0.9067405777777777	0.9194955851851851	0.9322505925925926	0.9597477925925926	0.9872449925925926	0.9725028	0.9597477925925926	0.9725028	0.9450056	0.9469927851851851	0.9597477925925926	0.9872449925925926	0.9744899851851851	0.9469927851851851	0.9597477925925926	0.9322505925925926	0.9194955851851851	0.9469927851851851	0.9342377777777777	0.9469927851851851	0.9597477925925926	0.9872449925925926	0.9744899851851851	0.9194955851851851	0.9469927851851851	0.8650067777777778	0.8777617851851852	0.9502239925925926	0.9952381
32.2.5.0.2.0.0	0.8880373241935483	0.899777847368421	0.9055194684210526	0.9834676368421053	0.9692353763157895	0.9821962763157894	0.888294605263158	0.9655502736842105	0.9712918947368421	0.9827751368421053	0.9885167578947368	0.9770335157894737	0.9770335157894737	0.9827751368421053	0.9942583789473685	0.9712918947368421	0.899777847368421	0.8940362263157895	0.8940362263157895	0.9016226340909091	0.9540670315789473	0.9655502736842105	0.9770335157894737	0.9827751368421053	0.9885167578947368	0.9942583789473685	0.9827751368421053	0.9942583789473685	0.9885167578947368	0.9712918947368421	0.9827751368421053	0.9885167578947368	0.9770335157894737	0.9712918947368421	0.9827751368421053	0.9770335157894737	0.9655502736842105	0.9712918947368421	0.959808652631579	0.9712918947368421	0.9827751368421053	0.9885167578947368	0.9770335157894737	0.9655502736842105	0.9712918947368421	0.9180373921052631	0.9295206342105263	0.9735885368421052	0.9954067
32.2.5.0.2.1	0.7713929725806452	0.8583612537037038	0.8858584537037038	0.9883661148148148	0.9652843333333333	0.9874714537037037	0.8456062462962963	0.9194955851851851	0.9469927851851851	0.9597477925925926	0.9872449925925926	0.9744899851851851	0.9322505925925926	0.9597477925925926	0.9725028	0.9469927851851851	0.8583612537037038	0.8731034462962963	0.8731034462962963	0.819424	0.9067405777777777	0.9194955851851851	0.9322505925925926	0.9597477925925926	0.9872449925925926	0.9725028	0.9597477925925926	0.9725028	0.9450056	0.9469927851851851	0.9597477925925926	0.9872449925925926	0.9744899851851851	0.9469927851851851	0.9597477925925926	0.9322505925925926	0.9194955851851851	0.9469927851851851	0.9342377777777777	0.9469927851851851	0.9597477925925926	0.9872449925925926	0.9744899851851851	0.9194955851851851	0.9469927851851851	0.8650067777777778	0.8777617851851852	0.9502239925925926	0.9952381
32.2.5.1	0.7713929725806452	0.876637220967742	0.9005863951612904	0.9898672612903225	0.9697637741935484	0.9890880403225807	0.865528020967742	0.9298832516129032	0.9538324258064517	0.9649416258064516	0.9888908	0.9777816	0.9409924516129032	0.9649416258064516	0.9760508258064516	0.9538324258064517	0.876637220967742	0.8894771951612903	0.8894771951612903	0.842724129032258	0.9187740516129033	0.9298832516129032	0.9409924516129032	0.9649416258064516	0.9888908	0.9760508258064516	0.9649416258064516	0.9760508258064516	0.9521016516129033	0.9538324258064517	0.9649416258064516	0.9888908	0.9777816	0.9538324258064517	0.9649416258064516	0.9409924516129032	0.9298832516129032	0.9538324258064517	0.9427232258064516	0.9538324258064517	0.9649416258064516	0.9888908	0.9777816	0.9298832516129032	0.9538324258064517	0.8824252580645161	0.8935344580645161	0.9566467032258065	0.9958525387096774
32.2.6	0.7616273467741934	0.84201995	0.874050254	0.987435404	0.96250708	0.98646917	0.828027354	0.9079542	0.939984504	0.9539771	0.986007404	0.972014808	0.921946796	0.9539771	0.967969696	0.939984504	0.8420199500000001	0.860057658	0.860057658	0.79541906	0.893961604	0.9079542	0.921946796	0.9539771	0.986007404	0.967969696	0.9539771	0.967969696	0.935939392	0.939984504	0.9539771	0.986007404	0.972014808	0.939984504	0.9539771	0.921946796	0.9079542	0.939984504	0.925991908	0.939984504	0.9539771	0.986007404	0.972014808	0.9079542	0.939984504	0.848979928	0.862972524	0.943691396	0.994857148
32.2.6.0	0.7616273467741934	0.828282554347826	0.863098102173913	0.9863428304347827	0.9592468260869565	0.9852925760869565	0.8130732108695653	0.8999502173913043	0.9347657652173913	0.9499751086956522	0.9847906565217391	0.9695813130434783	0.9151595608695652	0.9499751086956522	0.965184452173913	0.9347657652173913	0.8282825543478262	0.8478887586956522	0.8478887586956522	0.7776294130434782	0.8847408739130435	0.8999502173913043	0.9151595608695652	0.9499751086956522	0.9847906565217391	0.965184452173913	0.9499751086956522	0.965184452173913	0.930368904347826	0.9347657652173913	0.9499751086956522	0.9847906565217391	0.9695813130434783	0.9347657652173913	0.9499751086956522	0.9151595608695652	0.8999502173913043	0.9347657652173913	0.9195564217391304	0.9347657652173913	0.9499751086956522	0.9847906565217391	0.9695813130434783	0.8999502173913043	0.9347657652173913	0.835847747826087	0.8510570913043478	0.938794995652174	0.9944099434782608
32.2.6.0.0	0.7619818548387096	0.7374325666666666	0.7908164066666666	0.9790590066666667	0.9375118	0.9774486166666667	0.747745505882353	0.8465903333333333	0.8999741733333333	0.9232951666666667	0.9766790066666666	0.9533580133333334	0.8699113266666667	0.9232951666666667	0.94661616	0.8999741733333333	0.7374325666666667	0.7674954133333334	0.7674954133333334	0.7680211931818182	0.82326934	0.8465903333333333	0.8699113266666667	0.9232951666666667	0.9766790066666666	0.94661616	0.9232951666666667	0.94661616	0.89323232	0.8999741733333333	0.9232951666666667	0.9766790066666666	0.9533580133333334	0.8999741733333333	0.9232951666666667	0.8699113266666667	0.8465903333333333	0.8999741733333333	0.87665318	0.8999741733333333	0.9232951666666667	0.9766790066666666	0.9533580133333334	0.8465903333333333	0.8999741733333333	0.764717996875	0.7723535233333333	0.9061523266666667	0.99142858
32.2.7	0.7616273467741934	0.84201995	0.874050254	0.987435404	0.96250708	0.98646917	0.828027354	0.9079542	0.939984504	0.9539771	0.986007404	0.972014808	0.921946796	0.9539771	0.967969696	0.939984504	0.8420199500000001	0.860057658	0.860057658	0.79541906	0.893961604	0.9079542	0.921946796	0.9539771	0.986007404	0.967969696	0.9539771	0.967969696	0.935939392	0.939984504	0.9539771	0.986007404	0.972014808	0.939984504	0.9539771	0.921946796	0.9079542	0.939984504	0.925991908	0.939984504	0.9539771	0.986007404	0.972014808	0.9079542	0.939984504	0.848979928	0.862972524	0.943691396	0.994857148
32.2.8	0.9521610112903226	0.9455556366666666	0.9371795807692307	0.99447367	0.977888455	0.992446645	0.9465309970588235	0.98153848	0.98153848	0.99076924	0.99076924	0.98153848	0.99076924	0.99076924	1.0	0.98153848	0.9455556366666666	0.9394017966666667	0.9394017966666667	0.9499026363636364	0.97230772	0.98153848	0.99076924	0.99076924	0.99076924	1.0	0.99076924	1.0	1.0	0.98153848	0.99076924	0.99076924	0.98153848	0.98153848	0.99076924	0.99076924	0.98153848	0.98153848	0.97230772	0.98153848	0.99076924	0.99076924	0.98153848	0.98153848	0.98153848	0.947273075	0.9463340571428571	0.97767832	0.99345454
32.2.9	0.7713929725806452	0.8583612537037038	0.8858584537037038	0.9883661148148148	0.9652843333333333	0.9874714537037037	0.8456062462962963	0.9194955851851851	0.9469927851851851	0.9597477925925926	0.9872449925925926	0.9744899851851851	0.9322505925925926	0.9597477925925926	0.9725028	0.9469927851851851	0.8583612537037038	0.8731034462962963	0.8731034462962963	0.819424	0.9067405777777777	0.9194955851851851	0.9322505925925926	0.9597477925925926	0.9872449925925926	0.9725028	0.9597477925925926	0.9725028	0.9450056	0.9469927851851851	0.9597477925925926	0.9872449925925926	0.9744899851851851	0.9469927851851851	0.9597477925925926	0.9322505925925926	0.9194955851851851	0.9469927851851851	0.9342377777777777	0.9469927851851851	0.9597477925925926	0.9872449925925926	0.9744899851851851	0.9194955851851851	0.9469927851851851	0.8650067777777778	0.8777617851851852	0.9502239925925926	0.9952381
32.2.10	0.7586084370967741	0.8333550065217391	0.8656343282608696	0.9863428304347827	0.9592468260869565	0.9852925760869565	0.8181456630434782	0.9050226695652174	0.9373019913043479	0.9525113347826086	0.9847906565217391	0.9695813130434783	0.9202320130434782	0.9525113347826086	0.9677206782608696	0.9373019913043479	0.8333550065217392	0.8504249847826088	0.8504249847826088	0.7746891304347826	0.8898133260869565	0.9050226695652174	0.9202320130434782	0.9525113347826086	0.9847906565217391	0.9677206782608696	0.9525113347826086	0.9677206782608696	0.9354413565217391	0.9373019913043479	0.9525113347826086	0.9847906565217391	0.9695813130434783	0.9373019913043479	0.9525113347826086	0.9202320130434782	0.9050226695652174	0.9373019913043479	0.9220926478260869	0.9373019913043479	0.9525113347826086	0.9847906565217391	0.9695813130434783	0.9050226695652174	0.9373019913043479	0.8409202	0.8561295434782609	0.9413312217391304	0.9944099434782608
32.2.11	0.9521610112903226	0.9570176078947368	0.9570176078947368	0.9970914052631579	0.9883623447368421	0.99602455	0.9521593131578947	0.9902834105263157	0.9902834105263157	0.9951417052631579	0.9951417052631579	0.9902834105263157	0.9951417052631579	0.9951417052631579	1.0	0.9902834105263157	0.9570176078947368	0.9521593131578947	0.9521593131578947	0.9499026363636364	0.9854251157894737	0.9902834105263157	0.9951417052631579	0.9951417052631579	0.9951417052631579	1.0	0.9951417052631579	1.0	1.0	0.9902834105263157	0.9951417052631579	0.9951417052631579	0.9902834105263157	0.9902834105263157	0.9951417052631579	0.9951417052631579	0.9902834105263157	0.9902834105263157	0.9854251157894737	0.9902834105263157	0.9951417052631579	0.9951417052631579	0.9902834105263157	0.9902834105263157	0.9902834105263157	0.9555983789473684	0.9604566736842105	0.988251747368421	0.9965550210526316
32.2.11.0	0.9521610112903226	0.9455556366666666	0.9416667535714286	0.9960526214285714	0.9842060392857143	0.9946047464285714	0.9465309970588235	0.9868132	0.9868132	0.9934066	0.9934066	0.9868132	0.9934066	0.9934066	1.0	0.9868132	0.9455556366666666	0.9394017966666667	0.9394017966666667	0.9499026363636364	0.9802198	0.9868132	0.9934066	0.9934066	0.9934066	1.0	0.9934066	1.0	1.0	0.9868132	0.9934066	0.9934066	0.9868132	0.9868132	0.9934066	0.9934066	0.9868132	0.9868132	0.9802198	0.9868132	0.9934066	0.9934066	0.9868132	0.9868132	0.9868132	0.947273075	0.9463340571428571	0.9840559428571428	0.9953246714285714
32.3	0.7872739430555555	0.8902916319444445	0.9125348986111111	0.9912745861111111	0.97396325	0.9906035902777778	0.880574551388889	0.9360793055555555	0.9583225722222222	0.9680396527777778	0.9902829194444445	0.9805658388888889	0.945796386111111	0.9680396527777778	0.9777567333333333	0.9583225722222222	0.8902916319444445	0.9028178180555556	0.9028178180555556	0.8528106555555556	0.926362225	0.9360793055555555	0.9457963861111112	0.9680396527777778	0.9902829194444445	0.9777567333333333	0.9680396527777778	0.9777567333333333	0.9555134666666667	0.9583225722222222	0.9680396527777778	0.9902829194444445	0.9805658388888889	0.9583225722222222	0.9680396527777778	0.9457963861111112	0.9360793055555555	0.9583225722222222	0.9486054916666666	0.9583225722222222	0.9680396527777778	0.9902829194444445	0.9805658388888889	0.9360793055555555	0.9583225722222222	0.89512495	0.9048420305555556	0.9608968027777778	0.996428575
32.3.0	0.7529632887096773	0.8354374479166666	0.8688023479166667	0.9869118791666667	0.960944875	0.9859053854166666	0.8208618270833333	0.9041189583333333	0.9374838583333334	0.9520594791666667	0.9854243791666667	0.9708487583333333	0.9186945791666666	0.9520594791666667	0.9666351	0.9374838583333334	0.8354374479166667	0.8542267270833334	0.8542267270833334	0.7792159833333333	0.8895433375	0.9041189583333333	0.9186945791666666	0.9520594791666667	0.9854243791666667	0.9666351	0.9520594791666667	0.9666351	0.9332701999999999	0.9374838583333334	0.9520594791666667	0.9854243791666667	0.9708487583333333	0.9374838583333334	0.9520594791666667	0.9186945791666666	0.9041189583333333	0.9374838583333334	0.9229082375	0.9374838583333334	0.9520594791666667	0.9854243791666667	0.9708487583333333	0.9041189583333333	0.9374838583333334	0.842687425	0.8572630458333333	0.9413452041666667	0.9946428625
32.3.0.0	0.7529632887096773	0.820477215909091	0.8568752886363636	0.98572205	0.9573944090909091	0.9846240568181818	0.8045765386363637	0.8954025	0.9318005727272727	0.9477012499999999	0.9840993227272727	0.9681986454545455	0.9113031772727272	0.9477012499999999	0.9636019272727273	0.9318005727272727	0.820477215909091	0.8409746113636364	0.8409746113636364	0.759144709090909	0.8795018227272727	0.8954025	0.9113031772727272	0.9477012499999999	0.9840993227272727	0.9636019272727273	0.94770125	0.9636019272727273	0.9272038545454545	0.9318005727272727	0.9477012499999999	0.9840993227272727	0.9681986454545455	0.9318005727272727	0.94770125	0.9113031772727272	0.8954025	0.9318005727272727	0.9158998954545454	0.9318005727272727	0.94770125	0.9840993227272727	0.9681986454545455	0.8954025	0.9318005727272727	0.8283862818181819	0.8442869590909091	0.93601295	0.99415585
32.3.1	0.7616273467741934	0.8589463839285714	0.8875448696428572	0.9887816107142857	0.9665241785714286	0.9879189017857143	0.8464529946428572	0.91781625	0.9464147357142857	0.958908125	0.9875066107142857	0.9750132214285714	0.9303096392857143	0.958908125	0.9714015142857143	0.9464147357142857	0.8589463839285715	0.8750514803571429	0.8750514803571429	0.8173384464285713	0.9053228607142857	0.91781625	0.9303096392857143	0.958908125	0.9875066107142857	0.9714015142857143	0.958908125	0.9714015142857143	0.9428030285714286	0.9464147357142857	0.958908125	0.9875066107142857	0.9750132214285714	0.9464147357142857	0.958908125	0.9303096392857143	0.91781625	0.9464147357142857	0.9339213464285714	0.9464147357142857	0.958908125	0.9875066107142857	0.9750132214285714	0.91781625	0.9464147357142857	0.86516065	0.8776540392857143	0.9497244607142857	0.9954081678571428
32.3.1.0	0.7619818548387096	0.7374325666666666	0.7586343153846153	0.9758373153846154	0.9278982307692307	0.973979173076923	0.747745505882353	0.8229888461538462	0.8845855846153846	0.9114944230769231	0.9730911615384615	0.9461823230769231	0.8498976846153846	0.9114944230769231	0.9384032615384615	0.8845855846153846	0.7374325666666667	0.7674954133333334	0.7674954133333334	0.7680211931818182	0.7960800076923077	0.8229888461538462	0.8498976846153846	0.9114944230769231	0.9730911615384615	0.9384032615384615	0.9114944230769231	0.9384032615384615	0.8768065230769231	0.8845855846153846	0.9114944230769231	0.9730911615384615	0.9461823230769231	0.8845855846153846	0.9114944230769231	0.8498976846153846	0.8229888461538462	0.8845855846153846	0.8576767461538461	0.8845855846153846	0.9114944230769231	0.9730911615384615	0.9461823230769231	0.8229888461538462	0.8845855846153846	0.764717996875	0.7560930607142857	0.891714223076923	0.9901099
32.3.2	0.7529632887096773	0.8589463839285714	0.8875448696428572	0.9887816107142857	0.9665241785714286	0.9879189017857143	0.8464529946428572	0.91781625	0.9464147357142857	0.958908125	0.9875066107142857	0.9750132214285714	0.9303096392857143	0.958908125	0.9714015142857143	0.9464147357142857	0.8589463839285715	0.8750514803571429	0.8750514803571429	0.8107565571428571	0.9053228607142857	0.91781625	0.9303096392857143	0.958908125	0.9875066107142857	0.9714015142857143	0.958908125	0.9714015142857143	0.9428030285714286	0.9464147357142857	0.958908125	0.9875066107142857	0.9750132214285714	0.9464147357142857	0.958908125	0.9303096392857143	0.91781625	0.9464147357142857	0.9339213464285714	0.9464147357142857	0.958908125	0.9875066107142857	0.9750132214285714	0.91781625	0.9464147357142857	0.86516065	0.8776540392857143	0.9497244607142857	0.9954081678571428
32.3.2.0	0.7533177967741935	0.75384303125	0.80389038125	0.98036781875	0.9414173125	0.978858078125	0.747745505882353	0.8561784375	0.9062257874999999	0.92808921875	0.97813656875	0.9562731375	0.87804186875	0.92808921875	0.94995265	0.9062257874999999	0.75384303125	0.7820269500000001	0.7820269500000001	0.7596442431818181	0.83431500625	0.8561784375	0.87804186875	0.92808921875	0.97813656875	0.94995265	0.9280892187500001	0.94995265	0.8999053	0.9062257874999999	0.92808921875	0.97813656875	0.9562731375	0.9062257875	0.9280892187500001	0.87804186875	0.8561784375	0.9062257875	0.88436235625	0.9062257875	0.9280892187500001	0.97813656875	0.9562731375	0.8561784375	0.9062257874999999	0.764717996875	0.786581428125	0.91201780625	0.99196429375
32.3.2.0.0	0.7533177967741935	0.7374325666666666	0.7758747214285715	0.9775632214285714	0.9330483571428572	0.9758378035714286	0.747745505882353	0.8356325	0.8928294714285714	0.91781625	0.9750132214285714	0.9500264428571429	0.8606192785714286	0.91781625	0.9428030285714286	0.8928294714285714	0.7374325666666667	0.7674954133333334	0.7674954133333334	0.7596442431818181	0.8106457214285714	0.8356325	0.8606192785714286	0.91781625	0.9750132214285714	0.9428030285714286	0.91781625	0.9428030285714286	0.8856060571428571	0.8928294714285714	0.91781625	0.9750132214285714	0.9500264428571429	0.8928294714285714	0.91781625	0.8606192785714286	0.8356325	0.8928294714285714	0.8678426928571429	0.8928294714285714	0.91781625	0.9750132214285714	0.9500264428571429	0.8356325	0.8928294714285714	0.764717996875	0.7560930607142857	0.8994489214285715	0.9908163357142857
32.3.2.0.0.0	0.8180056596774193	0.8349186833333333	0.8502558192307692	0.9454546	0.7920673166666666	0.9228652	0.8365387088235294	0.7919581	0.8108683666666666	0.7919581	0.8486889	0.8486889	0.7730478333333334	0.7919581	0.7352273	0.8108683666666666	0.8349186833333333	0.8500468966666667	0.8500468966666667	0.807401243181818	0.80330426	0.7919581	0.7730478333333333	0.7919581	0.8486889	0.7352273	0.7919581	0.7352273	0.7352273	0.8108683666666666	0.7919581	0.8486889	0.8486889	0.8108683666666666	0.7919581	0.7730478333333333	0.7919581	0.8108683666666666	0.8203235	0.8108683666666666	0.7919581	0.8486889	0.8486889	0.7919581	0.8108683666666666	0.827434328125	0.8243979607142857	0.83596025	0.9618181
32.3.2.0.0.1	0.8083282403225807	0.8082520166666667	0.8348712038461539	0.9454546	0.7920673166666666	0.9228652	0.8130092970588235	0.7419581	0.7775350333333333	0.7419581	0.8486889	0.8486889	0.7063811666666666	0.7419581	0.6352272999999999	0.7775350333333333	0.8082520166666667	0.8367135633333334	0.8367135633333334	0.798310334090909	0.76330426	0.7419581	0.7063811666666666	0.7419581	0.8486889	0.6352272999999999	0.7419581	0.6352272999999999	0.6352272999999999	0.7775350333333333	0.7419581	0.8486889	0.8486889	0.7775350333333333	0.7419581	0.7063811666666666	0.7419581	0.7775350333333333	0.7953235	0.7775350333333333	0.7419581	0.8486889	0.8486889	0.7419581	0.7775350333333333	0.8024343281249999	0.7958265321428571	0.8026269166666666	0.9618181
32.3.2.0.1	0.7533177967741935	0.7374325666666666	0.7758747214285715	0.9775632214285714	0.9330483571428572	0.9758378035714286	0.747745505882353	0.8356325	0.8928294714285714	0.91781625	0.9750132214285714	0.9500264428571429	0.8606192785714286	0.91781625	0.9428030285714286	0.8928294714285714	0.7374325666666667	0.7674954133333334	0.7674954133333334	0.7596442431818181	0.8106457214285714	0.8356325	0.8606192785714286	0.91781625	0.9750132214285714	0.9428030285714286	0.91781625	0.9428030285714286	0.8856060571428571	0.8928294714285714	0.91781625	0.9750132214285714	0.9500264428571429	0.8928294714285714	0.91781625	0.8606192785714286	0.8356325	0.8928294714285714	0.8678426928571429	0.8928294714285714	0.91781625	0.9750132214285714	0.9500264428571429	0.8356325	0.8928294714285714	0.764717996875	0.7560930607142857	0.8994489214285715	0.9908163357142857
32.3.2.0.1.0	0.7619818548387096	0.7374325666666666	0.7586343153846153	0.9758373153846154	0.9278982307692307	0.973979173076923	0.747745505882353	0.8229888461538462	0.8845855846153846	0.9114944230769231	0.9730911615384615	0.9461823230769231	0.8498976846153846	0.9114944230769231	0.9384032615384615	0.8845855846153846	0.7374325666666667	0.7674954133333334	0.7674954133333334	0.7680211931818182	0.7960800076923077	0.8229888461538462	0.8498976846153846	0.9114944230769231	0.9730911615384615	0.9384032615384615	0.9114944230769231	0.9384032615384615	0.8768065230769231	0.8845855846153846	0.9114944230769231	0.9730911615384615	0.9461823230769231	0.8845855846153846	0.9114944230769231	0.8498976846153846	0.8229888461538462	0.8845855846153846	0.8576767461538461	0.8845855846153846	0.9114944230769231	0.9730911615384615	0.9461823230769231	0.8229888461538462	0.8845855846153846	0.764717996875	0.7560930607142857	0.891714223076923	0.9901099
32.3.2.0.1.0.0	0.7717474806451613	0.7457829066666667	0.7637821538461539	0.9738237583333333	0.9218897500000001	0.9718107708333333	0.7554328470588236	0.8188650666666667	0.8807337666666667	0.9094325333333333	0.9713012333333333	0.9426024666666667	0.8475638333333333	0.9094325333333333	0.9381313	0.8807337666666667	0.7457829066666667	0.7723188533333334	0.7723188533333334	0.778883534090909	0.7901663	0.8188650666666667	0.8475638333333333	0.9094325333333333	0.9713012333333333	0.9381313	0.9094325333333333	0.9381313	0.8762626	0.8807337666666667	0.9094325333333333	0.9713012333333333	0.9426024666666667	0.8807337666666667	0.9094325333333333	0.8475638333333333	0.8188650666666667	0.8807337666666667	0.852035	0.8807337666666667	0.9094325333333333	0.9713012333333333	0.9426024666666667	0.8188650666666667	0.8807337666666667	0.772885796875	0.7650398535714286	0.8880039833333333	0.989285725
32.3.2.0.1.0.0.0	0.9156476	0.9165765666666666	0.9163295923076923	0.964285725	0.9067065	0.9509443875	0.9205087235294117	0.9340909	0.9393939	0.9340909	0.97499995	0.9499999	0.9287879	0.9340909	0.95909095	0.9393939	0.9165765666666666	0.9208189666666666	0.9208189666666666	0.9177390659090909	0.9372727	0.9340909	0.9287879	0.9340909	0.97499995	0.95909095	0.9340909	0.95909095	0.9181819	0.9393939	0.9340909	0.97499995	0.9499999	0.9393939	0.9340909	0.9287879	0.9340909	0.9393939	0.9420454	0.9393939	0.9340909	0.97499995	0.9499999	0.9340909	0.9393939	0.929610428125	0.9266976464285714	0.9180736	0.97150975
32.3.2.0.1.1	0.7589629451612903	0.7452103266666666	0.7631214846153846	0.9758373153846154	0.9278982307692307	0.973979173076923	0.7546082352941177	0.8319631846153845	0.8890727538461538	0.9159815923076923	0.9730911615384615	0.9461823230769231	0.8588720230769231	0.9159815923076923	0.9428904307692307	0.8890727538461538	0.7452103266666668	0.7713842933333334	0.7713842933333334	0.7649472613636363	0.8050543461538462	0.8319631846153845	0.8588720230769231	0.9159815923076923	0.9730911615384615	0.9428904307692307	0.9159815923076923	0.9428904307692307	0.8857808615384615	0.8890727538461538	0.9159815923076923	0.9730911615384615	0.9461823230769231	0.8890727538461538	0.9159815923076923	0.8588720230769231	0.8319631846153845	0.8890727538461538	0.8621639153846153	0.8890727538461538	0.9159815923076923	0.9730911615384615	0.9461823230769231	0.8319631846153845	0.8890727538461538	0.7720096468750001	0.764426375	0.8962013923076924	0.9901099
32.3.2.1	0.7529632887096773	0.8480961057692308	0.8788944750000001	0.9879186576923077	0.9639491153846154	0.9869895865384616	0.8346416865384616	0.9114944230769231	0.9422927923076923	0.9557472115384615	0.9865455807692307	0.9730911615384615	0.9249488423076923	0.9557472115384615	0.9692016307692307	0.9422927923076923	0.8480961057692308	0.8654400557692308	0.8654400557692308	0.7961993692307692	0.8980400038461538	0.9114944230769231	0.9249488423076924	0.9557472115384615	0.9865455807692307	0.9692016307692307	0.9557472115384615	0.9692016307692307	0.9384032615384615	0.9422927923076923	0.9557472115384615	0.9865455807692307	0.9730911615384615	0.9422927923076924	0.9557472115384615	0.9249488423076924	0.9114944230769231	0.9422927923076924	0.9288383730769231	0.9422927923076924	0.9557472115384615	0.9865455807692307	0.9730911615384615	0.9114944230769231	0.9422927923076923	0.8547883923076923	0.8682428115384615	0.9458571115384615	0.99505495
32.3.2.1.0	0.7586084370967741	0.846686606	0.876383582	0.987435404	0.96250708	0.98646917	0.83269401	0.912620856	0.942317832	0.956310428	0.986007404	0.972014808	0.926613452	0.956310428	0.970303024	0.942317832	0.846686606	0.8623909860000001	0.8623909860000001	0.7927139999999999	0.89862826	0.912620856	0.926613452	0.956310428	0.986007404	0.970303024	0.956310428	0.970303024	0.940606048	0.942317832	0.956310428	0.986007404	0.972014808	0.942317832	0.956310428	0.926613452	0.912620856	0.942317832	0.928325236	0.942317832	0.956310428	0.986007404	0.972014808	0.912620856	0.942317832	0.853646584	0.8676391800000001	0.946024724	0.994857148
32.3.2.1.0.0	0.7586084370967741	0.8333550065217391	0.8656343282608696	0.9863428304347827	0.9592468260869565	0.9852925760869565	0.8181456630434782	0.9050226695652174	0.9373019913043479	0.9525113347826086	0.9847906565217391	0.9695813130434783	0.9202320130434782	0.9525113347826086	0.9677206782608696	0.9373019913043479	0.8333550065217392	0.8504249847826088	0.8504249847826088	0.7746891304347826	0.8898133260869565	0.9050226695652174	0.9202320130434782	0.9525113347826086	0.9847906565217391	0.9677206782608696	0.9525113347826086	0.9677206782608696	0.9354413565217391	0.9373019913043479	0.9525113347826086	0.9847906565217391	0.9695813130434783	0.9373019913043479	0.9525113347826086	0.9202320130434782	0.9050226695652174	0.9373019913043479	0.9220926478260869	0.9373019913043479	0.9525113347826086	0.9847906565217391	0.9695813130434783	0.9050226695652174	0.9373019913043479	0.8409202	0.8561295434782609	0.9413312217391304	0.9944099434782608
32.3.2.2	0.7586084370967741	0.8580431537037037	0.8855403537037038	0.9883661148148148	0.9652843333333333	0.9874714537037037	0.8450870462962963	0.9190933851851851	0.9465905851851852	0.9595466925925926	0.9870438925925926	0.9740877851851851	0.9320494925925926	0.9595466925925926	0.9725028	0.9465905851851852	0.8580431537037038	0.8725842462962963	0.8725842462962963	0.8080685185185185	0.9061372777777777	0.9190933851851851	0.9320494925925926	0.9595466925925926	0.9870438925925926	0.9725028	0.9595466925925926	0.9725028	0.9450056	0.9465905851851852	0.9595466925925926	0.9870438925925926	0.9740877851851851	0.9465905851851852	0.9595466925925926	0.9320494925925926	0.9190933851851851	0.9465905851851852	0.9336344777777777	0.9465905851851852	0.9595466925925926	0.9870438925925926	0.9740877851851851	0.9190933851851851	0.9465905851851852	0.8644875777777778	0.8774436851851852	0.9500228925925926	0.9952381
32.3.2.2.0	0.7586084370967741	0.846686606	0.876383582	0.987435404	0.96250708	0.98646917	0.83269401	0.912620856	0.942317832	0.956310428	0.986007404	0.972014808	0.926613452	0.956310428	0.970303024	0.942317832	0.846686606	0.8623909860000001	0.8623909860000001	0.7927139999999999	0.89862826	0.912620856	0.926613452	0.956310428	0.986007404	0.970303024	0.956310428	0.970303024	0.940606048	0.942317832	0.956310428	0.986007404	0.972014808	0.942317832	0.956310428	0.926613452	0.912620856	0.942317832	0.928325236	0.942317832	0.956310428	0.986007404	0.972014808	0.912620856	0.942317832	0.853646584	0.8676391800000001	0.946024724	0.994857148
85	0.9641419129032258	0.9576314666666667	0.9511132307692308	0.9846154	0.9512465	0.94979215	0.9589206705882353	0.9842948499999999	0.9790598	0.9842948499999999	0.9685897	0.9685897	0.9895299	0.9842948499999999	1.0	0.9790598	0.9576314666666667	0.9534434266666667	0.9534434266666667	0.9608437113636363	0.98115382	0.9842948499999999	0.9895299	0.9842948499999999	0.9685897	1.0	0.9842948499999999	1.0	1.0	0.9790598	0.9842948499999999	0.9685897	0.9685897	0.9790598	0.9842948499999999	0.9895299	0.9842948499999999	0.9790598	0.976442275	0.9790598	0.9842948499999999	0.9685897	0.9685897	0.9842948499999999	0.9790598	0.958108990625	0.9566117464285714	0.97345845	0.9410713
86	0.9633760080645162	0.9530580366666667	0.9458361961538462	0.9651163	0.9281643	0.92257525	0.9561100323529412	0.9895	0.986	0.9895	0.979	0.979	0.993	0.9895	1.0	0.986	0.9530580366666667	0.9502580366666666	0.9502580366666666	0.960498390909091	0.9874	0.9895	0.993	0.9895	0.979	1.0	0.9895	1.0	1.0	0.986	0.9895	0.979	0.979	0.986	0.9895	0.993	0.9895	0.986	0.98425	0.986	0.9895	0.979	0.979	0.9895	0.986	0.95726118125	0.9541556357142857	0.973	0.9300001
87	0.9704865612903226	0.96550718	0.9602005923076923	0.9372094	0.92794265	0.9245779000000001	0.9678788764705882	0.9928333	0.9904444	0.9928333	0.9856666	0.9856666	0.9952222	0.9928333	1.0	0.9904444	0.96550718	0.96359606	0.96359606	0.9699799272727273	0.99139996	0.9928333	0.9952222	0.9928333	0.9856666	1.0	0.9928333	1.0	1.0	0.9904444	0.9928333	0.9856666	0.9856666	0.9904444	0.9928333	0.9952222	0.9928333	0.9904444	0.98924995	0.9904444	0.9928333	0.9856666	0.9856666	0.9928333	0.9904444	0.97013460625	0.96791575	0.9737341	0.9410713
88	0.9568523919354839	0.9436702966666667	0.9350041884615384	0.9581395	0.91138005	0.9077326	0.9472048852941176	0.98685715	0.9824762	0.98685715	0.9737143	0.9737143	0.9912381	0.98685715	1.0	0.9824762	0.9436702966666667	0.9401655366666667	0.9401655366666667	0.9534861295454545	0.98422858	0.98685715	0.9912381	0.98685715	0.9737143	1.0	0.98685715	1.0	1.0	0.9824762	0.98685715	0.9737143	0.9737143	0.9824762	0.98685715	0.9912381	0.98685715	0.9824762	0.980285725	0.9824762	0.98685715	0.9737143	0.9737143	0.98685715	0.9824762	0.948850690625	0.9452987464285715	0.96957145	0.925
89	0.9661947322580645	0.96047946	0.954399376923077	0.9302326	0.9198215	0.9163462	0.9627367705882353	0.9898333	0.9864444	0.9898333	0.9796666	0.9796666	0.9932221999999999	0.9898333	1.0	0.9864444	0.96047946	0.95776834	0.95776834	0.9657145545454545	0.98779996	0.9898333	0.9932221999999999	0.9898333	0.9796666	1.0	0.9898333	1.0	1.0	0.9864444	0.9898333	0.9796666	0.9796666	0.9864444	0.9898333	0.9932221999999999	0.9898333	0.9864444	0.98474995	0.9864444	0.9898333	0.9796666	0.9796666	0.9898333	0.9864444	0.96530914375	0.9632580785714285	0.97090075	0.9410713
90	0.911907279032258	0.89664637	0.8939625884615384	0.6918918999999999	0.8087055	0.5863024	0.9072013441176471	0.9502273	0.96227275	0.9502273	0.98636365	0.98636365	0.93818185	0.9502273	0.9140909500000001	0.96227275	0.89664637	0.90628273	0.90628273	0.9270036659090909	0.95745457	0.9502273	0.93818185	0.9502273	0.98636365	0.9140909500000001	0.9502273	0.9140909500000001	0.9140909500000001	0.96227275	0.9502273	0.98636365	0.98636365	0.96227275	0.9502273	0.93818185	0.9502273	0.96227275	0.968295475	0.96227275	0.9502273	0.98636365	0.98636365	0.9502273	0.96227275	0.940413803125	0.9338495392857142	0.9310859499999999	0.8832142000000001
91	0.911907279032258	0.89664637	0.8939625884615384	0.6918918999999999	0.8087055	0.5863024	0.9072013441176471	0.9502273	0.96227275	0.9502273	0.98636365	0.98636365	0.93818185	0.9502273	0.9140909500000001	0.96227275	0.89664637	0.90628273	0.90628273	0.9270036659090909	0.95745457	0.9502273	0.93818185	0.9502273	0.98636365	0.9140909500000001	0.9502273	0.9140909500000001	0.9140909500000001	0.96227275	0.9502273	0.98636365	0.98636365	0.96227275	0.9502273	0.93818185	0.9502273	0.96227275	0.968295475	0.96227275	0.9502273	0.98636365	0.98636365	0.9502273	0.96227275	0.940413803125	0.9338495392857142	0.9310859499999999	0.8832142000000001
[truncated: 257 more columns]
