# Supplementary material for: Metabolomics analysis: Finding out metabolic building blocks
Source: PLoS One. 2017 May 11;12(5):e0177031. doi: 10.1371/journal.pone.0177031 (PMC5426688; doi:10.1371/journal.pone.0177031)
Supplement: S4 Table — A file with the distances between every pair of MBBs in the purine metabolism pathway based on the following distance measure: d(MBB1,MBB2)=1−(Smbb(MBB1,MBB2))2. (ZIP) [file pone.0177031.s004.zip › S4_Table.csv]

	0	0.0	0.0.0	0.0.0.0	0.0.0.1	0.0.1	0.0.2	0.0.3	0.0.3.0	0.0.3.0.0	0.0.3.0.0.0	0.0.3.0.0.0.0	0.0.3.0.0.0.0.0	0.0.3.0.0.0.0.0.0	0.0.3.0.0.0.0.0.0.0	0.0.3.0.0.0.0.0.0.0.0	0.0.3.0.0.0.0.0.0.0.0.0	0.0.3.0.0.0.0.0.0.0.0.0.0	0.0.3.0.0.0.0.0.0.0.0.0.0.0	0.0.3.0.0.0.0.0.0.0.0.0.0.1	0.0.3.0.0.0.0.0.0.0.0.0.1	0.0.3.0.0.0.0.0.0.0.0.1	0.0.3.0.0.0.0.0.0.0.0.1.0	0.0.3.0.0.0.0.0.0.0.1	0.0.3.0.0.0.0.0.0.0.1.0	0.0.3.0.0.0.0.0.0.0.2	0.0.3.0.0.0.0.0.0.1	0.0.3.0.0.0.0.0.0.1.0	0.0.3.0.0.0.0.0.1	0.0.3.0.0.0.0.0.1.0	0.0.3.0.0.0.0.0.1.0.0	0.0.3.0.0.0.0.0.1.0.0.0	0.0.3.0.0.0.0.0.1.0.0.1	0.0.3.0.0.0.0.0.2	0.0.3.0.0.0.0.0.2.0	0.0.3.0.0.0.0.1	0.0.3.0.0.0.0.1.0	0.0.3.0.0.0.0.1.0.0	0.0.3.0.0.0.0.1.0.0.0	0.0.3.0.0.0.0.1.0.0.0.0	0.0.3.0.0.0.0.1.0.0.0.0.0	0.0.3.0.0.0.0.1.0.0.1	0.0.3.0.0.0.0.1.0.0.2	0.0.3.0.0.0.0.1.0.0.3	0.0.3.0.0.0.0.1.0.1	0.0.3.0.0.0.0.1.1	0.0.3.0.0.0.0.1.1.0	0.0.3.0.0.0.0.1.2	0.0.3.0.0.0.0.1.2.0
0	0.0	0.031375640287769735	0.25619938920863317	0.27980329208633103	0.2690388866906477	0.1688806187050359	0.2195329812949638	0.05097995683453227	0.0522929064748201	0.05850434532374105	0.06413831438848927	0.06972736978417271	0.19541956187050336	0.2406343071942446	0.2682874014388489	0.27260394820143874	0.29443770215827314	0.314622948201439	0.3653917273381291	0.4310009172661867	0.31516636690647437	0.3723975791366907	0.3805070446043165	0.3232820057553957	0.363952878417266	0.36107518057553933	0.2609223129496401	0.26865591798561117	0.2262625352517983	0.2337462165467621	0.303851038129496	0.4051321582733809	0.33440084028776906	0.29010117697841686	0.46152589568345304	0.2105759661870501	0.30605982733812975	0.3089375251798564	0.3703370625899278	0.4833722208633091	0.5965051071942447	0.4516064021582734	0.418549531654676	0.42675434316546723	0.3717759115107909	0.3146086302158274	0.3188552043165468	0.2999779920863307	0.3084711992805753
0.0	0.031375640287769735	0.0	0.2358141587719299	0.2641910921052629	0.24797726184210522	0.1459839210526317	0.19939022894736846	0.014035087719298178	0.015635964912280698	0.02029995614035096	0.02716944473684213	0.0324012754385965	0.173456507894737	0.2224380578947368	0.24727452719298249	0.25253768508771934	0.27915954298245615	0.301068949122807	0.3494516245614032	0.4170435728070174	0.3029483201754385	0.35175434122807003	0.35997729298245595	0.3101412754385965	0.34769723859649093	0.34418846666666636	0.24432456929824542	0.2523348350877189	0.20218239122807025	0.2100159201754387	0.28308856140350924	0.3857705824561404	0.31083116403508815	0.2642083903508773	0.46105638771929813	0.187982929824561	0.2906279508771932	0.29413672280701775	0.35548146315789464	0.46477243508771926	0.5813899175438596	0.4310107657894737	0.4049967719298244	0.4118657324561402	0.3572358491228068	0.29992921491228086	0.30510705526315796	0.2818903622807014	0.29224611491228025
0.0.0	0.25619938920863317	0.2358141587719299	0.0	0.06634783043478254	0.0225931608695652	0.5344356239130434	0.42183715172413805	0.7981818181818182	0.7963302752293578	0.7925233644859813	0.7885714285714286	0.7844660194174757	0.5881510275000001	0.39274342222222236	0.2967186913043479	0.305414343478261	0.35063879565217404	0.3553766434782609	0.37284300000000026	0.45549531304347834	0.36926795652173927	0.37720216086956526	0.3786692391304348	0.35820870869565236	0.37284300000000026	0.36414734782608715	0.2918714304347828	0.2924669217391306	0.48171862580645175	0.44597508275862086	0.41112000434782614	0.48204801304347833	0.4117932173913045	0.3699013541666668	0.5474530956521739	0.5707536256410257	0.34668099130434793	0.3553766434782609	0.38864009565217406	0.492537847826087	0.5943345695652174	0.4474625521739132	0.4477013130434784	0.45549531304347834	0.38864009565217406	0.3553766434782609	0.3553766434782609	0.3549012250000002	0.32685345217391326
0.0.0.0	0.27980329208633103	0.2641910921052629	0.06634783043478254	0.0	0.072363938095238	0.5730978260869566	0.4991522103448276	0.8254545454545454	0.8238532110091743	0.8205607476635515	0.8171428571428572	0.8135922330097087	0.646704445	0.4794892259259259	0.34126983809523803	0.31833332999999997	0.31957448	0.32502300500000003	0.33416814000000006	0.43332252000000004	0.339511965	0.40088932	0.4025764599999999	0.32679382999999995	0.33416814000000006	0.32416814000000005	0.3359609333333333	0.30344379500000007	0.5572714225806452	0.5267384172413794	0.3920950300000001	0.4736622400000001	0.3920950300000001	0.4291765458333333	0.54628328	0.6282443102564104	0.315023005	0.32502300500000003	0.35233480000000006	0.47034172500000004	0.5730031250000001	0.4199806250000001	0.42971032500000006	0.43332252000000004	0.35233480000000006	0.32502300500000003	0.32502300500000003	0.4051169	0.37925241739130444
0.0.0.1	0.2690388866906477	0.24797726184210522	0.0225931608695652	0.072363938095238	0.0	0.5779138847826086	0.47011301379310355	0.8127272727272727	0.8110091743119265	0.8074766355140187	0.8038095238095238	0.8	0.6131510275000001	0.4272672333333335	0.2734976952380954	0.2830215047619049	0.3325530476190477	0.33483787619047634	0.3492057904761907	0.4381615476190477	0.35221237142857165	0.35593981904761907	0.3570954047619048	0.3371956190476192	0.3492057904761906	0.3396819809523811	0.2659141285714287	0.26656633333333357	0.5139766903225808	0.48045784137931047	0.3995508428571428	0.4739976619047619	0.40028817142857154	0.41156802083333355	0.5519724380952382	0.5973376974358975	0.32531406666666673	0.3348378761904762	0.3665073714285716	0.4733953904761906	0.5757175666666667	0.42402720952380957	0.43145674761904773	0.4381615476190477	0.3665073714285716	0.3348378761904762	0.3348378761904762	0.3928476500000001	0.3664497217391306
0.0.1	0.1688806187050359	0.1459839210526317	0.5344356239130434	0.5730978260869566	0.5779138847826086	0.0	0.24467480434782574	0.5890909090909091	0.5853211009174312	0.577570093457944	0.5695238095238095	0.5611650485436893	0.24321902173913024	0.2997886760869565	0.30789567173913046	0.31224349782608696	0.3207826304347826	0.3480732804347825	0.3680935152173913	0.457258347826087	0.34021952826086954	0.4211026043478261	0.42261892826086944	0.3518364608695652	0.3680935152173913	0.3637456891304348	0.32707932608695656	0.32825613478260873	0.2520719847826084	0.25324879347826057	0.3078645108695651	0.42362701304347816	0.31326224130434777	0.26912747826086947	0.4931424543478261	0.252906497826087	0.3376127804347826	0.3419606065217391	0.3776545586956521	0.4912455891304346	0.5838752108695653	0.4534467630434781	0.45332188695652154	0.4511456739130435	0.3776545586956521	0.3431374152173913	0.34925008913043476	0.3016593152173913	0.3016593152173913
0.0.2	0.2195329812949638	0.19939022894736846	0.42183715172413805	0.4991522103448276	0.47011301379310355	0.24467480434782574	0.0	0.74	0.7376146788990825	0.7327102803738317	0.7276190476190476	0.7223300970873786	0.2875	0.08207697241379308	0.08207697241379308	0.08897352413793103	0.12573191379310344	0.1541351000000002	0.1944870655172416	0.29205122413793083	0.16604103103448276	0.2032649172413793	0.21419637586206897	0.16145510000000018	0.18759051379310354	0.18759051379310354	0.11048015862068983	0.12139790000000028	0.08709677419354844	0.03505567241379304	0.10580159310344817	0.23201454137931043	0.12358537241379319	0.0709044620689655	0.38211804827586215	0.3148777487179486	0.14723854827586214	0.14723854827586214	0.21368307931034491	0.3434035206896551	0.5043046206896551	0.28330986551724135	0.2757510379310346	0.29205122413793083	0.22057963103448297	0.1562754137931036	0.1562754137931036	0.18759051379310354	0.18759051379310354
0.0.3	0.05097995683453227	0.014035087719298178	0.7981818181818182	0.8254545454545454	0.8127272727272727	0.5890909090909091	0.74	0.0	0.0016590909090909989	0.006492681818181745	0.013611970000000029	0.019034049090909	0.16195345818181772	0.21271615545454514	0.2367910718181816	0.24224561727272698	0.2698355427272725	0.29038223545454545	0.3405242809090907	0.40765211363636367	0.2944893663636363	0.3411207372727272	0.3495183854545454	0.2997844645454546	0.338706099090909	0.3350697354545453	0.23309880818181783	0.24140035636363588	0.19005922181818136	0.19817760636363613	0.2739074345454545	0.37820282818181816	0.30265885909090906	0.25434071181818185	0.4583468181818181	0.1788446481818179	0.27956156454545467	0.2831979281818182	0.3467733863636363	0.4551194372727273	0.5729631036363634	0.42013007090909105	0.3955878827272724	0.40228598818181815	0.3485915681818179	0.28920105636363647	0.29456718181818176	0.27364651727272693	0.2843788427272723
0.0.3.0	0.0522929064748201	0.015635964912280698	0.7963302752293578	0.8238532110091743	0.8110091743119265	0.5853211009174312	0.7376146788990825	0.0016590909090909989	0.0	0.004877935779816656	0.012062538532110145	0.017534361467889892	0.15967568899082552	0.21063053211009186	0.234926319266055	0.24043090642201803	0.26827395045871527	0.2890091449541281	0.33961120917431165	0.4073548935779817	0.2931539559633024	0.34021313761467886	0.34868782844036683	0.2984976330275225	0.3377763467889905	0.3341066220183483	0.231200181651376	0.23957789082568792	0.18803930366972477	0.1962321688073393	0.2726567660550454	0.37758739174311906	0.3016719651376143	0.2529105321100915	0.4572653770642202	0.17644827706421995	0.2780892018348621	0.2817589266055044	0.3459176458715594	0.4548089623853211	0.5727384128440367	0.41994732752293584	0.39473124678899063	0.40193953761467893	0.3477525082568804	0.2878171293577979	0.2932324853211007	0.27211988807339405	0.28295067522935746
0.0.3.0.0	0.05850434532374105	0.02029995614035096	0.7925233644859813	0.8205607476635515	0.8074766355140187	0.577570093457944	0.7327102803738317	0.006492681818181745	0.004877935779816656	0.0	0.007318894392523423	0.012892994392523338	0.15769116915887849	0.20959843925233623	0.234348353271028	0.23995582990654174	0.2683193046728969	0.28944207289719603	0.33559923925233626	0.40999989158878525	0.29297457850467257	0.3416031495327102	0.3495464672897194	0.29841813738317713	0.33373008037383156	0.32999176261682206	0.23055256822429904	0.23839709158878475	0.18658494485981292	0.19424116915887824	0.2711291355140183	0.37802108130841117	0.29595961682242955	0.2472779887850468	0.4546114925233645	0.17477726355140177	0.2783180186915887	0.28205633644859796	0.34202355327102796	0.4516476719626168	0.5709257607476635	0.4174369672897197	0.3964505102803736	0.40448331401869175	0.34389271214953243	0.2875379981308409	0.2930545757009343	0.26684639813084066	0.2778796299065418
0.0.3.0.0.0	0.06413831438848927	0.02716944473684213	0.7885714285714286	0.8171428571428572	0.8038095238095238	0.5695238095238095	0.7276190476190476	0.013611970000000029	0.012062538532110145	0.007318894392523423	0.0	0.005680273333333208	0.15323650857142856	0.20607199333333326	0.2312933342857142	0.23700761999999975	0.26591135142857125	0.28743645809523777	0.33316955238095225	0.41020194476190497	0.2900942399999997	0.340591079047619	0.34819506285714263	0.2956414857142854	0.3312647904761904	0.32745526666666647	0.22742524857142843	0.23492855619047603	0.18268064190476163	0.19005350857142833	0.26739972476190443	0.37632770761904755	0.29270316761904736	0.24389539619047618	0.45517810952380955	0.170587557142857	0.276100517142857	0.2799100409523807	0.33971623428571407	0.45022542	0.5703719638095238	0.41656609428571434	0.39554114190476186	0.40458028952380964	0.3416209961904758	0.2849049809523807	0.29052663619047603	0.263107133333333	0.2743505219047616
0.0.3.0.0.0.0	0.06972736978417271	0.0324012754385965	0.7844660194174757	0.8135922330097087	0.8	0.5611650485436893	0.7223300970873786	0.019034049090909	0.017534361467889892	0.012892994392523338	0.005680273333333208	0.0	0.15042140485436883	0.20347144951456286	0.22918252524271832	0.23500776796116463	0.2644727368932035	0.2864158067961161	0.33303692233009674	0.4115650893203885	0.28912519611650456	0.3406025563106795	0.3483541902912619	0.2947801553398055	0.33109517475728134	0.3272116796116502	0.225239331067961	0.23288833398058228	0.1804372689320386	0.18795329805825234	0.26680138252427144	0.37767110194174747	0.2925961543689317	0.24284065922330111	0.45624952912621364	0.1672979951456307	0.27485975048543665	0.27874324563106767	0.33971072427184434	0.45186086699029127	0.5709046019417474	0.41805281456310683	0.39611475825242715	0.40583427572815545	0.34165247184465997	0.28383517475728126	0.2895659883495143	0.2616140679611646	0.2730757747572812
0.0.3.0.0.0.0.0	0.19541956187050336	0.173456507894737	0.5881510275000001	0.646704445	0.6131510275000001	0.24321902173913024	0.2875	0.16195345818181772	0.15967568899082552	0.15769116915887849	0.15323650857142856	0.15042140485436883	0.0	0.07119551749999986	0.11672435499999989	0.1267243549999998	0.15794871999999993	0.1849769200000001	0.23874301750000027	0.35897344249999996	0.18775347250000007	0.2705182424999999	0.2784336049999999	0.19086456250000006	0.23374301750000015	0.22874301750000015	0.09858782749999973	0.10650318999999975	0.0580463175	0.06596168000000002	0.14840453500000006	0.29433256500000016	0.18264720749999996	0.1285822325	0.35777209	0.08554017749999987	0.17497691999999998	0.17997691999999998	0.2526601275000002	0.40220068749999993	0.5525593599999998	0.35836808249999996	0.32848252750000007	0.35897344249999996	0.2576601275000002	0.18652864749999998	0.18652864749999998	0.19365978250000015	0.1970625625000002
0.0.3.0.0.0.0.0.0	0.2406343071942446	0.2224380578947368	0.39274342222222236	0.4794892259259259	0.4272672333333335	0.2997886760869565	0.08207697241379308	0.21271615545454514	0.21063053211009186	0.20959843925233623	0.20607199333333326	0.20347144951456286	0.07119551749999986	0.0	0.0674501296296296	0.08226494444444443	0.11501418148148157	0.1550559592592593	0.2062863074074074	0.3852671629629627	0.14170129629629624	0.2952929259259257	0.3070193888888887	0.16019425925925934	0.19887889999999986	0.19147149259259255	0.040581200000000206	0.052307662962963075	0.20068237096774189	0.1564747586206896	0.19291964444444443	0.4017019111111111	0.22767730740740744	0.1530343814814814	0.3333504814814815	0.3224358974358975	0.14024114444444458	0.147648551851852	0.2130203074074073	0.42352404814814804	0.5641771814814813	0.3835086259259257	0.35666531851851835	0.3852671629629627	0.22042771481481482	0.15735481481481495	0.15735481481481495	0.14215337777777792	0.14719453333333332
0.0.3.0.0.0.0.0.0.0	0.2682874014388489	0.24727452719298249	0.2967186913043479	0.34126983809523803	0.2734976952380954	0.30789567173913046	0.08207697241379308	0.2367910718181816	0.234926319266055	0.234348353271028	0.2312933342857142	0.22918252524271832	0.11672435499999989	0.0674501296296296	0.0	0.009523809523809712	0.05162997142857173	0.08742484761904767	0.15329243809523818	0.30692831904761897	0.08594197619047639	0.20590977142857136	0.22098665238095228	0.10355504285714279	0.15329243809523807	0.14376862857142858	0.035794876190476166	0.05087175714285708	0.3290322580645162	0.29367636206896564	0.14269818095238107	0.3358425952380951	0.18738660476190494	0.22128228333333322	0.3408538095238095	0.4641025641025641	0.07790103809523807	0.08742484761904767	0.1714742476190475	0.36533192380952373	0.5184474666666666	0.3138835238095238	0.2831937476190476	0.30692831904761897	0.17147424761904773	0.0999043285714285	0.0999043285714285	0.25079755000000004	0.2182235304347826
0.0.3.0.0.0.0.0.0.0.0	0.27260394820143874	0.25253768508771934	0.305414343478261	0.31833332999999997	0.2830215047619049	0.31224349782608696	0.08897352413793103	0.24224561727272698	0.24043090642201803	0.23995582990654174	0.23700761999999975	0.23500776796116463	0.1267243549999998	0.08226494444444443	0.009523809523809712	0.0	0.04653838947368438	0.086101147368421	0.15890216842105265	0.27911444736842095	0.08446218421052643	0.17531589473684195	0.19197981578947354	0.11445557368421044	0.16942848421052625	0.15890216842105265	0.1310329714285714	0.056226678947368436	0.3870967741935484	0.3557453275862069	0.13961377894736848	0.31552527894736837	0.1890062473684212	0.3046156166666666	0.3767331578947368	0.5153846153846154	0.086101147368421	0.09662746315789483	0.18952416842105257	0.3515193263157893	0.5053030842105264	0.29465530526315786	0.2607350263157894	0.27911444736842095	0.17899785263157886	0.11042057368421043	0.11042057368421043	0.3341308833333333	0.3051800521739131
0.0.3.0.0.0.0.0.0.0.0.0	0.29443770215827314	0.27915954298245615	0.35063879565217404	0.31957448	0.3325530476190477	0.3207826304347826	0.12573191379310344	0.2698355427272725	0.26827395045871527	0.2683193046728969	0.26591135142857125	0.2644727368932035	0.15794871999999993	0.11501418148148157	0.05162997142857173	0.04653838947368438	0.0	0.04421719999999996	0.11801398823529408	0.2532989647058822	0.041084264705882334	0.19594129411764694	0.2145656764705881	0.07460628823529403	0.12977869411764698	0.11801398823529408	0.22627106666666663	0.16148983684210527	0.4516129032258065	0.42471084482758625	0.10393304117647073	0.3005400117647057	0.15771832352941184	0.35227272499999995	0.36549394705882354	0.5641025641025641	0.04421719999999996	0.055981905882352856	0.15223857647058825	0.3317701411764705	0.4862124882352943	0.26973808235294106	0.23809508823529402	0.2532989647058822	0.14047387058823535	0.07139773529411753	0.07139773529411753	0.37525990833333334	0.34809729565217384
0.0.3.0.0.0.0.0.0.0.0.0.0	0.314622948201439	0.301068949122807	0.3553766434782609	0.32502300500000003	0.33483787619047634	0.3480732804347825	0.1541351000000002	0.29038223545454545	0.2890091449541281	0.28944207289719603	0.28743645809523777	0.2864158067961161	0.1849769200000001	0.1550559592592593	0.08742484761904767	0.086101147368421	0.04421719999999996	0.0	0.09650349230769228	0.13867859999999999	0.05372557692307689	0.07639255384615384	0.10074751538461535	0.039739576923076836	0.11188810769230761	0.09650349230769228	0.38095238095238093	0.3324533947368421	0.5806451612903225	0.5626418793103448	0.1976329785714287	0.213850723076923	0.20624703846153858	0.5189393916666667	0.477953623076923	0.6666666666666667	0.23529411764705888	0.1466666666666666	0.1412587230769231	0.25401489230769225	0.4210550538461538	0.17289604615384613	0.13151674615384623	0.13867859999999999	0.12587410769230778	0.10443350714285704	0.035543776923076864	0.5106060583333334	0.48932806086956515
0.0.3.0.0.0.0.0.0.0.0.0.0.0	0.3653917273381291	0.3494516245614032	0.37284300000000026	0.33416814000000006	0.3492057904761907	0.3680935152173913	0.1944870655172416	0.3405242809090907	0.33961120917431165	0.33559923925233626	0.33316955238095225	0.33303692233009674	0.23874301750000027	0.2062863074074074	0.15329243809523818	0.15890216842105265	0.11801398823529408	0.09650349230769228	0.0	0.15241381999999992	0.2601398461538461	0.3071617846153847	0.1811912	0.10909090909090902	0.019999999999999907	0.16666666666666663	0.5238095238095238	0.4736842105263158	0.6774193548387097	0.6551724137931034	0.3764931785714286	0.22841022	0.32853111538461544	0.5916666666666666	0.48220615999999994	0.7435897435897436	0.4117647058823529	0.34666666666666657	0.05818179999999984	0.19567391999999995	0.3657100200000001	0.09931032000000006	0.1393103200000001	0.15241381999999992	0.03818179999999993	0.29999999999999993	0.18333333333333324	0.5833333333333333	0.5652173913043479
0.0.3.0.0.0.0.0.0.0.0.0.0.1	0.4310009172661867	0.4170435728070174	0.45549531304347834	0.43332252000000004	0.4381615476190477	0.457258347826087	0.29205122413793083	0.40765211363636367	0.4073548935779817	0.40999989158878525	0.41020194476190497	0.4115650893203885	0.35897344249999996	0.3852671629629627	0.30692831904761897	0.27911444736842095	0.2532989647058822	0.13867859999999999	0.15241381999999992	0.0	0.5033759307692307	0.46153846153846156	0.3783699181818182	0.3783699181818182	0.3400000000000001	0.45000000000000007	0.6666666666666667	0.6401089	0.7741935483870968	0.7642092793103448	0.5721506000000001	0.3677324333333334	0.5577802153846154	0.7250000000000001	0.6803684222222223	0.8205128205128205	0.5882352941176471	0.5333333333333333	0.3781817999999999	0.20779214285714276	0.30329678571428553	0.17500000000000004	0.08029558571428574	0.2222222222222222	0.3781817999999999	0.5115763642857143	0.43017242499999997	0.7250000000000001	0.7130434782608696
0.0.3.0.0.0.0.0.0.0.0.0.1	0.31516636690647437	0.3029483201754385	0.36926795652173927	0.339511965	0.35221237142857165	0.34021952826086954	0.16604103103448276	0.2944893663636363	0.2931539559633024	0.29297457850467257	0.2900942399999997	0.28912519611650456	0.18775347250000007	0.14170129629629624	0.08594197619047639	0.08446218421052643	0.041084264705882334	0.05372557692307689	0.2601398461538461	0.5033759307692307	0.0	0.2562309230769231	0.2562309230769231	0.07320710769230743	0.10817213846153828	0.09278752307692295	0.416747257142857	0.35535223157894724	0.5806451612903225	0.5517241379310345	0.1583973571428573	0.3507601153846154	0.12617617692307703	0.48560605833333326	0.31866541538461535	0.6666666666666667	0.2795113176470587	0.1967794933333331	0.10817213846153828	0.33595118461538465	0.484289676923077	0.2911959538461537	0.28700015384615385	0.32226676153846157	0.09278752307692295	0.13940659999999983	0.07320710769230743	0.5085932416666665	0.4872277304347825
0.0.3.0.0.0.0.0.0.0.0.1	0.3723975791366907	0.35175434122807003	0.37720216086956526	0.40088932	0.35593981904761907	0.4211026043478261	0.2032649172413793	0.3411207372727272	0.34021313761467886	0.3416031495327102	0.340591079047619	0.3406025563106795	0.2705182424999999	0.2952929259259257	0.20590977142857136	0.17531589473684195	0.19594129411764694	0.07639255384615384	0.3071617846153847	0.46153846153846156	0.2562309230769231	0.0	0.024354961538461506	0.09407411538461541	0.17441913846153845	0.17441913846153845	0.38095238095238093	0.3324533947368421	0.5806451612903225	0.5626418793103448	0.23633298571428585	0.2006265615384616	0.24977836153846167	0.5462822833333334	0.5352253846153847	0.6692307692307693	0.2873076117647059	0.19228196000000009	0.20378975384615383	0.25752809230769225	0.4247864461538461	0.17441913846153845	0.12484334615384618	0.1275072076923076	0.20378975384615383	0.15330703571428572	0.08817680769230773	0.5528103666666666	0.5333673391304348
0.0.3.0.0.0.0.0.0.0.0.1.0	0.3805070446043165	0.35997729298245595	0.3786692391304348	0.4025764599999999	0.3570954047619048	0.42261892826086944	0.21419637586206897	0.3495183854545454	0.34868782844036683	0.3495464672897194	0.34819506285714263	0.3483541902912619	0.2784336049999999	0.3070193888888887	0.22098665238095228	0.19197981578947354	0.2145656764705881	0.10074751538461535	0.1811912	0.3783699181818182	0.2562309230769231	0.024354961538461506	0.0	0.08239536363636368	0.1334044363636363	0.2056207333333333	0.47619047619047616	0.42105263157894735	0.6451612903225806	0.6206896551724138	0.348284092857143	0.19776916363636365	0.332523976923077	0.5962822833333334	0.5481366818181819	0.7205128205128205	0.4049546705882353	0.3256152933333334	0.16811516363636347	0.2233596545454546	0.3928734818181817	0.1334044363636363	0.11875900000000006	0.14008901818181807	0.16811516363636347	0.2774449571428572	0.15701911666666668	0.6028103666666667	0.585541252173913
0.0.3.0.0.0.0.0.0.0.1	0.3232820057553957	0.3101412754385965	0.35820870869565236	0.32679382999999995	0.3371956190476192	0.3518364608695652	0.16145510000000018	0.2997844645454546	0.2984976330275225	0.29841813738317713	0.2956414857142854	0.2947801553398055	0.19086456250000006	0.16019425925925934	0.10355504285714279	0.11445557368421044	0.07460628823529403	0.039739576923076836	0.10909090909090902	0.3783699181818182	0.07320710769230743	0.09407411538461541	0.08239536363636368	0.0	0.04132230909090917	0.12121211666666676	0.47619047619047616	0.42105263157894735	0.6516129032258065	0.6275862068965516	0.30958408571428575	0.21339771818181819	0.2889926538461539	0.5606060583333334	0.46227005454545456	0.717948717948718	0.3529411764705882	0.2666666666666667	0.07603303636363634	0.21920769090909087	0.3884636545454545	0.13160441818181823	0.12664574545454554	0.15329157272727267	0.09421485454545442	0.2142857142857143	0.08333333333333337	0.5606060583333334	0.5415019739130436
0.0.3.0.0.0.0.0.0.0.1.0	0.363952878417266	0.34769723859649093	0.37284300000000026	0.33416814000000006	0.3492057904761906	0.3680935152173913	0.18759051379310354	0.338706099090909	0.3377763467889905	0.33373008037383156	0.3312647904761904	0.33109517475728134	0.23374301750000015	0.19887889999999986	0.15329243809523807	0.16942848421052625	0.12977869411764698	0.11188810769230761	0.019999999999999907	0.3400000000000001	0.10817213846153828	0.17441913846153845	0.1334044363636363	0.04132230909090917	0.0	0.16666666666666663	0.5238095238095238	0.4736842105263158	0.6838709677419355	0.6620689655172414	0.3764931785714286	0.22841022	0.32853111538461544	0.5833333333333333	0.46220616000000003	0.7435897435897436	0.4117647058823529	0.33333333333333337	0.03818179999999993	0.19567391999999995	0.3657100200000001	0.09931032000000006	0.1393103200000001	0.15241381999999992	0.05818179999999984	0.2857142857142857	0.16666666666666663	0.5833333333333333	0.5652173913043479
0.0.3.0.0.0.0.0.0.0.2	0.36107518057553933	0.34418846666666636	0.36414734782608715	0.32416814000000005	0.3396819809523811	0.3637456891304348	0.18759051379310354	0.3350697354545453	0.3341066220183483	0.32999176261682206	0.32745526666666647	0.3272116796116502	0.22874301750000015	0.19147149259259255	0.14376862857142858	0.15890216842105265	0.11801398823529408	0.09650349230769228	0.16666666666666663	0.45000000000000007	0.09278752307692295	0.17441913846153845	0.2056207333333333	0.12121211666666676	0.16666666666666663	0.0	0.4285714285714286	0.368421052631579	0.6193548387096774	0.593103448275862	0.2582074642857144	0.2784846999999999	0.20114650000000012	0.5083333333333333	0.40183846666666667	0.6923076923076923	0.2941176470588235	0.21333333333333326	0.0484848333333332	0.24582019999999993	0.41197820000000007	0.16551720000000003	0.19885053333333336	0.2222048666666666	0.0484848333333332	0.15714285714285714	0.016666666666666607	0.5	0.4782608695652174
0.0.3.0.0.0.0.0.0.1	0.2609223129496401	0.24432456929824542	0.2918714304347828	0.3359609333333333	0.2659141285714287	0.32707932608695656	0.11048015862068983	0.23309880818181783	0.231200181651376	0.23055256822429904	0.22742524857142843	0.225239331067961	0.09858782749999973	0.040581200000000206	0.035794876190476166	0.1310329714285714	0.22627106666666663	0.38095238095238093	0.5238095238095238	0.6666666666666667	0.416747257142857	0.38095238095238093	0.47619047619047616	0.47619047619047616	0.5238095238095238	0.4285714285714286	0.0	0.015076880952380911	0.38241677741935487	0.35074257241379314	0.23059985714285736	0.3416067999999999	0.2752882809523811	0.2819039541666667	0.4111537904761905	0.47628205128205126	0.11216447142857144	0.12168828095238082	0.20573768095238076	0.3717275476190476	0.5241628333333332	0.32027914761904763	0.2857663238095238	0.3116500666666666	0.21526149047619025	0.13416776190476176	0.13416776190476176	0.2392686999999999	0.2121113043478261
0.0.3.0.0.0.0.0.0.1.0	0.26865591798561117	0.2523348350877189	0.2924669217391306	0.30344379500000007	0.26656633333333357	0.32825613478260873	0.12139790000000028	0.24140035636363588	0.23957789082568792	0.23839709158878475	0.23492855619047603	0.23288833398058228	0.10650318999999975	0.052307662962963075	0.05087175714285708	0.056226678947368436	0.16148983684210527	0.3324533947368421	0.4736842105263158	0.6401089	0.35535223157894724	0.3324533947368421	0.42105263157894735	0.42105263157894735	0.4736842105263158	0.368421052631579	0.015076880952380911	0.0	0.4469329064516129	0.408790348275862	0.2321006578947371	0.3547925421052631	0.25561825789473713	0.3319039541666666	0.4055685842105262	0.5275641025641025	0.12397125789473684	0.13449757368421056	0.18528901578947354	0.36396681578947376	0.5161475789473683	0.31188747894736846	0.2991830684210526	0.3383177315789473	0.19581533157894726	0.13449757368421056	0.13449757368421056	0.28926870000000005	0.2642852173913043
0.0.3.0.0.0.0.0.1	0.2262625352517983	0.20218239122807025	0.48171862580645175	0.5572714225806452	0.5139766903225808	0.2520719847826084	0.08709677419354844	0.19005922181818136	0.18803930366972477	0.18658494485981292	0.18268064190476163	0.1804372689320386	0.0580463175	0.20068237096774189	0.3290322580645162	0.3870967741935484	0.4516129032258065	0.5806451612903225	0.6774193548387097	0.7741935483870968	0.5806451612903225	0.5806451612903225	0.6451612903225806	0.6516129032258065	0.6838709677419355	0.6193548387096774	0.38241677741935487	0.4469329064516129	0.0	0.010213370967741886	0.10357840967741949	0.21784674838709672	0.14776250322580653	0.1039173096774193	0.39895649677419365	0.26978725897435896	0.14001943225806468	0.1464710451612905	0.2378767193548389	0.3467776677419354	0.5075346709677417	0.2902194677419355	0.25587716129032256	0.2807875774193549	0.23142510645161307	0.15492488709677432	0.15492488709677432	0.20697678387096785	0.20697678387096785
0.0.3.0.0.0.0.0.1.0	0.2337462165467621	0.2100159201754387	0.44597508275862086	0.5267384172413794	0.48045784137931047	0.25324879347826057	0.03505567241379304	0.19817760636363613	0.1962321688073393	0.19424116915887824	0.19005350857142833	0.18795329805825234	0.06596168000000002	0.1564747586206896	0.29367636206896564	0.3557453275862069	0.42471084482758625	0.5626418793103448	0.6551724137931034	0.7642092793103448	0.5517241379310345	0.5626418793103448	0.6206896551724138	0.6275862068965516	0.6620689655172414	0.593103448275862	0.35074257241379314	0.408790348275862	0.010213370967741886	0.0	0.09580159310344849	0.21795050689655182	0.12608036551724155	0.08349781379310339	0.3944560310344829	0.3210693102564103	0.14967594482758628	0.15657249655172412	0.2266958034482759	0.3399723689655171	0.5011365275862069	0.282648396551724	0.26260612068965516	0.296131048275862	0.21979925172413795	0.15657249655172412	0.15657249655172412	0.1936648379310345	0.1936648379310345
0.0.3.0.0.0.0.0.1.0.0	0.303851038129496	0.28308856140350924	0.41112000434782614	0.3920950300000001	0.3995508428571428	0.3078645108695651	0.10580159310344817	0.2739074345454545	0.2726567660550454	0.2711291355140183	0.26739972476190443	0.26680138252427144	0.14840453500000006	0.19291964444444443	0.14269818095238107	0.13961377894736848	0.10393304117647073	0.1976329785714287	0.3764931785714286	0.5721506000000001	0.1583973571428573	0.23633298571428585	0.348284092857143	0.30958408571428575	0.3764931785714286	0.2582074642857144	0.23059985714285736	0.2321006578947371	0.10357840967741949	0.09580159310344849	0.0	0.1806514857142858	0.030803571428571486	0.4346354166666667	0.32983231428571436	0.681890441025641	0.3260524764705883	0.23619280666666675	0.2530036642857144	0.38683506428571424	0.5429920714285714	0.33952795000000013	0.3124146071428573	0.35219512857142854	0.2530036642857144	0.18163515000000008	0.18163515000000008	0.5486327041666668	0.5290080391304348
0.0.3.0.0.0.0.0.1.0.0.0	0.4051321582733809	0.3857705824561404	0.48204801304347833	0.4736622400000001	0.4739976619047619	0.42362701304347816	0.23201454137931043	0.37820282818181816	0.37758739174311906	0.37802108130841117	0.37632770761904755	0.37767110194174747	0.29433256500000016	0.4017019111111111	0.3358425952380951	0.31552527894736837	0.3005400117647057	0.213850723076923	0.22841022	0.3677324333333334	0.3507601153846154	0.2006265615384616	0.19776916363636365	0.21339771818181819	0.22841022	0.2784846999999999	0.3416067999999999	0.3547925421052631	0.21784674838709672	0.21795050689655182	0.1806514857142858	0.0	0.3408653846153846	0.6429687500000001	0.44690184444444436	0.8086005153846154	0.572523094117647	0.5155261733333333	0.37320518	0.30356131111111107	0.4867605444444444	0.26190948888888876	0.19751095555555542	0.2632404555555554	0.37320518	0.4809209	0.39440771666666663	0.7232160583333334	0.7111819739130434
0.0.3.0.0.0.0.0.1.0.0.1	0.33440084028776906	0.31083116403508815	0.4117932173913045	0.3920950300000001	0.40028817142857154	0.31326224130434777	0.12358537241379319	0.30265885909090906	0.3016719651376143	0.29595961682242955	0.29270316761904736	0.2925961543689317	0.18264720749999996	0.22767730740740744	0.18738660476190494	0.1890062473684212	0.15771832352941184	0.20624703846153858	0.32853111538461544	0.5577802153846154	0.12617617692307703	0.24977836153846167	0.332523976923077	0.2889926538461539	0.32853111538461544	0.20114650000000012	0.2752882809523811	0.25561825789473713	0.14776250322580653	0.12608036551724155	0.030803571428571486	0.3408653846153846	0.0	0.45833333333333337	0.3220309538461539	0.7059090897435898	0.38115408235294135	0.29864129333333345	0.23281842307692324	0.3769445461538461	0.5342465	0.32599842307692306	0.33157936923076925	0.3625737769230769	0.23281842307692324	0.24854424285714305	0.19073995384615405	0.5688238791666669	0.550077091304348
0.0.3.0.0.0.0.0.2	0.29010117697841686	0.2642083903508773	0.3699013541666668	0.4291765458333333	0.41156802083333355	0.26912747826086947	0.0709044620689655	0.25434071181818185	0.2529105321100915	0.2472779887850468	0.24389539619047618	0.24284065922330111	0.1285822325	0.1530343814814814	0.22128228333333322	0.3046156166666666	0.35227272499999995	0.5189393916666667	0.5916666666666666	0.7250000000000001	0.48560605833333326	0.5462822833333334	0.5962822833333334	0.5606060583333334	0.5833333333333333	0.5083333333333333	0.2819039541666667	0.3319039541666666	0.1039173096774193	0.08349781379310339	0.4346354166666667	0.6429687500000001	0.45833333333333337	0.0	0.36701933333333336	0.4328264666666667	0.12140368750000008	0.12140368750000008	0.16299607916666659	0.3066861124999999	0.4710155749999999	0.23893879583333322	0.2569393333333333	0.2804981124999997	0.1713294125	0.12140368750000008	0.12140368750000008	0.13146756250000013	0.13146756250000013
0.0.3.0.0.0.0.0.2.0	0.46152589568345304	0.46105638771929813	0.5474530956521739	0.54628328	0.5519724380952382	0.4931424543478261	0.38211804827586215	0.4583468181818181	0.4572653770642202	0.4546114925233645	0.45517810952380955	0.45624952912621364	0.35777209	0.3333504814814815	0.3408538095238095	0.3767331578947368	0.36549394705882354	0.477953623076923	0.48220615999999994	0.6803684222222223	0.31866541538461535	0.5352253846153847	0.5481366818181819	0.46227005454545456	0.46220616000000003	0.40183846666666667	0.4111537904761905	0.4055685842105262	0.39895649677419365	0.3944560310344829	0.32983231428571436	0.44690184444444436	0.3220309538461539	0.36701933333333336	0.0	0.7977474692307692	0.5968004470588235	0.5430405066666666	0.33871406000000004	0.5518278000000001	0.6962762333333332	0.5518278000000001	0.5331625666666668	0.580516	0.35871405999999995	0.5104005428571429	0.4288006333333333	0.7244641916666668	0.7124843739130435
0.0.3.0.0.0.0.1	0.2105759661870501	0.187982929824561	0.5707536256410257	0.6282443102564104	0.5973376974358975	0.252906497826087	0.3148777487179486	0.1788446481818179	0.17644827706421995	0.17477726355140177	0.170587557142857	0.1672979951456307	0.08554017749999987	0.3224358974358975	0.4641025641025641	0.5153846153846154	0.5641025641025641	0.6666666666666667	0.7435897435897436	0.8205128205128205	0.6666666666666667	0.6692307692307693	0.7205128205128205	0.717948717948718	0.7435897435897436	0.6923076923076923	0.47628205128205126	0.5275641025641025	0.26978725897435896	0.3210693102564103	0.681890441025641	0.8086005153846154	0.7059090897435898	0.4328264666666667	0.7977474692307692	0.0	0.19021359999999998	0.1953418051282052	0.24829148205128193	0.43696738974358973	0.5674677128205128	0.4171898102564102	0.39437083846153853	0.4215104333333335	0.25854789230769226	0.19949742307692309	0.20742282820512825	0.11059336410256415	0.1373739948717949
0.0.3.0.0.0.0.1.0	0.30605982733812975	0.2906279508771932	0.34668099130434793	0.315023005	0.32531406666666673	0.3376127804347826	0.14723854827586214	0.27956156454545467	0.2780892018348621	0.2783180186915887	0.276100517142857	0.27485975048543665	0.17497691999999998	0.14024114444444458	0.07790103809523807	0.086101147368421	0.04421719999999996	0.23529411764705888	0.4117647058823529	0.5882352941176471	0.2795113176470587	0.2873076117647059	0.4049546705882353	0.3529411764705882	0.4117647058823529	0.2941176470588235	0.11216447142857144	0.12397125789473684	0.14001943225806468	0.14967594482758628	0.3260524764705883	0.572523094117647	0.38115408235294135	0.12140368750000008	0.5968004470588235	0.19021359999999998	0.0	0.0117647058823529	0.10802137647058818	0.2526645176470589	0.3976678764705881	0.20881427058823532	0.17717127647058828	0.17324364705882356	0.10802137647058818	0.02718053529411768	0.04536234705882358	0.34393939166666665	0.3154150173913043
0.0.3.0.0.0.0.1.0.0	0.3089375251798564	0.29413672280701775	0.3553766434782609	0.32502300500000003	0.3348378761904762	0.3419606065217391	0.14723854827586214	0.2831979281818182	0.2817589266055044	0.28205633644859796	0.2799100409523807	0.27874324563106767	0.17997691999999998	0.147648551851852	0.08742484761904767	0.09662746315789483	0.055981905882352856	0.1466666666666666	0.34666666666666657	0.5333333333333333	0.1967794933333331	0.19228196000000009	0.3256152933333334	0.2666666666666667	0.33333333333333337	0.21333333333333326	0.12168828095238082	0.13449757368421056	0.1464710451612905	0.15657249655172412	0.23619280666666675	0.5155261733333333	0.29864129333333345	0.12140368750000008	0.5430405066666666	0.1953418051282052	0.0117647058823529	0.0	0.10909089333333333	0.22014624000000005	0.36491438	0.17044929333333336	0.13458723333333333	0.12018812000000001	0.12242422666666664	0.017471273333333315	0.03807732666666663	0.427272725	0.4023715391304348
0.0.3.0.0.0.0.1.0.0.0	0.3703370625899278	0.35548146315789464	0.38864009565217406	0.35233480000000006	0.3665073714285716	0.3776545586956521	0.21368307931034491	0.3467733863636363	0.3459176458715594	0.34202355327102796	0.33971623428571407	0.33971072427184434	0.2526601275000002	0.2130203074074073	0.1714742476190475	0.18952416842105257	0.15223857647058825	0.1412587230769231	0.05818179999999984	0.3781817999999999	0.10817213846153828	0.20378975384615383	0.16811516363636347	0.07603303636363634	0.03818179999999993	0.0484848333333332	0.20573768095238076	0.18528901578947354	0.2378767193548389	0.2266958034482759	0.2530036642857144	0.37320518	0.23281842307692324	0.16299607916666659	0.33871406000000004	0.24829148205128193	0.10802137647058818	0.10909089333333333	0.0	0.15749212	0.28878692000000006	0.13021939999999999	0.17021940000000002	0.15241381999999992	0.019999999999999907	0.2857142857142857	0.19242423333333336	0.5833333333333333	0.5652173913043479
0.0.3.0.0.0.0.1.0.0.0.0	0.4833722208633091	0.46477243508771926	0.492537847826087	0.47034172500000004	0.4733953904761906	0.4912455891304346	0.3434035206896551	0.4551194372727273	0.4548089623853211	0.4516476719626168	0.45022542	0.45186086699029127	0.40220068749999993	0.42352404814814804	0.36533192380952373	0.3515193263157893	0.3317701411764705	0.25401489230769225	0.19567391999999995	0.20779214285714276	0.33595118461538465	0.25752809230769225	0.2233596545454546	0.21920769090909087	0.19567391999999995	0.24582019999999993	0.3717275476190476	0.36396681578947376	0.3467776677419354	0.3399723689655171	0.38683506428571424	0.30356131111111107	0.3769445461538461	0.3066861124999999	0.5518278000000001	0.43696738974358973	0.2526645176470589	0.22014624000000005	0.15749212	0.0	0.13866666666666683	0.28863635	0.18701297142857143	0.37575755555555546	0.4	0.5714285714285714	0.5257575666666667	0.75	0.7391304347826086
0.0.3.0.0.0.0.1.0.0.0.0.0	0.5965051071942447	0.5813899175438596	0.5943345695652174	0.5730031250000001	0.5757175666666667	0.5838752108695653	0.5043046206896551	0.5729631036363634	0.5727384128440367	0.5709257607476635	0.5703719638095238	0.5709046019417474	0.5525593599999998	0.5641771814814813	0.5184474666666666	0.5053030842105264	0.4862124882352943	0.4210550538461538	0.3657100200000001	0.30329678571428553	0.484289676923077	0.4247864461538461	0.3928734818181817	0.3884636545454545	0.3657100200000001	0.41197820000000007	0.5241628333333332	0.5161475789473683	0.5075346709677417	0.5011365275862069	0.5429920714285714	0.4867605444444444	0.5342465	0.4710155749999999	0.6962762333333332	0.5674677128205128	0.3976678764705881	0.36491438	0.28878692000000006	0.13866666666666683	0.0	0.53863635	0.4727272571428571	0.5555555555555556	0.6	0.7142857142857143	0.6924242333333332	0.8333333333333334	0.8260869565217391
0.0.3.0.0.0.0.1.0.0.1	0.4516064021582734	0.4310107657894737	0.4474625521739132	0.4199806250000001	0.42402720952380957	0.4534467630434781	0.28330986551724135	0.42013007090909105	0.41994732752293584	0.4174369672897197	0.41656609428571434	0.41805281456310683	0.35836808249999996	0.3835086259259257	0.3138835238095238	0.29465530526315786	0.26973808235294106	0.17289604615384613	0.09931032000000006	0.17500000000000004	0.2911959538461537	0.17441913846153845	0.1334044363636363	0.13160441818181823	0.09931032000000006	0.16551720000000003	0.32027914761904763	0.31188747894736846	0.2902194677419355	0.282648396551724	0.33952795000000013	0.26190948888888876	0.32599842307692306	0.23893879583333322	0.5518278000000001	0.4171898102564102	0.20881427058823532	0.17044929333333336	0.13021939999999999	0.28863635	0.53863635	0.0	0.050000000000000044	0.15353533333333325	0.2381817999999999	0.4285714285714286	0.33333333333333337	0.6666666666666667	0.6521739130434783
0.0.3.0.0.0.0.1.0.0.2	0.418549531654676	0.4049967719298244	0.4477013130434784	0.42971032500000006	0.43145674761904773	0.45332188695652154	0.2757510379310346	0.3955878827272724	0.39473124678899063	0.3964505102803736	0.39554114190476186	0.39611475825242715	0.32848252750000007	0.35666531851851835	0.2831937476190476	0.2607350263157894	0.23809508823529402	0.13151674615384623	0.1393103200000001	0.08029558571428574	0.28700015384615385	0.12484334615384618	0.11875900000000006	0.12664574545454554	0.1393103200000001	0.19885053333333336	0.2857663238095238	0.2991830684210526	0.25587716129032256	0.26260612068965516	0.3124146071428573	0.19751095555555542	0.33157936923076925	0.2569393333333333	0.5331625666666668	0.39437083846153853	0.17717127647058828	0.13458723333333333	0.17021940000000002	0.18701297142857143	0.4727272571428571	0.050000000000000044	0.0	0.2826541222222221	0.38363634	0.5	0.41666666666666663	0.727272725	0.7154150173913043
0.0.3.0.0.0.0.1.0.0.3	0.42675434316546723	0.4118657324561402	0.45549531304347834	0.43332252000000004	0.4381615476190477	0.4511456739130435	0.29205122413793083	0.40228598818181815	0.40193953761467893	0.40448331401869175	0.40458028952380964	0.40583427572815545	0.35897344249999996	0.3852671629629627	0.30692831904761897	0.27911444736842095	0.2532989647058822	0.13867859999999999	0.15241381999999992	0.2222222222222222	0.32226676153846157	0.1275072076923076	0.14008901818181807	0.15329157272727267	0.15241381999999992	0.2222048666666666	0.3116500666666666	0.3383177315789473	0.2807875774193549	0.296131048275862	0.35219512857142854	0.2632404555555554	0.3625737769230769	0.2804981124999997	0.580516	0.4215104333333335	0.17324364705882356	0.12018812000000001	0.15241381999999992	0.37575755555555546	0.5555555555555556	0.15353533333333325	0.2826541222222221	0.0	0.17818180000000017	0.3687192214285714	0.28926332499999996	0.6416666666666666	0.6260869565217391
0.0.3.0.0.0.0.1.0.1	0.3717759115107909	0.3572358491228068	0.38864009565217406	0.35233480000000006	0.3665073714285716	0.3776545586956521	0.22057963103448297	0.3485915681818179	0.3477525082568804	0.34389271214953243	0.3416209961904758	0.34165247184465997	0.2576601275000002	0.22042771481481482	0.17147424761904773	0.17899785263157886	0.14047387058823535	0.12587410769230778	0.03818179999999993	0.3781817999999999	0.09278752307692295	0.20378975384615383	0.16811516363636347	0.09421485454545442	0.05818179999999984	0.0484848333333332	0.21526149047619025	0.19581533157894726	0.23142510645161307	0.21979925172413795	0.2530036642857144	0.37320518	0.23281842307692324	0.1713294125	0.35871405999999995	0.25854789230769226	0.10802137647058818	0.12242422666666664	0.019999999999999907	0.4	0.6	0.2381817999999999	0.38363634	0.17818180000000017	0.0	0.29999999999999993	0.20909089999999997	0.5833333333333333	0.5652173913043479
0.0.3.0.0.0.0.1.1	0.3146086302158274	0.29992921491228086	0.3553766434782609	0.32502300500000003	0.3348378761904762	0.3431374152173913	0.1562754137931036	0.28920105636363647	0.2878171293577979	0.2875379981308409	0.2849049809523807	0.28383517475728126	0.18652864749999998	0.15735481481481495	0.0999043285714285	0.11042057368421043	0.07139773529411753	0.10443350714285704	0.29999999999999993	0.5115763642857143	0.13940659999999983	0.15330703571428572	0.2774449571428572	0.2142857142857143	0.2857142857142857	0.15714285714285714	0.13416776190476176	0.13449757368421056	0.15492488709677432	0.15657249655172412	0.18163515000000008	0.4809209	0.24854424285714305	0.12140368750000008	0.5104005428571429	0.19949742307692309	0.02718053529411768	0.017471273333333315	0.2857142857142857	0.5714285714285714	0.7142857142857143	0.4285714285714286	0.5	0.3687192214285714	0.29999999999999993	0.0	0.022077914285714262	0.45227272500000004	0.428458495652174
0.0.3.0.0.0.0.1.1.0	0.3188552043165468	0.30510705526315796	0.3553766434782609	0.32502300500000003	0.3348378761904762	0.34925008913043476	0.1562754137931036	0.29456718181818176	0.2932324853211007	0.2930545757009343	0.29052663619047603	0.2895659883495143	0.18652864749999998	0.15735481481481495	0.0999043285714285	0.11042057368421043	0.07139773529411753	0.035543776923076864	0.18333333333333324	0.43017242499999997	0.07320710769230743	0.08817680769230773	0.15701911666666668	0.08333333333333337	0.16666666666666663	0.016666666666666607	0.13416776190476176	0.13449757368421056	0.15492488709677432	0.15657249655172412	0.18163515000000008	0.39440771666666663	0.19073995384615405	0.12140368750000008	0.4288006333333333	0.20742282820512825	0.04536234705882358	0.03807732666666663	0.19242423333333336	0.5257575666666667	0.6924242333333332	0.33333333333333337	0.41666666666666663	0.28926332499999996	0.20909089999999997	0.022077914285714262	0.0	0.5356060583333333	0.5154150173913044
0.0.3.0.0.0.0.1.2	0.2999779920863307	0.2818903622807014	0.3549012250000002	0.4051169	0.3928476500000001	0.3016593152173913	0.18759051379310354	0.27364651727272693	0.27211988807339405	0.26684639813084066	0.263107133333333	0.2616140679611646	0.19365978250000015	0.14215337777777792	0.25079755000000004	0.3341308833333333	0.37525990833333334	0.5106060583333334	0.5833333333333333	0.7250000000000001	0.5085932416666665	0.5528103666666666	0.6028103666666667	0.5606060583333334	0.5833333333333333	0.5	0.2392686999999999	0.28926870000000005	0.20697678387096785	0.1936648379310345	0.5486327041666668	0.7232160583333334	0.5688238791666669	0.13146756250000013	0.7244641916666668	0.11059336410256415	0.34393939166666665	0.427272725	0.5833333333333333	0.75	0.8333333333333334	0.6666666666666667	0.727272725	0.6416666666666666	0.5833333333333333	0.45227272500000004	0.5356060583333333	0.0	0.025925929166666695
0.0.3.0.0.0.0.1.2.0	0.3084711992805753	0.29224611491228025	0.32685345217391326	0.37925241739130444	0.3664497217391306	0.3016593152173913	0.18759051379310354	0.2843788427272723	0.28295067522935746	0.2778796299065418	0.2743505219047616	0.2730757747572812	0.1970625625000002	0.14719453333333332	0.2182235304347826	0.3051800521739131	0.34809729565217384	0.48932806086956515	0.5652173913043479	0.7130434782608696	0.4872277304347825	0.5333673391304348	0.585541252173913	0.5415019739130436	0.5652173913043479	0.4782608695652174	0.2121113043478261	0.2642852173913043	0.20697678387096785	0.1936648379310345	0.5290080391304348	0.7111819739130434	0.550077091304348	0.13146756250000013	0.7124843739130435	0.1373739948717949	0.3154150173913043	0.4023715391304348	0.5652173913043479	0.7391304347826086	0.8260869565217391	0.6521739130434783	0.7154150173913043	0.6260869565217391	0.5652173913043479	0.428458495652174	0.5154150173913044	0.025925929166666695	0.0
0.0.3.0.0.0.0.1.2.0.0	0.3102010151079134	0.29435527631578917	0.32861190434782617	0.32205952380952385	0.30803752380952387	0.30253854130434776	0.18759051379310354	0.2865647009090906	0.28515658715596315	0.28012677383177553	0.2766404685714282	0.2754101864077666	0.2020625625000002	0.15460194074074085	0.15329243809523807	0.2485305333333333	0.29553513333333326	0.45021644761904756	0.5333333333333333	0.6857142857142857	0.44791608571428565	0.48892613333333335	0.5460689904761904	0.4978354952380952	0.5238095238095238	0.4380952380952381	0.1465980952380952	0.20374095238095236	0.21342839677419367	0.20056138965517234	0.484151661904762	0.6836754952380952	0.5072272904761906	0.13146756250000013	0.6851019333333334	0.1425021999999999	0.2597402571428571	0.34545454285714283	0.5238095238095238	0.7142857142857143	0.8095238095238095	0.6190476190476191	0.6883116857142857	0.5904761904761905	0.5333333333333333	0.3740259714285715	0.46926406666666665	0.0342592625	0.008695652173912993
0.0.3.0.0.0.0.1.2.0.0.0	0.4297808489208633	0.4065370868421053	0.4250698913043479	0.399089185	0.4033797857142858	0.4386699239130434	0.28330986551724135	0.3957255781818183	0.39531894036697246	0.3923482364485983	0.39099948285714303	0.39198976407767006	0.3438919975	0.3647196222222221	0.3138835238095238	0.29465530526315786	0.26973808235294106	0.17289604615384613	0.1811912	0.4	0.2911959538461537	0.17441913846153845	0.1334044363636363	0.13160441818181823	0.1811912	0.16551720000000003	0.2961218571428572	0.28518731578947365	0.2901803193548388	0.28260654827586196	0.33952795000000013	0.3961077636363636	0.32599842307692306	0.23893879583333322	0.6333136545454545	0.3701032512820511	0.20881427058823532	0.17044929333333336	0.20929036363636366	0.48264461818181814	0.6644627999999999	0.2727272727272727	0.4049586727272727	0.2462809818181818	0.20929036363636366	0.15405281428571438	0.15397071666666662	0.2585983833333333	0.24011771304347818
0.0.3.0.0.0.0.1.3	0.2998794251798561	0.28167289210526325	0.3155551173913045	0.32499522000000014	0.2909313380952382	0.3408444826086956	0.1179496241379312	0.27028086727272727	0.2687233605504583	0.26808733644859783	0.2651843295238093	0.2637315980582521	0.15916791749999992	0.1303294814814815	0.06515747142857142	0.07201615263157901	0.07460628823529403	0.039739576923076836	0.24615384615384606	0.47400531538461543	0.07320710769230743	0.03204726923076917	0.16153846153846152	0.15384615384615385	0.23076923076923073	0.0923076923076922	0.09942090476190457	0.09322234210526292	0.1222975354838709	0.11981410689655181	0.1675299714285715	0.42580154615384613	0.1755497615384617	0.1096635250000002	0.4510649	0.1901115820512821	0.04857089999999997	0.04171368666666664	0.2545454461538461	0.5622377538461538	0.7160839076923077	0.3846153846153846	0.46153846153846156	0.34393537692307696	0.26993006153846144	0.03311687142857145	0.08881118461538462	0.1772684333333331	0.15454097391304333
0.0.3.0.0.0.0.1.3.0	0.3299001359712228	0.3086135175438596	0.3155551173913045	0.32499522000000014	0.2909313380952382	0.3461894130434783	0.13461808965517263	0.29820115181818174	0.2968997944954126	0.29208948037383153	0.2896436571428568	0.2886658640776695	0.19253502	0.16410565925925924	0.10858398571428562	0.12001387894736837	0.12825080588235294	0.10989009999999999	0.18333333333333324	0.45000000000000007	0.10617413076923066	0.10219779230769233	0.12738094166666658	0.11904760833333328	0.16666666666666663	0.016666666666666607	0.14284741904761888	0.11577872631578934	0.16535186129032275	0.14916923103448287	0.19772477857142867	0.41317894999999993	0.1755497615384617	0.1096635250000002	0.4053203083333333	0.2197887974358974	0.10221541764705877	0.10251080666666668	0.19242423333333336	0.5257575666666667	0.6924242333333332	0.33333333333333337	0.45238094166666665	0.30909090000000006	0.20909089999999997	0.08126157857142857	0.06904760833333334	0.1772684333333331	0.15454097391304333
0.0.3.0.0.0.0.1.3.0.0	0.4112471798561148	0.38779511140350875	0.3830170652173913	0.4025764599999999	0.36185730952380957	0.4279638586956521	0.22741656551724143	0.3783477609090907	0.3777816935779815	0.37448319065420543	0.37360677142857146	0.37425933009708734	0.31430070750000016	0.3444992703703702	0.26917507142857133	0.24524069999999987	0.268210194117647	0.1708980384615385	0.09931032000000006	0.3400000000000001	0.2891979461538461	0.10219779230769233	0.04805193636363636	0.12924313636363638	0.09931032000000006	0.16551720000000003	0.2701242619047619	0.25645313157894734	0.24210378387096776	0.2312143896551725	0.311025235714286	0.29581473999999996	0.2975656384615386	0.2171347583333333	0.54431533	0.38988180256410254	0.20728638235294117	0.16871768666666676	0.13021939999999999	0.43090907999999994	0.63090908	0.19999999999999996	0.34285712999999995	0.17090908000000005	0.13021939999999999	0.15219752142857146	0.15180620833333336	0.32796899999999996	0.3061850434782608
0.0.3.0.0.0.0.1.4	0.2870476654676257	0.26931677982456115	0.4959563645161291	0.5348330161290323	0.5280678032258066	0.2727084586956522	0.21343330645161285	0.26313609272727245	0.2615130376146787	0.2560412887850465	0.25209621238095214	0.2503893427184465	0.16928377750000012	0.2213903548387096	0.3957241548387097	0.4602402838709677	0.4920821096774194	0.6211143677419355	0.6774193548387097	0.7870967741935484	0.5953079161290322	0.653788670967742	0.6924983483870968	0.6598240451612903	0.6774193548387097	0.6129032258064516	0.41493874193548386	0.4536484193548387	0.182728641935484	0.2214383193548387	0.6263062096774195	0.7857156580645162	0.6419380870967742	0.3033396483870968	0.7624338129032258	0.099611282051282	0.4920821096774194	0.5565982387096774	0.6774193548387097	0.8064516129032258	0.8709677419354839	0.7419354838709677	0.7888563032258065	0.7225806451612904	0.6774193548387097	0.5759530774193549	0.6404692064516129	0.24544179354838713	0.25806451612903225
0.0.3.0.0.0.0.1.4.0	0.3061518136690644	0.29065036052631565	0.4347400185185186	0.47937617407407407	0.47160870740740757	0.30912897608695655	0.18527989310344817	0.28524543999999996	0.2838252229357796	0.27877052429906535	0.27525838571428574	0.27400126699029104	0.18820088750000008	0.1201821851851852	0.32034321481481476	0.39441728888888883	0.4309764222222222	0.5791245703703705	0.6437710370370371	0.769696962962963	0.5353535333333334	0.6166395111111111	0.6610839555555554	0.6235690148148147	0.6437710370370371	0.5696969629629629	0.3424044074074074	0.3868488518518518	0.20713781612903237	0.19383697586206916	0.5848281074074074	0.7678537703703704	0.6027758185185186	0.22815605555555551	0.7272388222222221	0.1338720717948717	0.4309764222222222	0.5050504962962963	0.6296296296296297	0.7777777777777778	0.8518518518518519	0.717845111111111	0.7717171629629629	0.6956228888888889	0.6296296296296297	0.5272727185185185	0.6013467925925926	0.18314320000000006	0.19763595555555558
0.0.3.0.0.0.0.1.4.0.0	0.3103983877697839	0.29582820087719275	0.38951922000000005	0.43772626800000003	0.4293374040000001	0.31524165000000004	0.18527989310344817	0.29061156545454514	0.2892405788990824	0.28428710186915873	0.28088004095238084	0.2797320805825241	0.18820088750000008	0.1201821851851852	0.265970672	0.345970672	0.385454536	0.545454536	0.6152727199999999	0.75127272	0.498181816	0.585970672	0.633970672	0.593454536	0.6152727199999999	0.53527272	0.28979676	0.3377967599999999	0.20713781612903237	0.19383697586206916	0.551614356	0.749282072	0.5709978840000001	0.16640853999999994	0.7054179279999999	0.14179747692307698	0.397818168	0.477818168	0.612363632	0.772363632	0.852363632	0.69527272	0.753454536	0.683636352	0.612363632	0.501818168	0.5694545360000001	0.13015828800000007	0.14581046400000008
0.0.3.0.0.0.0.1.4.1	0.30192499784172644	0.28745668508771904	0.4347400185185186	0.47937617407407407	0.47160870740740757	0.29449485	0.18527989310344817	0.2819356309090908	0.28048504862385315	0.2753679168224298	0.2717909666666666	0.27046651941747557	0.18820088750000008	0.1201821851851852	0.32034321481481476	0.39441728888888883	0.4309764222222222	0.5791245703703705	0.6437710370370371	0.769696962962963	0.5353535333333334	0.6166395111111111	0.6610839555555554	0.6235690148148147	0.6437710370370371	0.5696969629629629	0.3424044074074074	0.3868488518518518	0.20713781612903237	0.19383697586206916	0.5848281074074074	0.7678537703703704	0.6027758185185186	0.22815605555555551	0.7272388222222221	0.11732689230769233	0.4424242296296297	0.5164983037037036	0.641077437037037	0.7892255851851852	0.8632996592592592	0.717845111111111	0.7717171629629629	0.7070706962962963	0.641077437037037	0.538720525925926	0.6013467925925926	0.15924460740740742	0.17373736296296294
0.0.3.0.0.0.0.1.5	0.27462557194244563	0.2538803710526316	0.3097621695652176	0.31833332999999997	0.28778340952380965	0.30730763260869576	0.09456211379310364	0.24363712818181782	0.24183518348623811	0.24069657663551358	0.23733328571428536	0.2353397572815531	0.13577608249999995	0.09567491111111126	0.026765195238095396	0.06810345499999992	0.1631034549999999	0.36310345499999996	0.5	0.658103455	0.35	0.36810345499999997	0.45499999999999996	0.45999999999999996	0.51	0.4099999999999999	0.1055709142857143	0.1477460049999999	0.08983825161290315	0.08699712758620692	0.3796863600000001	0.6267710049999999	0.4265227250000001	0.08667634166666682	0.6156075649999999	0.15068614102564104	0.17310345500000002	0.273103455	0.51	0.7	0.8	0.6	0.65	0.558103455	0.5	0.30999999999999994	0.4099999999999999	0.18037696666666647	0.1584935478260867
0.0.3.0.0.0.0.1.6	0.2892620446043167	0.27014644385964925	0.3145000173913045	0.323781855	0.2900682380952383	0.33342147391304344	0.1139284344827588	0.2583352754545454	0.2566681761467886	0.25649659999999963	0.253863452380952	0.2521908980582521	0.15625255500000002	0.12601042592592604	0.05008059047619051	0.04482591578947359	0.04421719999999996	0.23529411764705888	0.4117647058823529	0.5882352941176471	0.2795113176470587	0.24117647058823533	0.35882352941176465	0.3647058823529411	0.4235294117647058	0.3058823529411764	0.09386783333333326	0.10374865789473675	0.1056325516129033	0.11291755517241386	0.31443644705882356	0.5609070647058823	0.3695380529411766	0.11799685833333362	0.5919908058823529	0.18292566666666665	0.0117647058823529	0.12941176470588234	0.4235294117647058	0.6470588235294117	0.7647058823529411	0.5294117647058824	0.5882352941176471	0.47058823529411764	0.4117647058823529	0.1941176470588235	0.31176470588235283	0.18105631666666644	0.1584935478260867
0.0.3.0.0.0.0.2	0.07746321510791343	0.04118615438596496	0.76875	0.8	0.7854166666666667	0.5291666666666666	0.7048132197916667	0.02813837818181819	0.026722216513761277	0.02156280654205589	0.014086034285714089	0.008568979611650374	0.5860632197916666	0.7214798864583334	0.7839798864583334	0.8048132197916666	0.825646553125	0.8673132197916666	0.8958333333333334	0.928771553125	0.8645833333333334	0.8673132197916666	0.8854166666666666	0.8854166666666666	0.8958333333333334	0.875	0.7839798864583334	0.8020833333333334	0.6798132197916666	0.6979166666666667	0.8541666666666666	0.90625	0.8645833333333334	0.75	0.90625	0.5964798864583334	0.825646553125	0.8464798864583334	0.8958333333333334	0.9375	0.9583333333333334	0.9166666666666666	0.9270833333333334	0.9079382197916667	0.8958333333333334	0.8541666666666666	0.875	0.75	0.7604166666666666
0.0.3.0.0.0.0.2.0	0.12392049928057514	0.08922576315789454	0.7234072350649351	0.7623682740259741	0.7379480519480519	0.4411549142857143	0.634572325974026	0.07518875636363598	0.0742042495412839	0.06993235420560695	0.06337690666666618	0.05881695631067929	0.5075587428571429	0.6750821298701299	0.7332736246753248	0.7566502480519481	0.782624274025974	0.834572325974026	0.8701298701298701	0.9111957025974026	0.8311688311688312	0.834572325974026	0.8571428571428572	0.8597402597402597	0.8727272727272727	0.8467532467532468	0.7482479298701299	0.770818461038961	0.6008060922077922	0.6233766233766234	0.8181818181818181	0.8831168831168831	0.8311688311688312	0.6909090909090909	0.8857142857142857	0.5368828974025974	0.7852216766233766	0.8111957025974026	0.8727272727272727	0.922077922077922	0.948051948051948	0.8961038961038961	0.9090909090909091	0.8852216766233766	0.8701298701298701	0.8207792207792208	0.8467532467532468	0.7119962116883116	0.7165123402597402
0.0.3.0.0.0.0.2.0.0	0.4062811812949637	0.3817400780701754	0.3786692391304348	0.4025764599999999	0.3570954047619048	0.42185118478260863	0.23086484137931018	0.37207254454545435	0.3714489064220181	0.3680320336448597	0.3670327352380951	0.3675576427184466	0.3118007075000001	0.34079556666666655	0.2644131666666666	0.23997754210526312	0.268210194117647	0.1708980384615385	0.24942526666666665	0.45000000000000007	0.2891979461538461	0.09450548461538466	0.11904760833333328	0.2018062083333333	0.24942526666666665	0.16551720000000003	0.26536235714285716	0.2511899736842105	0.2388779774193549	0.22776611379310352	0.311025235714286	0.41317894999999993	0.2975656384615386	0.2171347583333333	0.620262775	0.38452049999999993	0.18910457058823538	0.14811163333333333	0.24942526666666665	0.5	0.6666666666666667	0.33333333333333337	0.45238094166666665	0.2833333333333333	0.24942526666666665	0.1301196071428572	0.15180620833333336	0.3150902166666666	0.2927463130434782
0.0.3.0.0.0.0.2.0.1	0.29833796762589937	0.28009042456140354	0.310152191304348	0.323781855	0.28530633333333355	0.3407109565217391	0.12641357586206936	0.2686408554545454	0.2670683027522932	0.26640134299065377	0.2635276666666664	0.26204276699029083	0.16030428250000006	0.13201298518518534	0.05779816666666682	0.053355868421052666	0.059633029411764626	0.0901477928571428	0.2857142857142857	0.5115763642857143	0.1251208857142856	0.0901477928571428	0.2142857142857143	0.22857142857142854	0.29999999999999993	0.15714285714285714	0.10158540952380957	0.09848549999999978	0.11086058709677415	0.10946927931034489	0.1675299714285715	0.4668157214285714	0.23443906428571448	0.11799685833333362	0.5045602642857142	0.19757079230769237	0.04536234705882358	0.05141065999999994	0.3220779142857142	0.5935064857142858	0.7363636285714286	0.4285714285714286	0.5	0.39079713571428576	0.30779219999999996	0.0363636285714285	0.15714285714285714	0.1939350999999997	0.17193227826086932
0.0.3.0.0.0.0.2.0.2	0.2968266197841728	0.26561241710526295	0.10436571739130451	0.1571624523809524	0.07051280000000004	0.15770556630434784	0.2873370620689655	0.25444425863636366	0.25510429770642196	0.24784626214953276	0.24271280238095239	0.24097629368932028	0.32684041249999995	0.30259670370370373	0.27261578095238104	0.3307790380952381	0.4070020714285715	0.5511202619047619	0.6170343142857143	0.7245643714285714	0.5346293714285715	0.5330604857142858	0.5776155761904762	0.5956753523809524	0.6170343142857143	0.5588710571428571	0.31483776190476187	0.3593928523809524	0.3012856225806454	0.2853624551724141	0.5376312	0.7209358952380952	0.5567049761904761	0.25532545833333353	0.7259244666666667	0.3107808461538464	0.4202812619047618	0.478444519047619	0.6274307809523809	0.7686662476190477	0.8405215333333333	0.6751975714285714	0.736910819047619	0.6518886285714286	0.6274307809523809	0.5009330047619047	0.5736087476190477	0.28576779583333334	0.2661272652173913
0.0.3.0.0.0.0.2.0.2.0	0.5162280276978417	0.49189376535087725	0.42687522826086954	0.4057426475	0.3987584880952382	0.43320308478260894	0.4615596793103449	0.4812120368181818	0.48151995366972455	0.478493986448598	0.47638586428571406	0.47514968495145615	0.5221437100000001	0.5461251481481482	0.49096288095238094	0.47191951052631576	0.4501228235294118	0.36690013846153846	0.30506765999999985	0.23083597142857137	0.48149647692307684	0.36464113076923077	0.3275622272727272	0.33023196363636353	0.30506765999999985	0.3662021999999998	0.49517233333333344	0.48744572631578953	0.4639996774193549	0.45678757931034486	0.5003970857142856	0.41623217777777777	0.4905208769230769	0.42184678749999993	0.7114565666666667	0.5574635102564103	0.38748594117647084	0.3495674133333335	0.32690023999999984	0.2116281666666665	0.16273804999999997	0.21336584999999986	0.2333311714285713	0.2321845777777779	0.32690023999999984	0.33684067142857155	0.35349666666666657	0.4793987500000001	0.46157001739130443
0.0.3.0.0.0.0.2.0.3	0.3669611780575538	0.33994262149122767	0.25636800652173897	0.28938472045454544	0.2670377113636362	0.31882852934782613	0.28330986551724135	0.32812870363636315	0.32794961743119255	0.3237196738317756	0.32106370952380947	0.3206960145631067	0.338885125	0.3573020333333332	0.34507063636363633	0.3908386727272727	0.4357066999999999	0.5112567545454545	0.5905956	0.7	0.5811612454545454	0.5121567636363636	0.5667022181818182	0.5658022090909092	0.5905956	0.5448275636363636	0.31901291363636364	0.3735583681818182	0.2901803193548388	0.28260654827586196	0.5796996045454547	0.6980538818181818	0.6017263409090909	0.23893879583333322	0.8166568272727273	0.3701032512820511	0.38862920909090903	0.4343972454545454	0.6046451818181818	0.7413223090909091	0.8322314	0.6363636363636364	0.7024793363636364	0.623140490909091	0.6046451818181818	0.4616699727272727	0.5385294818181818	0.2585983833333333	0.24011771304347818
0.0.3.0.0.0.0.2.0.4	0.27597473525179794	0.2517084657894737	0.4399123148148151	0.4926013740740741	0.47694935185185205	0.25302068043478254	0.07780101379310356	0.24138624454545432	0.23983721651376133	0.2339603121495325	0.23032404952380947	0.22900579126213583	0.1215969375	0.16044178888888883	0.30780647407407424	0.3744731407407408	0.4168350148148148	0.5649831629629629	0.6296296296296297	0.7555555555555555	0.5353535333333334	0.596695362962963	0.6411398074074075	0.6168350148148147	0.6370370370370371	0.5629629629629629	0.3690998111111111	0.4135442555555555	0.08200079999999998	0.06006982068965516	0.4974537037037037	0.6826388888888889	0.5185185185185186	0.11851851851851858	0.674074074074074	0.20589459230769236	0.4242424222222222	0.49831649629629626	0.6370370370370371	0.7777777777777778	0.8518518518518519	0.7037037037037037	0.7575757555555556	0.6814814814814816	0.6296296296296297	0.5205387185185185	0.5946127925925926	0.26907068888888874	0.2819500185185184
0.0.3.0.0.0.0.2.0.5	0.36766460035971227	0.3390710302631573	0.2077851913043477	0.17787603499999993	0.18079188095238086	0.23223332934782615	0.35139344827586216	0.3284973586363633	0.32983678394495397	0.32397561728971946	0.32017416333333315	0.319941758737864	0.406562705	0.45896003333333324	0.4210747	0.40371415263157895	0.38710754705882366	0.43783515625	0.5219468	0.6384907375	0.5157552125	0.43269395624999996	0.49061512500000004	0.4957563250000001	0.5219468	0.47019678750000016	0.40451921428571425	0.39061274736842133	0.3655557258064518	0.3537574551724141	0.4669106812499999	0.60737635625	0.49018071249999995	0.3067967625000002	0.71748281875	0.4559713769230769	0.33242186470588253	0.34244824375000005	0.5355921625000001	0.69637445	0.7906845124999999	0.5736968125	0.6565386125	0.543103825	0.5355921625000001	0.37196438125	0.4673512937500002	0.3581952500000001	0.3369446304347826
0.0.3.0.0.0.0.2.0.5.0	0.3962396471223024	0.369150226754386	0.28103711521739116	0.2621157475	0.2577038547619047	0.28136510000000003	0.3528391206896553	0.35967034409090914	0.36129576009174325	0.35602261168224325	0.35283157666666687	0.3532332966019419	0.4193225125000001	0.477863451851852	0.42466899047619067	0.40592070526315793	0.38908140588235307	0.3106860076923077	0.3077004	0.47416834545454545	0.4065876153846154	0.3024209384615385	0.25983735454545454	0.2696051636363638	0.3077004	0.2991883166666668	0.4288236095238096	0.4174755000000001	0.3669081290322582	0.3552031275862071	0.39075506428571416	0.42891106363636355	0.37253010769230765	0.3081949125000002	0.5921164272727273	0.4931377846153847	0.33636958235294134	0.3008485000000002	0.32754820000000007	0.5583628363636364	0.6955411090909092	0.37992263636363643	0.5004198	0.33542374545454556	0.32754820000000007	0.2846418357142858	0.2925980250000002	0.4179977208333334	0.39909235217391315
0.0.3.0.0.0.0.2.0.6	0.32431390719424436	0.3006869473684207	0.16213663478260865	0.11015712499999997	0.13378570952380942	0.17047437717391312	0.34409971034482745	0.2907942263636363	0.29178775137614643	0.28521538785046685	0.2794257685714283	0.2784021330097084	0.36341272375	0.3265099777777778	0.3089560476190478	0.30697482105263174	0.348773257894737	0.5080617842105264	0.5788440842105262	0.7146939473684211	0.4702428315789474	0.5475499052631578	0.5963256263157894	0.5673638210526317	0.5893704000000001	0.5080838421052631	0.3455834000000001	0.3254731631578949	0.35308778709677435	0.34042965862068986	0.5221139105263157	0.7247138368421052	0.5416513947368421	0.2941040083333334	0.7081109473684211	0.32154514358974373	0.35697572105263176	0.4382622789473686	0.5817384315789476	0.7443153263157896	0.8237343263157895	0.6601306421052632	0.7299407157894737	0.6343681263157895	0.5712121157894737	0.4631179736842106	0.5434437947368421	0.27181132083333337	0.25156398695652193
0.0.3.0.0.0.0.2.1	0.08503504028776954	0.0488230728070177	0.7612903225806451	0.7935483870967742	0.7784946236559139	0.5170094086021505	0.6952910655913979	0.03605300272727263	0.034709452293577914	0.029699336448598013	0.02237754571428574	0.017021491262136035	0.5727104204301074	0.7124953666666667	0.7770114956989247	0.7985168720430108	0.8200222483870967	0.8630330010752688	0.8924731182795699	0.9264738612903226	0.8602150537634409	0.8630330010752688	0.8817204301075269	0.8817204301075269	0.8924731182795699	0.8709677419354839	0.7770114956989247	0.7956989247311828	0.6694846139784947	0.6881720430107527	0.8494623655913979	0.9032258064516129	0.8602150537634409	0.7419354838709677	0.9032258064516129	0.5834631086021507	0.8200222483870967	0.8415276247311828	0.8924731182795699	0.935483870967742	0.956989247311828	0.9139784946236559	0.9247311827956989	0.9049684849462366	0.8924731182795699	0.8494623655913979	0.8709677419354839	0.7419354838709677	0.7526881720430108
0.0.3.0.0.0.0.2.1.0	0.08575446474820125	0.04970026578947373	0.758695652173913	0.7913043478260869	0.7760869565217391	0.5117595108695652	0.6930659684782609	0.03696209363636349	0.035626883486238325	0.03063391588785047	0.023329926666666556	0.017992365048543735	0.5680659684782609	0.7093703163043479	0.7745877076086957	0.7963268380434783	0.8180659684782609	0.8615442293478262	0.8913043478260869	0.9256746641304348	0.8586956521739131	0.8615442293478262	0.8804347826086957	0.8804347826086957	0.8913043478260869	0.8695652173913043	0.7745877076086957	0.7934782608695652	0.6658920554347826	0.6847826086956521	0.8478260869565217	0.9021739130434783	0.8586956521739131	0.7391304347826086	0.9021739130434783	0.5800224902173913	0.8180659684782609	0.8398050989130434	0.8913043478260869	0.9347826086956522	0.9565217391304348	0.9130434782608696	0.9239130434782609	0.9039355336956522	0.8913043478260869	0.8478260869565217	0.8695652173913043	0.7391304347826086	0.75
0.0.3.0.0.0.0.2.1.0.0	0.21654350863309335	0.18475086491228077	0.5205590395348837	0.5619186046511628	0.5577683418604651	0.026086956521739202	0.46281537441860454	0.17386872363636363	0.17378953761467886	0.16515089158878504	0.15931493904761906	0.1559590543689321	0.2769620511627908	0.5269416744186047	0.6255177953488373	0.6668666325581396	0.6896237534883721	0.7707276534883721	0.8046778837209303	0.8654849255813953	0.752947669767442	0.7846682069767442	0.8074219744186046	0.7888302581395349	0.8000267209302325	0.763329046511628	0.6444092069767442	0.6671629744186047	0.43721551395348845	0.45996928139534876	0.7307194279069767	0.8320148511627907	0.7409340953488373	0.519538888372093	0.8172247	0.3045395000000002	0.6873468720930234	0.724044546511628	0.7985649255813954	0.880483911627907	0.9155760279069768	0.8413755581395349	0.8707492441860465	0.8234529813953488	0.803216088372093	0.7350272953488373	0.7770592395348838	0.5457179604651163	0.5544388906976745
0.0.3.0.0.0.0.2.1.0.0.0	0.2266154510791364	0.19703156666666677	0.48164201794871786	0.5272435897435898	0.5226676589743589	0.04347826086956519	0.4231041307692308	0.18659599636363633	0.1866335743119265	0.1782350037383177	0.17264827238095248	0.16955128737864078	0.2377342050000002	0.4886792820512821	0.5973657743589744	0.6429555179487181	0.6680467025641026	0.7574689512820514	0.7949012564102564	0.861944917948718	0.7378653794871795	0.7728393051282052	0.7979267923076924	0.7774282333333333	0.7897730512820513	0.7493115128205128	0.6181947666666667	0.643282253846154	0.39487864358974356	0.4199661307692307	0.7082291128205128	0.8147856051282052	0.7194914384615385	0.4856454410256411	0.7984785153846155	0.24346662820512832	0.6655362948717949	0.7059978333333334	0.7881613282051282	0.8682258512820513	0.906917158974359	0.8353627948717949	0.8574927564102565	0.8156020051282051	0.7932895333333333	0.718107017948718	0.7644499307692308	0.509381341025641	0.5189967256410257
0.0.3.0.0.0.0.2.1.0.0.0.0	0.2416177762589924	0.20916724561403532	0.4702249864864865	0.5182915081081081	0.5134682297297297	0.05683229999999995	0.3919205702702703	0.19917297272727263	0.198146018348624	0.18996263364486	0.18459928571428585	0.17953741941747592	0.2377342050000002	0.4610403243243244	0.5756017621621623	0.6236558162162162	0.6501032810810812	0.7443591648648649	0.7838148378378379	0.854482481081081	0.7236959405405405	0.7605603486486487	0.7870039162162162	0.7653973270270271	0.7784094324324324	0.7357607837837838	0.597556645945946	0.6240002135135136	0.3621693810810811	0.3886129486486486	0.6924577135135135	0.8047740162162162	0.7043288135135135	0.45784249189189197	0.7875854621621622	0.24346662820512832	0.6474571756756757	0.6901058243243243	0.7767105891891892	0.8611029243243243	0.9018856540540541	0.8264634864864865	0.8497896621621621	0.805634545945946	0.7821159945945946	0.7028695594594595	0.7517174945945946	0.4828614135135135	0.4929965486486487
0.0.3.0.0.0.0.2.1.0.0.0.0.0	0.5431038107913668	0.5441765140350877	0.5375752782608696	0.514835095	0.5409374285714286	0.5105124913043477	0.5335627931034483	0.5449358263636365	0.5446070779816514	0.5400387822429906	0.536480621904762	0.5361220883495146	0.5080744875000003	0.4364300555555556	0.45588764761904765	0.49219161052631577	0.4701726294117645	0.5725834076923076	0.5402760799999999	0.6554532571428572	0.4137461076923077	0.6446377076923078	0.6368071363636363	0.5334702363636363	0.5202760799999999	0.4687300666666666	0.5141855857142859	0.4959202947368422	0.5556329225806453	0.5465244448275863	0.5062985571428572	0.6550475	0.49166740769230777	0.5092227625000001	0.30090553333333325	0.4277238025641027	0.5298403705882353	0.5723524199999999	0.5305639199999999	0.6408026	0.68320395	0.6225951	0.6296212857142858	0.6588749777777778	0.5505639199999999	0.5618481785714285	0.5436810416666666	0.4589576999999999	0.45173846956521746
0.0.3.0.0.0.0.2.1.0.0.0.0.0.0	0.5636894661870503	0.5663751385964912	0.5466292652173912	0.5252471799999999	0.5437108428571429	0.5420425456521739	0.5572178793103448	0.5656846645454544	0.5655462724770641	0.5613693635514017	0.5582174999999998	0.5582810417475728	0.5316695625000003	0.4713857222222223	0.48564995238095243	0.5250867894736841	0.5069378294117647	0.5725834076923076	0.5402760799999999	0.6554532571428572	0.4618236769230768	0.6446377076923078	0.6368071363636363	0.5334702363636363	0.5202760799999999	0.4687300666666666	0.5146957857142859	0.49648420000000004	0.5757944838709679	0.5680764586206898	0.5509420142857142	0.6550475	0.5397449769230769	0.5352647791666667	0.37035091111111107	0.46117296153846155	0.5298403705882353	0.5723524199999999	0.5305639199999999	0.6408026	0.68320395	0.6225951	0.6296212857142858	0.6588749777777778	0.5505639199999999	0.5618481785714285	0.5436810416666666	0.45940412499999994	0.45173846956521746
0.0.3.0.0.0.0.2.1.0.0.0.0.1	0.2910088323741009	0.261404413157895	0.3187032153846153	0.38710557307692295	0.3712032115384616	0.130454347826087	0.2663807344827587	0.2509972545454552	0.2504457522935778	0.24310064112149532	0.2377587114285714	0.23372906699029106	0.28851611999999993	0.3293079296296296	0.43908080769230784	0.49079021538461554	0.5254783115384616	0.6418814653846154	0.6936424769230769	0.7929173769230768	0.6282188923076923	0.6665950846153846	0.7022388807692308	0.6852175692307693	0.7013347846153846	0.6419330692307692	0.4743383115384616	0.5099821076923078	0.2645466967741936	0.24578228620689668	0.5810421615384616	0.7231466807692308	0.59793565	0.267312053846154	0.7365616653846154	0.3425131512820513	0.5206576884615385	0.5800594038461538	0.6989172	0.802338776923077	0.8603757384615385	0.7530441923076923	0.7886391461538462	0.7234030076923077	0.6912248923076922	0.5982231807692308	0.66773755	0.36554775769230774	0.37773525384615403
0.0.3.0.0.0.0.2.1.0.0.0.0.1.0	0.3060760615107917	0.27562598289473716	0.2806775520833332	0.3547801062499999	0.32279065625000003	0.1564170739130435	0.26768236551724134	0.2648407840909097	0.2644162866972476	0.2573323070093455	0.25226145666666644	0.2485134189320386	0.29463995	0.33838027037037033	0.3923375416666669	0.44835606666666683	0.4859348375000001	0.6120382541666667	0.6681126833333333	0.7756604916666666	0.5972371333333333	0.6388113416666668	0.6774254541666667	0.6589857000000001	0.6764460166666666	0.6120941583333332	0.44073955416666677	0.4793536666666668	0.2645466967741936	0.24578228620689668	0.5461290083333334	0.7000755708333333	0.5644302875	0.20625472500000008	0.7146084708333333	0.3425131512820513	0.4807124958333334	0.5450643541666667	0.6738269666666667	0.7858670083333333	0.8487403833333333	0.7324645416666666	0.7710257416666667	0.7003532583333334	0.6654936333333332	0.5647417791666667	0.6400490125	0.3126767375	0.32587985833333344
0.0.3.0.0.0.0.2.1.0.0.0.0.1.0.0	0.37145174712230167	0.34730231622807006	0.27432318043478243	0.23897164249999991	0.24513071666666664	0.2431418456521739	0.34819090689655185	0.3391046995454543	0.33880306559633	0.33310949299065407	0.328232142380952	0.3251111898058251	0.3782144075000001	0.3449569518518518	0.31306376190476204	0.3115149263157896	0.2743152176470589	0.33498862142857144	0.4310503142857143	0.6154179857142856	0.3096152714285715	0.39212215714285714	0.45831777857142864	0.41546995714285717	0.4453360285714286	0.3350185571428571	0.36930093809523823	0.3516872842105264	0.35691503548387116	0.34452085517241404	0.3488911714285713	0.6095625	0.3754063285714285	0.29698107083333347	0.6174391785714286	0.35058292820512826	0.2669425000000001	0.2721644733333334	0.44084622857142863	0.6329148714285715	0.7406978	0.5413677857142858	0.6075386	0.48631987142857147	0.4265605142857142	0.25390895000000013	0.3830070642857144	0.3169312541666668	0.29864565652173924
0.0.3.0.0.0.0.2.1.0.0.0.0.1.0.0.0	0.39648448669064695	0.37531768903508755	0.28057085000000004	0.2461564624999999	0.2487021452380952	0.2837539347826087	0.3717795068965518	0.36610340045454526	0.3660494610091741	0.36086516682242975	0.35651649571428545	0.353944753883495	0.4015196150000001	0.3794831851851852	0.34335366666666667	0.34499324210526316	0.31173215882352945	0.2838339	0.20347044000000003	0.32698147499999997	0.3054385999999999	0.34536232307692305	0.31058626363636366	0.2560526727272727	0.22347044000000005	0.2241883166666666	0.36981406666666683	0.3522544263157896	0.37743400322580656	0.3664549241379311	0.3943260285714285	0.39265277777777774	0.37629050769230765	0.32348473749999995	0.47558183333333326	0.3900867846153846	0.28348267647058834	0.2909100066666668	0.24530302000000004	0.39274890000000007	0.581369025	0.19739362500000002	0.31319255	0.2321845777777779	0.22530302000000002	0.2739934500000001	0.28017490833333347	0.32909620000000006	0.31087100434782633
0.0.3.0.0.0.0.2.1.0.0.0.0.1.0.0.1	0.42747063129496377	0.41102425657894726	0.3414140847826087	0.3147752225	0.31861123095238086	0.3199103369565218	0.43264871034482766	0.40514380136363626	0.405448030733945	0.3996315359813084	0.39512862047619046	0.3933066286407767	0.4401474525000002	0.40088932962962975	0.38497681904761916	0.3909977789473684	0.3614131235294118	0.39773116153846155	0.3429466200000001	0.511535025	0.33617526153846156	0.46152956923076927	0.440450590909091	0.3832342909090911	0.3629466200000001	0.34041846666666675	0.44121399523809535	0.4268718947368422	0.4368286419354841	0.42712965517241397	0.41684994285714283	0.4896076555555555	0.39992513076923075	0.3944019000000001	0.40490538888888894	0.4090855692307692	0.3994185705882354	0.4223040200000001	0.3974704600000001	0.56254155	0.751161675	0.37173885000000007	0.467650625	0.4507039333333335	0.37747046000000006	0.40893942142857154	0.39675805833333344	0.40718919583333346	0.39282785652173924
0.0.3.0.0.0.0.2.1.0.0.0.0.1.0.0.2	0.5119569269784172	0.4866860197368421	0.42687522826086954	0.4057426475	0.3987584880952382	0.4264096065217393	0.4615596793103449	0.4758149186363636	0.47607332064220165	0.4729455471962615	0.47073174047619026	0.46938577233009693	0.5221437100000001	0.5461251481481482	0.49096288095238094	0.47191951052631576	0.4501228235294118	0.36690013846153846	0.30506765999999985	0.23083597142857137	0.48149647692307684	0.36464113076923077	0.3275622272727272	0.33023196363636353	0.30506765999999985	0.3662021999999998	0.49517233333333344	0.48744572631578953	0.4639996774193549	0.45678757931034486	0.5003970857142856	0.41623217777777777	0.4905208769230769	0.42184678749999993	0.7114565666666667	0.5502536897435898	0.3709457647058825	0.3308218800000001	0.2987819399999998	0.1647643333333333	0.3949615333333333	0.21336584999999986	0.2333311714285713	0.20094202222222224	0.2987819399999998	0.3167561714285715	0.35349666666666657	0.4676827916666667	0.44934466956521746
0.0.3.0.0.0.0.2.1.0.0.0.0.1.0.0.2.0	0.6035054237410071	0.5848966859649123	0.5447955956521741	0.524792225	0.522072823809524	0.5391521956521739	0.5672813655172413	0.5761343163636363	0.5764190027522935	0.5738117074766356	0.572022560952381	0.5715104650485437	0.6119111650000001	0.623964825925926	0.5829044523809523	0.5702496578947367	0.5517524294117646	0.49018497692307694	0.43603055999999996	0.3769899	0.5491521230769231	0.49393129999999996	0.4622734363636364	0.45784596363636354	0.43603055999999996	0.4805463	0.5872242333333333	0.5787163052631579	0.570573429032258	0.5638509379310344	0.6007177071428571	0.5456442444444444	0.5921002076923076	0.5341451374999999	0.7524780666666666	0.6176492897435899	0.46889888823529413	0.4376687399999999	0.3648217399999999	0.2228754666666667	0.09244229999999998	0.3692569499999999	0.3893344285714285	0.3146173	0.3648217399999999	0.4223338428571429	0.47667061666666666	0.5445514791666666	0.5286080608695651
0.0.3.0.0.0.0.2.1.0.0.0.0.1.0.1	0.48323519100719436	0.4751168293859648	0.452585145652174	0.4548084875	0.4485796595238096	0.4002734717391305	0.5299359482758621	0.47158584318181795	0.4722425940366969	0.4683438471962613	0.467292264285714	0.4651770868932035	0.4994619200000001	0.4863549296296297	0.4947544523809524	0.5123309526315789	0.5028128470588236	0.5826384923076923	0.58311456	0.7481751555555556	0.4647589384615384	0.6388626692307693	0.6493647545454546	0.6010998181818181	0.60311456	0.5405584166666666	0.5510983380952381	0.5479401421052632	0.5281371967741935	0.5244845068965516	0.4813362571428571	0.5634626555555556	0.47522602307692297	0.5157569166666667	0.23895592222222228	0.4872871666666667	0.5667828117647058	0.6119834933333334	0.60928478	0.7881714	0.8722763555555555	0.7083989111111111	0.7347547555555556	0.6821142666666666	0.58928478	0.6127650571428571	0.5977715666666668	0.5376296166666668	0.5289396000000002
0.0.3.0.0.0.0.2.1.0.0.0.0.1.0.1.0	0.6180039406474818	0.6110061337719298	0.5907490891304348	0.6117023675	0.59458715	0.5684508391304346	0.6573193551724138	0.6106079422727272	0.6125401252293579	0.6107660453271029	0.6117379661904763	0.612427559708738	0.6639851299999999	0.7210161222222222	0.7099043476190476	0.7079067105263157	0.719364594117647	0.7119196230769231	0.74242072	0.7469385857142857	0.7323145846153847	0.6937092846153847	0.7081100363636365	0.7296313454545456	0.74242072	0.7401642500000001	0.7101111857142858	0.7201749789473684	0.6540019193548386	0.6567258344827587	0.6327362285714284	0.5753619666666667	0.6382721461538461	0.6647453374999999	0.5573997333333334	0.7176676307692308	0.7239781000000001	0.72332426	0.75390178	0.7668593	0.80580835	0.745805425	0.7268689714285714	0.7581643222222222	0.75390178	0.7292724857142857	0.7179088333333334	0.7301608625	0.7251057347826086
0.0.3.0.0.0.0.2.1.0.0.0.0.1.0.2	0.5374010338129493	0.5117303403508773	0.4877715652173914	0.46801792499999983	0.46206587619047623	0.4495695195652175	0.47009550689655166	0.5009650227272728	0.5018715779816513	0.4983462579439252	0.4957759999999999	0.4955812330097087	0.53323075	0.5879973888888888	0.5389193476190475	0.5225923631578948	0.5016564294117647	0.4339388692307692	0.37794218	0.3223756	0.5339228307692307	0.4349422692307692	0.40193216363636364	0.4007463272727273	0.37794218	0.43062276666666666	0.5468606428571428	0.5395304105263157	0.4715634999999998	0.46156802758620674	0.44545635714285725	0.3352967222222222	0.4345244538461539	0.42367869999999985	0.7140741666666667	0.5994860846153844	0.45254478235294104	0.4203473266666665	0.40892596000000003	0.32450689999999993	0.3088042	0.29892129999999995	0.32371305714285703	0.3245148666666666	0.40892596000000003	0.4091518928571428	0.42201015833333333	0.5325679458333332	0.5172048304347825
0.0.3.0.0.0.0.2.1.0.0.0.1	0.3383744399280574	0.3137581513157892	0.2284877021739129	0.2016839225	0.20036618809523787	0.21207475652173913	0.32125774827586195	0.30289624318181796	0.30400079587155937	0.29765671355140144	0.2933539471428568	0.2926007616504852	0.3533958425000001	0.3727869037037037	0.33581852380952393	0.3366649263157896	0.3116778882352941	0.28376293076923076	0.3872849538461538	0.5858347538461538	0.3053676307692308	0.3331901692307693	0.4044777615384616	0.3704351384615385	0.40266956923076924	0.2838661384615384	0.361204561904762	0.342738657894737	0.3309126516129034	0.31672520344827604	0.3360507928571428	0.5167709	0.3136178153846154	0.2700340875	0.5382631461538461	0.3788195794871795	0.2668882294117648	0.27210296666666667	0.39783440000000003	0.6046775538461538	0.720751476923077	0.5060883846153846	0.5772782923076923	0.4468060153846154	0.3824497846153846	0.25384305000000007	0.3354751	0.3173802416666668	0.29864565652173924
0.0.3.0.0.0.0.2.1.0.0.0.1.0	0.4020404888489211	0.3762231828947369	0.2984284195652174	0.2821157475	0.2767514738095238	0.2919629260869566	0.373528775862069	0.36700049863636375	0.368693163761468	0.3635582845794395	0.3605107861904764	0.3610616169902914	0.4343225125000001	0.4926782666666667	0.44371660952380965	0.42697333684210537	0.41261081764705887	0.34145523846153847	0.34406403636363636	0.5105319818181817	0.4373568461538462	0.3331901692307693	0.296200990909091	0.30596880000000004	0.34406403636363636	0.33252165	0.4478712285714287	0.43852813157894754	0.3862629677419357	0.3758927827586208	0.4050407785714285	0.42891106363636355	0.387914723076923	0.3331949125000001	0.5921164272727273	0.49618437435897444	0.3433588176470589	0.3087696333333334	0.33834974545454544	0.5328007454545455	0.6699790181818182	0.4162862727272727	0.5004198	0.34622529090909093	0.33834974545454544	0.2931287642857143	0.3259313583333334	0.42294842916666664	0.40425830869565227
0.0.3.0.0.0.0.2.1.0.0.0.1.1	0.36980902482014333	0.3489489749999999	0.24935773695652164	0.21046139249999996	0.21925995476190474	0.24980804782608712	0.3655137482758619	0.338775824090909	0.34020954724770613	0.33454226401869136	0.3296922042857141	0.3296446160194172	0.39547125500000013	0.3794831851851852	0.34335366666666667	0.34499324210526316	0.31173215882352945	0.2838339	0.3362253666666667	0.5513209833333332	0.3054385999999999	0.34536232307692305	0.3680374083333334	0.31804828333333335	0.3528920333333333	0.2241883166666666	0.36981406666666683	0.3522544263157896	0.37157248709677426	0.36018916551724134	0.3862091428571428	0.5350198833333333	0.3675492461538461	0.31591361249999983	0.591544125	0.3828769641025641	0.2669425000000001	0.2721644733333334	0.3476539333333334	0.5717340166666667	0.6974807666666667	0.4649290833333334	0.5421283666666668	0.4007065166666667	0.33098726666666656	0.25390895000000013	0.28017490833333347	0.3173802416666668	0.29864565652173924
0.0.3.0.0.0.0.2.1.0.0.0.1.2	0.43191401762589987	0.4224246127192983	0.3495607152173914	0.3363303925000001	0.33296996428571435	0.3459596304347826	0.4665476172413794	0.4155142122727272	0.4176519573394494	0.41273282476635487	0.41062198428571406	0.41214584805825216	0.46185676499999995	0.4631443148148149	0.451096680952381	0.4640776263157895	0.4488826588235293	0.46318455384615376	0.42782444	0.5070607428571428	0.421157923076923	0.5194087307692309	0.5081919181818183	0.4599269818181818	0.44782444	0.4111499833333334	0.4773783761904763	0.4664601842105264	0.470255493548387	0.46261096206896546	0.4640911428571429	0.4941801	0.45150742307692304	0.438205125	0.33304676666666655	0.46748119487179496	0.4587209058823529	0.48951333333333336	0.46057954	0.5260817	0.65643696	0.47783612499999994	0.5156988	0.5189695555555556	0.4405795400000001	0.4815470285714286	0.46836313333333335	0.45341609166666663	0.44059610869565213
0.0.3.0.0.0.0.2.1.0.0.1	0.2683200374100717	0.24157743508771912	0.32295000333333335	0.37208333333333343	0.3762833366666667	0.09083381304347848	0.29499658333333345	0.23276171454545447	0.2332228311926604	0.2255557962616822	0.2186298038095238	0.21642566407766983	0.29507347250000004	0.33096112	0.47225356000000007	0.5315202266666667	0.5588596233333334	0.6751085466666666	0.7200383	0.80719506	0.64790146	0.70036915	0.73126044	0.6993331700000001	0.7133716333333333	0.6607716333333334	0.49933125	0.5302225400000001	0.299882512903226	0.30743655333333353	0.6594556366666666	0.8031351133333333	0.67318897	0.3692987000000001	0.77318546	0.24146701025641026	0.5555960933333335	0.6081960933333335	0.7112763933333334	0.8286936066666667	0.8789923066666667	0.7726383	0.8167503833333334	0.7469492733333334	0.7179430600000001	0.6239380333333333	0.6841838200000001	0.34886241000000007	0.36136241
0.0.3.0.0.0.0.2.1.0.0.1.0	0.37471756726618644	0.3549339521929823	0.248814258695652	0.20983639249999997	0.21866471666666665	0.25589746956521753	0.3696858517241377	0.34497843681818163	0.34646906467889893	0.3409187817757008	0.33619017952380936	0.33626876553398055	0.39849603	0.3781251555555555	0.34160762857142857	0.3430634105263157	0.30957528823529423	0.28101337692307693	0.19980376	0.4579185	0.27466936923076923	0.3425417999999999	0.3072529181818182	0.2527193272727274	0.21980376000000013	0.2211327500000001	0.3680680285714286	0.3503245947368423	0.37547542258064515	0.36436126896551724	0.3974704142857143	0.4777896399999999	0.3796767692307691	0.3209549041666665	0.50985295	0.3891466102564102	0.2813258058823531	0.28846555333333346	0.20530302000000022	0.51419912	0.66509522	0.35424822	0.4868873600000001	0.3052994400000001	0.1853030200000001	0.27137439285714293	0.27711934166666674	0.3275684166666668	0.30927679565217414
0.0.3.0.0.0.0.2.1.0.0.1.1	0.2713775913669062	0.24464761052631556	0.2870892892857143	0.3397321428571429	0.3442321464285715	0.09844250869565241	0.27068612068965536	0.23594353272727253	0.23643384036697235	0.2288268242990653	0.2219631371428571	0.21982372233009706	0.29507347250000004	0.28317262857142855	0.4345573857142858	0.4980573857142857	0.5273495964285715	0.6519020142857143	0.7000410357142858	0.7934232785714286	0.6227515642857143	0.6789669464285715	0.7120647571428571	0.6778569678571429	0.6928981785714285	0.6365410357142858	0.4635691964285714	0.4966670071428573	0.299882512903226	0.283555055172414	0.6351310392857142	0.7890733357142857	0.6498453249999999	0.3242486071428573	0.7569844214285715	0.24146701025641026	0.5238529571428572	0.5802101000000001	0.6906532785714286	0.8164574357142858	0.8703489	0.7563981785714287	0.8036611250000001	0.7288742214285715	0.6977961357142858	0.5970764642857143	0.6616255214285715	0.3023525821428572	0.3157454392857143
0.0.3.0.0.0.0.2.1.0.0.1.1.0	0.3292507280575544	0.30596363070175425	0.22005339999999995	0.17676140499999993	0.21077276666666667	0.18111207826086972	0.3126395862068967	0.29717680727272744	0.2982288880733944	0.29177691962616814	0.2861122819047618	0.2852184815533979	0.354648925	0.3402098407407407	0.31395073333333334	0.3060207263157896	0.2697867588235294	0.41330355625000004	0.4973575375	0.6384907375	0.39110187500000004	0.4413940125	0.49931518124999996	0.471224725	0.4973575375	0.42101826249999996	0.36319750952380947	0.34494138947368425	0.3300108806451615	0.3157612413793106	0.39029092499999984	0.6308783375	0.4160409249999999	0.25673794583333365	0.64239459375	0.3647384564102566	0.2861904647058823	0.31791664374999995	0.5110029	0.69637445	0.7906845124999999	0.5736968125	0.6565962750000001	0.543103825	0.5110029	0.34743278125	0.4428196937500001	0.34107590416666667	0.3238400739130435
0.0.3.0.0.0.0.2.1.0.0.1.1.0.0	0.4653464420863307	0.43843941184210533	0.3491578195652173	0.32503147749999994	0.3176307214285712	0.36596667608695654	0.41509847241379316	0.42695803136363675	0.4276856362385324	0.4236534200934582	0.42050071571428593	0.42012113543689344	0.4800237625	0.5031930333333334	0.445734619047619	0.42723008421052633	0.4036439235294117	0.3136415923076924	0.24222043999999998	0.27698147500000003	0.4256309076923077	0.3145930923076923	0.2742226272727273	0.2730981272727273	0.24222043999999998	0.30543831666666665	0.4467700142857143	0.437311	0.42138561612903236	0.4134376827586208	0.46396888571428563	0.39265277777777774	0.4512905076923077	0.3719222375000001	0.6714151666666668	0.5136556	0.3408356176470587	0.3034100066666666	0.2640530200000001	0.39274890000000007	0.581369025	0.14739362500000008	0.31319255	0.1877401333333334	0.2640530200000001	0.2873863071428572	0.29579990833333347	0.4253291958333335	0.4058315000000001
0.0.3.0.0.0.0.2.1.0.0.1.1.0.0.0	0.49824241618705023	0.47347271271929825	0.40078827173913045	0.37574264749999997	0.3701870595238096	0.41146395434782623	0.44087002413793097	0.462121127727273	0.46317132981651377	0.45980239766355135	0.4573382452380952	0.45767395679611644	0.5071437100000001	0.5313103333333334	0.47191526190476185	0.4508668789473683	0.4265934117647059	0.3361309076923077	0.2650676599999999	0.17369311428571432	0.4507272461538462	0.3338719	0.29119859090909084	0.29386832727272716	0.2650676599999999	0.3328688666666665	0.47612471428571446	0.4663930947368421	0.4446448387096775	0.43609792413793114	0.4861113714285714	0.41623217777777777	0.47513626153846145	0.3968467875	0.7114565666666667	0.5472071000000001	0.36395652941176493	0.3229007466666668	0.2869002399999999	0.2116281666666665	0.4418253666666666	0.16336584999999992	0.2333311714285713	0.1877401333333334	0.2869002399999999	0.3082692428571431	0.32016333333333336	0.4627320833333335	0.44417871304347833
0.0.3.0.0.0.0.2.1.0.0.1.2	0.3296969223021584	0.3043371166666664	0.22484917391304327	0.18207653499999998	0.21602528095238072	0.1785739673913045	0.30839764827586214	0.2954911472727273	0.2950126339449539	0.28850054859813057	0.2827735038095235	0.2797196087378637	0.34056093500000006	0.31933874444444443	0.29271109523809546	0.28901987368421067	0.29240881666666685	0.46054670555555566	0.5352613555555557	0.6786584333333334	0.44081187777777786	0.5034613444444445	0.5549468277777778	0.5231433000000001	0.5463724666666667	0.460569988888889	0.33636324285714303	0.3152824631578949	0.3195910032258067	0.3046227517241382	0.4580363777777776	0.6718918555555555	0.4809252666666666	0.2516122708333336	0.6752942944444444	0.33962380000000003	0.2854456944444447	0.3712481722222223	0.5428804	0.7144893444444445	0.7983205111111111	0.6210638333333334	0.6947522444444445	0.578248788888889	0.531769288888889	0.3974847388888889	0.49789438333333336	0.30026458750000007	0.28125435217391326
0.0.3.0.0.0.0.2.1.0.0.2	0.2907372273381297	0.2575770833333335	0.3745885999999998	0.4359148517241379	0.4216575620689653	0.12303269347826096	0.24569107931034473	0.24703074909090927	0.24652506330275215	0.23910666822429893	0.23368866285714274	0.23034656893203864	0.2850093625000001	0.361769451724138	0.483313827586207	0.5296739862068967	0.5607736586206897	0.6651351068965518	0.7115415310344828	0.8005466137931034	0.6528859034482759	0.6872921448275862	0.7192486517241379	0.7039881655172414	0.7184380827586208	0.6651813724137932	0.5149240034482759	0.5468805103448277	0.26002184838709685	0.240945379310345	0.617486075862069	0.7517866793103448	0.6326319620689655	0.3224177034482759	0.7638139068965517	0.3362691333333334	0.5564517206896553	0.6097084310344828	0.7162705931034483	0.8227864896551724	0.8748196275862069	0.7647982413793104	0.8105040620689655	0.7382233862068965	0.7093740413793104	0.6259931965517241	0.6883164241379311	0.42090862413793106	0.42996034827586227
0.0.3.0.0.0.0.2.1.0.0.3	0.23248445035971188	0.19912484298245636	0.4730292184210526	0.5198308315789474	0.5151344815789474	0.04602132173913043	0.39310208421052617	0.18876539181818164	0.18772516146788965	0.1793469943925231	0.17378144380952376	0.16927610291262152	0.22432429500000006	0.4663709368421053	0.5772127184210527	0.6240021921052632	0.6497536710526317	0.7405602394736843	0.778977605263158	0.8477855736842106	0.7214096815789475	0.7563350763157894	0.7820827605263158	0.7610447657894737	0.7737144473684211	0.7321881315789474	0.5983258263157896	0.6240735105263159	0.3641338210526317	0.3898815052631579	0.6962566710526316	0.8099115421052632	0.7078153736842105	0.45728921842105263	0.7941442157894737	0.23415427179487203	0.646208302631579	0.6877346184210527	0.7720603105263157	0.8647581105263158	0.9044676105263157	0.8205039210526316	0.8537425657894737	0.8002231105263158	0.7773234684210527	0.7001624657894737	0.7477249289473684	0.4859440078947369	0.49581242894736843
0.0.3.0.0.0.0.2.1.0.0.3.0	0.3091890723021584	0.28064016973684236	0.2478498717391303	0.2945003795454545	0.25960279772727257	0.1622939086956524	0.272207620689655	0.27003730500000034	0.2697426885321097	0.26275826775700883	0.25779076904761855	0.25491667718446553	0.29792076	0.3370222407407406	0.3354288272727275	0.39653994545454563	0.43753496818181836	0.5751023318181818	0.6362744363636363	0.7535993181818181	0.5424405090909092	0.6043093363636363	0.6464338227272728	0.6263177272727273	0.6453653454545455	0.5751633181818182	0.38823102272727283	0.43035550909090914	0.26878000000000013	0.25030754137931055	0.5124997909090909	0.6895324045454545	0.5324648227272727	0.21172274166666671	0.6886637863636365	0.3487827974358977	0.44461891363636374	0.5148209409090909	0.6387741	0.7791814181818182	0.8477705545454546	0.7064764636363636	0.7667250454545455	0.6842270181818182	0.629683190909091	0.5362872227272728	0.6056595227272727	0.32286491250000005	0.3072014260869568
0.0.3.0.0.0.0.2.1.0.0.4	0.28100179388489255	0.2512096021929826	0.39073251499999984	0.45001455833333326	0.4244229983333333	0.12567173043478275	0.27209295333333317	0.23953653500000072	0.24005980596330267	0.2325205649532709	0.2269771100000001	0.224935053883495	0.2796399500000001	0.3912089099999999	0.5005367000000002	0.5453515200000001	0.5754145366666668	0.6762972700000001	0.7211568133333334	0.80719506	0.6644563733333334	0.69771574	0.72860703	0.7138552266666667	0.7278234800000001	0.6763419933333334	0.5392583100000001	0.5701496	0.24519185806451615	0.2509228766666668	0.6302365400000001	0.7600604566666667	0.6448775633333333	0.3450037800000001	0.7716867766666666	0.33225674102564107	0.5712366633333334	0.6227181500000001	0.72572824	0.8286936066666667	0.8789923066666667	0.7726383	0.8168205933333333	0.7469492733333334	0.7190615733333334	0.6384600899999999	0.6987058766666667	0.4368080566666668	0.44737055333333353
0.0.3.0.0.0.0.2.1.0.0.4.0	0.33257359820143884	0.30668519517543824	0.2110963978260867	0.18168392249999987	0.1813185690476189	0.20147693043478265	0.30056809310344823	0.29556608863636336	0.2966033922018344	0.2901210406542052	0.2856747376190474	0.28477244126213563	0.3383958425	0.35797208888888876	0.31677090476190484	0.31561229473684216	0.2881484764705883	0.2529937	0.35651572307692314	0.555065523076923	0.2745983999999999	0.3024209384615385	0.3737085307692307	0.33966590769230776	0.3719003384615386	0.25309690769230775	0.34215694285714293	0.3216860263157896	0.31155781290322593	0.2960355482758623	0.32176507857142855	0.5167709	0.29823319999999987	0.2450340875	0.5382631461538461	0.37577298974358975	0.2598989941176473	0.26418183333333345	0.38869463076923094	0.6263070153846154	0.7423809384615385	0.47531915384615386	0.5772782923076923	0.4376662461538462	0.3733100153846155	0.24535612142857144	0.30470586923076937	0.31242953333333345	0.2934797000000001
0.0.3.0.0.0.0.2.1.0.0.4.1	0.3390118816546762	0.31453538289473637	0.22794422391304336	0.2010589224999999	0.19977094999999978	0.21137070000000013	0.32542985172413785	0.3037017377272725	0.30481368027522904	0.2984847920560745	0.29419779857142836	0.293460998543689	0.3564206175	0.371428874074074	0.3340724857142858	0.33473509473684215	0.30952101764705886	0.2809424076923078	0.38446443076923076	0.5830142307692308	0.2745983999999999	0.3303696461538461	0.40165723846153845	0.3676146153846154	0.3998490461538462	0.2810456153846155	0.3594585238095239	0.34080882631578957	0.3348155870967743	0.32089730689655194	0.34731206428571415	0.5442830384615385	0.3257453384615384	0.2750753791666667	0.5382631461538461	0.37787940512820506	0.2647313588235295	0.26965851333333335	0.3670651692307694	0.6046775538461538	0.720751476923077	0.5032678615384616	0.6052270000000001	0.44398549230769235	0.35168055384615393	0.2512239928571429	0.332654576923077	0.3158524583333334	0.29705144782608717
0.0.3.0.0.0.0.2.1.0.0.5	0.24045968633093462	0.20897368684210527	0.4692597378378377	0.5173262594594595	0.512502981081081	0.05591565652173924	0.39546739189189184	0.19897237545454527	0.1980257871559632	0.18984015514018682	0.18447447428571417	0.18017676504854374	0.24101501500000022	0.4600493297297298	0.5746107675675676	0.6226648216216217	0.6491122864864864	0.7433681702702704	0.7828238432432433	0.8534914864864864	0.7128851297297298	0.759569354054054	0.7860129216216216	0.7644063324324324	0.7774184378378378	0.7347697891891892	0.5965656513513514	0.6230092189189189	0.3657162027027029	0.39215977027027027	0.6969955297297298	0.8147172378378378	0.7088666297297297	0.46138931351351353	0.7875854621621622	0.2425264538461539	0.6464661810810812	0.6891148297297298	0.7658997783783784	0.8611029243243243	0.9018856540540541	0.8254724918918919	0.8596094783783784	0.8046435513513513	0.7713051837837839	0.7018785648648649	0.7507265000000001	0.4818704189189189	0.4920055540540541
0.0.3.0.0.0.0.2.1.0.0.5.0	0.2511001115107908	0.21723287807017544	0.4545169527777777	0.5039186555555557	0.4989613972222222	0.06638996304347844	0.3786748194444445	0.20753190090909068	0.20666384036697227	0.1986396672897195	0.19344159619047607	0.18931800582524272	0.2525082575000003	0.4450507	0.5627944	0.612183288888889	0.6393654055555555	0.7362395083333333	0.7767911722222223	0.8494218055555556	0.7049097166666667	0.752890725	0.7800688361111111	0.7578620638888889	0.7712356166666666	0.7274022833333333	0.5853591416666668	0.6125372527777778	0.36086747777777795	0.38804558888888896	0.6885787388888889	0.8095704944444444	0.7007795916666667	0.44642790555555556	0.7816850583333333	0.2425264538461539	0.6366457972222224	0.6804791305555555	0.7593969944444444	0.8572446722222222	0.8991602555555556	0.8206245055555556	0.8557097416666667	0.7992169833333334	0.7649525500000001	0.693597413888889	0.7438022361111112	0.46747793055555553	0.4778945972222223
0.0.3.0.0.0.0.2.1.0.0.5.0.0	0.293145928776978	0.2669094692982452	0.25657968846153834	0.3131181384615386	0.31811815	0.12106920000000021	0.2955478793103449	0.2590149136363634	0.25820175596330264	0.25100161682242983	0.2445603066666665	0.24076440776699015	0.3130982474999999	0.2700802518518519	0.4050361538461539	0.47342076923076926	0.504966226923077	0.6390996	0.6909416230769231	0.7915071153846154	0.5937324538461539	0.6682464499999999	0.7038902461538461	0.6670510884615384	0.6832493153846153	0.6225570076923077	0.43627964230769234	0.4719234384615386	0.3231402870967742	0.3084168137931036	0.6208202653846153	0.786604276923077	0.6366664192307692	0.2999981538461539	0.7382909153846153	0.2507832461538462	0.5012006153846155	0.5618929230769232	0.666857376923077	0.802338776923077	0.8603757384615385	0.7516339307692308	0.8025324884615386	0.7219927461538462	0.6745496846153847	0.5800567000000001	0.6495710692307692	0.26266175	0.2770848269230769
0.0.3.0.0.0.0.2.1.0.0.5.0.0.0	0.37414809460431586	0.35180846622806994	0.2727703891304346	0.23718593249999997	0.24343004047619032	0.24872661086956538	0.35236301034482764	0.3437747095454543	0.343739164678899	0.33813785560747645	0.3333562833333332	0.33128457815533974	0.3812391825000001	0.3435989222222223	0.31131772380952394	0.30958509473684226	0.2721583470588237	0.28101337692307693	0.33316979999999996	0.5482654166666667	0.22573952307692313	0.3425417999999999	0.3649818416666667	0.3149927166666667	0.3498364666666668	0.2211327500000001	0.36755490000000013	0.3497574526315791	0.36081797096774204	0.3486929586206897	0.36015244285714265	0.5742943999999999	0.33948818461538466	0.30202236250000014	0.5536790416666666	0.35685257435897444	0.2813258058823531	0.28846555333333346	0.33775251666666684	0.5951659333333335	0.7209126833333332	0.46187351666666665	0.5724061333333335	0.4210828666666667	0.3210858500000001	0.27137439285714293	0.27711934166666674	0.3271194291666668	0.30927679565217414
0.0.3.0.0.0.0.2.1.0.0.5.0.0.0.0	0.3949097334532369	0.3746160934210524	0.279018058695652	0.24437075249999984	0.24700146904761888	0.28254522173913055	0.3759516103448276	0.36537629227272717	0.3655389270642201	0.36034509018691585	0.3559865128571429	0.3543542296116504	0.4045443900000001	0.3781251555555555	0.34160762857142857	0.3430634105263157	0.30957528823529423	0.28101337692307693	0.19980376	0.322398125	0.27466936923076923	0.3425417999999999	0.3072529181818182	0.2527193272727274	0.21980376000000013	0.2211327500000001	0.3680680285714286	0.3503245947368423	0.38133693870967744	0.3706270275862069	0.4055872999999999	0.4323925333333333	0.38841803076923076	0.3285260291666666	0.47558183333333326	0.3891466102564102	0.2813258058823531	0.28846555333333346	0.20530302000000022	0.39274890000000007	0.581369025	0.19281027500000003	0.3586092000000001	0.22811048888888896	0.1853030200000001	0.27137439285714293	0.27711934166666674	0.3275684166666668	0.30927679565217414
0.0.3.0.0.0.0.2.1.0.1	0.2516434899280573	0.23177102807017547	0.5470844685714287	0.5903614171428572	0.5809306257142859	0.2431441630434782	0.2669412942857142	0.2242250409090908	0.22224500366972477	0.21603927289719627	0.21206165714285719	0.21021541941747568	0.11060982250000007	0.31680700000000006	0.4712169371428572	0.5283597942857143	0.5610389542857144	0.6753246685714286	0.7251947999999999	0.8223376571428571	0.6415584400000001	0.6997883657142857	0.7340740800000001	0.7096103828571428	0.7251947999999999	0.6680519428571428	0.48823557142857144	0.5225212857142857	0.2236783057142857	0.25796401999999996	0.6381756542857142	0.77936688	0.6544256542857143	0.35104902571428565	0.7428571428571429	0.12985478974358977	0.5610389542857144	0.6181818114285714	0.7142857142857143	0.8285714285714285	0.8857142857142857	0.7823376571428571	0.8238960971428572	0.7651948000000001	0.7142857142857143	0.6353246685714286	0.6924675257142857	0.36985332571428575	0.3810334514285715
0.0.3.0.0.0.0.2.1.0.1.0	0.2943121446043162	0.2740672368421053	0.34960720434782633	0.32317851499999994	0.33528408095238105	0.2813993173913043	0.11527397586206889	0.26455806181818164	0.26294805229357787	0.25750312616822435	0.2543152980952381	0.2532895194174758	0.14376483500000004	0.15976838148148143	0.11869489523809529	0.17462964000000003	0.23181817000000005	0.43181817	0.5190908999999999	0.6890909	0.37272727000000005	0.4746296400000001	0.53462964	0.49181816999999994	0.5190908999999999	0.41909089999999993	0.1879768047619047	0.20737564500000005	0.1235077645161291	0.10443933448275866	0.36680739500000004	0.61389204	0.39524489500000004	0.05361316249999992	0.55	0.20822558717948714	0.24727271000000006	0.34727271000000004	0.51545454	0.71545454	0.81545454	0.6190909	0.69181817	0.60454544	0.51545454	0.37727270999999996	0.46181817000000003	0.18149239166666664	0.1610243173913043
0.0.3.0.0.0.0.2.1.0.1.0.0	0.35082411007194214	0.3343917833333332	0.37520659565217407	0.336886275	0.35469873333333346	0.3500238652173914	0.18527989310344817	0.3270762281818179	0.32603977981651366	0.3217741383177567	0.31908111619047597	0.3186749242718445	0.22063192750000016	0.16557112222222203	0.12615556190476185	0.13943509473684212	0.09625667058823528	0.18831167142857141	0.3129869999999999	0.5558441428571428	0.10389610000000005	0.2606619142857143	0.3463761999999999	0.27402595714285716	0.3129869999999999	0.1701298571428571	0.19543747142857137	0.17390457368421053	0.2071769645161291	0.19387882413793123	0.1993113500000001	0.5522894142857142	0.23392479285714285	0.1316755624999999	0.4739605857142857	0.21469353846153827	0.11443848235294118	0.12969694666666665	0.30779219999999996	0.5935064857142858	0.7363636285714286	0.4558441428571428	0.5597402428571429	0.43506491428571425	0.30779219999999996	0.1103895857142857	0.23116881428571434	0.1841648333333331	0.16244610434782591
0.0.3.0.0.0.0.2.1.0.1.0.0.0	0.3537018079136688	0.3379005552631579	0.38390224782608706	0.3468862749999999	0.36422254285714306	0.35437169130434787	0.18527989310344817	0.3307125918181816	0.32970950458715576	0.3255124560747661	0.3228906399999998	0.32255841941747565	0.22563192750000005	0.17297852962962945	0.13567937142857134	0.14996141052631573	0.10802137647058818	0.1412587230769231	0.21515149999999983	0.48181816666666666	0.05034964615384596	0.20378975384615383	0.2374388999999999	0.15303028333333335	0.19848483333333322	0.0484848333333332	0.20496128095238086	0.18443088947368413	0.21362857741935504	0.20077537586206895	0.1993113500000001	0.47767098333333335	0.1749959307692308	0.1316755624999999	0.3862873499999999	0.21982174358974338	0.12620318823529408	0.12969694666666665	0.19242423333333336	0.5257575666666667	0.6924242333333332	0.36515149999999996	0.4863636166666666	0.34090906666666665	0.20909089999999997	0.1103895857142857	0.1030302833333333	0.19249816666666641	0.1711417565217389
0.0.3.0.0.0.0.2.1.0.1.0.0.0.0	0.46223716043165486	0.44397283070175453	0.463259647826087	0.4381472850000001	0.44132879047619056	0.4691204804347825	0.3094024310344826	0.43356348363636377	0.4335039825688075	0.43124701775700947	0.43063919333333345	0.432399177669903	0.37728519250000014	0.39765003333333326	0.3320653333333332	0.3147509894736841	0.2921979647058822	0.20226666153846162	0.13749211999999988	0.11168828571428568	0.2911959538461537	0.20378975384615383	0.16811516363636347	0.1663151454545454	0.13749211999999988	0.19733536666666662	0.3384609571428572	0.33198316315789467	0.314628641935484	0.3087409620689655	0.3663041214285714	0.30356131111111107	0.35483430000000005	0.2704673124999998	0.5518278000000001	0.4269800153846154	0.23127415294117648	0.19590382666666672	0.13021939999999999	0.05151513333333335	0.3848484666666666	0.04772724999999989	0.11948048571428571	0.1212120888888889	0.13021939999999999	0.18132552857142858	0.18578888333333332	0.34442255833333324	0.3227858260869564
0.0.3.0.0.0.0.2.1.0.1.0.0.1	0.4040976410071939	0.39425196315789446	0.44237713478260876	0.4126569050000002	0.4282664666666667	0.4190479956521741	0.2697482448275861	0.3891131418181818	0.38819710458715573	0.3837907327102804	0.3810759676190476	0.38136870679611656	0.2821361875	0.2263003518518517	0.20423599999999997	0.2257345263157895	0.19118712941176474	0.2500139384615385	0.19047267999999984	0.53956358	0.15211186153846157	0.32991969230769236	0.3089133636363637	0.2144792909090909	0.19047267999999984	0.15872723333333327	0.2735179095238096	0.25541932105263165	0.2865373	0.27557749310344826	0.25716085	0.42545115999999994	0.23729539230769237	0.22887563749999995	0.2635448199999999	0.2701447794871793	0.240128305882353	0.2721454133333334	0.23549088000000007	0.57730908	0.77730908	0.39047268	0.47774542	0.42276358	0.23549088000000007	0.2565194428571429	0.2299393500000001	0.26940725	0.2513947130434784
0.0.3.0.0.0.0.2.1.0.1.0.0.1.0	0.5406802460431654	0.5440039157894736	0.5925713565217391	0.57159595	0.5925441428571429	0.5612801152173914	0.4713723551724138	0.5443106200000001	0.5435355981651377	0.5396176598130842	0.5369248895238097	0.5381273165048546	0.4488340475000002	0.3731579074074074	0.3780844333333333	0.4073564789473684	0.3822861352941176	0.49991263846153844	0.46220616000000003	0.6143026428571429	0.31452556923076913	0.5953671615384615	0.5883692181818182	0.4937411454545454	0.48220615999999994	0.40183846666666667	0.4623347666666666	0.44427991578947357	0.4830988870967742	0.4727018551724138	0.4303016571428572	0.6031081333333332	0.41399793846153843	0.4483824083333333	0.21190475555555544	0.4051709358974359	0.4697354411764705	0.5323668333333332	0.49663795999999993	0.6040099000000001	0.7718260333333333	0.5777577	0.5841189142857143	0.6207507444444444	0.47663796	0.5224530285714284	0.5023086833333332	0.4500733416666667	0.43991585217391305
0.0.3.0.0.0.0.2.1.0.1.0.0.2	0.3551406568345319	0.33965494122807005	0.3839022478260872	0.3468862749999999	0.36422254285714306	0.35437169130434787	0.1921764448275861	0.3325307736363633	0.3315443669724768	0.3273816149532709	0.32479540190476175	0.32450016699029105	0.23063192750000017	0.18038593703703698	0.13567937142857156	0.13943509473684212	0.09625667058823528	0.12587410769230778	0.19848483333333322	0.48181816666666666	0.034965030769230854	0.20378975384615383	0.2374388999999999	0.16969694999999996	0.21515149999999983	0.0484848333333332	0.21448509047619035	0.19495720526315774	0.2071769645161291	0.19387882413793123	0.1993113500000001	0.47767098333333335	0.1749959307692308	0.1400088958333333	0.40295401666666664	0.2300781538461537	0.12620318823529408	0.14303027999999995	0.20909089999999997	0.5257575666666667	0.6924242333333332	0.36515149999999996	0.4863636166666666	0.34090906666666665	0.19242423333333336	0.12467529999999993	0.11969694999999991	0.20916483333333302	0.18853306086956512
0.0.3.0.0.0.0.2.1.0.1.0.0.3	0.37170593884892067	0.35715053157894716	0.37994444347826106	0.34233479999999994	0.3569835619047621	0.3794194065217391	0.21368307931034491	0.34850314818181805	0.34766327706421996	0.34380181308411184	0.34152836571428546	0.34155804271844636	0.24766012750000022	0.20561289999999988	0.16195043809523801	0.17899785263157886	0.14047387058823535	0.12587410769230778	0.03818179999999993	0.3781817999999999	0.09278752307692295	0.20378975384615383	0.16811516363636347	0.07603303636363634	0.03818179999999993	0.03181816666666659	0.19621387142857127	0.17476269999999994	0.23142510645161307	0.21979925172413795	0.2530036642857144	0.37320518	0.23281842307692324	0.16299607916666659	0.33871406000000004	0.251088682051282	0.11443848235294118	0.12969694666666665	0.030909080000000033	0.43090907999999994	0.63090908	0.2381817999999999	0.38363634	0.20909087999999998	0.030909080000000033	0.1103895857142857	0.1030302833333333	0.18484418333333308	0.16244610434782591
0.0.3.0.0.0.0.2.1.0.1.1	0.3674593647482012	0.35197269122806996	0.37994444347826106	0.34233479999999994	0.3569835619047621	0.3733067326086956	0.21368307931034491	0.34313702272727264	0.3422479211009172	0.33828523551401846	0.33590671047619036	0.3358272291262132	0.24766012750000022	0.20561289999999988	0.16195043809523801	0.17899785263157886	0.14047387058823535	0.12587410769230778	0.19848483333333322	0.48181816666666666	0.09278752307692295	0.20378975384615383	0.2374388999999999	0.15303028333333335	0.19848483333333322	0.03181816666666659	0.19621387142857127	0.17476269999999994	0.23142510645161307	0.21979925172413795	0.2530036642857144	0.47767098333333335	0.23281842307692324	0.16299607916666659	0.4489283833333334	0.24316327692307682	0.09625667058823528	0.10909089333333333	0.16666666666666663	0.5	0.6666666666666667	0.36515149999999996	0.4863636166666666	0.31515150000000014	0.16666666666666663	0.08831167142857144	0.1030302833333333	0.17196539999999993	0.1490073739130433
0.0.3.0.0.0.0.2.1.0.2	0.24536506187050344	0.22550867368421057	0.5482400228571429	0.5915169714285715	0.5820861800000001	0.22327658913043458	0.2669412942857142	0.2177349645454546	0.21569538532110089	0.20936723177570093	0.20526252952380952	0.20328426990291248	0.11560982249999996	0.32252128571428573	0.47693122285714284	0.53407408	0.5667532399999999	0.6810389542857143	0.7309090857142857	0.8223376571428571	0.6472727257142856	0.6997883657142857	0.7340740800000001	0.7096103828571428	0.7251947999999999	0.6737662285714285	0.4939498571428571	0.5282355714285714	0.22939259142857138	0.26367830571428574	0.6381756542857142	0.77936688	0.6544256542857143	0.35104902571428565	0.7428571428571429	0.11051241025641023	0.5667532399999999	0.6181818114285714	0.7142857142857143	0.8285714285714285	0.8857142857142857	0.7823376571428571	0.8238960971428572	0.7651948000000001	0.72	0.6353246685714286	0.6924675257142857	0.34830038857142853	0.35948051428571426
0.0.3.0.0.0.0.2.1.0.2.0	0.5754739035971221	0.5695459473684211	0.5770544521739132	0.5718364250000001	0.5698390666666667	0.5744918565217392	0.5830770586206897	0.5645607536363633	0.5645955376146788	0.5622908579439252	0.5613793323809524	0.5615400650485437	0.5724338675	0.5756954555555556	0.5778543095238097	0.5769968789473685	0.5794932529411765	0.5520789923076923	0.5579343600000001	0.5762714285714285	0.5906086461538462	0.5474294230769231	0.5489908363636364	0.5544857818181819	0.5579343600000001	0.56261195	0.547733042857143	0.5486689789473684	0.5743679709677421	0.5768180620689656	0.6096271714285715	0.5852633	0.612085676923077	0.5850126500000001	0.6102905000000001	0.5181029076923076	0.5624133352941176	0.5592684600000001	0.5695554	0.5712941	0.69468236	0.5509179750000001	0.5473648857142858	0.5828777777777778	0.5695554	0.5577227071428572	0.5496764916666668	0.45854012499999997	0.44875257391304346
0.0.3.0.0.0.0.2.1.0.3	0.24501785251798502	0.2228436929824561	0.5681823000000001	0.6076990944444445	0.5959600777777779	0.24382351304347805	0.25156192777777775	0.21313654090909062	0.21132834128440348	0.20491856074766335	0.20072912190476166	0.1988362048543687	0.06355062	0.30863263333333324	0.4752993000000001	0.5308548555555557	0.562626261111111	0.6737373722222222	0.7222222222222222	0.8166666666666667	0.65151515	0.6975215222222222	0.7308548555555556	0.7070707055555556	0.7222222222222222	0.6666666666666667	0.4752993000000001	0.5086326333333333	0.20950068888888884	0.24283402222222217	0.6230902777777778	0.7619791666666667	0.6388888888888888	0.33333333333333337	0.75	0.15012528717948725	0.562626261111111	0.6181818166666666	0.7222222222222222	0.8333333333333334	0.8888888888888888	0.7777777777777778	0.8181818166666667	0.7611111111111111	0.7222222222222222	0.6348484833333334	0.6904040388888888	0.40648325555555576	0.42106658888888904
0.0.3.0.0.0.0.2.1.0.3.0	0.3255400539568344	0.3099196807017538	0.34617051739130456	0.3038932750000001	0.3253845571428573	0.34224998913043503	0.18759051379310354	0.301079196363636	0.2998042431192658	0.29504821775700896	0.2918461304761901	0.2909111038834947	0.1818151225000001	0.12456078518518521	0.14376862857142858	0.15890216842105265	0.16701321111111112	0.3474747444444444	0.4444444444444444	0.6333333333333333	0.3447909888888888	0.4037471555555556	0.47041382222222217	0.41414141111111114	0.4444444444444444	0.33333333333333337	0.10797375238095241	0.07723414736842105	0.20701593225806458	0.19370668620689657	0.39817693888888905	0.6309547444444443	0.42509850555555573	0.13146756250000013	0.6326189222222223	0.19059452307692326	0.12525252222222216	0.23636363333333332	0.4444444444444444	0.6666666666666667	0.7777777777777778	0.5555555555555556	0.6363636333333333	0.5222222222222223	0.4444444444444444	0.26969696666666676	0.3808080777777777	0.1098897000000002	0.09401533913043492
0.0.3.0.0.0.0.2.1.0.3.0.0	0.32841775179856103	0.3134284526315785	0.35486616956521755	0.3138932750000001	0.3349083666666668	0.3465978152173915	0.18759051379310354	0.30471555999999966	0.3034739678899079	0.29878653551401824	0.29565565428571383	0.29479459902912575	0.1868151225000002	0.13196819259259274	0.15329243809523807	0.16942848421052625	0.12977869411764698	0.27840908749999993	0.38749999999999996	0.5875	0.27538986249999986	0.32921555	0.40421555	0.34090908750000004	0.375	0.26249999999999996	0.1174975619047619	0.08776046315789465	0.2134675451612904	0.2006032379310344	0.32294905625000014	0.5848240874999999	0.3532358187500002	0.13146756250000013	0.5866962875	0.19572272820512837	0.08556149411764702	0.14090908749999997	0.375	0.625	0.75	0.5	0.5909090875	0.4625	0.38749999999999996	0.17840908750000006	0.30340908749999995	0.1182230333333335	0.10271099130434802
0.0.3.0.0.0.0.2.1.0.3.0.1	0.338074128057554	0.324498830701754	0.36706423913043495	0.327921055	0.3482681571428573	0.36139250217391317	0.20828016896551727	0.3161884972727267	0.3146034266055042	0.3101240214953266	0.30720909238095195	0.3060675233009704	0.1968151225000001	0.13937560000000015	0.16281624761904756	0.17995479999999997	0.1415434000000001	0.2909090875000001	0.4	0.6125	0.2878898624999999	0.35421555000000005	0.42921555	0.36590908749999995	0.4	0.275	0.1270213714285715	0.09828677894736837	0.22637077096774194	0.2143963413793104	0.3354490562500001	0.5848240874999999	0.36573581875000016	0.15646756250000005	0.5866962875	0.20085093333333348	0.09732620000000014	0.1659090875000001	0.4	0.625	0.75	0.525	0.5909090875	0.48750000000000004	0.4	0.20340908749999997	0.3284090875000001	0.1265563666666668	0.11140664347826101
0.0.3.0.0.0.0.2.1.0.3.0.1.0	0.36936268057553934	0.35358977631578925	0.38504106956521755	0.34819592	0.3625655809523811	0.3767755282608696	0.20828016896551727	0.3448129109090906	0.34349044954128405	0.3395509887850465	0.33719657333333297	0.33663728543689286	0.24374301750000016	0.20628630740740728	0.16281624761904756	0.17995479999999997	0.1415434000000001	0.12727272307692317	0.20000000000000007	0.4833333333333334	0.12355675384615372	0.20518836923076933	0.23895406666666663	0.15454544999999997	0.20000000000000007	0.033333333333333326	0.19707968095238093	0.17571964736842105	0.22637077096774194	0.2143963413793104	0.2405132071428573	0.4464321166666666	0.2193671615384617	0.15646756250000005	0.4489283833333334	0.243629482051282	0.09732620000000014	0.1103030266666668	0.20000000000000007	0.5	0.6666666666666667	0.3666666666666667	0.45454545	0.31666666666666676	0.20000000000000007	0.0896103857142857	0.10454545000000015	0.17272298333333325	0.14979789565217383
0.0.3.0.0.0.0.2.1.0.3.1	0.2716581884892082	0.24644530789473684	0.4716425000000002	0.5206978310344827	0.5061252586206898	0.24867285434782593	0.0709044620689655	0.23593169909090894	0.23433262935779808	0.22835283551401853	0.2246097638095238	0.2231805485436894	0.11159693749999988	0.20454925172413774	0.3486474068965518	0.41761292413793105	0.45705328965517245	0.594984324137931	0.6551724137931034	0.7724137931034483	0.5673981172413793	0.624509475862069	0.6658887862068965	0.6363636344827586	0.6551724137931034	0.5862068965517242	0.3988170655172413	0.44019637586206894	0.08200079999999998	0.06006982068965516	0.5321120689655172	0.7045258620689655	0.5517241379310345	0.1724137931034483	0.6896551724137931	0.19050997692307692	0.45705328965517245	0.5260188068965517	0.6551724137931034	0.7931034482758621	0.8620689655172413	0.7241379310344828	0.7742946689655172	0.703448275862069	0.6551724137931034	0.5467084620689655	0.6156739793103447	0.2987899517241379	0.31078105172413806
0.0.3.0.0.0.0.2.1.0.3.1.0	0.28352090575539557	0.26020587368421055	0.4291610807692309	0.48387664230769234	0.4676226192307694	0.2668301739130434	0.09159411724137922	0.250192649090909	0.24840280733944953	0.2426860074766355	0.2392159485714287	0.23789697864077675	0.1265969374999999	0.16044178888888883	0.28887595384615383	0.3657990307692308	0.4097902076923078	0.5636363615384616	0.6307692307692307	0.7615384615384615	0.5328671307692308	0.5965682615384615	0.6427221076923076	0.6097902076923076	0.6307692307692307	0.5538461538461539	0.3448344192307693	0.3909882653846154	0.10135563870967734	0.08075947586206889	0.4858173076923077	0.6704326923076923	0.5076923076923077	0.10000000000000009	0.6538461538461539	0.20076638717948714	0.4097902076923078	0.48671328461538466	0.6307692307692307	0.7692307692307692	0.8461538461538461	0.7076923076923077	0.7482517461538462	0.6846153846153846	0.6307692307692307	0.5097902076923077	0.5867132846153846	0.2332657153846155	0.24664040384615393
0.0.3.0.0.0.0.2.1.0.3.1.1	0.27453588633093484	0.24995407982456153	0.43991231481481496	0.4926013740740741	0.47694935185185205	0.25302068043478254	0.0709044620689655	0.2395680627272726	0.23800235412844029	0.23209115327102792	0.22841928761904762	0.22706404368932043	0.1165969375	0.1530343814814814	0.307806474074074	0.3818805481481481	0.4242424222222222	0.5723905703703703	0.6370370370370371	0.7555555555555555	0.5427609407407407	0.596695362962963	0.6411398074074075	0.6094276074074074	0.6296296296296297	0.5629629629629629	0.3616924037037037	0.4061368481481481	0.0884524129032257	0.06696637241379311	0.4974537037037037	0.6826388888888889	0.5185185185185186	0.11111111111111116	0.6666666666666667	0.19563818205128203	0.4242424222222222	0.49090908888888884	0.6296296296296297	0.7777777777777778	0.8518518518518519	0.7037037037037037	0.7575757555555556	0.6814814814814816	0.6370370370370371	0.5131313111111111	0.5872053851851852	0.254255874074074	0.2671352037037037
0.0.3.0.0.0.0.2.1.0.3.1.2	0.2872934517985606	0.26078493596491226	0.418370480769231	0.47308604230769236	0.45683201923076944	0.2630148043478261	0.07780101379310356	0.25079276818181795	0.2493300385321099	0.24363057009345768	0.2401785028571427	0.23905159320388336	0.1335822325	0.16044178888888883	0.2811836461538463	0.3504144153846155	0.39440559230769234	0.5482517461538461	0.6153846153846154	0.7461538461538462	0.5174825153846154	0.5811836461538462	0.6273374923076923	0.6020979	0.6230769230769231	0.5461538461538461	0.3448344192307692	0.3909882653846154	0.09746569677419359	0.07660126206896556	0.478125	0.6704326923076923	0.5	0.08461538461538476	0.6615384615384615	0.20834526153846145	0.4020979	0.4790209769230769	0.6230769230769231	0.7692307692307692	0.8461538461538461	0.6923076923076923	0.7482517461538462	0.6692307692307693	0.6153846153846154	0.5020979	0.5790209769230769	0.24342489230769204	0.25559044615384596
0.0.3.0.0.0.0.2.1.0.4	0.26647108633093497	0.24996790263157864	0.2918714304347828	0.30275898	0.2659141285714287	0.32825613478260873	0.1195170241379313	0.2389473536363632	0.23710238348623836	0.23587531308411191	0.23242018857142832	0.2303312601941745	0.10513955499999983	0.05028746296296316	0.048274357142857216	0.1006880750000001	0.20068807499999997	0.36310345499999996	0.5	0.658103455	0.38758461999999994	0.36310345499999996	0.44999999999999996	0.44999999999999996	0.5	0.4	0.01247948095238105	0.050000000000000044	0.11086058709677415	0.10946927931034489	0.41727098000000007	0.6267710049999999	0.46410734500000017	0.1096635250000002	0.643192185	0.13940762820512842	0.1785579949999999	0.278557995	0.51545454	0.71545454	0.81545454	0.6	0.65	0.573557995	0.51545454	0.31545453999999995	0.4	0.12276848333333357	0.10745406956521752
0.0.3.0.0.0.0.2.1.0.4.0	0.2881956323741005	0.27645660350877166	0.3364074739130436	0.30320846	0.3146917	0.3360956152173914	0.1562754137931036	0.26639927999999957	0.26480616238532073	0.2640969196261679	0.26101740571428544	0.2594837631067958	0.13636391999999975	0.08303670000000019	0.09038051904761901	0.09989425789473683	0.11187563888888885	0.2923371722222222	0.4444444444444444	0.62011495	0.3195384666666665	0.34146102777777776	0.4380127444444445	0.38888888888888884	0.4444444444444444	0.33333333333333337	0.054585642857142846	0.04653838947368438	0.1484732741935485	0.14967594482758628	0.36349400555555567	0.5962718111111112	0.4155344111111112	0.12140368750000008	0.6192004222222223	0.15951607435897464	0.08728666111111094	0.1983977722222222	0.4616161555555556	0.6838383777777778	0.7949494888888888	0.5555555555555556	0.6111111111111112	0.52617555	0.4616161555555556	0.23939393333333336	0.33333333333333337	0.12276848333333357	0.10745406956521752
0.0.3.0.0.0.0.2.1.0.4.1	0.2718661381294961	0.2549263938596489	0.2918714304347828	0.30275898	0.2659141285714287	0.3293068586956521	0.12139790000000017	0.2440861536363632	0.24228832844036674	0.24060643271028026	0.23724142476190468	0.23524611262135908	0.11417030249999982	0.05803156666666687	0.058231061904761905	0.06436064736842106	0.1696238052631579	0.34058736315789473	0.4736842105263158	0.6429797105263158	0.36348619999999987	0.34058736315789473	0.4291866	0.4291866	0.4736842105263158	0.368421052631579	0.02243618571428574	0.008133968421052629	0.12251316451612915	0.12004460689655172	0.3946083526315791	0.6151346947368421	0.43590246842105274	0.1096635250000002	0.6244128263157894	0.14476893076923092	0.14632898421052631	0.25159214210526315	0.4899521473684211	0.7004784631578947	0.8057416210526316	0.5789473684210527	0.6397129157894736	0.5539844894736843	0.4899521473684211	0.28755980000000003	0.3765550210526316	0.12276848333333357	0.10745406956521752
0.0.3.0.0.0.0.2.1.0.5	0.23489053669064697	0.2131244789473682	0.5504900441860465	0.5846760837209304	0.5876993465116278	0.14860947826086968	0.4464813999999999	0.20632900545454524	0.20503249082568786	0.19850503084112114	0.19346402571428556	0.19061866699029106	0.23909723488372092	0.4458716581395348	0.5732387627906976	0.6197503906976745	0.6427061255813953	0.7357293813953488	0.7763213488372093	0.8553911162790697	0.7082452418604651	0.7592852744186046	0.7871922511627907	0.7636363581395349	0.7763213488372093	0.7298097209302326	0.5854065418604651	0.6133135186046511	0.4243454790697675	0.45225245581395346	0.735749946511628	0.8506730372093023	0.7470194395348837	0.5112976	0.8246751511627907	0.22163026976744193	0.6498942837209303	0.696405911627907	0.7746300186046512	0.8676532744186046	0.9141649023255813	0.822832976744186	0.8566596139534883	0.8160676465116279	0.7746300186046512	0.7103594	0.7496828697674418	0.4942780744186047	0.5033781767441861
0.0.3.0.0.0.0.2.1.0.6	0.26366105251798533	0.24939225175438584	0.4087846692307693	0.4598153346153846	0.4446363192307693	0.30269229130434794	0.12787222758620687	0.24065050181818148	0.2388211568807337	0.23762621308411191	0.23404249523809506	0.2319850679611648	0.10897160999999966	0.04245549999999998	0.23639609615384616	0.31331917307692314	0.3562334269230768	0.5100795807692308	0.6153846153846154	0.7370026576923077	0.5	0.5440884038461539	0.6109319	0.5769230769230769	0.6153846153846154	0.5384615384615384	0.23639609615384616	0.3032395923076924	0.12422513225806464	0.12375551724137934	0.5304307576923077	0.7204958692307692	0.5664587307692308	0.16007677307692303	0.707458276923077	0.11524014102564106	0.3562334269230768	0.4331565038461538	0.6153846153846154	0.7692307692307692	0.8461538461538461	0.6923076923076923	0.7307692307692308	0.6600795807692308	0.6153846153846154	0.46153846153846156	0.5384615384615384	0.17835972307692327	0.1985520307692309
0.0.3.0.0.0.0.2.1.0.7	0.2085007172661868	0.1740563324561405	0.4921511627906977	0.5619186046511628	0.5209302325581395	0.053032608695652184	0.4515291093023255	0.1627852990909091	0.1626044302752292	0.15375671682242986	0.14770373238095236	0.1441223873786408	0.2652189674418606	0.5151985906976744	0.6119059488372094	0.6532547860465117	0.6904799883720931	0.7707276534883721	0.8046778837209303	0.8654849255813953	0.7538039046511629	0.7702001255813953	0.7929538930232558	0.7888302581395349	0.8000267209302325	0.763329046511628	0.6318098883720931	0.6545636558139536	0.4236036674418605	0.4463574348837209	0.7315756627906976	0.8320148511627907	0.7417903302325581	0.5203951232558139	0.8180809348837209	0.2932532348837211	0.6873468720930234	0.724044546511628	0.7985649255813954	0.880483911627907	0.9155760279069768	0.8413755581395349	0.8707492441860465	0.8234529813953488	0.803216088372093	0.7350272953488373	0.7770592395348838	0.5457179604651163	0.5544388906976745
0.0.3.0.0.0.0.2.1.0.8	0.22324818776978383	0.19738472631578963	0.5215669823529412	0.5904533558823529	0.5509787470588237	0.2427882934782607	0.1694726205882352	0.18508709636363607	0.18302156238532108	0.18078363551401866	0.17633964095238097	0.1739731417475726	0.054598044999999984	0.26715360588235293	0.39006085588235295	0.44888438529411767	0.5077079147058823	0.6253549735294117	0.7058823529411764	0.7988843852941176	0.6176470588235294	0.6253549735294117	0.6764705882352942	0.6764705882352942	0.7058823529411764	0.6470588235294117	0.4328526235294118	0.4839682382352941	0.09594320882352936	0.1470588235294118	0.5882352941176471	0.7352941176470589	0.6176470588235294	0.2941176470588235	0.7352941176470589	0.13541495897435885	0.5077079147058823	0.566531444117647	0.7058823529411764	0.8235294117647058	0.8823529411764706	0.7647058823529411	0.7941176470588236	0.7400608558823529	0.7058823529411764	0.5882352941176471	0.6470588235294117	0.40190907647058827	0.41213677941176474
0.0.3.0.0.0.0.2.2	0.26405393597122273	0.2366432245614033	0.3735151545454545	0.4181818181818182	0.42200000303030305	0.09083381304347848	0.3590878030303032	0.2276480781818181	0.22806228073394474	0.22029878691588778	0.21327266095238095	0.21096449902912617	0.29507347250000004	0.3917828363636364	0.5202305090909092	0.574109296969697	0.598963293939394	0.7046441333333333	0.7454893636363638	0.8247227818181818	0.6799104181818183	0.7276083181818181	0.7556913090909091	0.7266665181818182	0.7394287575757577	0.6916105757575759	0.5448465909090909	0.5729295818181819	0.3423138757575759	0.3703968666666668	0.6904142151515151	0.8210319212121212	0.7028990636363636	0.42663518181818194	0.7938049636363637	0.24146701025641026	0.5959964484848486	0.6438146303030303	0.7375239939393939	0.8442669151515152	0.889993006060606	0.7933075454545455	0.8334094393939394	0.7699538848484848	0.7435846	0.6581254848484849	0.7128943818181819	0.4080567363636364	0.41942037272727273
0.0.3.0.0.0.0.2.2.0	0.29249129136690666	0.2645655298245613	0.26137037037037014	0.3159629592592593	0.31192592222222215	0.1186456608695654	0.307632503448276	0.25427332090909105	0.254931791743119	0.24767053177570064	0.24116577238095205	0.23939922427184446	0.3343092675000001	0.31007701481481487	0.4490645851851853	0.4988588296296298	0.5282725444444445	0.6403644703703704	0.6901742370370371	0.785772288888889	0.6272079185185185	0.6681524074074074	0.7024760629629629	0.6820955333333334	0.6975816444444445	0.6403799925925926	0.4745763481481483	0.5089000037037038	0.3188752225806454	0.30385760689655206	0.6386909185185184	0.7812612370370371	0.6539501777777776	0.3347664629629632	0.7835295296296296	0.3050190871794872	0.5236304629629631	0.5808321148148149	0.6952536	0.8096595629629629	0.8655470074074074	0.7473758888888888	0.7965014962962963	0.718832525925926	0.6878461925925926	0.5983231592592593	0.6652629222222223	0.3288502037037039	0.33857242592592607
0.0.3.0.0.0.0.2.3	0.18848493525179832	0.16001900877192987	0.5314554249999999	0.571875	0.5678190613636364	0.017391304347825987	0.4644868909090908	0.14823752727272732	0.14792319266055043	0.14388548411214952	0.13764447619047615	0.1338678058252426	0.2722061750000002	0.5217767499999999	0.6181125045454545	0.6585215954545455	0.6807615090909092	0.7600221386363637	0.8091170227272728	0.8617239045454546	0.7531834704545455	0.7736458613636363	0.8064197227272727	0.7882505454545454	0.8045715681818182	0.7687079318181819	0.6365745659090909	0.6693484272727273	0.42881751363636367	0.461591375	0.7315671340909091	0.8305603886363636	0.7468219568181818	0.5304584590909092	0.8213786840909091	0.3007101272727273	0.6785363750000001	0.7144000113636364	0.8031429954545455	0.8832001863636364	0.9174947545454546	0.8449806590909091	0.8683077363636363	0.8206472318181818	0.80768845	0.7319513340909092	0.7730280068181818	0.5560425522727273	0.5645652795454545
0.0.3.0.0.0.0.3	0.08452158057553949	0.050301325438596334	0.7711340206185567	0.8020618556701031	0.7876288659793814	0.534020618556701	0.7051546391752577	0.03758500999999992	0.03625551467889909	0.0319640757009344	0.02511461333333309	0.01981170582524261	0.5930228298969072	0.7270434484536082	0.7835051546391752	0.8041237113402062	0.8247422680412371	0.865979381443299	0.8969072164948454	0.9278350515463918	0.865979381443299	0.865979381443299	0.8865979381443299	0.8865979381443299	0.8969072164948454	0.8762886597938144	0.788899118556701	0.809517675257732	0.6804123711340206	0.7010309278350515	0.8556701030927836	0.9072164948453608	0.865979381443299	0.7525773195876289	0.9072164948453608	0.610488569072165	0.8247422680412371	0.845360824742268	0.8969072164948454	0.9381443298969072	0.9587628865979382	0.9175257731958762	0.9278350515463918	0.9072164948453608	0.8969072164948454	0.8556701030927836	0.8762886597938144	0.7588525319587629	0.7628865979381443
0.0.3.0.0.0.0.3.0	0.19291349820143877	0.16527158640350836	0.5252353547619046	0.5675796714285715	0.5504413976190476	0.13207939021739112	0.4001967190476192	0.15159483954545405	0.15131130596330256	0.1491704425233641	0.14449298714285674	0.14084929757281528	0.18854875952380956	0.4444835214285716	0.5437124238095239	0.5865695666666666	0.6131355333333333	0.6904761904761905	0.7619047619047619	0.8333333333333334	0.7083736285714285	0.7115292714285715	0.759148319047619	0.7428571428571429	0.7666666666666666	0.719047619047619	0.5532678785714287	0.6008869261904761	0.3494698357142858	0.3970888833333335	0.7177672238095238	0.8175291404761904	0.7400702547619048	0.4869531619047621	0.8258083785714285	0.20027944285714283	0.6	0.6476190476190475	0.7666666666666666	0.8571428571428572	0.9047619047619048	0.8095238095238095	0.8333333333333334	0.7857142857142857	0.7619047619047619	0.6714285714285715	0.719047619047619	0.4727405714285714	0.48027262380952374
0.0.3.0.0.0.0.3.0.0	0.3096569496402879	0.2950139157894739	0.3553766434782609	0.32502300500000003	0.33483787619047634	0.3419606065217391	0.1541351000000002	0.2841070190909091	0.2826763577981648	0.2829909158878502	0.2808624219047615	0.27971411941747526	0.1849769200000001	0.1550559592592593	0.08742484761904767	0.086101147368421	0.04421719999999996	0.1875	0.375	0.5625	0.23448077499999986	0.24276433750000004	0.36776433750000004	0.32499999999999996	0.38749999999999996	0.26249999999999996	0.13121209047619042	0.14502388947368416	0.14001943225806468	0.14967594482758628	0.2839307562500001	0.5458057875	0.34247621250000015	0.1297370208333336	0.584100475	0.20303411282051287	0.0117647058823529	0.07499999999999996	0.38749999999999996	0.625	0.75	0.5	0.5625	0.4375	0.375	0.13749999999999996	0.26249999999999996	0.18105631666666644	0.1584935478260867
0.0.3.0.0.0.0.3.0.0.0	0.3103763741007196	0.2958911087719299	0.3553766434782609	0.32502300500000003	0.33483787619047634	0.3419606065217391	0.1541351000000002	0.28501610999999993	0.2835937889908252	0.28392549532710254	0.28181480285714255	0.28068499320388307	0.1849769200000001	0.1550559592592593	0.08742484761904767	0.086101147368421	0.04421719999999996	0.1333333333333333	0.33333333333333337	0.5333333333333333	0.1834461599999998	0.19228196000000009	0.3256152933333334	0.2799999999999999	0.34666666666666657	0.21333333333333326	0.13121209047619042	0.14502388947368416	0.14001943225806468	0.14967594482758628	0.23619280666666675	0.5155261733333333	0.29864129333333345	0.1297370208333336	0.55637384	0.20559821538461542	0.0117647058823529	0.013333333333333308	0.34666666666666657	0.6	0.7333333333333334	0.4666666666666667	0.5333333333333333	0.4	0.33333333333333337	0.08666666666666656	0.21999999999999997	0.18105631666666644	0.1584935478260867
0.0.3.0.0.0.0.3.0.0.0.0	0.5810938705035971	0.5847561745614034	0.6402994913043478	0.650267615	0.6440940380952382	0.6588075608695653	0.5324535241379311	0.5825953645454547	0.5816195311926604	0.5862802747663551	0.5891668895238095	0.5893463815533979	0.5397691474999998	0.5509930518518518	0.5119149285714285	0.500610147368421	0.5042834117647059	0.4469554076923077	0.55392604	0.49901657142857136	0.5729753846153847	0.42389033846153856	0.490359990909091	0.5176187090909092	0.5539260399999999	0.5648234249999999	0.5051640380952381	0.5522015947368422	0.5070213225806451	0.5379671206896551	0.5745997714285715	0.5262509777777779	0.6022296153846155	0.5750964375000001	0.5994370666666666	0.5703438	0.489830011764706	0.4725659666666667	0.58098061	0.5939436499999999	0.659880925	0.5375799625	0.4925230857142857	0.5301316888888888	0.58098061	0.5051339285714286	0.48281715000000003	0.5982736500000001	0.5875464217391304
0.0.3.0.0.0.0.3.0.0.0.1	0.3204742805755394	0.30671782105263146	0.35820870869565247	0.32679382999999995	0.3371956190476193	0.34572378695652173	0.16835165172413824	0.29623652090909103	0.294917139449541	0.29477071869158833	0.2919245923809519	0.290991089320388	0.19586456250000006	0.16760166666666676	0.10355504285714312	0.10392925789473695	0.06284158235294113	0.024354961538461506	0.23076923076923073	0.47400531538461543	0.0578224923076921	0.09407411538461541	0.22356530769230776	0.16923076923076918	0.24615384615384606	0.0923076923076922	0.14734228571428565	0.1461880789473684	0.15331878709677438	0.152974755172414	0.18482843571428587	0.44443066153846145	0.19417887692307712	0.13280143333333372	0.4937810384615384	0.2156823051282052	0.03038908823529407	0.03444096666666663	0.24615384615384606	0.5384615384615384	0.6923076923076923	0.3846153846153846	0.46153846153846156	0.3201591615384616	0.23076923076923073	0.02532467142857142	0.10419579999999995	0.18105631666666644	0.1584935478260867
0.0.3.0.0.0.0.3.0.0.0.1.0	0.40601545755395674	0.39041762192982454	0.426807591304348	0.405682545	0.4085731476190477	0.4341793739130433	0.25506138275862067	0.3804785818181816	0.3799320633027521	0.38137470654205596	0.38017818000000003	0.38095833883495145	0.31348252749999994	0.3418505037037036	0.2641461285714285	0.23968239473684205	0.2145656764705881	0.10074751538461535	0.09931032000000006	0.2402299	0.2562309230769231	0.09407411538461541	0.08239536363636368	0.09028210909090906	0.09931032000000006	0.16551720000000003	0.26671870476190473	0.27813043684210526	0.2365223225806451	0.24191646551724144	0.29812889285714306	0.19751095555555542	0.3161947538461539	0.2319393333333334	0.5331625666666668	0.3841144282051281	0.15364186470588237	0.10792056666666672	0.13021939999999999	0.36767675555555557	0.5898989777777778	0.11111111111111116	0.2222222222222222	0.052351099999999984	0.13021939999999999	0.10405281428571433	0.09563738333333338	0.32851347499999994	0.3061850434782608
0.0.3.0.0.0.0.3.0.0.0.1.0.0	0.5041660428057555	0.48937621710526336	0.506477841304348	0.4819524275	0.4849799452380954	0.5086370260869566	0.376647368965517	0.47936738227272735	0.47972810045871583	0.47833513785046755	0.4786242300000002	0.48131596262135945	0.43784598249999995	0.4544911222222222	0.3914185333333332	0.37249836842105244	0.35178687647058826	0.2674704846153848	0.2124138200000001	0.11428571428571443	0.3607283	0.2639914000000001	0.23099810909090912	0.23510975454545457	0.2124138200000001	0.27220486666666677	0.4006523000000001	0.3959362789473685	0.3764189645161289	0.3716578931034482	0.43043042857142855	0.3849398111111112	0.42375025384615383	0.34259304999999995	0.6127691666666666	0.48196376153846165	0.2899133705882354	0.2524138066666668	0.20332290000000008	0.14848479999999997	0.07727269999999997	0.12272725000000007	0.20626958571428577	0.12323231111111121	0.20332290000000008	0.24187193571428567	0.2564263583333334	0.40906480833333336	0.3893864652173913
0.0.3.0.0.0.0.3.0.0.0.1.1	0.4598939021582733	0.4404120754385965	0.4683562739130436	0.44400840500000005	0.4469108095238097	0.46647660217391296	0.3039995206896551	0.42987324636363633	0.4293311550458715	0.4269961934579438	0.42630740095238084	0.4274784203883495	0.3733680825000001	0.39832344074074066	0.33293114285714276	0.3157079368421052	0.29326749411764697	0.2036652769230769	0.1393103200000001	0.2250000000000001	0.3219651846153847	0.20518836923076933	0.16976807272727268	0.1679680545454545	0.1393103200000001	0.19885053333333336	0.3393267666666667	0.3329401105263158	0.3095743064516129	0.30333805172413786	0.35381366428571437	0.26190948888888876	0.3413830384615384	0.26393879583333313	0.5518278000000001	0.4195208153846155	0.21416187058823544	0.17650990666666677	0.1393103200000001	0.25	0.5	0.050000000000000044	0.18181817499999997	0.08888888888888902	0.1393103200000001	0.1605463285714286	0.18730405000000017	0.3323013583333333	0.3101376173913043
0.0.3.0.0.0.0.3.0.0.0.1.2	0.3760224856115104	0.3624136894736839	0.38864009565217406	0.35233480000000006	0.3665073714285716	0.3837672326086956	0.22057963103448297	0.3539576936363634	0.3531678642201833	0.34940928971962604	0.34724265142857114	0.347383285436893	0.2576601275000002	0.22042771481481482	0.17147424761904773	0.17899785263157886	0.14047387058823535	0.12587410769230778	0.03818179999999993	0.22272724999999993	0.09278752307692295	0.20378975384615383	0.16811516363636347	0.09421485454545442	0.05818179999999984	0.0484848333333332	0.21526149047619025	0.19581533157894726	0.23142510645161307	0.21979925172413795	0.2530036642857144	0.30356131111111107	0.23281842307692324	0.1713294125	0.2874600666666667	0.2664732974358974	0.12620318823529408	0.14303027999999995	0.05090907999999994	0.28863635	0.53863635	0.04772724999999989	0.22954542499999997	0.1212120888888889	0.030909080000000033	0.12467529999999993	0.11969694999999991	0.209844183333333	0.18853306086956512
0.0.3.0.0.0.0.3.0.0.1	0.4003204460431655	0.3845869938596491	0.42242661304347817	0.40213047	0.40547136190476185	0.4308185456521737	0.24906017241379308	0.3751473045454544	0.37455187522935773	0.37589395420560756	0.37494390761904783	0.3756224300970875	0.3088331275	0.3385466370370369	0.2604954142857142	0.23564739473684204	0.2113571235294116	0.09655171538461538	0.09931032000000006	0.31620691	0.2562309230769231	0.08817680769230773	0.08038449090909094	0.09028210909090906	0.09931032000000006	0.16551720000000003	0.26247087619047615	0.2763062789473685	0.23167680967741933	0.23861765517241396	0.2949356071428574	0.27328926	0.31275583076923097	0.22887492083333327	0.57249172	0.37818595641025643	0.15043331176470587	0.1042842066666666	0.13021939999999999	0.43090907999999994	0.63090908	0.19999999999999996	0.30000000000000004	0.14711598999999997	0.13021939999999999	0.09301385714285715	0.08275860000000002	0.32851347499999994	0.3061850434782608
0.0.3.0.0.0.0.3.0.1	0.28881872230215844	0.27112321403508777	0.3438139173913044	0.31172587000000007	0.3221739380952382	0.31435005434782615	0.1541351000000002	0.2593475645454545	0.2576897522935776	0.2575372710280369	0.25492394571428534	0.2532719834951451	0.17252722250000008	0.13665691111111122	0.08742484761904767	0.13179608999999992	0.18758461999999998	0.35	0.5	0.65	0.38758461999999994	0.39421147	0.49421147	0.45999999999999996	0.51	0.4099999999999999	0.10755617142857143	0.16293398000000003	0.13998028387096795	0.14963409655172422	0.42714460500000007	0.6366446299999999	0.47398097000000017	0.1297370208333336	0.66728038	0.14132657948717942	0.15999999999999992	0.26	0.51	0.7	0.8	0.6	0.65	0.55	0.5	0.31499999999999995	0.4149999999999999	0.07729599999999992	0.05093261739130417
0.0.3.0.0.0.0.3.1	0.1755154935251797	0.14390265526315793	0.5144444444444445	0.5811111111111111	0.55	0.04823319565217399	0.458457931111111	0.13153512454545457	0.1310675568807339	0.1267147897196259	0.12014672095238077	0.11603028834951434	0.268227897777778	0.5122524599999999	0.6064474200000001	0.6459585311111111	0.68152928	0.7590285622222223	0.8133588666666667	0.8625744844444445	0.7586682822222223	0.7585244800000001	0.7968964511111112	0.7929560888888889	0.8089144222222222	0.7738477555555556	0.6244992133333334	0.6628711844444446	0.42135898444444453	0.45973095555555565	0.737532308888889	0.8343257133333333	0.7524481355555556	0.5408927155555556	0.8253480466666667	0.31818313777777796	0.6793535933333334	0.71442026	0.8075175955555556	0.8857957377777778	0.9193282044444444	0.8484255333333334	0.8712342311111111	0.8224106266666666	0.81196204	0.7360259977777779	0.7761898555555555	0.5876527333333335	0.5959860666666668
0.0.3.0.0.0.0.3.2	0.20970198489208658	0.17778637017543875	0.43015250000000016	0.5085308783783784	0.45935134594594595	0.07912109999999994	0.3719998756756755	0.16344336727272757	0.16326853577981626	0.1595176560747661	0.15295031142857118	0.14947084174757252	0.2190818000000001	0.4471871027027028	0.5464386594594595	0.5827750000000002	0.6260367216216217	0.7078335324324325	0.7739109297297297	0.8328608594594594	0.7198544270270271	0.7063135567567569	0.7529821702702703	0.7599075513513514	0.7793163351351352	0.7375745891891892	0.5672271567567568	0.6138957702702703	0.3127323108108109	0.35940092432432447	0.6939220189189188	0.799184654054054	0.7120628891891891	0.4689219837837838	0.8148811702702703	0.25542728717948726	0.6302487972972974	0.6719905432432433	0.7852170324324325	0.8687024648648649	0.9094851945945945	0.8156526756756757	0.8433929837837838	0.7916124648648648	0.779811627027027	0.6982677918918919	0.7395161864864865	0.5163719891891891	0.5249361756756757
0.0.3.0.0.0.0.3.3	0.2394826794964029	0.21320072412280677	0.24200143333333324	0.30787037037037035	0.28505698888888886	0.11395174239130423	0.2397884	0.2009437659090908	0.20111297477064216	0.19806946775700918	0.19223644333333312	0.18951981116504846	0.2590936075000001	0.25155735925925937	0.39416239629629635	0.4600142481481482	0.49372755925925926	0.598380937037037	0.6889314444444445	0.7709574740740741	0.622292562962963	0.6231120703703703	0.6870653555555556	0.6549268148148149	0.681524037037037	0.6230795925925927	0.40271280370370377	0.46666608888888905	0.25106940645161313	0.25896173448275883	0.6211323037037036	0.756264074074074	0.6459920148148147	0.2967413148148149	0.7455043814814815	0.23773077179487168	0.46558932222222227	0.5240337666666668	0.6791959925925926	0.8096595629629629	0.8655470074074074	0.7473758888888888	0.7853903851851852	0.7040177111111111	0.6866034000000001	0.5600433296296297	0.6269830925925927	0.27691061111111126	0.29040267777777784
0.0.3.0.0.0.0.3.3.0	0.24092152841726622	0.21495511008771895	0.18136154799999982	0.25249999999999995	0.2278615479999999	0.11395174239130423	0.2397884	0.20276194772727263	0.20294783715596332	0.19993862663551387	0.19414120523809508	0.19146155873786386	0.2590936075000001	0.25155735925925937	0.345695388	0.41681538800000006	0.45322576400000003	0.566251412	0.66404596	0.752634072	0.5920759680000001	0.5929610359999999	0.662030584	0.62732096	0.6560459599999999	0.5929259600000001	0.35492982800000006	0.42399937600000015	0.25106940645161313	0.25896173448275883	0.5908228879999999	0.7367652	0.6176713759999999	0.24048062000000014	0.725144732	0.23773077179487168	0.4228364680000001	0.48595646800000003	0.653531672	0.794432328	0.854790768	0.72716596	0.768221616	0.680339128	0.6615316720000001	0.5248467960000001	0.5971417400000001	0.2190634600000001	0.23363489199999998
0.0.3.0.0.0.0.3.3.0.0	0.24164095287769793	0.2158323030701752	0.14725161249999985	0.22135416666666663	0.19568911249999987	0.1161256554347827	0.2397884	0.2036710386363635	0.20386526834862395	0.20087320607476633	0.19509358619047612	0.19243243252427178	0.2590936075000001	0.25155735925925937	0.31843269583333333	0.3925160291666667	0.43044350416666666	0.5481785541666666	0.650047875	0.7423271583333333	0.5750791333333334	0.5760010791666668	0.6479485250000001	0.6117926666666667	0.6417145416666667	0.5759645416666668	0.32805190416666674	0.3999993500000002	0.25106940645161313	0.25896173448275883	0.5737738416666667	0.7257970833333334	0.6017410166666666	0.2088339791666668	0.7136924291666666	0.23773077179487168	0.3987879875000001	0.4645379875000001	0.6390954916666667	0.7858670083333333	0.8487403833333333	0.715797875	0.7585641833333333	0.667019925	0.647428825	0.5050487458333335	0.5803559791666668	0.18652443750000014	0.2017030125
0.0.3.0.0.0.0.3.3.0.0.0	0.2855119982014388	0.2580258179824557	0.1345668913043475	0.09367499000000001	0.1075018333333333	0.14687906847826082	0.2673746068965518	0.24680795409090905	0.24739793532110077	0.2399958556074765	0.2345947871428571	0.23270064708737848	0.29404283500000017	0.29226392962962966	0.27340295714285723	0.325973105	0.3714860750000001	0.5127681350000001	0.5800574500000001	0.7107925900000001	0.50504883	0.5461551649999999	0.5924921000000001	0.5491050700000001	0.57005745	0.4911574500000001	0.28439633809523823	0.29495309000000014	0.2961651838709679	0.2795813586206899	0.5034731949999999	0.685901085	0.5220892199999999	0.2088339791666668	0.656430915	0.2736045512820512	0.3334994550000001	0.4123994550000001	0.56691459	0.74304041	0.81848846	0.6589574500000001	0.72523089	0.62042391	0.5769145900000001	0.43601236500000007	0.5263810450000002	0.18652443750000014	0.16699444782608697
0.0.3.0.0.0.0.3.3.0.0.1	0.3015619003597122	0.272395853070175	0.13784447391304344	0.09744420999999992	0.10440659523809515	0.14555168152173914	0.3002795103448276	0.26002986136363593	0.26074114449541264	0.2535884705607473	0.24844630904761877	0.24682113058252397	0.3281861100000001	0.3428465592592592	0.3163723857142857	0.349413235	0.3949262050000001	0.514445905	0.58173522	0.7107925900000001	0.52848896	0.5461551649999999	0.5924921000000001	0.57078284	0.5917352200000001	0.5145129900000001	0.3227098333333335	0.3351822600000002	0.3112878483870969	0.29574696551724156	0.525235555	0.685901085	0.5438515799999999	0.2450340875	0.699871045	0.3343128230769232	0.3568549950000002	0.434077225	0.58859236	0.74304041	0.81848846	0.6589574500000001	0.72523089	0.62042391	0.57859236	0.457690135	0.5480588150000001	0.24540546666666685	0.22354154347826094
0.0.3.0.0.0.0.3.3.0.0.1.0	0.3058330010791367	0.27760359868421003	0.13784447391304344	0.09744420999999992	0.10440659523809515	0.15234515978260876	0.3002795103448276	0.26542697954545413	0.26618777752293554	0.2591369098130838	0.25410043285714257	0.2525850432038832	0.3281861100000001	0.3428465592592592	0.3163723857142857	0.31517182631578944	0.3276957833333334	0.46049545000000003	0.5352613555555557	0.6786584333333334	0.4760988444444444	0.49572796111111106	0.5472134444444445	0.5230920444444445	0.5463724666666667	0.460569988888889	0.3227098333333335	0.3001918526315791	0.3112878483870969	0.29574696551724156	0.47248395	0.6510012055555555	0.4931684222222221	0.2450340875	0.6665233833333333	0.3415226435897437	0.3010157166666668	0.38681819444444454	0.5585016777777778	0.7301106222222222	0.8139417888888889	0.6210638333333334	0.6947009888888889	0.5938700666666668	0.5473905666666667	0.41305476111111117	0.49784312777777784	0.2571214250000001	0.23576689130434791
0.0.3.0.0.0.0.3.3.0.0.2	0.2808287320143885	0.25345587061403474	0.11017559565217372	0.06562500000000004	0.08078755714285701	0.12944087282608696	0.2673746068965518	0.2426627359090907	0.2432146876146788	0.23573441635514003	0.2302521776190476	0.22827371504854355	0.29404283500000017	0.29226392962962966	0.27340295714285723	0.325973105	0.3714860750000001	0.5127681350000001	0.5800574500000001	0.7107925900000001	0.50504883	0.5461551649999999	0.5924921000000001	0.5491050700000001	0.57005745	0.4911574500000001	0.28439633809523823	0.29495309000000014	0.2961651838709679	0.2795813586206899	0.5034731949999999	0.685901085	0.5220892199999999	0.2088339791666668	0.656430915	0.2808143717948717	0.34755860500000013	0.4264586050000001	0.58097374	0.75709956	0.83254761	0.6589574500000001	0.72523089	0.63448306	0.5909737400000001	0.4500715150000001	0.5263810450000002	0.19824039583333342	0.17921979565217405
0.0.3.0.0.0.0.3.3.0.0.3	0.29396249820143894	0.2723845232456138	0.14256019565217404	0.09744420999999992	0.1095714333333333	0.17747522065217392	0.31100880344827575	0.2595560204545453	0.26026295642201824	0.25832505654205595	0.2534835938095237	0.25195622669902884	0.32995579750000004	0.30426278148148145	0.2667646714285715	0.26034224736842115	0.30523403684210526	0.4310442473684212	0.5597212842105264	0.6745185157894737	0.48793167368421053	0.4674390157894738	0.5583199999999999	0.532451547368421	0.5702476000000001	0.48896104210526325	0.2731021190476193	0.28746753684210535	0.3012291516129034	0.31258077241379323	0.518030252631579	0.6871518631578948	0.5533572105263158	0.28790217500000004	0.7382239473684211	0.3071184897435898	0.27995818421052643	0.36124474210526325	0.5817384315789476	0.7443153263157896	0.8237343263157895	0.6410078421052632	0.6950284421052632	0.5941926947368421	0.5712121157894737	0.41241622631578956	0.4927420473684211	0.2571214250000001	0.23576689130434791
0.0.3.0.0.0.0.3.3.0.0.3.0	0.41211359424460425	0.3897729087719298	0.3263635130434782	0.3088180249999999	0.3011715523809523	0.3427602413043478	0.37227336551724133	0.3796740500000001	0.3799678568807341	0.3802674317757011	0.3777486809523811	0.3765389640776702	0.4317778700000001	0.4551102962962963	0.38859176190476197	0.36407218947368425	0.33893804117647064	0.22902620769230775	0.24222043999999998	0.38158517999999997	0.4025539846153846	0.22228540000000008	0.2378589909090909	0.24582539999999997	0.24222043999999998	0.30543831666666665	0.3849493523809524	0.41108816315789476	0.3648055677419356	0.3805417689655173	0.4298267714285714	0.40558854	0.43759899999999996	0.36133967499999997	0.6788755	0.47519406153846155	0.27612973529411755	0.23007667333333326	0.2640530200000001	0.51419912	0.66509522	0.3179149000000001	0.4205540400000001	0.22896612000000005	0.2640530200000001	0.24452916428571425	0.24579990833333332	0.4253291958333335	0.4058315000000001
0.0.3.0.0.0.0.3.3.0.1	0.2659257974820145	0.23910283815789446	0.13784447391304344	0.2151688782608695	0.18228428260869556	0.13685602934782604	0.2726933034482759	0.22552619136363605	0.22592092706421985	0.22334112009345775	0.21798946047619028	0.21577288689320373	0.29323688250000024	0.3021399888888888	0.32803229130434797	0.3864864043478261	0.4260629	0.5299930739130435	0.6362914956521739	0.7311239913043478	0.5769870347826087	0.557566343478261	0.6326419391304348	0.6137643217391304	0.644987147826087	0.5778373826086958	0.33381865652173925	0.4088942521739132	0.266192070967742	0.2751273413793105	0.5741660608695651	0.7138752173913043	0.6033491999999999	0.2450340875	0.7390182999999999	0.2984390435897436	0.39295750000000007	0.4601072652173913	0.6422542260869566	0.7765568782608696	0.8421638782608696	0.7034412608695653	0.7480669739130434	0.6525425304347826	0.6335585739130435	0.5023793608695653	0.5809608217391304	0.24540546666666685	0.22354154347826094
0.0.3.0.0.0.0.3.3.0.1.0	0.29242039892086347	0.26818443464912256	0.2110963978260867	0.18168392249999987	0.1813185690476189	0.18598779999999993	0.27298188620689645	0.2556653004545454	0.25633654174311904	0.25432525093457925	0.24956376523809498	0.24796028495145594	0.30344661500000014	0.31726551851851836	0.26443388571428583	0.25776611578947384	0.2666359277777778	0.39943559444444454	0.5352613555555557	0.6564362111111111	0.4594834333333333	0.43513304444444456	0.5310629722222222	0.5064766333333334	0.5463724666666667	0.460569988888889	0.2898199238095239	0.3059451105263159	0.26646203548387115	0.27541592413793126	0.4558788555555554	0.634396111111111	0.4931684222222221	0.2450340875	0.6665233833333333	0.33268938974358975	0.22433458333333345	0.31013706111111117	0.5428804	0.7144893444444445	0.7983205111111111	0.6210638333333334	0.6780855777777778	0.5560265666666666	0.531769288888889	0.3641514055555556	0.46456105000000003	0.30071357500000007	0.28125435217391326
0.0.3.0.0.0.0.3.3.0.1.0.0	0.2931398233812951	0.2690616276315786	0.2110963978260867	0.18168392249999987	0.1813185690476189	0.1881617130434784	0.27298188620689645	0.25657439136363613	0.2572539729357797	0.2552598303738316	0.250516146190476	0.24893115873786387	0.30344661500000014	0.31726551851851836	0.26443388571428583	0.25776611578947384	0.22349686470588237	0.3641082764705883	0.5079237882352942	0.6362265764705882	0.4276883411764706	0.40190557647058833	0.5034784411764706	0.47744584705882354	0.5196884941176472	0.42883881176470595	0.2898199238095239	0.3059451105263159	0.26646203548387115	0.27541592413793126	0.42387172941176454	0.6128899999999999	0.46335479999999996	0.2450340875	0.6469071117647058	0.33268938974358975	0.17870720588235312	0.2695568882352941	0.515991011764706	0.6976945999999999	0.7864570117647058	0.5987734705882353	0.6591494352941176	0.5299104823529412	0.504226305882353	0.3267485470588236	0.4330646411764707	0.30071357500000007	0.28125435217391326
0.0.3.0.0.0.0.3.3.0.1.0.0.0	0.40784249352517976	0.3845651631578946	0.3263635130434782	0.3088180249999999	0.3011715523809523	0.3359667630434783	0.37227336551724133	0.3742769318181819	0.3745212238532112	0.3747189925233646	0.37209455714285733	0.37077505145631096	0.4317778700000001	0.4551102962962963	0.38859176190476197	0.36407218947368425	0.33893804117647064	0.22902620769230775	0.3685170333333333	0.4846543166666667	0.4025539846153846	0.22228540000000008	0.30137074166666666	0.3086732833333333	0.3685170333333333	0.30543831666666665	0.3849493523809524	0.41108816315789476	0.3648055677419356	0.3805417689655173	0.4298267714285714	0.5046571166666667	0.43759899999999996	0.36133967499999997	0.7323962500000001	0.46798424102564107	0.2595895588235293	0.21133113999999997	0.3632789333333334	0.5717340166666667	0.6974807666666667	0.43159575000000006	0.5171283666666666	0.33403985	0.3632789333333334	0.2244446642857143	0.24579990833333332	0.4136132375000001	0.39360615217391315
0.0.3.0.0.0.0.3.3.0.1.0.1	0.2976298003597123	0.27423630657894704	0.2110963978260867	0.18168392249999987	0.1813185690476189	0.18598779999999993	0.2827987413793104	0.26193724045454525	0.26266602247706394	0.26077303971962595	0.25613436904761877	0.25465847330097047	0.3105638350000002	0.327809548148148	0.2779904952380954	0.27274973684210535	0.24024326470588242	0.34215809375000006	0.477169025	0.6197407375	0.39191886249999996	0.38231772500000005	0.47244584375	0.44478621250000006	0.4896690250000001	0.3931412375000001	0.3033765333333335	0.3059451105263159	0.2756455451612905	0.27541592413793126	0.38786371249999985	0.588695625	0.4298144749999999	0.2450340875	0.6248388062499999	0.3421606102564103	0.19545360588235317	0.24169724375000012	0.4857404500000001	0.6788005125000001	0.773110575	0.5736968125	0.637846275	0.5067798875	0.47324045000000003	0.2899633812500001	0.40292423125	0.30071357500000007	0.28125435217391326
0.0.3.0.0.0.0.3.3.0.1.0.1.0	0.34814220755395675	0.3291163653508772	0.25883444999999994	0.22249575249999987	0.22697894523809514	0.25217079565217393	0.32742236206896536	0.3182220286363634	0.31795205550458683	0.31709245654205587	0.31337037285714275	0.31091059174757274	0.3533013225	0.33295157777777773	0.2835273142857144	0.2788693789473685	0.24024326470588242	0.19034842307692312	0.23951858181818186	0.4468956181818182	0.2515924461538461	0.24871975384615397	0.24321879090909093	0.19241630909090912	0.25770040000000016	0.1908549833333334	0.3099877142857145	0.3132522052631581	0.31658377096774215	0.31917747586206924	0.35190512142857133	0.4672711181818182	0.3536833769230767	0.2930679125000002	0.5591120636363636	0.3523517948717949	0.2119937823529413	0.20988926000000008	0.27754820000000013	0.5583628363636364	0.6955411090909092	0.37992263636363643	0.47323094545454547	0.3081510181818182	0.25936638181818195	0.20861407857142866	0.20389897499999998	0.31242953333333345	0.2934797000000001
0.0.3.0.0.0.0.3.3.0.1.0.1.0.0	0.425247159352518	0.4031993995614036	0.3414606934782609	0.3175159324999999	0.3139772452380951	0.35009882608695664	0.38921422758620694	0.3925573140909091	0.3929693160550459	0.39351190887850496	0.39124543380952415	0.3902977898058255	0.44466261250000017	0.4683016370370371	0.40495588571428576	0.382158852631579	0.3556844411764706	0.2509253461538462	0.24222043999999998	0.3239835333333334	0.4025539846153846	0.24871975384615397	0.24321879090909093	0.24582539999999997	0.24222043999999998	0.30543831666666665	0.4019096476190477	0.41485013157894735	0.3798902225806454	0.38684988965517264	0.4358336928571428	0.3488869222222222	0.4440679923076922	0.3665054125000001	0.6569703	0.4861770205128204	0.2928761352941176	0.24905592666666665	0.2640530200000001	0.46022124444444446	0.6278835777777778	0.24212766666666674	0.35617115555555556	0.15440679999999996	0.2640530200000001	0.25057836428571434	0.2528573083333332	0.4253291958333335	0.4058315000000001
0.0.3.0.0.0.0.3.3.0.1.0.1.0.0.0	0.43753129676258984	0.4169589285087718	0.3598613108695653	0.33867664249999996	0.3341303023809524	0.3679947869565219	0.4099038827586208	0.40681718954545465	0.4071367711009176	0.4079441761682244	0.4059526014285715	0.4043407839805827	0.45966261250000007	0.4831164518518519	0.42400350476190485	0.40321148421052644	0.3792138529411764	0.28169457692307687	0.2822204399999999	0.18797882857142845	0.4333232153846154	0.27948898461538474	0.2795824272727274	0.28218903636363635	0.2822204399999999	0.33877164999999987	0.4209572666666668	0.4359027631578949	0.3992450612903229	0.4075395448275865	0.45011940714285703	0.3488869222222222	0.45945260769230767	0.39150541250000004	0.6569703	0.49643343076923085	0.3164055470588235	0.27572259333333327	0.30405302	0.3059987428571429	0.5215646	0.19739362500000002	0.17222005714285715	0.19885124444444446	0.30405302	0.2791497928571429	0.28619064166666675	0.4419958625000001	0.4232228043478262
0.0.3.0.0.0.0.3.3.0.1.0.1.0.1	0.3588515917266185	0.34217429868421056	0.2756822760869564	0.2418707524999999	0.24543132619047603	0.2688580434782609	0.3522841206896551	0.33175479590909074	0.33160897660550437	0.33100464719626166	0.32754755761904764	0.32536306165048523	0.3713260975	0.34640836296296285	0.3008288952380953	0.2979921789473685	0.2616158058823529	0.21829713076923085	0.19980376	0.36435388888888887	0.2515924461538461	0.2766684615384616	0.27624908181818186	0.22544660000000005	0.21980376000000013	0.2211327500000001	0.32728929523809547	0.3323750052631581	0.3398415451612906	0.34403923448275875	0.37745210714285704	0.3886266777777778	0.38119551538461516	0.3231092041666668	0.4611369666666666	0.3616680307692308	0.2333663235294119	0.23411147333333338	0.20530302000000022	0.46022124444444446	0.6278835777777778	0.2824980222222222	0.39654151111111124	0.19477715555555575	0.1853030200000001	0.2345664500000001	0.23417674166666658	0.3275684166666668	0.30927679565217414
0.0.3.0.0.0.0.3.3.0.1.0.1.0.2	0.3604263449640287	0.3428758942982457	0.27723506739130443	0.24365646249999995	0.24713200238095234	0.2700667565217393	0.3481120172413793	0.33248190409090894	0.3321195105504585	0.33152472383177556	0.3280775404761904	0.3249535859223299	0.36830132250000003	0.34776639259259257	0.3025749333333335	0.29992201052631595	0.26377267647058833	0.2211176538461539	0.20347044000000003	0.3684279777777777	0.2823616769230769	0.27948898461538474	0.2795824272727274	0.2287799454545456	0.22347044000000005	0.2241883166666666	0.32903533333333357	0.33430483684210544	0.3359386096774196	0.33986713103448307	0.36619083571428557	0.3488869222222222	0.36906799230769216	0.3180679125000001	0.4611369666666666	0.36260820512820513	0.23552319411764722	0.2365559266666667	0.24530302000000004	0.46022124444444446	0.6278835777777778	0.28657211111111114	0.35617115555555556	0.19885124444444446	0.22530302000000002	0.23718550714285735	0.2372323083333333	0.32909620000000006	0.31087100434782633
0.0.3.0.0.0.0.3.3.0.1.0.1.1	0.4209760586330935	0.39799165394736835	0.3414606934782609	0.3175159324999999	0.3139772452380951	0.3433053478260871	0.38921422758620694	0.387160195909091	0.387522683027523	0.38796346962616846	0.38559131000000024	0.3845338771844663	0.44466261250000017	0.4683016370370371	0.40495588571428576	0.382158852631579	0.3556844411764706	0.2509253461538462	0.3111094909090909	0.4468956181818182	0.4025539846153846	0.24871975384615397	0.24321879090909093	0.24582539999999997	0.3111094909090909	0.30543831666666665	0.4019096476190477	0.41485013157894735	0.3798902225806454	0.38684988965517264	0.4358336928571428	0.4672711181818182	0.4440679923076922	0.3665054125000001	0.7193393363636362	0.4789671999999999	0.27633595882352946	0.23031039333333336	0.3053952	0.5328007454545455	0.6699790181818182	0.37992263636363643	0.47323094545454547	0.2825889272727272	0.3053952	0.23049386428571428	0.2528573083333332	0.4136132375000001	0.39360615217391315
0.0.3.0.0.0.0.3.3.0.1.0.1.1.0	0.43326019604316535	0.4117511828947368	0.3598613108695653	0.33867664249999996	0.3341303023809524	0.36120130869565237	0.4099038827586208	0.40142007136363633	0.4016901380733945	0.4023957369158879	0.4002984776190477	0.3985768713592235	0.45966261250000007	0.4831164518518519	0.42400350476190485	0.40321148421052644	0.3792138529411764	0.28169457692307687	0.2822204399999999	0.3684279777777777	0.4333232153846154	0.27948898461538474	0.2795824272727274	0.28218903636363635	0.2822204399999999	0.33877164999999987	0.4209572666666668	0.4359027631578949	0.3992450612903229	0.4075395448275865	0.45011940714285703	0.3488869222222222	0.45945260769230767	0.39150541250000004	0.6569703	0.48922361025641015	0.29986537058823526	0.25697706	0.27593471999999997	0.4289786888888889	0.5966410222222223	0.28657211111111114	0.35617115555555556	0.1676086888888889	0.27593471999999997	0.25906529285714286	0.28619064166666675	0.4302799041666667	0.41099745652173925
0.0.3.0.0.0.0.3.3.0.1.0.1.1.1	0.43168544280575527	0.41104958728070173	0.35830851956521736	0.3368909324999999	0.3324296261904761	0.3599925956521741	0.41407598620689645	0.40069296318181835	0.40117960412844056	0.40187566028037414	0.3997684947619051	0.3989863470873789	0.46268738750000005	0.4817584222222223	0.42225746666666675	0.401281652631579	0.37705698235294105	0.2788740538461537	0.27855376	0.36435388888888887	0.4025539846153846	0.2766684615384616	0.27624908181818186	0.2788556909090908	0.27855376	0.33571608333333325	0.4192112285714287	0.43397293157894745	0.4031479967741938	0.41171164827586215	0.4613806785714285	0.3886266777777778	0.47158013076923067	0.3965467041666667	0.6569703	0.48828343589743584	0.29770849999999993	0.25453260666666666	0.23593472000000004	0.4289786888888889	0.5966410222222223	0.2824980222222222	0.39654151111111124	0.16353460000000009	0.23593472000000004	0.2564462357142857	0.283135075	0.42875212083333347	0.40940324782608706
0.0.3.0.0.0.0.4	0.13492281762589886	0.10263304605263124	0.6502016129032258	0.6985887096774194	0.6689516129032258	0.3426093572580645	0.576194077419355	0.08914697499999924	0.08829052522935754	0.08497170327102765	0.07907141476190427	0.07415740339805776	0.4088134258064515	0.5821885870967742	0.6734143935483872	0.7056724580645162	0.7379305225806452	0.7903225806451613	0.8387096774193549	0.8870967741935484	0.8024466516129032	0.7903225806451613	0.8225806451612903	0.8225806451612903	0.8387096774193549	0.8064516129032258	0.6612903225806452	0.6935483870967742	0.5450565112903227	0.5773145758064517	0.8088100548387097	0.8763907080645161	0.8239185596774193	0.649226335483871	0.8787734177419355	0.39428536129032266	0.7258064516129032	0.7580645161290323	0.8387096774193549	0.9032258064516129	0.935483870967742	0.8709677419354839	0.8870967741935484	0.8548387096774194	0.8387096774193549	0.7741935483870968	0.8064516129032258	0.6129032258064516	0.6290322580645161
0.0.3.0.0.0.0.4.0	0.2402021039568346	0.21407791710526292	0.21284764230769215	0.28125	0.2575591807692307	0.1161256554347827	0.2397884	0.20185285681818177	0.2020304059633028	0.19900404719626164	0.19318882428571404	0.19049068495145616	0.2590936075000001	0.25155735925925937	0.3708609500000001	0.43924556538461546	0.4742555423076923	0.58293405	0.6769672692307693	0.7621481461538462	0.6077653538461538	0.6086163807692309	0.6750294076923078	0.6416547692307693	0.6692749615384616	0.608582653846154	0.3797402192307693	0.44615324615384633	0.25106940645161313	0.25896173448275883	0.6065604692307691	0.7468896153846154	0.632376323076923	0.26969290384615396	0.7357160884615385	0.23773077179487168	0.44503506538461546	0.5057273730769232	0.666857376923077	0.802338776923077	0.8603757384615385	0.7376595769230769	0.7771361692307692	0.6926337769230769	0.6745496846153847	0.5431219192307692	0.6126362884615385	0.24909948076923094	0.26311047307692315
0.0.3.0.0.0.0.4.0.0	0.2652063730215828	0.23822564517543832	0.1737676208333333	0.24787017499999997	0.21635577083333324	0.13902994239130417	0.2726933034482759	0.2246171004545452	0.22500349587155932	0.2224065406542054	0.21703707952380935	0.21480201310679603	0.29323688250000024	0.3021399888888888	0.3560309458333334	0.41204947083333343	0.44997694583333336	0.5495766958333335	0.6514460166666667	0.7423271583333333	0.594612575	0.5760010791666668	0.6479485250000001	0.6298574750000001	0.65977935	0.5954274916666666	0.36157621250000016	0.4335236583333334	0.266192070967742	0.2751273413793105	0.5919091416666666	0.7257970833333334	0.6198763166666665	0.2450340875	0.7498925375	0.2984390435897436	0.4182509375000001	0.4826027958333333	0.6571603000000001	0.7858670083333333	0.8487403833333333	0.715797875	0.7585641833333333	0.667019925	0.6488269666666666	0.5231135541666667	0.5984207875	0.24540546666666685	0.2558939791666668
0.0.3.0.0.0.0.4.0.0.0	0.2666452219424461	0.2399800311403506	0.13784447391304344	0.17949473636363633	0.1451153863636363	0.13902994239130417	0.2726933034482759	0.22643528227272702	0.22683835825688048	0.2242756995327101	0.21894184142857132	0.21674376067961143	0.29323688250000024	0.3021399888888888	0.2974883045454546	0.35859942272727274	0.39997485	0.5086291227272728	0.619759290909091	0.7189023545454545	0.5577591727272727	0.5374557227272727	0.6159438454545455	0.5962081545454545	0.6288502	0.5586481727272727	0.30353768636363654	0.3820258090909092	0.266192070967742	0.2751273413793105	0.5548099727272726	0.7008695454545455	0.5853196181818181	0.2450340875	0.7271554954545454	0.2984390435897436	0.3653646590909092	0.4355666863636364	0.6259930545454546	0.7664003727272728	0.8349895090909091	0.6899613181818183	0.7366154727272727	0.6367490090909091	0.6169021454545455	0.479760240909091	0.5619135863636364	0.24540546666666685	0.22354154347826094
0.0.3.0.0.0.0.4.0.1	0.27437652410071955	0.25277752412280685	0.14134783043478272	0.13909522857142864	0.11492857619047625	0.17304173804347822	0.27724183103448286	0.240936995	0.24147311422018358	0.23918400233644865	0.2339779480952382	0.23207183058252434	0.2958125225000001	0.253680151851852	0.22379524285714292	0.3084619095238096	0.34907829047619054	0.4836326333333334	0.6000547142857143	0.7055167523809523	0.5143761523809525	0.5181591095238096	0.6003847619047619	0.5563344761904763	0.5905309047619047	0.5153880476190478	0.23478862380952392	0.3170142761904764	0.2861064870967742	0.29641516551724145	0.5432060761904762	0.7169469238095239	0.575168561904762	0.2517020666666667	0.7217834476190477	0.23920039743589738	0.31290055714285725	0.3880434142857143	0.5875377047619048	0.7552765809523809	0.8271318666666667	0.6751975714285714	0.7240733523809524	0.6194513428571429	0.5970615142857143	0.4343414238095239	0.5204068333333334	0.18652443750000014	0.16699444782608697
0.0.3.0.0.0.0.4.0.1.0	0.34181123669064717	0.31877451052631534	0.17695461304347826	0.1269977900000001	0.15392648095238082	0.22771359130434798	0.3104814189655174	0.30908037727272686	0.3087265357798161	0.30247078504672864	0.29700983999999975	0.2942323786407762	0.3353113225000002	0.2970652925925926	0.2795761380952382	0.29732099473684215	0.26062612352941184	0.2504834846153846	0.35393453846153855	0.555065523076923	0.23860763076923086	0.31174923846153846	0.3830368307692308	0.3063864615384617	0.3385499230769231	0.2171653076923079	0.2905695190476192	0.26466834736842115	0.3365564241935486	0.32275820172413816	0.34152406071428565	0.5715303576923076	0.31942684999999993	0.2555582854166668	0.5576924346153846	0.31060085384615377	0.23247615882352957	0.23533964666666674	0.35534421538461547	0.6263070153846154	0.7423809384615385	0.47531915384615386	0.5773492615384616	0.4376662461538462	0.3707288307692309	0.21445377857142867	0.2714264230769232	0.24124189583333344	0.2240909260869567
0.0.3.0.0.0.0.4.1	0.2294973169064749	0.2010255890350875	0.13650000000000007	0.25249999999999995	0.18299999999999994	0.12291913369565233	0.21942894137931046	0.1883258986363635	0.18837934724770633	0.1850978285046727	0.17901772523809512	0.1760444189320386	0.24183300000000008	0.22598608888888894	0.3180784160000002	0.38919841600000016	0.45322576400000003	0.566251412	0.66404596	0.752634072	0.5920759680000001	0.565344064	0.634413612	0.62732096	0.6560459599999999	0.5929259600000001	0.32731285600000004	0.39638240400000013	0.22879765483870995	0.2351540000000002	0.5908228879999999	0.7367652	0.6176713759999999	0.24048062000000014	0.725144732	0.22980150769230767	0.43408378800000014	0.4972037880000001	0.664778992	0.805679648	0.866038088	0.72716596	0.768221616	0.691586448	0.672778992	0.5360941160000001	0.5971417400000001	0.23031078000000005	0.24488221200000015
0.0.3.0.0.0.0.4.2	0.2782779532374099	0.26548627105263134	0.3364074739130436	0.33638900952380957	0.3146917	0.32880613260869573	0.14723854827586214	0.25503002636363603	0.25333260366972443	0.25309868037383165	0.25040081047619034	0.24866102038834925	0.12981219249999987	0.07333043703703712	0.07790103809523807	0.1731391333333333	0.22627106666666663	0.38095238095238093	0.5238095238095238	0.6666666666666667	0.416747257142857	0.42305854285714284	0.5182966380952381	0.47619047619047616	0.5238095238095238	0.4285714285714286	0.04210616190476202	0.13734425714285725	0.14001943225806468	0.14967594482758628	0.45442343333333335	0.6539472666666666	0.49902949523809537	0.12140368750000008	0.6736003619047619	0.14743505128205137	0.19047619047619047	0.2857142857142857	0.5238095238095238	0.7142857142857143	0.8095238095238095	0.6190476190476191	0.6666666666666667	0.5714285714285714	0.5238095238095238	0.3380952380952381	0.43333333333333335	0.1098897000000002	0.09401533913043492
0.0.3.0.0.0.0.5	0.16718237625899268	0.14098200964912277	0.667787837254902	0.7117513019607844	0.6910155921568628	0.27425936078431346	0.4392156862745098	0.13013460363636342	0.1275649183486236	0.12498019719626141	0.11990247047619029	0.11644010388349502	0.22696078431372557	0.4818627450980393	0.5901960784313726	0.6294117647058823	0.6666666666666667	0.7450980392156863	0.803921568627451	0.8627450980392157	0.7450980392156863	0.7470588235294118	0.7862745098039216	0.7843137254901961	0.803921568627451	0.7647058823529411	0.5995098039215686	0.6387254901960784	0.3941176470588236	0.43333333333333335	0.7254901960784313	0.8235294117647058	0.7450980392156863	0.5294117647058824	0.8235294117647058	0.24135472156862747	0.6727272705882352	0.7119429568627451	0.8099821725490196	0.8884135450980393	0.927629231372549	0.8431372549019608	0.8627450980392157	0.8295900156862746	0.8099821725490196	0.7315508	0.7647058823529411	0.535472368627451	0.5550802117647059
0.0.3.0.0.0.0.6	0.10732336258992803	0.07301581403508794	0.7116883116883117	0.7506493506493507	0.7324675324675325	0.4129870129870129	0.6671699701298701	0.061125480000000176	0.06001195229357803	0.0543310429906545	0.047273270476190565	0.04174181941747579	0.5275388597402599	0.677059761038961	0.754981838961039	0.780955864935065	0.801743964935065	0.8536920168831169	0.8854434935064935	0.919686387012987	0.8468252000000001	0.8588779428571429	0.8813031207792208	0.8761171948051948	0.8854434935064935	0.8594694675324676	0.754981838961039	0.7774070168831169	0.6444219766233766	0.6668471545454545	0.8357032324675324	0.8989270701298702	0.844420274025974	0.7168767545454546	0.8831168831168831	0.528204512987013	0.8042456064935065	0.8302196324675325	0.8846271662337662	0.9332572493506494	0.9528541454545455	0.9114175194805195	0.9247472779220779	0.8962140025974026	0.8846271662337662	0.8428463623376623	0.8663187467532467	0.7061269532467532	0.7191139662337662
0.0.3.0.0.0.0.6.0	0.21062871510791426	0.17971172982456174	0.5359962860465117	0.6057637279069767	0.567740469767442	0.09095642173913043	0.4587499558139534	0.16633392818181858	0.16618561559633038	0.16248926074766357	0.1559785180952381	0.15255784854368926	0.27699517906976756	0.5277545	0.6097262883720931	0.6409924418604653	0.6782176441860466	0.7486009465116279	0.8054582418604651	0.8561826	0.7589445069767442	0.7472930604651163	0.7874497744186046	0.793408823255814	0.8101094046511628	0.7741920883720931	0.6310447790697675	0.6712014930232559	0.40863012790697684	0.44878684186046525	0.7366305744186046	0.8272054	0.7522401604651163	0.5430258930232559	0.8407117046511627	0.34791028604651175	0.6753028488372094	0.7112201651162791	0.8086476093023256	0.880483911627907	0.9155760279069768	0.8413755581395349	0.8652451255813953	0.8141506558139535	0.8039964465116279	0.7338308209302327	0.775862765116279	0.6070753883720931	0.6144445720930234
0.0.3.0.0.0.0.6.0.0	0.3400940528776977	0.31522456447368397	0.23486896739130425	0.19379930749999996	0.20616471666666647	0.20632610434782628	0.32123549310344823	0.30586048409090916	0.3069922316513758	0.3007040640186912	0.2952094671428567	0.29449231116504826	0.35716604750000003	0.330142137037037	0.29401614285714306	0.29046229473684226	0.29240881666666685	0.46054670555555566	0.5352613555555557	0.6786584333333334	0.44081187777777786	0.5049838999999999	0.5564693833333334	0.5231433000000001	0.5463724666666667	0.460569988888889	0.35025331904761914	0.3306346526315792	0.3316986806451614	0.31756544137931053	0.4761577777777777	0.6900132555555556	0.4967806777777777	0.26440994583333344	0.6923578611111111	0.34032651794871804	0.2854456944444447	0.3712481722222223	0.5428804	0.7144893444444445	0.7983205111111111	0.6210638333333334	0.6947522444444445	0.578248788888889	0.531769288888889	0.3974847388888889	0.49789438333333336	0.30026458750000007	0.28125435217391326
0.0.3.0.0.0.0.6.0.0.0	0.3597370823741004	0.336668273245614	0.24066208478260853	0.20046139249999995	0.20973614523809503	0.23676456956521752	0.3448240931034481	0.3260485513636363	0.32736551055045837	0.3214581518691586	0.3163588709523807	0.3160523830097086	0.380471255	0.36466837037037025	0.3243060476190477	0.32394061052631573	0.28820274705882354	0.306417192857143	0.4024788857142857	0.5868465571428572	0.3264787	0.36355072857142845	0.42974635000000005	0.3868985285714287	0.41676460000000015	0.30644712857142864	0.35076644761904774	0.3312017947368423	0.3522176483870968	0.3394995103448276	0.37192342857142857	0.6014456142857143	0.3984385857142856	0.2909136124999999	0.6498949642857142	0.3726205538461539	0.24341308823529428	0.24549780666666676	0.41227480000000016	0.6329148714285715	0.7406978	0.5127963571428572	0.6075386	0.4577484428571429	0.3979890857142857	0.22533752142857144	0.3544356357142858	0.30071357500000007	0.28125435217391326
0.0.3.0.0.0.0.6.0.0.0.0	0.4971219773381296	0.47177536008771936	0.39373318478260866	0.37494218749999997	0.3664513595238095	0.4040313804347828	0.4728339724137931	0.46150619590909103	0.46232751146789	0.4575876649532711	0.4541886757142858	0.4535134810679612	0.5225831375000001	0.5417885444444444	0.495357419047619	0.48207633684210516	0.46320680588235297	0.3915315153846154	0.33488708	0.3177406857142858	0.469290076923077	0.39475300000000013	0.3615328272727273	0.35772561818181814	0.33488708	0.3826605166666667	0.49639281428571436	0.48785901052631575	0.4763009387096774	0.46932417931034476	0.5100096999999999	0.4332908333333333	0.500251023076923	0.43705361666666664	0.6714151666666668	0.5331657487179486	0.38385832352941174	0.35216907333333336	0.29226803999999995	0.14346803333333336	0.3949615333333333	0.2632269250000001	0.2675870857142859	0.2685345777777778	0.29226803999999995	0.3337948357142856	0.3733751083333333	0.45222433750000013	0.43389599565217396
0.0.3.0.0.0.0.6.0.0.1	0.3508034370503593	0.32828249780701735	0.2517167934782608	0.21317430749999988	0.22461709761904758	0.22301335217391327	0.34609725172413774	0.3193932513636363	0.32064915275229333	0.3146162546728968	0.30938665190476167	0.30894478106796097	0.3751908225	0.3435989222222223	0.31131772380952394	0.30958509473684226	0.2721583470588237	0.41582336875000003	0.49987735	0.6611990624999999	0.37091336250000007	0.4658152124999999	0.52373638125	0.4862445375000001	0.5123773500000001	0.41584956250000005	0.36755490000000013	0.3497574526315791	0.35495645483870975	0.34242720000000015	0.4330311124999999	0.673618525	0.45623187499999995	0.2944512375	0.65390259375	0.34964275384615395	0.26478562941176487	0.3153625187500001	0.4857404500000001	0.6788005125000001	0.773110575	0.5964051375	0.6793046	0.5482382125	0.47324045000000003	0.34487865625	0.45783950625000003	0.3154034708333334	0.29705144782608717
0.0.3.0.0.0.0.6.0.0.1.0	0.3550745377697838	0.3334902434210525	0.2517167934782608	0.21317430749999988	0.22461709761904758	0.2298068304347829	0.34609725172413774	0.3247903695454546	0.32609578577981624	0.3201646939252334	0.31504077571428546	0.3147086936893201	0.3751908225	0.3435989222222223	0.31131772380952394	0.30958509473684226	0.2721583470588237	0.3323695642857143	0.4284312571428571	0.6127989285714286	0.2810438428571429	0.3895030999999999	0.4556987214285714	0.41285090000000013	0.44271697142857147	0.33239950000000007	0.36755490000000013	0.3497574526315791	0.35495645483870975	0.34242720000000015	0.35203555714285706	0.6269925999999999	0.3785507142857142	0.2944512375	0.6044601071428571	0.35685257435897444	0.2813258058823531	0.28846555333333346	0.4323593000000001	0.6529993714285715	0.7607823	0.5387487285714285	0.6334909714285715	0.5037853142857144	0.41807358571428577	0.27137439285714293	0.38038800714285714	0.3271194291666668	0.30927679565217414
0.0.3.0.0.0.0.6.0.0.1.0.0	0.3648859910071941	0.34268575745614016	0.27279370652173907	0.2374127574999999	0.24770133571428565	0.24034528695652202	0.3503391896551723	0.3343202659090909	0.33571311238532087	0.32996178364485973	0.32502447666666656	0.3248862529126213	0.38927881249999996	0.36447001851851857	0.33255736190476193	0.32658594736842106	0.2911593	0.3058607769230769	0.36008781666666667	0.5482654166666667	0.2505869230769231	0.3425417999999999	0.3649818416666667	0.3252440666666666	0.36008781666666667	0.2583021166666666	0.3943891666666667	0.37941637894736835	0.36537633225806465	0.35356568965517243	0.35203555714285706	0.5648247	0.330746923076923	0.29957691249999996	0.5487881416666667	0.3747574102564104	0.30756300588235297	0.2966666333333333	0.3480038666666667	0.5951659333333335	0.7209126833333332	0.46187351666666665	0.5724061333333335	0.4210828666666667	0.3480038666666667	0.2801612642857142	0.28737069166666673	0.3562147875	0.3396371695652174
0.0.3.0.0.0.0.6.0.0.2	0.363438710431654	0.33875053289473656	0.25592256304347816	0.21781093250000005	0.22497765952380944	0.23203936304347839	0.3275012517241379	0.33024194227272685	0.33008224357798144	0.32422566495327076	0.31917909857142845	0.316832108252427	0.3632144075000002	0.330142137037037	0.29401614285714306	0.29046229473684226	0.2507858058823531	0.306417192857143	0.4024788857142857	0.5868465571428572	0.2810438428571429	0.36355072857142845	0.42974635000000005	0.3868985285714287	0.41676460000000015	0.30644712857142864	0.35025331904761914	0.3306346526315792	0.3375601967741938	0.3238312000000001	0.33460545714285705	0.6095625	0.3611206142857142	0.27198107083333356	0.6174391785714286	0.34753633846153853	0.2599532647058824	0.26424334000000005	0.4323593000000001	0.6529993714285715	0.7607823	0.5127963571428572	0.6075386	0.47783294285714295	0.41807358571428577	0.2454220214285715	0.3544356357142858	0.31198054583333346	0.2934797000000001
0.0.3.0.0.0.0.6.0.1	0.21703096978417302	0.1875179877192985	0.4884061615384615	0.5653292384615385	0.523406158974359	0.09095642173913043	0.4105368435897434	0.1744240500000005	0.17434995871559644	0.17080620841121508	0.16445388380952386	0.1611977844660195	0.22988703750000006	0.48661877692307687	0.5769979282051283	0.6114708666666668	0.6525140384615385	0.730116141025641	0.785505241025641	0.8439962	0.7342208666666667	0.7286741128205129	0.7656497512820513	0.7722199846153847	0.7906334461538462	0.7510323025641026	0.6005029307692309	0.6374785692307694	0.35527652051282055	0.39225215897435906	0.7096183256410256	0.8094828769230769	0.7268288948717949	0.4961567538461539	0.8243744435897435	0.2905005102564103	0.6493002897435898	0.6889014333333334	0.7890217230769231	0.8682258512820513	0.906917158974359	0.8251063846153847	0.8514241128205129	0.7976532871794871	0.783893517948718	0.7087029256410257	0.7550458384615384	0.5667754282051283	0.5749004256410257
0.0.3.0.0.0.0.6.0.1.0	0.3976485593525181	0.3767372013157896	0.30516674999999993	0.2757778974999999	0.277479869047619	0.3148362956521741	0.37892652413793093	0.3656762313636365	0.3673567472477066	0.36742060046728997	0.3646571480952383	0.36528849077669934	0.4326458300000001	0.4530751481481483	0.39142540000000015	0.3691777894736843	0.3411761941176471	0.24804073076923083	0.3077004	0.4468956181818182	0.3835816615384615	0.24871975384615397	0.24321879090909093	0.24241630909090905	0.3077004	0.2991883166666668	0.3969529333333336	0.40937165789473706	0.37026624193548396	0.37656218620689674	0.4194848428571428	0.46547623636363633	0.42646153846153845	0.3540744375	0.6922172090909091	0.4697165897435899	0.2884643705882355	0.2465559266666667	0.32754820000000007	0.5583628363636364	0.6955411090909092	0.37992263636363643	0.47323094545454547	0.3081510181818182	0.32754820000000007	0.24789979285714303	0.24973230833333337	0.4179977208333334	0.39909235217391315
0.0.3.0.0.0.0.6.0.1.0.0	0.425247159352518	0.4031993995614036	0.3414606934782609	0.3175159324999999	0.3139772452380951	0.3522727391304349	0.38921422758620694	0.3925573140909091	0.39296931605504604	0.39351190887850507	0.39124543380952415	0.3902977898058255	0.44466261250000017	0.4683016370370371	0.40495588571428576	0.382158852631579	0.3556844411764706	0.2509253461538462	0.24222043999999998	0.3239835333333334	0.4025539846153846	0.24871975384615397	0.24321879090909093	0.24582539999999997	0.24222043999999998	0.30543831666666665	0.4019096476190477	0.41485013157894735	0.3798902225806454	0.38684988965517264	0.4358336928571428	0.3488869222222222	0.4440679923076922	0.3665054125000001	0.6569703	0.4861770205128204	0.2928761352941176	0.24905592666666665	0.2640530200000001	0.46022124444444446	0.6278835777777778	0.24212766666666674	0.35617115555555556	0.15440679999999996	0.2640530200000001	0.25057836428571434	0.2528573083333332	0.4253291958333335	0.4058315000000001
0.0.3.0.0.0.0.6.0.1.1	0.41978157338129474	0.38890760087719267	0.2737558086956521	0.30981917999999997	0.24330114761904753	0.3341833239130436	0.3678715034482761	0.3786071299999999	0.3788911486238533	0.37394688598130843	0.37121534285714297	0.3698787650485439	0.4371406725000001	0.46600449629629626	0.403094619047619	0.38010166315789473	0.4013303117647058	0.31061610000000006	0.3685170333333333	0.51798765	0.4232914307692308	0.24571309230769234	0.2608272583333333	0.33113885	0.3685170333333333	0.30543831666666665	0.39895618095238095	0.38493351052631575	0.37469116451612916	0.3638304482758623	0.4358102285714286	0.5116378166666666	0.42322249999999995	0.35014095	0.7099987999999999	0.4853340102564102	0.32198182941176456	0.2820423799999999	0.3632789333333334	0.5717340166666667	0.6974807666666667	0.43159575000000006	0.5395939333333333	0.36737318333333335	0.3632789333333334	0.26449242142857143	0.29252229166666677	0.41321738750000014	0.39360615217391315
0.0.3.0.0.0.0.6.0.1.2	0.3582982334532371	0.3349138872807017	0.23196643260869554	0.19046139249999994	0.20021233571428554	0.2324167434782609	0.3448240931034481	0.3242303695454545	0.3255306481651373	0.3195889929906539	0.3144541090476187	0.314110635436893	0.380471255	0.36466837037037025	0.3243060476190477	0.32394061052631573	0.28820274705882354	0.39311504375000006	0.477169025	0.6384907375	0.4106688625	0.44310688749999994	0.50102805625	0.4635362125000001	0.4896690250000001	0.3931412375000001	0.35076644761904774	0.3312017947368423	0.3522176483870968	0.3394995103448276	0.450433	0.6512649125	0.4736337624999999	0.2909136124999999	0.69365809375	0.3726205538461539	0.24341308823529428	0.2926541937500001	0.4857404500000001	0.6788005125000001	0.773110575	0.5736968125	0.6565962750000001	0.5255298875000001	0.47324045000000003	0.32217033125000005	0.43513118125000005	0.30071357500000007	0.28125435217391326
0.0.3.0.0.0.0.6.0.1.2.0	0.42754803489208604	0.4012585671052631	0.3064264369565216	0.2760903975	0.27885952619047605	0.3145645565217393	0.39839625172413784	0.3908346250000003	0.3927459518348625	0.38806065747663576	0.38422999571428595	0.38524139368932064	0.46327292500000006	0.4873375111111111	0.4322041333333334	0.4142490210526316	0.38913567647058833	0.310756976923077	0.36539203333333337	0.51798765	0.40665858461538473	0.3145930923076923	0.334704075	0.3305482833333334	0.36539203333333337	0.2991883166666668	0.44100454285714297	0.4309386368421053	0.4075679645161291	0.3986670896551725	0.4409134142857143	0.5350198833333333	0.42646153846153845	0.3540744375	0.7178657749999999	0.48998534871794874	0.31988367647058846	0.2821644733333335	0.36015393333333334	0.5717340166666667	0.6974807666666667	0.43159575000000006	0.5421283666666668	0.36737318333333335	0.36015393333333334	0.2646232357142858	0.29267490833333343	0.40628176250000003	0.3868670043478263
0.0.3.0.0.0.0.6.0.1.2.0.0	0.4376199773381292	0.4135392688596491	0.3238177413043478	0.2960903975	0.29790714523809514	0.3319558608695654	0.4190859068965518	0.403561897727273	0.40558998853211037	0.4011447696261685	0.3975633290476194	0.39883362669902944	0.47827292500000007	0.502152325925926	0.4512517523809525	0.43530165263157894	0.41266508823529424	0.3415262076923077	0.27847044	0.46158517999999993	0.4374278153846154	0.34536232307692305	0.31058626363636366	0.30605267272727277	0.27847044	0.33252165	0.46005216190476206	0.45199126842105275	0.42692280322580656	0.41935674482758634	0.4551991285714285	0.44202385999999994	0.4418461538461538	0.3790744374999999	0.66143893	0.5002417589743591	0.34341308823529426	0.3088311400000001	0.27218472000000005	0.48608081999999997	0.63697692	0.35791490000000004	0.45055404	0.2808478200000001	0.27218472000000005	0.2931946642857144	0.32600824166666664	0.42294842916666664	0.40425830869565227
0.0.3.0.0.0.0.6.0.1.3	0.5349848007194247	0.5342740043859648	0.5072149434782609	0.491941615	0.5252830285714285	0.4519993673913044	0.5934226620689654	0.5337893763636365	0.5342589229357799	0.5308480803738319	0.528214243809524	0.5270253106796119	0.56481852	0.5251323555555555	0.5469848238095237	0.5635847210526316	0.5505809058823529	0.6451044153846153	0.6493844599999999	0.7140906857142857	0.5135800538461537	0.688924623076923	0.6992213818181818	0.6474338636363637	0.6493844599999999	0.6060346833333332	0.6009550285714285	0.5976563526315789	0.5979977129032257	0.5956325586206896	0.5385500714285715	0.6503439555555557	0.5347462307692308	0.5830367041666666	0.36425705555555554	0.5348680666666666	0.626198882352941	0.6577872933333333	0.65555468	0.7263709	0.8320256333333333	0.714409125	0.7034930142857143	0.7198985333333333	0.65555468	0.6583839999999999	0.6447436666666666	0.599735525	0.5937457652173912
0.0.3.0.0.0.0.6.0.1.4	0.2907413046762596	0.2604051162280703	0.3645265875	0.4280430624999999	0.4006235339285714	0.13621018695652165	0.25123464827586195	0.2490664313636367	0.24967713256880741	0.24231765467289723	0.23696081095238108	0.2351126131067961	0.2937279399999999	0.3678495321428571	0.48079047857142865	0.5244129214285715	0.5566232964285716	0.6647119392857143	0.7127757357142857	0.7934232785714286	0.6520252642857143	0.6761240071428571	0.7092218178571428	0.69780975	0.7127757357142857	0.6691532928571429	0.5264738892857141	0.5595717	0.25561173548387095	0.23623112068965524	0.6038248642857144	0.7429219178571429	0.619511675	0.30261177142857154	0.759772125	0.35016157692307714	0.5565404392857143	0.6001628821428571	0.7105308357142857	0.8164574357142858	0.8703489	0.7563981785714287	0.80373635	0.7288742214285715	0.7105308357142857	0.6170292464285714	0.6815783035714286	0.42151893928571416	0.43283589999999994
0.0.3.0.0.0.0.6.0.1.4.0	0.41151047661870477	0.3887327565789469	0.3746722760869565	0.3654766625	0.3605178738095238	0.28870774130434795	0.39003323103448284	0.38206053136363594	0.3827114444954125	0.3766415014018689	0.373153907142857	0.37175329563106785	0.40959522000000004	0.4358901037037036	0.4228359047619047	0.4263674947368421	0.4072783352941175	0.45770874615384605	0.41194657999999995	0.5473946875	0.3832997538461538	0.4883763692307692	0.4654438636363637	0.429200309090909	0.41194657999999995	0.4081697833333332	0.48621499047619043	0.4727107631578946	0.40153614516129044	0.38684862758620686	0.31946848571428565	0.3425918555555555	0.30090688461538473	0.34430826250000013	0.2596311555555554	0.4461123820512821	0.4571932529411764	0.4662475799999999	0.44511411999999995	0.595093125	0.7698699	0.417611775	0.5038509	0.491406388888889	0.44511411999999995	0.45383318571428566	0.4425137166666666	0.46629665416666666	0.45450520434782604
0.0.3.0.0.0.0.6.0.2	0.29098155000000014	0.26643004868421005	0.2110963978260867	0.18168392249999987	0.1813185690476189	0.18598779999999993	0.27298188620689645	0.25384711863636356	0.2545016793577979	0.25245609205607455	0.24765900333333313	0.24601853737864054	0.30344661500000014	0.31726551851851836	0.26443388571428583	0.29487781000000013	0.339972335	0.459492035	0.58173522	0.69079259	0.51353509	0.4916197400000001	0.577956675	0.5558289700000001	0.5917352200000001	0.5145129900000001	0.2898199238095239	0.34064785500000005	0.26646203548387115	0.27541592413793126	0.5102909699999999	0.6709565	0.5438515799999999	0.2450340875	0.699871045	0.33268938974358975	0.3019011250000001	0.37912335500000005	0.58859236	0.74304041	0.81848846	0.6589574500000001	0.71027702	0.60042391	0.57859236	0.42773626500000006	0.518104945	0.30071357500000007	0.28125435217391326
0.0.3.0.0.0.0.6.0.3	0.38504337482014384	0.35701438859649126	0.2727713782608695	0.30868708499999997	0.24247540476190466	0.32752770652173924	0.34038102068965514	0.34572431090909095	0.345706652293578	0.3453658308411214	0.3422653057142857	0.340366591262136	0.4038573850000001	0.4267204740740742	0.35258659047619056	0.32427700000000004	0.33893804117647064	0.28409576428571437	0.4587288857142857	0.5582751285714286	0.44522870000000003	0.22382868571428582	0.34716716428571437	0.4074342428571428	0.4587288857142857	0.4046614142857142	0.3484481523809525	0.3707447315789474	0.33174498709677436	0.34520114827586224	0.41647716428571424	0.5620707785714285	0.46442089285714283	0.35014095	0.7514275428571429	0.45067374358974377	0.2595895588235293	0.21133113999999997	0.45423908571428573	0.6329148714285715	0.7406978	0.5127963571428572	0.5861100285714286	0.4291770142857143	0.45423908571428573	0.2244446642857143	0.3535427785714286	0.41321738750000014	0.39360615217391315
0.0.3.0.0.0.0.6.0.4	0.2973279352517987	0.2757717728070176	0.21496836086956517	0.25519418181818176	0.22144295909090916	0.1946312652173915	0.2877087862068963	0.2649730454545456	0.2657296788990823	0.26389396074766336	0.2591585723809521	0.25774139902912585	0.31742436249999995	0.2856976925925927	0.2715608636363638	0.332671981818182	0.3710617590909092	0.5086291227272728	0.619759290909091	0.7189023545454545	0.5288460818181818	0.5404413727272728	0.6189294954545455	0.5962081545454545	0.6288502	0.5586481727272727	0.3252418045454548	0.4037299272727274	0.28098014838709695	0.2909352862068968	0.5548403090909091	0.7298129727272727	0.5853499545454545	0.26139850833333345	0.7450075909090909	0.3018649794871796	0.3653646590909092	0.4355666863636364	0.6259930545454546	0.7664003727272728	0.8349895090909091	0.6899613181818183	0.7366154727272727	0.6367490090909091	0.6169021454545455	0.479760240909091	0.5619135863636364	0.30026458750000007	0.28125435217391326
0.0.3.0.0.0.0.6.0.5	0.34308413129496396	0.31479576447368396	0.22781287608695633	0.26198480749999997	0.1994106404761905	0.2747864304347827	0.30460487241379297	0.30333935590909067	0.304447973853211	0.30333596214953273	0.29950801380952385	0.2988743247572815	0.3669034550000002	0.411275651851852	0.33905610476190495	0.31129593684210544	0.3619614722222223	0.44110226111111117	0.5769280222222222	0.6564362111111111	0.5548089777777778	0.3963112000000001	0.49224112777777784	0.5370321888888889	0.5769280222222222	0.5327922111111112	0.343210723809524	0.36495599473684226	0.29927063548387123	0.31048718620689686	0.5095377333333333	0.634396111111111	0.5468272999999999	0.3081949125000002	0.7507378166666667	0.4419103333333333	0.3121780833333335	0.3563138944444445	0.5890572333333334	0.7301106222222222	0.8139417888888889	0.6210638333333334	0.6780855777777778	0.5716478444444444	0.5890572333333334	0.41032823888888903	0.4951166055555557	0.4179977208333334	0.39909235217391315
0.0.3.0.0.0.0.6.0.5.0	0.3885950510791366	0.36134494122807015	0.2684235521739131	0.30868708499999997	0.2377134999999998	0.33432118478260886	0.34038102068965514	0.3502123381818183	0.3502358541284405	0.34997969065420553	0.3469670485714287	0.3451596300970874	0.4038573850000001	0.4267204740740742	0.35258659047619056	0.32427700000000004	0.33893804117647064	0.22902620769230775	0.4170926461538461	0.5242962923076924	0.4025539846153846	0.16412320000000014	0.2969492538461539	0.3618522615384615	0.4170926461538461	0.35886613846153836	0.3484481523809525	0.3707447315789474	0.33174498709677436	0.34520114827586224	0.41647716428571424	0.5283839153846154	0.42322249999999995	0.35014095	0.7323065846153846	0.45788356410256414	0.27612973529411755	0.23007667333333326	0.4338869384615385	0.6263070153846154	0.7423809384615385	0.47531915384615386	0.5542723384615384	0.4068970153846154	0.4338869384615385	0.24452916428571425	0.3038153	0.4249333458333334	0.4058315000000001
0.0.3.0.0.0.0.6.0.6	0.24843331546762648	0.22195687850877222	0.44612046818181805	0.5000132348484848	0.47674818030303023	0.12376955652173915	0.3140238969696968	0.2092200759090913	0.2094652142201835	0.2065778238317756	0.20090686333333319	0.19835858883495128	0.24636347749999998	0.4132481787878788	0.5126370787878789	0.5533778242424243	0.5807078393939396	0.6724194151515153	0.746506193939394	0.8126015696969697	0.685897387878788	0.6918907515151516	0.7442161666666667	0.7308054363636364	0.7525668000000001	0.7057654484848486	0.5478385424242425	0.6001639575757576	0.2506026878787879	0.30292810303030304	0.6568216575757575	0.7748434	0.6771614212121213	0.40454889090909096	0.7924425242424242	0.30359278205128226	0.5854304696969698	0.6322318212121212	0.7591827333333334	0.8527876121212121	0.898513703030303	0.7933075454545455	0.8244103151515152	0.7663533696969698	0.7531221272727273	0.661694190909091	0.707942390909091	0.49652802121212125	0.506130290909091
0.0.3.0.0.0.0.6.1	0.1789934179856112	0.14446232105263168	0.6005529092592592	0.6561084648148148	0.6263333333333334	0.19586904444444442	0.541245424074074	0.13243391636363644	0.13197459449541282	0.12324050841121503	0.11749529714285722	0.11332738058252423	0.3759027944444445	0.5853462759259259	0.6698111259259261	0.7031444592592593	0.73278675	0.8068608240740741	0.8366509074074074	0.8922679148148148	0.784936562962963	0.8142555703703704	0.8340995240740741	0.8304084814814815	0.8403546111111111	0.8033175740740741	0.6896752870370371	0.7095192407407407	0.5103546962962963	0.53019865	0.7676224277777778	0.857774937037037	0.7781548351851851	0.5999909277777778	0.837037037037037	0.4095801351851852	0.7452647018518519	0.7823017388888889	0.8443976814814815	0.9100368740740741	0.9379805962962963	0.8736879444444444	0.896047674074074	0.8640051259259259	0.8406939777777778	0.7916654907407408	0.8199282796296297	0.6205098833333333	0.626377937037037
0.0.3.0.0.0.0.6.1.0	0.2892375104316547	0.2576274355263155	0.08908192173913054	0.09744420999999992	0.050999990476190415	0.15234515978260876	0.279612527586207	0.2447244104545453	0.24529527660550432	0.2378538948598128	0.23260324999999982	0.2306704393203881	0.3092595625000001	0.31585274074074066	0.2816660476190477	0.31297158	0.39300576500000006	0.5125254650000001	0.58173522	0.7107925900000001	0.52701443	0.50971351	0.5564963549999999	0.56930831	0.5917352200000001	0.5145129900000001	0.28800349523809543	0.29918651500000015	0.2868664967741936	0.26994890689655193	0.5238241149999999	0.684489645	0.5438515799999999	0.2450340875	0.699871045	0.32517004615384615	0.36899370500000006	0.446215935	0.6026515100000001	0.75709956	0.83254761	0.6589574500000001	0.72375636	0.63448306	0.59265151	0.4698288450000001	0.5461383750000001	0.2571214250000001	0.23576689130434791
0.0.3.0.0.0.0.6.1.1	0.2959428053956834	0.26580318991228047	0.08473409565217405	0.09744420999999992	0.04623808571428578	0.17340444239130437	0.279612527586207	0.25319746499999984	0.25384606559633016	0.24656451168224292	0.2414797833333332	0.2397193325242717	0.3092595625000001	0.31585274074074066	0.2816660476190477	0.27681218947368424	0.36105870000000007	0.48686891052631587	0.5597212842105264	0.6955711473684211	0.502120452631579	0.48390895789473687	0.5331540578947369	0.5466403263157895	0.5702476000000001	0.48896104210526325	0.28800349523809543	0.2623015947368422	0.2868664967741936	0.26994890689655193	0.49876222631578937	0.6678838368421052	0.5198437684210526	0.2450340875	0.6840747842105263	0.3516325076923077	0.3357828473684211	0.41706940526315794	0.5817384315789476	0.7443153263157896	0.8237343263157895	0.6410078421052632	0.7092172210526315	0.6152453263157895	0.5712121157894737	0.44192510000000007	0.5222509210526316	0.30012292500000015	0.28063802173913077
0.0.3.0.0.0.0.6.1.2	0.41429104172661857	0.40822039298245616	0.4847755695652174	0.4765871300000001	0.48332562380952393	0.4137516543478257	0.3783020241379309	0.40358951454545433	0.4021474981651375	0.398463372897196	0.39796050190476173	0.3979208999999999	0.33920485749999996	0.31361449629629634	0.33062915238095236	0.3549059052631579	0.3410987823529412	0.48561995	0.6005245571428572	0.7819534571428571	0.3410330857142857	0.5530865857142858	0.62962755	0.5764466285714285	0.6148102714285715	0.47195312857142857	0.3857789523809524	0.3775227105263157	0.3788101903225809	0.3729203241379312	0.32297896428571427	0.6377609428571428	0.3636039642857142	0.3624083041666667	0.37142857142857133	0.2956406846153845	0.42415760588235296	0.4807119533333333	0.6231110142857142	0.8162689000000001	0.8909579857142857	0.7433817	0.7696045142857143	0.7256677428571428	0.6088253	0.47973727857142856	0.5360229928571428	0.31143532500000004	0.2952519130434782
0.0.3.0.0.0.0.6.2	0.19637502517985628	0.16298727280701775	0.5120681795454545	0.5802499977272728	0.5430909045454545	0.04587886956521736	0.477521293181818	0.14900130909090936	0.14869398165137604	0.14467068037383168	0.13782053619047607	0.13404728446601932	0.2947182727272728	0.5397785181818182	0.6250663454545455	0.6556219045454547	0.6920010795454545	0.7607847613636364	0.8098796454545455	0.8617239045454546	0.7644230409090909	0.7595066	0.7922804613636364	0.7981040772727273	0.8144251	0.7793240863636364	0.640721290909091	0.6734951522727273	0.42854055227272736	0.4613144136363637	0.7426162431818182	0.83113255	0.7578710659090909	0.5534116681818182	0.8443318931818182	0.34204224545454565	0.6891525295454546	0.7242535431818182	0.8129965272727273	0.8832001863636364	0.9174947545454546	0.8449806590909091	0.8683077363636363	0.8206472318181818	0.8084510727272727	0.741804865909091	0.7828815386363637	0.5869222863636363	0.5941239886363636
0.0.3.0.0.0.0.6.2.0	0.2265886848920866	0.18992740175438638	0.4888333309523809	0.5602619023809524	0.5213333285714286	0.054574521739130355	0.4646983309523809	0.17692107909090937	0.17686989633027517	0.16814953551401857	0.16157118857142838	0.1582591145631066	0.2851325071428572	0.5363389190476191	0.6256880714285715	0.6576986571428572	0.6958101738095239	0.7678692690476191	0.8008262952380952	0.8622821857142857	0.7596238238095239	0.7665302428571429	0.7888077880952381	0.7949087190476191	0.8055882000000001	0.7688157095238095	0.6420884904761905	0.6643660357142858	0.4253272761904763	0.4476048214285715	0.7358832428571429	0.8286146119047619	0.7463411166666667	0.5321455571428572	0.8369191261904763	0.3341007523809525	0.6928259785714286	0.729598469047619	0.8040916	0.8776382904761905	0.9135659333333334	0.8375987857142857	0.8684554095238095	0.8192494809523809	0.7993296952380953	0.7408427119047619	0.7838754166666667	0.5672519190476191	0.5747965595238096
0.0.3.0.0.0.0.6.2.1	0.2068339604316547	0.17305997982456156	0.4881894853658537	0.5613602170731706	0.5214821658536586	0.05641732608695649	0.4422915390243901	0.15944029636363655	0.1592287394495412	0.15540234953271015	0.148756618095238	0.14519571747572801	0.2568566731707317	0.5198481560975611	0.6085110146341465	0.6383019512195123	0.6773430170731708	0.7511596512195122	0.803846843902439	0.8516061414634146	0.7550641463414633	0.7419095219512195	0.7770814707317073	0.7863316	0.803846843902439	0.7740559073170732	0.6281769853658536	0.6633489341463414	0.39460489024390244	0.42977683902439034	0.7237832853658537	0.8187763951219512	0.7401543146341464	0.523734868292683	0.8359419390243902	0.3109304243902442	0.6772864317073171	0.707077368292683	0.8023137414634146	0.8746538585365854	0.9114577853658536	0.8336377804878049	0.8586717170731708	0.8075238585365854	0.8023137414634146	0.7259129341463415	0.7699952170731708	0.5737285170731707	0.5814571731707316
0.0.3.0.0.0.0.6.2.2	0.39852732985611494	0.3769376425438593	0.25711919782608705	0.22052321250000007	0.23295747857142857	0.3146855195652174	0.38661082413793113	0.3660089090909088	0.36617734770642196	0.3662191560747663	0.36343281904761904	0.36194512427184466	0.43221325625000007	0.4521082851851852	0.40455736666666664	0.3817183842105263	0.3556844411764706	0.2509253461538462	0.3685170333333333	0.49298765	0.4025539846153846	0.24807599230769228	0.30558648333333327	0.3086732833333333	0.3685170333333333	0.30543831666666665	0.3810896238095238	0.3918385263157894	0.37828116451612914	0.3851298620689657	0.43439289999999997	0.5099842666666667	0.4425163692307692	0.36477575000000007	0.7392684	0.47701392051282065	0.2928761352941176	0.24905592666666665	0.38671085000000005	0.5951659333333335	0.7209126833333332	0.43159575000000006	0.5171283666666666	0.3658051	0.38671085000000005	0.25057836428571434	0.2528573083333332	0.41190522500000015	0.39298982173913055
0.0.3.0.0.0.0.6.3	0.11375273669064745	0.0808551385964914	0.6916666666666667	0.7333333333333334	0.7138888888888888	0.3765624999999999	0.6440567736111111	0.06924987090909118	0.06821087889908273	0.06268322056074782	0.05578453714285736	0.050418353398058446	0.4947290583333336	0.6546333555555555	0.7379666888888889	0.7657444666666667	0.7879761847222222	0.8435317402777778	0.8774881805555556	0.9141090527777778	0.8361880611111111	0.8490778	0.8730602819444444	0.8675142222222222	0.8774881805555556	0.8497104027777778	0.7379666888888889	0.7619491708333334	0.6197290583333334	0.6437115402777778	0.8242937347222222	0.8919081166666667	0.8336161263888888	0.6972154180555556	0.875	0.49934625694444446	0.7945568708333334	0.8223346486111112	0.8805204833333333	0.9325276555555555	0.9534854472222222	0.9052659583333333	0.9195213944444445	0.8929119611111112	0.8805204833333333	0.8358382347222222	0.8570353263888889	0.6896244222222223	0.7035133111111112
0.0.3.0.0.0.0.6.3.0	0.17048083381294954	0.1383340789473685	0.5195652173913043	0.5826086956521739	0.5543478260869565	0.026358695652173858	0.4702305847826086	0.12576405454545458	0.12524354128440363	0.12078191401869154	0.11410083809523797	0.10986700970873764	0.28413598695652187	0.5228556673913043	0.6150029108695654	0.6536550847826088	0.6884525565217392	0.7642670717391304	0.8174162826086957	0.8655619956521738	0.7639146239130434	0.763773947826087	0.8013117456521739	0.7974570434782609	0.8130684565217392	0.7787641086956523	0.6326622739130435	0.6702000717391305	0.43393813695652184	0.47147593478260874	0.7432381282608695	0.8379273282608696	0.757829697826087	0.5508733086956522	0.8291448282608695	0.31784616304347835	0.6924368413043478	0.7267411891304348	0.8178146695652174	0.8943911130434783	0.9271946130434783	0.8517206304347826	0.8740334869565217	0.8323839391304348	0.8221624956521739	0.7478772369565219	0.7810552934782609	0.5814577239130436	0.5896098978260871
0.0.3.0.0.0.0.6.3.0.0	0.2148032431654674	0.18673148771929837	0.3303030303030303	0.4181818181818182	0.3787878787878788	0.08876599347826097	0.3139424060606062	0.17592136909090894	0.17586101467889892	0.17234550841121465	0.16594935809523792	0.1627222970873784	0.24109035750000019	0.3348897181818181	0.463337390909091	0.5172161787878788	0.5657217454545455	0.6714025848484848	0.7454893636363638	0.8126015696969697	0.670911293939394	0.6707152000000001	0.7230406151515152	0.717667393939394	0.7394287575757577	0.6916105757575759	0.48795347272727274	0.540278887878788	0.2772841363636366	0.3296095515151517	0.6823641696969697	0.8129818757575757	0.7027039333333333	0.4263534757575759	0.7935232575757576	0.195408294871795	0.571275596969697	0.6190937787878789	0.746044690909091	0.8527876121212121	0.898513703030303	0.7933075454545455	0.8244103151515152	0.7663533696969698	0.7521052969696971	0.6485561484848485	0.6948043484848485	0.4165774333333334	0.42794106969696977
0.0.3.0.0.0.0.6.3.0.0.0	0.25299866654676273	0.22483997763157892	0.1566257000000002	0.27262569999999997	0.19983999200000002	0.14064537065217397	0.25581644137931014	0.21218918500000006	0.21246156284403617	0.209630178971962	0.20394421285714248	0.20145491601941712	0.27946913500000004	0.24244158518518533	0.32872921600000016	0.38250700000000026	0.44653434800000014	0.567593628	0.665388176	0.752634072	0.5853845520000001	0.565344064	0.634413612	0.6446631760000001	0.673388176	0.611610392	0.35949619200000016	0.42856574000000014	0.2479195677419357	0.25559466551724175	0.6007836919999999	0.754759636	0.62763218	0.2801917920000001	0.764855904	0.25821574358974364	0.45276822000000005	0.5145460040000001	0.6821212080000001	0.805679648	0.866038088	0.72716596	0.768221616	0.691586448	0.6741212080000001	0.5534363320000001	0.614483956	0.28640554000000007	0.29690554
0.0.3.0.0.0.0.6.3.0.0.0.0	0.3063549643884892	0.277659571491228	0.08908192173913054	0.09744420999999992	0.050999990476190415	0.17760557499999996	0.306683724137931	0.2650044686363635	0.26576139036697244	0.2587025528037382	0.2537758795238094	0.2522541878640776	0.3357882375	0.31585274074074066	0.2816660476190477	0.27681218947368424	0.36105870000000007	0.48686891052631587	0.5597212842105264	0.6955711473684211	0.502120452631579	0.48390895789473687	0.5331540578947369	0.5466403263157895	0.5702476000000001	0.48896104210526325	0.28800349523809543	0.2623015947368422	0.311384712903226	0.2961580344827589	0.5224391157894737	0.6915607263157895	0.5435206578947368	0.27670344999999996	0.7240781894736842	0.32517004615384615	0.3357828473684211	0.41706940526315794	0.5817384315789476	0.7443153263157896	0.8237343263157895	0.6410078421052632	0.7092172210526315	0.6152453263157895	0.5712121157894737	0.44192510000000007	0.5222509210526316	0.2571214250000001	0.23576689130434791
0.0.3.0.0.0.0.6.3.0.0.1	0.26089766402877734	0.23620959122807017	0.19444000799999994	0.26123999600000003	0.24904000400000004	0.11891740000000006	0.27801961724137925	0.22488625727272749	0.22527512201834843	0.2226832439252333	0.21716288952380935	0.21493026601941723	0.2988596200000001	0.26715947037037036	0.35863880400000014	0.41241658800000014	0.44653434800000014	0.567593628	0.665388176	0.752634072	0.5853845520000001	0.595253652	0.6643231999999999	0.6446631760000001	0.673388176	0.611610392	0.3861915080000001	0.4552610560000001	0.2731337419354841	0.2825477482758624	0.5994177039999999	0.753393648	0.6262661919999999	0.28154778000000025	0.7662118920000001	0.27482445384615395	0.45276822000000005	0.5145460040000001	0.6821212080000001	0.805679648	0.866038088	0.72716596	0.768221616	0.691586448	0.6741212080000001	0.5534363320000001	0.614483956	0.28640554000000007	0.29690554
0.0.3.0.0.0.0.6.3.0.1	0.19927984244604346	0.166529111403509	0.45207692051282045	0.5264358948717949	0.487076917948718	0.05484626086956523	0.4032371307692306	0.15267194181818233	0.15239828990825677	0.148444228037383	0.1416659609523807	0.13796737766990264	0.21707288000000013	0.4734760512820514	0.5696982153846155	0.604171153846154	0.6452143256410257	0.7228164282051283	0.785505241025641	0.8414320974358974	0.7342208666666667	0.7213744000000001	0.7656497512820513	0.7722199846153847	0.7906334461538462	0.7510323025641026	0.5873602051282052	0.6316355564102565	0.34797680769230777	0.39225215897435906	0.7096183256410256	0.8094828769230769	0.7268288948717949	0.4961567538461539	0.8243744435897435	0.25542728717948726	0.6492103974358975	0.688811541025641	0.7962315435897436	0.8754356717948718	0.9141269794871795	0.8251063846153847	0.8514241128205129	0.8022990051282051	0.7911033384615385	0.7137412384615385	0.7528743307692308	0.5411734256410257	0.5492984230769231
0.0.3.0.0.0.0.6.3.0.1.0	0.2598326071942447	0.22875252719298267	0.39506609696969697	0.4489588636363636	0.42780419696969696	0.0856428391304348	0.3380127181818181	0.21626283909090938	0.21657258990825667	0.2085943355140184	0.20259514285714264	0.20007965048543674	0.26961888	0.4344068030303031	0.5456888515151517	0.5864295969696971	0.6140132151515152	0.7057247909090909	0.746506193939394	0.8247227818181818	0.6949603393939394	0.7249425242424242	0.7530255151515152	0.739868387878788	0.7525668000000001	0.7057654484848486	0.5689971666666667	0.5970801575757577	0.29068420303030307	0.318767193939394	0.6638514	0.7818731424242424	0.6771614212121213	0.40454889090909096	0.7924425242424242	0.3064401512820514	0.6187358454545455	0.665537196969697	0.7591827333333334	0.8527876121212121	0.898513703030303	0.7933075454545455	0.8334732666666667	0.7784745818181819	0.7531221272727273	0.6798480515151515	0.7260962515151516	0.45775041212121215	0.4673526818181819
0.0.3.0.0.0.0.6.3.0.2	0.18118868776978403	0.15023473596491232	0.48244047619047625	0.5514880952380953	0.5119047619047619	0.05330434782608695	0.42065297619047604	0.13809746272727264	0.13769009999999982	0.1334611186915885	0.1270215514285712	0.1230386106796113	0.21874834047619052	0.4802032285714285	0.579213142857143	0.6215464761904763	0.6596579928571429	0.7418163166666667	0.8000273571428571	0.8527583761904762	0.7423069238095239	0.7412762285714286	0.7823890547619048	0.7781672380952381	0.7952654523809524	0.7576940238095239	0.5995909857142858	0.640703811904762	0.38090410476190484	0.422016930952381	0.7196612380952381	0.8224918357142856	0.7356424809523809	0.5089759595238095	0.8137495285714286	0.2537557523809525	0.663145111904762	0.7007165404761906	0.8004636857142857	0.8843331238095238	0.9202607666666667	0.8375987857142857	0.8620366761904762	0.8164205047619048	0.8052255904761905	0.7238655452380953	0.7602034166666667	0.5415965547619048	0.5505251261904762
0.0.3.0.0.0.0.6.3.1	0.2635138169064748	0.23260251447368407	0.057065217391304324	0.1875	0.10760869565217401	0.12944087282608696	0.24670762413793113	0.2210510759090909	0.22140475550458705	0.21351682196261668	0.2078026138095238	0.20538823737864065	0.27511628750000006	0.2652701111111113	0.3048969130434783	0.3822012608695653	0.4517962043478261	0.5746501695652174	0.6348325652173914	0.7485152956521739	0.5683254782608697	0.5736639217391304	0.6143446565217392	0.6066352521739131	0.6261369130434783	0.5575282173913045	0.3149343478260871	0.3556150826086958	0.27174383225806453	0.25378330000000016	0.5670102217391304	0.7256431695652173	0.5844254086956521	0.2088339791666668	0.7012442739130434	0.2644617743589742	0.43098970869565223	0.4995984043478261	0.6356293391304348	0.7887822260869566	0.8543892260869566	0.7034412608695653	0.7597881391304349	0.6821591826086957	0.6443249913043478	0.5201313695652174	0.5864874826086957	0.19824039583333342	0.17921979565217405
0.0.3.0.0.0.0.6.3.2	0.17680098273381284	0.14604022543859674	0.5066666666666667	0.5733333333333334	0.5422222222222222	0.047417978260869575	0.458457931111111	0.1337504245454546	0.13330318073394498	0.1289922009345792	0.12246751142857126	0.11839614271844645	0.268227897777778	0.5122524599999999	0.6064474200000001	0.6459585311111111	0.68152928	0.7590285622222223	0.8133588666666667	0.8625744844444445	0.7586682822222223	0.7585244800000001	0.7968964511111112	0.7929560888888889	0.8089144222222222	0.7738477555555556	0.6244992133333334	0.6628711844444446	0.42135898444444453	0.45973095555555565	0.737532308888889	0.8343257133333333	0.7524481355555556	0.5408927155555556	0.8253480466666667	0.324431648888889	0.6856021044444445	0.7206687711111112	0.8137661066666667	0.8920442488888889	0.9255767155555555	0.8484255333333334	0.8712342311111111	0.8286591377777778	0.8182105511111112	0.7422745088888889	0.7761898555555555	0.5939012444444445	0.6022345777777779
0.0.3.0.0.0.0.6.4	0.1726965755395682	0.14019811403508775	0.5523437500000001	0.6148437500000001	0.5856770833333333	0.07421875	0.49230431041666656	0.12769587272727267	0.12719308256880724	0.12276789532710275	0.1161246476190474	0.11193011650485407	0.31396365416666683	0.5427366812499999	0.6310444562500002	0.6680861229166668	0.7014336999999999	0.7740892770833333	0.8250239375	0.8711635791666666	0.7737515145833334	0.7736167	0.8095904229166667	0.8058963333333333	0.8208572708333334	0.7879822708333334	0.6479680125	0.6839417354166668	0.4575240479166668	0.49349777083333335	0.7539365395833334	0.84468035625	0.7679201270833333	0.5695869208333333	0.83626379375	0.34626923958333344	0.7052519729166666	0.7381269729166666	0.825405725	0.8987914833333334	0.9302281708333333	0.8578989375	0.8792820916666667	0.8393679416666666	0.8295723916666667	0.7583823520833334	0.7901779895833334	0.5988969854166668	0.6067094854166668
0.0.3.0.0.0.0.6.5	0.16976140935251793	0.13745688596491246	0.5297872340425532	0.5914893617021277	0.5638297872340425	0.0470744680851064	0.481502274468085	0.12485496363636372	0.1243261100917431	0.11984733457943919	0.11314845714285704	0.10889613592232994	0.29936713617021293	0.5330076744680851	0.6231943382978724	0.6610241255319149	0.695081225531915	0.7692826659574468	0.8213010425531915	0.8684223787234042	0.7689377170212766	0.7688000340425533	0.805539155319149	0.8017664680851064	0.8170457234042553	0.783471255319149	0.640477970212766	0.6772170914893618	0.4459820063829788	0.48272112765957453	0.7487011468085107	0.8413756829787233	0.7629822574468086	0.5604291957446809	0.8327800446808511	0.33236007446808513	0.6989807382978723	0.7325552063829788	0.8216909531914893	0.8966381106382979	0.9287436638297872	0.8548755106382979	0.8767136255319149	0.8359502382978723	0.8259462723404256	0.7532415510638298	0.7857136914893618	0.5903628787234043	0.5983416021276596
0.0.3.0.0.0.0.6.5.0	0.2140838187050358	0.18585429473684212	0.3500000000000001	0.43529411764705883	0.3970588235294118	0.08876599347826097	0.3341205705882354	0.17501227818181808	0.17494358348623829	0.17141092897196242	0.16499697714285688	0.1617514233009707	0.24109035750000019	0.3544517852941176	0.47912158529411775	0.5314157029411766	0.5784946352941176	0.6810672147058824	0.7529749705882354	0.8181132882352942	0.6805903735294119	0.6804000470588236	0.7311864794117647	0.725971294117647	0.7470926176470588	0.7006808529411765	0.5030136647058824	0.5538000970588236	0.2985404852941178	0.34932691764705903	0.6917063999999999	0.8184824088235294	0.7114479352941177	0.4432254323529413	0.7995961029411764	0.195408294871795	0.5838851382352942	0.6302969029411765	0.7535139647058824	0.8571173882352942	0.9014985941176471	0.7993867352941176	0.8295747176470588	0.7732253294117647	0.7593963176470588	0.6588927323529412	0.7037806911764706	0.43373692058823543	0.4447663323529413
0.0.3.0.0.0.0.6.5.0.0	0.2265034535971222	0.19955418464912267	0.2504310344827587	0.3504310344827587	0.2931034482758621	0.11711433152173911	0.2219829827586206	0.1892103459090907	0.18927190871559596	0.18600707336448563	0.1798711433333331	0.176914408252427	0.2450344550000001	0.24719088275862067	0.3905845517241381	0.4518948965517243	0.5070908862068966	0.6260788034482758	0.7103844482758621	0.7867535103448275	0.6267893379310345	0.6252966068965518	0.6848393206896553	0.6787249655172414	0.7034878965517242	0.6490741034482759	0.42009728965517246	0.47964000344827595	0.23315430967741957	0.2398111137931036	0.6412215413793103	0.7885858931034483	0.6643667896551724	0.34989902758620695	0.7677129172413792	0.19635234871794882	0.5121411965517242	0.5665549896551725	0.7110163724137931	0.8324824551724138	0.8845155931034483	0.7647982413793104	0.8001910482758621	0.7341262482758621	0.7179129241379312	0.6000811344827587	0.6527083965517242	0.3361053551724139	0.3490363896551725
0.0.3.0.0.0.0.6.5.0.0.0	0.3251304179856116	0.3036183491228066	0.14986956086956515	0.09604999000000003	0.12426189999999993	0.20764487282608712	0.309494927586207	0.2936265772727271	0.29464608715596297	0.28812715046728954	0.2823929933333331	0.2814269737864076	0.3345961162500001	0.2970652925925926	0.2795761380952382	0.29732099473684215	0.26062612352941184	0.35041902	0.44007660000000004	0.61439012	0.3401266133333335	0.40351600666666665	0.4652985866666667	0.39886826666666686	0.42674326666666673	0.3215432666666669	0.2905695190476192	0.26466834736842115	0.33563357741935496	0.32177171034482777	0.38422315333333323	0.62746034	0.40897063333333317	0.2543662750000001	0.61475956	0.31060085384615377	0.23247615882352957	0.23533964666666674	0.44129832	0.6761327466666667	0.7767301466666666	0.5452766	0.6337026933333334	0.5126440800000001	0.45463165333333344	0.26682352666666675	0.36856956666666674	0.24124189583333344	0.2240909260869567
0.0.3.0.0.0.0.6.5.0.1	0.2416977345323743	0.21279915087719314	0.20855555185185182	0.3159629592592593	0.2591111037037037	0.1153560434782609	0.2531151896551723	0.20062452818181842	0.20079080825688034	0.19774127943925202	0.19182885809523764	0.18910431165048514	0.2764454900000002	0.23946540740740752	0.37845297777777787	0.42824722222222245	0.48753180370370386	0.5996237296296296	0.6901742370370371	0.7709574740740741	0.6160968074074074	0.5975408000000001	0.6614940851851852	0.6709844222222223	0.6975816444444445	0.6403799925925926	0.40396474074074085	0.467918025925926	0.2466102451612905	0.2541950448275865	0.6288519740740739	0.7714222925925925	0.6537116851851852	0.33200762222222246	0.7807706888888889	0.25821574358974364	0.4933039074074075	0.5505055592592594	0.7056677851851852	0.8200737481481482	0.8759611925925925	0.7473758888888888	0.7853903851851852	0.7144318962962963	0.6982603777777778	0.5865151222222222	0.6430407	0.339264388888889	0.3489866111111112
0.0.3.0.0.0.1	0.06485773884892065	0.028046637719298384	0.7865384615384615	0.8153846153846154	0.801923076923077	0.5653846153846154	0.725	0.014521060909090888	0.012979969724770779	0.00825347383177577	9.523809523809268E-4	0.01057692307692304	0.6153846153846154	0.7403846153846154	0.7980769230769231	0.8173076923076923	0.8365384615384616	0.875	0.9038461538461539	0.9326923076923077	0.875	0.875	0.8942307692307693	0.8942307692307693	0.9038461538461539	0.8846153846153846	0.7980769230769231	0.8173076923076923	0.7019230769230769	0.7211538461538461	0.8653846153846154	0.9134615384615384	0.875	0.7692307692307692	0.9134615384615384	0.625	0.8365384615384616	0.8557692307692308	0.9038461538461539	0.9423076923076923	0.9615384615384616	0.9230769230769231	0.9326923076923077	0.9134615384615384	0.9038461538461539	0.8653846153846154	0.8846153846153846	0.7692307692307692	0.7788461538461539
0.0.3.0.0.0.1.0	0.26167089136690624	0.23776668771929843	0.5015538290322582	0.5474443	0.5338118935483873	0.24585842391304336	0.1308461096774194	0.2269374927272727	0.22648532385321074	0.22035885140186895	0.21646351333333325	0.22066668834951464	0.11159693749999988	0.2558686548387096	0.3906701548387097	0.4551862838709678	0.4920821096774194	0.6211143677419355	0.6774193548387097	0.7870967741935484	0.5953079161290322	0.648734670967742	0.6874443483870968	0.6598240451612903	0.6774193548387097	0.6129032258064516	0.43760306129032245	0.4763127387096774	0.08200079999999998	0.12071047741935481	0.5622983870967742	0.7235887096774194	0.5806451612903225	0.22580645161290325	0.7096774193548387	0.19050997692307692	0.4920821096774194	0.5565982387096774	0.6774193548387097	0.8064516129032258	0.8709677419354839	0.7419354838709677	0.7888563032258065	0.7225806451612904	0.6774193548387097	0.5759530774193549	0.6404692064516129	0.3440293096774194	0.3552467903225808
0.0.3.0.0.0.1.0.0	0.40182257266187027	0.3807302543859651	0.4507774086956523	0.4369268500000001	0.439748904761905	0.39722492391304354	0.2177774689655173	0.37297921545454527	0.3738668788990822	0.36950396822429876	0.3676483638095235	0.374787166990291	0.29913827000000004	0.40025665925925935	0.3417539285714287	0.32657013157894743	0.3114661941176471	0.25455473076923074	0.2635367727272727	0.4773766181818182	0.32723108461538475	0.24977836153846167	0.2111647000000001	0.2168095000000001	0.2635367727272727	0.23924204166666685	0.3616267904761906	0.3510450315789475	0.23207585161290334	0.21620842758620706	0.17264027142857152	0.22102272727272732	0.15274721538461533	0.16514480833333334	0.4578700818181818	0.4427919641025644	0.2849753235294119	0.2581720333333334	0.3041508454545454	0.5596844181818181	0.7293145272727273	0.3569913181818182	0.4723430727272727	0.3467738	0.3041508454545454	0.2438766714285716	0.2375753666666668	0.3870971833333333	0.3687998130434782
0.0.3.0.0.0.1.0.1	0.2863986035971221	0.2637146456140351	0.3899245041666668	0.4491996958333334	0.4315911708333334	0.2711779999999998	0.09159411724137922	0.25382901272727276	0.25207253211009173	0.24642432523364488	0.2430254723809524	0.24178047378640788	0.1315969374999998	0.16784919629629613	0.23794895000000016	0.3212822833333334	0.36893939166666667	0.5356060583333333	0.6083333333333334	0.7416666666666667	0.5022727250000001	0.56294895	0.61294895	0.577272725	0.6000000000000001	0.5249999999999999	0.2985706208333333	0.34857062083333334	0.10780725161290328	0.08765602758620683	0.44296875	0.6429687500000001	0.4666666666666667	0.025000000000000022	0.625	0.20589459230769236	0.36893939166666667	0.44393939166666674	0.6000000000000001	0.75	0.8333333333333334	0.6833333333333333	0.727272725	0.6583333333333334	0.6083333333333334	0.46893939166666665	0.5522727250000001	0.1777045249999999	0.19219377083333333
0.0.3.0.0.0.1.0.2	0.29684867841726625	0.27736014473684223	0.4686096000000002	0.5081800928571428	0.49842415714285726	0.2915202717391303	0.12040553448275859	0.2679707118181819	0.26789499449541276	0.2625425345794392	0.2587212914285715	0.26374500582524263	0.1598197874999998	0.1817357964285714	0.3309803142857143	0.4024088857142857	0.4376623357142857	0.5805194785714285	0.6428571428571428	0.7642857142857142	0.55194805	0.6166946	0.6595517428571429	0.6233766214285714	0.6428571428571428	0.5714285714285714	0.3829417464285714	0.4257988892857142	0.12911470645161294	0.11043296206896536	0.5448660714285715	0.7234375	0.5642857142857143	0.18853061071428567	0.7242448964285715	0.19452725897435896	0.4376623357142857	0.5090909071428571	0.6428571428571428	0.7857142857142857	0.8571428571428572	0.7142857142857143	0.7662337642857142	0.6928571428571428	0.6428571428571428	0.5305194785714287	0.60194805	0.27374673571428576	0.2861660892857144
0.0.3.0.0.0.1.1	0.3215996007194247	0.3157911789473685	0.5701884096774195	0.6177365741935485	0.6084018129032258	0.3475794239130434	0.33751823225806443	0.31130047000000016	0.31162227339449544	0.3062460878504675	0.3039866971428572	0.3098893514563107	0.23588556000000005	0.3149407161290323	0.5084891032258065	0.5730052322580645	0.6070525580645162	0.7360848161290323	0.7879772193548387	0.8770855290322581	0.6777484774193548	0.7665536193548388	0.8011205064516129	0.7706517032258065	0.7879772193548387	0.7234610903225807	0.5084891032258065	0.5430559903225807	0.3043684645161292	0.33893535161290334	0.6514213548387098	0.803178264516129	0.6697681290322581	0.4254872838709678	0.7096774193548387	0.18674650000000004	0.6420810161290322	0.7065971451612904	0.7946185806451613	0.9017153548387097	0.9426185870967742	0.8524933483870968	0.8777484774193548	0.8475978580645162	0.7946185806451613	0.7229081967741935	0.7523958677419355	0.37139277419354844	0.40365083870967744
0.0.3.0.0.0.1.1.0	0.8020874374100719	0.8076944789473686	0.8422594130434783	0.83793754	0.8489248142857143	0.8317751391304348	0.8218849103448276	0.8113586281818181	0.8110368834862385	0.8095658710280373	0.8084269628571429	0.8083902796116504	0.7933418075	0.7747793444444445	0.8044036	0.8134848368421053	0.8103281058823529	0.8438935461538462	0.84074176	0.8782676285714286	0.7954875076923077	0.8626912692307692	0.8641999818181818	0.8419844909090909	0.84074176	0.820306775	0.7989577285714285	0.7931224	0.8216563516129033	0.8193986275862069	0.8105461642857144	0.8539381333333333	0.8075500923076924	0.8219067125	0.74245	0.7484691641025643	0.8366679823529412	0.8524728	0.849844	0.8894538000000001	0.912413875	0.8713942375	0.8714446	0.8849277	0.849844	0.8516646571428571	0.842235775	0.7758556208333334	0.8008928217391305
0.0.3.0.0.0.1.2	0.21339754028776992	0.18999499912280715	0.5372518171428572	0.6041700085714286	0.5658232457142858	0.24925755434782582	0.18285714285714283	0.17742865181818168	0.17652227339449522	0.17485264299065417	0.17072486761904748	0.17403991359223292	0.053046317499999995	0.2863186714285715	0.4057142857142857	0.46285714285714286	0.52	0.6342857142857143	0.72	0.8	0.6342857142857143	0.6285714285714286	0.6857142857142857	0.6857142857142857	0.7142857142857143	0.6628571428571428	0.4472834314285714	0.5044262885714286	0.12	0.17714285714285716	0.6	0.7428571428571429	0.6285714285714286	0.3142857142857143	0.7428571428571429	0.13918474615384613	0.5288311657142857	0.5802597371428571	0.7231168800000001	0.8374025942857143	0.8945454514285714	0.7714285714285715	0.8	0.7516883085714285	0.7288311657142856	0.6088311657142857	0.6571428571428571	0.43354284	0.44347832285714284
0.0.3.0.0.0.1.2.0	0.37127277050359697	0.35298765175438596	0.4501041956521741	0.4369268500000001	0.43901157619047626	0.391827193478261	0.19999368965517228	0.34422779090909084	0.34485167981651343	0.3446734869158875	0.34234492095238067	0.34899239514563074	0.2648955975	0.36549899629629634	0.29706550476190485	0.2771776631578948	0.257680911764706	0.18422013076923094	0.3249087083333334	0.5008423666666666	0.29471360000000013	0.1775893692307693	0.23966477500000016	0.24684810000000013	0.3249087083333334	0.23924204166666685	0.31693836666666675	0.3275274315789476	0.1878917580645163	0.185929655172414	0.14183669999999993	0.25	0.15274721538461533	0.16514480833333334	0.5030475750000001	0.41230363076923104	0.2311900411764709	0.19721538000000016	0.36213827499999995	0.5963773833333332	0.75187165	0.41057537499999996	0.4810872083333333	0.38112311666666665	0.36213827499999995	0.19578271428571448	0.1814657500000001	0.3870971833333333	0.3687998130434782
0.0.3.0.0.0.2	0.06485773884892065	0.028046637719298384	0.7865384615384615	0.8153846153846154	0.801923076923077	0.5663461538461538	0.725	0.014521060909090888	0.012979969724770779	0.00825347383177577	9.523809523809268E-4	0.01057692307692304	0.6153846153846154	0.7403846153846154	0.7980769230769231	0.8173076923076923	0.8365384615384616	0.875	0.9038461538461539	0.9326923076923077	0.875	0.875	0.8942307692307693	0.8942307692307693	0.9038461538461539	0.8846153846153846	0.7980769230769231	0.8173076923076923	0.7019230769230769	0.7211538461538461	0.8653846153846154	0.9134615384615384	0.875	0.7692307692307692	0.9134615384615384	0.625	0.8365384615384616	0.8557692307692308	0.9038461538461539	0.9423076923076923	0.9615384615384616	0.9230769230769231	0.9326923076923077	0.9134615384615384	0.9038461538461539	0.8653846153846154	0.8846153846153846	0.7692307692307692	0.7788461538461539
0.0.3.0.0.1	0.06409340071942438	0.02553178684210533	0.7885714285714286	0.8171428571428572	0.8038095238095238	0.5695238095238095	0.7276190476190476	0.011914760909090716	0.010349758715596402	0.005574099999999915	0.005680273333333208	0.01904761904761909	0.6190476190476191	0.7428571428571429	0.8	0.819047619047619	0.8380952380952381	0.8761904761904762	0.9047619047619048	0.9333333333333333	0.8761904761904762	0.8761904761904762	0.8952380952380953	0.8952380952380953	0.9047619047619048	0.8857142857142857	0.8	0.819047619047619	0.7047619047619047	0.7238095238095238	0.8666666666666667	0.9142857142857143	0.8761904761904762	0.7714285714285715	0.9142857142857143	0.6285714285714286	0.8380952380952381	0.8571428571428572	0.9047619047619048	0.9428571428571428	0.9619047619047619	0.9238095238095239	0.9333333333333333	0.9142857142857143	0.9047619047619048	0.8666666666666667	0.8857142857142857	0.7714285714285715	0.780952380952381
0.0.3.0.0.1.0	0.10860752158273346	0.07156748684210512	0.7337019395061728	0.7707389765432099	0.7508888888888889	0.4551164000000001	0.6526181370370371	0.05688836090909044	0.05573596055045826	0.051118863551401494	0.052092556190475814	0.0473134922330094	0.5308847703703704	0.6901353975308642	0.7464452975308642	0.7686675197530864	0.7933588777777778	0.8427415938271605	0.8765432098765432	0.9155811	0.8395061728395061	0.8427415938271605	0.8641975308641976	0.8666666666666667	0.8790123456790123	0.854320987654321	0.7596880716049383	0.7811440086419753	0.6205193716049382	0.6419753086419753	0.8271604938271605	0.8888888888888888	0.8395061728395061	0.7061728395061728	0.891358024691358	0.5597528777777778	0.7958280135802469	0.8205193716049383	0.8790123456790123	0.9259259259259259	0.9506172839506173	0.9012345679012346	0.9135802469135803	0.8908897419753087	0.8765432098765432	0.8296296296296296	0.854320987654321	0.7262186209876542	0.7305117308641975
0.0.3.0.0.1.0.0	0.11456569928057514	0.07883228245614027	0.7269602164556962	0.7649349	0.7445822784810128	0.4413218784810128	0.6438236594936709	0.06441733090909052	0.0633340036697243	0.05885892616822386	0.052092556190475814	0.0473134922330094	0.519008435443038	0.682290724050633	0.7400261911392405	0.7628110012658228	0.7881274569620254	0.8387603683544304	0.8734177215189873	0.9134439126582279	0.8354430379746836	0.8387603683544304	0.8607594936708861	0.8632911392405063	0.8759493670886076	0.850632911392405	0.7536042253164557	0.7756033506329114	0.6109122670886076	0.6329113924050633	0.8227848101265822	0.8860759493670887	0.8354430379746836	0.6987341772151899	0.8886075949367088	0.5486073810126582	0.7906591025316456	0.8159755582278481	0.8759493670886076	0.9240506329113924	0.9493670886075949	0.8987341772151899	0.9113924050632911	0.8881274569620253	0.8734177215189873	0.8253164556962025	0.850632911392405	0.7192874468354429	0.7236892430379747
0.0.3.0.0.1.0.0.0	0.197094449640288	0.1638644657894739	0.5007209279069766	0.5704883697674419	0.5324651116279069	0.04587886956521736	0.4653706255813952	0.14991040000000022	0.14961141284403656	0.14560525981308392	0.138772917142857	0.13501815825242702	0.2783163720930234	0.5290756930232559	0.616346958139535	0.6476131116279071	0.6848383139534884	0.7552216162790698	0.8054582418604651	0.8585081813953488	0.7589445069767442	0.7539137302325581	0.7874497744186046	0.793408823255814	0.8101094046511628	0.7741920883720931	0.6323659720930234	0.6659020162790699	0.41525079767441864	0.44878684186046525	0.7366305744186046	0.8272054	0.7522401604651163	0.5430258930232559	0.8407117046511627	0.3267409023255815	0.6819235186046513	0.717840834883721	0.8086476093023256	0.880483911627907	0.9155760279069768	0.8413755581395349	0.8652451255813953	0.8164762372093023	0.8039964465116279	0.7358003279069768	0.7778322720930233	0.5773158279069768	0.584685011627907
0.0.3.0.0.1.0.0.0.0	0.6384612913669061	0.6332774403508769	0.5589140347826087	0.607095035	0.5556173	0.6160208847826087	0.6841676448275862	0.6318631454545452	0.6325453761467887	0.6318565990654204	0.6340376219047617	0.6326302135922328	0.6895432875	0.7059022851851852	0.6890136857142857	0.6832874736842105	0.7064841647058824	0.6789194846153846	0.71423311	0.7075126285714286	0.7293862384615385	0.6393353153846153	0.6526544272727273	0.6994357181818183	0.71423311	0.7190963750000001	0.6783432095238096	0.6901603684210527	0.6772522838709678	0.684919324137931	0.7152194571428572	0.6762925111111111	0.7241247461538461	0.7098016125	0.6848252333333333	0.7022754282051281	0.6966504294117648	0.69041546	0.7276560400000001	0.73228095	0.773802325	0.7069382125	0.6872740285714286	0.7203185555555556	0.7276560400000001	0.6971909142857142	0.6858661833333334	0.7092832250000001	0.7025444173913045
0.0.3.0.0.1.0.0.0.1	0.34564288453237424	0.321777597807017	0.2077851913043477	0.17787603499999993	0.18079188095238086	0.24459695978260865	0.33478118620689656	0.31057507409090856	0.3117500747706422	0.3107745509345793	0.30708829000000004	0.3066017907766989	0.38128077250000014	0.43257538148148156	0.3854900619047621	0.3626176789473685	0.3411761941176471	0.3483019666666667	0.49231362666666667	0.59439012	0.4657707733333333	0.34058098000000003	0.43671764	0.44443862666666667	0.49231362666666667	0.43935065333333345	0.3705960904761907	0.3802404105263161	0.33072589677419384	0.3342949206896554	0.4114452799999999	0.5612753333333333	0.45619276	0.3081949125000002	0.70088538	0.4586467410256412	0.2884643705882355	0.2465559266666667	0.5068686800000001	0.6761327466666667	0.7767301466666666	0.5452766	0.6137026933333334	0.49264408000000004	0.5068686800000001	0.29803980666666685	0.3997858466666667	0.4054468750000001	0.3862506739130436
0.0.3.0.0.1.0.0.0.1.0	0.6087726830935251	0.6069773048245612	0.5824836152173913	0.5946922925000001	0.577954730952381	0.5990021608695653	0.646204251724138	0.603745325	0.6033425380733943	0.6078173406542055	0.6096328738095237	0.6070623499999998	0.6544027225000001	0.6704560925925926	0.6354380095238096	0.6203635105263159	0.6219131764705883	0.5595566384615385	0.64344112	0.5521778285714286	0.6823204230769231	0.5331790384615385	0.5793979454545455	0.6105714727272726	0.64344112	0.665975225	0.625276561904762	0.6617293526315791	0.6204490161290324	0.6439989448275862	0.6815839714285714	0.6204920777777778	0.7087221384615385	0.6770350249999999	0.7489611666666667	0.6780589205128205	0.5992915176470588	0.57537762	0.66464308	0.6574551500000001	0.67627855	0.6096399625	0.5735123285714285	0.5801858666666666	0.66464308	0.60020875	0.587207875	0.6928556250000001	0.6841632217391305
0.0.3.0.0.1.0.0.0.1.1	0.47605582625899256	0.4514973451754387	0.36600564565217375	0.3444064775	0.3360831023809522	0.38265392391304354	0.4399602310344828	0.440490798636364	0.4413425573394498	0.43756561074766376	0.4346779004761907	0.43457360533980605	0.4980485375	0.5166498185185184	0.4630361999999999	0.4463528842105262	0.4250164647058824	0.3415903	0.27855376	0.22559785714285707	0.4256309076923077	0.3425417999999999	0.3072529181818182	0.30612841818181813	0.27855376	0.33571608333333325	0.46407159523809516	0.4564338	0.4446433903225807	0.43829944137931043	0.48951587142857134	0.4323925333333333	0.47880264615384616	0.40196352916666667	0.6714151666666668	0.5229718358974358	0.3622081588235294	0.32763222000000003	0.2640530200000001	0.1903318666666668	0.4418253666666666	0.19281027500000003	0.26698194285714294	0.22811048888888896	0.2640530200000001	0.3133386785714285	0.32607767500000007	0.44046807916666675	0.4216285956521739
0.0.3.0.0.1.0.0.0.2	0.23301805899280603	0.19776672631578973	0.4224594567567568	0.5008378351351352	0.45935134594594595	0.06136799999999998	0.3923602675675675	0.18504547000000027	0.18506882293577964	0.176501713084112	0.17008245523809495	0.16693564854368903	0.24938913250000005	0.4736820162162163	0.5751053783783785	0.611441718918919	0.6547034405405406	0.7365002513513514	0.7739109297297297	0.8436716702702702	0.7271405567567568	0.7349802756756757	0.7602683	0.7671936810810811	0.7793163351351352	0.7375745891891892	0.5937220702702704	0.6190100945945947	0.3476688	0.3729568243243244	0.7001917891891892	0.8054544243243243	0.7120628891891891	0.4689219837837838	0.8148811702702703	0.2900875538461539	0.6589155162162162	0.7006572621621622	0.7852170324324325	0.8687024648648649	0.9094851945945945	0.8156526756756757	0.8506791135135136	0.8024232756756757	0.779811627027027	0.7134209972972974	0.7546693918918919	0.5163719891891891	0.5249361756756757
0.0.3.0.0.1.0.0.0.2.0	0.2756318553956837	0.24427563157894727	0.14523999599999993	0.26123999600000003	0.19983999200000002	0.12187778260869575	0.2803938724137931	0.23324560818181828	0.23371116422018323	0.22605325700934553	0.22050469238095205	0.21833695825242683	0.30944251	0.2787494296296297	0.3711559600000002	0.42493374400000017	0.48896109200000015	0.610020372	0.665388176	0.768634072	0.596168024	0.6077708079999999	0.645197084	0.6554466480000001	0.673388176	0.611610392	0.39870866400000016	0.4361349400000001	0.28918704516129057	0.27242949310344855	0.6095286199999999	0.763504564	0.6260086199999999	0.27856823200000025	0.763232344	0.2928760102564103	0.49519496400000007	0.556972748	0.6821212080000001	0.805679648	0.866038088	0.72716596	0.779005088	0.707586448	0.6741212080000001	0.5758630760000001	0.6369107	0.28640554000000007	0.29690554
0.0.3.0.0.1.0.0.0.2.0.0	0.29820124100719436	0.2715276614035087	0.1329130434782606	0.19699999565217396	0.19226086521739127	0.12543913913043492	0.307632503448276	0.2614886209090911	0.2622132871559629	0.2550881299065416	0.2487246580952378	0.24710488446601908	0.3343092675000001	0.31007701481481487	0.3532497304347828	0.41170384347826106	0.4462329869565219	0.5778191608695653	0.6362914956521739	0.7485152956521739	0.5623745130434783	0.6104397826086956	0.6507327695652174	0.6268078000000001	0.644987147826087	0.5778373826086958	0.3831983217391306	0.4234913086956523	0.3188752225806454	0.30385760689655206	0.575854556521739	0.7432197130434783	0.5937676	0.2516122708333336	0.7458824913043478	0.31222890769230793	0.45300893478260884	0.5201587000000001	0.6544795739130436	0.7887822260869566	0.8543892260869566	0.7034412608695653	0.761110452173913	0.6821591826086957	0.6457839217391305	0.5406916652173914	0.6070477782608696	0.25667243750000013	0.23576689130434791
0.0.3.0.0.1.0.0.0.2.0.0.0	0.30801269424460453	0.2807231754385964	0.15398995652173908	0.1436080428571428	0.1384175666666666	0.13597759565217404	0.31187444137931053	0.2710185172727274	0.27183061376146767	0.2648852196261682	0.2587083590476189	0.2572824436893202	0.34839725750000006	0.3309481111111111	0.3128941047619048	0.371057361904762	0.40887499523809523	0.5529931857142858	0.6170343142857143	0.7245643714285714	0.5360776190476191	0.5733388095238096	0.6174692238095238	0.5971236	0.6170343142857143	0.5588710571428571	0.3512895714285713	0.3954199857142857	0.3292951000000002	0.31499609655172445	0.5354597523809523	0.7187644476190476	0.5550788	0.25673794583333365	0.7275387380952381	0.3301337435897438	0.42215418571428565	0.48031744285714284	0.6274307809523809	0.7686662476190477	0.8405215333333333	0.6751975714285714	0.7383590666666666	0.6518886285714286	0.6274307809523809	0.5028059285714286	0.5754816714285715	0.28576779583333334	0.2661272652173913
0.0.3.0.0.1.0.0.0.2.0.0.0.0	0.688470656115108	0.681474112280702	0.6055765695652173	0.6154860950000001	0.5947318047619048	0.6510835760869566	0.7240692551724137	0.6775596690909091	0.6782240036697249	0.6764587299065421	0.6756535276190477	0.6750132582524273	0.7283534325000001	0.7331636740740741	0.7182130666666666	0.7152848052631579	0.7252055764705883	0.6986668461538462	0.71068294	0.7173388428571429	0.7391839461538462	0.6809632615384615	0.684083190909091	0.7050056090909091	0.71068294	0.716574375	0.7095332952380953	0.7143469421052631	0.7171706612903226	0.7208511448275863	0.7512066785714286	0.7259217333333333	0.7556218461538462	0.7332404374999999	0.7581112	0.7219139205128204	0.7110609294117647	0.70639818	0.7228636900000001	0.7241796	0.7648384	0.7018457874999999	0.6959289142857144	0.7260750666666667	0.7228636900000001	0.7074030785714286	0.6991949500000001	0.7070084875	0.6992040217391304
0.0.3.0.0.1.0.0.0.2.0.0.0.1	0.6817508251798561	0.6781765789473684	0.6294823347826087	0.6292817900000001	0.6233642952380951	0.6650817782608696	0.6981453482758622	0.6756428145454545	0.6757622348623853	0.6744257542056075	0.6740962485714286	0.674106286407767	0.6976668049999999	0.7027095037037037	0.6962536142857143	0.6946874894736842	0.6985269470588236	0.6732922692307692	0.6818745100000001	0.6938023	0.7116554153846154	0.6657415461538463	0.6694420818181819	0.6783656636363637	0.68187451	0.686750725	0.6784340761904761	0.681912547368421	0.6931741580645162	0.6964697137931035	0.7239203928571429	0.7011034666666667	0.7267494307692308	0.70322865	0.7225089666666666	0.6912308794871795	0.6856759882352941	0.68228188	0.69675133	0.7020982	0.750129475	0.6745601875	0.6724426000000001	0.7042272	0.69675133	0.6830015928571429	0.6733828000000001	0.6686964541666667	0.6609458869565218
0.0.3.0.0.1.0.0.0.2.0.0.0.2	0.687109860791367	0.6902670390350878	0.6296687347826087	0.6335081875	0.6409879238095239	0.6772236326086958	0.7333634155172415	0.6907321018181819	0.6906618949541286	0.6903870448598131	0.6910778014285714	0.6901866708737865	0.73113731875	0.741457412962963	0.7370250523809523	0.7337993684210526	0.7405264617647058	0.7143412576923076	0.745022815	0.741271992857143	0.7612702846153846	0.7003335692307693	0.7161631636363637	0.7327177045454545	0.745022815	0.7487971874999999	0.715924780952381	0.7267304631578948	0.7277674467741935	0.7356637672413794	0.7579625714285714	0.7272151833333333	0.7665152576923077	0.7497761375	0.7434993833333333	0.7423314910256409	0.7300045970588235	0.7249826699999999	0.75726373	0.761900775	0.8021879875	0.73936125625	0.7226660142857143	0.7530230722222222	0.75726373	0.7312909607142857	0.7208141458333333	0.7389051687500001	0.7324624456521739
0.0.3.0.0.1.0.0.0.2.0.0.1	0.3136045230215826	0.28762901403508745	0.1452888086956522	0.1340782142857142	0.11533332857142853	0.15378712934782612	0.31923795172413794	0.27726145909090893	0.2781308302752291	0.2713031971962614	0.26524858380952354	0.2639496631067958	0.3453879487500001	0.3130531925925927	0.29165446666666683	0.3556756380952383	0.3934932714285716	0.537611461904762	0.6016525904761905	0.7245643714285714	0.5206958952380953	0.5733388095238096	0.6174692238095238	0.5912656857142857	0.6111764000000001	0.5376314190476191	0.3282818190476192	0.3724122333333335	0.329830012903226	0.31556790000000023	0.5505955476190476	0.7339002428571428	0.568272319047619	0.2640627166666668	0.7359099047619048	0.31222890769230793	0.40091454761904777	0.4744595285714286	0.6215728666666668	0.7686662476190477	0.8405215333333333	0.6751975714285714	0.7383590666666666	0.6518886285714286	0.6120490571428572	0.49694801428571433	0.5696237571428572	0.25667243750000013	0.23576689130434791
0.0.3.0.0.1.0.0.0.2.0.0.1.0	0.33294432086330916	0.30887168245614005	0.15108192608695648	0.09744420999999992	0.11890475714285709	0.18422559456521737	0.3428265517241379	0.2973515654545451	0.2984052495412839	0.29195657757009297	0.28629536190476135	0.2854051165048538	0.3684237637500001	0.34718032592592596	0.32194437142857146	0.3213303368421053	0.28820274705882354	0.42881415882352947	0.5079237882352942	0.6597559882352941	0.44533540000000005	0.47294794117647054	0.5274619823529412	0.495092905882353	0.5196884941176472	0.42883881176470595	0.3282818190476192	0.3063503631578949	0.3503489806451614	0.33750196896551743	0.4822702647058823	0.6712885352941176	0.5041062764705881	0.2905663833333333	0.7111879999999999	0.34452294358974367	0.2599532647058824	0.35080294705882353	0.5325311882352942	0.7142347764705883	0.8029971882352941	0.5987734705882353	0.6767964941176471	0.5699800705882354	0.5207664823529412	0.3785828411764707	0.4683587588235295	0.2571214250000001	0.23576689130434791
0.0.3.0.0.1.0.0.0.2.0.0.1.0.0	0.384200349280575	0.3615581600877189	0.26217023260869543	0.22499575249999992	0.22854908809523788	0.26585797391304355	0.35108985172413787	0.3518435249999998	0.35188200596330255	0.34643289953271017	0.3418093280952379	0.3399017597087377	0.3865196150000002	0.36466837037037025	0.3243060476190477	0.32394061052631573	0.28820274705882354	0.2530646692307693	0.16347044	0.42158518	0.27466936923076923	0.3145930923076923	0.2742226272727273	0.21968903636363646	0.18347044000000012	0.1908549833333334	0.35076644761904774	0.3312017947368423	0.3580791645161292	0.3457652689655173	0.38004031428571416	0.45338749999999994	0.3609058923076922	0.29848473750000026	0.52802365	0.3798303743589744	0.2599532647058824	0.26424334000000005	0.20530302000000022	0.51419912	0.66509522	0.3179149000000001	0.45055404	0.2689661200000001	0.1853030200000001	0.2454220214285715	0.24684157500000004	0.31242953333333345	0.2934797000000001
0.0.3.0.0.1.0.0.0.2.0.0.1.0.0.0	0.44823227014388456	0.4338318837719297	0.3476617543478261	0.3219600425	0.32218265952380953	0.3537289478260872	0.4562373103448276	0.4267453840909091	0.427247793119266	0.4218387705607476	0.4177588499999999	0.41637628009708727	0.46345266000000007	0.435415562962963	0.4152667238095239	0.4244760947368421	0.39883006470588234	0.39773116153846155	0.3429466200000001	0.4417543142857143	0.38510510769230766	0.46152956923076927	0.440450590909091	0.3832342909090911	0.3629466200000001	0.34041846666666675	0.44172712380952395	0.4274390368421054	0.4573476096774195	0.44906372413793105	0.46228479999999994	0.4896076555555555	0.44885497692307696	0.4209055666666667	0.47558183333333326	0.4413796051282052	0.3994185705882354	0.4223040200000001	0.3974704600000001	0.41672206666666656	0.50232335	0.37173885000000007	0.3916007142857143	0.4507039333333335	0.37747046000000006	0.40893942142857154	0.39675805833333344	0.40763818333333346	0.39282785652173924
0.0.3.0.0.1.0.0.0.2.0.1	0.28701516654676273	0.2564169030701753	0.08328880434782626	0.20937576086956522	0.13026086086956523	0.14716710978260872	0.2830951241379309	0.24491436227272745	0.24548697110091722	0.2380491724299063	0.23272910142857128	0.23079873446601928	0.3127524224999999	0.2817256074074075	0.3164738695652176	0.37492798260869586	0.44452292608695665	0.5761091	0.6362914956521739	0.7485152956521739	0.5610522	0.5736639217391304	0.6143446565217392	0.6254854869565218	0.644987147826087	0.5778373826086958	0.3499162347826088	0.3905969695652175	0.2908657451612905	0.2742239655172416	0.5778371826086957	0.7452023391304348	0.5952523695652173	0.2501997833333335	0.7444085913043479	0.2928760102564103	0.4512988739130436	0.5184486391304348	0.6544795739130436	0.7887822260869566	0.8543892260869566	0.7034412608695653	0.7597881391304349	0.6821591826086957	0.6457839217391305	0.5389816043478262	0.6053377173913044	0.25667243750000013	0.23576689130434791
0.0.3.0.0.1.0.0.0.2.0.1.0	0.31706434856115095	0.29071750482456127	0.1059297478260871	0.11681920999999984	0.0694523714285713	0.19429282282608695	0.3315454827586206	0.27853723590909074	0.27941831146788976	0.2726147434579437	0.2679530642857141	0.2667066577669902	0.35381301249999997	0.3293095259259259	0.29896762857142867	0.29593498947368424	0.30726167647058833	0.44787308823529415	0.5292963294117647	0.6811285294117647	0.44354638823529413	0.44456490588235287	0.4996035470588235	0.5146764352941178	0.5410610352941176	0.45021135294117653	0.3053050761904763	0.2814243947368422	0.33464248709677435	0.3210197931034484	0.48729417647058815	0.6763124470588235	0.5108558999999999	0.30674474166666676	0.6916168	0.33448628205128195	0.2790121941176472	0.3698618764705883	0.5325311882352942	0.7142347764705883	0.8029971882352941	0.620146011764706	0.6963800235294118	0.5913526117647059	0.5207664823529412	0.39764177058823535	0.4874176882352942	0.27226030833333337	0.25156398695652193
0.0.3.0.0.1.0.0.0.2.0.1.0.0	0.6816913744604316	0.6748305434210526	0.611294497826087	0.6416764625	0.6004407404761904	0.6581729543478261	0.7079838275862069	0.6709159177272725	0.6709641683486236	0.6702466350467287	0.6699246671428568	0.6683976199029125	0.7184018400000001	0.7188417296296297	0.6919565666666667	0.6824256789473685	0.7124490823529412	0.6795379923076923	0.69668368	0.6674052571428573	0.734125876923077	0.6248805692307693	0.6232991272727273	0.6878942636363636	0.69668368	0.7109864	0.6885100666666667	0.6942923368421053	0.6954638903225806	0.699731848275862	0.7482440071428571	0.7195264666666666	0.7559666615384616	0.7292328000000001	0.7829955	0.7245143692307692	0.6990469352941178	0.68791986	0.7150799800000001	0.7141598	0.7340338	0.6752296	0.6715708428571429	0.6840712	0.71507998	0.6928553071428571	0.684597525	0.7247472375	0.7177943304347827
0.0.3.0.0.1.0.0.0.2.0.1.0.1	0.6384612913669062	0.6332774403508769	0.5589140347826087	0.607095035	0.5556173	0.6160208847826087	0.6841676448275862	0.6318631454545452	0.6325453761467887	0.6318565990654204	0.6340376219047617	0.6326302135922328	0.6895432875	0.7059022851851852	0.6890136857142857	0.6832874736842105	0.7064841647058824	0.6789194846153846	0.71423311	0.7075126285714286	0.7293862384615385	0.6393353153846153	0.6526544272727273	0.6994357181818183	0.71423311	0.7190963750000001	0.6783432095238096	0.6901603684210527	0.6772522838709678	0.684919324137931	0.7152194571428572	0.6762925111111111	0.7241247461538461	0.7098016125	0.6848252333333333	0.7022754282051281	0.6966504294117648	0.69041546	0.7276560400000001	0.73228095	0.773802325	0.7069382125	0.6872740285714286	0.7203185555555556	0.7276560400000001	0.6971909142857142	0.6858661833333334	0.7092832250000001	0.7025444173913045
0.0.3.0.0.1.0.0.0.2.1	0.24941046474820183	0.21749526842105293	0.4215011028571427	0.47231428285714294	0.4605011	0.06136799999999998	0.3747620685714286	0.20549141363636403	0.20570234403669718	0.19752090747663542	0.19131079238095228	0.18857618640776697	0.26760996000000004	0.4644305057142858	0.5716494885714287	0.6100621914285715	0.6360696028571429	0.7225405171428572	0.7609915542857143	0.8347386228571428	0.7123911771428573	0.7406600942857142	0.7671383428571429	0.7547330514285715	0.7667058400000001	0.7225788514285715	0.5913299914285715	0.6178082400000001	0.3312165342857143	0.35769478285714296	0.6830598914285715	0.7943375342857143	0.6956093400000001	0.43857466857142857	0.8043029514285714	0.3064401512820514	0.6405223685714286	0.6846493571428571	0.77294372	0.8611997485714286	0.90431292	0.8051185428571429	0.84298908	0.7911331771428571	0.7672294342857143	0.6981424485714286	0.7417478942857143	0.48873610285714286	0.49778967142857145
0.0.3.0.0.1.0.0.0.2.1.0	0.3343926604316547	0.3046427026315788	0.28091730869565223	0.25912446	0.27743323809523823	0.17593373478260854	0.2811832137931034	0.2958078454545453	0.2957496559633027	0.2883715897196262	0.28320266380952375	0.28082200679611635	0.3251056899999999	0.3692829259259258	0.3488625428571429	0.3446074631578948	0.31771784705882355	0.46423033749999987	0.5412439499999999	0.678539325	0.43006199999999994	0.4872157625	0.539337975	0.5163525499999999	0.5412439499999999	0.4649046749999999	0.4005771904761902	0.381372442105263	0.30041911290322576	0.2809292379310345	0.3066935125000001	0.55011335625	0.33414543125000007	0.21826554583333335	0.5835425249999999	0.39654992051282056	0.3453095058823529	0.380730625	0.5606088124999999	0.7398126625	0.82720105	0.617583225	0.6955564	0.5950396124999999	0.5606088124999999	0.4071629124999999	0.4906626249999999	0.38966923749999993	0.37454616086956516
0.0.3.0.0.1.0.0.0.2.1.0.0	0.41602773237410107	0.38810107807017524	0.34346302173913057	0.33105202999999983	0.3459356857142857	0.28955957826086964	0.3600335448275863	0.3811409909090907	0.38186567431192653	0.37609725327102783	0.37259929238095224	0.3719544922330097	0.42939759499999985	0.5237894518518518	0.48249325714285707	0.4649579684210525	0.4522272352941177	0.38055929230769214	0.4316240499999999	0.5713857666666666	0.4744347384615384	0.36888093846153847	0.3857839666666666	0.39843551666666654	0.4316240499999999	0.3731371333333332	0.47311776190476185	0.4615488631578947	0.3741823258064515	0.3597795689655171	0.3338693142857144	0.40015114166666665	0.31641546923076924	0.31354302916666654	0.6352783333333334	0.5465274384615384	0.40643720000000005	0.37408502666666665	0.4574438666666666	0.6530835500000001	0.7696014	0.49011096666666665	0.5940752	0.46005281666666664	0.4574438666666666	0.3595851428571428	0.36418228333333325	0.4799687916666667	0.46625461304347826
0.0.3.0.0.1.0.0.0.2.1.0.0.0	0.43601042482014407	0.40610738991228035	0.37014219347826094	0.36173307749999983	0.35297007380952383	0.3201584043478263	0.3635456	0.39825833499999985	0.3991400582568805	0.3936945228971962	0.39053174809523805	0.3902351509708738	0.4366982549999999	0.5346052444444445	0.4847348380952381	0.4674355052631579	0.4549962470588236	0.38055929230769214	0.3179488599999999	0.48566292	0.47805575384615395	0.36888093846153847	0.32994614545454537	0.34374783636363626	0.3179488599999999	0.3731371333333332	0.48478219999999983	0.4744411368421051	0.3757008161290323	0.3614027827586207	0.33723168571428574	0.28018137	0.3200364846153847	0.31550441250000005	0.56704132	0.551737746153846	0.40643720000000005	0.37408502666666665	0.3489326399999999	0.58370026	0.72352168	0.38813316	0.5128902399999999	0.3520633799999999	0.3489326399999999	0.3595851428571428	0.36418228333333325	0.48209520416666674	0.46625461304347826
0.0.3.0.0.1.0.0.0.2.1.0.0.0.0	0.44868693633093537	0.42001311885964887	0.38964947173913056	0.38416644749999984	0.37433518809523814	0.33860769565217397	0.38423525517241397	0.4126697268181817	0.41360145825688077	0.40842622943925244	0.4055440585714286	0.4047723820388349	0.45169825499999994	0.5494200592592592	0.5037824571428571	0.48848813684210524	0.4785256588235295	0.411328523076923	0.3579488599999999	0.40707865	0.5088249846153846	0.39965016923076924	0.36630978181818186	0.38011147272727264	0.3579488599999999	0.40647046666666664	0.5038298190476189	0.4954937684210525	0.39505565483870975	0.38209243793103453	0.3515174000000002	0.2002015222222222	0.3354211	0.3405044125000001	0.5189348	0.5619941564102564	0.42996661176470585	0.40075169333333327	0.38893263999999994	0.479625325	0.6544021	0.28516644999999996	0.3911127999999999	0.3245148666666666	0.38893263999999994	0.3881565714285714	0.39751561666666657	0.49876187083333334	0.48364591739130436
0.0.3.0.0.1.0.0.0.2.1.0.0.0.0.0	0.49650788597122275	0.47501682675438595	0.4395793760869565	0.4401198275	0.4290203214285714	0.4057240000000001	0.4710939862068966	0.4696735695454547	0.4711282720183486	0.4667109799065421	0.4649389947619048	0.4653206179611651	0.515063955	0.5921400814814815	0.5587082	0.5491955368421053	0.5445567352941176	0.4976768538461538	0.46390511999999995	0.4827367857142858	0.5628176615384615	0.4883763692307692	0.4654438636363637	0.47643534545454547	0.46390511999999995	0.49476734999999994	0.5587555619047617	0.5528871842105263	0.47681784838709684	0.46732217241379315	0.4490504428571428	0.3425918555555555	0.44045668461538456	0.44154712916666683	0.5189348	0.6013002076923077	0.5183209470588235	0.5008866066666666	0.49707265999999994	0.46012416666666667	0.5397398	0.417611775	0.43297245714285715	0.491406388888889	0.49707265999999994	0.49094642857142856	0.4858125	0.5587226208333333	0.5462136565217391
0.0.3.0.0.1.0.0.0.2.1.0.0.0.1	0.4885315276978415	0.46016117763157893	0.41560688913043486	0.39246908749999987	0.3864005595238096	0.3834406391304349	0.4242397413793104	0.44852514318181813	0.44986802981651375	0.4453706808411215	0.4417913642857143	0.4424900995145632	0.4925300349999999	0.5479908185185185	0.4963119714285714	0.4802312842105263	0.4572893	0.3835579	0.3179488599999999	0.35707864999999994	0.4801365384615385	0.38758246153846154	0.3509632454545454	0.34620694545454544	0.3179488599999999	0.3731371333333332	0.5019922238095237	0.49283475789473674	0.42940606774193557	0.4184004068965518	0.4061548857142857	0.30741538888888875	0.3921997923076923	0.37362696250000005	0.6739282666666666	0.5594414358974358	0.4087302529411765	0.37668382	0.3489326399999999	0.479625325	0.6544021	0.23516644999999992	0.3944940749999999	0.2800704222222222	0.3489326399999999	0.3623695642857143	0.367430775	0.4830408791666667	0.46625461304347826
0.0.3.0.0.1.0.0.0.2.1.0.0.0.1.0	0.5381204582733812	0.5161163052631579	0.4877715652173914	0.46801792499999995	0.46206587619047634	0.453917345652174	0.4907851620689655	0.5055104772727275	0.5073761651376145	0.5039537345794391	0.5014902857142857	0.503348223300971	0.5482307499999999	0.5954047962962963	0.548443157142857	0.5331186789473683	0.5134211352941176	0.4493234846153846	0.3979421799999999	0.3223756	0.5185382153846154	0.4503268846153845	0.4201139818181818	0.4189281454545454	0.3979421799999999	0.44728943333333326	0.5563844523809522	0.5500567263157895	0.4909183387096774	0.4822576827586207	0.4740277857142857	0.40196338888888894	0.4652936846153847	0.4486787	0.7140741666666667	0.6046142897435896	0.46430948823529405	0.43368065999999994	0.3889259599999999	0.35784023333333337	0.3088042	0.32392129999999986	0.4094273428571429	0.3245148666666666	0.3889259599999999	0.42343760714285705	0.43867682499999994	0.5409012791666665	0.5259004826086955
0.0.3.0.0.1.0.0.0.2.1.0.0.0.2	0.4467961730215827	0.4192584337719295	0.38666886304347836	0.3807387474999998	0.37107071190476204	0.336977143478261	0.3885648068965517	0.4118875986363636	0.4128943610091742	0.40770591542056067	0.4048100242857142	0.4047906752427185	0.45483718000000006	0.5478518296296295	0.5017661619047619	0.4862596	0.4760349411764707	0.4080714307692307	0.35371463999999997	0.40178587499999996	0.47805575384615395	0.3963930769230769	0.3624604909090908	0.3762621818181817	0.35371463999999997	0.4029419499999999	0.5018135238095237	0.4932652315789473	0.3991058806451615	0.3864219896551724	0.3635102000000001	0.24107921111111108	0.34833642307692314	0.3457359541666668	0.5189348	0.5609084589743589	0.42747589411764697	0.39792887999999993	0.3489326399999999	0.479625325	0.6544021	0.27987367499999993	0.43582002499999994	0.31981017777777776	0.3489326399999999	0.38513212857142853	0.3939870999999999	0.4969976125000001	0.48180495217391306
0.0.3.0.0.1.0.0.0.2.1.0.0.1	0.4287042438848926	0.40200680701754365	0.36297029999999997	0.35348539999999984	0.3673008000000001	0.30800886956521756	0.38072320000000004	0.39555238272727256	0.3963270743119266	0.3908289598130841	0.387611602857143	0.3864917233009709	0.44439759499999976	0.5386042666666666	0.5015408761904762	0.48601059999999996	0.4757566470588235	0.411328523076923	0.3579488599999999	0.52566292	0.5052039692307693	0.39965016923076924	0.36630978181818186	0.38011147272727264	0.3579488599999999	0.40647046666666664	0.49216538095238094	0.482601494736842	0.39353716451612897	0.38046922413793094	0.34815502857142877	0.28018137	0.33180008461538457	0.33854302916666656	0.562334	0.5567838487179486	0.42996661176470585	0.40075169333333327	0.38893263999999994	0.58370026	0.72352168	0.42813316	0.5128902399999999	0.39206337999999996	0.38893263999999994	0.3881565714285714	0.39751561666666657	0.49663545833333334	0.48364591739130436
0.0.3.0.0.1.0.0.0.2.1.0.0.1.0	0.6496082460431658	0.6518812385964914	0.6342199304347826	0.63799735	0.6643837285714287	0.6146407695652174	0.6941224068965517	0.6543550545454546	0.6555876697247709	0.6544446542056077	0.6541650380952382	0.6554217514563109	0.6960069099999999	0.7169038296296295	0.7171980809523809	0.7136156052631579	0.7182624823529411	0.7284515384615385	0.7577357200000001	0.7562892	0.7266931153846155	0.716587776923077	0.7319142000000001	0.7459350090909092	0.75773572	0.7566517	0.7205769238095238	0.7298700263157895	0.6922007000000001	0.6963323034482758	0.6697486428571429	0.657934	0.676037	0.7047155624999999	0.6410310333333333	0.7201282871794872	0.7403535647058823	0.73890316	0.76921678	0.7818063	0.8151337000000001	0.7593617500000001	0.7434221571428572	0.7675224222222222	0.76921678	0.7452938571428572	0.7350363833333333	0.7466425624999999	0.7445228956521739
0.0.3.0.0.1.0.0.0.2.1.0.0.2	0.4268134805755398	0.4012521219298242	0.3599896913043479	0.3500576999999999	0.3640363238095239	0.3063783173913045	0.385052751724138	0.39477025454545434	0.3956199770642199	0.3901086457943924	0.38687756857142863	0.3865100165048546	0.44753652	0.537036037037037	0.49952458095238095	0.48378206315789474	0.4732659294117646	0.4080714307692307	0.35371463999999997	0.5214287	0.4744347384615384	0.3963930769230769	0.3624604909090908	0.3762621818181817	0.35371463999999997	0.4029419499999999	0.4901490857142857	0.48037295789473666	0.3975873903225807	0.3847987758620688	0.3601478285714287	0.3169712899999999	0.3447154076923078	0.3437745708333333	0.562334	0.5556981512820511	0.42747589411764697	0.39792887999999993	0.3489326399999999	0.58370026	0.72352168	0.42389893999999995	0.5486560199999999	0.38782916	0.3489326399999999	0.38513212857142853	0.3939870999999999	0.49487120000000007	0.48180495217391306
0.0.3.0.0.1.0.0.0.3	0.27897102302158305	0.24794523157894777	0.3954356466666664	0.45471769000000006	0.4409356433333331	0.11255838695652176	0.2708347099999998	0.2370486481818187	0.2364513834862384	0.2288446953271026	0.22323122380952365	0.2196860728155341	0.27351612000000003	0.3830438033333333	0.5005367000000002	0.5453515200000001	0.5754145366666668	0.6762972700000001	0.7211568133333334	0.80719506	0.6644563733333334	0.69771574	0.72860703	0.7138552266666667	0.7278234800000001	0.6763419933333334	0.5310932033333334	0.5619844933333333	0.24519185806451615	0.2509228766666668	0.6302365400000001	0.7600604566666667	0.6448775633333333	0.3450037800000001	0.7716867766666666	0.33225674102564107	0.5712366633333334	0.6227181500000001	0.72572824	0.8286936066666667	0.8789923066666667	0.7726383	0.8168205933333333	0.7469492733333334	0.7190615733333334	0.6384600899999999	0.6987058766666667	0.4368080566666668	0.44737055333333353
0.0.3.0.0.1.0.0.0.3.0	0.2940382521582736	0.26216680131578973	0.36832310892857123	0.43183958392857147	0.40442005535714276	0.13852111304347836	0.2469927103448274	0.25089217772727324	0.250421917889908	0.24307636121495313	0.237733969047619	0.23447042475728141	0.2796399500000001	0.34772383214285707	0.46486075000000016	0.5128766285714287	0.5450870035714286	0.6531756464285714	0.7012394428571429	0.7934232785714286	0.6404889714285715	0.6761240071428571	0.7092218178571428	0.6934163142857144	0.7083823	0.6532235642857143	0.5063481892857143	0.5394460000000001	0.24519185806451615	0.22509263103448285	0.6038248642857144	0.7429219178571429	0.619511675	0.2982183357142858	0.7553786892857143	0.33225674102564107	0.5406107107142858	0.5957694464285714	0.7061374	0.8164574357142858	0.8703489	0.7563981785714287	0.80373635	0.7288742214285715	0.6989945428571429	0.6126358107142857	0.6771848678571429	0.39658006071428586	0.40789702142857165
0.0.3.0.0.1.0.0.0.3.0.0	0.6513208449640289	0.6439143364035091	0.6183901326086957	0.6212515975	0.6087489357142857	0.6116061717391305	0.6859022551724138	0.6391303813636364	0.6394788307339452	0.6381863649532713	0.6384743452380954	0.6371088441747574	0.6919120649999999	0.7246628777777777	0.7004681714285714	0.6924640315789472	0.6920120764705882	0.6542543384615385	0.66362392	0.6366409	0.7191823923076923	0.6419155923076922	0.6481475636363636	0.6627297181818181	0.6636239199999999	0.6824378499999999	0.6967849142857143	0.7061686157894738	0.6624812999999999	0.6662634758620689	0.6998262571428572	0.6592766666666667	0.7032331923076924	0.6867485	0.7703558333333334	0.7051329615384615	0.6727672882352941	0.6589352599999999	0.6815407	0.6771395499999999	0.708504025	0.635403025	0.6482081714285715	0.6483565333333332	0.6815407	0.6629961142857143	0.6586019249999999	0.6852778583333333	0.6853714565217391
0.0.3.0.0.1.0.0.0.3.0.1	0.35101301546762576	0.31982331973684197	0.30523509347826094	0.2870899124999998	0.2844676261904763	0.20314214565217392	0.28248484482758607	0.31064529681818154	0.3107232307339448	0.30362504439252325	0.29874666047619025	0.29666782864077657	0.33122951999999994	0.37835526666666663	0.3488625428571429	0.3446074631578948	0.31771784705882355	0.3876918142857141	0.47570737142857134	0.6326163714285714	0.3486422857142857	0.4139608714285714	0.4735291142857142	0.447260057142857	0.47570737142857134	0.38846248571428554	0.41224162857142843	0.39426471578947353	0.30041911290322576	0.2809292379310345	0.20764972857142872	0.4858438357142857	0.23902335000000008	0.21826554583333335	0.5240486	0.39654992051282056	0.3453095058823529	0.339446	0.49783864285714274	0.7026430428571429	0.8025154857142858	0.5629522571428571	0.6520644571428571	0.5371881285714286	0.49783864285714274	0.3224718999999999	0.4179001428571427	0.38966923749999993	0.37454616086956516
0.0.3.0.0.1.0.0.0.3.0.1.0	0.3636895269784174	0.3337290486842104	0.32474237173913056	0.30952328249999994	0.3058327404761906	0.22159143695652184	0.3031744999999999	0.3250566886363634	0.32518463073394477	0.31835675093457927	0.3137589709523807	0.3112050597087377	0.34622951999999985	0.39317008148148147	0.3679101619047619	0.36566009473684213	0.34124725882352935	0.3713604153846154	0.4216585999999999	0.6047191000000001	0.3293070769230767	0.39965016923076924	0.4191173	0.3884700666666666	0.4216585999999999	0.3198728999999999	0.4312892476190475	0.41531734736842085	0.3197739516129031	0.30161889310344825	0.22193544285714295	0.40015114166666665	0.19587130000000008	0.24326554583333337	0.44472336666666656	0.4068063307692309	0.3688389176470587	0.36611266666666653	0.44747841666666666	0.6530835500000001	0.7696014	0.5234443	0.5940752	0.49338614999999997	0.44747841666666666	0.3510433285714285	0.3542168333333332	0.40633590416666665	0.39193746521739126
0.0.3.0.0.1.0.0.0.3.0.2	0.3591676097122296	0.3335427872807015	0.25592256304347816	0.21781093250000005	0.22497765952380944	0.22524588478260876	0.3275012517241379	0.32484482409090887	0.3246356105504584	0.3186772257009344	0.31352497476190444	0.3110681956310676	0.3632144075000002	0.330142137037037	0.29401614285714306	0.29046229473684226	0.2507858058823531	0.39311504375000006	0.477169025	0.6384907375	0.37091336250000007	0.44310688749999994	0.50102805625	0.4635362125000001	0.4896690250000001	0.3931412375000001	0.35025331904761914	0.3306346526315792	0.3375601967741938	0.3238312000000001	0.41777977499999996	0.6583671874999999	0.4409805374999999	0.27198107083333356	0.66525928125	0.34032651794871804	0.24341308823529428	0.2926541937500001	0.4857404500000001	0.6788005125000001	0.773110575	0.5736968125	0.6565962750000001	0.5255298875000001	0.47324045000000003	0.32217033125000005	0.43513118125000005	0.30026458750000007	0.28125435217391326
0.0.3.0.0.1.0.0.0.3.0.2.0	0.4776073528776976	0.4533891188596493	0.3795926021739129	0.3600314775	0.3509640547619045	0.38498840652173916	0.4533898517241378	0.44245136409090935	0.44332110963302773	0.439581145327103	0.43673182619047646	0.43666741310679624	0.5077850125	0.5276374703703703	0.47716318095238086	0.4619669157894736	0.44246744117647063	0.3644108076923077	0.30822042000000005	0.2679788000000001	0.4484514153846154	0.3653623076923077	0.33422260909090906	0.3330981090909091	0.30822042000000005	0.3604383	0.4781985761904761	0.47204783157894736	0.4572065838709677	0.45172906206896535	0.49614389999999997	0.44270279999999995	0.48594052307692315	0.41819098749999994	0.6714151666666668	0.5233688512820512	0.3631189588235294	0.32866446000000005	0.26560138	0.19291246666666673	0.44440596666666665	0.22989360000000014	0.30936288571428583	0.22983088888888892	0.26560138	0.3144446499999999	0.3507998916666667	0.44111322916666673	0.42230179565217396
0.0.3.0.0.1.0.0.0.3.0.2.1	0.5126763514388488	0.49107198464912283	0.42687522826086954	0.4057426474999999	0.3987584880952382	0.4307574326086957	0.48224933448275853	0.48036037318181835	0.4815779077981649	0.47855302383177545	0.47644602619047594	0.477152762621359	0.5371437100000002	0.5535325555555557	0.5004866904761905	0.48244582631578947	0.4618875294117648	0.3822847538461539	0.32506766	0.23083597142857148	0.4661118615384616	0.3800257461538462	0.3457440454545455	0.34841378181818183	0.32506766	0.38286886666666664	0.504696142857143	0.49797204210526314	0.48335451612903224	0.4774772344827587	0.5289685142857142	0.4828988444444443	0.5212901076923077	0.44684678750000006	0.7114565666666667	0.5553818948717949	0.3827104705882354	0.34415521333333343	0.27878194	0.19809766666666662	0.3949615333333333	0.2383658500000001	0.31904545714285715	0.20094202222222224	0.27878194	0.33104188571428583	0.3701633333333334	0.4760161250000001	0.45804032173913045
0.0.3.0.0.1.0.0.0.3.1	0.34040630647482006	0.3173950499999999	0.24169699999999994	0.20145153500000001	0.23447766190476182	0.19526121521739148	0.33325940689655176	0.3090239145454544	0.30866955504587135	0.302412739252336	0.29695068857142815	0.2941720786407763	0.35858571000000006	0.33279552962962955	0.31001267619047634	0.30814267368421067	0.2721583470588237	0.41582336875000003	0.49987735	0.6611990624999999	0.37091336250000007	0.46410233749999996	0.52202350625	0.4862445375000001	0.5123773500000001	0.41584956250000005	0.3536648238095239	0.33440526315789487	0.34284877741935504	0.32948451034482784	0.41264453749999996	0.65323195	0.4383945374999999	0.2816535625000002	0.63470608125	0.34894003589743583	0.26478562941176487	0.3153625187500001	0.4857404500000001	0.6788005125000001	0.773110575	0.5964051375	0.6793046	0.5482382125	0.47324045000000003	0.34487865625	0.45783950625000003	0.3154034708333334	0.29705144782608717
0.0.3.0.0.1.0.0.0.4	0.37516923489208664	0.3437965232456138	0.23216070217391283	0.26198480749999997	0.20417254523809514	0.2745146913043478	0.33188355517241397	0.33339468772727265	0.3347790426605505	0.32901025467289735	0.32549592142857164	0.32536685194174775	0.4001867425000001	0.45055967407407416	0.3895641333333335	0.36712060000000013	0.38682206470588243	0.40003395333333336	0.49231362666666667	0.61439012	0.4837432266666668	0.34628468	0.4086618066666666	0.4624110800000001	0.49231362666666667	0.43935065333333345	0.39371875238095255	0.3791447736842106	0.34221681290322603	0.3291164862068968	0.4294894733333333	0.5793195266666666	0.45619276	0.3081949125000002	0.70088538	0.4693607794871796	0.31757006470588245	0.2795423800000001	0.4881231466666667	0.6573872133333334	0.7579846133333333	0.5452766	0.6316751466666667	0.49389854666666666	0.4881231466666667	0.3110262600000001	0.4315178333333335	0.40628176250000003	0.3868670043478263
0.0.3.0.0.1.0.0.0.5	0.2910737363309356	0.26349030394736883	0.312383671153846	0.38078602884615376	0.35125730576923075	0.14306303478260873	0.26768236551724134	0.2522638077272734	0.2529038426605503	0.24560467710280365	0.24031044333333318	0.23852728689320368	0.29463995	0.33838027037037033	0.43908080769230784	0.49079021538461554	0.5254783115384616	0.6418814653846154	0.6936424769230769	0.7929173769230768	0.6282188923076923	0.6665950846153846	0.7022388807692308	0.6852175692307693	0.7013347846153846	0.6419330692307692	0.48375958846153855	0.5194033846153847	0.2645466967741936	0.24578228620689668	0.5810421615384616	0.7231466807692308	0.59793565	0.267312053846154	0.7365616653846154	0.3425131512820513	0.5206576884615385	0.5800594038461538	0.6989172	0.802338776923077	0.8603757384615385	0.7530441923076923	0.7886391461538462	0.7234030076923077	0.6912248923076922	0.5982231807692308	0.66773755	0.36554775769230774	0.37773525384615403
0.0.3.0.0.1.0.0.0.6	0.3400940528776977	0.31522456447368397	0.22617331521739115	0.18379930749999995	0.19664090714285698	0.20197827826086967	0.32123549310344823	0.30586048409090916	0.3069922316513758	0.3007040640186912	0.2952094671428567	0.29449231116504826	0.35716604750000003	0.330142137037037	0.29401614285714306	0.29046229473684226	0.29240881666666685	0.46054670555555566	0.5352613555555557	0.6786584333333334	0.44081187777777786	0.5049838999999999	0.5564693833333334	0.5231433000000001	0.5463724666666667	0.460569988888889	0.35025331904761914	0.3306346526315792	0.3316986806451614	0.31756544137931053	0.4761577777777777	0.6900132555555556	0.4967806777777777	0.26440994583333344	0.6923578611111111	0.34032651794871804	0.2854456944444447	0.3712481722222223	0.5428804	0.7144893444444445	0.7983205111111111	0.6210638333333334	0.6947522444444445	0.578248788888889	0.531769288888889	0.3974847388888889	0.49789438333333336	0.30026458750000007	0.28125435217391326
0.0.3.0.0.1.0.0.1	0.18459853705035945	0.15289035043859622	0.5297410266666667	0.5964076933333333	0.5532666666666666	0.13820710760869548	0.4263578200000002	0.1387633768181813	0.13836212339449494	0.13528944065420512	0.12991839476190437	0.12599170339805787	0.22881972444444443	0.467692168888889	0.5603058111111112	0.6003058111111111	0.6447502555555555	0.7169348688888889	0.7777777777777778	0.84804598	0.7278153866666666	0.7169348688888889	0.7555555555555555	0.76	0.7822222222222222	0.7377777777777778	0.5692242355555557	0.6078449222222222	0.37901272888888893	0.41763341555555566	0.7365827422222222	0.8296938644444445	0.7573989044444445	0.5211562844444446	0.8374211533333333	0.23976836222222242	0.6324904244444445	0.6769348688888889	0.7822222222222222	0.8666666666666667	0.9111111111111111	0.8222222222222222	0.8444444444444444	0.8036015355555556	0.7777777777777778	0.6933333333333334	0.7377777777777778	0.5078912	0.5149211155555555
0.0.3.0.0.1.0.0.1.0	0.31105835035971197	0.29525759736842105	0.34664598260869595	0.3134966950000001	0.3245316809523813	0.3448085326086957	0.16835165172413824	0.28435956181818167	0.2829312174311922	0.2825607607476631	0.27948206380952345	0.2783069582524268	0.1829148650000002	0.14920261851851868	0.10355504285714312	0.10392925789473695	0.06284158235294113	0.09404389285714287	0.2857142857142857	0.5115763642857143	0.1251208857142856	0.15878310714285715	0.2790249285714286	0.22857142857142854	0.29999999999999993	0.15714285714285714	0.12368636666666666	0.12004206315789456	0.15327963870967753	0.15293290689655192	0.18482843571428587	0.48411418571428566	0.2517375285714287	0.13280143333333372	0.5299395357142856	0.183806658974359	0.04857089999999997	0.05504701999999995	0.3220779142857142	0.5935064857142858	0.7363636285714286	0.4285714285714286	0.5	0.39079713571428576	0.30779219999999996	0.04740258571428568	0.16818181428571422	0.12993948333333316	0.1058649478260868
0.0.3.0.0.1.0.0.1.0.0	0.39030881798561134	0.37128714736842117	0.41524486521739146	0.39238540999999993	0.3959092095238097	0.4271514456521739	0.25506138275862067	0.36065245363636356	0.35992404403669687	0.3609927056074763	0.35940795047619034	0.3597848038834951	0.30053283	0.32345145555555554	0.2641461285714285	0.23968239473684205	0.2145656764705881	0.10074751538461535	0.24942526666666665	0.43017242499999997	0.2562309230769231	0.09407411538461541	0.15886241666666667	0.16609193333333339	0.24942526666666665	0.16551720000000003	0.24306278571428575	0.2519844210526315	0.23648317419354836	0.24187461724137937	0.29812889285714306	0.39813321666666657	0.3161947538461539	0.2319393333333334	0.649871925	0.3370278692307691	0.15364186470588237	0.10792056666666672	0.2751828333333334	0.5257575666666667	0.6924242333333332	0.33333333333333337	0.41666666666666663	0.28926332499999996	0.2751828333333334	0.10405281428571433	0.09563738333333338	0.2585983833333333	0.24011771304347818
0.0.3.0.0.1.0.0.1.0.1	0.32472085467625866	0.31189566140350866	0.35820870869565247	0.32679382999999995	0.3371956190476193	0.3518364608695652	0.16835165172413824	0.3016026463636362	0.3003324954128437	0.3002872962616817	0.29754624761904735	0.296721902912621	0.19586456250000006	0.16760166666666676	0.10355504285714312	0.10392925789473695	0.06284158235294113	0.024354961538461506	0.09090909090909094	0.3783699181818182	0.0578224923076921	0.09407411538461541	0.08239536363636368	0.018181818181818077	0.10909090909090902	0.016666666666666607	0.14734228571428565	0.1461880789473684	0.15331878709677438	0.152974755172414	0.18482843571428587	0.3434180545454545	0.19417887692307712	0.13280143333333372	0.4017412272727272	0.22360771025641024	0.04857089999999997	0.05504701999999995	0.13719007272727268	0.48264461818181814	0.6644627999999999	0.2727272727272727	0.36363636363636365	0.2246509	0.1190082545454545	0.04740258571428568	0.029545449999999973	0.1939350999999997	0.17193227826086932
0.0.3.0.0.1.0.0.1.1	0.31122960791366894	0.29551215	0.327004386956522	0.34316188000000003	0.30347101428571455	0.3565181999999999	0.1543870172413796	0.28462337090909073	0.2831974467889905	0.28283196635513996	0.28020980952380914	0.27904883495145594	0.18058502750000005	0.1481745925925927	0.07857737619047622	0.07632236315789465	0.08530146470588229	0.05372557692307689	0.1256198181818181	0.41308064545454537	0.0578224923076921	0.05372557692307689	0.03471072727272717	0.05289254545454536	0.1438016363636362	0.0484848333333332	0.12236461904761897	0.1185811842105261	0.13702929032258082	0.13556184482758626	0.19430614285714298	0.3554805909090909	0.20438563846153857	0.14952537500000018	0.36944033636363627	0.21272230000000003	0.07103078235294102	0.0805015533333332	0.13719007272727268	0.48264461818181814	0.6644627999999999	0.3074379999999999	0.39834709090909093	0.25936162727272716	0.1190082545454545	0.07467529999999989	0.061363616666666565	0.209844183333333	0.18853306086956512
0.0.3.0.0.1.0.0.1.2	0.4992000442446043	0.47981241184210544	0.506477841304348	0.4819524275000001	0.4849799452380954	0.4981765260869566	0.35595771379310326	0.46945580227272743	0.4688081573394496	0.46721108364485986	0.4672882890476192	0.46781815873786425	0.42284598250000005	0.4470837148148148	0.3818947238095237	0.36197205263157883	0.34002217058823525	0.25208586923076914	0.19241381999999996	0.11428571428571443	0.37611291538461544	0.24860678461538466	0.21281629090909082	0.2169279363636364	0.19241381999999996	0.25553820000000005	0.39112849047619047	0.3854099631578948	0.35706412580645175	0.3509682379310345	0.40185899999999997	0.3182731444444443	0.39298102307692306	0.3175930499999998	0.6127691666666666	0.4689101512820516	0.2599668529411766	0.21847442000000006	0.19241381999999996	0.06363633333333318	0.33333333333333337	0.09772724999999993	0.12055530000000003	0.08888888888888902	0.19241381999999996	0.20550830714285706	0.23975969166666677	0.3878526916666666	0.3672520826086956
0.0.3.0.0.1.0.0.1.3	0.40660403381294963	0.39037087719298236	0.42324502608695647	0.40213047	0.4063677190476189	0.4318692695652172	0.25192980689655164	0.3811415109090909	0.38060107431192647	0.3815044635514018	0.3804905866666667	0.38127681165048544	0.318580725	0.3473527407407405	0.27181754761904753	0.24816133157894726	0.22365658235294106	0.1126356230769231	0.09931032000000006	0.24629050000000008	0.2681190307692307	0.10646640769230764	0.09704080000000015	0.10433169090909089	0.09931032000000006	0.16551720000000003	0.27379300952380947	0.2859494052631578	0.2442543548387096	0.2501817413793104	0.3058026857142859	0.20944796666666654	0.31275583076923097	0.22887492083333327	0.5249908000000001	0.3842824897435898	0.16273277058823532	0.11822359333333332	0.13021939999999999	0.36767675555555557	0.5898989777777778	0.11111111111111116	0.23939393333333336	0.058411700000000066	0.13021939999999999	0.10405281428571433	0.09563738333333338	0.32851347499999994	0.3061850434782608
0.0.3.0.0.1.0.0.2	0.4417579276978416	0.42718169254385974	0.5012566326086956	0.4841075825000001	0.4869307595238095	0.4686688630434782	0.29561234482758625	0.4179375822727275	0.41800829128440364	0.41919751168224295	0.41753398333333336	0.41985086941747574	0.3496622225000001	0.4115629629629629	0.345842519047619	0.32657782631578935	0.3049742999999999	0.21964940769230767	0.23594850999999983	0.19785354285714274	0.3277229230769231	0.21678028461538468	0.2168599272727273	0.22025070909090905	0.23594850999999983	0.2847666083333332	0.35428529523809515	0.3688056157894737	0.2741392	0.2781251965517242	0.2583300571428572	0.1430555555555555	0.27820159999999994	0.27061075	0.5339318999999999	0.4491417615384614	0.2633250294117646	0.22792075333333328	0.24313734999999992	0.19275476666666658	0.5037433	0.1627213624999999	0.16398755714285707	0.21648264444444432	0.24313734999999992	0.22868132857142864	0.21984746666666666	0.41563032916666653	0.3973421608695651
0.0.3.0.0.1.0.0.3	0.2878374525179853	0.2654690315789473	0.3899245041666669	0.4491996958333334	0.43159117083333354	0.2711779999999998	0.09849066896551728	0.25564719454545437	0.25390739449541266	0.24829348411214947	0.24493023428571425	0.2437222213592234	0.1365969374999999	0.17525660370370366	0.23794895000000016	0.31294895	0.36060605833333337	0.527272725	0.6000000000000001	0.7416666666666667	0.49393939166666667	0.56294895	0.61294895	0.5856060583333333	0.6083333333333334	0.5249999999999999	0.3069039541666667	0.35690395416666665	0.10135563870967734	0.08075947586206889	0.44296875	0.6429687500000001	0.4666666666666667	0.03333333333333355	0.6333333333333333	0.21615100256410258	0.36893939166666667	0.45227272500000004	0.6083333333333334	0.75	0.8333333333333334	0.6833333333333333	0.727272725	0.6583333333333334	0.6000000000000001	0.47727272499999995	0.5606060583333334	0.1943711916666665	0.20886043749999994
0.0.3.0.0.1.0.1	0.1230451942446038	0.08757592105263146	0.7161823302631578	0.7556560144736842	0.7345	0.43553495	0.6297640671052631	0.07347891999999967	0.07247872660550414	0.06817457850467246	0.0694731419047615	0.06503156504854346	0.5000219263157895	0.6697495684210526	0.7297640671052632	0.753448277631579	0.7797640671052631	0.8323956460526316	0.868421052631579	0.910027225	0.8289473684210527	0.8323956460526316	0.8552631578947368	0.8578947368421053	0.8710526315789473	0.8447368421052631	0.7438780763157895	0.7667455881578947	0.5955535407894736	0.618421052631579	0.8157894736842105	0.881578947368421	0.8289473684210527	0.6868421052631579	0.8842105263157894	0.543346525	0.7823956460526316	0.8087114355263157	0.8710526315789473	0.9210526315789473	0.9473684210526316	0.8947368421052632	0.9078947368421053	0.8837114355263158	0.868421052631579	0.8184210526315789	0.8447368421052631	0.7207639618421051	0.7253395131578947
0.0.3.0.0.1.0.1.0	0.2208871323741003	0.1945058956140353	0.5409507828571429	0.6078689742857143	0.5695222114285715	0.2471361195652172	0.19605911714285718	0.18210358090909062	0.18001067522935754	0.1777164700934577	0.1811015457142855	0.17882751067961133	0.06459804499999999	0.2995206457142857	0.41320197428571437	0.46463054571428575	0.5217734028571428	0.6360591171428571	0.7142857142857143	0.8046305457142857	0.6285714285714286	0.6360591171428571	0.6857142857142857	0.6914285714285714	0.72	0.6628571428571428	0.46048540571428564	0.5101405742857141	0.12177340285714278	0.17142857142857137	0.6	0.7428571428571429	0.6285714285714286	0.32000000000000006	0.7485714285714286	0.14823547179487184	0.5274876885714286	0.5846305457142857	0.72	0.8285714285714285	0.8857142857142857	0.7714285714285715	0.8	0.7474876885714286	0.7142857142857143	0.6057142857142856	0.6628571428571428	0.43614024571428556	0.4460757285714285
0.0.3.0.0.1.0.1.0.0	0.33748899964028756	0.3197207267543859	0.3588643108695655	0.3309938375	0.33559390238095266	0.3480347347826087	0.18011778965517267	0.3097122595454542	0.30851650871559577	0.30653951635513976	0.31237836428571386	0.3118420218446598	0.22427295000000025	0.20019780370370355	0.14546436190476209	0.15025008421052632	0.11412218235294114	0.15631319285714285	0.2857142857142857	0.5259398428571429	0.15549423571428556	0.2216470857142856	0.309992957142857	0.2589447785714285	0.29999999999999993	0.15714285714285714	0.1892516047619046	0.16900662631578933	0.19172756774193567	0.1786343724137931	0.21007997857142868	0.5093657285714286	0.24668712142857163	0.12806598333333363	0.5218216214285714	0.24454256923076922	0.08166968823529408	0.09255897999999996	0.29999999999999993	0.5714285714285714	0.7142857142857143	0.4285714285714286	0.5303733500000001	0.3830827	0.2857142857142857	0.07323049285714289	0.2160876357142857	0.18105631666666644	0.1584935478260867
0.0.3.0.0.1.0.1.0.0.0	0.35002307374100694	0.33429987675438577	0.3797580326086959	0.35502161749999994	0.35847750238095255	0.36717724782608696	0.2008074448275864	0.324821560454545	0.3233156922018344	0.3216153200934575	0.3277413261904758	0.3269984412621354	0.23927295000000015	0.2150126185185185	0.16451198095238107	0.17130271578947376	0.13765159411764705	0.12218343846153856	0.20000000000000007	0.48026314999999997	0.12130148461538448	0.1925430153846155	0.22832511666666677	0.16876890833333336	0.21666666666666667	0.04999999999999993	0.20829922380952381	0.19005925789473677	0.21108240645161314	0.19932402758620693	0.22436569285714292	0.42759335	0.20412459230769242	0.15306598333333354	0.44212522499999996	0.25479897948717944	0.10519909999999999	0.11922564666666668	0.21666666666666667	0.5	0.6666666666666667	0.3666666666666667	0.4521022416666667	0.31359648333333334	0.20000000000000007	0.10180192142857147	0.1187689083333332	0.19772298333333305	0.17588485217391292
0.0.3.0.0.1.1	0.08260772302158248	0.0457249438596492	0.7638297872340426	0.7957446808510639	0.7808510638297872	0.5221476063829786	0.69853265	0.03284221454545444	0.03146920733944936	0.026398526168224246	0.026901355238095226	0.021633141747572804	0.5823092457446808	0.7206071180851064	0.7793837138297872	0.8006603095744681	0.821936905319149	0.8644900968085106	0.8936170212765957	0.9272560542553192	0.8617021276595744	0.8644900968085106	0.8829787234042553	0.8829787234042553	0.8936170212765957	0.8723404255319149	0.7844369053191489	0.8029255319148936	0.6730007351063829	0.6914893617021276	0.851063829787234	0.9042553191489362	0.8617021276595744	0.7446808510638299	0.9042553191489362	0.5878943521276596	0.821936905319149	0.8432135010638298	0.8936170212765957	0.9361702127659575	0.9574468085106383	0.9148936170212766	0.925531914893617	0.9059794585106383	0.8936170212765957	0.851063829787234	0.8723404255319149	0.7446808510638299	0.7553191489361702
0.0.3.0.0.1.1.0	0.09857864748201406	0.06519826403508766	0.7533333333333334	0.7866666666666666	0.7711111111111111	0.5115136422222222	0.6851341011111112	0.05302365545454524	0.05183579908256852	0.04714580186915873	0.04804381714285699	0.04318613689320383	0.5642809288888888	0.7087253733333334	0.7695785455555556	0.7918007677777779	0.81402299	0.8584674344444445	0.8888888888888888	0.92402299	0.8555555555555556	0.8584674344444445	0.8777777777777778	0.8777777777777778	0.8888888888888888	0.8666666666666667	0.7753920400000001	0.7947023833333333	0.6584674344444444	0.6777777777777778	0.8444444444444444	0.9	0.8555555555555556	0.7333333333333334	0.9	0.5937090344444445	0.81402299	0.8362452122222223	0.8888888888888888	0.9333333333333333	0.9555555555555556	0.9111111111111111	0.9222222222222223	0.9018007677777777	0.8888888888888888	0.8444444444444444	0.8666666666666667	0.7507005377777778	0.7550483644444445
0.0.3.0.0.1.1.0.0	0.31323928848920846	0.29135330964912287	0.311207291304348	0.32499522000000014	0.28616943333333345	0.33923823043478263	0.1367959448275864	0.2803133	0.27884783394495394	0.2763162869158877	0.2815794542857142	0.2804450747572813	0.1890303550000001	0.158913562962963	0.10190843333333333	0.1126356368421052	0.12588688823529404	0.27427404375	0.38749999999999996	0.5851973625	0.27355745624999994	0.26177404375	0.33907668125	0.33907668125	0.375	0.26249999999999996	0.13617186666666659	0.110339547368421	0.160829712903226	0.14560563103448287	0.2980091812500001	0.5598842125	0.33013418125000016	0.1096635250000002	0.55399023125	0.2133970692307693	0.08166968823529408	0.13677404375000002	0.375	0.625	0.75	0.5	0.58907668125	0.4601973625	0.38749999999999996	0.17657668125000003	0.30157668125000003	0.16438964999999994	0.14110224347826072
0.0.3.0.0.1.1.0.0.0	0.33605015071942435	0.3179663407894737	0.3588643108695654	0.3309938375	0.33559390238095255	0.3480347347826087	0.1732212379310346	0.3078940777272725	0.30668164633027495	0.3046703574766352	0.3104736023809521	0.3099002742718443	0.21927295000000013	0.19279039629629624	0.14546436190476175	0.16077639999999993	0.12588688823529404	0.17059890714285708	0.29999999999999993	0.5259398428571429	0.1697799499999999	0.2216470857142856	0.309992957142857	0.24465906428571427	0.2857142857142857	0.15714285714285714	0.17972779523809512	0.15848031052631573	0.19817918064516138	0.18553092413793104	0.21007997857142868	0.5093657285714286	0.24668712142857163	0.11973265000000011	0.5075359071428571	0.234286158974359	0.08166968823529408	0.07922564666666665	0.2857142857142857	0.5714285714285714	0.7142857142857143	0.4285714285714286	0.5303733500000001	0.3830827	0.29999999999999993	0.05894477857142866	0.20180192142857145	0.16438964999999994	0.14110224347826072
0.0.3.0.0.1.1.0.1	0.3278302154676257	0.31064621710526286	0.3612279065217393	0.33371197249999995	0.3410868452380954	0.3380789326086957	0.17091061724137913	0.3024671868181815	0.3012049674311925	0.2990913107476634	0.30478828809523795	0.30410456553398035	0.20616186000000014	0.1594826185185183	0.11832748571428575	0.1307830105263158	0.09236486470588234	0.28563766874999996	0.39886362499999994	0.6090609874999999	0.21407668125	0.342804825	0.4201074625	0.36294030624999996	0.39886362499999994	0.27386362499999994	0.18760939523809517	0.16719155263157892	0.19188860000000008	0.17880651034482775	0.28526835625	0.5941241625	0.3172996062500001	0.11994064999999987	0.52211314375	0.2104784205128204	0.11054667647058825	0.17995584374999996	0.394318175	0.644318175	0.769318175	0.5238636249999999	0.6129403062500001	0.5033791624999999	0.394318175	0.21975848124999997	0.32544030625	0.1841648333333331	0.16244610434782591
0.0.3.0.0.1.1.0.2	0.3331724528776977	0.31445756885964904	0.3501686586956524	0.3209938375000001	0.32607009285714306	0.3436869086956522	0.1732212379310346	0.30425771409090885	0.30301192155963286	0.3009320397196258	0.3066640785714282	0.3060167791262133	0.21427295000000002	0.18538298888888882	0.13594055238095237	0.15025008421052632	0.11412218235294114	0.26177404375	0.375	0.5851973625	0.2610574562499999	0.3189411999999999	0.3962438374999999	0.33907668125	0.375	0.25	0.17020398571428552	0.1479539947368419	0.19172756774193567	0.1786343724137931	0.3088199812500001	0.5706950125	0.34085123125000016	0.11973265000000011	0.5690939187499999	0.22915795384615378	0.06990498235294118	0.13677404375000002	0.375	0.625	0.75	0.5	0.58907668125	0.4601973625	0.375	0.17657668125000003	0.30157668125000003	0.15605631666666664	0.13240659130434784
0.0.3.0.0.1.1.1	0.09247259208633074	0.0565977508771931	0.7573611111111112	0.7906944444444445	0.7711111111111111	0.5146819444444444	0.6851341011111112	0.04411039636363612	0.04284076697247685	0.037982638317756834	0.03870611714285699	0.033667122330097055	0.5637452122222222	0.7081896566666668	0.7695785455555556	0.7918007677777779	0.81402299	0.8584674344444445	0.8888888888888888	0.92402299	0.8555555555555556	0.8584674344444445	0.8777777777777778	0.8777777777777778	0.8888888888888888	0.8666666666666667	0.7748563233333333	0.7941666666666667	0.6584674344444444	0.6777777777777778	0.8444444444444444	0.9	0.8555555555555556	0.7333333333333334	0.9	0.5695785455555555	0.81402299	0.8362452122222223	0.8888888888888888	0.9333333333333333	0.9555555555555556	0.9111111111111111	0.9222222222222223	0.9018007677777777	0.8888888888888888	0.8444444444444444	0.8666666666666667	0.7333333333333334	0.7444444444444445
0.0.3.0.0.1.2	0.2822465129496401	0.26887122719298207	0.33448019130434814	0.3038932750000001	0.31258086666666696	0.33285430869565236	0.1568344344827587	0.25853807181818134	0.2568728330275226	0.2560153037383175	0.2608917857142855	0.25935570388349494	0.13599143499999988	0.08512249629629642	0.09306225714285699	0.10285828421052623	0.16148983684210527	0.3324533947368421	0.4736842105263158	0.6401089	0.35535223157894724	0.379085	0.46768423684210525	0.42105263157894735	0.4736842105263158	0.368421052631579	0.05726738095238104	0.046631605263158016	0.14899622903225818	0.1483540896551725	0.3956259157894738	0.6161522578947368	0.4449273526315791	0.11973265000000011	0.6371317210526315	0.16492278974358987	0.13819501578947369	0.24345817368421052	0.4899521473684211	0.7004784631578947	0.8057416210526316	0.5789473684210527	0.631578947368421	0.5511136789473684	0.4899521473684211	0.28755980000000003	0.3765550210526316	0.12276848333333357	0.10745406956521752
0.0.3.0.0.1.3	0.2869817798561147	0.268070285964912	0.2924669217391306	0.30344379500000007	0.26656633333333357	0.33276255652173925	0.1367959448275864	0.2577080054545452	0.2560351513761465	0.2530771990654205	0.25789771714285703	0.25630349805825237	0.13886562749999987	0.08459544814814823	0.09238462380952384	0.14700385500000002	0.247003855	0.409419235	0.5	0.66815789	0.4088459649999999	0.409419235	0.47126134500000005	0.47126134500000005	0.5	0.4	0.05658974761904767	0.07126134499999992	0.15437810000000007	0.13870907931034504	0.4384073450000001	0.64790737	0.46410734500000017	0.1096635250000002	0.643192185	0.17341572051282073	0.22487377500000005	0.32487377500000003	0.51545454	0.71545454	0.81545454	0.6	0.671261345	0.58361243	0.51545454	0.35671588500000007	0.441261345	0.12276848333333357	0.10745406956521752
0.0.3.0.0.2	0.09560682949640253	0.05794608421052627	0.7603317455555556	0.7936650788888888	0.7758	0.5096047600000001	0.6844444444444444	0.042771634545454185	0.04148972293577957	0.037296119626167745	0.0380065219047615	0.038744512621358806	0.5748844144444445	0.7182099788888889	0.768888888888889	0.7888888888888889	0.8111111111111111	0.8555555555555556	0.8888888888888888	0.9222222222222223	0.8555555555555556	0.8555555555555556	0.8777777777777778	0.88	0.8911111111111111	0.8688888888888888	0.7808073855555555	0.8030296077777778	0.6555555555555556	0.6777777777777778	0.8444444444444444	0.9	0.8555555555555556	0.7355555555555555	0.9022222222222223	0.6008657111111111	0.8133333333333334	0.8355555555555556	0.8911111111111111	0.9333333333333333	0.9555555555555556	0.9111111111111111	0.9222222222222223	0.9	0.8888888888888888	0.8466666666666667	0.8688888888888888	0.7535967588888888	0.7574605577777778
0.0.3.0.1	0.05788196187050354	0.020867795614035067	0.7925233644859813	0.8205607476635515	0.8074766355140187	0.577570093457944	0.7327102803738317	0.00708116999999997	0.0054718229357797465	0.005574099999999915	0.024265688785046646	0.03738317757009346	0.6261682242990654	0.7476635514018692	0.8037383177570093	0.822429906542056	0.8411214953271028	0.8785046728971962	0.9065420560747663	0.9345794392523364	0.8785046728971962	0.8785046728971962	0.897196261682243	0.897196261682243	0.9065420560747663	0.8878504672897196	0.8037383177570093	0.822429906542056	0.7102803738317758	0.7289719626168225	0.8691588785046729	0.9158878504672897	0.8785046728971962	0.7757009345794392	0.9158878504672897	0.6355140186915889	0.8411214953271028	0.8598130841121495	0.9065420560747663	0.9439252336448598	0.9626168224299065	0.9252336448598131	0.9345794392523364	0.9158878504672897	0.9065420560747663	0.8691588785046729	0.8878504672897196	0.7757009345794392	0.7850467289719626
0.0.3.0.1.0	0.06279278848920833	0.026855557894736926	0.7823529411764706	0.8117647058823529	0.7980392156862746	0.5568627450980392	0.7221771480392156	0.013286669090909031	0.01173425321100896	0.011953585046728943	0.012181272380952346	0.006627232038834974	0.6104124421568627	0.7378634225490196	0.7966869519607843	0.8162947950980393	0.8359026382352941	0.875118324509804	0.9019607843137255	0.9329614617647058	0.8725490196078431	0.875118324509804	0.892156862745098	0.892156862745098	0.9019607843137255	0.8823529411764706	0.7966869519607843	0.8137254901960784	0.6986477362745098	0.7156862745098039	0.8627450980392157	0.9117647058823529	0.8725490196078431	0.7647058823529411	0.9117647058823529	0.6202163637254903	0.8359026382352941	0.855510481372549	0.9019607843137255	0.9411764705882353	0.9607843137254902	0.9215686274509804	0.9313725490196079	0.913353618627451	0.9019607843137255	0.8627450980392157	0.8823529411764706	0.7647058823529411	0.7745098039215687
0.0.3.0.1.0.0	0.06423163741007176	0.02860994385964921	0.778	0.808	0.794	0.548	0.7166206909999999	0.01510485090909075	0.013569115596330117	0.013822743925233416	0.014086034285714089	0.008568979611650374	0.602620691	0.7326206909999999	0.792620691	0.812620691	0.832620691	0.8726206910000001	0.9	0.931620691	0.87	0.8726206910000001	0.89	0.89	0.9	0.88	0.792620691	0.81	0.6926206909999999	0.71	0.86	0.91	0.87	0.76	0.91	0.612620691	0.832620691	0.852620691	0.9	0.94	0.96	0.92	0.9299999999999999	0.911620691	0.9	0.86	0.88	0.76	0.77
0.0.3.0.1.0.0.0	0.07686757482014361	0.04387841491228062	0.7711340206185567	0.8020618556701031	0.7876288659793814	0.534020618556701	0.7078563824742268	0.03092853909090898	0.029537975229357638	0.03009008691588766	0.030663231428571303	0.025468064077669883	0.5957245731958762	0.7297451917525773	0.7862068979381444	0.8068254546391753	0.8274440113402062	0.8686811247422681	0.8969072164948454	0.9295058670103092	0.865979381443299	0.8686811247422681	0.8865979381443299	0.8865979381443299	0.8969072164948454	0.8762886597938144	0.7916008618556701	0.809517675257732	0.6831141144329897	0.7010309278350515	0.8556701030927836	0.9072164948453608	0.865979381443299	0.7525773195876289	0.9072164948453608	0.613190312371134	0.8274440113402062	0.8480625680412371	0.8969072164948454	0.9381443298969072	0.9587628865979382	0.9175257731958762	0.9278350515463918	0.9088873103092784	0.8969072164948454	0.8556701030927836	0.8762886597938144	0.7588525319587629	0.7628865979381443
0.0.3.0.1.0.0.0.0	0.10133412158273336	0.06625607192982452	0.7401187602409638	0.7762633385542168	0.7568915662650603	0.4682461253012049	0.6609887843373494	0.05138380363636319	0.050180902752293144	0.051118863551401494	0.052092556190475814	0.0473134922330094	0.542188751807229	0.6976020144578314	0.7525550493975904	0.7742417963855421	0.7983381819277108	0.8465309530120482	0.8795180722891567	0.9176152903614458	0.8433734939759037	0.8465309530120482	0.8674698795180723	0.8698795180722891	0.8819277108433735	0.8578313253012049	0.7654787204819278	0.7864176469879518	0.6296634831325301	0.6506024096385542	0.8313253012048193	0.891566265060241	0.8433734939759037	0.7132530120481928	0.8939759036144578	0.5703612421686747	0.8007478204819277	0.8248442060240964	0.8819277108433735	0.927710843373494	0.9518072289156626	0.9036144578313253	0.9156626506024097	0.8935189048192771	0.8795180722891567	0.8337349397590361	0.8578313253012049	0.7328157626506023	0.7370054240963855
0.0.3.0.1.0.0.0.0.0	0.10746709784172614	0.07213860438596476	0.7369494768292684	0.7735348426829268	0.7539268292682927	0.46519882195121953	0.6568545012195122	0.05748024636363591	0.056333276146788513	0.05738623457943892	0.05847930571428539	0.05382425631067933	0.5366056878048782	0.6939142341463416	0.7495374280487805	0.7714886475609757	0.7958788914634146	0.8446593792682927	0.8780487804878049	0.9166105987804878	0.8414634146341463	0.8446593792682927	0.8658536585365854	0.8682926829268293	0.8804878048780488	0.8560975609756097	0.7626187048780488	0.7838129841463415	0.6251471841463414	0.6463414634146342	0.8292682926829268	0.8902439024390244	0.8414634146341463	0.7097560975609756	0.8926829268292683	0.5651217451219512	0.7983179158536585	0.8227081597560976	0.8804878048780488	0.926829268292683	0.9512195121951219	0.9024390243902439	0.9146341463414634	0.8922203548780487	0.8780487804878049	0.8317073170731707	0.8560975609756097	0.7295574182926828	0.7337981731707317
0.0.3.0.1.0.0.0.0.0.0	0.2136137323741002	0.1891944807017546	0.5657642540540542	0.629065245945946	0.5927912810810811	0.2471361195652172	0.23951538108108117	0.17659902363636337	0.17445561743119242	0.1777164700934577	0.1811015457142855	0.17882751067961133	0.06459804499999999	0.3373843945945947	0.4449207864864866	0.4935694351351352	0.5476234891891891	0.6557315972972972	0.7297297297297297	0.8151910567567567	0.6486486486486487	0.6557315972972972	0.7027027027027026	0.7081081081081081	0.7351351351351352	0.681081081081081	0.4896483567567568	0.536619462162162	0.16924511081081073	0.21621621621621623	0.6216216216216216	0.7567567567567568	0.6486486486486487	0.3567567567567569	0.7621621621621621	0.14823547179487184	0.5530288945945946	0.6070829486486486	0.7351351351351352	0.8378378378378378	0.8918918918918919	0.7837837837837838	0.8108108108108107	0.7611370027027027	0.7297297297297297	0.6270270270270271	0.681081081081081	0.46661915135135124	0.47601758108108105
0.0.3.0.1.0.0.0.0.0.0.0	0.280413603597122	0.2606406789473683	0.3064694434782611	0.319546695	0.2838846047619049	0.3135538326086956	0.09989126551724159	0.2506432654545452	0.248905597247706	0.24789914766355114	0.24461160380952363	0.2427594019417474	0.1346397174999998	0.09399140740740741	0.024600690476190623	0.016663921052631592	0.01862438235294117	0.25391850000000005	0.4117647058823529	0.5977687705882353	0.23529411764705888	0.25391850000000005	0.3529411764705882	0.3647058823529411	0.4235294117647058	0.3058823529411764	0.10340640952380953	0.09762737368421037	0.08837197419354836	0.08354885172413784	0.2702192470588236	0.5609070647058823	0.32532085294117663	0.08667634166666682	0.5477736058823529	0.16653695128205126	0.04857089999999997	0.1662179588235294	0.4417112235294117	0.6652406352941176	0.782887694117647	0.5294117647058824	0.5882352941176471	0.49830352352941176	0.4299465176470588	0.2155080117647058	0.31497325882352933	0.19325574999999973	0.17193227826086932
0.0.3.0.1.0.0.0.0.0.0.0.0	0.30453560863309304	0.2899862552631578	0.3534708608695655	0.32134530500000014	0.33491079047619066	0.32454581086956524	0.1399484655172415	0.2810559536363635	0.27959730091743085	0.2791645280373829	0.27602114095238073	0.2747788330097085	0.16883636250000011	0.12755988888888892	0.06776016666666673	0.06436649999999988	0.01862438235294117	0.15444096666666662	0.33333333333333337	0.5441379399999999	0.1333333333333333	0.21486423333333338	0.32708993333333336	0.2799999999999999	0.34666666666666657	0.21333333333333326	0.14656588571428575	0.14532995263157888	0.12907064516129052	0.12705432758620694	0.18906038000000014	0.5185065733333333	0.25150886666666683	0.10148091666666692	0.5111640733333334	0.18721256666666652	0.04857089999999997	0.05504701999999995	0.36727272	0.6206060533333333	0.7539393866666666	0.4666666666666667	0.5333333333333333	0.43141065999999995	0.3539393866666667	0.11090908	0.22363635999999998	0.19325574999999973	0.17193227826086932
0.0.3.0.1.0.0.0.0.0.0.0.0.0	0.5766328208633091	0.5804476008771928	0.6444880999999999	0.6234827299999999	0.649405338095238	0.5938089434782609	0.5035572241379311	0.5820795299999999	0.5816510119266053	0.5778552514018689	0.5751026390476188	0.5770463815533979	0.4902216850000002	0.42374685925925937	0.43351240000000013	0.46104002105263164	0.4359110588235293	0.5700375384615384	0.5348306	0.6542488857142856	0.3695629384615384	0.6473661846153846	0.6395154000000001	0.548127	0.5348306	0.4743588333333333	0.5273777047619048	0.5102021473684211	0.5245743870967741	0.5131281034482759	0.4446957214285715	0.6235941333333332	0.4264992384615385	0.4780331708333334	0.23044442222222228	0.4547066102564101	0.5366991058823528	0.5853256533333333	0.5492624	0.6539242000000001	0.6966105	0.62553825	0.6371883142857143	0.6610154444444445	0.5492624	0.576238957142857	0.5581623833333333	0.5153295250000001	0.5080092608695654
0.0.3.0.1.0.0.0.0.0.0.0.1	0.3005988496402877	0.2825500850877193	0.3112072913043481	0.32499522000000014	0.28616943333333356	0.3408444826086956	0.12829445172413834	0.2711899581818179	0.26964079174311895	0.2690219158878502	0.26613671047619036	0.2647024718446598	0.16166791749999998	0.13403318518518526	0.06039556666666679	0.056226678947368436	0.06284158235294113	0.024354961538461506	0.23076923076923073	0.47400531538461543	0.0578224923076921	0.024354961538461506	0.15384615384615385	0.16923076923076918	0.24615384615384606	0.0923076923076922	0.10418280952380954	0.09848549999999978	0.11262011612903233	0.10946927931034489	0.1675299714285715	0.42580154615384613	0.1755497615384617	0.11799685833333362	0.4664495153846153	0.20293209487179487	0.04857089999999997	0.05504701999999995	0.26993006153846144	0.5622377538461538	0.7160839076923077	0.3846153846153846	0.46153846153846156	0.34393537692307696	0.2545454461538461	0.04740258571428568	0.10419579999999995	0.1939350999999997	0.17193227826086932
0.0.3.0.1.0.0.0.0.0.0.0.1.0	0.6675180622302157	0.6666175407894737	0.6839423934782609	0.7081268675000001	0.6794448547619049	0.7213043934782609	0.6092878103448276	0.6632116886363637	0.6623318802752294	0.6630955855140187	0.6645801814285714	0.6649872402912622	0.6240339975	0.6235526518518517	0.5881756095238095	0.5788900105263157	0.6113271294117648	0.5790673923076923	0.60113236	0.5764734142857143	0.635709076923077	0.5216498076923077	0.5220611545454545	0.5899182999999999	0.60113236	0.6136751	0.591132180952381	0.5986842631578947	0.5956471838709678	0.6009064793103449	0.6535919285714286	0.6284655666666668	0.6627593384615384	0.6342479249999999	0.6777168	0.6476929692307691	0.603694405882353	0.59400182	0.63039064	0.6435934000000001	0.68296915	0.58231825	0.5781079	0.6019405666666666	0.63039064	0.6002554	0.5851187	0.6547615124999999	0.6462018347826086
0.0.3.0.1.0.0.0.0.0.0.1	0.24919851007194183	0.22885687456140358	0.4392151481481483	0.4926013740740741	0.4762521851851853	0.25378842391304335	0.06014378965517242	0.21770368636363613	0.215937387155963	0.21431470934579422	0.21034745809523792	0.20864130485436883	0.08665056500000001	0.12464160740740748	0.27200629259259257	0.3386729592592592	0.38209683333333333	0.5302449814814815	0.6296296296296297	0.7467433	0.5185185185185186	0.5608951814814815	0.6232427925925925	0.6	0.6370370370370371	0.5629629629629629	0.33329962962962956	0.39564724074074065	0.03690870645161293	0.028536393103448354	0.4814814814814815	0.6666666666666667	0.5185185185185186	0.11851851851851858	0.674074074074074	0.1827415487179488	0.4009520481481481	0.4750261222222222	0.6484848444444444	0.7892255851851852	0.8632996592592592	0.7037037037037037	0.7407407407407407	0.6841170333333333	0.641077437037037	0.5060606	0.5686868666666667	0.2805184962962961	0.2933978259259258
0.0.3.0.1.0.0.0.0.0.0.1.0	0.6383151586330937	0.6368407653508774	0.6934702195652175	0.6926462875	0.6899219071428572	0.6821802260869565	0.5812248275862069	0.6326113431818183	0.6319231463302752	0.6322342696261682	0.6346125709523809	0.635367877184466	0.5926860824999999	0.6283294	0.5953588142857144	0.5874240684210528	0.5869888352941177	0.5484155153846154	0.5609276500000001	0.5386107142857144	0.6183260615384616	0.5361670000000001	0.5449628363636364	0.5594383545454547	0.5609276500000001	0.5792295250000001	0.5978091999999999	0.6093901789473684	0.5563695967741935	0.5610992310344828	0.5959814071428572	0.5563385333333334	0.6000032384615386	0.58339115	0.6638204333333333	0.6268737307692307	0.5719216882352942	0.55874606	0.5896074099999999	0.59826745	0.6516253000000001	0.5334748375000001	0.5496217857142858	0.5580071333333334	0.58960741	0.5639722214285715	0.553651825	0.6112693583333333	0.6094872391304348
0.0.3.0.1.0.0.0.0.0.0.1.1	0.3944659294964026	0.3737818771929826	0.46415597391304364	0.45308639500000003	0.4544016190476191	0.4079656217391304	0.2147909724137932	0.3657781700000001	0.36537035229357784	0.3655756859813082	0.3636452571428569	0.3649157601941747	0.2818454775000002	0.3906099296296296	0.32158147619047617	0.2997629894736842	0.2829233352941175	0.1908135307692308	0.19846187000000004	0.40101084	0.3277229230769231	0.1775893692307693	0.1705433909090911	0.1861719454545454	0.19846187000000004	0.2535277416666667	0.3273456809523809	0.33903025263157893	0.20173437741935496	0.20072693793103458	0.16636577142857145	0.09999999999999998	0.17916313846153842	0.18302485833333348	0.44656921000000005	0.4346257384615384	0.24127406470588242	0.20292966000000012	0.24313734999999992	0.51565286	0.7022459799999999	0.29269045000000005	0.3773046499999999	0.25734773999999994	0.24313734999999992	0.20190515714285717	0.1886085999999999	0.39883083333333325	0.3810436217391304
0.0.3.0.1.0.0.0.0.0.0.1.1.0	0.43078327014388484	0.4140128750000003	0.4857062934782609	0.4662246925000002	0.4698994357142857	0.4527774239130433	0.2693238482758622	0.4042898986363639	0.4042353995412843	0.4051671827102803	0.4032364099999999	0.4052756733009708	0.33040624750000014	0.3976790222222222	0.3279917380952381	0.3068480157894736	0.2829233352941175	0.1908135307692308	0.19846187000000004	0.25126355	0.3277229230769231	0.1879444076923078	0.18278116363636387	0.1861719454545454	0.19846187000000004	0.2535277416666667	0.33643451428571425	0.34907580526315796	0.24929278064516136	0.2515652310344829	0.23065148571428573	0.10000000000000009	0.24839390769230774	0.23884548333333344	0.5339318999999999	0.43952980256410246	0.24127406470588242	0.20292966000000012	0.24313734999999992	0.39456607499999996	0.627807475	0.1158630625	0.22163081249999994	0.17483082222222224	0.24313734999999992	0.20190515714285717	0.1886085999999999	0.40001089583333316	0.3810436217391304
0.0.3.0.1.0.0.0.0.0.0.1.1.0.0	0.4772574348920864	0.45521757763157933	0.5074972630434783	0.4817408925000001	0.48603385476190475	0.4724024260869564	0.2979945758620691	0.44425935590909105	0.4445715490825689	0.4415302210280375	0.4398729985714287	0.4426236519417477	0.3754843200000001	0.4394915777777777	0.3779990333333332	0.36211923684210523	0.33849957647058815	0.2634901538461538	0.19846187000000004	0.17873468571428575	0.3625028538461539	0.26872542307692315	0.2334626363636364	0.22727549999999996	0.19846187000000004	0.2535277416666667	0.39019351428571425	0.3825643315789474	0.3031036451612903	0.2920990172413793	0.2714040428571428	0.16339286666666664	0.2571851230769231	0.24558438333333343	0.5519023000000001	0.47290866923076913	0.29685030588235284	0.26591606666666656	0.24313734999999992	0.3080755142857142	0.5746371142857143	0.1158630625	0.17502651428571425	0.2016124222222222	0.24313734999999992	0.25217385000000003	0.24725540833333337	0.40001089583333316	0.3810436217391304
0.0.3.0.1.0.0.0.0.0.0.1.1.0.0.0	0.6283556978417264	0.6129908868421052	0.6451755782608695	0.6265690049999999	0.627689119047619	0.6091212260869564	0.5259771068965517	0.6043530945454547	0.6045634128440366	0.602531151401869	0.6008870647619047	0.6022448834951456	0.57611293	0.6180087222222223	0.577635219047619	0.5655173894736842	0.5490168470588235	0.49681473846153845	0.45085741999999995	0.39458861428571423	0.5523610307692307	0.49881741538461544	0.4702950181818182	0.4679282181818182	0.45085741999999995	0.4911736166666666	0.5859735	0.5786348578947367	0.5265422258064516	0.5176354413793103	0.5035534142857143	0.42046042222222235	0.4954188923076924	0.48759842499999995	0.7194961333333334	0.6298306307692308	0.49455704705882364	0.4681307066666667	0.42307313999999996	0.3340017333333333	0.2556149499999999	0.39038312499999994	0.4172127714285715	0.36949881111111116	0.42307313999999996	0.45723962142857144	0.48649880833333337	0.5719619583333333	0.5574680652173913
0.0.3.0.1.0.0.0.0.0.0.1.1.0.0.1	0.5647005075539571	0.5538987337719299	0.5909893717391306	0.5693196775	0.5741617642857143	0.5708775934782608	0.45248072758620694	0.5454211786363637	0.5466614619266055	0.5453155023364487	0.5451255338095238	0.5499199257281553	0.5032413025	0.5401895925925926	0.4939641952380952	0.48260184736842104	0.4643569058823529	0.4136508	0.36787788	0.33123389999999997	0.4747979076923077	0.41915500769230774	0.3949501090909091	0.3884451363636363	0.36787788	0.40688265	0.5077085190476192	0.5030165789473684	0.45216429999999996	0.4452596344827586	0.44549862857142863	0.4133748666666667	0.4374600615384616	0.41690665000000005	0.6174276333333333	0.5663681461538462	0.44179925882352944	0.4204516266666667	0.39909620999999995	0.42833640000000006	0.4637165750000001	0.30937072499999996	0.4074218285714286	0.36088347777777774	0.39909620999999995	0.41056791428571426	0.4015530666666667	0.5173877083333334	0.5026114608695653
0.0.3.0.1.0.0.0.0.0.0.1.1.0.1	0.6098099032374097	0.6136350828947369	0.686213402173913	0.6968078675	0.6895024595238095	0.6812751347826087	0.5601803379310346	0.611171095909091	0.6107160665137612	0.6155073014018689	0.617583007142857	0.6188952985436891	0.5626105475000001	0.5955405888888889	0.5578705904761905	0.5464908736842105	0.5507594705882354	0.5031011538461538	0.60443578	0.5442224285714286	0.6014489307692308	0.479136523076923	0.5269173	0.5552391363636362	0.60443578	0.6146928	0.5562139000000001	0.5919898631578946	0.5234580709677421	0.5446384724137933	0.5431585642857142	0.47018043333333326	0.5849399923076923	0.5902970750000001	0.6192337666666667	0.6191871102564103	0.5452475	0.5291501133333333	0.63299041	0.64775965	0.69161005	0.5890502499999999	0.5234691857142857	0.5784993	0.63299041	0.5514270714285714	0.5269201916666666	0.6513282875000002	0.6427123391304348
0.0.3.0.1.0.0.0.0.0.0.1.1.1	0.4250157316546761	0.4015244798245614	0.46482918695652187	0.45308639500000003	0.4551389476190477	0.41336335217391307	0.2325747517241381	0.39452959454545455	0.3943855513761467	0.39040616728971955	0.38894870000000004	0.3907105320388349	0.3160881500000001	0.4253675925925925	0.3662698999999999	0.3491554578947368	0.33670861764705873	0.2611481307692307	0.19846187000000004	0.36123808888888886	0.3602404076923077	0.24977836153846167	0.2111647000000001	0.2246016999999999	0.19846187000000004	0.2535277416666667	0.3720341047619047	0.36254785263157896	0.2459184709677419	0.23100571034482764	0.19716934285714294	0.04791666666666672	0.17916313846153842	0.18302485833333348	0.38507690000000006	0.46511407179487185	0.29505934705882353	0.26388631333333334	0.24313734999999992	0.4618365111111111	0.6691621999999999	0.21410050000000003	0.35508597777777773	0.2016124222222222	0.24313734999999992	0.2499991142857143	0.2447182166666666	0.39883083333333325	0.3810436217391304
0.0.3.0.1.0.0.0.0.0.0.1.1.1.0	0.4356819604316545	0.4135131850877193	0.4827212260869568	0.4736622400000001	0.4747349904761906	0.4290247434782609	0.24979832068965535	0.4069542527272726	0.40660259082568795	0.4028515626168224	0.40163115047619047	0.40346587378640775	0.32857523750000006	0.436459574074074	0.380531019047619	0.364917747368421	0.354325294117647	0.284185323076923	0.22841022	0.31882828750000003	0.3832776	0.27281555384615386	0.23839047272727276	0.2518274727272728	0.22841022	0.2784846999999999	0.38629522380952375	0.37831014210526315	0.26203084193548387	0.24822927931034489	0.21145505714285717	0.04791666666666672	0.19454775384615397	0.20383667083333334	0.38507690000000006	0.4727931358974359	0.3126760235294118	0.28385188000000006	0.2730856999999999	0.39456607499999996	0.627807475	0.1532985	0.27447172499999994	0.23488836666666668	0.2730856999999999	0.27139079285714285	0.26967517500000004	0.4113093124999999	0.39406464347826087
0.0.3.0.1.0.0.0.0.0.0.1.1.1.0.0	0.4830640338129495	0.46803045614035077	0.5302559434782609	0.5267815499999999	0.526796823809524	0.4937448891304349	0.34050068275862067	0.46345397	0.46362065412844045	0.4604261654205608	0.4603024123809525	0.46327638349514566	0.3945991550000001	0.48157120740740733	0.43853169047619034	0.4290237526315789	0.4243242411764706	0.3757224076923076	0.3392391399999999	0.39151548571428574	0.4396947384615385	0.3665089461538462	0.3416923999999999	0.35258103636363625	0.3392391399999999	0.37084213333333327	0.4442958952380951	0.43811652105263155	0.34722299354838715	0.3364797551724136	0.3123375142857142	0.19442826666666657	0.30319039999999997	0.3088634874999999	0.38507690000000006	0.5131915333333333	0.40370575882352944	0.38701891333333327	0.3821803199999999	0.3454347333333333	0.4846349000000001	0.29183465	0.30417094285714286	0.4068334222222222	0.3821803199999999	0.37609169285714283	0.3620326083333333	0.4723848374999998	0.45779562608695634
0.0.3.0.1.0.0.0.0.0.0.1.2	0.46296474460431625	0.4628107736842103	0.5474530956521739	0.54628328	0.5519724380952382	0.4931424543478261	0.3890145999999999	0.46016500000000005	0.45910023944954115	0.456480651401869	0.4570828714285714	0.45819127669902904	0.3627720900000001	0.340757888888889	0.3408538095238095	0.3662068421052632	0.35372924117647064	0.4625690076923077	0.46220616000000003	0.6803684222222223	0.3032808	0.5352253846153847	0.5481366818181819	0.48045187272727263	0.48220615999999994	0.40183846666666667	0.4206776000000001	0.41609490000000005	0.3925048838709678	0.38755947931034496	0.32983231428571436	0.44690184444444436	0.3220309538461539	0.37535266666666667	0.022222222222222143	0.3733471051282051	0.44117854705882353	0.5000023533333333	0.49663795999999993	0.7360066000000001	0.8478840222222223	0.6246735111111111	0.6602944888888889	0.6011059999999999	0.47663796	0.5004055642857143	0.47658664166666653	0.4377065166666667	0.4270113391304349
0.0.3.0.1.0.0.0.0.0.0.1.3	0.3450670690647476	0.3228198692982459	0.4296852565217393	0.4126708750000001	0.41988421428571443	0.3289236326086956	0.14080894137931044	0.3150835172727271	0.31388900458715563	0.30840501214953253	0.305385618095238	0.3053514961165046	0.19513429500000012	0.23876928888888882	0.2016477238095239	0.2047685368421054	0.17533500000000002	0.22928423076923088	0.2975323333333333	0.5458855250000001	0.14921336923076933	0.27281555384615386	0.30185793333333333	0.254699	0.2975323333333333	0.1595323333333334	0.28954940000000007	0.2713805473684212	0.16387487419354851	0.1433039344827587	0.04508928571428572	0.28593750000000007	0.01538461538461533	0.07705187916666667	0.28523809166666647	0.2880936487179486	0.22870964705882368	0.2362709333333335	0.33476189999999983	0.5963773833333332	0.75187165	0.4355323333333333	0.5163144833333333	0.42616627500000004	0.33476189999999983	0.22041120714285722	0.21019899166666667	0.29849145833333335	0.28174345217391317
0.0.3.0.1.0.0.0.0.0.0.2	0.35967704244604304	0.3387107114035086	0.37720216086956526	0.40088932	0.35593981904761907	0.41616673913043467	0.2088535068965518	0.32760279363636324	0.32657117614678877	0.3326753102803738	0.3390119828571426	0.3389927980582522	0.2770699700000001	0.3049991888888888	0.2183892523809522	0.18910900526315777	0.2943721631578946	0.3818511736842105	0.5259528	0.6401089	0.49110536842105257	0.32958258421052633	0.42105263157894735	0.47332122105263164	0.5259528	0.47295823157894734	0.21933844285714277	0.22863358947368417	0.1940641225806451	0.19841098965517245	0.4700855789473686	0.6071273736842104	0.5193870157894738	0.2171347583333333	0.7601659631578948	0.34691787948717956	0.22359344736842102	0.2765880157894737	0.5259528	0.6842105263157895	0.7894736842105263	0.5789473684210527	0.631578947368421	0.5348457421052631	0.5259528	0.3154264842105263	0.42068964210526316	0.3150902166666666	0.2927463130434782
0.0.3.0.1.0.0.0.0.0.0.2.0	0.6627621057553955	0.6702987078947369	0.7226155782608696	0.729532235	0.7246089523809525	0.7332464760869566	0.6344135379310343	0.6683693045454544	0.6670933036697244	0.6795623373831772	0.6846152276190474	0.683646090291262	0.646365835	0.6595505259259259	0.6227442523809523	0.6090178263157895	0.6097196058823529	0.5529445923076922	0.63106036	0.5443840857142856	0.6675800384615385	0.529853423076923	0.5736277181818181	0.6009172818181817	0.63106036	0.65140785	0.6174459619047619	0.652009242105263	0.6121677000000001	0.6344485896551724	0.6693878571428571	0.6207993111111112	0.6938942461538462	0.663707225	0.7277822666666667	0.6821424974358974	0.5923439588235293	0.57090378	0.65773774	0.6604306	0.6786769	0.600539125	0.5707566142857142	0.5762183999999999	0.65773774	0.5935217928571428	0.577835675	0.7010692999999999	0.6928934043478261
0.0.3.0.1.0.0.0.0.0.0.2.1	0.3786657769784171	0.3582748675438595	0.38154998695652176	0.40088932	0.3607017238095238	0.42227941304347816	0.2088535068965518	0.34787837363636354	0.34703277064220184	0.34786047383177554	0.3465383999999999	0.3466653592233009	0.27956996999999995	0.30870289259259254	0.22315115714285705	0.19437216315789463	0.2113571235294116	0.09655171538461538	0.24942526666666665	0.43017242499999997	0.2562309230769231	0.0278514692307692	0.09166666666666667	0.16609193333333339	0.24942526666666665	0.16551720000000003	0.22410034761904762	0.23389674736842103	0.19728992903225806	0.20185926551724143	0.2808304285714288	0.37795167499999993	0.2975656384615386	0.2171347583333333	0.620262775	0.3548432846153846	0.15043331176470587	0.1042842066666666	0.2751828333333334	0.5257575666666667	0.6924242333333332	0.33333333333333337	0.41666666666666663	0.28926332499999996	0.2751828333333334	0.09301385714285715	0.08275860000000002	0.32796899999999996	0.3061850434782608
0.0.3.0.1.0.0.0.0.0.0.2.1.0	0.6240971985611513	0.6256567429824562	0.646099152173913	0.681475115	0.6499948333333334	0.6853451652173914	0.5737506655172413	0.6248589063636365	0.624325455963303	0.625006382242991	0.6289018333333336	0.6298283388349517	0.58355522	0.5968720370370371	0.5712839952380953	0.5665361210526316	0.5975198411764706	0.573289276923077	0.61270972	0.6198087857142857	0.6209803153846154	0.5251024615384616	0.5390218090909091	0.5959698636363635	0.61270972	0.6133229	0.5672785333333334	0.5797766894736842	0.5666434225806452	0.5747880689655172	0.6114719357142856	0.5788416111111112	0.621123623076923	0.6063117499999999	0.5611117333333333	0.6148154871794873	0.5945057411764707	0.591588	0.63601555	0.6565627999999999	0.723269575	0.6117899499999999	0.5906985428571428	0.6399689888888889	0.63601555	0.5987985428571428	0.5801766833333335	0.6316155125	0.6230335782608696
0.0.3.0.1.0.0.0.0.0.0.2.1.1	0.5832521438848919	0.5873877535087719	0.6402994913043478	0.650267615	0.6440940380952382	0.6588075608695653	0.539350075862069	0.5853226372727274	0.5843718247706421	0.5890840130841121	0.5920240323809522	0.5922590029126212	0.5447691474999999	0.5584004592592593	0.5214387380952381	0.5111364631578947	0.5160481176470588	0.462340023076923	0.55392604	0.5133022857142857	0.5729753846153847	0.439274953846154	0.490359990909091	0.5176187090909092	0.5539260399999999	0.5648234249999999	0.5146878476190476	0.5522015947368422	0.513472935483871	0.5379671206896551	0.5745997714285715	0.5262509777777779	0.6022296153846155	0.5750964375000001	0.5994370666666666	0.5729079025641025	0.5015947176470589	0.48589930000000003	0.58098061	0.5939436499999999	0.659880925	0.5375799625	0.4925230857142857	0.5412428	0.58098061	0.49799107142857146	0.4744838166666667	0.5982736500000001	0.5875464217391304
0.0.3.0.1.0.0.0.0.0.0.2.1.2	0.6682374866906473	0.6674947337719297	0.6882902195652174	0.7081268675000001	0.6842067595238096	0.7213043934782609	0.6058395344827586	0.6641207795454546	0.6632493114678899	0.664030164953271	0.6655325623809525	0.66595811407767	0.6265339975	0.6272563555555555	0.5929375142857143	0.5841531684210526	0.6113271294117648	0.5790673923076923	0.60113236	0.5764734142857143	0.635709076923077	0.5293421153846154	0.5311520636363637	0.5899182999999999	0.60113236	0.6136751	0.5958940857142857	0.6039474210526314	0.5988729903225807	0.6043547551724138	0.6535919285714286	0.6284655666666668	0.6627593384615384	0.6342479249999999	0.6777168	0.6451288666666666	0.603694405882353	0.59400182	0.63039064	0.6435934000000001	0.68296915	0.58231825	0.5781079	0.6019405666666666	0.63039064	0.6002554	0.5851187	0.6547615124999999	0.6462018347826086
0.0.3.0.1.0.0.0.0.0.0.2.1.3	0.5892511633093527	0.5951339657894736	0.6475537130434783	0.659540585	0.6503427095238096	0.667698302173913	0.5484172965517242	0.5926391563636364	0.5916382532110093	0.5970380214953271	0.5997807628571428	0.5997323106796116	0.5483683325	0.5610123888888889	0.520398061904762	0.5078083842105265	0.5142359000000001	0.4546699615384615	0.5594094999999999	0.49552008571428563	0.5706055615384615	0.4259275769230769	0.4745858181818181	0.5085540909090909	0.5594095	0.57284125	0.5135223857142857	0.5509134526315791	0.5130531322580647	0.5375183655172415	0.5771524428571428	0.5171906333333334	0.6166816538461539	0.5864110625000001	0.6198624333333334	0.5839082256410256	0.5004670294117646	0.48186263333333335	0.59038015	0.602713	0.652188625	0.539261875	0.47236735714285705	0.5317634	0.5903801499999999	0.5047050285714285	0.47905336666666665	0.6119243875	0.6013814565217391
0.0.3.0.1.0.0.0.0.0.0.2.2	0.44177880035971195	0.4230080758771928	0.4488594152173915	0.43448820750000006	0.4299696880952383	0.4508867239130435	0.30459370344827574	0.4139668386363635	0.4137275518348623	0.41371712102803737	0.4215974471428571	0.423181863592233	0.3794846875000001	0.4169036444444443	0.34757590952380935	0.3240407315789472	0.30835878823529395	0.2106799076923077	0.15241381999999992	0.33631577999999995	0.3425096692307693	0.19316869999999986	0.1565199454545454	0.17721500909090904	0.15241381999999992	0.2222048666666666	0.3523255428571428	0.34786119473684207	0.30977382903225814	0.3039143103448275	0.36072140714285716	0.3488532	0.35096920769230766	0.27111257499999974	0.59993911	0.44877455641025654	0.2283034705882353	0.1825892533333333	0.15241381999999992	0.43818179999999995	0.6	0.2381817999999999	0.38070448999999995	0.13631578	0.15241381999999992	0.1696915	0.19797341666666668	0.371186025	0.3498607782608695
0.0.3.0.1.0.0.0.0.0.0.2.3	0.40176888345323736	0.38523978157894734	0.426807591304348	0.405682545	0.4085731476190477	0.4280666999999998	0.25506138275862067	0.3751124563636362	0.3745167073394494	0.3758581289719626	0.3745565247619047	0.3752275252427183	0.31348252749999994	0.3418505037037036	0.2641461285714285	0.23968239473684205	0.2145656764705881	0.10074751538461535	0.1811912	0.3783699181818182	0.2562309230769231	0.09407411538461541	0.08239536363636368	0.09028210909090906	0.1811912	0.16551720000000003	0.26671870476190473	0.27813043684210526	0.2365223225806451	0.24191646551724144	0.29812889285714306	0.3434180545454545	0.3161947538461539	0.2319393333333334	0.6180421	0.37618902307692303	0.13546005294117647	0.0873145133333334	0.1811912	0.4545454545454546	0.6363636363636364	0.2727272727272727	0.36363636363636365	0.19655173636363632	0.1811912	0.08197489999999996	0.09563738333333338	0.3156346916666667	0.2927463130434782
0.0.3.0.1.1	0.06004023525179836	0.023499374561403608	0.7865384615384615	0.8153846153846154	0.801923076923077	0.5653846153846154	0.725	0.00980844272727266	0.008224116513761426	0.00837783831775707	0.00853741619047621	0.012500000000000067	0.6153846153846154	0.7403846153846154	0.7980769230769231	0.8173076923076923	0.8365384615384616	0.875	0.9038461538461539	0.9326923076923077	0.875	0.875	0.8942307692307693	0.8942307692307693	0.9038461538461539	0.8846153846153846	0.7980769230769231	0.8173076923076923	0.7019230769230769	0.7211538461538461	0.8653846153846154	0.9134615384615384	0.875	0.7692307692307692	0.9134615384615384	0.625	0.8365384615384616	0.8557692307692308	0.9038461538461539	0.9423076923076923	0.9615384615384616	0.9230769230769231	0.9326923076923077	0.9134615384615384	0.9038461538461539	0.8653846153846154	0.8846153846153846	0.7692307692307692	0.7788461538461539
0.0.3.0.1.1.0	0.06601799928057539	0.03052489385964907	0.778	0.808	0.794	0.551259092	0.714	0.017089435454545332	0.015571907339449353	0.015862971028037243	0.016165122857142666	0.010688438834951408	0.60475	0.73475	0.79	0.81	0.83	0.87	0.9	0.9299999999999999	0.87	0.87	0.89	0.89	0.9	0.88	0.7947500000000001	0.81475	0.69	0.71	0.86	0.91	0.87	0.76	0.91	0.61	0.83	0.85	0.9	0.94	0.96	0.92	0.9299999999999999	0.91	0.9	0.86	0.88	0.76	0.77
0.0.3.0.1.1.0.0	0.40797447769784145	0.3922920263157892	0.44751826521739146	0.432945885	0.42957515238095256	0.44393980217391305	0.2813916620689654	0.38213384181818166	0.3816025091743117	0.38873526635514	0.3961397476190476	0.39722983980582516	0.34931393999999993	0.382214659259259	0.3030036714285713	0.27477667894736835	0.2532989647058822	0.13867859999999999	0.3480106307692308	0.46153846153846156	0.32226676153846157	0.12116739230769236	0.2660431999999999	0.28355440769230766	0.3480106307692308	0.2820352615384615	0.3077254190476191	0.3339799631578946	0.27086272258064514	0.2855217206896551	0.34141945714285715	0.47833113076923073	0.35096920769230766	0.27111257499999974	0.6922608538461539	0.41939716153846174	0.17324364705882356	0.12018812000000001	0.3480106307692308	0.5678321538461537	0.6923076923076923	0.41398599999999997	0.5033759307692307	0.3076923076923077	0.3480106307692308	0.13591584285714287	0.22329398461538463	0.371186025	0.3498607782608695
0.0.3.0.1.1.0.0.0	0.4122210517985607	0.3974698666666664	0.44751826521739146	0.432945885	0.42957515238095256	0.45005247608695653	0.2813916620689654	0.3874999672727272	0.3870178651376145	0.3942518439252336	0.4017614028571429	0.4029606533980582	0.34931393999999993	0.382214659259259	0.3030036714285713	0.27477667894736835	0.2532989647058822	0.13867859999999999	0.22946710909090906	0.36363636363636365	0.32226676153846157	0.12116739230769236	0.13259650909090903	0.15329157272727267	0.22946710909090906	0.2222048666666666	0.3077254190476191	0.3339799631578946	0.27086272258064514	0.2855217206896551	0.34141945714285715	0.38348224545454535	0.35096920769230766	0.27111257499999974	0.6363082818181818	0.4273225666666668	0.19142545882352946	0.14079417333333333	0.2575662727272726	0.5173553454545454	0.6644627999999999	0.3074379999999999	0.41308064545454537	0.20991734545454543	0.2575662727272726	0.15799375714285713	0.1585684833333333	0.38406480833333323	0.3632995086956521
0.0.3.0.1.1.0.0.0.0	0.4254395521582732	0.4109810346491226	0.4488594152173915	0.43448820750000006	0.4299696880952383	0.4538306760869566	0.297308044827586	0.40150245045454536	0.40114881146788983	0.40864692009345804	0.41643067095238107	0.41791476165048547	0.367641695	0.4044212555555554	0.33152712380952365	0.30630259999999987	0.28853381764705865	0.18475494615384613	0.15241381999999992	0.32542516	0.33283733076923083	0.1672437384615384	0.14508900000000002	0.16578406363636367	0.15241381999999992	0.2222048666666666	0.3362767571428572	0.3412432789473684	0.29449254838709693	0.2948648068965517	0.3509574642857143	0.3351836799999999	0.35096920769230766	0.27111257499999974	0.59993911	0.4454332333333335	0.2266603117647059	0.18072700666666663	0.18332289999999996	0.4690908799999999	0.63090908	0.2381817999999999	0.36813045	0.15633423999999996	0.18332289999999996	0.17547524999999997	0.17896355833333333	0.38406480833333323	0.3632995086956521
0.0.3.0.1.1.0.1	0.08825347697841712	0.05660581491228078	0.7626358695652173	0.7952445652173913	0.7760869565217391	0.5266521739130434	0.6891304347826086	0.04411875363636375	0.04284920091743116	0.043650120560747574	0.04448155142857135	0.03955470097087377	0.5716918717391305	0.7129962195652174	0.7717391304347826	0.7934782608695652	0.8152173913043479	0.8586956521739131	0.8913043478260869	0.9239130434782609	0.8586956521739131	0.8586956521739131	0.8804347826086957	0.8804347826086957	0.8913043478260869	0.8695652173913043	0.7782136108695652	0.7999527413043478	0.6630434782608696	0.6847826086956521	0.8478260869565217	0.9021739130434783	0.8586956521739131	0.7391304347826086	0.9021739130434783	0.592679152173913	0.8185770739130435	0.8403162043478261	0.8946640304347826	0.9381422913043478	0.9598814217391305	0.9130434782608696	0.9239130434782609	0.905533595652174	0.8946640304347826	0.8511857695652174	0.8695652173913043	0.7491063739130435	0.7533596826086957
0.0.3.0.1.1.1	0.147816705035971	0.12159487543859648	0.701003152631579	0.7420932701754386	0.7217858807017545	0.34572007719298226	0.4982456140350877	0.11004248272727246	0.1072884660550456	0.10929385794392499	0.11137564571428549	0.1077477097087377	0.3047360912280702	0.5290271122807018	0.6342902701754386	0.6693779894736842	0.7044657087719298	0.774641147368421	0.8245614035087719	0.8771929824561404	0.774641147368421	0.774641147368421	0.8097288666666667	0.8097288666666667	0.8245614035087719	0.7894736842105263	0.6342902701754386	0.6693779894736842	0.4626308280701754	0.497718547368421	0.7581651192982456	0.8458844175438597	0.7719298245614035	0.5789473684210527	0.8421052631578947	0.3185007964912281	0.7044657087719298	0.7395534280701754	0.8245614035087719	0.8947368421052632	0.9298245614035088	0.8596491228070176	0.8799043052631579	0.8421052631578947	0.8245614035087719	0.7570972877192983	0.7921850070175438	0.5789473684210527	0.5964912280701755
0.0.3.0.1.1.2	0.06446469568345292	0.02832393596491234	0.7815000000000001	0.8115	0.7975	0.5515000000000001	0.714	0.014808442727272442	0.013269988073394301	0.01351802523364476	0.013775511428571252	0.00825242718446595	0.6020000000000001	0.732	0.792	0.812	0.832	0.872	0.902	0.9299999999999999	0.872	0.87	0.89	0.89	0.9	0.882	0.792	0.812	0.692	0.712	0.86	0.91	0.87	0.76	0.91	0.6120000000000001	0.832	0.85	0.9	0.94	0.96	0.92	0.9299999999999999	0.91	0.902	0.86	0.88	0.762	0.772
0.0.3.0.2	0.053012330935251706	0.01651315789473695	0.7944444444444445	0.8222222222222222	0.8092592592592592	0.5814814814814815	0.7351851851851852	0.0025681818181818583	9.174311926605228E-4	0.010185185185185186	0.028703703703703676	0.047222222222222165	0.6296296296296297	0.75	0.8055555555555556	0.8240740740740741	0.8425925925925926	0.8796296296296297	0.9074074074074074	0.9351851851851852	0.8796296296296297	0.8796296296296297	0.8981481481481481	0.8981481481481481	0.9074074074074074	0.8888888888888888	0.8055555555555556	0.8240740740740741	0.712962962962963	0.7314814814814814	0.8703703703703703	0.9166666666666666	0.8796296296296297	0.7777777777777778	0.9166666666666666	0.6388888888888888	0.8425925925925926	0.8611111111111112	0.9074074074074074	0.9444444444444444	0.962962962962963	0.9259259259259259	0.9351851851851852	0.9166666666666666	0.9074074074074074	0.8703703703703703	0.8888888888888888	0.7777777777777778	0.787037037037037
0.0.3.0.2.0	0.05606630647482014	0.019758396491228125	0.7905660377358491	0.8188679245283019	0.8056603773584905	0.5735849056603773	0.730188679245283	0.005931429090908935	0.0043115339449540935	0.0043921233644859115	0.013867520754716978	0.03273544528301886	0.6261316716981132	0.7467409943396226	0.8033447679245282	0.8222126924528301	0.841080616981132	0.8788164660377359	0.9056603773584906	0.9339622641509434	0.8788164660377359	0.8788164660377359	0.8976843905660378	0.8976843905660378	0.9056603773584906	0.8867924528301887	0.8033447679245282	0.8222126924528301	0.7110373320754717	0.7299052566037736	0.8699567150943396	0.9171265264150943	0.8773584905660378	0.7735849056603774	0.9150943396226415	0.6335334471698113	0.841080616981132	0.8599485415094339	0.9056603773584906	0.9433962264150944	0.9622641509433962	0.9245283018867925	0.9354202396226415	0.9150943396226415	0.9056603773584906	0.869382503773585	0.8882504283018868	0.7735849056603774	0.7830188679245282
0.0.3.0.3	0.053012330935251706	0.01651315789473695	0.7944444444444445	0.8222222222222222	0.8092592592592592	0.5824074074074074	0.7351851851851852	0.0025681818181818583	9.174311926605228E-4	0.010185185185185186	0.028703703703703676	0.047222222222222165	0.6296296296296297	0.75	0.8055555555555556	0.8240740740740741	0.8425925925925926	0.8796296296296297	0.9074074074074074	0.9351851851851852	0.8796296296296297	0.8796296296296297	0.8981481481481481	0.8981481481481481	0.9074074074074074	0.8888888888888888	0.8055555555555556	0.8240740740740741	0.712962962962963	0.7314814814814814	0.8703703703703703	0.9166666666666666	0.8796296296296297	0.7777777777777778	0.9166666666666666	0.6388888888888888	0.8425925925925926	0.8611111111111112	0.9074074074074074	0.9444444444444444	0.962962962962963	0.9259259259259259	0.9351851851851852	0.9166666666666666	0.9074074074074074	0.8703703703703703	0.8888888888888888	0.7777777777777778	0.787037037037037
0.0.3.0.4	0.05671736690647455	0.02046052631578943	0.7919047619047619	0.8204761904761905	0.8071428571428572	0.572857142857143	0.7276190476190476	0.006659090909090781	0.005045871559632875	0.00514018691588769	0.005238095238095264	0.024285714285714244	0.6209523809523809	0.7447619047619047	0.8019047619047619	0.8209523809523809	0.84	0.878095238095238	0.9066666666666666	0.9333333333333333	0.878095238095238	0.8761904761904762	0.8952380952380953	0.8952380952380953	0.9047619047619048	0.8876190476190476	0.8019047619047619	0.8209523809523809	0.7066666666666667	0.7257142857142858	0.8666666666666667	0.9142857142857143	0.8761904761904762	0.7714285714285715	0.9142857142857143	0.6304761904761905	0.84	0.8571428571428572	0.9047619047619048	0.9428571428571428	0.9619047619047619	0.9238095238095239	0.9333333333333333	0.9142857142857143	0.9066666666666666	0.8666666666666667	0.8857142857142857	0.7733333333333333	0.7828571428571429
0.0.3.1	0.0639768093525177	0.02829923245614019	0.7885714285714286	0.8171428571428572	0.8038095238095238	0.5786128838095238	0.7276190476190476	0.014782840909090988	0.014918463302752372	0.015197313084112207	0.015486785714285745	0.029089074285714278	0.6190476190476191	0.7428571428571429	0.8	0.819047619047619	0.8380952380952381	0.8761904761904762	0.9047619047619048	0.9333333333333333	0.8761904761904762	0.8761904761904762	0.8952380952380953	0.8952380952380953	0.9047619047619048	0.8857142857142857	0.8	0.819047619047619	0.7047619047619047	0.7238095238095238	0.8666666666666667	0.9142857142857143	0.8761904761904762	0.7714285714285715	0.9142857142857143	0.6376605028571428	0.8380952380952381	0.8571428571428572	0.9047619047619048	0.9428571428571428	0.9619047619047619	0.9238095238095239	0.9333333333333333	0.9142857142857143	0.9047619047619048	0.8666666666666667	0.8857142857142857	0.7805176457142857	0.7900414552380952
0.0.3.1.0	0.4030620568345328	0.37542857894736836	0.3318765130434783	0.3177275449999998	0.3332457000000001	0.27684555217391316	0.3558877586206898	0.36800767363636366	0.371383890825688	0.36541954859813086	0.36171820285714285	0.362284454368932	0.4240383324999999	0.5158498037037037	0.4758063809523809	0.45863018947368417	0.44515501176470595	0.3790057076923077	0.47379169230769225	0.6043560923076923	0.4651864461538462	0.36888093846153847	0.43303135384615377	0.443156123076923	0.47379169230769225	0.41825018461538455	0.47045023333333325	0.458600542105263	0.3703040096774193	0.3556337827586207	0.3267242285714287	0.44629336153846155	0.3087207615384616	0.3085335374999999	0.6540855538461539	0.5394490307692307	0.40406112941176453	0.3727385866666667	0.49762536923076917	0.6797694307692308	0.7873243692307692	0.5293332	0.6253001846153845	0.5015872153846154	0.49762536923076917	0.3581425285714285	0.41153775384615376	0.4764852791666666	0.4626196434782608
0.0.3.1.0.0	0.4138478050359715	0.3885796228070171	0.3484031826086956	0.33673321499999986	0.3513463380952382	0.293664291304348	0.38090696551724157	0.3816369372727271	0.3851381935779815	0.37943094112149534	0.375996479047619	0.3768399786407768	0.44217725750000003	0.5290963888888889	0.4928377047619048	0.4774542842105264	0.466193705882353	0.4065178461538461	0.4106317999999999	0.5649351818181818	0.4651864461538462	0.3963930769230769	0.3624604909090908	0.37442612727272717	0.4106317999999999	0.39957584999999984	0.4874815571428571	0.477424636842105	0.3937090741935485	0.38065298965517236	0.35300274285714295	0.379064809090909	0.33702070000000006	0.33876507916666665	0.5911920181818182	0.5486197435897435	0.4250998235294118	0.39658243999999987	0.40628452727272724	0.6215456909090908	0.7486560727272726	0.4762717636363636	0.5896872909090909	0.4434810545454545	0.40628452727272724	0.3836895142857142	0.3923040499999999	0.49138768749999995	0.4781699826086957
0.0.3.1.0.0.0	0.4993172758992803	0.473312221491228	0.4321335586956523	0.41147475749999984	0.4045011976190478	0.40025937826086977	0.4492589482758621	0.4621544068181819	0.46362233256880714	0.4593820733644858	0.45606964047619036	0.4570456237864077	0.5106689600000001	0.5612374037037037	0.5133432952380953	0.4990553789473685	0.47832799411764715	0.41107003846153845	0.35371463999999997	0.31632671428571424	0.4801365384615385	0.4150946	0.38347759090909084	0.3787212909090908	0.35371463999999997	0.4029419499999999	0.5190235476190476	0.5116588526315788	0.45281113225806446	0.44341961379310346	0.43243339999999997	0.3482930777777776	0.42049973076923075	0.4038585041666668	0.6739282666666666	0.5686121487179487	0.4297689470588236	0.4005276733333333	0.3489326399999999	0.3061671	0.5392028	0.27987367499999993	0.35908719999999994	0.31981017777777776	0.3489326399999999	0.3879165499999999	0.39723559166666655	0.49794328750000005	0.48180495217391306
0.0.3.1.0.1	0.421974818345324	0.39213032587719276	0.3585556847826087	0.3484085924999999	0.34028008809523824	0.3052346565217393	0.3577766	0.38377301409090914	0.38729386743119254	0.3816269079439252	0.3782342738095238	0.37912122572815543	0.43016216249999994	0.5249221444444443	0.4758063809523809	0.45863018947368417	0.44515501176470595	0.3790057076923077	0.3781174545454544	0.5324208363636362	0.4651864461538462	0.36888093846153847	0.32994614545454537	0.3419117818181817	0.3781174545454544	0.36977103333333317	0.48211467142857134	0.47149281578947366	0.3703040096774193	0.3556337827586207	0.3267242285714287	0.3456194272727273	0.3087207615384616	0.3085335374999999	0.5911920181818182	0.5420661538461538	0.40406112941176453	0.3727385866666667	0.40628452727272724	0.6215456909090908	0.7486560727272726	0.44375741818181813	0.5571729454545453	0.41096670909090904	0.40628452727272724	0.3581425285714285	0.3624992333333332	0.4786116916666666	0.4626196434782608
0.0.3.1.0.1.0	0.5194154223021581	0.4933092877192984	0.4616846086956522	0.4380179249999998	0.43349444761904776	0.4278303891304348	0.44940585172413783	0.4818741136363638	0.4835229541284404	0.47965466915887833	0.4767283809523808	0.47810550485436887	0.51823075	0.5731825740740739	0.5198717285714285	0.5015397315789474	0.4781270176470588	0.4031696384615384	0.33794218	0.2652327428571428	0.5031536	0.4041730384615384	0.36556852727272726	0.3643826909090909	0.33794218	0.39728943333333333	0.5278130238095238	0.5184777789473684	0.45220866129032233	0.4408783724137929	0.4311706428571429	0.3352967222222222	0.41913983846153857	0.39867869999999983	0.7140741666666667	0.5892296743589742	0.42901537058823525	0.3936806599999999	0.36892596	0.32450689999999993	0.5392028	0.2489212999999999	0.32371305714285703	0.2800704222222222	0.36892596	0.3805804642857141	0.388676825	0.5159012791666666	0.4998135260869564
0.0.3.1.0.1.1	0.43204676079136706	0.40441102763157877	0.3759469891304349	0.3684085924999999	0.3593277071428572	0.3226259608695653	0.37846625517241383	0.3965002868181816	0.4001379041284402	0.3947110200934578	0.3915676071428571	0.3927134587378641	0.44516216249999985	0.5397369592592592	0.494854	0.4796828210526316	0.46868442352941175	0.40977493846153845	0.35592919999999995	0.4729588	0.49595567692307696	0.39965016923076924	0.36630978181818186	0.3782754181818181	0.35592919999999995	0.4031043666666666	0.5011622904761905	0.4925454473684209	0.38965884838709675	0.3763234379310345	0.34100994285714303	0.2002015222222222	0.32410537692307706	0.33353353750000003	0.5003458	0.5523225641025641	0.42759054117647055	0.3994052533333332	0.38691297999999996	0.5374447333333333	0.6928018666666667	0.3645923999999999	0.4587669333333333	0.3245148666666666	0.38691297999999996	0.38671395714285706	0.39583256666666655	0.49527835833333334	0.480010947826087
0.0.3.1.0.1.1.0	0.5848258694244606	0.5715545758771929	0.5229339239130433	0.5123411825	0.5107895880952381	0.5097660760869566	0.5968628862068966	0.5660854186363637	0.5712788628440368	0.5667607621495329	0.563010749047619	0.5674855936893204	0.6264965125	0.6453683333333333	0.6225542333333334	0.6182056	0.6061053294117646	0.5894792	0.55324817	0.5635522142857142	0.5992885076923078	0.5982779153846154	0.577145690909091	0.566747209090909	0.55324817	0.5716845166666666	0.636974057142857	0.6288128894736842	0.6006716741935485	0.5928210896551724	0.5769155214285715	0.5584473333333333	0.5704652307692308	0.5699818374999999	0.6627156000000001	0.6432615820512819	0.5998961647058824	0.59136682	0.56557247	0.5739937500000001	0.6110074249999999	0.52559365	0.5746367285714286	0.5724598000000001	0.56557247	0.5807466571428571	0.5769317083333334	0.6114399666666666	0.6012230608695652
0.0.3.2	0.12064709999999967	0.0846519289473684	0.7198682740259741	0.758829312987013	0.7379480519480519	0.4304714727272727	0.634572325974026	0.07044860090909077	0.07109491834862347	0.06676490467289686	0.06014912476190459	0.05576600388349495	0.5065151480519481	0.6740385350649352	0.7332736246753248	0.7566502480519481	0.782624274025974	0.834572325974026	0.8701298701298701	0.9111957025974026	0.8311688311688312	0.834572325974026	0.8571428571428572	0.8597402597402597	0.8727272727272727	0.8467532467532468	0.7472043350649351	0.7697748662337662	0.6008060922077922	0.6233766233766234	0.8181818181818181	0.8831168831168831	0.8311688311688312	0.6909090909090909	0.8857142857142857	0.5368828974025974	0.7852216766233766	0.8111957025974026	0.8727272727272727	0.922077922077922	0.948051948051948	0.8961038961038961	0.9090909090909091	0.8852216766233766	0.8701298701298701	0.8207792207792208	0.8467532467532468	0.7119962116883116	0.7165123402597402
0.0.4	0.2158622525179853	0.20160237543859627	0.386644325	0.4667206357142858	0.43664432500000017	0.27598786304347833	0.06228699310344843	0.2056682663636359	0.2035179834862384	0.20235294579439222	0.19874898571428545	0.19600624757281515	0.06982518250000003	0.07841758571428581	0.28041758571428566	0.35184615714285705	0.4197033	0.5357142857142857	0.6428571428571428	0.75	0.5625604428571428	0.5392857142857143	0.6107142857142858	0.6071428571428572	0.6428571428571428	0.5714285714285714	0.25357142857142867	0.32500000000000007	0.07900023548387103	0.08444852758620702	0.5667712678571428	0.7164141428571429	0.6002258142857144	0.20736867142857152	0.7156514964285714	0.12219840000000026	0.3928571428571429	0.4642857142857143	0.6428571428571428	0.7857142857142857	0.8571428571428572	0.7142857142857143	0.75	0.6785714285714286	0.6428571428571428	0.5	0.5714285714285714	0.2370483142857145	0.2557983142857144
0.0.4.0	0.24729333741007187	0.23216470877192974	0.2710120608695653	0.2737707050000001	0.26825130476190495	0.28568813260869574	0.06918354482758649	0.23567725999999978	0.23380228899082522	0.23320331308411169	0.23018697904761865	0.22805468737864032	0.12652524749999983	0.1245554000000001	0.05008059047619051	0.04482591578947359	0.14482591578947368	0.3157894736842105	0.4736842105263158	0.631578947368421	0.35535223157894724	0.32105263157894737	0.4263157894736842	0.43157894736842106	0.4842105263157894	0.3789473684210526	0.09199708571428555	0.10168098947368409	0.07900023548387103	0.08444852758620702	0.36155765789473693	0.5820839999999999	0.41085909473684223	0.08359678333333365	0.5914864157894736	0.18292566666666665	0.11578947368421044	0.22105263157894728	0.4842105263157894	0.6842105263157895	0.7894736842105263	0.5789473684210527	0.631578947368421	0.5263157894736843	0.4736842105263158	0.2789473684210526	0.38421052631578945	0.18105631666666644	0.1584935478260867
0.0.5	0.2023728546762591	0.18130099824561396	0.34004662727272716	0.3939393939393939	0.4006526878787877	0.07013869782608695	0.3087542575757577	0.18483886181818177	0.18486031926605506	0.18151302429906535	0.1759887314285713	0.17295660970873772	0.24807836500000013	0.3839448666666666	0.502245087878788	0.5561238757575757	0.585777093939394	0.6714025848484848	0.7454893636363638	0.8126015696969697	0.6909666424242424	0.6895675484848485	0.7418929636363636	0.717667393939394	0.7394287575757577	0.6916105757575759	0.5076175030303031	0.5599429181818183	0.2872475030303032	0.33957291818181823	0.6856093939393939	0.7961717515151515	0.7059491575757575	0.417464493939394	0.7846342757575757	0.2359795717948716	0.5627549000000001	0.6105730818181818	0.7375239939393939	0.8442669151515152	0.889993006060606	0.7933075454545455	0.8244103151515152	0.7578326727272727	0.7435846	0.6400354515151516	0.6948043484848485	0.40838140909090914	0.41942037272727273
0.0.5.0	0.24405444136690668	0.2236739311403506	0.13488254999999982	0.2089851041666666	0.19656410416666648	0.11656816630434785	0.2581077379310345	0.22552619136363605	0.22592092706421985	0.22334112009345775	0.21798946047619028	0.21577288689320373	0.29323688250000024	0.3021399888888888	0.3560309458333334	0.41204947083333343	0.44997694583333336	0.5495766958333335	0.6514460166666667	0.7423271583333333	0.594612575	0.5760010791666668	0.6479485250000001	0.6298574750000001	0.65977935	0.5954274916666666	0.36157621250000016	0.4335236583333334	0.266192070967742	0.2751273413793105	0.5919091416666666	0.7257970833333334	0.6198763166666665	0.2450340875	0.7498925375	0.2984390435897436	0.4182509375000001	0.4826027958333333	0.6571603000000001	0.7858670083333333	0.8487403833333333	0.715797875	0.7585641833333333	0.667019925	0.6488269666666666	0.5231135541666667	0.5984207875	0.24540546666666685	0.2558939791666668
0.0.5.1	0.23059068057553977	0.2144245692982455	0.16653847307692315	0.23076923076923073	0.24346155000000003	0.1042988565217392	0.25537041034482766	0.21916692636363644	0.21950332018348628	0.21680355794392525	0.21117120952380952	0.20882224271844663	0.2884366475000001	0.25169602962962967	0.37306538846153847	0.44145000384615396	0.4742555423076923	0.58293405	0.6769672692307693	0.7621481461538462	0.6077653538461538	0.6108208192307693	0.6772338461538461	0.6416547692307693	0.6692749615384616	0.608582653846154	0.37988422307692327	0.4462972500000002	0.2805167419354839	0.2904399206896554	0.6274255153846153	0.7677546615384615	0.6532413692307691	0.30259875	0.7686219346153846	0.23920039743589738	0.44503506538461546	0.5057273730769232	0.666857376923077	0.802338776923077	0.8603757384615385	0.7376595769230769	0.7771361692307692	0.6926337769230769	0.6745496846153847	0.5431219192307692	0.6126362884615385	0.24909948076923094	0.26311047307692315
0.1	0.010633502877697931	0.14214015151515158	0.8292613636363637	0.8512310606060606	0.8444128787878789	0.6515151515151515	0.7803030303030303	0.17244318181818186	0.18001893939393943	0.19517045454545456	0.2103219696969697	0.22547348484848484	0.696969696969697	0.7954545454545454	0.8409090909090909	0.8560606060606061	0.8712121212121212	0.9015151515151515	0.9242424242424242	0.946969696969697	0.9015151515151515	0.9015151515151515	0.9166666666666666	0.9166666666666666	0.9242424242424242	0.9090909090909091	0.8409090909090909	0.8560606060606061	0.7651515151515151	0.7803030303030303	0.8939393939393939	0.9318181818181819	0.9015151515151515	0.8181818181818181	0.9318181818181819	0.7045454545454546	0.8712121212121212	0.8863636363636364	0.9242424242424242	0.9545454545454546	0.9696969696969697	0.9393939393939394	0.946969696969697	0.9318181818181819	0.9242424242424242	0.8939393939393939	0.9090909090909091	0.8181818181818181	0.8257575757575757
0.1.0	0.24624574532374055	0.23148984999999989	0.49617601562500013	0.540632409375	0.5399260156250001	0.23128154999999972	0.14550716875000003	0.23497786090909067	0.2333700403669723	0.22737225420560736	0.2236320704761905	0.22218387087378644	0.10903049249999985	0.27767251562499984	0.40897963437500007	0.47147963437500007	0.507222465625	0.632222465625	0.6875	0.79375	0.607222465625	0.6589796343750001	0.6964796343749999	0.669722465625	0.6875	0.625	0.453727721875	0.49122772187499997	0.10819838437500007	0.14569838437499993	0.57421875	0.73046875	0.59375	0.25	0.71875	0.18990929743589746	0.507222465625	0.569722465625	0.6875	0.8125	0.875	0.75	0.794722465625	0.73125	0.6875	0.588472465625	0.650972465625	0.36452839375	0.3753953281250001
0.1.0.0	0.25991876978417205	0.24816134473684182	0.4237394703703705	0.47642852962962956	0.4718876185185187	0.2515257326086955	0.08708784137931036	0.2486192281818178	0.2471365577981649	0.2413960897196259	0.23792302666666654	0.2367523213592233	0.1282634425000001	0.15804957407407383	0.3136728259259258	0.3877468999999999	0.430108774074074	0.5782569222222222	0.6437710370370371	0.769696962962963	0.5344858851851852	0.6099691222222222	0.6544135666666666	0.6227013666666665	0.6437710370370371	0.5696969629629629	0.3667075962962961	0.41115204074074063	0.10424730000000004	0.08385056206896568	0.5097222222222222	0.6949074074074073	0.5328703703703703	0.13960437037037032	0.6666666666666667	0.19969950256410252	0.430108774074074	0.5041828481481481	0.6296296296296297	0.7777777777777778	0.8518518518518519	0.717845111111111	0.7708495148148148	0.6956228888888889	0.6296296296296297	0.5264050703703703	0.6004791444444444	0.26098987407407404	0.2738692037037036
0.1.0.0.0	0.28433041582733776	0.27660134912280687	0.3660579458333334	0.4187882125	0.4162967000000001	0.28330249347826075	0.12714409999999998	0.2780934145454542	0.2768811495412844	0.2716966551401869	0.2684543542857142	0.26787649029126204	0.1656110249999999	0.16190396296296272	0.2322181166666667	0.31555145000000007	0.35887237083333334	0.5255390375	0.5992424166666666	0.7409090833333334	0.47629662083333335	0.5655514500000001	0.6155514499999999	0.5755390375	0.5992424166666666	0.5159090833333333	0.2918822333333333	0.34188223333333323	0.14171928387096788	0.1239068206896552	0.4776041666666666	0.6859375	0.5036458333333333	0.07612004166666653	0.6690651249999999	0.20236792564102568	0.35887237083333334	0.4422057041666666	0.5833333333333333	0.75	0.8333333333333334	0.68257575	0.7422057041666666	0.6575757500000001	0.5833333333333333	0.4672057041666666	0.5505390374999999	0.16861360833333328	0.1831028541666666
0.1.0.0.0.0	0.6784452625899282	0.696521600877193	0.7221408695652174	0.719922195	0.7528175857142858	0.7364352369565217	0.6496552620689655	0.7132834936363637	0.7128701908256881	0.7133437280373832	0.7147710961904762	0.716303513592233	0.6653968575	0.6591468259259259	0.6507417523809524	0.6556017789473685	0.6570773588235295	0.6850791538461538	0.70914838	0.7363092857142857	0.6558983769230768	0.6910003615384614	0.7068847363636364	0.6998869454545454	0.70914838	0.6917188999999999	0.6734004476190476	0.6807440421052632	0.6667284064516129	0.6710795862068966	0.6607845999999999	0.6944942666666667	0.6635372692307693	0.6769421375	0.5638083666666667	0.6781595102564102	0.6903777647058823	0.7018186	0.72763702	0.7718106	0.8197159	0.7352926	0.7218928285714286	0.752823888888889	0.72763702	0.7073896285714286	0.6901837333333334	0.7120582375	0.7117355304347825
0.1.0.0.1	0.2704021733812947	0.2581614903508771	0.3235202478260871	0.38537262173913045	0.3800419869565219	0.2622431652173912	0.10492914827586208	0.2589830154545454	0.2573218587155962	0.25177177009345797	0.24847477333333334	0.2473355864077671	0.1431903025000001	0.15891722222222193	0.19533012173913045	0.28228664347826093	0.33201579999999997	0.505928843478261	0.5818181739130435	0.7296442608695652	0.45454545217391307	0.5431562086956522	0.5953301217391305	0.5581027565217391	0.5818181739130435	0.494861652173913	0.2575883304347826	0.30976224347826087	0.1235077645161291	0.10443933448275866	0.4493977347826087	0.6642539478260869	0.47412599565217395	0.05361316249999992	0.6086956521739131	0.20030018205128208	0.33201579999999997	0.41897232173913046	0.5652173913043479	0.7391304347826086	0.8260869565217391	0.6687746956521738	0.7320158	0.6426877391304349	0.5652173913043479	0.44505927826086955	0.5320157999999999	0.16861360833333328	0.14758558695652169
0.1.0.0.1.0	0.43898480071942425	0.44681970964912265	0.5126704869565217	0.5062832800000001	0.5281629142857143	0.47575115	0.3717732206896551	0.4545015336363637	0.453384814678899	0.45065839626168225	0.4511497161904763	0.45214291456310696	0.35219755750000004	0.3250919148148148	0.33133	0.3662068421052632	0.35372924117647064	0.4625690076923077	0.5518384666666667	0.7602763166666667	0.3032808	0.5352253846153847	0.5857919583333333	0.5070808833333333	0.5518384666666667	0.38517180000000006	0.4005356333333333	0.39383272631578947	0.3925048838709678	0.38755947931034496	0.32983231428571436	0.5851763833333332	0.3220309538461539	0.36701933333333336	0.25	0.3579624897435898	0.42941384117647063	0.48666902	0.5638649666666666	0.80200495	0.8859130166666667	0.7185051333333334	0.7452208666666666	0.7008295	0.5638649666666666	0.48611985	0.4599199749999999	0.4127065166666668	0.4009243826086958
0.1.0.0.2	0.34042124244604255	0.3215354210526318	0.42716364782608696	0.40997792	0.41712245238095247	0.3288942956521739	0.14929111034482756	0.3137523618181818	0.31286724311926584	0.3078045149532709	0.30524998285714267	0.3053865970873785	0.19870240500000025	0.23890268888888877	0.20181923809523805	0.20495810526315794	0.17648013529411766	0.23078171538461534	0.3038142416666666	0.552081225	0.12195455384615395	0.27309261538461527	0.30224429166666666	0.2564074833333333	0.3038142416666666	0.1658142416666667	0.28972091428571434	0.27162456315789496	0.1684788870967744	0.14826113793103457	0.05446428571428563	0.3135416666666666	0.029807692307692202	0.08800533333333327	0.28523809166666647	0.28818600256410243	0.22985478235294132	0.23756875333333338	0.3098049416666666	0.5963773833333332	0.75187165	0.4418142416666666	0.542979925	0.43236197499999995	0.3098049416666666	0.22187562142857153	0.21190747499999996	0.30163241250000006	0.2850209695652175
0.1.0.1	0.2771322115107909	0.2651930122807017	0.40084836538461555	0.4495224576923077	0.45106875384615397	0.2674061369565216	0.10406416896551729	0.2699065927272726	0.26861921926605503	0.26328029626168237	0.2598776838095238	0.2591332825242718	0.1563780749999999	0.16257737037037023	0.28428526153846156	0.35351603076923077	0.3935045730769231	0.547350726923077	0.6153846153846154	0.7461538461538462	0.5165814961538462	0.5842852615384615	0.6304391076923077	0.6011968807692307	0.6230769230769231	0.5461538461538461	0.3470521384615384	0.3932059846153846	0.11690257419354844	0.09737861379310342	0.5028846153846154	0.6951923076923077	0.5269230769230768	0.12529088461538462	0.7022139615384615	0.20796233589743585	0.40119688076923077	0.47811995769230764	0.6230769230769231	0.7692307692307692	0.8461538461538461	0.6923076923076923	0.7473507269230769	0.6692307692307693	0.6153846153846154	0.5011968807692307	0.5781199576923077	0.24095802307692282	0.2543327115384615
0.1.0.1.0	0.2813787856115103	0.270370852631579	0.35091906250000016	0.4036493291666666	0.4053244833333335	0.273518810869565	0.10406416896551729	0.2752727181818181	0.2740345752293579	0.26879687383177575	0.265499339047619	0.26486409611650474	0.1563780749999999	0.16257737037037023	0.2246423666666667	0.29964236666666666	0.34296328750000005	0.5096299541666667	0.5833333333333333	0.7250000000000001	0.47629662083333335	0.5496423666666668	0.5996423666666666	0.5679632875	0.5916666666666666	0.5083333333333333	0.2926398166666666	0.34263981666666654	0.11690257419354844	0.09737861379310342	0.4614583333333333	0.6697916666666667	0.48749999999999993	0.05239845833333334	0.6773984583333332	0.215887741025641	0.3641754041666666	0.4475087375	0.60454545	0.7628787833333334	0.8462121166666666	0.6666666666666667	0.7262966208333332	0.6545454500000001	0.5962121166666667	0.4725087375	0.5429632874999999	0.19058330833333315	0.2050725541666666
0.1.0.1.0.0	0.536982514388489	0.5483122508771929	0.5954263999999999	0.574200555	0.6187969761904761	0.5649831152173913	0.47713909655172415	0.5633210763636362	0.5627204623853209	0.5603874626168222	0.5589013780952378	0.5605305330097085	0.47576996250000014	0.4113849407407407	0.41871285238095246	0.4446826263157895	0.4213441882352942	0.5509885538461539	0.5348306	0.6415752857142857	0.3638845999999999	0.6234592230769231	0.627063390909091	0.5414162363636363	0.5348306	0.4743588333333333	0.5114838095238096	0.5017835473684211	0.5085681225806451	0.5020116965517242	0.4350852428571428	0.6086445	0.420476423076923	0.47265177083333343	0.21609402222222218	0.4445554897435897	0.5221322352941176	0.5688165333333333	0.5492624	0.6539242000000001	0.7572884	0.62553825	0.6266428285714286	0.6511582	0.5492624	0.5648874142857143	0.5449189166666666	0.5153295250000001	0.5080092608695654
0.1.0.2	0.28352725539568335	0.26299586578947365	0.41432752400000017	0.471231708	0.4543275240000001	0.2711779999999998	0.09159411724137922	0.25308409545454535	0.2513207807339448	0.2456585224299066	0.24226664857142854	0.24100691553398068	0.12960502500000004	0.16698154814814803	0.26749393200000005	0.347493932	0.393244756	0.553244756	0.624	0.752	0.521244756	0.5794939320000001	0.6274939319999999	0.593244756	0.616	0.544	0.325690736	0.373690736	0.10523704193548389	0.08490856206896547	0.46299999999999997	0.655	0.488	0.06400000000000006	0.64	0.2052939128205129	0.393244756	0.46524475600000004	0.616	0.76	0.84	0.696	0.737244756	0.672	0.624	0.48924475600000006	0.569244756	0.21059634399999994	0.22450602000000008
0.1.0.3	0.29625604028776953	0.277675304385965	0.40888230000000003	0.45950335600000003	0.4451115040000001	0.2847974413043477	0.11096072068965512	0.2682973318181817	0.266995194495413	0.26162591588785067	0.2581917914285715	0.2574146543689322	0.15195260749999984	0.1560211222222221	0.2556566720000001	0.33565667200000004	0.37724475599999996	0.537244756	0.608	0.736	0.505244756	0.567656672	0.6156566720000001	0.577244756	0.6	0.528	0.3138534759999999	0.36185347599999995	0.12335418709677415	0.10427516551724136	0.483	0.683	0.508	0.08230251999999993	0.68230252	0.19770592564102563	0.37724475599999996	0.449244756	0.6	0.76	0.84	0.6799999999999999	0.737244756	0.656	0.608	0.47324475600000004	0.553244756	0.19459634400000003	0.20850601999999996
0.1.0.4	0.26752447553956804	0.2546527184210524	0.34337357083333353	0.40264876250000003	0.4017069041666669	0.2578953391304346	0.101480872413793	0.2589830154545454	0.2573218587155962	0.25177177009345797	0.24847477333333334	0.2473355864077671	0.1431903025000001	0.15891722222222193	0.22885803333333332	0.3121913666666667	0.35984847500000006	0.5265151416666667	0.5992424166666666	0.7409090833333334	0.47727272500000006	0.5621913666666667	0.6121913666666667	0.5765151416666667	0.5992424166666666	0.5159090833333333	0.2885221499999999	0.33852214999999997	0.1235077645161291	0.10443933448275866	0.47233949583333334	0.6782433666666666	0.4960374125	0.05361316249999992	0.625	0.20030018205128208	0.35984847500000006	0.4431818083333333	0.5833333333333333	0.75	0.8333333333333334	0.68257575	0.7431818083333332	0.6575757500000001	0.5833333333333333	0.46818180833333334	0.5515151416666666	0.16861360833333328	0.1831028541666666
0.1.0.4.0	0.4361071028776976	0.4433109377192981	0.5039748347826087	0.4962832799999999	0.5234010095238095	0.4714033239130435	0.36832494482758615	0.4545015336363637	0.453384814678899	0.45065839626168225	0.4511497161904763	0.45214291456310696	0.35219755750000004	0.3250919148148148	0.33133	0.3662068421052632	0.35372924117647064	0.4625690076923077	0.5863124307692308	0.7787166000000001	0.3032808	0.5352253846153847	0.6176541153846155	0.5449977384615385	0.5863124307692308	0.43246627692307693	0.4005356333333333	0.39383272631578947	0.3925048838709678	0.38755947931034496	0.32983231428571436	0.6170858923076923	0.3220309538461539	0.36701933333333336	0.3076923076923077	0.3579624897435898	0.42941384117647063	0.48666902	0.5974138153846154	0.8172353384615385	0.8946889384615384	0.7401585846153846	0.7648192615384615	0.7238426153846154	0.5974138153846154	0.48611985	0.5014645923076922	0.4127065166666668	0.4009243826086958
0.1.0.4.0.0	0.4425819230215825	0.44857409561403494	0.5126704869565217	0.5062832800000001	0.532924819047619	0.47575115	0.3752214965517241	0.4599560790909091	0.45888940183486226	0.4562658728971961	0.45686400190476184	0.4579681572815534	0.36219755750000016	0.33990672962962964	0.3408538095238095	0.3662068421052632	0.35372924117647064	0.4625690076923077	0.46220616000000003	0.7123315800000001	0.3032808	0.5352253846153847	0.5481366818181819	0.48045187272727263	0.48220615999999994	0.40183846666666667	0.4195832523809524	0.4148853578947369	0.3925048838709678	0.38755947931034496	0.32983231428571436	0.50221166	0.3220309538461539	0.37535266666666667	0.11999999999999988	0.3733471051282051	0.44117854705882353	0.5000023533333333	0.49663795999999993	0.7624059400000001	0.86309562	0.66220616	0.69426504	0.6409954	0.47663796	0.5004055642857143	0.47658664166666653	0.4377065166666667	0.4270113391304349
0.1.0.4.1	0.2696827489208631	0.2546527184210524	0.31482459565217413	0.37667696956521735	0.3756941608695654	0.2578953391304346	0.101480872413793	0.2589830154545454	0.2573218587155962	0.25177177009345797	0.24847477333333334	0.2473355864077671	0.1431903025000001	0.15891722222222193	0.19533012173913045	0.28228664347826093	0.33201579999999997	0.505928843478261	0.5818181739130435	0.7296442608695652	0.45454545217391307	0.5431562086956522	0.5953301217391305	0.5581027565217391	0.5818181739130435	0.494861652173913	0.2575883304347826	0.30976224347826087	0.1235077645161291	0.10443933448275866	0.4493977347826087	0.6642539478260869	0.47412599565217395	0.05361316249999992	0.6086956521739131	0.20030018205128208	0.33201579999999997	0.41897232173913046	0.5652173913043479	0.7391304347826086	0.8260869565217391	0.6687746956521738	0.7320158	0.6426877391304349	0.5652173913043479	0.44505927826086955	0.5320157999999999	0.16861360833333328	0.14758558695652169
0.1.0.4.1.0	0.34928970647482005	0.33838590877192987	0.3661801173913045	0.325030335	0.3677177142857144	0.3497023065217393	0.20340868620689645	0.3457610490909089	0.3444472862385318	0.33922316074766334	0.3356594895238094	0.33507035533980567	0.24346547499999993	0.19059397777777753	0.15942215238095248	0.17620343157894736	0.1358288470588236	0.2872726933333334	0.3975757333333333	0.630303	0.2024242266666666	0.35652434666666666	0.43046374666666665	0.3612120933333334	0.3975757333333333	0.2642424	0.2276097142857142	0.20467868421052626	0.23738093870967725	0.22303103793103451	0.2678330333333334	0.5781170133333333	0.3001389133333333	0.1653820041666667	0.5050101066666666	0.22468091282051272	0.1358288470588236	0.15393936000000008	0.37212120000000004	0.6	0.7333333333333334	0.5309090666666666	0.5890908933333333	0.49696966666666664	0.37212120000000004	0.18787876000000003	0.32121209333333334	0.19552846666666657	0.1743038086956521
0.1.0.5	0.27706223884892056	0.26510769473684204	0.39315605769230777	0.44183015000000003	0.4433764461538462	0.2691709847826086	0.09716761724137934	0.2698181727272726	0.2685299880733948	0.2631893971962619	0.2597850533333337	0.2590388533980583	0.14637807499999977	0.1477625555555554	0.2765929538461538	0.35351603076923077	0.3935045730769231	0.547350726923077	0.6153846153846154	0.7461538461538462	0.5165814961538462	0.5842852615384615	0.6304391076923077	0.5935045730769231	0.6153846153846154	0.5384615384615384	0.33166752307692293	0.37782136923076926	0.11690257419354844	0.09737861379310342	0.5028846153846154	0.6951923076923077	0.5269230769230768	0.11759857692307685	0.6945216538461538	0.20050312564102557	0.40539268076923074	0.4823157576923077	0.6272727230769231	0.7811188769230769	0.8580419538461539	0.6923076923076923	0.7473507269230769	0.6811188769230769	0.6272727230769231	0.5053926807692308	0.5704276500000001	0.2297692076923077	0.24314389615384613
0.1.0.6	0.25127536690647445	0.23220862982456136	0.4625877500000002	0.5100079033333333	0.5092544166666668	0.23128154999999972	0.08854097999999999	0.23572277818181808	0.2341217917431192	0.22813805700934564	0.22439089428571435	0.22295742912621375	0.11102240499999994	0.2302982333333331	0.37035916	0.4370258266666667	0.4751515133333333	0.6084848466666666	0.6666666666666667	0.78	0.58181818	0.6370258266666666	0.6770258266666667	0.6484848466666666	0.6666666666666667	0.6	0.4180904533333333	0.4580904533333333	0.08200079999999998	0.0914008266666666	0.5477083333333334	0.714375	0.5666666666666667	0.19999999999999996	0.7	0.19050997692307692	0.4751515133333333	0.5418181799999999	0.6666666666666667	0.8	0.8666666666666667	0.7333333333333334	0.78181818	0.7133333333333334	0.6666666666666667	0.5618181800000001	0.6284848466666666	0.32216362	0.33375501666666674
0.1.0.6.0	0.254153064748201	0.23571740175438594	0.43134401785714294	0.482151325	0.481344017857143	0.23562937608695633	0.05711135862068972	0.23935914181818174	0.2377915165137614	0.23187637476635503	0.22820041809523817	0.22684092427184466	0.11602240500000005	0.1824623928571426	0.3325276714285713	0.4039562428571427	0.4448051928571428	0.5876623357142856	0.6499999999999999	0.7642857142857142	0.5590909071428571	0.6110991	0.6539562428571428	0.6233766214285714	0.6428571428571428	0.5785714285714285	0.3836683428571427	0.4265254857142856	0.0884524129032257	0.06696637241379311	0.5154017857142857	0.6939732142857142	0.5357142857142857	0.1428571428571429	0.6785714285714286	0.19563818205128203	0.4448051928571428	0.5090909071428571	0.6428571428571428	0.7857142857142857	0.8571428571428572	0.7142857142857143	0.7662337642857142	0.6928571428571428	0.6499999999999999	0.5305194785714287	0.60194805	0.2808895928571429	0.2933089464285714
0.1.0.6.0.0	0.2992441194244603	0.28442028245614026	0.3077231521739132	0.275011855	0.3084586904761907	0.29274950217391316	0.11939835172413793	0.28983303636363644	0.28845490733944923	0.28348674485981273	0.2807938428571425	0.27964420873786366	0.18309809499999985	0.1916211333333332	0.1458317714285714	0.16118248421052628	0.12977869411764698	0.17532467142857133	0.29999999999999993	0.5285714285714286	0.17187412857142836	0.2221982	0.30791248571428576	0.24675324285714295	0.2857142857142857	0.15714285714285714	0.17822445714285684	0.1548796631578946	0.1649006838709679	0.1486869379310345	0.16583818571428577	0.4651239357142857	0.20045162857142873	0.07526345000000012	0.4313029928571428	0.23448399487179483	0.08556149411764702	0.08363635999999997	0.2857142857142857	0.5714285714285714	0.7142857142857143	0.4285714285714286	0.5324675285714285	0.3857142857142858	0.29999999999999993	0.06103895714285723	0.2038960999999999	0.16438964999999994	0.14110224347826072
0.1.1	0.19478091870503578	0.1707157771929826	0.5443412489361701	0.5821808510638298	0.5868944404255318	0.029787234042553123	0.5000225765957447	0.17386872363636363	0.17378953761467886	0.16515089158878504	0.15931493904761906	0.1559590543689321	0.33849719574468096	0.5672019574468086	0.6573886212765958	0.6952184085106383	0.7160387531914894	0.7902401936170214	0.8213010425531915	0.8769330170212766	0.7739734	0.8029943170212767	0.8238115936170213	0.8068021510638298	0.8170457234042553	0.783471255319149	0.6746722531914895	0.6954895297872341	0.4851120659574468	0.5059293425531914	0.7536369234042554	0.8463114595744681	0.7629822574468086	0.5604291957446809	0.8327800446808511	0.36372762765957456	0.7139556489361703	0.7475301170212767	0.8157083361702128	0.8906554936170212	0.9227610468085107	0.8548755106382979	0.8817493085106383	0.8384782595744681	0.8199636553191489	0.7575781638297873	0.7960329212765958	0.5843802617021276	0.5923589851063831
0.1.1.0	0.1969391920863307	0.1707157771929826	0.5240897488888888	0.5636111111111111	0.5685341933333332	0.008695652173912993	0.47780135777777777	0.17386872363636363	0.17378953761467886	0.16515089158878504	0.15931493904761906	0.1559590543689321	0.3090970711111113	0.5479664888888889	0.6421614488888889	0.68167256	0.7034182533333333	0.7809175355555555	0.8133588666666667	0.8714633733333333	0.7639277733333334	0.7942385088888889	0.8159809977777778	0.79821558	0.8089144222222222	0.7738477555555556	0.6602132422222223	0.6819557311111112	0.4622281577777778	0.48397064666666667	0.7426874533333334	0.8394808577777778	0.7524481355555556	0.5408927155555556	0.8253480466666667	0.3354488555555557	0.7012425666666667	0.7363092333333334	0.8075175955555556	0.8857957377777778	0.9193282044444444	0.8484255333333334	0.8764937222222222	0.8312995155555556	0.81196204	0.74680386	0.7869677177777779	0.5659082733333334	0.5742416066666667
0.1.1.0.0	0.209975650359712	0.18167297631578982	0.5157002395348836	0.5570598046511628	0.5622118674418605	0.021545034782608607	0.4535130488372092	0.18522436636363626	0.18415164954128427	0.17570668785046717	0.1700717980952382	0.16549442524271862	0.2769620511627908	0.5269416744186047	0.6255177953488373	0.6668666325581396	0.6896237534883721	0.7707276534883721	0.8046778837209303	0.8654849255813953	0.752947669767442	0.7846682069767442	0.8074219744186046	0.7888302581395349	0.8000267209302325	0.763329046511628	0.6444092069767442	0.6671629744186047	0.43721551395348845	0.45996928139534876	0.7307194279069767	0.8320148511627907	0.7409340953488373	0.519538888372093	0.8172247	0.3045395000000002	0.6873468720930234	0.724044546511628	0.7985649255813954	0.880483911627907	0.9155760279069768	0.8413755581395349	0.8707492441860465	0.8234529813953488	0.803216088372093	0.7350272953488373	0.7770592395348838	0.5457179604651163	0.5544388906976745
0.1.1.0.0.0	0.2628322280575536	0.23981644824561388	0.3161190633333333	0.3651190533333334	0.38278572999999994	0.08699064782608712	0.28166325000000003	0.24548214636363608	0.24454483486238532	0.23708942616822415	0.23038312190476185	0.22631193786407766	0.29507347250000004	0.33096112	0.47225356000000007	0.5315202266666667	0.5588596233333334	0.6751085466666666	0.7200383	0.80719506	0.64790146	0.70036915	0.73126044	0.6993331700000001	0.7133716333333333	0.6607716333333334	0.49933125	0.5302225400000001	0.299882512903226	0.30743655333333353	0.6594556366666666	0.8031351133333333	0.67318897	0.3692987000000001	0.77318546	0.24146701025641026	0.5555960933333335	0.6081960933333335	0.7112763933333334	0.8286936066666667	0.8789923066666667	0.7726383	0.8167503833333334	0.7469492733333334	0.7179430600000001	0.6239380333333333	0.6841838200000001	0.34886241000000007	0.36136241
0.1.1.0.0.0.0	0.2824365446043161	0.25385153596491206	0.29584185357142856	0.34834184285714287	0.3529847107142857	0.10438195217391322	0.27068612068965536	0.24548214636363608	0.24454483486238532	0.23708942616822415	0.23038312190476185	0.22631193786407766	0.29507347250000004	0.28317262857142855	0.4345573857142858	0.4980573857142857	0.5273495964285715	0.6519020142857143	0.7000410357142858	0.7934232785714286	0.6227515642857143	0.6789669464285715	0.7120647571428571	0.6778569678571429	0.6928981785714285	0.6365410357142858	0.4635691964285714	0.4966670071428573	0.299882512903226	0.283555055172414	0.6351310392857142	0.7890733357142857	0.6498453249999999	0.3242486071428573	0.7569844214285715	0.24146701025641026	0.5238529571428572	0.5802101000000001	0.6906532785714286	0.8164574357142858	0.8703489	0.7563981785714287	0.8036611250000001	0.7288742214285715	0.6977961357142858	0.5970764642857143	0.6616255214285715	0.3023525821428572	0.3157454392857143
0.1.1.0.0.0.0.0	0.6358417510791369	0.6408682307017546	0.5953769869565217	0.59856037	0.6272156142857142	0.6100984826086957	0.6877057275862068	0.6437506954545453	0.6442489192660552	0.643491673831776	0.643711903809524	0.6435347699029128	0.6865432599999999	0.6917239296296297	0.689497680952381	0.6852847421052632	0.6907478588235294	0.6899934999999999	0.7222848399999999	0.7194714428571428	0.7046244461538461	0.6760439076923077	0.6927590727272728	0.7092449545454546	0.7222848399999999	0.7234908	0.6884793380952381	0.6994655315789473	0.6865238774193547	0.6935868689655172	0.7027336857142856	0.7013585	0.708487976923077	0.7048056249999999	0.6466278666666666	0.6940987487179489	0.7056401411764706	0.70245608	0.73753993	0.75033055	0.7923690999999999	0.7204759	0.7040397857142857	0.7336917555555555	0.73753993	0.7094172428571429	0.6970763083333333	0.7169647	0.7120698869565217
0.1.1.0.0.0.0.1	0.6306417928057555	0.6314099140350877	0.6476377347826087	0.6275047549999999	0.6566768238095237	0.5950142456521739	0.6167889448275863	0.6339009981818181	0.6344321999999999	0.6305968691588785	0.6273065161904761	0.6283929106796116	0.608059855	0.5634096703703704	0.5757100285714286	0.5941142421052632	0.5741532470588235	0.6719795923076922	0.6402653899999999	0.7252111857142858	0.5254589538461538	0.7278123153846154	0.7188727636363637	0.6528886363636364	0.6402653899999999	0.6003661583333333	0.642971819047619	0.6288657105263158	0.6335421967741934	0.6236499448275861	0.562870392857143	0.6881732666666667	0.5478184538461539	0.5936890083333335	0.43261858888888893	0.5636859102564103	0.6497155470588235	0.6828949533333333	0.65346644	0.72620755	0.7603452749999999	0.7001142375	0.7149079857142857	0.7315742111111111	0.65346644	0.6751425499999999	0.6620255083333333	0.6072971125	0.6029232999999998
0.1.1.0.0.0.1	0.27354161223021545	0.25287438157894715	0.2811097107142857	0.3336097	0.352538282142857	0.10367789565217411	0.281754775862069	0.2590149136363634	0.25820175596330264	0.25100161682242983	0.2445603066666665	0.24076440776699015	0.3130982474999999	0.29614881428571427	0.4475335714285714	0.5110335714285714	0.5403257821428572	0.6648782	0.7130172214285715	0.8063994642857143	0.6227515642857143	0.6919431321428571	0.7250409428571429	0.6908331535714285	0.7058743642857143	0.6495172214285715	0.47654538214285713	0.509643192857143	0.3231402870967742	0.3084168137931036	0.647904532142857	0.8018468285714286	0.6626188178571428	0.3499982857142857	0.7569844214285715	0.2507832461538462	0.536829142857143	0.5931862857142858	0.6906532785714286	0.8164574357142858	0.8703489	0.7693743642857143	0.8166373107142857	0.7418504071428571	0.6977961357142858	0.6100526500000001	0.6746017071428572	0.3153287678571429	0.328721625
0.1.1.0.0.0.1.0	0.3218842338129497	0.3042419096491227	0.20744233043478244	0.16205866499999977	0.21543004285714262	0.17813388043478273	0.32076793448275864	0.3090239145454544	0.30866955504587135	0.302412739252336	0.29695068857142815	0.2941720786407763	0.35858571000000006	0.33279552962962955	0.31001267619047634	0.30814267368421067	0.2721583470588237	0.45018670000000005	0.5292963294117647	0.6811285294117647	0.4079184588235295	0.49562572941176464	0.5501397705882353	0.5164654470588236	0.5410610352941176	0.45021135294117653	0.3536648238095239	0.33440526315789487	0.34284877741935504	0.32948451034482784	0.4471948588235294	0.6736300705882353	0.4714301529411764	0.2816535625000002	0.6561939588235295	0.34894003589743583	0.26478562941176487	0.355635311764706	0.515991011764706	0.6976945999999999	0.7864570117647058	0.620146011764706	0.6981690352941177	0.5748124352941177	0.504226305882353	0.383415205882353	0.4897313	0.3154034708333334	0.29705144782608717
0.1.1.0.0.0.1.0.0	0.5159231597122304	0.5211208640350875	0.4729602739130435	0.452548745	0.5062354095238095	0.43487203260869567	0.5809311896551723	0.5337893763636365	0.5342589229357799	0.5308480803738319	0.528214243809524	0.5270253106796119	0.56481852	0.5251323555555555	0.5469848238095237	0.5635847210526316	0.5505809058823529	0.6451044153846153	0.6493844599999999	0.7140906857142857	0.5135800538461537	0.688924623076923	0.6992213818181818	0.6474338636363637	0.6493844599999999	0.6060346833333332	0.6009550285714285	0.5976563526315789	0.5979977129032257	0.5956325586206896	0.5385500714285715	0.6503439555555557	0.5347462307692308	0.5830367041666666	0.36425705555555554	0.5348680666666666	0.626198882352941	0.6577872933333333	0.65555468	0.7654607714285714	0.8560219714285715	0.714409125	0.7034930142857143	0.7198985333333333	0.65555468	0.6583839999999999	0.6447436666666666	0.599735525	0.5937457652173912
0.1.1.0.0.0.1.0.1	0.35165208237410017	0.33455455833333325	0.23363995434782592	0.19218593249999993	0.22438242142857134	0.22585459565217403	0.3374549862068965	0.340438841363636	0.3403726922018345	0.33470845841121455	0.3298615642857139	0.32772200048543654	0.37836836250000005	0.34054336296296284	0.31131772380952394	0.30958509473684226	0.2721583470588237	0.28101337692307693	0.38446443076923076	0.5830142307692308	0.22573952307692313	0.3425417999999999	0.41382939230769233	0.3676855846153847	0.3998490461538462	0.2810456153846155	0.36362632380952387	0.34541534210526326	0.35977498064516145	0.3475780379310346	0.35784296428571416	0.6045538538461539	0.33700105384615375	0.3006751666666667	0.5855242923076923	0.35685257435897444	0.2813258058823531	0.28846555333333346	0.38869463076923094	0.6263070153846154	0.7423809384615385	0.5032678615384616	0.6052979692307693	0.4656149538461539	0.3733100153846155	0.27137439285714293	0.3327255461538462	0.3271194291666668	0.30927679565217414
0.1.1.0.0.0.1.0.2	0.37271823345323696	0.3548325732456137	0.2613674934782608	0.22272164249999993	0.2547506785714285	0.24723205217391309	0.37032872758620694	0.36145423863636317	0.3613576463302748	0.3547305126168221	0.3493723395238093	0.346661876213592	0.4029029625	0.36568208888888887	0.343638942857143	0.3453085473684212	0.31034868823529427	0.3309545923076923	0.4277977538461539	0.6326296	0.2693986923076922	0.39475300000000013	0.45975854615384626	0.4113447538461539	0.44318236923076937	0.32437893846153854	0.39594754285714295	0.376840552631579	0.39143252903225834	0.37860277586206914	0.3783367928571427	0.6051757538461537	0.35844943076923075	0.3357652541666667	0.5855242923076923	0.3670464871794873	0.30297597058823544	0.3130024066666668	0.4103984923076923	0.6046775538461538	0.720751476923077	0.5466011846153846	0.6056238153846154	0.4936008615384615	0.395013876923077	0.29183055	0.3763847153846154	0.3388756875000002	0.32154419565217407
0.1.1.0.0.0.1.1	0.512101605035971	0.5195529596491228	0.49776362173913036	0.46908419	0.5203057380952381	0.4825403130434781	0.5127042482758621	0.5339623245454546	0.5335329018348622	0.5300008560747662	0.5271078704761903	0.5265673417475727	0.49986816000000023	0.43144747407407413	0.4522953190476191	0.48822114210526313	0.4657350470588235	0.5667804153846154	0.5402760799999999	0.6483944142857143	0.4131523076923076	0.6388347153846154	0.6361053727272727	0.5327684727272727	0.5202760799999999	0.4687300666666666	0.5077794095238096	0.4924039684210527	0.548094470967742	0.5408012551724138	0.49729146428571436	0.6410364666666666	0.48358860000000004	0.5035070000000001	0.28566349999999996	0.4253200461538462	0.5254027882352941	0.5673231599999999	0.5305639199999999	0.6408026	0.74656316	0.6225951	0.6285185142857143	0.6533847666666667	0.5505639199999999	0.5599891071428571	0.5415121249999999	0.4589576999999999	0.45173846956521746
0.1.1.0.0.0.1.1.0	0.6804707949640287	0.6944075868421051	0.6674028869565218	0.6624046400000001	0.7061011238095238	0.6865969369565219	0.704340624137931	0.7151753018181819	0.7152094366972478	0.7150732140186916	0.7157054161904761	0.7159631359223302	0.7184723624999999	0.7151840148148149	0.7127534666666666	0.7152828947368421	0.7173734941176471	0.7355563230769231	0.75968476	0.7754087571428572	0.7198650461538462	0.7369084615384615	0.7520107090909091	0.7504127272727272	0.75968476	0.74785795	0.7249987476190476	0.7324884999999999	0.7222059161290323	0.7269203862068966	0.7206520642857144	0.7415444666666666	0.7241307846153846	0.7335543	0.6455762333333334	0.7088447794871795	0.741723894117647	0.74879056	0.77370622	0.8050338	0.8421661	0.777424975	0.7639543714285715	0.7886097222222223	0.77370622	0.7544184642857144	0.7410193583333333	0.7382020499999999	0.7392108347826086
0.1.1.0.0.0.2	0.31117484964028785	0.2911839763157895	0.19059450434782588	0.14268366499999985	0.19697766190476174	0.16144663260869574	0.29590617586206913	0.2954911472727273	0.2950126339449539	0.28850054859813057	0.2827735038095235	0.2797196087378637	0.34056093500000006	0.31933874444444443	0.29271109523809546	0.28901987368421067	0.329650457894737	0.4889389842105264	0.5597212842105264	0.6955711473684211	0.4702428315789474	0.5295949578947368	0.5783706789473684	0.5482410210526316	0.5702476000000001	0.48896104210526325	0.33636324285714303	0.3152824631578949	0.3195910032258067	0.3046227517241382	0.48656077894736827	0.6891607052631579	0.5082449894736841	0.2516122708333336	0.6923840684210527	0.33962380000000003	0.3230538157894739	0.4043403736842106	0.5669393263157896	0.7295162210526316	0.8089352210526316	0.6410078421052632	0.7108179157894736	0.6004462210526316	0.5564130105263159	0.4291960684210526	0.5243209947368421	0.30026458750000007	0.28125435217391326
0.1.1.0.0.0.2.0	0.31544595035971223	0.29639172192982444	0.19059450434782588	0.14268366499999985	0.19697766190476174	0.16824011086956536	0.29590617586206913	0.3008882654545453	0.3004592669724768	0.29404898785046696	0.2884276276190473	0.28548352135922295	0.34056093500000006	0.31933874444444443	0.29271109523809546	0.28901987368421067	0.2507858058823531	0.42881415882352947	0.5079237882352942	0.6597559882352941	0.4079184588235295	0.47425318823529405	0.5287672294117647	0.495092905882353	0.5196884941176472	0.42883881176470595	0.33636324285714303	0.3152824631578949	0.3195910032258067	0.3046227517241382	0.42615616470588225	0.6525913764705882	0.45039145882352927	0.2516122708333336	0.6561939588235295	0.34683362051282063	0.2599532647058824	0.35080294705882353	0.5325311882352942	0.7142347764705883	0.8029971882352941	0.5987734705882353	0.6767964941176471	0.5699800705882354	0.5207664823529412	0.3785828411764707	0.4683587588235295	0.31198054583333346	0.2934797000000001
0.1.1.0.0.0.2.0.0	0.3409426982014383	0.32149662499999976	0.21679212826086935	0.1728109324999998	0.20593004047619023	0.20916734782608704	0.3125932275862069	0.32690607409090866	0.3267157711009169	0.320796267757009	0.3156843795238091	0.3132695305825238	0.3603435875000002	0.3270865777777777	0.29401614285714306	0.29046229473684226	0.2507858058823531	0.3526560466666667	0.44231362666666674	0.61439012	0.3289742533333334	0.40598068	0.46776326	0.42777196000000006	0.45564696000000005	0.3526839866666668	0.346324742857143	0.3262925421052634	0.3365172064516131	0.3227162793103451	0.37680957999999987	0.6334361533333333	0.4015570599999999	0.27063387500000013	0.6407877200000001	0.34753633846153853	0.2599532647058824	0.26424334000000005	0.47020201333333345	0.6761327466666667	0.7767301466666666	0.5452766	0.6337026933333334	0.5126440800000001	0.45686868	0.29572722000000007	0.39747326000000005	0.31198054583333346	0.2934797000000001
0.1.1.0.0.0.2.1	0.3366715974820139	0.3162888793859647	0.21679212826086935	0.1728109324999998	0.20593004047619023	0.2023738695652174	0.3125932275862069	0.32150895590909057	0.32126913807339397	0.3152478285046725	0.31003025571428533	0.3075056179611647	0.3603435875000002	0.3270865777777777	0.29401614285714306	0.29046229473684226	0.2507858058823531	0.42881415882352947	0.5079237882352942	0.6597559882352941	0.4079184588235295	0.4758653058823529	0.5303793470588236	0.495092905882353	0.5196884941176472	0.42883881176470595	0.346324742857143	0.3262925421052634	0.3365172064516131	0.3227162793103451	0.45012609999999986	0.6765613117647058	0.4719621117647058	0.27063387500000013	0.6830479882352942	0.34032651794871804	0.24341308823529428	0.3342627705882354	0.515991011764706	0.6976945999999999	0.7864570117647058	0.5987734705882353	0.6767964941176471	0.553439894117647	0.504226305882353	0.3620426647058824	0.4683587588235295	0.30026458750000007	0.28125435217391326
0.1.1.0.0.0.2.1.0	0.348955734892086	0.33004840833333327	0.23519274565217385	0.19397164249999999	0.22608309761904755	0.22026983043478254	0.3332828827586207	0.335768831363636	0.33543659311926544	0.32968009579439195	0.3247374233333328	0.3215486121359219	0.3753435875000001	0.34190139259259256	0.31306376190476204	0.3115149263157896	0.2743152176470589	0.37932271333333334	0.46898029333333335	0.6410567866666667	0.35564092000000014	0.4326473466666666	0.49442992666666674	0.4544386266666667	0.48231362666666666	0.3793506533333333	0.36537236190476197	0.3473451736842106	0.35587204516129056	0.3434059344827588	0.3901429133333332	0.6334361533333333	0.41489039333333333	0.29563387500000005	0.6407877200000001	0.35058292820512826	0.2669425000000001	0.2721644733333334	0.47812314666666667	0.6573872133333334	0.7579846133333333	0.5719432666666666	0.6337026933333334	0.5205652133333334	0.46478981333333325	0.3036483533333334	0.4241399266666668	0.3169312541666668	0.29864565652173924
0.1.1.0.0.0.2.1.0.0	0.6960019125899278	0.7048438328947367	0.6315577586956522	0.6310484825	0.6601971595238095	0.6569391586956521	0.7653247379310345	0.7241931804545454	0.7250792756880735	0.7244422658878505	0.7243774890476191	0.7234373461165049	0.7782518175	0.778444325925926	0.7774362952380953	0.7776927473684211	0.7803880882352942	0.7887349230769231	0.81290008	0.8170893857142857	0.786510276923077	0.7856245153846154	0.7999345090909091	0.8036104454545454	0.81290008	0.8065834	0.7824977761904762	0.7904533789473684	0.7804214774193549	0.7854905758620689	0.7831679071428572	0.7912130666666667	0.7874171230769231	0.79290455	0.7303243333333334	0.7734759564102565	0.7956650235294117	0.7984203599999999	0.82236274	0.8409171	0.8668444	0.8223751	0.8087985857142856	0.8269307888888889	0.82236274	0.804111107142857	0.7945670083333333	0.7958347	0.7963255391304347
0.1.1.0.0.1	0.22957996690647442	0.195708064035088	0.511588056097561	0.5549651609756098	0.5506124463414634	0.038936339130434816	0.4366112463414633	0.18522436636363626	0.18415164954128427	0.17570668785046717	0.1700717980952382	0.16549442524271862	0.24169190731707335	0.5038656585365855	0.6072503707317074	0.650616224390244	0.6744834487804878	0.7595436365853658	0.7951499756097561	0.8589232146341463	0.7408963365853659	0.7741642170731707	0.798027924390244	0.7785292951219512	0.7902719268292683	0.7517841219512196	0.6270633146341464	0.6509270219512195	0.409762612195122	0.4336263195121951	0.7175837902439024	0.8238204536585366	0.7282967341463416	0.49610176097560976	0.808308831707317	0.2706145975609757	0.6720955000000001	0.7105833048780488	0.7887388243902439	0.8746538585365854	0.9114577853658536	0.8336377804878049	0.8644443292682927	0.8148409317073171	0.7936168731707317	0.7221017975609756	0.7661840804878048	0.5235578609756097	0.5327042024390244
0.1.1.0.0.1.0	0.44166241726618716	0.4358546043859649	0.4593451913043479	0.4515241200000001	0.46426451904761923	0.3924779891304343	0.42865686551724147	0.432674938181818	0.43149976055045847	0.4276781280373829	0.4268426942857142	0.42441099514563096	0.40756704499999996	0.38239167037037036	0.3912774523809526	0.42078034210526327	0.4079881352941177	0.4912652230769232	0.48293438	0.5710995428571428	0.369342823076923	0.5402673923076924	0.5440840090909091	0.4679905363636364	0.46293438	0.4209453166666667	0.44470766190476196	0.43685836315789484	0.44667931935483884	0.44167265172413805	0.4055633571428571	0.5039427000000001	0.39287776153846155	0.4089838250000002	0.14088029999999996	0.3488171717948719	0.4600263470588236	0.49322986	0.47455541999999995	0.6325378000000001	0.7819159714285715	0.5509179750000001	0.547158042857143	0.5788552	0.49455541999999997	0.4895530071428571	0.47014517499999997	0.37013237499999996	0.3590511739130434
0.1.1.0.0.1.0.0	0.5127569748201439	0.5131964912280702	0.4942186652173912	0.47447203000000016	0.4886598571428571	0.4765774130434778	0.5141579689655174	0.5105722481818178	0.510111724770642	0.5058588018691588	0.5027057257142855	0.5017271650485435	0.4926267449999999	0.43450461111111116	0.4430991095238097	0.4780569105263158	0.4601569764705883	0.5114084461538462	0.48293438	0.5858408285714285	0.4232159846153847	0.5759017307692309	0.5692410272727273	0.4748398727272728	0.46293438	0.4209453166666667	0.46727721428571434	0.4519868578947369	0.5298271193548387	0.5241230862068965	0.5190758	0.6110722333333334	0.5093005615384616	0.49359379166666684	0.3665068777777778	0.3962811153846153	0.47542998823529425	0.51068732	0.47455541999999995	0.5712941	0.61835295	0.5509179750000001	0.5579212857142857	0.5903206444444444	0.49455541999999997	0.5008867857142857	0.4833679166666667	0.3705788	0.3590511739130434
0.1.1.0.0.1.0.1	0.47134956690647434	0.4698820403508772	0.4911814565217393	0.4881358250000001	0.4991328095238097	0.4470028934782607	0.4619502241379311	0.4679397354545455	0.46690460091743113	0.4637447411214952	0.46359629047619044	0.46186035533980585	0.43184319500000024	0.40383447037037046	0.41858302380952395	0.4509601842105264	0.4417185470588235	0.5353742230769232	0.5402760799999999	0.6304952571428571	0.40244920769230763	0.5843763923076923	0.5962128272727272	0.5201193545454545	0.5202760799999999	0.4687300666666666	0.47227697619047626	0.4673297105263159	0.47782471935483883	0.47496601034482766	0.4335698142857142	0.5419139	0.42303856153846153	0.44921330000000015	0.14088029999999996	0.3959564410256411	0.5013862882352942	0.54010446	0.5305639199999999	0.6408026	0.74656316	0.6225951	0.6086413285714285	0.6394632	0.5505639199999999	0.5397757928571427	0.517929925	0.4467336875	0.4389829782608696
0.1.1.0.0.1.0.1.0	0.6029191086330933	0.602833845614035	0.6070716391304348	0.6214095350000001	0.6193934857142858	0.6046969304347825	0.6010051862068966	0.6029195545454544	0.602130847706422	0.6014985813084113	0.6039740133333333	0.603879186407767	0.6054640475	0.6475958666666668	0.6332909761904761	0.6295085631578947	0.6412726176470589	0.626352053846154	0.6585472600000001	0.6616977857142858	0.6598751307692308	0.6048582384615385	0.6204186454545455	0.6458204272727273	0.6585472600000001	0.6603266999999999	0.6321386857142857	0.6440189684210527	0.5989761903225808	0.6044727551724138	0.6173543714285714	0.5773717333333335	0.6209603923076923	0.61403395	0.5104531000000001	0.6408030384615386	0.6443579764705882	0.6410425200000001	0.67738279	0.6917790500000001	0.74770705	0.6558781	0.6401244428571429	0.6783272888888889	0.67738279	0.6479237142857143	0.6331559083333334	0.6512985	0.6442897391304347
0.1.1.0.0.1.0.1.1	0.5850641913669061	0.5878853587719297	0.5931237695652174	0.570212705	0.6017762523809524	0.5498304695652174	0.5787783344827585	0.5902340836363634	0.5900393999999998	0.5857451757009344	0.5822957104761902	0.5822273145631065	0.559069825	0.49248202592592605	0.5090542	0.5332866210526315	0.5100352705882352	0.6247114769230768	0.59047334	0.6941086428571428	0.4514244923076922	0.6942617692307692	0.6856495636363636	0.6034537636363635	0.59047334	0.5385354833333333	0.5862524047619049	0.5698969842105264	0.5970264483870968	0.5870538655172415	0.5376381214285714	0.6994968666666668	0.520486746153846	0.5550671083333334	0.3476920555555555	0.48698660256410253	0.5941554941176471	0.6361967333333334	0.6007611799999999	0.6885159999999999	0.72085095	0.668380125	0.6802108	0.6978291444444444	0.6007611799999999	0.6273956642857144	0.6134864583333333	0.5408147999999999	0.5371545739130436
0.1.1.0.0.2	0.21249363597122273	0.18474315175438627	0.5006124463414634	0.5439895512195121	0.5493929341463415	0.029153730434782643	0.4268551487804877	0.18840618454545444	0.1873626587155962	0.1789777158878505	0.1734051314285715	0.16889248349514596	0.24169190731707335	0.5038656585365855	0.6072503707317074	0.650616224390244	0.6744834487804878	0.7595436365853658	0.7951499756097561	0.8589232146341463	0.7408963365853659	0.7741642170731707	0.798027924390244	0.7785292951219512	0.7902719268292683	0.7517841219512196	0.6270633146341464	0.6509270219512195	0.409762612195122	0.4336263195121951	0.7175837902439024	0.8238204536585366	0.7282967341463416	0.49610176097560976	0.808308831707317	0.2706145975609757	0.6720955000000001	0.7105833048780488	0.7887388243902439	0.8746538585365854	0.9114577853658536	0.8336377804878049	0.8644443292682927	0.8148409317073171	0.7936168731707317	0.7221017975609756	0.7661840804878048	0.5235578609756097	0.5327042024390244
[truncated: 971 more rows]
[truncated: 1,347 more columns]
