# Supplementary material for: Metabolomics analysis: Finding out metabolic building blocks
Source: PLoS One. 2017 May 11;12(5):e0177031. doi: 10.1371/journal.pone.0177031 (PMC5426688; doi:10.1371/journal.pone.0177031)
Supplement: S5 Table — A file with the following information: for every glycolysis m-DAG, the reactions it has and its MBBs. (CSV) [file pone.0177031.s005.csv]

organism	kingdom	Pathway Id	R00014(1.2.4.1)	R00014(4.1.1.1)	R00200(2.7.1.40)	R00229(6.2.1.13)	R00235(6.2.1.1)	R00341(4.1.1.49)	R00431|R00726(4.1.1.32)	R00658_rev(4.2.1.11)	R00658(4.2.1.11)	R00703_rev(1.1.1.27)	R00703(1.1.1.27)	R00710_rev(1.2.1.3)	R00710(1.2.1.3)	R00711_rev(1.2.1.-)	R00711_rev(1.2.1.5)	R00711(1.2.1.-)	R00711(1.2.1.5)	R00746_rev(1.1.1.2)	R00746(1.1.1.2)	R00754_rev(-.-.-.-)	R00754_rev(1.1.1.1)	R00754(-.-.-.-)	R00754(1.1.1.1)	R00755(4.1.1.1)	R00947(3.1.3.10)	R00959_rev(5.4.2.2)	R00959(5.4.2.2)	R00960(2.7.1.41)	R01015_rev(5.3.1.1)	R01015(5.3.1.1)	R01058(1.2.1.9)	R01058|R10860(1.2.1.90)	R01061_rev(1.2.1.12)	R01061|R01063_rev(1.2.1.59)	R01061(1.2.1.12)	R01061|R01063(1.2.1.59)	R01070_rev(4.1.2.13)	R01070(4.1.2.13)	R01196_rev(1.2.7.1)	R01196(1.2.7.1)	R01196(1.2.7.11)	R01512_rev(2.7.2.3)	R01512(2.7.2.3)	R01516_rev(3.1.3.13)	R01516(3.1.3.13)	R01518_rev(5.4.2.11)	R01518_rev(5.4.2.12)
aaa	Bacteria	0001	0.6.0.0.0.0.0	NA	31	NA	0.2.1.0.0.0	NA	90	32.1.0.2.0.0.0	32.1.0.2.0.0.0	NA	NA	0.2.0.0.0	0.2.0.0.0	0.2.0.0.0	NA	0.2.0.0.0	NA	NA	NA	NA	0.2.0.0.0	NA	0.2.0.0.0	NA	NA	NA	NA	NA	32.1.0.2.0.0.0	32.1.0.2.0.0.0	NA	NA	32.1.0.2.0.0.0	NA	32.1.0.2.0.0.0	NA	32.1.0.2.0.0.0	32.1.0.2.0.0.0	NA	NA	NA	32.1.0.2.0.0.0	32.1.0.2.0.0.0	NA	NA	32.1.0.2.0.0.0	32.1.0.2.0.0.0
aac	Bacteria	0002	0.6.0.0.0.0.0	NA	31	NA	0.2.1.0.0.0	NA	NA	32.1.0.1.0.0	32.1.0.1.0.0	0.6.0.0.2.0.1.0	0.6.0.0.2.0.1.0	0.2.0.0.0.0	0.2.0.0.0.0	NA	NA	NA	NA	NA	NA	NA	0.2.0.0.0.0	NA	0.2.0.0.0.0	NA	NA	32.1.0.1.0.0	32.1.0.1.0.0	NA	32.1.0.1.0.0	32.1.0.1.0.0	NA	NA	32.1.0.1.0.0	NA	32.1.0.1.0.0	NA	32.1.0.1.0.0	32.1.0.1.0.0	NA	NA	NA	32.1.0.1.0.0	32.1.0.1.0.0	NA	NA	NA	32.1.0.1.0.0
aad	Bacteria	0003	0.6.0.0.0.0.0	NA	31	NA	0.2.1.0.0.0	NA	NA	32.1.0.1.0.0	32.1.0.1.0.0	NA	NA	0.2.0.0.0.0	0.2.0.0.0.0	NA	NA	NA	NA	NA	NA	NA	0.2.0.0.0.0	NA	0.2.0.0.0.0	NA	NA	32.1.0.1.0.0	32.1.0.1.0.0	NA	32.1.0.1.0.0	32.1.0.1.0.0	NA	NA	32.1.0.1.0.0	NA	32.1.0.1.0.0	NA	32.1.0.1.0.0	32.1.0.1.0.0	NA	NA	NA	32.1.0.1.0.0	32.1.0.1.0.0	NA	NA	NA	32.1.0.1.0.0
aae	Bacteria	0004	NA	NA	NA	NA	NA	NA	NA	32.1.0.1.0.0.0	32.1.0.1.0.0.0	NA	NA	NA	NA	NA	NA	NA	NA	NA	NA	NA	0.2.0.0.0.0.0	NA	0.2.0.0.0.0.0	NA	NA	NA	NA	NA	32.1.0.1.0.0.0	32.1.0.1.0.0.0	NA	NA	32.1.0.1.0.0.0	NA	32.1.0.1.0.0.0	NA	32.1.0.1.0.0.0	32.1.0.1.0.0.0	0.6.0.0.2.0.0.0	0.6.0.0.2.0.0.0	NA	32.1.0.1.0.0.0	32.1.0.1.0.0.0	NA	NA	NA	32.1.0.1.0.0.0
aaf	Protists	0005	0.6.0.0.0.0.0	NA	31	NA	0.2.1.0.0.0	NA	NA	32.0.0.1.0.1	32.0.0.1.0.1	NA	NA	0.2.0.0.0.0	0.2.0.0.0.0	NA	NA	NA	NA	NA	NA	NA	0.2.0.0.0.0	NA	0.2.0.0.0.0	NA	NA	32.0.0.1.0.1	32.0.0.1.0.1	NA	32.0.0.1.0.1	32.0.0.1.0.1	NA	NA	32.0.0.1.0.1	NA	32.0.0.1.0.1	NA	32.0.0.1.0.1	32.0.0.1.0.1	NA	NA	NA	32.0.0.1.0.1	32.0.0.1.0.1	NA	NA	32.0.0.1.0.1	NA
aag	Animals	0006	0.6.0.0.0.0.0	NA	31	NA	0.2.1.0.0.0	NA	90	32.0.0.1.0	32.0.0.1.0	0.6.0.0.2.0.1.0	0.6.0.0.2.0.1.0	0.2.0.0.0.0	0.2.0.0.0.0	NA	NA	NA	NA	NA	NA	NA	0.2.0.0.0.0	NA	0.2.0.0.0.0	NA	NA	32.0.0.1.0	32.0.0.1.0	NA	32.0.0.1.0	32.0.0.1.0	NA	NA	32.0.0.1.0	NA	32.0.0.1.0	NA	32.0.0.1.0	32.0.0.1.0	NA	NA	NA	32.0.0.1.0	32.0.0.1.0	NA	NA	32.0.0.1.0	NA
aah	Bacteria	0007	0.6.0.0.0.0.0	NA	31	NA	NA	91	NA	32.1.0.2.0	32.1.0.2.0	NA	NA	NA	NA	NA	NA	NA	NA	NA	NA	NA	0.2.0.0.0.0.0	NA	0.2.0.0.0.0.0	NA	NA	NA	NA	NA	32.1.0.2.0	32.1.0.2.0	NA	NA	32.1.0.2.0	NA	32.1.0.2.0	NA	32.1.0.2.0	32.1.0.2.0	NA	NA	NA	32.1.0.2.0	32.1.0.2.0	NA	NA	32.1.0.2.0	32.1.0.2.0
aai	Bacteria	0008	0.6.0.0.0.0.0	NA	31	NA	0.2.1.0.0.0	NA	90	32.1.0.1.0	32.1.0.1.0	NA	NA	0.2.0.0.0	0.2.0.0.0	0.2.0.0.0	NA	0.2.0.0.0	NA	NA	NA	NA	0.2.0.0.0	NA	0.2.0.0.0	NA	NA	32.1.0.1.0	32.1.0.1.0	NA	32.1.0.1.0	32.1.0.1.0	NA	NA	32.1.0.1.0	NA	32.1.0.1.0	NA	32.1.0.1.0	32.1.0.1.0	NA	NA	NA	32.1.0.1.0	32.1.0.1.0	NA	NA	32.1.0.1.0	32.1.0.1.0
aal	Bacteria	0009	0.6.0.0.0.0.0	NA	31	NA	0.2.1.0.0.0	91	NA	32.0.0.1.0.1	32.0.0.1.0.1	NA	NA	0.2.0.0	0.2.0.0	0.2.0.0	NA	0.2.0.0	NA	NA	NA	NA	0.2.0.0	NA	0.2.0.0	NA	NA	32.0.0.1.0.1	32.0.0.1.0.1	NA	32.0.0.1.0.1	32.0.0.1.0.1	NA	NA	32.0.0.1.0.1	NA	32.0.0.1.0.1	NA	32.0.0.1.0.1	32.0.0.1.0.1	NA	NA	NA	32.0.0.1.0.1	32.0.0.1.0.1	NA	NA	32.0.0.1.0.1	NA
aan	Bacteria	0007	0.6.0.0.0.0.0	NA	31	NA	NA	91	NA	32.1.0.2.0	32.1.0.2.0	NA	NA	NA	NA	NA	NA	NA	NA	NA	NA	NA	0.2.0.0.0.0.0	NA	0.2.0.0.0.0.0	NA	NA	NA	NA	NA	32.1.0.2.0	32.1.0.2.0	NA	NA	32.1.0.2.0	NA	32.1.0.2.0	NA	32.1.0.2.0	32.1.0.2.0	NA	NA	NA	32.1.0.2.0	32.1.0.2.0	NA	NA	32.1.0.2.0	32.1.0.2.0
aao	Bacteria	0007	0.6.0.0.0.0.0	NA	31	NA	NA	91	NA	32.1.0.2.0	32.1.0.2.0	NA	NA	NA	NA	NA	NA	NA	NA	NA	NA	NA	0.2.0.0.0.0.0	NA	0.2.0.0.0.0.0	NA	NA	NA	NA	NA	32.1.0.2.0	32.1.0.2.0	NA	NA	32.1.0.2.0	NA	32.1.0.2.0	NA	32.1.0.2.0	32.1.0.2.0	NA	NA	NA	32.1.0.2.0	32.1.0.2.0	NA	NA	32.1.0.2.0	32.1.0.2.0
aap	Bacteria	0010	0.6.0.0.0.0.0	NA	31	NA	NA	91	NA	32.1.0.2.0	32.1.0.2.0	NA	NA	NA	NA	NA	NA	NA	NA	NA	NA	NA	0.2.0.0.0.0.0	NA	0.2.0.0.0.0.0	NA	32.2.5.0.0.0	NA	NA	NA	32.1.0.2.0	32.1.0.2.0	NA	NA	32.1.0.2.0	NA	32.1.0.2.0	NA	32.1.0.2.0	32.1.0.2.0	NA	NA	NA	32.1.0.2.0	32.1.0.2.0	NA	NA	32.1.0.2.0	32.1.0.2.0
aaq	Bacteria	0011	0.6.0.0.0.0.0	NA	31	NA	0.2.1.0.0.0	NA	90	32.1.0.1.0	32.1.0.1.0	NA	NA	0.2.0.0.0	0.2.0.0.0	0.2.0.0.0	NA	0.2.0.0.0	NA	NA	NA	NA	0.2.0.0.0	NA	0.2.0.0.0	NA	NA	32.1.0.1.0	32.1.0.1.0	NA	32.1.0.1.0	32.1.0.1.0	NA	NA	32.1.0.1.0	NA	32.1.0.1.0	NA	32.1.0.1.0	32.1.0.1.0	NA	NA	NA	32.1.0.1.0	32.1.0.1.0	NA	NA	32.1.0.1.0	32.1.0.1.0
aar	Bacteria	0012	NA	NA	31	NA	NA	NA	NA	32.1.0.1.0.0	32.1.0.1.0.0	0.6.0.0.2.0	0.6.0.0.2.0	NA	NA	NA	NA	NA	NA	NA	NA	NA	0.2.0.0.0.0.0	NA	0.2.0.0.0.0.0	NA	NA	32.1.0.1.0.0	32.1.0.1.0.0	NA	32.1.0.1.0.0	32.1.0.1.0.0	NA	NA	32.1.0.1.0.0	NA	32.1.0.1.0.0	NA	32.1.0.1.0.0	32.1.0.1.0.0	0.6.0.0.2.0	0.6.0.0.2.0	0.6.0.0.2.0	32.1.0.1.0.0	32.1.0.1.0.0	NA	NA	NA	32.1.0.1.0.0
aas	Bacteria	0013	0.6.0.0.0.0.0	NA	31	NA	NA	91	NA	32.1.0.2.0.0.0.0	32.1.0.2.0.0.0.0	NA	NA	NA	NA	NA	NA	NA	NA	NA	NA	NA	NA	NA	NA	NA	NA	NA	NA	NA	32.1.0.2.0.0.0.0	32.1.0.2.0.0.0.0	NA	NA	32.1.0.2.0.0.0.0	NA	32.1.0.2.0.0.0.0	NA	32.1.0.2.0.0.0.0	32.1.0.2.0.0.0.0	NA	NA	NA	32.1.0.2.0.0.0.0	32.1.0.2.0.0.0.0	NA	NA	NA	32.1.0.2.0.0.0.0
aat	Bacteria	0007	0.6.0.0.0.0.0	NA	31	NA	NA	91	NA	32.1.0.2.0	32.1.0.2.0	NA	NA	NA	NA	NA	NA	NA	NA	NA	NA	NA	0.2.0.0.0.0.0	NA	0.2.0.0.0.0.0	NA	NA	NA	NA	NA	32.1.0.2.0	32.1.0.2.0	NA	NA	32.1.0.2.0	NA	32.1.0.2.0	NA	32.1.0.2.0	32.1.0.2.0	NA	NA	NA	32.1.0.2.0	32.1.0.2.0	NA	NA	32.1.0.2.0	32.1.0.2.0
aau	Bacteria	0014	0.6.0.0.0.0.0	NA	31	NA	0.2.1.0.0.0	NA	90	32.1.0.1.0	32.1.0.1.0	NA	NA	0.2.0.0.0	0.2.0.0.0	0.2.0.0.0	NA	0.2.0.0.0	NA	NA	NA	NA	0.2.0.0.0	NA	0.2.0.0.0	NA	NA	32.1.0.1.0	32.1.0.1.0	NA	32.1.0.1.0	32.1.0.1.0	NA	NA	32.1.0.1.0	NA	32.1.0.1.0	NA	32.1.0.1.0	32.1.0.1.0	NA	NA	NA	32.1.0.1.0	32.1.0.1.0	NA	NA	32.1.0.1.0	32.1.0.1.0
aaus	Bacteria	0005	0.6.0.0.0.0.0	NA	31	NA	0.2.1.0.0.0	NA	NA	32.0.0.1.0.1	32.0.0.1.0.1	NA	NA	0.2.0.0.0.0	0.2.0.0.0.0	NA	NA	NA	NA	NA	NA	NA	0.2.0.0.0.0	NA	0.2.0.0.0.0	NA	NA	32.0.0.1.0.1	32.0.0.1.0.1	NA	32.0.0.1.0.1	32.0.0.1.0.1	NA	NA	32.0.0.1.0.1	NA	32.0.0.1.0.1	NA	32.0.0.1.0.1	32.0.0.1.0.1	NA	NA	NA	32.0.0.1.0.1	32.0.0.1.0.1	NA	NA	32.0.0.1.0.1	NA
aav	Bacteria	0015	0.6.0.0.0.0.0	NA	31	NA	0.2.1.0.0.0	NA	90	32.1.0.2.0.0.0	32.1.0.2.0.0.0	NA	NA	0.2.0.0.0	0.2.0.0.0	0.2.0.0.0	NA	0.2.0.0.0	NA	NA	NA	NA	0.2.0.0.0	NA	0.2.0.0.0	NA	NA	NA	NA	NA	32.1.0.2.0.0.0	32.1.0.2.0.0.0	NA	NA	32.1.0.2.0.0.0	NA	32.1.0.2.0.0.0	NA	32.1.0.2.0.0.0	32.1.0.2.0.0.0	NA	NA	NA	32.1.0.2.0.0.0	32.1.0.2.0.0.0	NA	NA	32.1.0.2.0.0.0	32.1.0.2.0.0.0
aay	Bacteria	0016	0.6.0.0.0.0.0	NA	31	NA	0.2.1.0.0.0	91	NA	32.2.0.0.0	32.2.0.0.0	NA	NA	0.2.0.0.0.0	0.2.0.0.0.0	NA	NA	NA	NA	NA	NA	NA	0.2.0.0.0.0	NA	0.2.0.0.0.0	NA	NA	32.2.0.0.0	32.2.0.0.0	NA	32.2.0.0.0	32.2.0.0.0	NA	NA	32.2.0.0.0	32.2.0.0.0	32.2.0.0.0	32.2.0.0.0	32.2.0.0.0	32.2.0.0.0	NA	NA	0.6.0.0.2.0.0.1	32.2.0.0.0	32.2.0.0.0	NA	NA	32.2.0.0.0	NA
aba	Bacteria	0017	0.6.0.0	NA	31	NA	0.2.1.0.0.0	NA	90	32.1.0.1.0.0.0	32.1.0.1.0.0.0	0.6.0.0	0.6.0.0	0.2.0.0.0.0	0.2.0.0.0.0	NA	NA	NA	NA	NA	NA	NA	0.2.0.0.0.0	NA	0.2.0.0.0.0	NA	NA	NA	NA	NA	32.1.0.1.0.0.0	32.1.0.1.0.0.0	NA	NA	32.1.0.1.0.0.0	NA	32.1.0.1.0.0.0	NA	32.1.0.1.0.0.0	32.1.0.1.0.0.0	0.6.0.0	0.6.0.0	0.6.0.0	32.1.0.1.0.0.0	32.1.0.1.0.0.0	NA	NA	NA	32.1.0.1.0.0.0
abaa	Bacteria	0018	0.6.0.0.0.0.0	NA	NA	NA	0.2.1.0.0.0	NA	90	32.1.0.0.1.0.0	32.1.0.0.1.0.0	NA	NA	NA	NA	0.2.0.0.0.1	NA	0.2.0.0.0.1	NA	NA	NA	NA	0.2.0.0.0.1	NA	0.2.0.0.0.1	NA	NA	32.0.0.1.0.1.0.1	32.0.0.1.0.1.0.1	NA	32.1.0.0.1.0.0	32.1.0.0.1.0.0	32.1.0.0.1.0.0	NA	32.1.0.0.1.0.0	NA	32.1.0.0.1.0.0	NA	32.1.0.0.1.0.0	32.1.0.0.1.0.0	NA	NA	NA	32.1.0.0.1.0.0	32.1.0.0.1.0.0	NA	NA	NA	32.1.0.0.1.0.0
abab	Bacteria	0018	0.6.0.0.0.0.0	NA	NA	NA	0.2.1.0.0.0	NA	90	32.1.0.0.1.0.0	32.1.0.0.1.0.0	NA	NA	NA	NA	0.2.0.0.0.1	NA	0.2.0.0.0.1	NA	NA	NA	NA	0.2.0.0.0.1	NA	0.2.0.0.0.1	NA	NA	32.0.0.1.0.1.0.1	32.0.0.1.0.1.0.1	NA	32.1.0.0.1.0.0	32.1.0.0.1.0.0	32.1.0.0.1.0.0	NA	32.1.0.0.1.0.0	NA	32.1.0.0.1.0.0	NA	32.1.0.0.1.0.0	32.1.0.0.1.0.0	NA	NA	NA	32.1.0.0.1.0.0	32.1.0.0.1.0.0	NA	NA	NA	32.1.0.0.1.0.0
abad	Bacteria	0018	0.6.0.0.0.0.0	NA	NA	NA	0.2.1.0.0.0	NA	90	32.1.0.0.1.0.0	32.1.0.0.1.0.0	NA	NA	NA	NA	0.2.0.0.0.1	NA	0.2.0.0.0.1	NA	NA	NA	NA	0.2.0.0.0.1	NA	0.2.0.0.0.1	NA	NA	32.0.0.1.0.1.0.1	32.0.0.1.0.1.0.1	NA	32.1.0.0.1.0.0	32.1.0.0.1.0.0	32.1.0.0.1.0.0	NA	32.1.0.0.1.0.0	NA	32.1.0.0.1.0.0	NA	32.1.0.0.1.0.0	32.1.0.0.1.0.0	NA	NA	NA	32.1.0.0.1.0.0	32.1.0.0.1.0.0	NA	NA	NA	32.1.0.0.1.0.0
abai	Bacteria	0019	0.6.0.0.0.0.0.0	NA	NA	0.2.1.0.0	0.2.1.0.0	NA	90	32.1.0.2.0.0.0.1	32.1.0.2.0.0.0.1	NA	NA	0.2.1.0.0	0.2.1.0.0	NA	NA	NA	NA	NA	NA	NA	0.2.1.0.0	NA	0.2.1.0.0	NA	NA	NA	NA	NA	32.1.0.2.0.0.0.1	32.1.0.2.0.0.0.1	NA	NA	32.1.0.2.0.0.0.1	NA	32.1.0.2.0.0.0.1	NA	NA	NA	NA	NA	0.6.0.0.2.0.0.1	32.1.0.2.0.0.0.1	32.1.0.2.0.0.0.1	NA	NA	32.1.0.2.0.0.0.1	32.1.0.2.0.0.0.1
abaj	Bacteria	0020	0.6.0.0.0.0.0	NA	NA	NA	0.2.1.0.0.0	NA	90	32.1.0.0.1.0.0	32.1.0.0.1.0.0	NA	NA	0.2.0.0.0	0.2.0.0.0	0.2.0.0.0	NA	0.2.0.0.0	NA	NA	NA	NA	0.2.0.0.0	NA	0.2.0.0.0	NA	NA	32.0.0.1.0.1.0.1	32.0.0.1.0.1.0.1	NA	32.1.0.0.1.0.0	32.1.0.0.1.0.0	32.1.0.0.1.0.0	NA	32.1.0.0.1.0.0	NA	32.1.0.0.1.0.0	NA	32.1.0.0.1.0.0	32.1.0.0.1.0.0	NA	NA	NA	32.1.0.0.1.0.0	32.1.0.0.1.0.0	NA	NA	NA	32.1.0.0.1.0.0
abal	Bacteria	0018	0.6.0.0.0.0.0	NA	NA	NA	0.2.1.0.0.0	NA	90	32.1.0.0.1.0.0	32.1.0.0.1.0.0	NA	NA	NA	NA	0.2.0.0.0.1	NA	0.2.0.0.0.1	NA	NA	NA	NA	0.2.0.0.0.1	NA	0.2.0.0.0.1	NA	NA	32.0.0.1.0.1.0.1	32.0.0.1.0.1.0.1	NA	32.1.0.0.1.0.0	32.1.0.0.1.0.0	32.1.0.0.1.0.0	NA	32.1.0.0.1.0.0	NA	32.1.0.0.1.0.0	NA	32.1.0.0.1.0.0	32.1.0.0.1.0.0	NA	NA	NA	32.1.0.0.1.0.0	32.1.0.0.1.0.0	NA	NA	NA	32.1.0.0.1.0.0
abau	Bacteria	0020	0.6.0.0.0.0.0	NA	NA	NA	0.2.1.0.0.0	NA	90	32.1.0.0.1.0.0	32.1.0.0.1.0.0	NA	NA	0.2.0.0.0	0.2.0.0.0	0.2.0.0.0	NA	0.2.0.0.0	NA	NA	NA	NA	0.2.0.0.0	NA	0.2.0.0.0	NA	NA	32.0.0.1.0.1.0.1	32.0.0.1.0.1.0.1	NA	32.1.0.0.1.0.0	32.1.0.0.1.0.0	32.1.0.0.1.0.0	NA	32.1.0.0.1.0.0	NA	32.1.0.0.1.0.0	NA	32.1.0.0.1.0.0	32.1.0.0.1.0.0	NA	NA	NA	32.1.0.0.1.0.0	32.1.0.0.1.0.0	NA	NA	NA	32.1.0.0.1.0.0
abaz	Bacteria	0020	0.6.0.0.0.0.0	NA	NA	NA	0.2.1.0.0.0	NA	90	32.1.0.0.1.0.0	32.1.0.0.1.0.0	NA	NA	0.2.0.0.0	0.2.0.0.0	0.2.0.0.0	NA	0.2.0.0.0	NA	NA	NA	NA	0.2.0.0.0	NA	0.2.0.0.0	NA	NA	32.0.0.1.0.1.0.1	32.0.0.1.0.1.0.1	NA	32.1.0.0.1.0.0	32.1.0.0.1.0.0	32.1.0.0.1.0.0	NA	32.1.0.0.1.0.0	NA	32.1.0.0.1.0.0	NA	32.1.0.0.1.0.0	32.1.0.0.1.0.0	NA	NA	NA	32.1.0.0.1.0.0	32.1.0.0.1.0.0	NA	NA	NA	32.1.0.0.1.0.0
abb	Bacteria	0020	0.6.0.0.0.0.0	NA	NA	NA	0.2.1.0.0.0	NA	90	32.1.0.0.1.0.0	32.1.0.0.1.0.0	NA	NA	0.2.0.0.0	0.2.0.0.0	0.2.0.0.0	NA	0.2.0.0.0	NA	NA	NA	NA	0.2.0.0.0	NA	0.2.0.0.0	NA	NA	32.0.0.1.0.1.0.1	32.0.0.1.0.1.0.1	NA	32.1.0.0.1.0.0	32.1.0.0.1.0.0	32.1.0.0.1.0.0	NA	32.1.0.0.1.0.0	NA	32.1.0.0.1.0.0	NA	32.1.0.0.1.0.0	32.1.0.0.1.0.0	NA	NA	NA	32.1.0.0.1.0.0	32.1.0.0.1.0.0	NA	NA	NA	32.1.0.0.1.0.0
abc	Bacteria	0021	0.0	0.0	NA	NA	0.0	NA	90	32.1.0.0.1.0.0	32.1.0.0.1.0.0	NA	NA	0.0	0.0	0.0	NA	0.0	NA	NA	NA	NA	0.0	NA	0.0	0.0	NA	32.0.0.1.0.1.0.1	32.0.0.1.0.1.0.1	NA	32.1.0.0.1.0.0	32.1.0.0.1.0.0	32.1.0.0.1.0.0	NA	32.1.0.0.1.0.0	NA	32.1.0.0.1.0.0	NA	32.1.0.0.1.0.0	32.1.0.0.1.0.0	NA	NA	NA	32.1.0.0.1.0.0	32.1.0.0.1.0.0	NA	NA	NA	32.1.0.0.1.0.0
abd	Bacteria	0020	0.6.0.0.0.0.0	NA	NA	NA	0.2.1.0.0.0	NA	90	32.1.0.0.1.0.0	32.1.0.0.1.0.0	NA	NA	0.2.0.0.0	0.2.0.0.0	0.2.0.0.0	NA	0.2.0.0.0	NA	NA	NA	NA	0.2.0.0.0	NA	0.2.0.0.0	NA	NA	32.0.0.1.0.1.0.1	32.0.0.1.0.1.0.1	NA	32.1.0.0.1.0.0	32.1.0.0.1.0.0	32.1.0.0.1.0.0	NA	32.1.0.0.1.0.0	NA	32.1.0.0.1.0.0	NA	32.1.0.0.1.0.0	32.1.0.0.1.0.0	NA	NA	NA	32.1.0.0.1.0.0	32.1.0.0.1.0.0	NA	NA	NA	32.1.0.0.1.0.0
abe	Fungi	0022	0.1	0.1	31	NA	0.1	91	NA	32.1.0.0.0	32.1.0.0.0	NA	NA	0.1	0.1	NA	0.1	NA	0.1	0.1	0.1	NA	0.1	NA	0.1	0.1	NA	32.1.0.0.0	32.1.0.0.0	NA	32.1.0.0.0	32.1.0.0.0	NA	NA	32.1.0.0.0	NA	32.1.0.0.0	NA	32.1.0.0.0	32.1.0.0.0	NA	NA	NA	32.1.0.0.0	32.1.0.0.0	NA	NA	NA	32.1.0.0.0
abg	Bacteria	0023	0.6.0.0.0.0	NA	31	NA	NA	NA	NA	32.1.0.2.0.0.0.0	32.1.0.2.0.0.0.0	NA	NA	NA	NA	0.2.0.0.0.1	NA	0.2.0.0.0.1	NA	NA	NA	NA	0.2.0.0.0.1	NA	0.2.0.0.0.1	NA	NA	32.0.0.1.0.1.0.1	32.0.0.1.0.1.0.1	NA	32.1.0.2.0.0.0.0	32.1.0.2.0.0.0.0	NA	NA	32.1.0.2.0.0.0.0	NA	32.1.0.2.0.0.0.0	NA	32.1.0.2.0.0.0.0	32.1.0.2.0.0.0.0	0.6.0.0.0.0	0.6.0.0.0.0	NA	32.1.0.2.0.0.0.0	32.1.0.2.0.0.0.0	NA	NA	NA	32.1.0.2.0.0.0.0
abh	Bacteria	0020	0.6.0.0.0.0.0	NA	NA	NA	0.2.1.0.0.0	NA	90	32.1.0.0.1.0.0	32.1.0.0.1.0.0	NA	NA	0.2.0.0.0	0.2.0.0.0	0.2.0.0.0	NA	0.2.0.0.0	NA	NA	NA	NA	0.2.0.0.0	NA	0.2.0.0.0	NA	NA	32.0.0.1.0.1.0.1	32.0.0.1.0.1.0.1	NA	32.1.0.0.1.0.0	32.1.0.0.1.0.0	32.1.0.0.1.0.0	NA	32.1.0.0.1.0.0	NA	32.1.0.0.1.0.0	NA	32.1.0.0.1.0.0	32.1.0.0.1.0.0	NA	NA	NA	32.1.0.0.1.0.0	32.1.0.0.1.0.0	NA	NA	NA	32.1.0.0.1.0.0
abi	Archaea	0024	NA	NA	31	NA	NA	NA	90	32.3.2.0.1.0.0	32.3.2.0.1.0.0	NA	NA	NA	NA	NA	NA	NA	NA	NA	NA	NA	0.2.0.0.0.0.0	NA	0.2.0.0.0.0.0	NA	NA	32.0.0.1.0.1.0.1	32.0.0.1.0.1.0.1	NA	32.3.2.0.1.0.0	32.3.2.0.1.0.0	NA	NA	NA	32.3.2.0.1.0.0	NA	32.3.2.0.1.0.0	32.3.2.0.1.0.0	32.3.2.0.1.0.0	0.6.0.0.2.0.0	0.6.0.0.2.0.0	0.6.0.0.2.0.0	32.3.2.0.1.0.0	32.3.2.0.1.0.0	NA	NA	NA	32.3.2.0.1.0.0
abj	Bacteria	0020	0.6.0.0.0.0.0	NA	NA	NA	0.2.1.0.0.0	NA	90	32.1.0.0.1.0.0	32.1.0.0.1.0.0	NA	NA	0.2.0.0.0	0.2.0.0.0	0.2.0.0.0	NA	0.2.0.0.0	NA	NA	NA	NA	0.2.0.0.0	NA	0.2.0.0.0	NA	NA	32.0.0.1.0.1.0.1	32.0.0.1.0.1.0.1	NA	32.1.0.0.1.0.0	32.1.0.0.1.0.0	32.1.0.0.1.0.0	NA	32.1.0.0.1.0.0	NA	32.1.0.0.1.0.0	NA	32.1.0.0.1.0.0	32.1.0.0.1.0.0	NA	NA	NA	32.1.0.0.1.0.0	32.1.0.0.1.0.0	NA	NA	NA	32.1.0.0.1.0.0
abk	Bacteria	0020	0.6.0.0.0.0.0	NA	NA	NA	0.2.1.0.0.0	NA	90	32.1.0.0.1.0.0	32.1.0.0.1.0.0	NA	NA	0.2.0.0.0	0.2.0.0.0	0.2.0.0.0	NA	0.2.0.0.0	NA	NA	NA	NA	0.2.0.0.0	NA	0.2.0.0.0	NA	NA	32.0.0.1.0.1.0.1	32.0.0.1.0.1.0.1	NA	32.1.0.0.1.0.0	32.1.0.0.1.0.0	32.1.0.0.1.0.0	NA	32.1.0.0.1.0.0	NA	32.1.0.0.1.0.0	NA	32.1.0.0.1.0.0	32.1.0.0.1.0.0	NA	NA	NA	32.1.0.0.1.0.0	32.1.0.0.1.0.0	NA	NA	NA	32.1.0.0.1.0.0
abl	Bacteria	0025	0.6.0.0.0.0.0	NA	31	NA	NA	91	NA	32.1.0.2.0.0.0.0	32.1.0.2.0.0.0.0	NA	NA	NA	NA	0.2.0.0.0.1.0	NA	0.2.0.0.0.1.0	NA	NA	NA	NA	NA	NA	NA	NA	NA	32.0.0.1.0.1.0.1	32.0.0.1.0.1.0.1	NA	32.1.0.2.0.0.0.0	32.1.0.2.0.0.0.0	NA	NA	32.1.0.2.0.0.0.0	NA	32.1.0.2.0.0.0.0	NA	32.1.0.2.0.0.0.0	32.1.0.2.0.0.0.0	NA	NA	0.6.0.0.2.0.0.1	32.1.0.2.0.0.0.0	32.1.0.2.0.0.0.0	NA	NA	NA	32.1.0.2.0.0.0.0
abm	Bacteria	0026	0.6.0.0.0.0.0	NA	NA	NA	0.2.1.0.0.0	NA	90	32.1.0.2.0.0.0.0	32.1.0.2.0.0.0.0	NA	NA	NA	NA	0.2.0.0.0.1	NA	0.2.0.0.0.1	NA	NA	NA	NA	0.2.0.0.0.1	NA	0.2.0.0.0.1	NA	NA	32.0.0.1.0.1.0.1	32.0.0.1.0.1.0.1	NA	32.1.0.2.0.0.0.0	32.1.0.2.0.0.0.0	NA	NA	32.1.0.2.0.0.0.0	NA	32.1.0.2.0.0.0.0	NA	32.1.0.2.0.0.0.0	32.1.0.2.0.0.0.0	NA	NA	NA	32.1.0.2.0.0.0.0	32.1.0.2.0.0.0.0	NA	NA	NA	32.1.0.2.0.0.0.0
abn	Bacteria	0021	0.0	0.0	NA	NA	0.0	NA	90	32.1.0.0.1.0.0	32.1.0.0.1.0.0	NA	NA	0.0	0.0	0.0	NA	0.0	NA	NA	NA	NA	0.0	NA	0.0	0.0	NA	32.0.0.1.0.1.0.1	32.0.0.1.0.1.0.1	NA	32.1.0.0.1.0.0	32.1.0.0.1.0.0	32.1.0.0.1.0.0	NA	32.1.0.0.1.0.0	NA	32.1.0.0.1.0.0	NA	32.1.0.0.1.0.0	32.1.0.0.1.0.0	NA	NA	NA	32.1.0.0.1.0.0	32.1.0.0.1.0.0	NA	NA	NA	32.1.0.0.1.0.0
abo	Bacteria	0027	0.6.0.0.0.0.0	NA	31	NA	0.2.1.0.0.0	91	NA	32.0.0.1.0.1.1.0.1.0	32.0.0.1.0.1.1.0.1.0	NA	NA	0.1.0.0	0.1.0.0	NA	NA	NA	NA	0.1.0.0	0.1.0.0	NA	0.1.0.0	NA	0.1.0.0	NA	NA	32.0.0.1.0.1.0	32.0.0.1.0.1.0	NA	32.0.0.1.0.1.1.0.1.0	32.0.0.1.0.1.1.0.1.0	NA	NA	32.0.0.1.0.1.1.0.1.0	NA	32.0.0.1.0.1.1.0.1.0	NA	32.0.0.1.0.1.1.0.1.0	32.0.0.1.0.1.1.0.1.0	NA	NA	NA	32.0.0.1.0.1.1.0.1.0	32.0.0.1.0.1.1.0.1.0	NA	NA	32.0.0.1.0.1.1.0.1.0	NA
abp	Fungi	0028	0.0.0	0.0.0	31	NA	0.0.0	91	NA	32.1.0.0.0	32.1.0.0.0	NA	NA	0.0.0	0.0.0	NA	NA	NA	NA	NA	NA	NA	0.0.0	NA	0.0.0	0.0.0	NA	32.1.0.0.0	32.1.0.0.0	NA	32.1.0.0.0	32.1.0.0.0	NA	NA	32.1.0.0.0	NA	32.1.0.0.0	NA	32.1.0.0.0	32.1.0.0.0	NA	NA	NA	32.1.0.0.0	32.1.0.0.0	NA	NA	NA	32.1.0.0.0
abq	Bacteria	0029	0.6.0.0.0.0.0	NA	31	NA	0.2.1.0.0.0	NA	90	32.1.0.1.0	32.1.0.1.0	0.6.0.0.2.0.1.0	0.6.0.0.2.0.1.0	0.2.0.0	0.2.0.0	0.2.0.0	NA	0.2.0.0	NA	NA	NA	NA	0.2.0.0	NA	0.2.0.0	NA	NA	32.1.0.1.0	32.1.0.1.0	NA	32.1.0.1.0	32.1.0.1.0	NA	NA	32.1.0.1.0	NA	32.1.0.1.0	NA	32.1.0.1.0	32.1.0.1.0	NA	NA	0.6.0.0.2.0.0.1	32.1.0.1.0	32.1.0.1.0	NA	NA	32.1.0.1.0	32.1.0.1.0
abr	Bacteria	0020	0.6.0.0.0.0.0	NA	NA	NA	0.2.1.0.0.0	NA	90	32.1.0.0.1.0.0	32.1.0.0.1.0.0	NA	NA	0.2.0.0.0	0.2.0.0.0	0.2.0.0.0	NA	0.2.0.0.0	NA	NA	NA	NA	0.2.0.0.0	NA	0.2.0.0.0	NA	NA	32.0.0.1.0.1.0.1	32.0.0.1.0.1.0.1	NA	32.1.0.0.1.0.0	32.1.0.0.1.0.0	32.1.0.0.1.0.0	NA	32.1.0.0.1.0.0	NA	32.1.0.0.1.0.0	NA	32.1.0.0.1.0.0	32.1.0.0.1.0.0	NA	NA	NA	32.1.0.0.1.0.0	32.1.0.0.1.0.0	NA	NA	NA	32.1.0.0.1.0.0
abra	Bacteria	0030	NA	NA	31	NA	NA	NA	NA	32.1.0.2.0.0.0.0	32.1.0.2.0.0.0.0	NA	NA	0.2.0.0.0.0	0.2.0.0.0.0	NA	NA	NA	NA	NA	NA	NA	0.2.0.0.0.0	NA	0.2.0.0.0.0	NA	NA	32.0.0.1.0.1.0.1	32.0.0.1.0.1.0.1	NA	32.1.0.2.0.0.0.0	32.1.0.2.0.0.0.0	NA	NA	32.1.0.2.0.0.0.0	NA	32.1.0.2.0.0.0.0	NA	32.1.0.2.0.0.0.0	32.1.0.2.0.0.0.0	0.6.0.0.2.0.0	0.6.0.0.2.0.0	0.6.0.0.2.0.0	32.1.0.2.0.0.0.0	32.1.0.2.0.0.0.0	NA	NA	NA	32.1.0.2.0.0.0.0
abs	Bacteria	0031	0.6.0.0.0.0.0	NA	31	NA	0.2.1.0.0.0	NA	90	32.1.0.1.0	32.1.0.1.0	0.6.0.0.2.0.1.0	0.6.0.0.2.0.1.0	0.2.0.0.1	0.2.0.0.1	NA	NA	NA	NA	NA	NA	NA	0.2.0.0.1	NA	0.2.0.0.1	NA	NA	32.1.0.1.0	32.1.0.1.0	NA	32.1.0.1.0	32.1.0.1.0	NA	NA	32.1.0.1.0	NA	32.1.0.1.0	NA	32.1.0.1.0	32.1.0.1.0	NA	NA	0.6.0.0.2.0.0.1	32.1.0.1.0	32.1.0.1.0	NA	NA	32.1.0.1.0	32.1.0.1.0
abt	Bacteria	0025	0.6.0.0.0.0.0	NA	31	NA	NA	91	NA	32.1.0.2.0.0.0.0	32.1.0.2.0.0.0.0	NA	NA	NA	NA	0.2.0.0.0.1.0	NA	0.2.0.0.0.1.0	NA	NA	NA	NA	NA	NA	NA	NA	NA	32.0.0.1.0.1.0.1	32.0.0.1.0.1.0.1	NA	32.1.0.2.0.0.0.0	32.1.0.2.0.0.0.0	NA	NA	32.1.0.2.0.0.0.0	NA	32.1.0.2.0.0.0.0	NA	32.1.0.2.0.0.0.0	32.1.0.2.0.0.0.0	NA	NA	0.6.0.0.2.0.0.1	32.1.0.2.0.0.0.0	32.1.0.2.0.0.0.0	NA	NA	NA	32.1.0.2.0.0.0.0
abu	Bacteria	0032	0.6.0.0.0.0.0	NA	31	NA	NA	91	NA	32.1.0.2.0.0.0.0	32.1.0.2.0.0.0.0	NA	NA	NA	NA	0.3.0.0	NA	0.3.0.0	NA	0.3.0.0	0.3.0.0	NA	NA	NA	NA	NA	NA	32.0.0.1.0.1.0.1	32.0.0.1.0.1.0.1	NA	32.1.0.2.0.0.0.0	32.1.0.2.0.0.0.0	NA	NA	32.1.0.2.0.0.0.0	NA	32.1.0.2.0.0.0.0	NA	32.1.0.2.0.0.0.0	32.1.0.2.0.0.0.0	NA	NA	0.6.0.0.2.0.0.1	32.1.0.2.0.0.0.0	32.1.0.2.0.0.0.0	NA	NA	NA	32.1.0.2.0.0.0.0
abv	Fungi	0028	0.0.0	0.0.0	31	NA	0.0.0	91	NA	32.1.0.0.0	32.1.0.0.0	NA	NA	0.0.0	0.0.0	NA	NA	NA	NA	NA	NA	NA	0.0.0	NA	0.0.0	0.0.0	NA	32.1.0.0.0	32.1.0.0.0	NA	32.1.0.0.0	32.1.0.0.0	NA	NA	32.1.0.0.0	NA	32.1.0.0.0	NA	32.1.0.0.0	32.1.0.0.0	NA	NA	NA	32.1.0.0.0	32.1.0.0.0	NA	NA	NA	32.1.0.0.0
abw	Bacteria	0020	0.6.0.0.0.0.0	NA	NA	NA	0.2.1.0.0.0	NA	90	32.1.0.0.1.0.0	32.1.0.0.1.0.0	NA	NA	0.2.0.0.0	0.2.0.0.0	0.2.0.0.0	NA	0.2.0.0.0	NA	NA	NA	NA	0.2.0.0.0	NA	0.2.0.0.0	NA	NA	32.0.0.1.0.1.0.1	32.0.0.1.0.1.0.1	NA	32.1.0.0.1.0.0	32.1.0.0.1.0.0	32.1.0.0.1.0.0	NA	32.1.0.0.1.0.0	NA	32.1.0.0.1.0.0	NA	32.1.0.0.1.0.0	32.1.0.0.1.0.0	NA	NA	NA	32.1.0.0.1.0.0	32.1.0.0.1.0.0	NA	NA	NA	32.1.0.0.1.0.0
abx	Bacteria	0020	0.6.0.0.0.0.0	NA	NA	NA	0.2.1.0.0.0	NA	90	32.1.0.0.1.0.0	32.1.0.0.1.0.0	NA	NA	0.2.0.0.0	0.2.0.0.0	0.2.0.0.0	NA	0.2.0.0.0	NA	NA	NA	NA	0.2.0.0.0	NA	0.2.0.0.0	NA	NA	32.0.0.1.0.1.0.1	32.0.0.1.0.1.0.1	NA	32.1.0.0.1.0.0	32.1.0.0.1.0.0	32.1.0.0.1.0.0	NA	32.1.0.0.1.0.0	NA	32.1.0.0.1.0.0	NA	32.1.0.0.1.0.0	32.1.0.0.1.0.0	NA	NA	NA	32.1.0.0.1.0.0	32.1.0.0.1.0.0	NA	NA	NA	32.1.0.0.1.0.0
aby	Bacteria	0021	0.0	0.0	NA	NA	0.0	NA	90	32.1.0.0.1.0.0	32.1.0.0.1.0.0	NA	NA	0.0	0.0	0.0	NA	0.0	NA	NA	NA	NA	0.0	NA	0.0	0.0	NA	32.0.0.1.0.1.0.1	32.0.0.1.0.1.0.1	NA	32.1.0.0.1.0.0	32.1.0.0.1.0.0	32.1.0.0.1.0.0	NA	32.1.0.0.1.0.0	NA	32.1.0.0.1.0.0	NA	32.1.0.0.1.0.0	32.1.0.0.1.0.0	NA	NA	NA	32.1.0.0.1.0.0	32.1.0.0.1.0.0	NA	NA	NA	32.1.0.0.1.0.0
abz	Bacteria	0020	0.6.0.0.0.0.0	NA	NA	NA	0.2.1.0.0.0	NA	90	32.1.0.0.1.0.0	32.1.0.0.1.0.0	NA	NA	0.2.0.0.0	0.2.0.0.0	0.2.0.0.0	NA	0.2.0.0.0	NA	NA	NA	NA	0.2.0.0.0	NA	0.2.0.0.0	NA	NA	32.0.0.1.0.1.0.1	32.0.0.1.0.1.0.1	NA	32.1.0.0.1.0.0	32.1.0.0.1.0.0	32.1.0.0.1.0.0	NA	32.1.0.0.1.0.0	NA	32.1.0.0.1.0.0	NA	32.1.0.0.1.0.0	32.1.0.0.1.0.0	NA	NA	NA	32.1.0.0.1.0.0	32.1.0.0.1.0.0	NA	NA	NA	32.1.0.0.1.0.0
aca	Bacteria	0033	0.6.0.0.0.0.0.0	NA	31	NA	0.2.1.0.0.0	91	NA	32.1.0.2.0.0.0.0.0	32.1.0.2.0.0.0.0.0	NA	NA	0.2.0.0.0.0	0.2.0.0.0.0	NA	NA	NA	NA	NA	NA	NA	0.2.0.0.0.0	NA	0.2.0.0.0.0	NA	NA	NA	NA	NA	32.1.0.2.0.0.0.0.0	32.1.0.2.0.0.0.0.0	NA	NA	32.1.0.2.0.0.0.0.0	NA	32.1.0.2.0.0.0.0.0	NA	NA	NA	0.6.0.0.2.0.0	0.6.0.0.2.0.0	0.6.0.0.2.0.0	32.1.0.2.0.0.0.0.0	32.1.0.2.0.0.0.0.0	NA	NA	NA	32.1.0.2.0.0.0.0.0
acan	Protists	0034	0.6.0.0.0.0.0	NA	31	NA	0.2.1.0.0.0	91	NA	32.1.0.2.0.0.0.0.0.0	32.1.0.2.0.0.0.0.0.0	NA	NA	0.1.0.0	0.1.0.0	NA	NA	NA	NA	0.1.0.0	0.1.0.0	NA	0.1.0.0	NA	0.1.0.0	NA	NA	32.0.0.3.0	32.0.0.3.0	NA	32.0.0.1.0.1.1.0.1.0.0.0.0	32.0.0.1.0.1.1.0.1.0.0.0.0	NA	NA	NA	NA	NA	NA	NA	NA	NA	NA	NA	32.1.0.2.0.0.0.0.0.0	32.1.0.2.0.0.0.0.0.0	NA	NA	NA	32.1.0.2.0.0.0.0.0.0
acb	Bacteria	0035	0.6.0.0.0.0.0	NA	NA	NA	0.2.1.0.0.0	NA	90	32.1.0.2.0.0.0.0	32.1.0.2.0.0.0.0	NA	NA	0.2.0.0.0.0	0.2.0.0.0.0	NA	NA	NA	NA	NA	NA	NA	0.2.0.0.0.0	NA	0.2.0.0.0.0	NA	NA	32.0.0.1.0.1.0.1	32.0.0.1.0.1.0.1	NA	32.1.0.2.0.0.0.0	32.1.0.2.0.0.0.0	NA	NA	32.1.0.2.0.0.0.0	NA	32.1.0.2.0.0.0.0	NA	32.1.0.2.0.0.0.0	32.1.0.2.0.0.0.0	NA	NA	NA	32.1.0.2.0.0.0.0	32.1.0.2.0.0.0.0	NA	NA	NA	32.1.0.2.0.0.0.0
acc	Bacteria	0020	0.6.0.0.0.0.0	NA	NA	NA	0.2.1.0.0.0	NA	90	32.1.0.0.1.0.0	32.1.0.0.1.0.0	NA	NA	0.2.0.0.0	0.2.0.0.0	0.2.0.0.0	NA	0.2.0.0.0	NA	NA	NA	NA	0.2.0.0.0	NA	0.2.0.0.0	NA	NA	32.0.0.1.0.1.0.1	32.0.0.1.0.1.0.1	NA	32.1.0.0.1.0.0	32.1.0.0.1.0.0	32.1.0.0.1.0.0	NA	32.1.0.0.1.0.0	NA	32.1.0.0.1.0.0	NA	32.1.0.0.1.0.0	32.1.0.0.1.0.0	NA	NA	NA	32.1.0.0.1.0.0	32.1.0.0.1.0.0	NA	NA	NA	32.1.0.0.1.0.0
acd	Bacteria	0036	0.6.0.0.0.0.0	NA	NA	NA	0.2.1.0.0.0	NA	90	32.1.0.2.0.0.0.0	32.1.0.2.0.0.0.0	NA	NA	NA	NA	0.2.0.0.0.1	NA	0.2.0.0.0.1	NA	NA	NA	NA	0.2.0.0.0.1	NA	0.2.0.0.0.1	NA	NA	32.0.0.1.0.1.0.1	32.0.0.1.0.1.0.1	NA	32.1.0.2.0.0.0.0	32.1.0.2.0.0.0.0	NA	NA	32.1.0.2.0.0.0.0	NA	32.1.0.2.0.0.0.0	NA	32.1.0.2.0.0.0.0	32.1.0.2.0.0.0.0	NA	NA	NA	32.1.0.2.0.0.0.0	32.1.0.2.0.0.0.0	NA	NA	NA	32.1.0.2.0.0.0.0
ace	Bacteria	0037	0.6.0.0.0	NA	31	NA	0.2.1.0.0.0	NA	NA	32.1.0.2.0.0	32.1.0.2.0.0	NA	NA	0.2.0.0.0.0	0.2.0.0.0.0	NA	NA	NA	NA	NA	NA	NA	0.2.0.0.0.0	NA	0.2.0.0.0.0	NA	NA	NA	NA	NA	32.1.0.2.0.0	32.1.0.2.0.0	NA	NA	32.1.0.2.0.0	NA	32.1.0.2.0.0	NA	32.1.0.2.0.0	32.1.0.2.0.0	0.6.0.0.0	0.6.0.0.0	0.6.0.0.0	32.1.0.2.0.0	32.1.0.2.0.0	NA	NA	32.1.0.2.0.0	32.1.0.2.0.0
acf	Archaea	0024	NA	NA	31	NA	NA	NA	90	32.3.2.0.1.0.0	32.3.2.0.1.0.0	NA	NA	NA	NA	NA	NA	NA	NA	NA	NA	NA	0.2.0.0.0.0.0	NA	0.2.0.0.0.0.0	NA	NA	32.0.0.1.0.1.0.1	32.0.0.1.0.1.0.1	NA	32.3.2.0.1.0.0	32.3.2.0.1.0.0	NA	NA	NA	32.3.2.0.1.0.0	NA	32.3.2.0.1.0.0	32.3.2.0.1.0.0	32.3.2.0.1.0.0	0.6.0.0.2.0.0	0.6.0.0.2.0.0	0.6.0.0.2.0.0	32.3.2.0.1.0.0	32.3.2.0.1.0.0	NA	NA	NA	32.3.2.0.1.0.0
ach	Bacteria	0014	0.6.0.0.0.0.0	NA	31	NA	0.2.1.0.0.0	NA	90	32.1.0.1.0	32.1.0.1.0	NA	NA	0.2.0.0.0	0.2.0.0.0	0.2.0.0.0	NA	0.2.0.0.0	NA	NA	NA	NA	0.2.0.0.0	NA	0.2.0.0.0	NA	NA	32.1.0.1.0	32.1.0.1.0	NA	32.1.0.1.0	32.1.0.1.0	NA	NA	32.1.0.1.0	NA	32.1.0.1.0	NA	32.1.0.1.0	32.1.0.1.0	NA	NA	NA	32.1.0.1.0	32.1.0.1.0	NA	NA	32.1.0.1.0	32.1.0.1.0
aci	Bacteria	0038	0.6.0.0.0.0.0	NA	NA	NA	0.2.1.0.0.0	NA	90	32.1.0.0.1.0.0	32.1.0.0.1.0.0	NA	NA	0.2.0.0.0	0.2.0.0.0	0.2.0.0.0	NA	0.2.0.0.0	NA	NA	NA	NA	0.2.0.0.0	NA	0.2.0.0.0	NA	NA	32.0.0.1.0.1.0	32.0.0.1.0.1.0	NA	32.1.0.0.1.0.0	32.1.0.0.1.0.0	32.1.0.0.1.0.0	NA	32.1.0.0.1.0.0	NA	32.1.0.0.1.0.0	NA	32.1.0.0.1.0.0	32.1.0.0.1.0.0	NA	NA	NA	32.1.0.0.1.0.0	32.1.0.0.1.0.0	NA	NA	NA	32.1.0.0.1.0.0
acj	Archaea	0039	0.6.0.0.0.0.0	NA	31	NA	0.2.1.0.0.0	91	NA	32.3.2.0.1.0	32.3.2.0.1.0	NA	NA	NA	NA	NA	NA	NA	NA	NA	NA	NA	NA	NA	NA	NA	NA	32.0.0.1.0.1.0.1	32.0.0.1.0.1.0.1	NA	32.3.2.0.1.0	32.3.2.0.1.0	NA	32.3.2.0.1.0	NA	32.3.2.0.1.0	NA	32.3.2.0.1.0	32.3.2.0.1.0	32.3.2.0.1.0	NA	NA	0.6.0.0.2.0.0.1	32.3.2.0.1.0	32.3.2.0.1.0	NA	NA	NA	32.3.2.0.1.0
ack	Bacteria	0040	0.6.0.0.0.0.0	NA	31	NA	0.2.1.0.0.0	NA	90	32.2.0.0.1	32.2.0.0.1	NA	NA	0.2.0.0.0	0.2.0.0.0	0.2.0.0.0	NA	0.2.0.0.0	NA	NA	NA	NA	0.2.0.0.0	NA	0.2.0.0.0	NA	NA	NA	NA	NA	32.2.0.0.1	32.2.0.0.1	NA	NA	32.2.0.0.1	32.2.0.0.1	32.2.0.0.1	32.2.0.0.1	32.2.0.0.1	32.2.0.0.1	NA	NA	NA	32.2.0.0.1	32.2.0.0.1	NA	NA	32.2.0.0.1	32.2.0.0.1
acl	Bacteria	0041	0.6.0.0.0.0.0	NA	31	NA	NA	NA	NA	32.1.0.2.0.0.0.0	32.1.0.2.0.0.0.0	0.6.0.0.2.0.1.0	0.6.0.0.2.0.1.0	0.2.0.0.0.0	0.2.0.0.0.0	NA	NA	NA	NA	NA	NA	NA	0.2.0.0.0.0	NA	0.2.0.0.0.0	NA	NA	32.0.0.1.0.1.0.1	32.0.0.1.0.1.0.1	NA	32.1.0.2.0.0.0.0	32.1.0.2.0.0.0.0	NA	NA	32.1.0.2.0.0.0.0	NA	32.1.0.2.0.0.0.0	NA	32.1.0.2.0.0.0.0	32.1.0.2.0.0.0.0	NA	NA	NA	32.1.0.2.0.0.0.0	32.1.0.2.0.0.0.0	NA	NA	NA	32.1.0.2.0.0.0.0
acm	Bacteria	0042	0.6.0.0.0.0.0.0	NA	31	NA	0.2.1.0.0.0	NA	90	32.1.0.2.0.0.0.0	32.1.0.2.0.0.0.0	NA	NA	NA	NA	0.2.0.0.0.1	NA	0.2.0.0.0.1	NA	NA	NA	NA	0.2.0.0.0.1	NA	0.2.0.0.0.1	NA	NA	32.0.0.1.0.1.0	32.0.0.1.0.1.0	NA	32.1.0.2.0.0.0.0	32.1.0.2.0.0.0.0	NA	NA	32.1.0.2.0.0.0.0	NA	32.1.0.2.0.0.0.0	NA	32.1.0.2.0.0.0.0	32.1.0.2.0.0.0.0	NA	NA	NA	32.1.0.2.0.0.0.0	32.1.0.2.0.0.0.0	NA	NA	NA	32.1.0.2.0.0.0.0
acn	Bacteria	0043	0.6.0.0.0.0.0	NA	NA	NA	NA	NA	NA	32.1.0.2.0.0.0.0	32.1.0.2.0.0.0.0	NA	NA	NA	NA	NA	NA	NA	NA	NA	NA	NA	NA	NA	NA	NA	NA	NA	NA	NA	32.1.0.2.0.0.0.0	32.1.0.2.0.0.0.0	NA	NA	32.1.0.2.0.0.0.0	NA	32.1.0.2.0.0.0.0	NA	32.1.0.2.0.0.0.0	32.1.0.2.0.0.0.0	NA	NA	NA	32.1.0.2.0.0.0.0	32.1.0.2.0.0.0.0	NA	NA	NA	32.1.0.2.0.0.0.0
aco	Bacteria	0044	0.6.0.0.0	NA	31	NA	NA	91	NA	32.1.0.1.0.0	32.1.0.1.0.0	NA	NA	NA	NA	NA	NA	NA	NA	NA	NA	NA	NA	NA	NA	NA	NA	32.1.0.1.0.0	32.1.0.1.0.0	NA	32.1.0.1.0.0	32.1.0.1.0.0	NA	NA	32.1.0.1.0.0	NA	32.1.0.1.0.0	NA	32.1.0.1.0.0	32.1.0.1.0.0	0.6.0.0.0	0.6.0.0.0	0.6.0.0.0	32.1.0.1.0.0	32.1.0.1.0.0	NA	NA	NA	32.1.0.1.0.0
acp	Bacteria	0045	0.6.0.0.0	NA	31	NA	0.2.1.0.0.0	NA	90	32.1.0.1.0.0	32.1.0.1.0.0	NA	NA	NA	NA	NA	NA	NA	NA	NA	NA	NA	0.2.0.0.0.0.0	NA	0.2.0.0.0.0.0	NA	NA	32.1.0.1.0.0	32.1.0.1.0.0	NA	32.1.0.1.0.0	32.1.0.1.0.0	NA	NA	32.1.0.1.0.0	NA	32.1.0.1.0.0	NA	32.1.0.1.0.0	32.1.0.1.0.0	0.6.0.0.0	0.6.0.0.0	0.6.0.0.0	32.1.0.1.0.0	32.1.0.1.0.0	NA	NA	NA	32.1.0.1.0.0
acq	Bacteria	0046	0.6.0.0.0.0.0.0	NA	31	NA	NA	NA	90	32.1.0.2.0.0.0	32.1.0.2.0.0.0	0.6.0.0.2.0.1.0	0.6.0.0.2.0.1.0	NA	NA	NA	NA	NA	NA	NA	NA	NA	NA	NA	NA	NA	NA	32.0.0.1.0.1.0	32.0.0.1.0.1.0	NA	32.1.0.2.0.0.0	32.1.0.2.0.0.0	NA	NA	32.1.0.2.0.0.0	NA	32.1.0.2.0.0.0	NA	32.1.0.2.0.0.0	32.1.0.2.0.0.0	NA	NA	NA	32.1.0.2.0.0.0	32.1.0.2.0.0.0	NA	NA	32.1.0.2.0.0.0	32.1.0.2.0.0.0
acr	Bacteria	0047	0.6.0.0.0.0.0	NA	31	NA	0.2.1.0.0.0	91	NA	32.1.0.2.0.0.0.0	32.1.0.2.0.0.0.0	NA	NA	0.2.0.0	0.2.0.0	0.2.0.0	NA	0.2.0.0	NA	NA	NA	NA	0.2.0.0	NA	0.2.0.0	NA	NA	NA	NA	NA	32.1.0.2.0.0.0.0	32.1.0.2.0.0.0.0	NA	NA	32.1.0.2.0.0.0.0	NA	32.1.0.2.0.0.0.0	NA	32.1.0.2.0.0.0.0	32.1.0.2.0.0.0.0	NA	NA	NA	32.1.0.2.0.0.0.0	32.1.0.2.0.0.0.0	NA	NA	NA	32.1.0.2.0.0.0.0
acs	Animals	0048	0.6.0.0.0.0.0	NA	31	NA	0.2.1.0.0.0	NA	90	32.0.0.0	32.0.0.0	0.6.0.0.2.0.1.0	0.6.0.0.2.0.1.0	0.1.0	0.1.0	NA	0.1.0	NA	0.1.0	0.1.0	0.1.0	NA	0.1.0	NA	0.1.0	NA	NA	32.0.0.0	32.0.0.0	NA	32.0.0.0	32.0.0.0	NA	NA	32.0.0.0	NA	32.0.0.0	NA	32.0.0.0	32.0.0.0	NA	NA	NA	32.0.0.0	32.0.0.0	32.0.0.0	32.0.0.0	32.0.0.0	NA
act	Fungi	0049	0.1	0.1	31	NA	0.1	91	NA	32.1.0.0.0	32.1.0.0.0	0.6.0.0.2.0.1.0	0.6.0.0.2.0.1.0	0.1	0.1	NA	0.1	NA	0.1	0.1	0.1	NA	0.1	NA	0.1	0.1	NA	32.1.0.0.0	32.1.0.0.0	NA	32.1.0.0.0	32.1.0.0.0	NA	NA	32.1.0.0.0	NA	32.1.0.0.0	NA	32.1.0.0.0	32.1.0.0.0	NA	NA	NA	32.1.0.0.0	32.1.0.0.0	NA	NA	NA	32.1.0.0.0
actn	Bacteria	0050	0.6.0.0.0.0.0	NA	31	NA	0.2.1.0.0.0	NA	90	32.1.0.1.0	32.1.0.1.0	NA	NA	0.2.0.0.0	0.2.0.0.0	0.2.0.0.0	NA	0.2.0.0.0	NA	NA	NA	NA	0.2.0.0.0	NA	0.2.0.0.0	NA	NA	32.1.0.1.0	32.1.0.1.0	NA	32.1.0.1.0	32.1.0.1.0	NA	NA	32.1.0.1.0	NA	32.1.0.1.0	NA	32.1.0.1.0	32.1.0.1.0	NA	NA	0.6.0.0.2.0.0.1	32.1.0.1.0	32.1.0.1.0	NA	NA	32.1.0.1.0	32.1.0.1.0
acu	Bacteria	0051	0.6.0.0.0.0.0	NA	31	NA	0.2.1.0.0.0	NA	NA	32.1.0.1.0.0	32.1.0.1.0.0	NA	NA	NA	NA	NA	NA	NA	NA	NA	NA	NA	NA	NA	NA	NA	NA	32.1.0.1.0.0	32.1.0.1.0.0	NA	32.1.0.1.0.0	32.1.0.1.0.0	NA	NA	32.1.0.1.0.0	NA	32.1.0.1.0.0	NA	32.1.0.1.0.0	32.1.0.1.0.0	NA	NA	NA	32.1.0.1.0.0	32.1.0.1.0.0	NA	NA	NA	32.1.0.1.0.0
acx	Bacteria	0052	0.6.0.0.0.0.0	NA	31	NA	0.2.1.0.0.0	91	NA	32.1.0.0	32.1.0.0	NA	NA	NA	NA	0.2.0.0.0.1	NA	0.2.0.0.0.1	NA	NA	NA	NA	0.2.0.0.0.1	NA	0.2.0.0.0.1	NA	NA	32.1.0.0	32.1.0.0	NA	32.1.0.0	32.1.0.0	32.1.0.0	NA	32.1.0.0	NA	32.1.0.0	NA	32.1.0.0	32.1.0.0	NA	NA	NA	32.1.0.0	32.1.0.0	NA	NA	NA	32.1.0.0
acy	Bacteria	0053	0.6.0.0.0.0	NA	31	NA	0.2.1.0.0.0	NA	NA	32.2.0.0.1.0.0	32.2.0.0.1.0.0	NA	NA	0.2.0.0.0.0	0.2.0.0.0.0	NA	NA	NA	NA	NA	NA	NA	0.2.0.0.0.0	NA	0.2.0.0.0.0	NA	NA	NA	NA	NA	32.2.0.0.1.0.0	32.2.0.0.1.0.0	NA	NA	32.2.0.0.1.0.0	32.2.0.0.1.0.0	32.2.0.0.1.0.0	32.2.0.0.1.0.0	32.2.0.0.1.0.0	32.2.0.0.1.0.0	0.6.0.0.0.0	0.6.0.0.0.0	NA	32.2.0.0.1.0.0	32.2.0.0.1.0.0	NA	NA	NA	32.2.0.0.1.0.0
acz	Bacteria	0051	0.6.0.0.0.0.0	NA	31	NA	0.2.1.0.0.0	NA	NA	32.1.0.1.0.0	32.1.0.1.0.0	NA	NA	NA	NA	NA	NA	NA	NA	NA	NA	NA	NA	NA	NA	NA	NA	32.1.0.1.0.0	32.1.0.1.0.0	NA	32.1.0.1.0.0	32.1.0.1.0.0	NA	NA	32.1.0.1.0.0	NA	32.1.0.1.0.0	NA	32.1.0.1.0.0	32.1.0.1.0.0	NA	NA	NA	32.1.0.1.0.0	32.1.0.1.0.0	NA	NA	NA	32.1.0.1.0.0
ade	Bacteria	0054	0.6.0.0.0	NA	31	NA	0.2.1.0.0.0	NA	90	32.1.0.1.0.0	32.1.0.1.0.0	NA	NA	NA	NA	NA	0.1.0.1.0	NA	0.1.0.1.0	NA	NA	NA	0.1.0.1.0	NA	0.1.0.1.0	NA	NA	32.1.0.1.0.0	32.1.0.1.0.0	NA	32.1.0.1.0.0	32.1.0.1.0.0	NA	NA	32.1.0.1.0.0	NA	32.1.0.1.0.0	NA	32.1.0.1.0.0	32.1.0.1.0.0	0.6.0.0.0	0.6.0.0.0	0.6.0.0.0	32.1.0.1.0.0	32.1.0.1.0.0	NA	NA	NA	32.1.0.1.0.0
adg	Bacteria	0055	NA	NA	31	NA	0.2.1.0.0.0	NA	NA	32.1.0.1.0.0	32.1.0.1.0.0	0.6.0.0.2.0.1.0	0.6.0.0.2.0.1.0	NA	NA	NA	NA	NA	NA	NA	NA	NA	0.2.0.0.0.0.0	NA	0.2.0.0.0.0.0	NA	NA	32.1.0.1.0.0	32.1.0.1.0.0	NA	32.1.0.1.0.0	32.1.0.1.0.0	NA	NA	32.1.0.1.0.0	NA	32.1.0.1.0.0	NA	32.1.0.1.0.0	32.1.0.1.0.0	NA	NA	0.6.0.0.2.0.0.1	32.1.0.1.0.0	32.1.0.1.0.0	NA	NA	NA	32.1.0.1.0.0
adi	Bacteria	0056	0.6.0.0.0.0.0	NA	NA	NA	0.2.1.0.0.0	91	NA	32.0.0.1.0.1.1.0.1.0	32.0.0.1.0.1.1.0.1.0	NA	NA	0.2.0.0	0.2.0.0	0.2.0.0	NA	0.2.0.0	NA	NA	NA	NA	0.2.0.0	NA	0.2.0.0	NA	NA	32.0.0.1.0.1.0.1	32.0.0.1.0.1.0.1	NA	32.0.0.1.0.1.1.0.1.0	32.0.0.1.0.1.1.0.1.0	NA	NA	32.0.0.1.0.1.1.0.1.0	NA	32.0.0.1.0.1.1.0.1.0	NA	32.0.0.1.0.1.1.0.1.0	32.0.0.1.0.1.1.0.1.0	NA	NA	NA	32.0.0.1.0.1.1.0.1.0	32.0.0.1.0.1.1.0.1.0	NA	NA	32.0.0.1.0.1.1.0.1.0	NA
adk	Bacteria	0057	0.6.0.0.0.0.0	NA	31	NA	0.2.1.0.0.0	NA	90	32.2.0.0.1	32.2.0.0.1	NA	NA	0.2.0.0.0	0.2.0.0.0	0.2.0.0.0	NA	0.2.0.0.0	NA	NA	NA	NA	0.2.0.0.0	NA	0.2.0.0.0	NA	NA	NA	NA	NA	32.2.0.0.1	32.2.0.0.1	NA	NA	32.2.0.0.1	32.2.0.0.1	32.2.0.0.1	32.2.0.0.1	32.2.0.0.1	32.2.0.0.1	NA	NA	NA	32.2.0.0.1	32.2.0.0.1	NA	NA	32.2.0.0.1	32.2.0.0.1
adl	Fungi	0028	0.0.0	0.0.0	31	NA	0.0.0	91	NA	32.1.0.0.0	32.1.0.0.0	NA	NA	0.0.0	0.0.0	NA	NA	NA	NA	NA	NA	NA	0.0.0	NA	0.0.0	0.0.0	NA	32.1.0.0.0	32.1.0.0.0	NA	32.1.0.0.0	32.1.0.0.0	NA	NA	32.1.0.0.0	NA	32.1.0.0.0	NA	32.1.0.0.0	32.1.0.0.0	NA	NA	NA	32.1.0.0.0	32.1.0.0.0	NA	NA	NA	32.1.0.0.0
adn	Bacteria	0058	0.6.0.0.0.0.0	NA	31	NA	0.2.1.0.0.0	NA	90	32.1.0.2.0.0	32.1.0.2.0.0	NA	NA	0.2.0.0.0	0.2.0.0.0	0.2.0.0.0	NA	0.2.0.0.0	NA	NA	NA	NA	0.2.0.0.0	NA	0.2.0.0.0	NA	NA	NA	NA	NA	32.1.0.2.0.0	32.1.0.2.0.0	NA	NA	32.1.0.2.0.0	NA	32.1.0.2.0.0	NA	32.1.0.2.0.0	32.1.0.2.0.0	NA	NA	NA	32.1.0.2.0.0	32.1.0.2.0.0	NA	NA	32.1.0.2.0.0	32.1.0.2.0.0
aec	Animals	0059	0.6.0.0.0.0.0	NA	31	NA	0.2.1.0.0.0	NA	90	32.0.0.1.1	32.0.0.1.1	0.6.0.0.2.0.1.0	0.6.0.0.2.0.1.0	0.2.0.0.0.0	0.2.0.0.0.0	NA	NA	NA	NA	NA	NA	NA	0.2.0.0.0.0	NA	0.2.0.0.0.0	NA	NA	32.0.0.1.1	32.0.0.1.1	NA	32.0.0.1.1	32.0.0.1.1	NA	NA	32.0.0.1.1	NA	32.0.0.1.1	NA	32.0.0.1.1	32.0.0.1.1	NA	NA	NA	32.0.0.1.1	32.0.0.1.1	NA	NA	32.0.0.1.1	NA
aeh	Bacteria	0060	0.6.0.0.0.0.0	NA	31	NA	0.2.1.0.0.0	91	NA	32.0.0.1.0.1.1.0.1.0	32.0.0.1.0.1.1.0.1.0	NA	NA	NA	NA	0.2.0.0.2	NA	0.2.0.0.2	NA	NA	NA	NA	0.2.0.0.2	NA	0.2.0.0.2	NA	NA	32.0.0.1.0.1.0.1	32.0.0.1.0.1.0.1	NA	32.0.0.1.0.1.1.0.1.0	32.0.0.1.0.1.1.0.1.0	NA	NA	32.0.0.1.0.1.1.0.1.0	NA	32.0.0.1.0.1.1.0.1.0	NA	32.0.0.1.0.1.1.0.1.0	32.0.0.1.0.1.1.0.1.0	NA	NA	0.6.0.0.2.0.0.1	32.0.0.1.0.1.1.0.1.0	32.0.0.1.0.1.1.0.1.0	NA	NA	32.0.0.1.0.1.1.0.1.0	NA
aei	Bacteria	0026	0.6.0.0.0.0.0	NA	NA	NA	0.2.1.0.0.0	NA	90	32.1.0.2.0.0.0.0	32.1.0.2.0.0.0.0	NA	NA	NA	NA	0.2.0.0.0.1	NA	0.2.0.0.0.1	NA	NA	NA	NA	0.2.0.0.0.1	NA	0.2.0.0.0.1	NA	NA	32.0.0.1.0.1.0.1	32.0.0.1.0.1.0.1	NA	32.1.0.2.0.0.0.0	32.1.0.2.0.0.0.0	NA	NA	32.1.0.2.0.0.0.0	NA	32.1.0.2.0.0.0.0	NA	32.1.0.2.0.0.0.0	32.1.0.2.0.0.0.0	NA	NA	NA	32.1.0.2.0.0.0.0	32.1.0.2.0.0.0.0	NA	NA	NA	32.1.0.2.0.0.0.0
aep	Bacteria	0061	0.6.0.0.0.0.0	NA	31	NA	0.2.1.0.0.0	91	NA	32.0.0.1.0.1.1.0.1.0	32.0.0.1.0.1.1.0.1.0	NA	NA	NA	NA	0.2.0.0.0.1	NA	0.2.0.0.0.1	NA	NA	NA	NA	0.2.0.0.0.1	NA	0.2.0.0.0.1	NA	NA	NA	NA	NA	32.0.0.1.0.1.1.0.1.0	32.0.0.1.0.1.1.0.1.0	NA	NA	32.0.0.1.0.1.1.0.1.0	NA	32.0.0.1.0.1.1.0.1.0	NA	32.0.0.1.0.1.1.0.1.0	32.0.0.1.0.1.1.0.1.0	NA	NA	0.6.0.0.2.0.0.1	32.0.0.1.0.1.1.0.1.0	32.0.0.1.0.1.1.0.1.0	NA	NA	32.0.0.1.0.1.1.0.1.0	NA
aeq	Bacteria	0062	NA	NA	NA	NA	0.2.1.0.0.0	NA	NA	32.1.0.2.0.0.0.0	32.1.0.2.0.0.0.0	NA	NA	0.2.0.0.0.0.1	0.2.0.0.0.0.1	NA	NA	NA	NA	NA	NA	NA	NA	NA	NA	NA	NA	NA	NA	NA	32.1.0.2.0.0.0.0	32.1.0.2.0.0.0.0	NA	NA	32.1.0.2.0.0.0.0	NA	32.1.0.2.0.0.0.0	NA	32.1.0.2.0.0.0.0	32.1.0.2.0.0.0.0	0.6.0.0.2.0.0	0.6.0.0.2.0.0	0.6.0.0.2.0.0	32.1.0.2.0.0.0.0	32.1.0.2.0.0.0.0	NA	NA	NA	32.1.0.2.0.0.0.0
aeu	Bacteria	0063	0.6.0.0.0.0.0	NA	31	NA	NA	91	NA	32.1.0.2.0	32.1.0.2.0	NA	NA	0.2.0.0.0.0	0.2.0.0.0.0	NA	NA	NA	NA	NA	NA	NA	0.2.0.0.0.0	NA	0.2.0.0.0.0	NA	NA	NA	NA	NA	32.1.0.2.0	32.1.0.2.0	NA	NA	32.1.0.2.0	NA	32.1.0.2.0	NA	32.1.0.2.0	32.1.0.2.0	NA	NA	NA	32.1.0.2.0	32.1.0.2.0	NA	NA	32.1.0.2.0	32.1.0.2.0
aex	Bacteria	0064	0.6.0.0.0.0.0	NA	31	NA	0.2.1.0.0.0	NA	NA	32.1.0.2.0.0.0	32.1.0.2.0.0.0	NA	NA	0.2.0.0.0	0.2.0.0.0	0.2.0.0.0	NA	0.2.0.0.0	NA	NA	NA	NA	0.2.0.0.0	NA	0.2.0.0.0	NA	NA	32.0.0.1.0.1.0.1	32.0.0.1.0.1.0.1	NA	32.1.0.2.0.0.0	32.1.0.2.0.0.0	NA	NA	32.1.0.2.0.0.0	NA	32.1.0.2.0.0.0	NA	32.1.0.2.0.0.0	32.1.0.2.0.0.0	NA	NA	NA	32.1.0.2.0.0.0	32.1.0.2.0.0.0	NA	NA	32.1.0.2.0.0.0	32.1.0.2.0.0.0
afa	Bacteria	0065	0.2.1.0	NA	31	0.2.1.0	0.2.1.0	NA	NA	32.1.0.2.0.0.0	32.1.0.2.0.0.0	NA	NA	0.2.1.0	0.2.1.0	0.2.1.0	NA	0.2.1.0	NA	NA	NA	NA	0.2.1.0	NA	0.2.1.0	NA	NA	32.0.0.1.0.1.0.1	32.0.0.1.0.1.0.1	NA	32.1.0.2.0.0.0	32.1.0.2.0.0.0	NA	NA	32.1.0.2.0.0.0	NA	32.1.0.2.0.0.0	NA	32.1.0.2.0.0.0	32.1.0.2.0.0.0	NA	NA	NA	32.1.0.2.0.0.0	32.1.0.2.0.0.0	NA	NA	32.1.0.2.0.0.0	32.1.0.2.0.0.0
afd	Bacteria	0066	NA	NA	31	NA	NA	91	NA	32.1.0.2.0.0.0	32.1.0.2.0.0.0	NA	NA	NA	NA	NA	NA	NA	NA	NA	NA	NA	NA	NA	NA	NA	NA	32.0.0.1.0.1.0.1	32.0.0.1.0.1.0.1	NA	32.1.0.2.0.0.0	32.1.0.2.0.0.0	NA	NA	32.1.0.2.0.0.0	NA	32.1.0.2.0.0.0	NA	32.1.0.2.0.0.0	32.1.0.2.0.0.0	0.6.0.0.2.0.0	0.6.0.0.2.0.0	0.6.0.0.2.0.0	32.1.0.2.0.0.0	32.1.0.2.0.0.0	NA	NA	32.1.0.2.0.0.0	32.1.0.2.0.0.0
afe	Bacteria	0067	0.6.0.0.0.0.0	NA	31	NA	0.2.1.0.0.0	NA	NA	32.1.0.1.0.0	32.1.0.1.0.0	NA	NA	NA	NA	0.2.0.0.0.1	NA	0.2.0.0.0.1	NA	NA	NA	NA	0.2.0.0.0.1	NA	0.2.0.0.0.1	NA	NA	32.1.0.1.0.0	32.1.0.1.0.0	NA	32.1.0.1.0.0	32.1.0.1.0.0	NA	NA	32.1.0.1.0.0	NA	32.1.0.1.0.0	NA	32.1.0.1.0.0	32.1.0.1.0.0	NA	NA	NA	32.1.0.1.0.0	32.1.0.1.0.0	NA	NA	NA	32.1.0.1.0.0
afg	Archaea	0068	NA	NA	NA	NA	0.2.1.0.0.0	NA	NA	32.3.2.0.1.0.0	32.3.2.0.1.0.0	NA	NA	NA	NA	NA	NA	NA	NA	NA	NA	NA	0.2.0.0.0.0.0	NA	0.2.0.0.0.0.0	NA	NA	32.0.0.1.0.1.0.1	32.0.0.1.0.1.0.1	NA	32.3.2.0.1.0.0	32.3.2.0.1.0.0	NA	NA	NA	32.3.2.0.1.0.0	NA	32.3.2.0.1.0.0	32.3.2.0.1.0.0	32.3.2.0.1.0.0	0.6.0.0.2.0.0	0.6.0.0.2.0.0	0.6.0.0.2.0.0	32.3.2.0.1.0.0	32.3.2.0.1.0.0	NA	NA	NA	32.3.2.0.1.0.0
afi	Bacteria	0069	0.6.0.0.0.0.0	NA	31	NA	0.2.1.0.0.0	NA	NA	32.1.0.1.0.0	32.1.0.1.0.0	NA	NA	NA	NA	NA	NA	NA	NA	NA	NA	NA	0.2.0.0.0.0.0	NA	0.2.0.0.0.0.0	NA	NA	32.1.0.1.0.0	32.1.0.1.0.0	NA	32.1.0.1.0.0	32.1.0.1.0.0	NA	NA	32.1.0.1.0.0	NA	32.1.0.1.0.0	NA	32.1.0.1.0.0	32.1.0.1.0.0	NA	NA	NA	32.1.0.1.0.0	32.1.0.1.0.0	NA	NA	NA	32.1.0.1.0.0
afl	Bacteria	0070	0.6.0.0.0.0.0	NA	31	NA	0.2.1.0.0.0	91	NA	32.1.0.1.0.0	32.1.0.1.0.0	0.6.0.0.2.0.1.0	0.6.0.0.2.0.1.0	0.2.0.0.0	0.2.0.0.0	0.2.0.0.0	NA	0.2.0.0.0	NA	NA	NA	NA	0.2.0.0.0	NA	0.2.0.0.0	NA	NA	32.1.0.1.0.0	32.1.0.1.0.0	NA	32.1.0.1.0.0	32.1.0.1.0.0	NA	NA	32.1.0.1.0.0	NA	32.1.0.1.0.0	NA	32.1.0.1.0.0	32.1.0.1.0.0	NA	NA	0.6.0.0.2.0.0.1	32.1.0.1.0.0	32.1.0.1.0.0	NA	NA	NA	32.1.0.1.0.0
afm	Fungi	0049	0.1	0.1	31	NA	0.1	91	NA	32.1.0.0.0	32.1.0.0.0	0.6.0.0.2.0.1.0	0.6.0.0.2.0.1.0	0.1	0.1	NA	0.1	NA	0.1	0.1	0.1	NA	0.1	NA	0.1	0.1	NA	32.1.0.0.0	32.1.0.0.0	NA	32.1.0.0.0	32.1.0.0.0	NA	NA	32.1.0.0.0	NA	32.1.0.0.0	NA	32.1.0.0.0	32.1.0.0.0	NA	NA	NA	32.1.0.0.0	32.1.0.0.0	NA	NA	NA	32.1.0.0.0
afn	Bacteria	0071	NA	NA	31	NA	NA	91	NA	32.1.0.1.0.0.0	32.1.0.1.0.0.0	0.6.0.0.2.0	0.6.0.0.2.0	NA	NA	NA	NA	NA	NA	NA	NA	NA	0.2.0.0.0.0.0	NA	0.2.0.0.0.0.0	NA	NA	NA	NA	NA	32.1.0.1.0.0.0	32.1.0.1.0.0.0	NA	NA	32.1.0.1.0.0.0	NA	32.1.0.1.0.0.0	NA	32.1.0.1.0.0.0	32.1.0.1.0.0.0	0.6.0.0.2.0	0.6.0.0.2.0	0.6.0.0.2.0	32.1.0.1.0.0.0	32.1.0.1.0.0.0	NA	NA	NA	32.1.0.1.0.0.0
afo	Bacteria	0072	0.6.0.0.0.0.0	NA	31	NA	0.2.1.0.0.0	NA	90	32.0.0.1.0.1.1.0.1.0	32.0.0.1.0.1.1.0.1.0	NA	NA	NA	NA	NA	NA	NA	NA	NA	NA	NA	NA	NA	NA	NA	NA	NA	NA	NA	32.0.0.1.0.1.1.0.1.0	32.0.0.1.0.1.1.0.1.0	NA	NA	32.0.0.1.0.1.1.0.1.0	NA	32.0.0.1.0.1.1.0.1.0	NA	32.0.0.1.0.1.1.0.1.0	32.0.0.1.0.1.1.0.1.0	NA	NA	NA	32.0.0.1.0.1.1.0.1.0	32.0.0.1.0.1.1.0.1.0	NA	NA	32.0.0.1.0.1.1.0.1.0	NA
afr	Bacteria	0067	0.6.0.0.0.0.0	NA	31	NA	0.2.1.0.0.0	NA	NA	32.1.0.1.0.0	32.1.0.1.0.0	NA	NA	NA	NA	0.2.0.0.0.1	NA	0.2.0.0.0.1	NA	NA	NA	NA	0.2.0.0.0.1	NA	0.2.0.0.0.1	NA	NA	32.1.0.1.0.0	32.1.0.1.0.0	NA	32.1.0.1.0.0	32.1.0.1.0.0	NA	NA	32.1.0.1.0.0	NA	32.1.0.1.0.0	NA	32.1.0.1.0.0	32.1.0.1.0.0	NA	NA	NA	32.1.0.1.0.0	32.1.0.1.0.0	NA	NA	NA	32.1.0.1.0.0
afs	Bacteria	0073	0.6.0.0.0.0.0	NA	31	NA	0.2.1.0.0.0	NA	90	32.1.0.1.0	32.1.0.1.0	NA	NA	0.2.0.0.0.2	0.2.0.0.0.2	0.2.0.0.0.2	NA	0.2.0.0.0.2	NA	NA	NA	NA	NA	NA	NA	NA	NA	32.1.0.1.0	32.1.0.1.0	NA	32.1.0.1.0	32.1.0.1.0	NA	NA	32.1.0.1.0	NA	32.1.0.1.0	NA	32.1.0.1.0	32.1.0.1.0	NA	NA	0.6.0.0.2.0.0.1	32.1.0.1.0	32.1.0.1.0	NA	NA	32.1.0.1.0	32.1.0.1.0
afu	Archaea	0074	NA	NA	NA	NA	0.2.1.0.0.0	NA	NA	32.3.2.0.1.0.0	32.3.2.0.1.0.0	NA	NA	NA	NA	NA	NA	NA	NA	NA	NA	NA	NA	NA	NA	NA	NA	32.0.0.1.0.1.0.1	32.0.0.1.0.1.0.1	NA	32.3.2.0.1.0.0	32.3.2.0.1.0.0	NA	NA	NA	32.3.2.0.1.0.0	NA	32.3.2.0.1.0.0	32.3.2.0.1.0.0	32.3.2.0.1.0.0	0.6.0.0.2.0.0	0.6.0.0.2.0.0	0.6.0.0.2.0.0	32.3.2.0.1.0.0	32.3.2.0.1.0.0	NA	NA	NA	32.3.2.0.1.0.0
afv	Fungi	0022	0.1	0.1	31	NA	0.1	91	NA	32.1.0.0.0	32.1.0.0.0	NA	NA	0.1	0.1	NA	0.1	NA	0.1	0.1	0.1	NA	0.1	NA	0.1	0.1	NA	32.1.0.0.0	32.1.0.0.0	NA	32.1.0.0.0	32.1.0.0.0	NA	NA	32.1.0.0.0	NA	32.1.0.0.0	NA	32.1.0.0.0	32.1.0.0.0	NA	NA	NA	32.1.0.0.0	32.1.0.0.0	NA	NA	NA	32.1.0.0.0
afw	Bacteria	0075	0.6.0.0.0	NA	31	NA	0.2.1.0.0.0	NA	90	32.1.0.1.0.0	32.1.0.1.0.0	NA	NA	NA	NA	NA	NA	NA	NA	NA	NA	NA	0.2.0.0.0.0.0	NA	0.2.0.0.0.0.0	NA	NA	32.1.0.1.0.0	32.1.0.1.0.0	NA	32.1.0.1.0.0	32.1.0.1.0.0	NA	NA	32.1.0.1.0.0	NA	32.1.0.1.0.0	NA	32.1.0.1.0.0	32.1.0.1.0.0	0.6.0.0.0	0.6.0.0.0	0.6.0.0.0	32.1.0.1.0.0	32.1.0.1.0.0	NA	NA	NA	32.1.0.1.0.0
aga	Animals	0059	0.6.0.0.0.0.0	NA	31	NA	0.2.1.0.0.0	NA	90	32.0.0.1.1	32.0.0.1.1	0.6.0.0.2.0.1.0	0.6.0.0.2.0.1.0	0.2.0.0.0.0	0.2.0.0.0.0	NA	NA	NA	NA	NA	NA	NA	0.2.0.0.0.0	NA	0.2.0.0.0.0	NA	NA	32.0.0.1.1	32.0.0.1.1	NA	32.0.0.1.1	32.0.0.1.1	NA	NA	32.0.0.1.1	NA	32.0.0.1.1	NA	32.0.0.1.1	32.0.0.1.1	NA	NA	NA	32.0.0.1.1	32.0.0.1.1	NA	NA	32.0.0.1.1	NA
age	Bacteria	0076	0.6.0.0.0.0.0	NA	31	NA	0.2.1.0.0.0	NA	90	32.1.0.1	32.1.0.1	0.6.0.0.2.0.1.0	0.6.0.0.2.0.1.0	0.2.0.0.0	0.2.0.0.0	0.2.0.0.0	NA	0.2.0.0.0	NA	NA	NA	NA	0.2.0.0.0	NA	0.2.0.0.0	NA	NA	32.1.0.1	32.1.0.1	NA	32.1.0.1	32.1.0.1	32.1.0.1	NA	32.1.0.1	NA	32.1.0.1	NA	32.1.0.1	32.1.0.1	NA	NA	NA	32.1.0.1	32.1.0.1	NA	NA	32.1.0.1	32.1.0.1
agn	Bacteria	0077	0.6.0.0	NA	31	NA	0.2.1.0.0.0	91	NA	32.1.0.1.0.0	32.1.0.1.0.0	0.6.0.0	0.6.0.0	0.2.0.0.0	0.2.0.0.0	0.2.0.0.0	NA	0.2.0.0.0	NA	NA	NA	NA	0.2.0.0.0	NA	0.2.0.0.0	NA	NA	32.1.0.1.0.0	32.1.0.1.0.0	NA	32.1.0.1.0.0	32.1.0.1.0.0	NA	NA	32.1.0.1.0.0	NA	32.1.0.1.0.0	NA	32.1.0.1.0.0	32.1.0.1.0.0	0.6.0.0	0.6.0.0	0.6.0.0	32.1.0.1.0.0	32.1.0.1.0.0	NA	NA	NA	32.1.0.1.0.0
ago	Fungi	0078	0.1.1	0.1.1	31	NA	0.1.1	91	NA	32.1.0.2	32.1.0.2	NA	NA	0.1.1	0.1.1	NA	0.1.1	NA	0.1.1	NA	NA	NA	0.1.1	NA	0.1.1	0.1.1	NA	32.1.0.2	32.1.0.2	NA	32.1.0.2	32.1.0.2	NA	NA	32.1.0.2	NA	32.1.0.2	NA	32.1.0.2	32.1.0.2	NA	NA	NA	32.1.0.2	32.1.0.2	NA	NA	32.1.0.2	32.1.0.2
agr	Bacteria	0079	0.6.0.0.0.0.0	NA	31	NA	0.2.1.0.0.0	91	NA	32.1.0.2.0.0.0.0	32.1.0.2.0.0.0.0	NA	NA	0.2.0.0.0	0.2.0.0.0	0.2.0.0.0	NA	0.2.0.0.0	NA	NA	NA	NA	0.2.0.0.0	NA	0.2.0.0.0	NA	NA	32.0.0.1.0.1.0.1	32.0.0.1.0.1.0.1	NA	32.1.0.2.0.0.0.0	32.1.0.2.0.0.0.0	NA	NA	32.1.0.2.0.0.0.0	NA	32.1.0.2.0.0.0.0	NA	32.1.0.2.0.0.0.0	32.1.0.2.0.0.0.0	NA	NA	NA	32.1.0.2.0.0.0.0	32.1.0.2.0.0.0.0	NA	NA	NA	32.1.0.2.0.0.0.0
agw	Archaea	0080	0.6.0.0.0.0.1	NA	NA	0.2.1.0.0.1	NA	NA	90	32.1.0.2.0.0.0.0.0	32.1.0.2.0.0.0.0.0	NA	NA	0.2.0.0.0.0.1	0.2.0.0.0.0.1	NA	NA	NA	NA	NA	NA	NA	NA	NA	NA	NA	NA	32.0.0.1.0.1.0.1	32.0.0.1.0.1.0.1	NA	32.1.0.2.0.0.0.0.0	32.1.0.2.0.0.0.0.0	NA	NA	32.1.0.2.0.0.0.0.0	NA	32.1.0.2.0.0.0.0.0	NA	NA	NA	0.6.0.0.0.0.1	0.6.0.0.0.0.1	NA	32.1.0.2.0.0.0.0.0	32.1.0.2.0.0.0.0.0	NA	NA	NA	32.1.0.2.0.0.0.0.0
aha	Bacteria	0081	0.6.0.0.0.0	NA	31	NA	0.2.1.0.0.0	91	NA	32.1.0.0.0	32.1.0.0.0	NA	NA	NA	NA	0.2.0.0.0.1	NA	0.2.0.0.0.1	NA	NA	NA	NA	0.2.0.0.0.1	NA	0.2.0.0.0.1	NA	NA	32.1.0.0.0	32.1.0.0.0	NA	32.1.0.0.0	32.1.0.0.0	NA	NA	32.1.0.0.0	NA	32.1.0.0.0	NA	32.1.0.0.0	32.1.0.0.0	0.6.0.0.0.0	0.6.0.0.0.0	NA	32.1.0.0.0	32.1.0.0.0	NA	NA	NA	32.1.0.0.0
ahd	Bacteria	0081	0.6.0.0.0.0	NA	31	NA	0.2.1.0.0.0	91	NA	32.1.0.0.0	32.1.0.0.0	NA	NA	NA	NA	0.2.0.0.0.1	NA	0.2.0.0.0.1	NA	NA	NA	NA	0.2.0.0.0.1	NA	0.2.0.0.0.1	NA	NA	32.1.0.0.0	32.1.0.0.0	NA	32.1.0.0.0	32.1.0.0.0	NA	NA	32.1.0.0.0	NA	32.1.0.0.0	NA	32.1.0.0.0	32.1.0.0.0	0.6.0.0.0.0	0.6.0.0.0.0	NA	32.1.0.0.0	32.1.0.0.0	NA	NA	NA	32.1.0.0.0
ahe	Bacteria	0082	0.6.0.0.0.0.0.0	NA	31	NA	NA	NA	90	32.1.0.2.0.0.0	32.1.0.2.0.0.0	0.6.0.0.2.0.1.0	0.6.0.0.2.0.1.0	NA	NA	NA	NA	NA	NA	NA	NA	NA	0.2.0.0.0.0.0	NA	0.2.0.0.0.0.0	NA	NA	32.0.0.1.0.1.0.1	32.0.0.1.0.1.0.1	NA	32.1.0.2.0.0.0	32.1.0.2.0.0.0	NA	NA	32.1.0.2.0.0.0	NA	32.1.0.2.0.0.0	NA	32.1.0.2.0.0.0	32.1.0.2.0.0.0	NA	NA	NA	32.1.0.2.0.0.0	32.1.0.2.0.0.0	NA	NA	32.1.0.2.0.0.0	32.1.0.2.0.0.0
ahh	Bacteria	0081	0.6.0.0.0.0	NA	31	NA	0.2.1.0.0.0	91	NA	32.1.0.0.0	32.1.0.0.0	NA	NA	NA	NA	0.2.0.0.0.1	NA	0.2.0.0.0.1	NA	NA	NA	NA	0.2.0.0.0.1	NA	0.2.0.0.0.1	NA	NA	32.1.0.0.0	32.1.0.0.0	NA	32.1.0.0.0	32.1.0.0.0	NA	NA	32.1.0.0.0	NA	32.1.0.0.0	NA	32.1.0.0.0	32.1.0.0.0	0.6.0.0.0.0	0.6.0.0.0.0	NA	32.1.0.0.0	32.1.0.0.0	NA	NA	NA	32.1.0.0.0
ahi	Bacteria	0081	0.6.0.0.0.0	NA	31	NA	0.2.1.0.0.0	91	NA	32.1.0.0.0	32.1.0.0.0	NA	NA	NA	NA	0.2.0.0.0.1	NA	0.2.0.0.0.1	NA	NA	NA	NA	0.2.0.0.0.1	NA	0.2.0.0.0.1	NA	NA	32.1.0.0.0	32.1.0.0.0	NA	32.1.0.0.0	32.1.0.0.0	NA	NA	32.1.0.0.0	NA	32.1.0.0.0	NA	32.1.0.0.0	32.1.0.0.0	0.6.0.0.0.0	0.6.0.0.0.0	NA	32.1.0.0.0	32.1.0.0.0	NA	NA	NA	32.1.0.0.0
ahj	Bacteria	0081	0.6.0.0.0.0	NA	31	NA	0.2.1.0.0.0	91	NA	32.1.0.0.0	32.1.0.0.0	NA	NA	NA	NA	0.2.0.0.0.1	NA	0.2.0.0.0.1	NA	NA	NA	NA	0.2.0.0.0.1	NA	0.2.0.0.0.1	NA	NA	32.1.0.0.0	32.1.0.0.0	NA	32.1.0.0.0	32.1.0.0.0	NA	NA	32.1.0.0.0	NA	32.1.0.0.0	NA	32.1.0.0.0	32.1.0.0.0	0.6.0.0.0.0	0.6.0.0.0.0	NA	32.1.0.0.0	32.1.0.0.0	NA	NA	NA	32.1.0.0.0
aho	Archaea	0083	NA	NA	31	NA	0.2.1.0.0.0	NA	NA	32.3.2.0.1.0.0	32.3.2.0.1.0.0	NA	NA	NA	NA	NA	NA	NA	NA	NA	NA	NA	NA	NA	NA	NA	NA	32.0.0.1.0.1.0.1	32.0.0.1.0.1.0.1	NA	32.3.2.0.1.0.0	32.3.2.0.1.0.0	NA	NA	NA	32.3.2.0.1.0.0	NA	32.3.2.0.1.0.0	32.3.2.0.1.0.0	32.3.2.0.1.0.0	0.6.0.0.2.0.0	0.6.0.0.2.0.0	0.6.0.0.2.0.0	32.3.2.0.1.0.0	32.3.2.0.1.0.0	NA	NA	NA	32.3.2.0.1.0.0
ahp	Bacteria	0081	0.6.0.0.0.0	NA	31	NA	0.2.1.0.0.0	91	NA	32.1.0.0.0	32.1.0.0.0	NA	NA	NA	NA	0.2.0.0.0.1	NA	0.2.0.0.0.1	NA	NA	NA	NA	0.2.0.0.0.1	NA	0.2.0.0.0.1	NA	NA	32.1.0.0.0	32.1.0.0.0	NA	32.1.0.0.0	32.1.0.0.0	NA	NA	32.1.0.0.0	NA	32.1.0.0.0	NA	32.1.0.0.0	32.1.0.0.0	0.6.0.0.0.0	0.6.0.0.0.0	NA	32.1.0.0.0	32.1.0.0.0	NA	NA	NA	32.1.0.0.0
ahr	Bacteria	0081	0.6.0.0.0.0	NA	31	NA	0.2.1.0.0.0	91	NA	32.1.0.0.0	32.1.0.0.0	NA	NA	NA	NA	0.2.0.0.0.1	NA	0.2.0.0.0.1	NA	NA	NA	NA	0.2.0.0.0.1	NA	0.2.0.0.0.1	NA	NA	32.1.0.0.0	32.1.0.0.0	NA	32.1.0.0.0	32.1.0.0.0	NA	NA	32.1.0.0.0	NA	32.1.0.0.0	NA	32.1.0.0.0	32.1.0.0.0	0.6.0.0.0.0	0.6.0.0.0.0	NA	32.1.0.0.0	32.1.0.0.0	NA	NA	NA	32.1.0.0.0
ahy	Bacteria	0081	0.6.0.0.0.0	NA	31	NA	0.2.1.0.0.0	91	NA	32.1.0.0.0	32.1.0.0.0	NA	NA	NA	NA	0.2.0.0.0.1	NA	0.2.0.0.0.1	NA	NA	NA	NA	0.2.0.0.0.1	NA	0.2.0.0.0.1	NA	NA	32.1.0.0.0	32.1.0.0.0	NA	32.1.0.0.0	32.1.0.0.0	NA	NA	32.1.0.0.0	NA	32.1.0.0.0	NA	32.1.0.0.0	32.1.0.0.0	0.6.0.0.0.0	0.6.0.0.0.0	NA	32.1.0.0.0	32.1.0.0.0	NA	NA	NA	32.1.0.0.0
ahz	Bacteria	0084	0.6.0.0.0.0	NA	31	NA	0.2.1.0.0.0	91	NA	32.1.0.0.1.0	32.1.0.0.1.0	NA	NA	0.2.0.0.0.0.1	0.2.0.0.0.0.1	NA	NA	NA	NA	NA	NA	NA	NA	NA	NA	NA	NA	NA	NA	NA	32.1.0.0.1.0	32.1.0.0.1.0	32.1.0.0.1.0	NA	32.1.0.0.1.0	NA	32.1.0.0.1.0	NA	32.1.0.0.1.0	32.1.0.0.1.0	0.6.0.0.0.0	0.6.0.0.0.0	NA	32.1.0.0.1.0	32.1.0.0.1.0	NA	NA	NA	32.1.0.0.1.0
ain	Bacteria	0085	NA	NA	31	NA	NA	91	NA	32.1.0.1.0.0.0	32.1.0.1.0.0.0	0.6.0.0.2.0	0.6.0.0.2.0	0.2.0.0.0.0.1	0.2.0.0.0.0.1	NA	NA	NA	NA	NA	NA	NA	NA	NA	NA	NA	NA	NA	NA	NA	32.1.0.1.0.0.0	32.1.0.1.0.0.0	NA	NA	32.1.0.1.0.0.0	NA	32.1.0.1.0.0.0	NA	32.1.0.1.0.0.0	32.1.0.1.0.0.0	0.6.0.0.2.0	0.6.0.0.2.0	0.6.0.0.2.0	32.1.0.1.0.0.0	32.1.0.1.0.0.0	NA	NA	NA	32.1.0.1.0.0.0
aja	Bacteria	0086	0.6.0.0.0.0.0	NA	31	NA	0.2.1.0.0.0	NA	90	32.1.0.2.0.0	32.1.0.2.0.0	NA	NA	0.2.0.0.0	0.2.0.0.0	0.2.0.0.0	NA	0.2.0.0.0	NA	NA	NA	NA	0.2.0.0.0	NA	0.2.0.0.0	NA	NA	NA	NA	NA	32.1.0.2.0.0	32.1.0.2.0.0	NA	NA	32.1.0.2.0.0	NA	32.1.0.2.0.0	NA	32.1.0.2.0.0	32.1.0.2.0.0	NA	NA	0.6.0.0.2.0.0.1	32.1.0.2.0.0	32.1.0.2.0.0	NA	NA	32.1.0.2.0.0	32.1.0.2.0.0
aje	Fungi	0087	0.1.1	0.1.1	31	NA	0.1.1	91	NA	NA	NA	NA	NA	0.1.1	0.1.1	NA	0.1.1	NA	0.1.1	NA	NA	NA	0.1.1	NA	0.1.1	0.1.1	NA	32.1.0.0.0.0	32.1.0.0.0.0	NA	32.1.0.0.0.0	32.1.0.0.0.0	NA	NA	32.1.0.0.0.0	NA	32.1.0.0.0.0	NA	32.1.0.0.0.0	32.1.0.0.0.0	NA	NA	NA	32.1.0.0.0.0	32.1.0.0.0.0	NA	NA	NA	32.1.0.0.0.0
ajs	Bacteria	0057	0.6.0.0.0.0.0	NA	31	NA	0.2.1.0.0.0	NA	90	32.2.0.0.1	32.2.0.0.1	NA	NA	0.2.0.0.0	0.2.0.0.0	0.2.0.0.0	NA	0.2.0.0.0	NA	NA	NA	NA	0.2.0.0.0	NA	0.2.0.0.0	NA	NA	NA	NA	NA	32.2.0.0.1	32.2.0.0.1	NA	NA	32.2.0.0.1	32.2.0.0.1	32.2.0.0.1	32.2.0.0.1	32.2.0.0.1	32.2.0.0.1	NA	NA	NA	32.2.0.0.1	32.2.0.0.1	NA	NA	32.2.0.0.1	32.2.0.0.1
aka	Bacteria	0088	0.6.0.0.0.0.0	NA	31	NA	0.2.1.0.0.0	NA	90	32.1.0.2.0.0.0	32.1.0.2.0.0.0	0.6.0.0.2.0.1.0	0.6.0.0.2.0.1.0	0.2.0.0	0.2.0.0	0.2.0.0	NA	0.2.0.0	NA	NA	NA	NA	0.2.0.0	NA	0.2.0.0	NA	NA	32.0.0.1.0.1.0.1.0	32.0.0.1.0.1.0.1.0	NA	32.1.0.2.0.0.0	32.1.0.2.0.0.0	NA	NA	32.1.0.2.0.0.0	NA	32.1.0.2.0.0.0	NA	32.1.0.2.0.0.0	32.1.0.2.0.0.0	NA	NA	NA	32.1.0.2.0.0.0	32.1.0.2.0.0.0	NA	NA	32.1.0.2.0.0.0	32.1.0.2.0.0.0
ali	Bacteria	0089	0.6.0.0.1	NA	31	NA	0.2.1.0.0.0	NA	90	32.1.0.2.0.0	32.1.0.2.0.0	0.6.0.0.1	0.6.0.0.1	0.2.0	0.2.0	0.2.0	NA	0.2.0	NA	NA	NA	NA	0.2.0	NA	0.2.0	NA	NA	NA	NA	NA	32.1.0.2.0.0	32.1.0.2.0.0	NA	NA	32.1.0.2.0.0	NA	32.1.0.2.0.0	NA	32.1.0.2.0.0	32.1.0.2.0.0	0.6.0.0.1	0.6.0.0.1	NA	32.1.0.2.0.0	32.1.0.2.0.0	NA	NA	32.1.0.2.0.0	32.1.0.2.0.0
aln	Bacteria	0090	0.6.0.0.0.0.0	NA	31	NA	0.2.1.0.0.0	91	NA	32.0.0.1.0.1.1.0.1.0	32.0.0.1.0.1.1.0.1.0	NA	NA	0.2.0.0.0.0	0.2.0.0.0.0	NA	NA	NA	NA	NA	NA	NA	0.2.0.0.0.0	NA	0.2.0.0.0.0	NA	NA	32.0.0.1.0.1.0	32.0.0.1.0.1.0	NA	32.0.0.1.0.1.1.0.1.0	32.0.0.1.0.1.1.0.1.0	NA	NA	32.0.0.1.0.1.1.0.1.0	NA	32.0.0.1.0.1.1.0.1.0	NA	32.0.0.1.0.1.1.0.1.0	32.0.0.1.0.1.1.0.1.0	NA	NA	NA	32.0.0.1.0.1.1.0.1.0	32.0.0.1.0.1.1.0.1.0	NA	NA	32.0.0.1.0.1.1.0.1.0	NA
alt	Bacteria	0009	0.6.0.0.0.0.0	NA	31	NA	0.2.1.0.0.0	91	NA	32.0.0.1.0.1	32.0.0.1.0.1	NA	NA	0.2.0.0	0.2.0.0	0.2.0.0	NA	0.2.0.0	NA	NA	NA	NA	0.2.0.0	NA	0.2.0.0	NA	NA	32.0.0.1.0.1	32.0.0.1.0.1	NA	32.0.0.1.0.1	32.0.0.1.0.1	NA	NA	32.0.0.1.0.1	NA	32.0.0.1.0.1	NA	32.0.0.1.0.1	32.0.0.1.0.1	NA	NA	NA	32.0.0.1.0.1	32.0.0.1.0.1	NA	NA	32.0.0.1.0.1	NA
alu	Bacteria	0091	0.6.0.0.0.0.0	NA	NA	NA	0.2.1.0.0.0	NA	90	32.1.0.2.0.0	32.1.0.2.0.0	NA	NA	0.2.0.0.0	0.2.0.0.0	0.2.0.0.0	NA	0.2.0.0.0	NA	NA	NA	NA	0.2.0.0.0	NA	0.2.0.0.0	NA	NA	NA	NA	NA	32.1.0.2.0.0	32.1.0.2.0.0	NA	NA	32.1.0.2.0.0	NA	32.1.0.2.0.0	NA	32.1.0.2.0.0	32.1.0.2.0.0	NA	NA	0.6.0.0.2.0.0.1	32.1.0.2.0.0	32.1.0.2.0.0	NA	NA	32.1.0.2.0.0	32.1.0.2.0.0
alv	Bacteria	0092	0.6.0.0.0.0	NA	31	NA	0.2.1.0.0.0	91	NA	32.1.0.0.0	32.1.0.0.0	NA	NA	NA	NA	NA	NA	NA	NA	NA	NA	NA	NA	NA	NA	NA	NA	32.1.0.0.0	32.1.0.0.0	NA	32.1.0.0.0	32.1.0.0.0	NA	NA	32.1.0.0.0	NA	32.1.0.0.0	NA	32.1.0.0.0	32.1.0.0.0	0.6.0.0.0.0	0.6.0.0.0.0	NA	32.1.0.0.0	32.1.0.0.0	NA	NA	NA	32.1.0.0.0
aly	Plants	0093	0.0.0	0.0.0	31	NA	0.0.0	91	NA	32.1.0	32.1.0	0.6.0.0.2.0.1.0	0.6.0.0.2.0.1.0	0.0.0	0.0.0	NA	NA	NA	NA	NA	NA	NA	0.0.0	NA	0.0.0	0.0.0	NA	32.1.0	32.1.0	NA	32.1.0	32.1.0	32.1.0	NA	32.1.0	NA	32.1.0	NA	32.1.0	32.1.0	NA	NA	NA	32.1.0	32.1.0	NA	NA	32.1.0	32.1.0
ama	Bacteria	0043	0.6.0.0.0.0.0	NA	NA	NA	NA	NA	NA	32.1.0.2.0.0.0.0	32.1.0.2.0.0.0.0	NA	NA	NA	NA	NA	NA	NA	NA	NA	NA	NA	NA	NA	NA	NA	NA	NA	NA	NA	32.1.0.2.0.0.0.0	32.1.0.2.0.0.0.0	NA	NA	32.1.0.2.0.0.0.0	NA	32.1.0.2.0.0.0.0	NA	32.1.0.2.0.0.0.0	32.1.0.2.0.0.0.0	NA	NA	NA	32.1.0.2.0.0.0.0	32.1.0.2.0.0.0.0	NA	NA	NA	32.1.0.2.0.0.0.0
amaa	Bacteria	0009	0.6.0.0.0.0.0	NA	31	NA	0.2.1.0.0.0	91	NA	32.0.0.1.0.1	32.0.0.1.0.1	NA	NA	0.2.0.0	0.2.0.0	0.2.0.0	NA	0.2.0.0	NA	NA	NA	NA	0.2.0.0	NA	0.2.0.0	NA	NA	32.0.0.1.0.1	32.0.0.1.0.1	NA	32.0.0.1.0.1	32.0.0.1.0.1	NA	NA	32.0.0.1.0.1	NA	32.0.0.1.0.1	NA	32.0.0.1.0.1	32.0.0.1.0.1	NA	NA	NA	32.0.0.1.0.1	32.0.0.1.0.1	NA	NA	32.0.0.1.0.1	NA
amac	Bacteria	0094	0.6.0.0.0.0.0	NA	31	NA	0.2.1.0.0.0	91	NA	32.0.0.1.0.1.1.0.1	32.0.0.1.0.1.1.0.1	NA	NA	0.2.0.0	0.2.0.0	0.2.0.0	NA	0.2.0.0	NA	NA	NA	NA	0.2.0.0	NA	0.2.0.0	NA	NA	32.0.0.1.0.1.0.2	32.0.0.1.0.1.0.2	NA	32.0.0.1.0.1.1.0.1	32.0.0.1.0.1.1.0.1	NA	NA	32.0.0.1.0.1.1.0.1	NA	32.0.0.1.0.1.1.0.1	NA	32.0.0.1.0.1.1.0.1	32.0.0.1.0.1.1.0.1	NA	NA	NA	32.0.0.1.0.1.1.0.1	32.0.0.1.0.1.1.0.1	NA	NA	32.0.0.1.0.1.1.0.1	NA
amad	Bacteria	0095	0.6.0.0.0.0.0	NA	31	NA	0.2.1.0.0.0	91	NA	32.0.0.1.0.1.1.0.1	32.0.0.1.0.1.1.0.1	NA	NA	0.2.0.0	0.2.0.0	0.2.0.0	NA	0.2.0.0	NA	NA	NA	NA	0.2.0.0	NA	0.2.0.0	NA	NA	32.0.0.1.0.1.0.2	32.0.0.1.0.1.0.2	NA	32.0.0.1.0.1.1.0.1	32.0.0.1.0.1.1.0.1	NA	NA	32.0.0.1.0.1.1.0.1	NA	32.0.0.1.0.1.1.0.1	NA	32.0.0.1.0.1.1.0.1	32.0.0.1.0.1.1.0.1	NA	NA	NA	32.0.0.1.0.1.1.0.1	32.0.0.1.0.1.1.0.1	NA	NA	32.0.0.1.0.1.1.0.1	NA
amae	Bacteria	0009	0.6.0.0.0.0.0	NA	31	NA	0.2.1.0.0.0	91	NA	32.0.0.1.0.1	32.0.0.1.0.1	NA	NA	0.2.0.0	0.2.0.0	0.2.0.0	NA	0.2.0.0	NA	NA	NA	NA	0.2.0.0	NA	0.2.0.0	NA	NA	32.0.0.1.0.1	32.0.0.1.0.1	NA	32.0.0.1.0.1	32.0.0.1.0.1	NA	NA	32.0.0.1.0.1	NA	32.0.0.1.0.1	NA	32.0.0.1.0.1	32.0.0.1.0.1	NA	NA	NA	32.0.0.1.0.1	32.0.0.1.0.1	NA	NA	32.0.0.1.0.1	NA
amag	Bacteria	0009	0.6.0.0.0.0.0	NA	31	NA	0.2.1.0.0.0	91	NA	32.0.0.1.0.1	32.0.0.1.0.1	NA	NA	0.2.0.0	0.2.0.0	0.2.0.0	NA	0.2.0.0	NA	NA	NA	NA	0.2.0.0	NA	0.2.0.0	NA	NA	32.0.0.1.0.1	32.0.0.1.0.1	NA	32.0.0.1.0.1	32.0.0.1.0.1	NA	NA	32.0.0.1.0.1	NA	32.0.0.1.0.1	NA	32.0.0.1.0.1	32.0.0.1.0.1	NA	NA	NA	32.0.0.1.0.1	32.0.0.1.0.1	NA	NA	32.0.0.1.0.1	NA
amai	Bacteria	0009	0.6.0.0.0.0.0	NA	31	NA	0.2.1.0.0.0	91	NA	32.0.0.1.0.1	32.0.0.1.0.1	NA	NA	0.2.0.0	0.2.0.0	0.2.0.0	NA	0.2.0.0	NA	NA	NA	NA	0.2.0.0	NA	0.2.0.0	NA	NA	32.0.0.1.0.1	32.0.0.1.0.1	NA	32.0.0.1.0.1	32.0.0.1.0.1	NA	NA	32.0.0.1.0.1	NA	32.0.0.1.0.1	NA	32.0.0.1.0.1	32.0.0.1.0.1	NA	NA	NA	32.0.0.1.0.1	32.0.0.1.0.1	NA	NA	32.0.0.1.0.1	NA
amal	Bacteria	0009	0.6.0.0.0.0.0	NA	31	NA	0.2.1.0.0.0	91	NA	32.0.0.1.0.1	32.0.0.1.0.1	NA	NA	0.2.0.0	0.2.0.0	0.2.0.0	NA	0.2.0.0	NA	NA	NA	NA	0.2.0.0	NA	0.2.0.0	NA	NA	32.0.0.1.0.1	32.0.0.1.0.1	NA	32.0.0.1.0.1	32.0.0.1.0.1	NA	NA	32.0.0.1.0.1	NA	32.0.0.1.0.1	NA	32.0.0.1.0.1	32.0.0.1.0.1	NA	NA	NA	32.0.0.1.0.1	32.0.0.1.0.1	NA	NA	32.0.0.1.0.1	NA
amao	Bacteria	0009	0.6.0.0.0.0.0	NA	31	NA	0.2.1.0.0.0	91	NA	32.0.0.1.0.1	32.0.0.1.0.1	NA	NA	0.2.0.0	0.2.0.0	0.2.0.0	NA	0.2.0.0	NA	NA	NA	NA	0.2.0.0	NA	0.2.0.0	NA	NA	32.0.0.1.0.1	32.0.0.1.0.1	NA	32.0.0.1.0.1	32.0.0.1.0.1	NA	NA	32.0.0.1.0.1	NA	32.0.0.1.0.1	NA	32.0.0.1.0.1	32.0.0.1.0.1	NA	NA	NA	32.0.0.1.0.1	32.0.0.1.0.1	NA	NA	32.0.0.1.0.1	NA
amb	Bacteria	0096	0.6.0.0.0.0.0	NA	31	NA	0.2.1.0.0.0	91	NA	32.0.0.1.0.1	32.0.0.1.0.1	NA	NA	0.2.0.0	0.2.0.0	0.2.0.0	NA	0.2.0.0	NA	NA	NA	NA	0.2.0.0	NA	0.2.0.0	NA	NA	32.0.0.1.0.1	32.0.0.1.0.1	NA	32.0.0.1.0.1	32.0.0.1.0.1	NA	NA	32.0.0.1.0.1	NA	32.0.0.1.0.1	NA	32.0.0.1.0.1	32.0.0.1.0.1	NA	NA	NA	32.0.0.1.0.1	32.0.0.1.0.1	NA	NA	32.0.0.1.0.1	NA
amc	Bacteria	0097	0.6.0.0.0.0.0	NA	31	NA	0.2.1.0.0.0	91	NA	32.0.0.1.0.1	32.0.0.1.0.1	NA	NA	0.2.0.0.0.0	0.2.0.0.0.0	NA	NA	NA	NA	NA	NA	NA	0.2.0.0.0.0	NA	0.2.0.0.0.0	NA	NA	32.0.0.1.0.1	32.0.0.1.0.1	NA	32.0.0.1.0.1	32.0.0.1.0.1	NA	NA	32.0.0.1.0.1	NA	32.0.0.1.0.1	NA	32.0.0.1.0.1	32.0.0.1.0.1	NA	NA	NA	32.0.0.1.0.1	32.0.0.1.0.1	NA	NA	32.0.0.1.0.1	NA
amd	Bacteria	0098	0.6.0.0.0.0.0	NA	31	NA	0.2.1.0.0.0	NA	90	32.1.0.2.0.0	32.1.0.2.0.0	NA	NA	0.2.0.0.0.0	0.2.0.0.0.0	NA	NA	NA	NA	NA	NA	NA	0.2.0.0.0.0	NA	0.2.0.0.0.0	NA	NA	NA	NA	NA	32.1.0.2.0.0	32.1.0.2.0.0	NA	NA	32.1.0.2.0.0	NA	32.1.0.2.0.0	NA	32.1.0.2.0.0	32.1.0.2.0.0	NA	NA	0.6.0.0.2.0.0.1	32.1.0.2.0.0	32.1.0.2.0.0	NA	NA	32.1.0.2.0.0	32.1.0.2.0.0
ame	Animals	0059	0.6.0.0.0.0.0	NA	31	NA	0.2.1.0.0.0	NA	90	32.0.0.1.1	32.0.0.1.1	0.6.0.0.2.0.1.0	0.6.0.0.2.0.1.0	0.2.0.0.0.0	0.2.0.0.0.0	NA	NA	NA	NA	NA	NA	NA	0.2.0.0.0.0	NA	0.2.0.0.0.0	NA	NA	32.0.0.1.1	32.0.0.1.1	NA	32.0.0.1.1	32.0.0.1.1	NA	NA	32.0.0.1.1	NA	32.0.0.1.1	NA	32.0.0.1.1	32.0.0.1.1	NA	NA	NA	32.0.0.1.1	32.0.0.1.1	NA	NA	32.0.0.1.1	NA
amed	Bacteria	0081	0.6.0.0.0.0	NA	31	NA	0.2.1.0.0.0	91	NA	32.1.0.0.0	32.1.0.0.0	NA	NA	NA	NA	0.2.0.0.0.1	NA	0.2.0.0.0.1	NA	NA	NA	NA	0.2.0.0.0.1	NA	0.2.0.0.0.1	NA	NA	32.1.0.0.0	32.1.0.0.0	NA	32.1.0.0.0	32.1.0.0.0	NA	NA	32.1.0.0.0	NA	32.1.0.0.0	NA	32.1.0.0.0	32.1.0.0.0	0.6.0.0.0.0	0.6.0.0.0.0	NA	32.1.0.0.0	32.1.0.0.0	NA	NA	NA	32.1.0.0.0
amf	Bacteria	0043	0.6.0.0.0.0.0	NA	NA	NA	NA	NA	NA	32.1.0.2.0.0.0.0	32.1.0.2.0.0.0.0	NA	NA	NA	NA	NA	NA	NA	NA	NA	NA	NA	NA	NA	NA	NA	NA	NA	NA	NA	32.1.0.2.0.0.0.0	32.1.0.2.0.0.0.0	NA	NA	32.1.0.2.0.0.0.0	NA	32.1.0.2.0.0.0.0	NA	32.1.0.2.0.0.0.0	32.1.0.2.0.0.0.0	NA	NA	NA	32.1.0.2.0.0.0.0	32.1.0.2.0.0.0.0	NA	NA	NA	32.1.0.2.0.0.0.0
amg	Bacteria	0096	0.6.0.0.0.0.0	NA	31	NA	0.2.1.0.0.0	91	NA	32.0.0.1.0.1	32.0.0.1.0.1	NA	NA	0.2.0.0	0.2.0.0	0.2.0.0	NA	0.2.0.0	NA	NA	NA	NA	0.2.0.0	NA	0.2.0.0	NA	NA	32.0.0.1.0.1	32.0.0.1.0.1	NA	32.0.0.1.0.1	32.0.0.1.0.1	NA	NA	32.0.0.1.0.1	NA	32.0.0.1.0.1	NA	32.0.0.1.0.1	32.0.0.1.0.1	NA	NA	NA	32.0.0.1.0.1	32.0.0.1.0.1	NA	NA	32.0.0.1.0.1	NA
amh	Bacteria	0099	0.6.0.0.0.0.0	NA	31	NA	0.2.1.0.0.0	NA	NA	32.0.0.1.0.1.1.0.1.0	32.0.0.1.0.1.1.0.1.0	NA	NA	0.2.0.0	0.2.0.0	0.2.0.0	NA	0.2.0.0	NA	NA	NA	NA	0.2.0.0	NA	0.2.0.0	NA	NA	32.0.0.1.0.1.0	32.0.0.1.0.1.0	NA	32.0.0.1.0.1.1.0.1.0	32.0.0.1.0.1.1.0.1.0	NA	NA	32.0.0.1.0.1.1.0.1.0	NA	32.0.0.1.0.1.1.0.1.0	NA	32.0.0.1.0.1.1.0.1.0	32.0.0.1.0.1.1.0.1.0	NA	NA	NA	32.0.0.1.0.1.1.0.1.0	32.0.0.1.0.1.1.0.1.0	NA	NA	32.0.0.1.0.1.1.0.1.0	NA
ami	Bacteria	0100	0.6.0.0.0.0.0	NA	31	NA	0.2.1.0.0.0	NA	90	32.1.0.2.0.0	32.1.0.2.0.0	NA	NA	NA	NA	0.2.0.0.0.1	NA	0.2.0.0.0.1	NA	NA	NA	NA	0.2.0.0.0.1	NA	0.2.0.0.0.1	NA	NA	NA	NA	NA	32.1.0.2.0.0	32.1.0.2.0.0	NA	NA	32.1.0.2.0.0	NA	32.1.0.2.0.0	NA	32.1.0.2.0.0	32.1.0.2.0.0	NA	NA	0.6.0.0.2.0.0.1	32.1.0.2.0.0	32.1.0.2.0.0	NA	NA	32.1.0.2.0.0	32.1.0.2.0.0
amim	Bacteria	0101	0.6.0.0.0.0.0	NA	31	NA	0.2.1.0.0.0	NA	90	32.1.0.2.0.0.0	32.1.0.2.0.0.0	0.6.0.0.2.0.1.0	0.6.0.0.2.0.1.0	0.2.0.0	0.2.0.0	0.2.0.0	NA	0.2.0.0	NA	NA	NA	NA	0.2.0.0	NA	0.2.0.0	NA	NA	32.0.0.1.0.1.0.1	32.0.0.1.0.1.0.1	NA	32.1.0.2.0.0.0	32.1.0.2.0.0.0	NA	NA	32.1.0.2.0.0.0	NA	32.1.0.2.0.0.0	NA	32.1.0.2.0.0.0	32.1.0.2.0.0.0	NA	NA	NA	32.1.0.2.0.0.0	32.1.0.2.0.0.0	NA	NA	32.1.0.2.0.0.0	32.1.0.2.0.0.0
amj	Animals	0048	0.6.0.0.0.0.0	NA	31	NA	0.2.1.0.0.0	NA	90	32.0.0.0	32.0.0.0	0.6.0.0.2.0.1.0	0.6.0.0.2.0.1.0	0.1.0	0.1.0	NA	0.1.0	NA	0.1.0	0.1.0	0.1.0	NA	0.1.0	NA	0.1.0	NA	NA	32.0.0.0	32.0.0.0	NA	32.0.0.0	32.0.0.0	NA	NA	32.0.0.0	NA	32.0.0.0	NA	32.0.0.0	32.0.0.0	NA	NA	NA	32.0.0.0	32.0.0.0	32.0.0.0	32.0.0.0	32.0.0.0	NA
amk	Bacteria	0096	0.6.0.0.0.0.0	NA	31	NA	0.2.1.0.0.0	91	NA	32.0.0.1.0.1	32.0.0.1.0.1	NA	NA	0.2.0.0	0.2.0.0	0.2.0.0	NA	0.2.0.0	NA	NA	NA	NA	0.2.0.0	NA	0.2.0.0	NA	NA	32.0.0.1.0.1	32.0.0.1.0.1	NA	32.0.0.1.0.1	32.0.0.1.0.1	NA	NA	32.0.0.1.0.1	NA	32.0.0.1.0.1	NA	32.0.0.1.0.1	32.0.0.1.0.1	NA	NA	NA	32.0.0.1.0.1	32.0.0.1.0.1	NA	NA	32.0.0.1.0.1	NA
aml	Animals	0048	0.6.0.0.0.0.0	NA	31	NA	0.2.1.0.0.0	NA	90	32.0.0.0	32.0.0.0	0.6.0.0.2.0.1.0	0.6.0.0.2.0.1.0	0.1.0	0.1.0	NA	0.1.0	NA	0.1.0	0.1.0	0.1.0	NA	0.1.0	NA	0.1.0	NA	NA	32.0.0.0	32.0.0.0	NA	32.0.0.0	32.0.0.0	NA	NA	32.0.0.0	NA	32.0.0.0	NA	32.0.0.0	32.0.0.0	NA	NA	NA	32.0.0.0	32.0.0.0	32.0.0.0	32.0.0.0	32.0.0.0	NA
amm	Bacteria	0098	0.6.0.0.0.0.0	NA	31	NA	0.2.1.0.0.0	NA	90	32.1.0.2.0.0	32.1.0.2.0.0	NA	NA	0.2.0.0.0.0	0.2.0.0.0.0	NA	NA	NA	NA	NA	NA	NA	0.2.0.0.0.0	NA	0.2.0.0.0.0	NA	NA	NA	NA	NA	32.1.0.2.0.0	32.1.0.2.0.0	NA	NA	32.1.0.2.0.0	NA	32.1.0.2.0.0	NA	32.1.0.2.0.0	32.1.0.2.0.0	NA	NA	0.6.0.0.2.0.0.1	32.1.0.2.0.0	32.1.0.2.0.0	NA	NA	32.1.0.2.0.0	32.1.0.2.0.0
amn	Bacteria	0098	0.6.0.0.0.0.0	NA	31	NA	0.2.1.0.0.0	NA	90	32.1.0.2.0.0	32.1.0.2.0.0	NA	NA	0.2.0.0.0.0	0.2.0.0.0.0	NA	NA	NA	NA	NA	NA	NA	0.2.0.0.0.0	NA	0.2.0.0.0.0	NA	NA	NA	NA	NA	32.1.0.2.0.0	32.1.0.2.0.0	NA	NA	32.1.0.2.0.0	NA	32.1.0.2.0.0	NA	32.1.0.2.0.0	32.1.0.2.0.0	NA	NA	0.6.0.0.2.0.0.1	32.1.0.2.0.0	32.1.0.2.0.0	NA	NA	32.1.0.2.0.0	32.1.0.2.0.0
amo	Bacteria	0102	0.6.0.0.0	NA	31	NA	NA	91	NA	32.1.0.1.0.0.0	32.1.0.1.0.0.0	NA	NA	NA	NA	NA	NA	NA	NA	NA	NA	NA	0.2.0.0.0.0.0	NA	0.2.0.0.0.0.0	NA	NA	NA	NA	NA	32.1.0.1.0.0.0	32.1.0.1.0.0.0	NA	NA	32.1.0.1.0.0.0	NA	32.1.0.1.0.0.0	NA	32.1.0.1.0.0.0	32.1.0.1.0.0.0	0.6.0.0.0	0.6.0.0.0	0.6.0.0.0	32.1.0.1.0.0.0	32.1.0.1.0.0.0	NA	NA	NA	32.1.0.1.0.0.0
amp	Bacteria	0103	0.6.0.0.0.0.0	NA	NA	NA	NA	NA	NA	32.1.0.2.0.0.0.0.0.0	32.1.0.2.0.0.0.0.0.0	NA	NA	NA	NA	NA	NA	NA	NA	NA	NA	NA	NA	NA	NA	NA	NA	NA	NA	NA	32.0.0.1.0.1.1.0.1.0.0.0	32.0.0.1.0.1.1.0.1.0.0.0	NA	NA	NA	NA	NA	NA	32.0.0.1.0.1.1.0.1.0.0.0	32.0.0.1.0.1.1.0.1.0.0.0	NA	NA	NA	32.1.0.2.0.0.0.0.0.0	32.1.0.2.0.0.0.0.0.0	NA	NA	NA	32.1.0.2.0.0.0.0.0.0
amq	Bacteria	0104	0.6.0.0.0.0.0	NA	31	NA	0.2.1.0.0.0	NA	90	32.1.0.2.0.0	32.1.0.2.0.0	NA	NA	0.2.0.0	0.2.0.0	0.2.0.0	NA	0.2.0.0	NA	NA	NA	NA	0.2.0.0	NA	0.2.0.0	NA	NA	NA	NA	NA	32.1.0.2.0.0	32.1.0.2.0.0	NA	NA	32.1.0.2.0.0	NA	32.1.0.2.0.0	NA	32.1.0.2.0.0	32.1.0.2.0.0	NA	NA	0.6.0.0.2.0.0.1	32.1.0.2.0.0	32.1.0.2.0.0	NA	NA	32.1.0.2.0.0	32.1.0.2.0.0
amr	Bacteria	0105	0.6.0.0.1	NA	31	NA	0.2.1.0.0.0	NA	NA	32.2.0	32.2.0	0.6.0.0.1	0.6.0.0.1	0.2.0.0.0.0	0.2.0.0.0.0	NA	NA	NA	NA	NA	NA	NA	0.2.0.0.0.0	NA	0.2.0.0.0.0	NA	NA	32.2.0	32.2.0	NA	32.2.0	32.2.0	NA	NA	32.2.0	32.2.0	32.2.0	32.2.0	32.2.0	32.2.0	0.6.0.0.1	0.6.0.0.1	NA	32.2.0	32.2.0	NA	NA	32.2.0	32.2.0
ams	Bacteria	0106	0.6.0.0.0.0.0	NA	31	NA	0.2.1.0.0.0	NA	90	32.1.0.1.0	32.1.0.1.0	NA	NA	0.2.0.0.0	0.2.0.0.0	0.2.0.0.0	NA	0.2.0.0.0	NA	NA	NA	NA	0.2.0.0.0	NA	0.2.0.0.0	NA	NA	32.1.0.1.0	32.1.0.1.0	NA	32.1.0.1.0	32.1.0.1.0	NA	NA	32.1.0.1.0	NA	32.1.0.1.0	NA	32.1.0.1.0	32.1.0.1.0	NA	NA	0.6.0.0.2.0.0.1	32.1.0.1.0	32.1.0.1.0	NA	NA	32.1.0.1.0	32.1.0.1.0
amt	Bacteria	0107	0.6.0.0.0	NA	31	NA	NA	NA	NA	32.1.0.1.0.0	32.1.0.1.0.0	NA	NA	NA	NA	NA	NA	NA	NA	NA	NA	NA	0.2.0.0.0.0.0	NA	0.2.0.0.0.0.0	NA	NA	32.1.0.1.0.0	32.1.0.1.0.0	NA	32.1.0.1.0.0	32.1.0.1.0.0	NA	NA	32.1.0.1.0.0	NA	32.1.0.1.0.0	NA	32.1.0.1.0.0	32.1.0.1.0.0	0.6.0.0.0	0.6.0.0.0	0.6.0.0.0	32.1.0.1.0.0	32.1.0.1.0.0	NA	NA	NA	32.1.0.1.0.0
amu	Bacteria	0108	0.6.0.0.0.0	NA	31	NA	NA	NA	90	32.1.0.2.0.0.0.0	32.1.0.2.0.0.0.0	NA	NA	NA	NA	NA	NA	NA	NA	NA	NA	NA	0.2.0.0.0.0.0	NA	0.2.0.0.0.0.0	NA	NA	32.0.0.1.0.1.0	32.0.0.1.0.1.0	NA	32.1.0.2.0.0.0.0	32.1.0.2.0.0.0.0	NA	NA	32.1.0.2.0.0.0.0	NA	32.1.0.2.0.0.0.0	NA	32.1.0.2.0.0.0.0	32.1.0.2.0.0.0.0	0.6.0.0.0.0	0.6.0.0.0.0	NA	32.1.0.2.0.0.0.0	32.1.0.2.0.0.0.0	NA	NA	NA	32.1.0.2.0.0.0.0
amv	Bacteria	0047	0.6.0.0.0.0.0	NA	31	NA	0.2.1.0.0.0	91	NA	32.1.0.2.0.0.0.0	32.1.0.2.0.0.0.0	NA	NA	0.2.0.0	0.2.0.0	0.2.0.0	NA	0.2.0.0	NA	NA	NA	NA	0.2.0.0	NA	0.2.0.0	NA	NA	NA	NA	NA	32.1.0.2.0.0.0.0	32.1.0.2.0.0.0.0	NA	NA	32.1.0.2.0.0.0.0	NA	32.1.0.2.0.0.0.0	NA	32.1.0.2.0.0.0.0	32.1.0.2.0.0.0.0	NA	NA	NA	32.1.0.2.0.0.0.0	32.1.0.2.0.0.0.0	NA	NA	NA	32.1.0.2.0.0.0.0
amw	Bacteria	0109	0.6.0.0.0.0.0	NA	NA	NA	NA	NA	NA	32.3.2.0.1.0.0.0	32.3.2.0.1.0.0.0	NA	NA	NA	NA	NA	NA	NA	NA	NA	NA	NA	NA	NA	NA	NA	NA	NA	NA	NA	32.0.0.1.0.1.1.0.1.0.0	32.0.0.1.0.1.1.0.1.0.0	NA	NA	32.0.0.1.0.1.1.0.1.0.0	NA	32.0.0.1.0.1.1.0.1.0.0	NA	32.0.0.1.0.1.1.0.1.0.0	32.0.0.1.0.1.1.0.1.0.0	NA	NA	NA	NA	NA	NA	NA	NA	32.3.2.0.1.0.0.0
amx	Bacteria	0110	0.6.0.0.0.0.0	NA	31	NA	0.2.1.0.0.0	91	NA	32.0.0.1.0.1.1.0.1.0	32.0.0.1.0.1.1.0.1.0	NA	NA	NA	NA	NA	NA	NA	NA	NA	NA	NA	0.2.0.0.0.0.0	NA	0.2.0.0.0.0.0	NA	NA	NA	NA	NA	32.0.0.1.0.1.1.0.1.0	32.0.0.1.0.1.1.0.1.0	NA	NA	32.0.0.1.0.1.1.0.1.0	NA	32.0.0.1.0.1.1.0.1.0	NA	32.0.0.1.0.1.1.0.1.0	32.0.0.1.0.1.1.0.1.0	NA	NA	0.6.0.0.2.0.0.1	32.0.0.1.0.1.1.0.1.0	32.0.0.1.0.1.1.0.1.0	NA	NA	32.0.0.1.0.1.1.0.1.0	NA
amy	Bacteria	0111	0.6.0.0.0.0.0	NA	31	NA	NA	NA	90	32.1.0.2.0.0.0	32.1.0.2.0.0.0	0.6.0.0.2.0.1.0	0.6.0.0.2.0.1.0	NA	NA	NA	NA	NA	NA	NA	NA	NA	NA	NA	NA	NA	NA	32.0.0.1.0.1.0.1	32.0.0.1.0.1.0.1	NA	32.1.0.2.0.0.0	32.1.0.2.0.0.0	NA	NA	32.1.0.2.0.0.0	NA	32.1.0.2.0.0.0	NA	32.1.0.2.0.0.0	32.1.0.2.0.0.0	NA	NA	NA	32.1.0.2.0.0.0	32.1.0.2.0.0.0	NA	NA	32.1.0.2.0.0.0	32.1.0.2.0.0.0
amz	Bacteria	0098	0.6.0.0.0.0.0	NA	31	NA	0.2.1.0.0.0	NA	90	32.1.0.2.0.0	32.1.0.2.0.0	NA	NA	0.2.0.0.0.0	0.2.0.0.0.0	NA	NA	NA	NA	NA	NA	NA	0.2.0.0.0.0	NA	0.2.0.0.0.0	NA	NA	NA	NA	NA	32.1.0.2.0.0	32.1.0.2.0.0	NA	NA	32.1.0.2.0.0	NA	32.1.0.2.0.0	NA	32.1.0.2.0.0	32.1.0.2.0.0	NA	NA	0.6.0.0.2.0.0.1	32.1.0.2.0.0	32.1.0.2.0.0	NA	NA	32.1.0.2.0.0	32.1.0.2.0.0
ana	Bacteria	0112	0.6.0.0.0.0	NA	31	NA	0.2.1.0.0.0	NA	NA	32.2.0.0.1	32.2.0.0.1	NA	NA	0.2.0.0.0.0	0.2.0.0.0.0	NA	NA	NA	NA	NA	NA	NA	0.2.0.0.0.0	NA	0.2.0.0.0.0	NA	NA	NA	NA	NA	32.2.0.0.1	32.2.0.0.1	NA	NA	32.2.0.0.1	32.2.0.0.1	32.2.0.0.1	32.2.0.0.1	32.2.0.0.1	32.2.0.0.1	0.6.0.0.0.0	0.6.0.0.0.0	NA	32.2.0.0.1	32.2.0.0.1	NA	NA	32.2.0.0.1	32.2.0.0.1
anb	Bacteria	0113	0.6.0.0.0.0	NA	31	NA	0.2.1.0.0.0	NA	NA	32.2.0.0.1.0	32.2.0.0.1.0	NA	NA	0.2.0.0.0.0.1	0.2.0.0.0.0.1	NA	NA	NA	NA	NA	NA	NA	NA	NA	NA	NA	NA	NA	NA	NA	32.2.0.0.1.0	32.2.0.0.1.0	NA	NA	32.2.0.0.1.0	32.2.0.0.1.0	32.2.0.0.1.0	32.2.0.0.1.0	32.2.0.0.1.0	32.2.0.0.1.0	0.6.0.0.0.0	0.6.0.0.0.0	NA	32.2.0.0.1.0	32.2.0.0.1.0	NA	NA	NA	32.2.0.0.1.0
ang	Fungi	0049	0.1	0.1	31	NA	0.1	91	NA	32.1.0.0.0	32.1.0.0.0	0.6.0.0.2.0.1.0	0.6.0.0.2.0.1.0	0.1	0.1	NA	0.1	NA	0.1	0.1	0.1	NA	0.1	NA	0.1	0.1	NA	32.1.0.0.0	32.1.0.0.0	NA	32.1.0.0.0	32.1.0.0.0	NA	NA	32.1.0.0.0	NA	32.1.0.0.0	NA	32.1.0.0.0	32.1.0.0.0	NA	NA	NA	32.1.0.0.0	32.1.0.0.0	NA	NA	NA	32.1.0.0.0
ani	Fungi	0114	0.0.0.1	0.0.0.1	31	NA	0.2.1.0.0.0	91	NA	32.1.0.0.0	32.1.0.0.0	0.6.0.0.2.0.1.0	0.6.0.0.2.0.1.0	0.1.0	0.1.0	NA	0.1.0	NA	0.1.0	0.1.0	0.1.0	NA	0.1.0	NA	0.1.0	0.0.0.0	NA	32.1.0.0.0	32.1.0.0.0	NA	32.1.0.0.0	32.1.0.0.0	NA	NA	32.1.0.0.0	NA	32.1.0.0.0	NA	32.1.0.0.0	32.1.0.0.0	NA	NA	NA	32.1.0.0.0	32.1.0.0.0	NA	NA	NA	32.1.0.0.0
ank	Bacteria	0045	0.6.0.0.0	NA	31	NA	0.2.1.0.0.0	NA	90	32.1.0.1.0.0	32.1.0.1.0.0	NA	NA	NA	NA	NA	NA	NA	NA	NA	NA	NA	0.2.0.0.0.0.0	NA	0.2.0.0.0.0.0	NA	NA	32.1.0.1.0.0	32.1.0.1.0.0	NA	32.1.0.1.0.0	32.1.0.1.0.0	NA	NA	32.1.0.1.0.0	NA	32.1.0.1.0.0	NA	32.1.0.1.0.0	32.1.0.1.0.0	0.6.0.0.0	0.6.0.0.0	0.6.0.0.0	32.1.0.1.0.0	32.1.0.1.0.0	NA	NA	NA	32.1.0.1.0.0
ant	Bacteria	0115	0.6.0.0	NA	31	NA	NA	91	NA	32.1.0.2.0.0.0.0	32.1.0.2.0.0.0.0	0.6.0.0	0.6.0.0	0.2.0.0.3	0.2.0.0.3	0.2.0.0.3	NA	0.2.0.0.3	NA	NA	NA	NA	NA	NA	NA	NA	NA	32.0.0.1.0.1.0.1	32.0.0.1.0.1.0.1	NA	32.1.0.2.0.0.0.0	32.1.0.2.0.0.0.0	NA	NA	32.1.0.2.0.0.0.0	NA	32.1.0.2.0.0.0.0	NA	32.1.0.2.0.0.0.0	32.1.0.2.0.0.0.0	0.6.0.0	0.6.0.0	0.6.0.0	32.1.0.2.0.0.0.0	32.1.0.2.0.0.0.0	NA	NA	NA	32.1.0.2.0.0.0.0
aoc	Bacteria	0041	0.6.0.0.0.0.0	NA	31	NA	NA	NA	NA	32.1.0.2.0.0.0.0	32.1.0.2.0.0.0.0	0.6.0.0.2.0.1.0	0.6.0.0.2.0.1.0	0.2.0.0.0.0	0.2.0.0.0.0	NA	NA	NA	NA	NA	NA	NA	0.2.0.0.0.0	NA	0.2.0.0.0.0	NA	NA	32.0.0.1.0.1.0.1	32.0.0.1.0.1.0.1	NA	32.1.0.2.0.0.0.0	32.1.0.2.0.0.0.0	NA	NA	32.1.0.2.0.0.0.0	NA	32.1.0.2.0.0.0.0	NA	32.1.0.2.0.0.0.0	32.1.0.2.0.0.0.0	NA	NA	NA	32.1.0.2.0.0.0.0	32.1.0.2.0.0.0.0	NA	NA	NA	32.1.0.2.0.0.0.0
aoe	Bacteria	0116	NA	NA	31	NA	NA	91	NA	32.1.0.0.0.1.0	32.1.0.0.0.1.0	NA	NA	0.2.0.0.0.0.1	0.2.0.0.0.0.1	NA	NA	NA	NA	NA	NA	NA	NA	NA	NA	NA	NA	NA	NA	NA	32.1.0.0.0.1.0	32.1.0.0.0.1.0	NA	NA	32.1.0.0.0.1.0	NA	32.1.0.0.0.1.0	NA	32.1.0.0.0.1.0	32.1.0.0.0.1.0	0.6.0.0.2.0.0	0.6.0.0.2.0.0	0.6.0.0.2.0.0	32.1.0.0.0.1.0	32.1.0.0.0.1.0	NA	NA	NA	32.1.0.0.0.1.0
aoi	Bacteria	0086	0.6.0.0.0.0.0	NA	31	NA	0.2.1.0.0.0	NA	90	32.1.0.2.0.0	32.1.0.2.0.0	NA	NA	0.2.0.0.0	0.2.0.0.0	0.2.0.0.0	NA	0.2.0.0.0	NA	NA	NA	NA	0.2.0.0.0	NA	0.2.0.0.0	NA	NA	NA	NA	NA	32.1.0.2.0.0	32.1.0.2.0.0	NA	NA	32.1.0.2.0.0	NA	32.1.0.2.0.0	NA	32.1.0.2.0.0	32.1.0.2.0.0	NA	NA	0.6.0.0.2.0.0.1	32.1.0.2.0.0	32.1.0.2.0.0	NA	NA	32.1.0.2.0.0	32.1.0.2.0.0
aol	Bacteria	0117	0.6.0.0.0.0.0	NA	31	NA	0.2.1.0.0.0	91	NA	32.1.0.1.0	32.1.0.1.0	NA	NA	0.2.0.0	0.2.0.0	0.2.0.0	NA	0.2.0.0	NA	NA	NA	NA	0.2.0.0	NA	0.2.0.0	NA	NA	32.1.0.1.0	32.1.0.1.0	NA	32.1.0.1.0	32.1.0.1.0	NA	NA	32.1.0.1.0	NA	32.1.0.1.0	NA	32.1.0.1.0	32.1.0.1.0	NA	NA	0.6.0.0.2.0.0.1	32.1.0.1.0	32.1.0.1.0	NA	NA	32.1.0.1.0	32.1.0.1.0
aor	Fungi	0022	0.1	0.1	31	NA	0.1	91	NA	32.1.0.0.0	32.1.0.0.0	NA	NA	0.1	0.1	NA	0.1	NA	0.1	0.1	0.1	NA	0.1	NA	0.1	0.1	NA	32.1.0.0.0	32.1.0.0.0	NA	32.1.0.0.0	32.1.0.0.0	NA	NA	32.1.0.0.0	NA	32.1.0.0.0	NA	32.1.0.0.0	32.1.0.0.0	NA	NA	NA	32.1.0.0.0	32.1.0.0.0	NA	NA	NA	32.1.0.0.0
apa	Bacteria	0007	0.6.0.0.0.0.0	NA	31	NA	NA	91	NA	32.1.0.2.0	32.1.0.2.0	NA	NA	NA	NA	NA	NA	NA	NA	NA	NA	NA	0.2.0.0.0.0.0	NA	0.2.0.0.0.0.0	NA	NA	NA	NA	NA	32.1.0.2.0	32.1.0.2.0	NA	NA	32.1.0.2.0	NA	32.1.0.2.0	NA	32.1.0.2.0	32.1.0.2.0	NA	NA	NA	32.1.0.2.0	32.1.0.2.0	NA	NA	32.1.0.2.0	32.1.0.2.0
apac	Bacteria	0118	0.6.0.0.0.0.0	NA	31	NA	0.2.1.0.0.0	91	NA	32.0.0.1.0.1.1.0.1.0	32.0.0.1.0.1.1.0.1.0	NA	NA	NA	NA	0.2.0.0.2	NA	0.2.0.0.2	NA	NA	NA	NA	0.2.0.0.2	NA	0.2.0.0.2	NA	NA	32.0.0.1.0.1.0.1	32.0.0.1.0.1.0.1	NA	32.0.0.1.0.1.1.0.1.0	32.0.0.1.0.1.1.0.1.0	NA	NA	32.0.0.1.0.1.1.0.1.0	NA	32.0.0.1.0.1.1.0.1.0	NA	32.0.0.1.0.1.1.0.1.0	32.0.0.1.0.1.1.0.1.0	NA	NA	NA	32.0.0.1.0.1.1.0.1.0	32.0.0.1.0.1.1.0.1.0	NA	NA	32.0.0.1.0.1.1.0.1.0	NA
apal	Bacteria	0119	0.6.0.0.0.0.0	NA	31	NA	NA	NA	NA	32.1.0.2.0.0.0.0	32.1.0.2.0.0.0.0	0.6.0.0.2.0.1.0	0.6.0.0.2.0.1.0	0.2.0.0.0.0	0.2.0.0.0.0	NA	NA	NA	NA	NA	NA	NA	0.2.0.0.0.0	NA	0.2.0.0.0.0	NA	NA	32.0.0.1.0.1.0.1	32.0.0.1.0.1.0.1	NA	32.1.0.2.0.0.0.0	32.1.0.2.0.0.0.0	NA	NA	32.1.0.2.0.0.0.0	NA	32.1.0.2.0.0.0.0	NA	32.1.0.2.0.0.0.0	32.1.0.2.0.0.0.0	NA	NA	NA	32.1.0.2.0.0.0.0	32.1.0.2.0.0.0.0	NA	NA	NA	32.1.0.2.0.0.0.0
apb	Bacteria	0120	0.6.0.0.0.0.0	NA	31	NA	0.2.1.0.0.0	NA	NA	32.1.0.2.0.0.0.0	32.1.0.2.0.0.0.0	NA	NA	0.2.0.0.0.0	0.2.0.0.0.0	NA	NA	NA	NA	NA	NA	NA	0.2.0.0.0.0	NA	0.2.0.0.0.0	NA	NA	NA	NA	NA	32.1.0.2.0.0.0.0	32.1.0.2.0.0.0.0	NA	NA	32.1.0.2.0.0.0.0	NA	32.1.0.2.0.0.0.0	NA	32.1.0.2.0.0.0.0	32.1.0.2.0.0.0.0	NA	NA	NA	32.1.0.2.0.0.0.0	32.1.0.2.0.0.0.0	NA	NA	NA	32.1.0.2.0.0.0.0
apc	Bacteria	0121	0.6.0.0.0.0.0	NA	31	NA	0.2.1.0.0.0	NA	NA	32.0.0.1.0.1.1.0	32.0.0.1.0.1.1.0	NA	NA	0.2.0.0.0.0.1	0.2.0.0.0.0.1	NA	NA	NA	NA	NA	NA	NA	NA	NA	NA	NA	NA	NA	NA	NA	32.0.0.1.0.1.1.0	32.0.0.1.0.1.1.0	NA	NA	32.0.0.1.0.1.1.0	NA	32.0.0.1.0.1.1.0	NA	32.0.0.1.0.1.1.0	32.0.0.1.0.1.1.0	NA	NA	NA	32.0.0.1.0.1.1.0	32.0.0.1.0.1.1.0	NA	NA	32.0.0.1.0.1.1.0	NA
apd	Bacteria	0043	0.6.0.0.0.0.0	NA	NA	NA	NA	NA	NA	32.1.0.2.0.0.0.0	32.1.0.2.0.0.0.0	NA	NA	NA	NA	NA	NA	NA	NA	NA	NA	NA	NA	NA	NA	NA	NA	NA	NA	NA	32.1.0.2.0.0.0.0	32.1.0.2.0.0.0.0	NA	NA	32.1.0.2.0.0.0.0	NA	32.1.0.2.0.0.0.0	NA	32.1.0.2.0.0.0.0	32.1.0.2.0.0.0.0	NA	NA	NA	32.1.0.2.0.0.0.0	32.1.0.2.0.0.0.0	NA	NA	NA	32.1.0.2.0.0.0.0
ape	Archaea	0122	0.6.0.0.0.0.0	NA	31	NA	0.2.1.0.0.0	91	NA	32.3.2.0.1.0	32.3.2.0.1.0	NA	NA	NA	NA	NA	NA	NA	NA	NA	NA	NA	0.2.0.0.0.0.0	NA	0.2.0.0.0.0.0	NA	NA	32.0.0.1.0.1.0.1	32.0.0.1.0.1.0.1	NA	32.3.2.0.1.0	32.3.2.0.1.0	NA	32.3.2.0.1.0	NA	32.3.2.0.1.0	NA	32.3.2.0.1.0	32.3.2.0.1.0	32.3.2.0.1.0	NA	NA	0.6.0.0.2.0.0.1	32.3.2.0.1.0	32.3.2.0.1.0	NA	NA	NA	32.3.2.0.1.0
apf	Bacteria	0123	0.6.0.0.0.0	NA	31	NA	0.2.1.0.0.0	NA	NA	32.1.0.2.0.0.0.0	32.1.0.2.0.0.0.0	NA	NA	0.2.0.0.1	0.2.0.0.1	NA	NA	NA	NA	NA	NA	NA	0.2.0.0.1	NA	0.2.0.0.1	NA	NA	32.0.0.1.0.1.0.1	32.0.0.1.0.1.0.1	NA	32.1.0.2.0.0.0.0	32.1.0.2.0.0.0.0	NA	NA	32.1.0.2.0.0.0.0	NA	32.1.0.2.0.0.0.0	NA	32.1.0.2.0.0.0.0	32.1.0.2.0.0.0.0	0.6.0.0.0.0	0.6.0.0.0.0	NA	32.1.0.2.0.0.0.0	32.1.0.2.0.0.0.0	NA	NA	NA	32.1.0.2.0.0.0.0
apg	Bacteria	0123	0.6.0.0.0.0	NA	31	NA	0.2.1.0.0.0	NA	NA	32.1.0.2.0.0.0.0	32.1.0.2.0.0.0.0	NA	NA	0.2.0.0.1	0.2.0.0.1	NA	NA	NA	NA	NA	NA	NA	0.2.0.0.1	NA	0.2.0.0.1	NA	NA	32.0.0.1.0.1.0.1	32.0.0.1.0.1.0.1	NA	32.1.0.2.0.0.0.0	32.1.0.2.0.0.0.0	NA	NA	32.1.0.2.0.0.0.0	NA	32.1.0.2.0.0.0.0	NA	32.1.0.2.0.0.0.0	32.1.0.2.0.0.0.0	0.6.0.0.0.0	0.6.0.0.0.0	NA	32.1.0.2.0.0.0.0	32.1.0.2.0.0.0.0	NA	NA	NA	32.1.0.2.0.0.0.0
aph	Bacteria	0043	0.6.0.0.0.0.0	NA	NA	NA	NA	NA	NA	32.1.0.2.0.0.0.0	32.1.0.2.0.0.0.0	NA	NA	NA	NA	NA	NA	NA	NA	NA	NA	NA	NA	NA	NA	NA	NA	NA	NA	NA	32.1.0.2.0.0.0.0	32.1.0.2.0.0.0.0	NA	NA	32.1.0.2.0.0.0.0	NA	32.1.0.2.0.0.0.0	NA	32.1.0.2.0.0.0.0	32.1.0.2.0.0.0.0	NA	NA	NA	32.1.0.2.0.0.0.0	32.1.0.2.0.0.0.0	NA	NA	NA	32.1.0.2.0.0.0.0
apha	Bacteria	0043	0.6.0.0.0.0.0	NA	NA	NA	NA	NA	NA	32.1.0.2.0.0.0.0	32.1.0.2.0.0.0.0	NA	NA	NA	NA	NA	NA	NA	NA	NA	NA	NA	NA	NA	NA	NA	NA	NA	NA	NA	32.1.0.2.0.0.0.0	32.1.0.2.0.0.0.0	NA	NA	32.1.0.2.0.0.0.0	NA	32.1.0.2.0.0.0.0	NA	32.1.0.2.0.0.0.0	32.1.0.2.0.0.0.0	NA	NA	NA	32.1.0.2.0.0.0.0	32.1.0.2.0.0.0.0	NA	NA	NA	32.1.0.2.0.0.0.0
api	Animals	0124	0.6.0.0.0.0.0	NA	31	NA	0.2.1.0.0.0	NA	90	32.0.0.1.0.1	32.0.0.1.0.1	NA	NA	0.2.0.0.0.0	0.2.0.0.0.0	NA	NA	NA	NA	NA	NA	NA	0.2.0.0.0.0	NA	0.2.0.0.0.0	NA	NA	32.0.0.1.0.1	32.0.0.1.0.1	NA	32.0.0.1.0.1	32.0.0.1.0.1	NA	NA	32.0.0.1.0.1	NA	32.0.0.1.0.1	NA	32.0.0.1.0.1	32.0.0.1.0.1	NA	NA	NA	32.0.0.1.0.1	32.0.0.1.0.1	NA	NA	32.0.0.1.0.1	NA
apj	Bacteria	0007	0.6.0.0.0.0.0	NA	31	NA	NA	91	NA	32.1.0.2.0	32.1.0.2.0	NA	NA	NA	NA	NA	NA	NA	NA	NA	NA	NA	0.2.0.0.0.0.0	NA	0.2.0.0.0.0.0	NA	NA	NA	NA	NA	32.1.0.2.0	32.1.0.2.0	NA	NA	32.1.0.2.0	NA	32.1.0.2.0	NA	32.1.0.2.0	32.1.0.2.0	NA	NA	NA	32.1.0.2.0	32.1.0.2.0	NA	NA	32.1.0.2.0	32.1.0.2.0
apk	Bacteria	0123	0.6.0.0.0.0	NA	31	NA	0.2.1.0.0.0	NA	NA	32.1.0.2.0.0.0.0	32.1.0.2.0.0.0.0	NA	NA	0.2.0.0.1	0.2.0.0.1	NA	NA	NA	NA	NA	NA	NA	0.2.0.0.1	NA	0.2.0.0.1	NA	NA	32.0.0.1.0.1.0.1	32.0.0.1.0.1.0.1	NA	32.1.0.2.0.0.0.0	32.1.0.2.0.0.0.0	NA	NA	32.1.0.2.0.0.0.0	NA	32.1.0.2.0.0.0.0	NA	32.1.0.2.0.0.0.0	32.1.0.2.0.0.0.0	0.6.0.0.0.0	0.6.0.0.0.0	NA	32.1.0.2.0.0.0.0	32.1.0.2.0.0.0.0	NA	NA	NA	32.1.0.2.0.0.0.0
apl	Bacteria	0007	0.6.0.0.0.0.0	NA	31	NA	NA	91	NA	32.1.0.2.0	32.1.0.2.0	NA	NA	NA	NA	NA	NA	NA	NA	NA	NA	NA	0.2.0.0.0.0.0	NA	0.2.0.0.0.0.0	NA	NA	NA	NA	NA	32.1.0.2.0	32.1.0.2.0	NA	NA	32.1.0.2.0	NA	32.1.0.2.0	NA	32.1.0.2.0	32.1.0.2.0	NA	NA	NA	32.1.0.2.0	32.1.0.2.0	NA	NA	32.1.0.2.0	32.1.0.2.0
apla	Animals	0125	0.6.0.0.0.0.0.0	NA	31	NA	0.2.1.0.0.0	NA	90	32.0.0.0.0	32.0.0.0.0	0.6.0.0.2.0.1.0	0.6.0.0.2.0.1.0	0.1.0	0.1.0	NA	0.1.0	NA	0.1.0	0.1.0	0.1.0	NA	0.1.0	NA	0.1.0	NA	NA	32.0.0.0.0	32.0.0.0.0	NA	32.0.0.0.0	32.0.0.0.0	NA	NA	32.0.0.0.0	NA	32.0.0.0.0	NA	32.0.0.0.0	32.0.0.0.0	NA	NA	NA	32.0.0.0.0	32.0.0.0.0	32.0.0.0.0	32.0.0.0.0	32.0.0.0.0	NA
apm	Bacteria	0126	0.6.0.0.0.0.0	NA	NA	NA	0.2.1.0.0.0	NA	NA	32.0.0.1.0.1.1.0.1.0	32.0.0.1.0.1.1.0.1.0	NA	NA	0.2.0.0.0.0.1	0.2.0.0.0.0.1	NA	NA	NA	NA	NA	NA	NA	NA	NA	NA	NA	NA	32.0.0.1.0.1.0.1	32.0.0.1.0.1.0.1	NA	32.0.0.1.0.1.1.0.1.0	32.0.0.1.0.1.1.0.1.0	NA	NA	32.0.0.1.0.1.1.0.1.0	NA	32.0.0.1.0.1.1.0.1.0	NA	32.0.0.1.0.1.1.0.1.0	32.0.0.1.0.1.1.0.1.0	NA	NA	NA	32.0.0.1.0.1.1.0.1.0	32.0.0.1.0.1.1.0.1.0	NA	NA	32.0.0.1.0.1.1.0.1.0	NA
apn	Bacteria	0127	0.6.0.0.0.0.0	NA	31	NA	0.2.1.0.0.0	NA	90	32.1.0.1.0	32.1.0.1.0	0.6.0.0.2.0.1.0	0.6.0.0.2.0.1.0	NA	NA	0.2.0.0.0.1	NA	0.2.0.0.0.1	NA	NA	NA	NA	0.2.0.0.0.1	NA	0.2.0.0.0.1	NA	NA	32.1.0.1.0	32.1.0.1.0	NA	32.1.0.1.0	32.1.0.1.0	NA	NA	32.1.0.1.0	NA	32.1.0.1.0	NA	32.1.0.1.0	32.1.0.1.0	NA	NA	NA	32.1.0.1.0	32.1.0.1.0	NA	NA	32.1.0.1.0	32.1.0.1.0
apo	Archaea	0128	NA	NA	NA	NA	0.2.1.0.0.0	NA	NA	32.3.2.0.1.0.0	32.3.2.0.1.0.0	NA	NA	NA	NA	NA	NA	NA	NA	NA	NA	NA	NA	NA	NA	NA	NA	32.0.0.1.0.1.0.1	32.0.0.1.0.1.0.1	NA	32.3.2.0.1.0.0	32.3.2.0.1.0.0	NA	NA	NA	32.3.2.0.1.0.0	NA	32.3.2.0.1.0.0	32.3.2.0.1.0.0	32.3.2.0.1.0.0	0.6.0.0.2.0.0.0	0.6.0.0.2.0.0.0	NA	32.3.2.0.1.0.0	32.3.2.0.1.0.0	NA	NA	NA	32.3.2.0.1.0.0
app	Bacteria	0045	0.6.0.0.0	NA	31	NA	0.2.1.0.0.0	NA	90	32.1.0.1.0.0	32.1.0.1.0.0	NA	NA	NA	NA	NA	NA	NA	NA	NA	NA	NA	0.2.0.0.0.0.0	NA	0.2.0.0.0.0.0	NA	NA	32.1.0.1.0.0	32.1.0.1.0.0	NA	32.1.0.1.0.0	32.1.0.1.0.0	NA	NA	32.1.0.1.0.0	NA	32.1.0.1.0.0	NA	32.1.0.1.0.0	32.1.0.1.0.0	0.6.0.0.0	0.6.0.0.0	0.6.0.0.0	32.1.0.1.0.0	32.1.0.1.0.0	NA	NA	NA	32.1.0.1.0.0
apq	Bacteria	0123	0.6.0.0.0.0	NA	31	NA	0.2.1.0.0.0	NA	NA	32.1.0.2.0.0.0.0	32.1.0.2.0.0.0.0	NA	NA	0.2.0.0.1	0.2.0.0.1	NA	NA	NA	NA	NA	NA	NA	0.2.0.0.1	NA	0.2.0.0.1	NA	NA	32.0.0.1.0.1.0.1	32.0.0.1.0.1.0.1	NA	32.1.0.2.0.0.0.0	32.1.0.2.0.0.0.0	NA	NA	32.1.0.2.0.0.0.0	NA	32.1.0.2.0.0.0.0	NA	32.1.0.2.0.0.0.0	32.1.0.2.0.0.0.0	0.6.0.0.0.0	0.6.0.0.0.0	NA	32.1.0.2.0.0.0.0	32.1.0.2.0.0.0.0	NA	NA	NA	32.1.0.2.0.0.0.0
apr	Bacteria	0129	NA	NA	31	NA	NA	NA	NA	32.1.0.2.0.0	32.1.0.2.0.0	0.6.0.0.2.0.1	0.6.0.0.2.0.1	0.2.0.0.0.0.1	0.2.0.0.0.0.1	NA	NA	NA	NA	NA	NA	NA	NA	NA	NA	NA	NA	NA	NA	NA	32.1.0.2.0.0	32.1.0.2.0.0	NA	NA	32.1.0.2.0.0	NA	32.1.0.2.0.0	NA	32.1.0.2.0.0	32.1.0.2.0.0	0.6.0.0.2.0.1	0.6.0.0.2.0.1	NA	32.1.0.2.0.0	32.1.0.2.0.0	NA	NA	32.1.0.2.0.0	32.1.0.2.0.0
apro	Plants	0028	0.0.0	0.0.0	31	NA	0.0.0	91	NA	32.1.0.0.0	32.1.0.0.0	NA	NA	0.0.0	0.0.0	NA	NA	NA	NA	NA	NA	NA	0.0.0	NA	0.0.0	0.0.0	NA	32.1.0.0.0	32.1.0.0.0	NA	32.1.0.0.0	32.1.0.0.0	NA	NA	32.1.0.0.0	NA	32.1.0.0.0	NA	32.1.0.0.0	32.1.0.0.0	NA	NA	NA	32.1.0.0.0	32.1.0.0.0	NA	NA	NA	32.1.0.0.0
aps	Bacteria	0130	NA	NA	NA	NA	NA	91	NA	32.1.0.2.0.0.0.0	32.1.0.2.0.0.0.0	NA	NA	NA	NA	NA	NA	NA	NA	NA	NA	NA	NA	NA	NA	NA	NA	32.0.0.1.0.1.0.1	32.0.0.1.0.1.0.1	NA	32.1.0.2.0.0.0.0	32.1.0.2.0.0.0.0	NA	NA	32.1.0.2.0.0.0.0	NA	32.1.0.2.0.0.0.0	NA	32.1.0.2.0.0.0.0	32.1.0.2.0.0.0.0	0.6.0.0.2.0.0	0.6.0.0.2.0.0	0.6.0.0.2.0.0	32.1.0.2.0.0.0.0	32.1.0.2.0.0.0.0	NA	NA	NA	32.1.0.2.0.0.0.0
apt	Bacteria	0123	0.6.0.0.0.0	NA	31	NA	0.2.1.0.0.0	NA	NA	32.1.0.2.0.0.0.0	32.1.0.2.0.0.0.0	NA	NA	0.2.0.0.1	0.2.0.0.1	NA	NA	NA	NA	NA	NA	NA	0.2.0.0.1	NA	0.2.0.0.1	NA	NA	32.0.0.1.0.1.0.1	32.0.0.1.0.1.0.1	NA	32.1.0.2.0.0.0.0	32.1.0.2.0.0.0.0	NA	NA	32.1.0.2.0.0.0.0	NA	32.1.0.2.0.0.0.0	NA	32.1.0.2.0.0.0.0	32.1.0.2.0.0.0.0	0.6.0.0.0.0	0.6.0.0.0.0	NA	32.1.0.2.0.0.0.0	32.1.0.2.0.0.0.0	NA	NA	NA	32.1.0.2.0.0.0.0
apu	Bacteria	0123	0.6.0.0.0.0	NA	31	NA	0.2.1.0.0.0	NA	NA	32.1.0.2.0.0.0.0	32.1.0.2.0.0.0.0	NA	NA	0.2.0.0.1	0.2.0.0.1	NA	NA	NA	NA	NA	NA	NA	0.2.0.0.1	NA	0.2.0.0.1	NA	NA	32.0.0.1.0.1.0.1	32.0.0.1.0.1.0.1	NA	32.1.0.2.0.0.0.0	32.1.0.2.0.0.0.0	NA	NA	32.1.0.2.0.0.0.0	NA	32.1.0.2.0.0.0.0	NA	32.1.0.2.0.0.0.0	32.1.0.2.0.0.0.0	0.6.0.0.0.0	0.6.0.0.0.0	NA	32.1.0.2.0.0.0.0	32.1.0.2.0.0.0.0	NA	NA	NA	32.1.0.2.0.0.0.0
apv	Bacteria	0131	NA	NA	31	NA	NA	NA	NA	32.0.0.1.0.1.1.0.1.0	32.0.0.1.0.1.1.0.1.0	0.6.0.0.2.0.1	0.6.0.0.2.0.1	NA	NA	NA	NA	NA	NA	NA	NA	NA	0.2.0.0.0.0.0	NA	0.2.0.0.0.0.0	NA	NA	32.0.0.1.0.1.0.1	32.0.0.1.0.1.0.1	NA	32.0.0.1.0.1.1.0.1.0	32.0.0.1.0.1.1.0.1.0	NA	NA	32.0.0.1.0.1.1.0.1.0	NA	32.0.0.1.0.1.1.0.1.0	NA	32.0.0.1.0.1.1.0.1.0	32.0.0.1.0.1.1.0.1.0	0.6.0.0.2.0.1	0.6.0.0.2.0.1	NA	32.0.0.1.0.1.1.0.1.0	32.0.0.1.0.1.1.0.1.0	NA	NA	32.0.0.1.0.1.1.0.1.0	NA
apw	Bacteria	0123	0.6.0.0.0.0	NA	31	NA	0.2.1.0.0.0	NA	NA	32.1.0.2.0.0.0.0	32.1.0.2.0.0.0.0	NA	NA	0.2.0.0.1	0.2.0.0.1	NA	NA	NA	NA	NA	NA	NA	0.2.0.0.1	NA	0.2.0.0.1	NA	NA	32.0.0.1.0.1.0.1	32.0.0.1.0.1.0.1	NA	32.1.0.2.0.0.0.0	32.1.0.2.0.0.0.0	NA	NA	32.1.0.2.0.0.0.0	NA	32.1.0.2.0.0.0.0	NA	32.1.0.2.0.0.0.0	32.1.0.2.0.0.0.0	0.6.0.0.0.0	0.6.0.0.0.0	NA	32.1.0.2.0.0.0.0	32.1.0.2.0.0.0.0	NA	NA	NA	32.1.0.2.0.0.0.0
apx	Bacteria	0123	0.6.0.0.0.0	NA	31	NA	0.2.1.0.0.0	NA	NA	32.1.0.2.0.0.0.0	32.1.0.2.0.0.0.0	NA	NA	0.2.0.0.1	0.2.0.0.1	NA	NA	NA	NA	NA	NA	NA	0.2.0.0.1	NA	0.2.0.0.1	NA	NA	32.0.0.1.0.1.0.1	32.0.0.1.0.1.0.1	NA	32.1.0.2.0.0.0.0	32.1.0.2.0.0.0.0	NA	NA	32.1.0.2.0.0.0.0	NA	32.1.0.2.0.0.0.0	NA	32.1.0.2.0.0.0.0	32.1.0.2.0.0.0.0	0.6.0.0.0.0	0.6.0.0.0.0	NA	32.1.0.2.0.0.0.0	32.1.0.2.0.0.0.0	NA	NA	NA	32.1.0.2.0.0.0.0
apy	Bacteria	0043	0.6.0.0.0.0.0	NA	NA	NA	NA	NA	NA	32.1.0.2.0.0.0.0	32.1.0.2.0.0.0.0	NA	NA	NA	NA	NA	NA	NA	NA	NA	NA	NA	NA	NA	NA	NA	NA	NA	NA	NA	32.1.0.2.0.0.0.0	32.1.0.2.0.0.0.0	NA	NA	32.1.0.2.0.0.0.0	NA	32.1.0.2.0.0.0.0	NA	32.1.0.2.0.0.0.0	32.1.0.2.0.0.0.0	NA	NA	NA	32.1.0.2.0.0.0.0	32.1.0.2.0.0.0.0	NA	NA	NA	32.1.0.2.0.0.0.0
apz	Bacteria	0123	0.6.0.0.0.0	NA	31	NA	0.2.1.0.0.0	NA	NA	32.1.0.2.0.0.0.0	32.1.0.2.0.0.0.0	NA	NA	0.2.0.0.1	0.2.0.0.1	NA	NA	NA	NA	NA	NA	NA	0.2.0.0.1	NA	0.2.0.0.1	NA	NA	32.0.0.1.0.1.0.1	32.0.0.1.0.1.0.1	NA	32.1.0.2.0.0.0.0	32.1.0.2.0.0.0.0	NA	NA	32.1.0.2.0.0.0.0	NA	32.1.0.2.0.0.0.0	NA	32.1.0.2.0.0.0.0	32.1.0.2.0.0.0.0	0.6.0.0.0.0	0.6.0.0.0.0	NA	32.1.0.2.0.0.0.0	32.1.0.2.0.0.0.0	NA	NA	NA	32.1.0.2.0.0.0.0
aqu	Animals	0132	0.6.0.0.0.0.0	NA	31	NA	0.2.1.0.0.0	NA	90	32.1.0.2.0.0.0.0.0.0	32.1.0.2.0.0.0.0.0.0	NA	NA	0.1.0.0	0.1.0.0	NA	NA	NA	NA	0.1.0.0	0.1.0.0	NA	0.1.0.0	NA	0.1.0.0	NA	NA	32.0.0.1.1.0	32.0.0.1.1.0	NA	32.0.0.1.1.0	32.0.0.1.1.0	NA	NA	NA	NA	NA	NA	32.0.0.1.1.0	32.0.0.1.1.0	NA	NA	NA	32.1.0.2.0.0.0.0.0.0	32.1.0.2.0.0.0.0.0.0	NA	NA	NA	32.1.0.2.0.0.0.0.0.0
ara	Bacteria	0133	0.6.0.0.0.0.0	NA	31	NA	0.2.1.0.0.0	91	NA	32.1.0.2.0.0.0	32.1.0.2.0.0.0	NA	NA	0.2.0.0.0	0.2.0.0.0	0.2.0.0.0	NA	0.2.0.0.0	NA	NA	NA	NA	0.2.0.0.0	NA	0.2.0.0.0	NA	NA	32.0.0.1.0.1.0.1	32.0.0.1.0.1.0.1	NA	32.1.0.2.0.0.0	32.1.0.2.0.0.0	NA	NA	32.1.0.2.0.0.0	NA	32.1.0.2.0.0.0	NA	32.1.0.2.0.0.0	32.1.0.2.0.0.0	NA	NA	NA	32.1.0.2.0.0.0	32.1.0.2.0.0.0	NA	NA	32.1.0.2.0.0.0	32.1.0.2.0.0.0
arc	Bacteria	0134	0.6.0.0.0	NA	31	NA	NA	91	NA	32.1.0.2.0.0.0.0	32.1.0.2.0.0.0.0	NA	NA	NA	NA	0.2.0.0.0.1.0	NA	0.2.0.0.0.1.0	NA	NA	NA	NA	NA	NA	NA	NA	NA	32.0.0.1.0.1.0.1	32.0.0.1.0.1.0.1	NA	32.1.0.2.0.0.0.0	32.1.0.2.0.0.0.0	NA	NA	32.1.0.2.0.0.0.0	NA	32.1.0.2.0.0.0.0	NA	32.1.0.2.0.0.0.0	32.1.0.2.0.0.0.0	0.6.0.0.0	0.6.0.0.0	0.6.0.0.0	32.1.0.2.0.0.0.0	32.1.0.2.0.0.0.0	NA	NA	NA	32.1.0.2.0.0.0.0
are	Bacteria	0135	0.6.0.0.0.0.0	NA	31	NA	0.2.1.0.0.0	NA	90	32.2.4.2.0	32.2.4.2.0	NA	NA	0.2.0.0.0.2	0.2.0.0.0.2	0.2.0.0.0.2	NA	0.2.0.0.0.2	NA	NA	NA	NA	NA	NA	NA	NA	NA	32.0.0.1.0.1.0.1.0	32.0.0.1.0.1.0.1.0	NA	32.2.4.2.0	32.2.4.2.0	NA	NA	32.2.4.2.0	NA	32.2.4.2.0	NA	32.2.4.2.0	32.2.4.2.0	NA	NA	NA	32.2.4.2.0	32.2.4.2.0	NA	NA	32.2.4.2.0	32.2.4.2.0
ari	Bacteria	0136	0.6.0.0.0.0.0	NA	31	NA	0.2.1.0.0.0	NA	90	32.1.0.1.0	32.1.0.1.0	NA	NA	0.2.0.0.0.2	0.2.0.0.0.2	0.2.0.0.0.2	NA	0.2.0.0.0.2	NA	NA	NA	NA	NA	NA	NA	NA	NA	32.1.0.1.0	32.1.0.1.0	NA	32.1.0.1.0	32.1.0.1.0	NA	NA	32.1.0.1.0	NA	32.1.0.1.0	NA	32.1.0.1.0	32.1.0.1.0	NA	NA	NA	32.1.0.1.0	32.1.0.1.0	NA	NA	32.1.0.1.0	32.1.0.1.0
arl	Bacteria	0137	0.6.0.0.0.0.0	NA	31	NA	0.2.1.0.0.0	NA	90	32.1.0.1.0	32.1.0.1.0	NA	NA	0.2.0.0.0	0.2.0.0.0	0.2.0.0.0	NA	0.2.0.0.0	NA	NA	NA	NA	0.2.0.0.0	NA	0.2.0.0.0	NA	NA	32.1.0.1.0	32.1.0.1.0	NA	32.1.0.1.0	32.1.0.1.0	NA	NA	32.1.0.1.0	NA	32.1.0.1.0	NA	32.1.0.1.0	32.1.0.1.0	NA	NA	NA	32.1.0.1.0	32.1.0.1.0	NA	NA	32.1.0.1.0	32.1.0.1.0
arm	Bacteria	0138	0.6.0.0.0.0.0	NA	31	NA	0.2.1.0.0.0	NA	90	32.1.0.1.0	32.1.0.1.0	0.6.0.0.2.0.1.0	0.6.0.0.2.0.1.0	0.2.0.0.0	0.2.0.0.0	0.2.0.0.0	NA	0.2.0.0.0	NA	NA	NA	NA	0.2.0.0.0	NA	0.2.0.0.0	NA	NA	32.1.0.1.0	32.1.0.1.0	NA	32.1.0.1.0	32.1.0.1.0	NA	NA	32.1.0.1.0	NA	32.1.0.1.0	NA	32.1.0.1.0	32.1.0.1.0	NA	NA	NA	32.1.0.1.0	32.1.0.1.0	NA	NA	32.1.0.1.0	32.1.0.1.0
arp	Bacteria	0139	0.6.0.0.0.0	NA	31	NA	0.2.1.0.0.0	91	NA	32.2.0.0.2	32.2.0.0.2	NA	NA	0.2.0.0.0.0	0.2.0.0.0.0	NA	NA	NA	NA	NA	NA	NA	0.2.0.0.0.0	NA	0.2.0.0.0.0	NA	NA	32.2.0.0.2	32.2.0.0.2	NA	32.2.0.0.2	32.2.0.0.2	NA	NA	32.2.0.0.2	32.2.0.0.2	32.2.0.0.2	32.2.0.0.2	32.2.0.0.2	32.2.0.0.2	0.6.0.0.0.0	0.6.0.0.0.0	NA	32.2.0.0.2	32.2.0.0.2	NA	NA	NA	32.2.0.0.2
arr	Bacteria	0014	0.6.0.0.0.0.0	NA	31	NA	0.2.1.0.0.0	NA	90	32.1.0.1.0	32.1.0.1.0	NA	NA	0.2.0.0.0	0.2.0.0.0	0.2.0.0.0	NA	0.2.0.0.0	NA	NA	NA	NA	0.2.0.0.0	NA	0.2.0.0.0	NA	NA	32.1.0.1.0	32.1.0.1.0	NA	32.1.0.1.0	32.1.0.1.0	NA	NA	32.1.0.1.0	NA	32.1.0.1.0	NA	32.1.0.1.0	32.1.0.1.0	NA	NA	NA	32.1.0.1.0	32.1.0.1.0	NA	NA	32.1.0.1.0	32.1.0.1.0
ars	Bacteria	0140	0.6.0.0.0.0.0	NA	31	NA	0.2.1.0.0.0	NA	90	32.1.0.2.0.0.0	32.1.0.2.0.0.0	0.6.0.0.2.0.1.0	0.6.0.0.2.0.1.0	NA	NA	0.2.0.0.0.1.0	NA	0.2.0.0.0.1.0	NA	NA	NA	NA	NA	NA	NA	NA	NA	32.0.0.1.0.1.0	32.0.0.1.0.1.0	NA	32.1.0.2.0.0.0	32.1.0.2.0.0.0	NA	NA	32.1.0.2.0.0.0	NA	32.1.0.2.0.0.0	NA	32.1.0.2.0.0.0	32.1.0.2.0.0.0	NA	NA	0.6.0.0.2.0.0.1	32.1.0.2.0.0.0	32.1.0.2.0.0.0	NA	NA	32.1.0.2.0.0.0	32.1.0.2.0.0.0
art	Bacteria	0141	0.6.0.0.0.0.0	NA	31	NA	0.2.1.0.0.0	NA	90	32.1.0.1.0	32.1.0.1.0	0.6.0.0.2.0.1.0	0.6.0.0.2.0.1.0	0.2.0.0.0	0.2.0.0.0	0.2.0.0.0	NA	0.2.0.0.0	NA	NA	NA	NA	0.2.0.0.0	NA	0.2.0.0.0	NA	NA	32.1.0.1.0	32.1.0.1.0	NA	32.1.0.1.0	32.1.0.1.0	NA	NA	32.1.0.1.0	NA	32.1.0.1.0	NA	32.1.0.1.0	32.1.0.1.0	NA	NA	NA	32.1.0.1.0	32.1.0.1.0	NA	NA	32.1.0.1.0	32.1.0.1.0
asa	Bacteria	0142	0.6.0.0.0.0	NA	31	NA	0.2.1.0.0.0	91	NA	32.1.0.0.0	32.1.0.0.0	NA	NA	NA	NA	NA	NA	NA	NA	NA	NA	NA	0.2.0.0.0.0.0	NA	0.2.0.0.0.0.0	NA	NA	32.1.0.0.0	32.1.0.0.0	NA	32.1.0.0.0	32.1.0.0.0	NA	NA	32.1.0.0.0	NA	32.1.0.0.0	NA	32.1.0.0.0	32.1.0.0.0	0.6.0.0.0.0	0.6.0.0.0.0	NA	32.1.0.0.0	32.1.0.0.0	NA	NA	NA	32.1.0.0.0
asb	Bacteria	0143	NA	NA	31	NA	NA	NA	NA	32.1.0.2.0.0.0.0	32.1.0.2.0.0.0.0	NA	NA	0.2.0.0.0.0	0.2.0.0.0.0	NA	NA	NA	NA	NA	NA	NA	0.2.0.0.0.0	NA	0.2.0.0.0.0	NA	NA	32.0.0.1.0.1.0.1	32.0.0.1.0.1.0.1	NA	32.1.0.2.0.0.0.0	32.1.0.2.0.0.0.0	NA	NA	32.1.0.2.0.0.0.0	NA	32.1.0.2.0.0.0.0	NA	32.1.0.2.0.0.0.0	32.1.0.2.0.0.0.0	0.6.0.0.2.0.0	0.6.0.0.2.0.0	0.6.0.0.2.0.0	32.1.0.2.0.0.0.0	32.1.0.2.0.0.0.0	NA	NA	NA	32.1.0.2.0.0.0.0
asc	Archaea	0144	NA	NA	31	NA	0.2.1.0.0.0	NA	NA	32.3.2.0	32.3.2.0	NA	NA	NA	NA	NA	NA	NA	NA	NA	NA	NA	NA	NA	NA	NA	NA	32.0.0.1.0.1.0.1	32.0.0.1.0.1.0.1	NA	32.3.2.0	32.3.2.0	NA	32.3.2.0	NA	32.3.2.0	NA	32.3.2.0	32.3.2.0	32.3.2.0	0.6.0.0.0.1	0.6.0.0.0.1	0.6.0.0.0.1	32.3.2.0	32.3.2.0	NA	NA	32.3.2.0	32.3.2.0
asd	Bacteria	0145	0.6.0.0.0.0.0	NA	31	NA	0.2.1.0.0.0	NA	90	32.1.0.1.0	32.1.0.1.0	0.6.0.0.2.0.1.0	0.6.0.0.2.0.1.0	0.2.0.0.0	0.2.0.0.0	0.2.0.0.0	NA	0.2.0.0.0	NA	NA	NA	NA	0.2.0.0.0	NA	0.2.0.0.0	NA	NA	32.1.0.1.0	32.1.0.1.0	NA	32.1.0.1.0	32.1.0.1.0	NA	NA	32.1.0.1.0	NA	32.1.0.1.0	NA	32.1.0.1.0	32.1.0.1.0	NA	NA	0.6.0.0.2.0.0.1	32.1.0.1.0	32.1.0.1.0	NA	NA	32.1.0.1.0	32.1.0.1.0
ase	Bacteria	0073	0.6.0.0.0.0.0	NA	31	NA	0.2.1.0.0.0	NA	90	32.1.0.1.0	32.1.0.1.0	NA	NA	0.2.0.0.0.2	0.2.0.0.0.2	0.2.0.0.0.2	NA	0.2.0.0.0.2	NA	NA	NA	NA	NA	NA	NA	NA	NA	32.1.0.1.0	32.1.0.1.0	NA	32.1.0.1.0	32.1.0.1.0	NA	NA	32.1.0.1.0	NA	32.1.0.1.0	NA	32.1.0.1.0	32.1.0.1.0	NA	NA	0.6.0.0.2.0.0.1	32.1.0.1.0	32.1.0.1.0	NA	NA	32.1.0.1.0	32.1.0.1.0
asf	Bacteria	0143	NA	NA	31	NA	NA	NA	NA	32.1.0.2.0.0.0.0	32.1.0.2.0.0.0.0	NA	NA	0.2.0.0.0.0	0.2.0.0.0.0	NA	NA	NA	NA	NA	NA	NA	0.2.0.0.0.0	NA	0.2.0.0.0.0	NA	NA	32.0.0.1.0.1.0.1	32.0.0.1.0.1.0.1	NA	32.1.0.2.0.0.0.0	32.1.0.2.0.0.0.0	NA	NA	32.1.0.2.0.0.0.0	NA	32.1.0.2.0.0.0.0	NA	32.1.0.2.0.0.0.0	32.1.0.2.0.0.0.0	0.6.0.0.2.0.0	0.6.0.0.2.0.0	0.6.0.0.2.0.0	32.1.0.2.0.0.0.0	32.1.0.2.0.0.0.0	NA	NA	NA	32.1.0.2.0.0.0.0
asg	Bacteria	0146	0.6.0.0.0.0.0.0	NA	31	NA	NA	NA	NA	32.1.0.2.0.0.0	32.1.0.2.0.0.0	0.6.0.0.2.0.1.0	0.6.0.0.2.0.1.0	NA	NA	NA	NA	NA	NA	NA	NA	NA	0.2.0.0.0.0.0	NA	0.2.0.0.0.0.0	NA	NA	32.0.0.1.0.1.0	32.0.0.1.0.1.0	NA	32.1.0.2.0.0.0	32.1.0.2.0.0.0	NA	NA	32.1.0.2.0.0.0	NA	32.1.0.2.0.0.0	NA	32.1.0.2.0.0.0	32.1.0.2.0.0.0	NA	NA	NA	32.1.0.2.0.0.0	32.1.0.2.0.0.0	NA	NA	32.1.0.2.0.0.0	32.1.0.2.0.0.0
ash	Bacteria	0147	NA	NA	31	NA	0.2.1.0.0.0	91	NA	32.1.0.2.0.0.0	32.1.0.2.0.0.0	NA	NA	0.2.0.0.0.0.1	0.2.0.0.0.0.1	NA	NA	NA	NA	NA	NA	NA	NA	NA	NA	NA	NA	32.0.0.1.0.1.0.1	32.0.0.1.0.1.0.1	NA	32.1.0.2.0.0.0	32.1.0.2.0.0.0	NA	NA	32.1.0.2.0.0.0	NA	32.1.0.2.0.0.0	NA	32.1.0.2.0.0.0	32.1.0.2.0.0.0	0.6.0.0.2.0.0	0.6.0.0.2.0.0	0.6.0.0.2.0.0	32.1.0.2.0.0.0	32.1.0.2.0.0.0	NA	NA	32.1.0.2.0.0.0	32.1.0.2.0.0.0
asi	Bacteria	0148	0.6.0.0.0.0.0	NA	31	NA	NA	91	NA	32.1.0.2.0	32.1.0.2.0	NA	NA	0.2.0.0.0.0	0.2.0.0.0.0	NA	NA	NA	NA	NA	NA	NA	0.2.0.0.0.0	NA	0.2.0.0.0.0	NA	NA	NA	NA	NA	32.1.0.2.0	32.1.0.2.0	NA	NA	32.1.0.2.0	NA	32.1.0.2.0	NA	32.1.0.2.0	32.1.0.2.0	NA	NA	NA	32.1.0.2.0	32.1.0.2.0	NA	NA	32.1.0.2.0	32.1.0.2.0
asl	Bacteria	0149	0.6.0.0.0.0.0	NA	31	NA	0.2.1.0.0.0	91	NA	32.1.0.1.0.0.0	32.1.0.1.0.0.0	NA	NA	0.2.0.0.0.0.1	0.2.0.0.0.0.1	NA	NA	NA	NA	NA	NA	NA	NA	NA	NA	NA	NA	NA	NA	NA	32.1.0.1.0.0.0	32.1.0.1.0.0.0	NA	NA	32.1.0.1.0.0.0	NA	32.1.0.1.0.0.0	NA	32.1.0.1.0.0.0	32.1.0.1.0.0.0	NA	NA	NA	32.1.0.1.0.0.0	32.1.0.1.0.0.0	NA	NA	NA	32.1.0.1.0.0.0
asm	Bacteria	0143	NA	NA	31	NA	NA	NA	NA	32.1.0.2.0.0.0.0	32.1.0.2.0.0.0.0	NA	NA	0.2.0.0.0.0	0.2.0.0.0.0	NA	NA	NA	NA	NA	NA	NA	0.2.0.0.0.0	NA	0.2.0.0.0.0	NA	NA	32.0.0.1.0.1.0.1	32.0.0.1.0.1.0.1	NA	32.1.0.2.0.0.0.0	32.1.0.2.0.0.0.0	NA	NA	32.1.0.2.0.0.0.0	NA	32.1.0.2.0.0.0.0	NA	32.1.0.2.0.0.0.0	32.1.0.2.0.0.0.0	0.6.0.0.2.0.0	0.6.0.0.2.0.0	0.6.0.0.2.0.0	32.1.0.2.0.0.0.0	32.1.0.2.0.0.0.0	NA	NA	NA	32.1.0.2.0.0.0.0
asn	Animals	0048	0.6.0.0.0.0.0	NA	31	NA	0.2.1.0.0.0	NA	90	32.0.0.0	32.0.0.0	0.6.0.0.2.0.1.0	0.6.0.0.2.0.1.0	0.1.0	0.1.0	NA	0.1.0	NA	0.1.0	0.1.0	0.1.0	NA	0.1.0	NA	0.1.0	NA	NA	32.0.0.0	32.0.0.0	NA	32.0.0.0	32.0.0.0	NA	NA	32.0.0.0	NA	32.0.0.0	NA	32.0.0.0	32.0.0.0	NA	NA	NA	32.0.0.0	32.0.0.0	32.0.0.0	32.0.0.0	32.0.0.0	NA
aso	Bacteria	0143	NA	NA	31	NA	NA	NA	NA	32.1.0.2.0.0.0.0	32.1.0.2.0.0.0.0	NA	NA	0.2.0.0.0.0	0.2.0.0.0.0	NA	NA	NA	NA	NA	NA	NA	0.2.0.0.0.0	NA	0.2.0.0.0.0	NA	NA	32.0.0.1.0.1.0.1	32.0.0.1.0.1.0.1	NA	32.1.0.2.0.0.0.0	32.1.0.2.0.0.0.0	NA	NA	32.1.0.2.0.0.0.0	NA	32.1.0.2.0.0.0.0	NA	32.1.0.2.0.0.0.0	32.1.0.2.0.0.0.0	0.6.0.0.2.0.0	0.6.0.0.2.0.0	0.6.0.0.2.0.0	32.1.0.2.0.0.0.0	32.1.0.2.0.0.0.0	NA	NA	NA	32.1.0.2.0.0.0.0
asp	Bacteria	0009	0.6.0.0.0.0.0	NA	31	NA	0.2.1.0.0.0	91	NA	32.0.0.1.0.1	32.0.0.1.0.1	NA	NA	0.2.0.0	0.2.0.0	0.2.0.0	NA	0.2.0.0	NA	NA	NA	NA	0.2.0.0	NA	0.2.0.0	NA	NA	32.0.0.1.0.1	32.0.0.1.0.1	NA	32.0.0.1.0.1	32.0.0.1.0.1	NA	NA	32.0.0.1.0.1	NA	32.0.0.1.0.1	NA	32.0.0.1.0.1	32.0.0.1.0.1	NA	NA	NA	32.0.0.1.0.1	32.0.0.1.0.1	NA	NA	32.0.0.1.0.1	NA
ass	Bacteria	0148	0.6.0.0.0.0.0	NA	31	NA	NA	91	NA	32.1.0.2.0	32.1.0.2.0	NA	NA	0.2.0.0.0.0	0.2.0.0.0.0	NA	NA	NA	NA	NA	NA	NA	0.2.0.0.0.0	NA	0.2.0.0.0.0	NA	NA	NA	NA	NA	32.1.0.2.0	32.1.0.2.0	NA	NA	32.1.0.2.0	NA	32.1.0.2.0	NA	32.1.0.2.0	32.1.0.2.0	NA	NA	NA	32.1.0.2.0	32.1.0.2.0	NA	NA	32.1.0.2.0	32.1.0.2.0
ast	Archaea	0150	NA	NA	NA	NA	0.2.1.0.0.0	NA	NA	32.3.2.0.1.0.0	32.3.2.0.1.0.0	NA	NA	NA	NA	NA	NA	NA	NA	NA	NA	NA	NA	NA	NA	NA	NA	32.0.0.1.0.1.0.1	32.0.0.1.0.1.0.1	NA	32.3.2.0.1.0.0	32.3.2.0.1.0.0	NA	NA	NA	32.3.2.0.1.0.0	NA	32.3.2.0.1.0.0	32.3.2.0.1.0.0	32.3.2.0.1.0.0	0.6.0.0.2.0.0	0.6.0.0.2.0.0	0.6.0.0.2.0.0	32.3.2.0.1.0.0	32.3.2.0.1.0.0	NA	NA	NA	32.3.2.0.1.0.0
asu	Bacteria	0151	0.6.0.0.0.0.0	NA	31	NA	NA	91	NA	32.1.0.2.0	32.1.0.2.0	NA	NA	NA	NA	NA	NA	NA	NA	NA	NA	NA	0.2.0.0.0.0.0	NA	0.2.0.0.0.0.0	NA	NA	NA	NA	NA	32.1.0.2.0	32.1.0.2.0	NA	NA	32.1.0.2.0	NA	32.1.0.2.0	NA	32.1.0.2.0	32.1.0.2.0	NA	NA	NA	32.1.0.2.0	32.1.0.2.0	NA	NA	32.1.0.2.0	32.1.0.2.0
ate	Bacteria	0152	NA	NA	31	NA	NA	NA	90	32.1.0.2.0.0.0.0	32.1.0.2.0.0.0.0	0.6.0.0.2	0.6.0.0.2	NA	NA	NA	NA	NA	NA	NA	NA	NA	0.2.0.0.0.0.0	NA	0.2.0.0.0.0.0	NA	NA	NA	NA	NA	32.1.0.2.0.0.0.0	32.1.0.2.0.0.0.0	NA	NA	32.1.0.2.0.0.0.0	NA	32.1.0.2.0.0.0.0	NA	32.1.0.2.0.0.0.0	32.1.0.2.0.0.0.0	0.6.0.0.2	0.6.0.0.2	0.6.0.0.2	32.1.0.2.0.0.0.0	32.1.0.2.0.0.0.0	NA	NA	NA	32.1.0.2.0.0.0.0
atf	Bacteria	0079	0.6.0.0.0.0.0	NA	31	NA	0.2.1.0.0.0	91	NA	32.1.0.2.0.0.0.0	32.1.0.2.0.0.0.0	NA	NA	0.2.0.0.0	0.2.0.0.0	0.2.0.0.0	NA	0.2.0.0.0	NA	NA	NA	NA	0.2.0.0.0	NA	0.2.0.0.0	NA	NA	32.0.0.1.0.1.0.1	32.0.0.1.0.1.0.1	NA	32.1.0.2.0.0.0.0	32.1.0.2.0.0.0.0	NA	NA	32.1.0.2.0.0.0.0	NA	32.1.0.2.0.0.0.0	NA	32.1.0.2.0.0.0.0	32.1.0.2.0.0.0.0	NA	NA	NA	32.1.0.2.0.0.0.0	32.1.0.2.0.0.0.0	NA	NA	NA	32.1.0.2.0.0.0.0
ath	Plants	0093	0.0.0	0.0.0	31	NA	0.0.0	91	NA	32.1.0	32.1.0	0.6.0.0.2.0.1.0	0.6.0.0.2.0.1.0	0.0.0	0.0.0	NA	NA	NA	NA	NA	NA	NA	0.0.0	NA	0.0.0	0.0.0	NA	32.1.0	32.1.0	NA	32.1.0	32.1.0	32.1.0	NA	32.1.0	NA	32.1.0	NA	32.1.0	32.1.0	NA	NA	NA	32.1.0	32.1.0	NA	NA	32.1.0	32.1.0
ati	Bacteria	0153	0.2	NA	31	0.2	0.2	NA	90	32.1.0.2.0.0	32.1.0.2.0.0	0.2	0.2	0.2	0.2	0.2	NA	0.2	NA	NA	NA	NA	0.2	NA	0.2	NA	NA	NA	NA	NA	32.1.0.2.0.0	32.1.0.2.0.0	NA	NA	32.1.0.2.0.0	NA	32.1.0.2.0.0	NA	32.1.0.2.0.0	32.1.0.2.0.0	0.2	0.2	NA	32.1.0.2.0.0	32.1.0.2.0.0	NA	NA	32.1.0.2.0.0	32.1.0.2.0.0
atm	Bacteria	0154	0.6.0.0	NA	31	NA	NA	91	NA	32.2.1.0	32.2.1.0	0.6.0.0	0.6.0.0	NA	NA	NA	NA	NA	NA	NA	NA	NA	0.2.0.0.0.0.0	NA	0.2.0.0.0.0.0	NA	NA	NA	NA	NA	32.2.1.0	32.2.1.0	NA	NA	32.2.1.0	NA	32.2.1.0	NA	32.2.1.0	32.2.1.0	0.6.0.0	0.6.0.0	0.6.0.0	32.2.1.0	32.2.1.0	NA	NA	32.2.1.0	32.2.1.0
atr	Plants	0093	0.0.0	0.0.0	31	NA	0.0.0	91	NA	32.1.0	32.1.0	0.6.0.0.2.0.1.0	0.6.0.0.2.0.1.0	0.0.0	0.0.0	NA	NA	NA	NA	NA	NA	NA	0.0.0	NA	0.0.0	0.0.0	NA	32.1.0	32.1.0	NA	32.1.0	32.1.0	32.1.0	NA	32.1.0	NA	32.1.0	NA	32.1.0	32.1.0	NA	NA	NA	32.1.0	32.1.0	NA	NA	32.1.0	32.1.0
att	Bacteria	0155	0.6.0.0.0.0.0	NA	NA	NA	0.2.1.0.0.0	NA	90	32.1.0.2.0.0.0.0	32.1.0.2.0.0.0.0	NA	NA	0.2.0.0.0	0.2.0.0.0	0.2.0.0.0	NA	0.2.0.0.0	NA	NA	NA	NA	0.2.0.0.0	NA	0.2.0.0.0	NA	NA	32.0.0.1.0.1.0.1	32.0.0.1.0.1.0.1	NA	32.1.0.2.0.0.0.0	32.1.0.2.0.0.0.0	NA	NA	32.1.0.2.0.0.0.0	NA	32.1.0.2.0.0.0.0	NA	32.1.0.2.0.0.0.0	32.1.0.2.0.0.0.0	NA	NA	NA	32.1.0.2.0.0.0.0	32.1.0.2.0.0.0.0	NA	NA	NA	32.1.0.2.0.0.0.0
atu	Bacteria	0079	0.6.0.0.0.0.0	NA	31	NA	0.2.1.0.0.0	91	NA	32.1.0.2.0.0.0.0	32.1.0.2.0.0.0.0	NA	NA	0.2.0.0.0	0.2.0.0.0	0.2.0.0.0	NA	0.2.0.0.0	NA	NA	NA	NA	0.2.0.0.0	NA	0.2.0.0.0	NA	NA	32.0.0.1.0.1.0.1	32.0.0.1.0.1.0.1	NA	32.1.0.2.0.0.0.0	32.1.0.2.0.0.0.0	NA	NA	32.1.0.2.0.0.0.0	NA	32.1.0.2.0.0.0.0	NA	32.1.0.2.0.0.0.0	32.1.0.2.0.0.0.0	NA	NA	NA	32.1.0.2.0.0.0.0	32.1.0.2.0.0.0.0	NA	NA	NA	32.1.0.2.0.0.0.0
aua	Bacteria	0156	0.6.0.0.0.0.0	NA	31	NA	0.2.1.0.0.0	91	NA	32.1.0.2.0.0.0	32.1.0.2.0.0.0	NA	NA	0.2.0.0.0	0.2.0.0.0	0.2.0.0.0	NA	0.2.0.0.0	NA	NA	NA	NA	0.2.0.0.0	NA	0.2.0.0.0	NA	NA	32.0.0.1.0.1.0.1	32.0.0.1.0.1.0.1	NA	32.1.0.2.0.0.0	32.1.0.2.0.0.0	NA	NA	32.1.0.2.0.0.0	NA	32.1.0.2.0.0.0	NA	32.1.0.2.0.0.0	32.1.0.2.0.0.0	NA	NA	NA	32.1.0.2.0.0.0	32.1.0.2.0.0.0	NA	NA	32.1.0.2.0.0.0	32.1.0.2.0.0.0
aur	Bacteria	0157	0.6.0.0.0.0.0	NA	31	NA	NA	NA	NA	32.1.0.1.0	32.1.0.1.0	0.6.0.0.2.0.1.0	0.6.0.0.2.0.1.0	0.2.0.0.0.0	0.2.0.0.0.0	NA	NA	NA	NA	NA	NA	NA	0.2.0.0.0.0	NA	0.2.0.0.0.0	NA	NA	32.1.0.1.0	32.1.0.1.0	NA	32.1.0.1.0	32.1.0.1.0	NA	NA	32.1.0.1.0	NA	32.1.0.1.0	NA	32.1.0.1.0	32.1.0.1.0	NA	NA	NA	32.1.0.1.0	32.1.0.1.0	NA	NA	32.1.0.1.0	32.1.0.1.0
ava	Bacteria	0158	0.6.0.0.0.0	NA	31	NA	0.2.1.0.0.0	NA	NA	32.2.0.0.1.0	32.2.0.0.1.0	NA	NA	0.1.0.1	0.1.0.1	NA	0.1.0.1	NA	0.1.0.1	NA	NA	NA	0.1.0.1	NA	0.1.0.1	NA	NA	NA	NA	NA	32.2.0.0.1.0	32.2.0.0.1.0	NA	NA	32.2.0.0.1.0	32.2.0.0.1.0	32.2.0.0.1.0	32.2.0.0.1.0	32.2.0.0.1.0	32.2.0.0.1.0	0.6.0.0.0.0	0.6.0.0.0.0	NA	32.2.0.0.1.0	32.2.0.0.1.0	NA	NA	NA	32.2.0.0.1.0
avd	Bacteria	0052	0.6.0.0.0.0.0	NA	31	NA	0.2.1.0.0.0	91	NA	32.1.0.0	32.1.0.0	NA	NA	NA	NA	0.2.0.0.0.1	NA	0.2.0.0.0.1	NA	NA	NA	NA	0.2.0.0.0.1	NA	0.2.0.0.0.1	NA	NA	32.1.0.0	32.1.0.0	NA	32.1.0.0	32.1.0.0	32.1.0.0	NA	32.1.0.0	NA	32.1.0.0	NA	32.1.0.0	32.1.0.0	NA	NA	NA	32.1.0.0	32.1.0.0	NA	NA	NA	32.1.0.0
ave	Archaea	0159	NA	NA	NA	NA	0.2.1.0.0.0	NA	NA	32.3.2.0.1.0.0	32.3.2.0.1.0.0	NA	NA	NA	NA	NA	NA	NA	NA	NA	NA	NA	NA	NA	NA	NA	NA	32.0.0.1.0.1.0.1	32.0.0.1.0.1.0.1	NA	32.3.2.0.1.0.0	32.3.2.0.1.0.0	NA	NA	NA	32.3.2.0.1.0.0	NA	32.3.2.0.1.0.0	32.3.2.0.1.0.0	32.3.2.0.1.0.0	0.6.0.0.2.0.0.0	0.6.0.0.2.0.0.0	NA	32.3.2.0.1.0.0	32.3.2.0.1.0.0	NA	NA	NA	32.3.2.0.1.0.0
avi	Bacteria	0160	0.6.0.0.0.0.0	NA	31	NA	0.2.1.0.0.0	91	NA	32.1.0.2.0.0.0	32.1.0.2.0.0.0	0.6.0.0.2.0.1.0	0.6.0.0.2.0.1.0	0.2.0.0.0	0.2.0.0.0	0.2.0.0.0	NA	0.2.0.0.0	NA	NA	NA	NA	0.2.0.0.0	NA	0.2.0.0.0	NA	NA	32.0.0.1.0.1.0.1	32.0.0.1.0.1.0.1	NA	32.1.0.2.0.0.0	32.1.0.2.0.0.0	NA	NA	32.1.0.2.0.0.0	NA	32.1.0.2.0.0.0	NA	32.1.0.2.0.0.0	32.1.0.2.0.0.0	NA	NA	NA	32.1.0.2.0.0.0	32.1.0.2.0.0.0	NA	NA	32.1.0.2.0.0.0	32.1.0.2.0.0.0
avl	Bacteria	0052	0.6.0.0.0.0.0	NA	31	NA	0.2.1.0.0.0	91	NA	32.1.0.0	32.1.0.0	NA	NA	NA	NA	0.2.0.0.0.1	NA	0.2.0.0.0.1	NA	NA	NA	NA	0.2.0.0.0.1	NA	0.2.0.0.0.1	NA	NA	32.1.0.0	32.1.0.0	NA	32.1.0.0	32.1.0.0	32.1.0.0	NA	32.1.0.0	NA	32.1.0.0	NA	32.1.0.0	32.1.0.0	NA	NA	NA	32.1.0.0	32.1.0.0	NA	NA	NA	32.1.0.0
avn	Bacteria	0052	0.6.0.0.0.0.0	NA	31	NA	0.2.1.0.0.0	91	NA	32.1.0.0	32.1.0.0	NA	NA	NA	NA	0.2.0.0.0.1	NA	0.2.0.0.0.1	NA	NA	NA	NA	0.2.0.0.0.1	NA	0.2.0.0.0.1	NA	NA	32.1.0.0	32.1.0.0	NA	32.1.0.0	32.1.0.0	32.1.0.0	NA	32.1.0.0	NA	32.1.0.0	NA	32.1.0.0	32.1.0.0	NA	NA	NA	32.1.0.0	32.1.0.0	NA	NA	NA	32.1.0.0
avr	Bacteria	0081	0.6.0.0.0.0	NA	31	NA	0.2.1.0.0.0	91	NA	32.1.0.0.0	32.1.0.0.0	NA	NA	NA	NA	0.2.0.0.0.1	NA	0.2.0.0.0.1	NA	NA	NA	NA	0.2.0.0.0.1	NA	0.2.0.0.0.1	NA	NA	32.1.0.0.0	32.1.0.0.0	NA	32.1.0.0.0	32.1.0.0.0	NA	NA	32.1.0.0.0	NA	32.1.0.0.0	NA	32.1.0.0.0	32.1.0.0.0	0.6.0.0.0.0	0.6.0.0.0.0	NA	32.1.0.0.0	32.1.0.0.0	NA	NA	NA	32.1.0.0.0
awa	Bacteria	0161	0.6.0.0.0.0	NA	31	NA	0.2.1.0.0.0	NA	NA	32.2.0.0.1.0	32.2.0.0.1.0	NA	NA	0.2.0.0.0.0	0.2.0.0.0.0	NA	NA	NA	NA	NA	NA	NA	0.2.0.0.0.0	NA	0.2.0.0.0.0	NA	NA	NA	NA	NA	32.2.0.0.1.0	32.2.0.0.1.0	NA	NA	32.2.0.0.1.0	32.2.0.0.1.0	32.2.0.0.1.0	32.2.0.0.1.0	32.2.0.0.1.0	32.2.0.0.1.0	0.6.0.0.0.0	0.6.0.0.0.0	NA	32.2.0.0.1.0	32.2.0.0.1.0	NA	NA	NA	32.2.0.0.1.0
awd	Bacteria	0162	0.6.0.0.0.0.0	NA	31	NA	0.2.1.0.0.0	91	NA	32.1.0.0.0	32.1.0.0.0	NA	NA	0.2.0.0.0.0	0.2.0.0.0.0	NA	NA	NA	NA	NA	NA	NA	0.2.0.0.0.0	NA	0.2.0.0.0.0	NA	NA	32.1.0.0.0	32.1.0.0.0	NA	32.1.0.0.0	32.1.0.0.0	NA	NA	32.1.0.0.0	NA	32.1.0.0.0	NA	32.1.0.0.0	32.1.0.0.0	NA	NA	NA	32.1.0.0.0	32.1.0.0.0	NA	NA	NA	32.1.0.0.0
awo	Bacteria	0163	0.6.0.0.0	NA	31	NA	NA	NA	NA	32.1.0.1.0.0	32.1.0.1.0.0	NA	NA	0.2.0.0.0.0	0.2.0.0.0.0	NA	NA	NA	NA	NA	NA	NA	0.2.0.0.0.0	NA	0.2.0.0.0.0	NA	NA	32.1.0.1.0.0	32.1.0.1.0.0	NA	32.1.0.1.0.0	32.1.0.1.0.0	NA	NA	32.1.0.1.0.0	NA	32.1.0.1.0.0	NA	32.1.0.1.0.0	32.1.0.1.0.0	0.6.0.0.0	0.6.0.0.0	0.6.0.0.0	32.1.0.1.0.0	32.1.0.1.0.0	NA	NA	NA	32.1.0.1.0.0
axl	Bacteria	0164	0.6.0.0.0.0.0	NA	31	NA	NA	NA	NA	32.1.0.2.0.0.0	32.1.0.2.0.0.0	NA	NA	0.2.0.0.0.0	0.2.0.0.0.0	NA	NA	NA	NA	NA	NA	NA	0.2.0.0.0.0	NA	0.2.0.0.0.0	NA	NA	32.0.0.1.0.1.0.1	32.0.0.1.0.1.0.1	NA	32.1.0.2.0.0.0	32.1.0.2.0.0.0	NA	NA	32.1.0.2.0.0.0	NA	32.1.0.2.0.0.0	NA	32.1.0.2.0.0.0	32.1.0.2.0.0.0	NA	NA	NA	32.1.0.2.0.0.0	32.1.0.2.0.0.0	NA	NA	32.1.0.2.0.0.0	32.1.0.2.0.0.0
axn	Bacteria	0165	0.6.0.0.0.0.0	NA	31	NA	0.2.1.0.0.0	NA	90	32.1.0.2.0.0.0	32.1.0.2.0.0.0	0.6.0.0.2.0.1.0	0.6.0.0.2.0.1.0	0.2.0.0.0	0.2.0.0.0	0.2.0.0.0	NA	0.2.0.0.0	NA	NA	NA	NA	0.2.0.0.0	NA	0.2.0.0.0	NA	NA	32.0.0.1.0.1.0.1	32.0.0.1.0.1.0.1	NA	32.1.0.2.0.0.0	32.1.0.2.0.0.0	NA	NA	32.1.0.2.0.0.0	NA	32.1.0.2.0.0.0	NA	32.1.0.2.0.0.0	32.1.0.2.0.0.0	NA	NA	NA	32.1.0.2.0.0.0	32.1.0.2.0.0.0	NA	NA	32.1.0.2.0.0.0	32.1.0.2.0.0.0
axo	Bacteria	0165	0.6.0.0.0.0.0	NA	31	NA	0.2.1.0.0.0	NA	90	32.1.0.2.0.0.0	32.1.0.2.0.0.0	0.6.0.0.2.0.1.0	0.6.0.0.2.0.1.0	0.2.0.0.0	0.2.0.0.0	0.2.0.0.0	NA	0.2.0.0.0	NA	NA	NA	NA	0.2.0.0.0	NA	0.2.0.0.0	NA	NA	32.0.0.1.0.1.0.1	32.0.0.1.0.1.0.1	NA	32.1.0.2.0.0.0	32.1.0.2.0.0.0	NA	NA	32.1.0.2.0.0.0	NA	32.1.0.2.0.0.0	NA	32.1.0.2.0.0.0	32.1.0.2.0.0.0	NA	NA	NA	32.1.0.2.0.0.0	32.1.0.2.0.0.0	NA	NA	32.1.0.2.0.0.0	32.1.0.2.0.0.0
axs	Bacteria	0165	0.6.0.0.0.0.0	NA	31	NA	0.2.1.0.0.0	NA	90	32.1.0.2.0.0.0	32.1.0.2.0.0.0	0.6.0.0.2.0.1.0	0.6.0.0.2.0.1.0	0.2.0.0.0	0.2.0.0.0	0.2.0.0.0	NA	0.2.0.0.0	NA	NA	NA	NA	0.2.0.0.0	NA	0.2.0.0.0	NA	NA	32.0.0.1.0.1.0.1	32.0.0.1.0.1.0.1	NA	32.1.0.2.0.0.0	32.1.0.2.0.0.0	NA	NA	32.1.0.2.0.0.0	NA	32.1.0.2.0.0.0	NA	32.1.0.2.0.0.0	32.1.0.2.0.0.0	NA	NA	NA	32.1.0.2.0.0.0	32.1.0.2.0.0.0	NA	NA	32.1.0.2.0.0.0	32.1.0.2.0.0.0
axy	Bacteria	0165	0.6.0.0.0.0.0	NA	31	NA	0.2.1.0.0.0	NA	90	32.1.0.2.0.0.0	32.1.0.2.0.0.0	0.6.0.0.2.0.1.0	0.6.0.0.2.0.1.0	0.2.0.0.0	0.2.0.0.0	0.2.0.0.0	NA	0.2.0.0.0	NA	NA	NA	NA	0.2.0.0.0	NA	0.2.0.0.0	NA	NA	32.0.0.1.0.1.0.1	32.0.0.1.0.1.0.1	NA	32.1.0.2.0.0.0	32.1.0.2.0.0.0	NA	NA	32.1.0.2.0.0.0	NA	32.1.0.2.0.0.0	NA	32.1.0.2.0.0.0	32.1.0.2.0.0.0	NA	NA	NA	32.1.0.2.0.0.0	32.1.0.2.0.0.0	NA	NA	32.1.0.2.0.0.0	32.1.0.2.0.0.0
aym	Bacteria	0166	0.6.0.0.0.0.0	NA	31	NA	0.2.1.0.0.0	NA	90	32.1.0.1.0.0.0	32.1.0.1.0.0.0	NA	NA	0.2.0.0.0.0	0.2.0.0.0.0	NA	NA	NA	NA	NA	NA	NA	0.2.0.0.0.0	NA	0.2.0.0.0.0	NA	NA	NA	NA	NA	32.1.0.1.0.0.0	32.1.0.1.0.0.0	NA	NA	32.1.0.1.0.0.0	NA	32.1.0.1.0.0.0	NA	32.1.0.1.0.0.0	32.1.0.1.0.0.0	NA	NA	0.6.0.0.2.0.0.1	32.1.0.1.0.0.0	32.1.0.1.0.0.0	NA	NA	NA	32.1.0.1.0.0.0
ayw	Bacteria	0167	0.6.0.0.0.0.0	NA	31	NA	NA	NA	NA	32.1.0.2.0.0.0.0	32.1.0.2.0.0.0.0	NA	NA	NA	NA	NA	NA	NA	NA	NA	NA	NA	NA	NA	NA	NA	NA	NA	NA	NA	32.1.0.2.0.0.0.0	32.1.0.2.0.0.0.0	NA	NA	32.1.0.2.0.0.0.0	NA	32.1.0.2.0.0.0.0	NA	32.1.0.2.0.0.0.0	32.1.0.2.0.0.0.0	NA	NA	NA	32.1.0.2.0.0.0.0	32.1.0.2.0.0.0.0	NA	NA	NA	32.1.0.2.0.0.0.0
aza	Bacteria	0168	0.6.0.0.0.0.0	NA	31	NA	0.2.1.0.0.0	NA	90	32.1.0.0.0	32.1.0.0.0	NA	NA	0.2.0.0	0.2.0.0	0.2.0.0	NA	0.2.0.0	NA	NA	NA	NA	0.2.0.0	NA	0.2.0.0	NA	NA	32.1.0.0.0	32.1.0.0.0	NA	32.1.0.0.0	32.1.0.0.0	NA	NA	32.1.0.0.0	NA	32.1.0.0.0	NA	32.1.0.0.0	32.1.0.0.0	NA	NA	0.6.0.0.2.0.0.1	32.1.0.0.0	32.1.0.0.0	NA	NA	NA	32.1.0.0.0
azc	Bacteria	0169	0.6.0.0.0.0.0	NA	31	NA	0.2.1.0.0.0	91	NA	32.0.0.1.0.1.1.0.1.0	32.0.0.1.0.1.1.0.1.0	NA	NA	0.2.0.0.0	0.2.0.0.0	0.2.0.0.0	NA	0.2.0.0.0	NA	NA	NA	NA	0.2.0.0.0	NA	0.2.0.0.0	NA	NA	32.0.0.1.0.1.0.1	32.0.0.1.0.1.0.1	NA	32.0.0.1.0.1.1.0.1.0	32.0.0.1.0.1.1.0.1.0	NA	NA	32.0.0.1.0.1.1.0.1.0	NA	32.0.0.1.0.1.1.0.1.0	NA	32.0.0.1.0.1.1.0.1.0	32.0.0.1.0.1.1.0.1.0	NA	NA	NA	32.0.0.1.0.1.1.0.1.0	32.0.0.1.0.1.1.0.1.0	NA	NA	32.0.0.1.0.1.1.0.1.0	NA
azi	Bacteria	0170	0.6.0.0.0	NA	31	NA	0.2.1.0.0.0	NA	90	32.1.0.2	32.1.0.2	NA	NA	0.2.0.0	0.2.0.0	0.2.0.0	NA	0.2.0.0	NA	NA	NA	NA	0.2.0.0	NA	0.2.0.0	NA	NA	32.1.0.2	32.1.0.2	NA	32.1.0.2	32.1.0.2	NA	NA	32.1.0.2	NA	32.1.0.2	NA	32.1.0.2	32.1.0.2	0.6.0.0.0	0.6.0.0.0	0.6.0.0.0	32.1.0.2	32.1.0.2	NA	NA	32.1.0.2	32.1.0.2
azl	Bacteria	0171	0.6.0.0.1	NA	31	NA	0.2.1.0.0.0	NA	90	32.1.0.2.0.0	32.1.0.2.0.0	0.6.0.0.1	0.6.0.0.1	0.2.0.0	0.2.0.0	0.2.0.0	NA	0.2.0.0	NA	NA	NA	NA	0.2.0.0	NA	0.2.0.0	NA	NA	NA	NA	NA	32.1.0.2.0.0	32.1.0.2.0.0	NA	NA	32.1.0.2.0.0	NA	32.1.0.2.0.0	NA	32.1.0.2.0.0	32.1.0.2.0.0	0.6.0.0.1	0.6.0.0.1	NA	32.1.0.2.0.0	32.1.0.2.0.0	NA	NA	32.1.0.2.0.0	32.1.0.2.0.0
azo	Bacteria	0172	0.6.0.0.0.0.0	NA	31	NA	0.2.1.0.0.0	NA	90	32.1.0.2	32.1.0.2	NA	NA	0.2.0.0	0.2.0.0	0.2.0.0	NA	0.2.0.0	NA	NA	NA	NA	0.2.0.0	NA	0.2.0.0	NA	NA	32.1.0.2	32.1.0.2	NA	32.1.0.2	32.1.0.2	NA	NA	32.1.0.2	NA	32.1.0.2	NA	32.1.0.2	32.1.0.2	NA	NA	NA	32.1.0.2	32.1.0.2	NA	NA	32.1.0.2	32.1.0.2
baa	Bacteria	0156	0.6.0.0.0.0.0	NA	31	NA	0.2.1.0.0.0	91	NA	32.1.0.2.0.0.0	32.1.0.2.0.0.0	NA	NA	0.2.0.0.0	0.2.0.0.0	0.2.0.0.0	NA	0.2.0.0.0	NA	NA	NA	NA	0.2.0.0.0	NA	0.2.0.0.0	NA	NA	32.0.0.1.0.1.0.1	32.0.0.1.0.1.0.1	NA	32.1.0.2.0.0.0	32.1.0.2.0.0.0	NA	NA	32.1.0.2.0.0.0	NA	32.1.0.2.0.0.0	NA	32.1.0.2.0.0.0	32.1.0.2.0.0.0	NA	NA	NA	32.1.0.2.0.0.0	32.1.0.2.0.0.0	NA	NA	32.1.0.2.0.0.0	32.1.0.2.0.0.0
bab	Bacteria	0173	0.6.0.0.0.0.0	NA	31	NA	NA	NA	NA	32.0.0.1.0.1.1.0.1.0	32.0.0.1.0.1.1.0.1.0	NA	NA	NA	NA	NA	NA	NA	NA	NA	NA	NA	NA	NA	NA	NA	NA	NA	NA	NA	32.0.0.1.0.1.1.0.1.0	32.0.0.1.0.1.1.0.1.0	NA	NA	32.0.0.1.0.1.1.0.1.0	NA	32.0.0.1.0.1.1.0.1.0	NA	32.0.0.1.0.1.1.0.1.0	32.0.0.1.0.1.1.0.1.0	NA	NA	NA	32.0.0.1.0.1.1.0.1.0	32.0.0.1.0.1.1.0.1.0	NA	NA	32.0.0.1.0.1.1.0.1.0	NA
babb	Bacteria	0156	0.6.0.0.0.0.0	NA	31	NA	0.2.1.0.0.0	91	NA	32.1.0.2.0.0.0	32.1.0.2.0.0.0	NA	NA	0.2.0.0.0	0.2.0.0.0	0.2.0.0.0	NA	0.2.0.0.0	NA	NA	NA	NA	0.2.0.0.0	NA	0.2.0.0.0	NA	NA	32.0.0.1.0.1.0.1	32.0.0.1.0.1.0.1	NA	32.1.0.2.0.0.0	32.1.0.2.0.0.0	NA	NA	32.1.0.2.0.0.0	NA	32.1.0.2.0.0.0	NA	32.1.0.2.0.0.0	32.1.0.2.0.0.0	NA	NA	NA	32.1.0.2.0.0.0	32.1.0.2.0.0.0	NA	NA	32.1.0.2.0.0.0	32.1.0.2.0.0.0
babc	Bacteria	0156	0.6.0.0.0.0.0	NA	31	NA	0.2.1.0.0.0	91	NA	32.1.0.2.0.0.0	32.1.0.2.0.0.0	NA	NA	0.2.0.0.0	0.2.0.0.0	0.2.0.0.0	NA	0.2.0.0.0	NA	NA	NA	NA	0.2.0.0.0	NA	0.2.0.0.0	NA	NA	32.0.0.1.0.1.0.1	32.0.0.1.0.1.0.1	NA	32.1.0.2.0.0.0	32.1.0.2.0.0.0	NA	NA	32.1.0.2.0.0.0	NA	32.1.0.2.0.0.0	NA	32.1.0.2.0.0.0	32.1.0.2.0.0.0	NA	NA	NA	32.1.0.2.0.0.0	32.1.0.2.0.0.0	NA	NA	32.1.0.2.0.0.0	32.1.0.2.0.0.0
babo	Bacteria	0156	0.6.0.0.0.0.0	NA	31	NA	0.2.1.0.0.0	91	NA	32.1.0.2.0.0.0	32.1.0.2.0.0.0	NA	NA	0.2.0.0.0	0.2.0.0.0	0.2.0.0.0	NA	0.2.0.0.0	NA	NA	NA	NA	0.2.0.0.0	NA	0.2.0.0.0	NA	NA	32.0.0.1.0.1.0.1	32.0.0.1.0.1.0.1	NA	32.1.0.2.0.0.0	32.1.0.2.0.0.0	NA	NA	32.1.0.2.0.0.0	NA	32.1.0.2.0.0.0	NA	32.1.0.2.0.0.0	32.1.0.2.0.0.0	NA	NA	NA	32.1.0.2.0.0.0	32.1.0.2.0.0.0	NA	NA	32.1.0.2.0.0.0	32.1.0.2.0.0.0
babr	Bacteria	0156	0.6.0.0.0.0.0	NA	31	NA	0.2.1.0.0.0	91	NA	32.1.0.2.0.0.0	32.1.0.2.0.0.0	NA	NA	0.2.0.0.0	0.2.0.0.0	0.2.0.0.0	NA	0.2.0.0.0	NA	NA	NA	NA	0.2.0.0.0	NA	0.2.0.0.0	NA	NA	32.0.0.1.0.1.0.1	32.0.0.1.0.1.0.1	NA	32.1.0.2.0.0.0	32.1.0.2.0.0.0	NA	NA	32.1.0.2.0.0.0	NA	32.1.0.2.0.0.0	NA	32.1.0.2.0.0.0	32.1.0.2.0.0.0	NA	NA	NA	32.1.0.2.0.0.0	32.1.0.2.0.0.0	NA	NA	32.1.0.2.0.0.0	32.1.0.2.0.0.0
babs	Bacteria	0156	0.6.0.0.0.0.0	NA	31	NA	0.2.1.0.0.0	91	NA	32.1.0.2.0.0.0	32.1.0.2.0.0.0	NA	NA	0.2.0.0.0	0.2.0.0.0	0.2.0.0.0	NA	0.2.0.0.0	NA	NA	NA	NA	0.2.0.0.0	NA	0.2.0.0.0	NA	NA	32.0.0.1.0.1.0.1	32.0.0.1.0.1.0.1	NA	32.1.0.2.0.0.0	32.1.0.2.0.0.0	NA	NA	32.1.0.2.0.0.0	NA	32.1.0.2.0.0.0	NA	32.1.0.2.0.0.0	32.1.0.2.0.0.0	NA	NA	NA	32.1.0.2.0.0.0	32.1.0.2.0.0.0	NA	NA	32.1.0.2.0.0.0	32.1.0.2.0.0.0
babt	Bacteria	0156	0.6.0.0.0.0.0	NA	31	NA	0.2.1.0.0.0	91	NA	32.1.0.2.0.0.0	32.1.0.2.0.0.0	NA	NA	0.2.0.0.0	0.2.0.0.0	0.2.0.0.0	NA	0.2.0.0.0	NA	NA	NA	NA	0.2.0.0.0	NA	0.2.0.0.0	NA	NA	32.0.0.1.0.1.0.1	32.0.0.1.0.1.0.1	NA	32.1.0.2.0.0.0	32.1.0.2.0.0.0	NA	NA	32.1.0.2.0.0.0	NA	32.1.0.2.0.0.0	NA	32.1.0.2.0.0.0	32.1.0.2.0.0.0	NA	NA	NA	32.1.0.2.0.0.0	32.1.0.2.0.0.0	NA	NA	32.1.0.2.0.0.0	32.1.0.2.0.0.0
babu	Bacteria	0156	0.6.0.0.0.0.0	NA	31	NA	0.2.1.0.0.0	91	NA	32.1.0.2.0.0.0	32.1.0.2.0.0.0	NA	NA	0.2.0.0.0	0.2.0.0.0	0.2.0.0.0	NA	0.2.0.0.0	NA	NA	NA	NA	0.2.0.0.0	NA	0.2.0.0.0	NA	NA	32.0.0.1.0.1.0.1	32.0.0.1.0.1.0.1	NA	32.1.0.2.0.0.0	32.1.0.2.0.0.0	NA	NA	32.1.0.2.0.0.0	NA	32.1.0.2.0.0.0	NA	32.1.0.2.0.0.0	32.1.0.2.0.0.0	NA	NA	NA	32.1.0.2.0.0.0	32.1.0.2.0.0.0	NA	NA	32.1.0.2.0.0.0	32.1.0.2.0.0.0
bac	Bacteria	0174	0.6.0.0.0.0.0	NA	31	NA	0.2.1.0.0.0	NA	90	32.1.0.1.0	32.1.0.1.0	NA	NA	0.2.0.0	0.2.0.0	0.2.0.0	NA	0.2.0.0	NA	NA	NA	NA	0.2.0.0	NA	0.2.0.0	NA	NA	32.1.0.1.0	32.1.0.1.0	NA	32.1.0.1.0	32.1.0.1.0	NA	NA	32.1.0.1.0	NA	32.1.0.1.0	NA	32.1.0.1.0	32.1.0.1.0	NA	NA	NA	32.1.0.1.0	32.1.0.1.0	NA	NA	32.1.0.1.0	32.1.0.1.0
bacb	Bacteria	0175	0.6.0.0.0.0.0	NA	31	NA	0.2.1.0.0.0	91	NA	32.1.0.1.0.0	32.1.0.1.0.0	0.6.0.0.2.0.1.0	0.6.0.0.2.0.1.0	0.2.0.0.0.0	0.2.0.0.0.0	NA	NA	NA	NA	NA	NA	NA	0.2.0.0.0.0	NA	0.2.0.0.0.0	NA	NA	32.1.0.1.0.0	32.1.0.1.0.0	NA	32.1.0.1.0.0	32.1.0.1.0.0	NA	NA	32.1.0.1.0.0	NA	32.1.0.1.0.0	NA	32.1.0.1.0.0	32.1.0.1.0.0	NA	NA	NA	32.1.0.1.0.0	32.1.0.1.0.0	NA	NA	NA	32.1.0.1.0.0
bacc	Bacteria	0176	0.6.0.0.0	NA	31	NA	NA	91	NA	32.1.0.1.0.0	32.1.0.1.0.0	NA	NA	0.2.0.0.0.0.1	0.2.0.0.0.0.1	NA	NA	NA	NA	NA	NA	NA	NA	NA	NA	NA	NA	32.1.0.1.0.0	32.1.0.1.0.0	NA	32.1.0.1.0.0	32.1.0.1.0.0	NA	NA	32.1.0.1.0.0	NA	32.1.0.1.0.0	NA	32.1.0.1.0.0	32.1.0.1.0.0	0.6.0.0.0	0.6.0.0.0	0.6.0.0.0	32.1.0.1.0.0	32.1.0.1.0.0	NA	NA	NA	32.1.0.1.0.0
baci	Bacteria	0177	0.6.0.0	NA	31	NA	0.2.1.0.0.0	91	NA	32.1.0.1.0.0	32.1.0.1.0.0	0.6.0.0	0.6.0.0	NA	NA	NA	NA	NA	NA	NA	NA	NA	0.2.0.0.0.0.0	NA	0.2.0.0.0.0.0	NA	NA	32.1.0.1.0.0	32.1.0.1.0.0	NA	32.1.0.1.0.0	32.1.0.1.0.0	NA	NA	32.1.0.1.0.0	NA	32.1.0.1.0.0	NA	32.1.0.1.0.0	32.1.0.1.0.0	0.6.0.0	0.6.0.0	0.6.0.0	32.1.0.1.0.0	32.1.0.1.0.0	NA	NA	NA	32.1.0.1.0.0
bacl	Bacteria	0175	0.6.0.0.0.0.0	NA	31	NA	0.2.1.0.0.0	91	NA	32.1.0.1.0.0	32.1.0.1.0.0	0.6.0.0.2.0.1.0	0.6.0.0.2.0.1.0	0.2.0.0.0.0	0.2.0.0.0.0	NA	NA	NA	NA	NA	NA	NA	0.2.0.0.0.0	NA	0.2.0.0.0.0	NA	NA	32.1.0.1.0.0	32.1.0.1.0.0	NA	32.1.0.1.0.0	32.1.0.1.0.0	NA	NA	32.1.0.1.0.0	NA	32.1.0.1.0.0	NA	32.1.0.1.0.0	32.1.0.1.0.0	NA	NA	NA	32.1.0.1.0.0	32.1.0.1.0.0	NA	NA	NA	32.1.0.1.0.0
baco	Bacteria	0178	0.6.0.0.0.0.0	NA	31	NA	0.2.1.0.0.0	91	NA	32.1.0.0.0.1.0	32.1.0.0.0.1.0	NA	NA	0.2.0.0.0	0.2.0.0.0	0.2.0.0.0	NA	0.2.0.0.0	NA	NA	NA	NA	0.2.0.0.0	NA	0.2.0.0.0	NA	NA	32.0.0.1.0.1.0.1.0	32.0.0.1.0.1.0.1.0	NA	32.1.0.0.0.1.0	32.1.0.0.0.1.0	NA	NA	32.1.0.0.0.1.0	NA	32.1.0.0.0.1.0	NA	32.1.0.0.0.1.0	32.1.0.0.0.1.0	NA	NA	NA	32.1.0.0.0.1.0	32.1.0.0.0.1.0	NA	NA	NA	32.1.0.0.0.1.0
bacp	Bacteria	0175	0.6.0.0.0.0.0	NA	31	NA	0.2.1.0.0.0	91	NA	32.1.0.1.0.0	32.1.0.1.0.0	0.6.0.0.2.0.1.0	0.6.0.0.2.0.1.0	0.2.0.0.0.0	0.2.0.0.0.0	NA	NA	NA	NA	NA	NA	NA	0.2.0.0.0.0	NA	0.2.0.0.0.0	NA	NA	32.1.0.1.0.0	32.1.0.1.0.0	NA	32.1.0.1.0.0	32.1.0.1.0.0	NA	NA	32.1.0.1.0.0	NA	32.1.0.1.0.0	NA	32.1.0.1.0.0	32.1.0.1.0.0	NA	NA	NA	32.1.0.1.0.0	32.1.0.1.0.0	NA	NA	NA	32.1.0.1.0.0
bact	Bacteria	0179	NA	NA	31	NA	NA	NA	NA	32.1.0.2.0.0.0	32.1.0.2.0.0.0	0.6.0.0.2.0.1.0	0.6.0.0.2.0.1.0	NA	NA	NA	NA	NA	NA	NA	NA	NA	0.2.0.0.0.0.0	NA	0.2.0.0.0.0.0	NA	NA	32.0.0.1.0.1.0.1	32.0.0.1.0.1.0.1	NA	32.1.0.2.0.0.0	32.1.0.2.0.0.0	NA	NA	32.1.0.2.0.0.0	NA	32.1.0.2.0.0.0	NA	32.1.0.2.0.0.0	32.1.0.2.0.0.0	NA	NA	NA	32.1.0.2.0.0.0	32.1.0.2.0.0.0	NA	NA	32.1.0.2.0.0.0	32.1.0.2.0.0.0
bacu	Animals	0048	0.6.0.0.0.0.0	NA	31	NA	0.2.1.0.0.0	NA	90	32.0.0.0	32.0.0.0	0.6.0.0.2.0.1.0	0.6.0.0.2.0.1.0	0.1.0	0.1.0	NA	0.1.0	NA	0.1.0	0.1.0	0.1.0	NA	0.1.0	NA	0.1.0	NA	NA	32.0.0.0	32.0.0.0	NA	32.0.0.0	32.0.0.0	NA	NA	32.0.0.0	NA	32.0.0.0	NA	32.0.0.0	32.0.0.0	NA	NA	NA	32.0.0.0	32.0.0.0	32.0.0.0	32.0.0.0	32.0.0.0	NA
bacw	Bacteria	0180	0.6.0.0.0.0.0	NA	31	NA	0.2.1.0.0.0	91	NA	32.1.0.1.0	32.1.0.1.0	0.6.0.0.2.0.1.0	0.6.0.0.2.0.1.0	0.2.0.0.0.0	0.2.0.0.0.0	NA	NA	NA	NA	NA	NA	NA	0.2.0.0.0.0	NA	0.2.0.0.0.0	NA	NA	32.1.0.1.0	32.1.0.1.0	NA	32.1.0.1.0	32.1.0.1.0	NA	NA	32.1.0.1.0	NA	32.1.0.1.0	NA	32.1.0.1.0	32.1.0.1.0	NA	NA	NA	32.1.0.1.0	32.1.0.1.0	NA	NA	32.1.0.1.0	32.1.0.1.0
bacy	Bacteria	0181	0.6.0.0.0.0.0	NA	31	NA	0.2.1.0.0.0	91	NA	32.1.0.1.0.0	32.1.0.1.0.0	0.6.0.0.2.0.1.0	0.6.0.0.2.0.1.0	0.2.0.0.0.0	0.2.0.0.0.0	NA	NA	NA	NA	NA	NA	NA	0.2.0.0.0.0	NA	0.2.0.0.0.0	NA	NA	32.1.0.1.0.0	32.1.0.1.0.0	NA	32.1.0.1.0.0	32.1.0.1.0.0	NA	NA	32.1.0.1.0.0	NA	32.1.0.1.0.0	NA	32.1.0.1.0.0	32.1.0.1.0.0	NA	NA	NA	32.1.0.1.0.0	32.1.0.1.0.0	NA	NA	NA	32.1.0.1.0.0
bad	Bacteria	0179	NA	NA	31	NA	NA	NA	NA	32.1.0.2.0.0.0	32.1.0.2.0.0.0	0.6.0.0.2.0.1.0	0.6.0.0.2.0.1.0	NA	NA	NA	NA	NA	NA	NA	NA	NA	0.2.0.0.0.0.0	NA	0.2.0.0.0.0.0	NA	NA	32.0.0.1.0.1.0.1	32.0.0.1.0.1.0.1	NA	32.1.0.2.0.0.0	32.1.0.2.0.0.0	NA	NA	32.1.0.2.0.0.0	NA	32.1.0.2.0.0.0	NA	32.1.0.2.0.0.0	32.1.0.2.0.0.0	NA	NA	NA	32.1.0.2.0.0.0	32.1.0.2.0.0.0	NA	NA	32.1.0.2.0.0.0	32.1.0.2.0.0.0
badl	Bacteria	0179	NA	NA	31	NA	NA	NA	NA	32.1.0.2.0.0.0	32.1.0.2.0.0.0	0.6.0.0.2.0.1.0	0.6.0.0.2.0.1.0	NA	NA	NA	NA	NA	NA	NA	NA	NA	0.2.0.0.0.0.0	NA	0.2.0.0.0.0.0	NA	NA	32.0.0.1.0.1.0.1	32.0.0.1.0.1.0.1	NA	32.1.0.2.0.0.0	32.1.0.2.0.0.0	NA	NA	32.1.0.2.0.0.0	NA	32.1.0.2.0.0.0	NA	32.1.0.2.0.0.0	32.1.0.2.0.0.0	NA	NA	NA	32.1.0.2.0.0.0	32.1.0.2.0.0.0	NA	NA	32.1.0.2.0.0.0	32.1.0.2.0.0.0
bado	Bacteria	0179	NA	NA	31	NA	NA	NA	NA	32.1.0.2.0.0.0	32.1.0.2.0.0.0	0.6.0.0.2.0.1.0	0.6.0.0.2.0.1.0	NA	NA	NA	NA	NA	NA	NA	NA	NA	0.2.0.0.0.0.0	NA	0.2.0.0.0.0.0	NA	NA	32.0.0.1.0.1.0.1	32.0.0.1.0.1.0.1	NA	32.1.0.2.0.0.0	32.1.0.2.0.0.0	NA	NA	32.1.0.2.0.0.0	NA	32.1.0.2.0.0.0	NA	32.1.0.2.0.0.0	32.1.0.2.0.0.0	NA	NA	NA	32.1.0.2.0.0.0	32.1.0.2.0.0.0	NA	NA	32.1.0.2.0.0.0	32.1.0.2.0.0.0
bae	Bacteria	0175	0.6.0.0.0.0.0	NA	31	NA	0.2.1.0.0.0	91	NA	32.1.0.1.0.0	32.1.0.1.0.0	0.6.0.0.2.0.1.0	0.6.0.0.2.0.1.0	0.2.0.0.0.0	0.2.0.0.0.0	NA	NA	NA	NA	NA	NA	NA	0.2.0.0.0.0	NA	0.2.0.0.0.0	NA	NA	32.1.0.1.0.0	32.1.0.1.0.0	NA	32.1.0.1.0.0	32.1.0.1.0.0	NA	NA	32.1.0.1.0.0	NA	32.1.0.1.0.0	NA	32.1.0.1.0.0	32.1.0.1.0.0	NA	NA	NA	32.1.0.1.0.0	32.1.0.1.0.0	NA	NA	NA	32.1.0.1.0.0
baf	Bacteria	0182	NA	NA	31	NA	NA	NA	NA	32.0.0.1.0.1.1.0.1.0	32.0.0.1.0.1.1.0.1.0	0.6.0.0.2.0.1.0	0.6.0.0.2.0.1.0	NA	NA	NA	NA	NA	NA	NA	NA	NA	NA	NA	NA	NA	NA	NA	NA	NA	32.0.0.1.0.1.1.0.1.0	32.0.0.1.0.1.1.0.1.0	NA	NA	32.0.0.1.0.1.1.0.1.0	NA	32.0.0.1.0.1.1.0.1.0	NA	32.0.0.1.0.1.1.0.1.0	32.0.0.1.0.1.1.0.1.0	NA	NA	NA	32.0.0.1.0.1.1.0.1.0	32.0.0.1.0.1.1.0.1.0	NA	NA	32.0.0.1.0.1.1.0.1.0	NA
bafe	Bacteria	0182	NA	NA	31	NA	NA	NA	NA	32.0.0.1.0.1.1.0.1.0	32.0.0.1.0.1.1.0.1.0	0.6.0.0.2.0.1.0	0.6.0.0.2.0.1.0	NA	NA	NA	NA	NA	NA	NA	NA	NA	NA	NA	NA	NA	NA	NA	NA	NA	32.0.0.1.0.1.1.0.1.0	32.0.0.1.0.1.1.0.1.0	NA	NA	32.0.0.1.0.1.1.0.1.0	NA	32.0.0.1.0.1.1.0.1.0	NA	32.0.0.1.0.1.1.0.1.0	32.0.0.1.0.1.1.0.1.0	NA	NA	NA	32.0.0.1.0.1.1.0.1.0	32.0.0.1.0.1.1.0.1.0	NA	NA	32.0.0.1.0.1.1.0.1.0	NA
bafh	Bacteria	0182	NA	NA	31	NA	NA	NA	NA	32.0.0.1.0.1.1.0.1.0	32.0.0.1.0.1.1.0.1.0	0.6.0.0.2.0.1.0	0.6.0.0.2.0.1.0	NA	NA	NA	NA	NA	NA	NA	NA	NA	NA	NA	NA	NA	NA	NA	NA	NA	32.0.0.1.0.1.1.0.1.0	32.0.0.1.0.1.1.0.1.0	NA	NA	32.0.0.1.0.1.1.0.1.0	NA	32.0.0.1.0.1.1.0.1.0	NA	32.0.0.1.0.1.1.0.1.0	32.0.0.1.0.1.1.0.1.0	NA	NA	NA	32.0.0.1.0.1.1.0.1.0	32.0.0.1.0.1.1.0.1.0	NA	NA	32.0.0.1.0.1.1.0.1.0	NA
baft	Bacteria	0182	NA	NA	31	NA	NA	NA	NA	32.0.0.1.0.1.1.0.1.0	32.0.0.1.0.1.1.0.1.0	0.6.0.0.2.0.1.0	0.6.0.0.2.0.1.0	NA	NA	NA	NA	NA	NA	NA	NA	NA	NA	NA	NA	NA	NA	NA	NA	NA	32.0.0.1.0.1.1.0.1.0	32.0.0.1.0.1.1.0.1.0	NA	NA	32.0.0.1.0.1.1.0.1.0	NA	32.0.0.1.0.1.1.0.1.0	NA	32.0.0.1.0.1.1.0.1.0	32.0.0.1.0.1.1.0.1.0	NA	NA	NA	32.0.0.1.0.1.1.0.1.0	32.0.0.1.0.1.1.0.1.0	NA	NA	32.0.0.1.0.1.1.0.1.0	NA
bafz	Bacteria	0182	NA	NA	31	NA	NA	NA	NA	32.0.0.1.0.1.1.0.1.0	32.0.0.1.0.1.1.0.1.0	0.6.0.0.2.0.1.0	0.6.0.0.2.0.1.0	NA	NA	NA	NA	NA	NA	NA	NA	NA	NA	NA	NA	NA	NA	NA	NA	NA	32.0.0.1.0.1.1.0.1.0	32.0.0.1.0.1.1.0.1.0	NA	NA	32.0.0.1.0.1.1.0.1.0	NA	32.0.0.1.0.1.1.0.1.0	NA	32.0.0.1.0.1.1.0.1.0	32.0.0.1.0.1.1.0.1.0	NA	NA	NA	32.0.0.1.0.1.1.0.1.0	32.0.0.1.0.1.1.0.1.0	NA	NA	32.0.0.1.0.1.1.0.1.0	NA
bag	Bacteria	0175	0.6.0.0.0.0.0	NA	31	NA	0.2.1.0.0.0	91	NA	32.1.0.1.0.0	32.1.0.1.0.0	0.6.0.0.2.0.1.0	0.6.0.0.2.0.1.0	0.2.0.0.0.0	0.2.0.0.0.0	NA	NA	NA	NA	NA	NA	NA	0.2.0.0.0.0	NA	0.2.0.0.0.0	NA	NA	32.1.0.1.0.0	32.1.0.1.0.0	NA	32.1.0.1.0.0	32.1.0.1.0.0	NA	NA	32.1.0.1.0.0	NA	32.1.0.1.0.0	NA	32.1.0.1.0.0	32.1.0.1.0.0	NA	NA	NA	32.1.0.1.0.0	32.1.0.1.0.0	NA	NA	NA	32.1.0.1.0.0
bah	Bacteria	0183	0.6.0.0.0.0.0	NA	31	NA	0.2.1.0.0.0	91	NA	32.1.0.1	32.1.0.1	0.6.0.0.2.0.1.0	0.6.0.0.2.0.1.0	0.2.0.0.0.0	0.2.0.0.0.0	NA	NA	NA	NA	NA	NA	NA	0.2.0.0.0.0	NA	0.2.0.0.0.0	NA	NA	32.1.0.1	32.1.0.1	NA	32.1.0.1	32.1.0.1	32.1.0.1	NA	32.1.0.1	NA	32.1.0.1	NA	32.1.0.1	32.1.0.1	NA	NA	0.6.0.0.2.0.0.1	32.1.0.1	32.1.0.1	NA	NA	32.1.0.1	32.1.0.1
bai	Bacteria	0183	0.6.0.0.0.0.0	NA	31	NA	0.2.1.0.0.0	91	NA	32.1.0.1	32.1.0.1	0.6.0.0.2.0.1.0	0.6.0.0.2.0.1.0	0.2.0.0.0.0	0.2.0.0.0.0	NA	NA	NA	NA	NA	NA	NA	0.2.0.0.0.0	NA	0.2.0.0.0.0	NA	NA	32.1.0.1	32.1.0.1	NA	32.1.0.1	32.1.0.1	32.1.0.1	NA	32.1.0.1	NA	32.1.0.1	NA	32.1.0.1	32.1.0.1	NA	NA	0.6.0.0.2.0.0.1	32.1.0.1	32.1.0.1	NA	NA	32.1.0.1	32.1.0.1
baj	Bacteria	0184	0.6.0.0.0.0.0	NA	31	NA	NA	NA	NA	32.0.0.1.0.1.1.0.1.0	32.0.0.1.0.1.1.0.1.0	NA	NA	NA	NA	NA	NA	NA	NA	NA	NA	NA	NA	NA	NA	NA	NA	NA	NA	NA	32.0.0.1.0.1.1.0.1.0	32.0.0.1.0.1.1.0.1.0	NA	NA	32.0.0.1.0.1.1.0.1.0	NA	32.0.0.1.0.1.1.0.1.0	NA	32.0.0.1.0.1.1.0.1.0	32.0.0.1.0.1.1.0.1.0	NA	NA	NA	32.0.0.1.0.1.1.0.1.0	32.0.0.1.0.1.1.0.1.0	NA	NA	32.0.0.1.0.1.1.0.1.0	NA
bajc	Bacteria	0173	0.6.0.0.0.0.0	NA	31	NA	NA	NA	NA	32.0.0.1.0.1.1.0.1.0	32.0.0.1.0.1.1.0.1.0	NA	NA	NA	NA	NA	NA	NA	NA	NA	NA	NA	NA	NA	NA	NA	NA	NA	NA	NA	32.0.0.1.0.1.1.0.1.0	32.0.0.1.0.1.1.0.1.0	NA	NA	32.0.0.1.0.1.1.0.1.0	NA	32.0.0.1.0.1.1.0.1.0	NA	32.0.0.1.0.1.1.0.1.0	32.0.0.1.0.1.1.0.1.0	NA	NA	NA	32.0.0.1.0.1.1.0.1.0	32.0.0.1.0.1.1.0.1.0	NA	NA	32.0.0.1.0.1.1.0.1.0	NA
bak	Bacteria	0173	0.6.0.0.0.0.0	NA	31	NA	NA	NA	NA	32.0.0.1.0.1.1.0.1.0	32.0.0.1.0.1.1.0.1.0	NA	NA	NA	NA	NA	NA	NA	NA	NA	NA	NA	NA	NA	NA	NA	NA	NA	NA	NA	32.0.0.1.0.1.1.0.1.0	32.0.0.1.0.1.1.0.1.0	NA	NA	32.0.0.1.0.1.1.0.1.0	NA	32.0.0.1.0.1.1.0.1.0	NA	32.0.0.1.0.1.1.0.1.0	32.0.0.1.0.1.1.0.1.0	NA	NA	NA	32.0.0.1.0.1.1.0.1.0	32.0.0.1.0.1.1.0.1.0	NA	NA	32.0.0.1.0.1.1.0.1.0	NA
bal	Bacteria	0183	0.6.0.0.0.0.0	NA	31	NA	0.2.1.0.0.0	91	NA	32.1.0.1	32.1.0.1	0.6.0.0.2.0.1.0	0.6.0.0.2.0.1.0	0.2.0.0.0.0	0.2.0.0.0.0	NA	NA	NA	NA	NA	NA	NA	0.2.0.0.0.0	NA	0.2.0.0.0.0	NA	NA	32.1.0.1	32.1.0.1	NA	32.1.0.1	32.1.0.1	32.1.0.1	NA	32.1.0.1	NA	32.1.0.1	NA	32.1.0.1	32.1.0.1	NA	NA	0.6.0.0.2.0.0.1	32.1.0.1	32.1.0.1	NA	NA	32.1.0.1	32.1.0.1
balm	Bacteria	0175	0.6.0.0.0.0.0	NA	31	NA	0.2.1.0.0.0	91	NA	32.1.0.1.0.0	32.1.0.1.0.0	0.6.0.0.2.0.1.0	0.6.0.0.2.0.1.0	0.2.0.0.0.0	0.2.0.0.0.0	NA	NA	NA	NA	NA	NA	NA	0.2.0.0.0.0	NA	0.2.0.0.0.0	NA	NA	32.1.0.1.0.0	32.1.0.1.0.0	NA	32.1.0.1.0.0	32.1.0.1.0.0	NA	NA	32.1.0.1.0.0	NA	32.1.0.1.0.0	NA	32.1.0.1.0.0	32.1.0.1.0.0	NA	NA	NA	32.1.0.1.0.0	32.1.0.1.0.0	NA	NA	NA	32.1.0.1.0.0
bam	Bacteria	0185	0.6.0.0.0.0.0	NA	31	NA	0.2.1.0.0.0	NA	90	32.1.0.2.0.0.0	32.1.0.2.0.0.0	NA	NA	0.2.0.0	0.2.0.0	0.2.0.0	NA	0.2.0.0	NA	NA	NA	NA	0.2.0.0	NA	0.2.0.0	NA	NA	32.0.0.1.0.1.0.1	32.0.0.1.0.1.0.1	NA	32.1.0.2.0.0.0	32.1.0.2.0.0.0	NA	NA	32.1.0.2.0.0.0	NA	32.1.0.2.0.0.0	NA	32.1.0.2.0.0.0	32.1.0.2.0.0.0	NA	NA	NA	32.1.0.2.0.0.0	32.1.0.2.0.0.0	NA	NA	32.1.0.2.0.0.0	32.1.0.2.0.0.0
bama	Bacteria	0175	0.6.0.0.0.0.0	NA	31	NA	0.2.1.0.0.0	91	NA	32.1.0.1.0.0	32.1.0.1.0.0	0.6.0.0.2.0.1.0	0.6.0.0.2.0.1.0	0.2.0.0.0.0	0.2.0.0.0.0	NA	NA	NA	NA	NA	NA	NA	0.2.0.0.0.0	NA	0.2.0.0.0.0	NA	NA	32.1.0.1.0.0	32.1.0.1.0.0	NA	32.1.0.1.0.0	32.1.0.1.0.0	NA	NA	32.1.0.1.0.0	NA	32.1.0.1.0.0	NA	32.1.0.1.0.0	32.1.0.1.0.0	NA	NA	NA	32.1.0.1.0.0	32.1.0.1.0.0	NA	NA	NA	32.1.0.1.0.0
bamb	Bacteria	0175	0.6.0.0.0.0.0	NA	31	NA	0.2.1.0.0.0	91	NA	32.1.0.1.0.0	32.1.0.1.0.0	0.6.0.0.2.0.1.0	0.6.0.0.2.0.1.0	0.2.0.0.0.0	0.2.0.0.0.0	NA	NA	NA	NA	NA	NA	NA	0.2.0.0.0.0	NA	0.2.0.0.0.0	NA	NA	32.1.0.1.0.0	32.1.0.1.0.0	NA	32.1.0.1.0.0	32.1.0.1.0.0	NA	NA	32.1.0.1.0.0	NA	32.1.0.1.0.0	NA	32.1.0.1.0.0	32.1.0.1.0.0	NA	NA	NA	32.1.0.1.0.0	32.1.0.1.0.0	NA	NA	NA	32.1.0.1.0.0
bamc	Bacteria	0175	0.6.0.0.0.0.0	NA	31	NA	0.2.1.0.0.0	91	NA	32.1.0.1.0.0	32.1.0.1.0.0	0.6.0.0.2.0.1.0	0.6.0.0.2.0.1.0	0.2.0.0.0.0	0.2.0.0.0.0	NA	NA	NA	NA	NA	NA	NA	0.2.0.0.0.0	NA	0.2.0.0.0.0	NA	NA	32.1.0.1.0.0	32.1.0.1.0.0	NA	32.1.0.1.0.0	32.1.0.1.0.0	NA	NA	32.1.0.1.0.0	NA	32.1.0.1.0.0	NA	32.1.0.1.0.0	32.1.0.1.0.0	NA	NA	NA	32.1.0.1.0.0	32.1.0.1.0.0	NA	NA	NA	32.1.0.1.0.0
bamf	Bacteria	0175	0.6.0.0.0.0.0	NA	31	NA	0.2.1.0.0.0	91	NA	32.1.0.1.0.0	32.1.0.1.0.0	0.6.0.0.2.0.1.0	0.6.0.0.2.0.1.0	0.2.0.0.0.0	0.2.0.0.0.0	NA	NA	NA	NA	NA	NA	NA	0.2.0.0.0.0	NA	0.2.0.0.0.0	NA	NA	32.1.0.1.0.0	32.1.0.1.0.0	NA	32.1.0.1.0.0	32.1.0.1.0.0	NA	NA	32.1.0.1.0.0	NA	32.1.0.1.0.0	NA	32.1.0.1.0.0	32.1.0.1.0.0	NA	NA	NA	32.1.0.1.0.0	32.1.0.1.0.0	NA	NA	NA	32.1.0.1.0.0
bami	Bacteria	0175	0.6.0.0.0.0.0	NA	31	NA	0.2.1.0.0.0	91	NA	32.1.0.1.0.0	32.1.0.1.0.0	0.6.0.0.2.0.1.0	0.6.0.0.2.0.1.0	0.2.0.0.0.0	0.2.0.0.0.0	NA	NA	NA	NA	NA	NA	NA	0.2.0.0.0.0	NA	0.2.0.0.0.0	NA	NA	32.1.0.1.0.0	32.1.0.1.0.0	NA	32.1.0.1.0.0	32.1.0.1.0.0	NA	NA	32.1.0.1.0.0	NA	32.1.0.1.0.0	NA	32.1.0.1.0.0	32.1.0.1.0.0	NA	NA	NA	32.1.0.1.0.0	32.1.0.1.0.0	NA	NA	NA	32.1.0.1.0.0
baml	Bacteria	0175	0.6.0.0.0.0.0	NA	31	NA	0.2.1.0.0.0	91	NA	32.1.0.1.0.0	32.1.0.1.0.0	0.6.0.0.2.0.1.0	0.6.0.0.2.0.1.0	0.2.0.0.0.0	0.2.0.0.0.0	NA	NA	NA	NA	NA	NA	NA	0.2.0.0.0.0	NA	0.2.0.0.0.0	NA	NA	32.1.0.1.0.0	32.1.0.1.0.0	NA	32.1.0.1.0.0	32.1.0.1.0.0	NA	NA	32.1.0.1.0.0	NA	32.1.0.1.0.0	NA	32.1.0.1.0.0	32.1.0.1.0.0	NA	NA	NA	32.1.0.1.0.0	32.1.0.1.0.0	NA	NA	NA	32.1.0.1.0.0
bamn	Bacteria	0175	0.6.0.0.0.0.0	NA	31	NA	0.2.1.0.0.0	91	NA	32.1.0.1.0.0	32.1.0.1.0.0	0.6.0.0.2.0.1.0	0.6.0.0.2.0.1.0	0.2.0.0.0.0	0.2.0.0.0.0	NA	NA	NA	NA	NA	NA	NA	0.2.0.0.0.0	NA	0.2.0.0.0.0	NA	NA	32.1.0.1.0.0	32.1.0.1.0.0	NA	32.1.0.1.0.0	32.1.0.1.0.0	NA	NA	32.1.0.1.0.0	NA	32.1.0.1.0.0	NA	32.1.0.1.0.0	32.1.0.1.0.0	NA	NA	NA	32.1.0.1.0.0	32.1.0.1.0.0	NA	NA	NA	32.1.0.1.0.0
bamp	Bacteria	0175	0.6.0.0.0.0.0	NA	31	NA	0.2.1.0.0.0	91	NA	32.1.0.1.0.0	32.1.0.1.0.0	0.6.0.0.2.0.1.0	0.6.0.0.2.0.1.0	0.2.0.0.0.0	0.2.0.0.0.0	NA	NA	NA	NA	NA	NA	NA	0.2.0.0.0.0	NA	0.2.0.0.0.0	NA	NA	32.1.0.1.0.0	32.1.0.1.0.0	NA	32.1.0.1.0.0	32.1.0.1.0.0	NA	NA	32.1.0.1.0.0	NA	32.1.0.1.0.0	NA	32.1.0.1.0.0	32.1.0.1.0.0	NA	NA	NA	32.1.0.1.0.0	32.1.0.1.0.0	NA	NA	NA	32.1.0.1.0.0
bamt	Bacteria	0175	0.6.0.0.0.0.0	NA	31	NA	0.2.1.0.0.0	91	NA	32.1.0.1.0.0	32.1.0.1.0.0	0.6.0.0.2.0.1.0	0.6.0.0.2.0.1.0	0.2.0.0.0.0	0.2.0.0.0.0	NA	NA	NA	NA	NA	NA	NA	0.2.0.0.0.0	NA	0.2.0.0.0.0	NA	NA	32.1.0.1.0.0	32.1.0.1.0.0	NA	32.1.0.1.0.0	32.1.0.1.0.0	NA	NA	32.1.0.1.0.0	NA	32.1.0.1.0.0	NA	32.1.0.1.0.0	32.1.0.1.0.0	NA	NA	NA	32.1.0.1.0.0	32.1.0.1.0.0	NA	NA	NA	32.1.0.1.0.0
bamy	Bacteria	0175	0.6.0.0.0.0.0	NA	31	NA	0.2.1.0.0.0	91	NA	32.1.0.1.0.0	32.1.0.1.0.0	0.6.0.0.2.0.1.0	0.6.0.0.2.0.1.0	0.2.0.0.0.0	0.2.0.0.0.0	NA	NA	NA	NA	NA	NA	NA	0.2.0.0.0.0	NA	0.2.0.0.0.0	NA	NA	32.1.0.1.0.0	32.1.0.1.0.0	NA	32.1.0.1.0.0	32.1.0.1.0.0	NA	NA	32.1.0.1.0.0	NA	32.1.0.1.0.0	NA	32.1.0.1.0.0	32.1.0.1.0.0	NA	NA	NA	32.1.0.1.0.0	32.1.0.1.0.0	NA	NA	NA	32.1.0.1.0.0
ban	Bacteria	0183	0.6.0.0.0.0.0	NA	31	NA	0.2.1.0.0.0	91	NA	32.1.0.1	32.1.0.1	0.6.0.0.2.0.1.0	0.6.0.0.2.0.1.0	0.2.0.0.0.0	0.2.0.0.0.0	NA	NA	NA	NA	NA	NA	NA	0.2.0.0.0.0	NA	0.2.0.0.0.0	NA	NA	32.1.0.1	32.1.0.1	NA	32.1.0.1	32.1.0.1	32.1.0.1	NA	32.1.0.1	NA	32.1.0.1	NA	32.1.0.1	32.1.0.1	NA	NA	0.6.0.0.2.0.0.1	32.1.0.1	32.1.0.1	NA	NA	32.1.0.1	32.1.0.1
banc	Bacteria	0126	0.6.0.0.0.0.0	NA	NA	NA	0.2.1.0.0.0	NA	NA	32.0.0.1.0.1.1.0.1.0	32.0.0.1.0.1.1.0.1.0	NA	NA	0.2.0.0.0.0.1	0.2.0.0.0.0.1	NA	NA	NA	NA	NA	NA	NA	NA	NA	NA	NA	NA	32.0.0.1.0.1.0.1	32.0.0.1.0.1.0.1	NA	32.0.0.1.0.1.1.0.1.0	32.0.0.1.0.1.1.0.1.0	NA	NA	32.0.0.1.0.1.1.0.1.0	NA	32.0.0.1.0.1.1.0.1.0	NA	32.0.0.1.0.1.1.0.1.0	32.0.0.1.0.1.1.0.1.0	NA	NA	NA	32.0.0.1.0.1.1.0.1.0	32.0.0.1.0.1.1.0.1.0	NA	NA	32.0.0.1.0.1.1.0.1.0	NA
bang	Bacteria	0179	NA	NA	31	NA	NA	NA	NA	32.1.0.2.0.0.0	32.1.0.2.0.0.0	0.6.0.0.2.0.1.0	0.6.0.0.2.0.1.0	NA	NA	NA	NA	NA	NA	NA	NA	NA	0.2.0.0.0.0.0	NA	0.2.0.0.0.0.0	NA	NA	32.0.0.1.0.1.0.1	32.0.0.1.0.1.0.1	NA	32.1.0.2.0.0.0	32.1.0.2.0.0.0	NA	NA	32.1.0.2.0.0.0	NA	32.1.0.2.0.0.0	NA	32.1.0.2.0.0.0	32.1.0.2.0.0.0	NA	NA	NA	32.1.0.2.0.0.0	32.1.0.2.0.0.0	NA	NA	32.1.0.2.0.0.0	32.1.0.2.0.0.0
banh	Bacteria	0183	0.6.0.0.0.0.0	NA	31	NA	0.2.1.0.0.0	91	NA	32.1.0.1	32.1.0.1	0.6.0.0.2.0.1.0	0.6.0.0.2.0.1.0	0.2.0.0.0.0	0.2.0.0.0.0	NA	NA	NA	NA	NA	NA	NA	0.2.0.0.0.0	NA	0.2.0.0.0.0	NA	NA	32.1.0.1	32.1.0.1	NA	32.1.0.1	32.1.0.1	32.1.0.1	NA	32.1.0.1	NA	32.1.0.1	NA	32.1.0.1	32.1.0.1	NA	NA	0.6.0.0.2.0.0.1	32.1.0.1	32.1.0.1	NA	NA	32.1.0.1	32.1.0.1
bani	Bacteria	0179	NA	NA	31	NA	NA	NA	NA	32.1.0.2.0.0.0	32.1.0.2.0.0.0	0.6.0.0.2.0.1.0	0.6.0.0.2.0.1.0	NA	NA	NA	NA	NA	NA	NA	NA	NA	0.2.0.0.0.0.0	NA	0.2.0.0.0.0.0	NA	NA	32.0.0.1.0.1.0.1	32.0.0.1.0.1.0.1	NA	32.1.0.2.0.0.0	32.1.0.2.0.0.0	NA	NA	32.1.0.2.0.0.0	NA	32.1.0.2.0.0.0	NA	32.1.0.2.0.0.0	32.1.0.2.0.0.0	NA	NA	NA	32.1.0.2.0.0.0	32.1.0.2.0.0.0	NA	NA	32.1.0.2.0.0.0	32.1.0.2.0.0.0
banl	Bacteria	0179	NA	NA	31	NA	NA	NA	NA	32.1.0.2.0.0.0	32.1.0.2.0.0.0	0.6.0.0.2.0.1.0	0.6.0.0.2.0.1.0	NA	NA	NA	NA	NA	NA	NA	NA	NA	0.2.0.0.0.0.0	NA	0.2.0.0.0.0.0	NA	NA	32.0.0.1.0.1.0.1	32.0.0.1.0.1.0.1	NA	32.1.0.2.0.0.0	32.1.0.2.0.0.0	NA	NA	32.1.0.2.0.0.0	NA	32.1.0.2.0.0.0	NA	32.1.0.2.0.0.0	32.1.0.2.0.0.0	NA	NA	NA	32.1.0.2.0.0.0	32.1.0.2.0.0.0	NA	NA	32.1.0.2.0.0.0	32.1.0.2.0.0.0
banm	Bacteria	0179	NA	NA	31	NA	NA	NA	NA	32.1.0.2.0.0.0	32.1.0.2.0.0.0	0.6.0.0.2.0.1.0	0.6.0.0.2.0.1.0	NA	NA	NA	NA	NA	NA	NA	NA	NA	0.2.0.0.0.0.0	NA	0.2.0.0.0.0.0	NA	NA	32.0.0.1.0.1.0.1	32.0.0.1.0.1.0.1	NA	32.1.0.2.0.0.0	32.1.0.2.0.0.0	NA	NA	32.1.0.2.0.0.0	NA	32.1.0.2.0.0.0	NA	32.1.0.2.0.0.0	32.1.0.2.0.0.0	NA	NA	NA	32.1.0.2.0.0.0	32.1.0.2.0.0.0	NA	NA	32.1.0.2.0.0.0	32.1.0.2.0.0.0
banr	Bacteria	0183	0.6.0.0.0.0.0	NA	31	NA	0.2.1.0.0.0	91	NA	32.1.0.1	32.1.0.1	0.6.0.0.2.0.1.0	0.6.0.0.2.0.1.0	0.2.0.0.0.0	0.2.0.0.0.0	NA	NA	NA	NA	NA	NA	NA	0.2.0.0.0.0	NA	0.2.0.0.0.0	NA	NA	32.1.0.1	32.1.0.1	NA	32.1.0.1	32.1.0.1	32.1.0.1	NA	32.1.0.1	NA	32.1.0.1	NA	32.1.0.1	32.1.0.1	NA	NA	0.6.0.0.2.0.0.1	32.1.0.1	32.1.0.1	NA	NA	32.1.0.1	32.1.0.1
bans	Bacteria	0183	0.6.0.0.0.0.0	NA	31	NA	0.2.1.0.0.0	91	NA	32.1.0.1	32.1.0.1	0.6.0.0.2.0.1.0	0.6.0.0.2.0.1.0	0.2.0.0.0.0	0.2.0.0.0.0	NA	NA	NA	NA	NA	NA	NA	0.2.0.0.0.0	NA	0.2.0.0.0.0	NA	NA	32.1.0.1	32.1.0.1	NA	32.1.0.1	32.1.0.1	32.1.0.1	NA	32.1.0.1	NA	32.1.0.1	NA	32.1.0.1	32.1.0.1	NA	NA	0.6.0.0.2.0.0.1	32.1.0.1	32.1.0.1	NA	NA	32.1.0.1	32.1.0.1
bant	Bacteria	0183	0.6.0.0.0.0.0	NA	31	NA	0.2.1.0.0.0	91	NA	32.1.0.1	32.1.0.1	0.6.0.0.2.0.1.0	0.6.0.0.2.0.1.0	0.2.0.0.0.0	0.2.0.0.0.0	NA	NA	NA	NA	NA	NA	NA	0.2.0.0.0.0	NA	0.2.0.0.0.0	NA	NA	32.1.0.1	32.1.0.1	NA	32.1.0.1	32.1.0.1	32.1.0.1	NA	32.1.0.1	NA	32.1.0.1	NA	32.1.0.1	32.1.0.1	NA	NA	0.6.0.0.2.0.0.1	32.1.0.1	32.1.0.1	NA	NA	32.1.0.1	32.1.0.1
banv	Bacteria	0183	0.6.0.0.0.0.0	NA	31	NA	0.2.1.0.0.0	91	NA	32.1.0.1	32.1.0.1	0.6.0.0.2.0.1.0	0.6.0.0.2.0.1.0	0.2.0.0.0.0	0.2.0.0.0.0	NA	NA	NA	NA	NA	NA	NA	0.2.0.0.0.0	NA	0.2.0.0.0.0	NA	NA	32.1.0.1	32.1.0.1	NA	32.1.0.1	32.1.0.1	32.1.0.1	NA	32.1.0.1	NA	32.1.0.1	NA	32.1.0.1	32.1.0.1	NA	NA	0.6.0.0.2.0.0.1	32.1.0.1	32.1.0.1	NA	NA	32.1.0.1	32.1.0.1
bao	Bacteria	0175	0.6.0.0.0.0.0	NA	31	NA	0.2.1.0.0.0	91	NA	32.1.0.1.0.0	32.1.0.1.0.0	0.6.0.0.2.0.1.0	0.6.0.0.2.0.1.0	0.2.0.0.0.0	0.2.0.0.0.0	NA	NA	NA	NA	NA	NA	NA	0.2.0.0.0.0	NA	0.2.0.0.0.0	NA	NA	32.1.0.1.0.0	32.1.0.1.0.0	NA	32.1.0.1.0.0	32.1.0.1.0.0	NA	NA	32.1.0.1.0.0	NA	32.1.0.1.0.0	NA	32.1.0.1.0.0	32.1.0.1.0.0	NA	NA	NA	32.1.0.1.0.0	32.1.0.1.0.0	NA	NA	NA	32.1.0.1.0.0
bap	Bacteria	0173	0.6.0.0.0.0.0	NA	31	NA	NA	NA	NA	32.0.0.1.0.1.1.0.1.0	32.0.0.1.0.1.1.0.1.0	NA	NA	NA	NA	NA	NA	NA	NA	NA	NA	NA	NA	NA	NA	NA	NA	NA	NA	NA	32.0.0.1.0.1.1.0.1.0	32.0.0.1.0.1.1.0.1.0	NA	NA	32.0.0.1.0.1.1.0.1.0	NA	32.0.0.1.0.1.1.0.1.0	NA	32.0.0.1.0.1.1.0.1.0	32.0.0.1.0.1.1.0.1.0	NA	NA	NA	32.0.0.1.0.1.1.0.1.0	32.0.0.1.0.1.1.0.1.0	NA	NA	32.0.0.1.0.1.1.0.1.0	NA
bapf	Bacteria	0173	0.6.0.0.0.0.0	NA	31	NA	NA	NA	NA	32.0.0.1.0.1.1.0.1.0	32.0.0.1.0.1.1.0.1.0	NA	NA	NA	NA	NA	NA	NA	NA	NA	NA	NA	NA	NA	NA	NA	NA	NA	NA	NA	32.0.0.1.0.1.1.0.1.0	32.0.0.1.0.1.1.0.1.0	NA	NA	32.0.0.1.0.1.1.0.1.0	NA	32.0.0.1.0.1.1.0.1.0	NA	32.0.0.1.0.1.1.0.1.0	32.0.0.1.0.1.1.0.1.0	NA	NA	NA	32.0.0.1.0.1.1.0.1.0	32.0.0.1.0.1.1.0.1.0	NA	NA	32.0.0.1.0.1.1.0.1.0	NA
bapg	Bacteria	0173	0.6.0.0.0.0.0	NA	31	NA	NA	NA	NA	32.0.0.1.0.1.1.0.1.0	32.0.0.1.0.1.1.0.1.0	NA	NA	NA	NA	NA	NA	NA	NA	NA	NA	NA	NA	NA	NA	NA	NA	NA	NA	NA	32.0.0.1.0.1.1.0.1.0	32.0.0.1.0.1.1.0.1.0	NA	NA	32.0.0.1.0.1.1.0.1.0	NA	32.0.0.1.0.1.1.0.1.0	NA	32.0.0.1.0.1.1.0.1.0	32.0.0.1.0.1.1.0.1.0	NA	NA	NA	32.0.0.1.0.1.1.0.1.0	32.0.0.1.0.1.1.0.1.0	NA	NA	32.0.0.1.0.1.1.0.1.0	NA
bapu	Bacteria	0173	0.6.0.0.0.0.0	NA	31	NA	NA	NA	NA	32.0.0.1.0.1.1.0.1.0	32.0.0.1.0.1.1.0.1.0	NA	NA	NA	NA	NA	NA	NA	NA	NA	NA	NA	NA	NA	NA	NA	NA	NA	NA	NA	32.0.0.1.0.1.1.0.1.0	32.0.0.1.0.1.1.0.1.0	NA	NA	32.0.0.1.0.1.1.0.1.0	NA	32.0.0.1.0.1.1.0.1.0	NA	32.0.0.1.0.1.1.0.1.0	32.0.0.1.0.1.1.0.1.0	NA	NA	NA	32.0.0.1.0.1.1.0.1.0	32.0.0.1.0.1.1.0.1.0	NA	NA	32.0.0.1.0.1.1.0.1.0	NA
bapw	Bacteria	0173	0.6.0.0.0.0.0	NA	31	NA	NA	NA	NA	32.0.0.1.0.1.1.0.1.0	32.0.0.1.0.1.1.0.1.0	NA	NA	NA	NA	NA	NA	NA	NA	NA	NA	NA	NA	NA	NA	NA	NA	NA	NA	NA	32.0.0.1.0.1.1.0.1.0	32.0.0.1.0.1.1.0.1.0	NA	NA	32.0.0.1.0.1.1.0.1.0	NA	32.0.0.1.0.1.1.0.1.0	NA	32.0.0.1.0.1.1.0.1.0	32.0.0.1.0.1.1.0.1.0	NA	NA	NA	32.0.0.1.0.1.1.0.1.0	32.0.0.1.0.1.1.0.1.0	NA	NA	32.0.0.1.0.1.1.0.1.0	NA
baq	Bacteria	0175	0.6.0.0.0.0.0	NA	31	NA	0.2.1.0.0.0	91	NA	32.1.0.1.0.0	32.1.0.1.0.0	0.6.0.0.2.0.1.0	0.6.0.0.2.0.1.0	0.2.0.0.0.0	0.2.0.0.0.0	NA	NA	NA	NA	NA	NA	NA	0.2.0.0.0.0	NA	0.2.0.0.0.0	NA	NA	32.1.0.1.0.0	32.1.0.1.0.0	NA	32.1.0.1.0.0	32.1.0.1.0.0	NA	NA	32.1.0.1.0.0	NA	32.1.0.1.0.0	NA	32.1.0.1.0.0	32.1.0.1.0.0	NA	NA	NA	32.1.0.1.0.0	32.1.0.1.0.0	NA	NA	NA	32.1.0.1.0.0
bar	Bacteria	0183	0.6.0.0.0.0.0	NA	31	NA	0.2.1.0.0.0	91	NA	32.1.0.1	32.1.0.1	0.6.0.0.2.0.1.0	0.6.0.0.2.0.1.0	0.2.0.0.0.0	0.2.0.0.0.0	NA	NA	NA	NA	NA	NA	NA	0.2.0.0.0.0	NA	0.2.0.0.0.0	NA	NA	32.1.0.1	32.1.0.1	NA	32.1.0.1	32.1.0.1	32.1.0.1	NA	32.1.0.1	NA	32.1.0.1	NA	32.1.0.1	32.1.0.1	NA	NA	0.6.0.0.2.0.0.1	32.1.0.1	32.1.0.1	NA	NA	32.1.0.1	32.1.0.1
barb	Archaea	0186	0.2.2.0	NA	NA	0.2.2.0	0.2.2.0	91	NA	32.1.0.2.0.0.0.0.0.0	32.1.0.2.0.0.0.0.0.0	NA	NA	NA	NA	NA	NA	NA	NA	NA	NA	NA	NA	NA	NA	NA	NA	32.0.0.1.0.1.0.1	32.0.0.1.0.1.0.1	NA	32.0.0.1.0.1.1.0.1.0.0.0	32.0.0.1.0.1.1.0.1.0.0.0	NA	NA	NA	NA	NA	NA	32.0.0.1.0.1.1.0.1.0.0.0	32.0.0.1.0.1.1.0.1.0.0.0	0.2.2.0	0.2.2.0	NA	32.1.0.2.0.0.0.0.0.0	32.1.0.2.0.0.0.0.0.0	NA	NA	NA	32.1.0.2.0.0.0.0.0.0
barc	Archaea	0187	0.6.0.0.0.2	NA	NA	0.2.1.0.0.1	NA	NA	NA	32.3.2.0.1.0.0	32.3.2.0.1.0.0	NA	NA	NA	NA	NA	NA	NA	NA	NA	NA	NA	NA	NA	NA	NA	NA	32.0.0.1.0.1.0.1	32.0.0.1.0.1.0.1	NA	32.3.2.0.1.0.0	32.3.2.0.1.0.0	NA	NA	NA	32.3.2.0.1.0.0	NA	32.3.2.0.1.0.0	32.3.2.0.1.0.0	32.3.2.0.1.0.0	0.6.0.0.0.2	0.6.0.0.0.2	0.6.0.0.0.2	32.3.2.0.1.0.0	32.3.2.0.1.0.0	NA	NA	NA	32.3.2.0.1.0.0
bas	Bacteria	0173	0.6.0.0.0.0.0	NA	31	NA	NA	NA	NA	32.0.0.1.0.1.1.0.1.0	32.0.0.1.0.1.1.0.1.0	NA	NA	NA	NA	NA	NA	NA	NA	NA	NA	NA	NA	NA	NA	NA	NA	NA	NA	NA	32.0.0.1.0.1.1.0.1.0	32.0.0.1.0.1.1.0.1.0	NA	NA	32.0.0.1.0.1.1.0.1.0	NA	32.0.0.1.0.1.1.0.1.0	NA	32.0.0.1.0.1.1.0.1.0	32.0.0.1.0.1.1.0.1.0	NA	NA	NA	32.0.0.1.0.1.1.0.1.0	32.0.0.1.0.1.1.0.1.0	NA	NA	32.0.0.1.0.1.1.0.1.0	NA
bast	Bacteria	0188	NA	NA	31	NA	NA	NA	NA	32.1.0.2.0.0.0	32.1.0.2.0.0.0	0.6.0.0.2.0.1.0	0.6.0.0.2.0.1.0	NA	NA	NA	NA	NA	NA	NA	NA	NA	0.2.0.0.0.0.0	NA	0.2.0.0.0.0.0	NA	NA	32.0.0.1.0.1.0.1	32.0.0.1.0.1.0.1	NA	32.1.0.2.0.0.0	32.1.0.2.0.0.0	NA	NA	32.1.0.2.0.0.0	NA	32.1.0.2.0.0.0	NA	32.1.0.2.0.0.0	32.1.0.2.0.0.0	NA	NA	NA	32.1.0.2.0.0.0	32.1.0.2.0.0.0	NA	NA	32.1.0.2.0.0.0	32.1.0.2.0.0.0
bat	Bacteria	0183	0.6.0.0.0.0.0	NA	31	NA	0.2.1.0.0.0	91	NA	32.1.0.1	32.1.0.1	0.6.0.0.2.0.1.0	0.6.0.0.2.0.1.0	0.2.0.0.0.0	0.2.0.0.0.0	NA	NA	NA	NA	NA	NA	NA	0.2.0.0.0.0	NA	0.2.0.0.0.0	NA	NA	32.1.0.1	32.1.0.1	NA	32.1.0.1	32.1.0.1	32.1.0.1	NA	32.1.0.1	NA	32.1.0.1	NA	32.1.0.1	32.1.0.1	NA	NA	0.6.0.0.2.0.0.1	32.1.0.1	32.1.0.1	NA	NA	32.1.0.1	32.1.0.1
batr	Bacteria	0175	0.6.0.0.0.0.0	NA	31	NA	0.2.1.0.0.0	91	NA	32.1.0.1.0.0	32.1.0.1.0.0	0.6.0.0.2.0.1.0	0.6.0.0.2.0.1.0	0.2.0.0.0.0	0.2.0.0.0.0	NA	NA	NA	NA	NA	NA	NA	0.2.0.0.0.0	NA	0.2.0.0.0.0	NA	NA	32.1.0.1.0.0	32.1.0.1.0.0	NA	32.1.0.1.0.0	32.1.0.1.0.0	NA	NA	32.1.0.1.0.0	NA	32.1.0.1.0.0	NA	32.1.0.1.0.0	32.1.0.1.0.0	NA	NA	NA	32.1.0.1.0.0	32.1.0.1.0.0	NA	NA	NA	32.1.0.1.0.0
bau	Bacteria	0173	0.6.0.0.0.0.0	NA	31	NA	NA	NA	NA	32.0.0.1.0.1.1.0.1.0	32.0.0.1.0.1.1.0.1.0	NA	NA	NA	NA	NA	NA	NA	NA	NA	NA	NA	NA	NA	NA	NA	NA	NA	NA	NA	32.0.0.1.0.1.1.0.1.0	32.0.0.1.0.1.1.0.1.0	NA	NA	32.0.0.1.0.1.1.0.1.0	NA	32.0.0.1.0.1.1.0.1.0	NA	32.0.0.1.0.1.1.0.1.0	32.0.0.1.0.1.1.0.1.0	NA	NA	NA	32.0.0.1.0.1.1.0.1.0	32.0.0.1.0.1.1.0.1.0	NA	NA	32.0.0.1.0.1.1.0.1.0	NA
baus	Bacteria	0189	0.6.0.0.0.0.0	NA	31	NA	0.2.1.0.0.0	NA	NA	32.0.0.1.0.1.1.0.1.0	32.0.0.1.0.1.1.0.1.0	NA	NA	0.2.0.0.0.0.1	0.2.0.0.0.0.1	NA	NA	NA	NA	NA	NA	NA	NA	NA	NA	NA	NA	32.0.0.1.0.1.0.1.0	32.0.0.1.0.1.0.1.0	NA	32.0.0.1.0.1.1.0.1.0	32.0.0.1.0.1.1.0.1.0	NA	NA	32.0.0.1.0.1.1.0.1.0	NA	32.0.0.1.0.1.1.0.1.0	NA	32.0.0.1.0.1.1.0.1.0	32.0.0.1.0.1.1.0.1.0	NA	NA	NA	32.0.0.1.0.1.1.0.1.0	32.0.0.1.0.1.1.0.1.0	NA	NA	32.0.0.1.0.1.1.0.1.0	NA
bav	Bacteria	0190	0.6.0.0.0.0.0	NA	31	NA	0.2.1.0.0.0	NA	90	32.1.0.2.0.0.0	32.1.0.2.0.0.0	0.6.0.0.2.0.1.0	0.6.0.0.2.0.1.0	NA	NA	NA	NA	NA	NA	NA	NA	NA	0.2.0.0.0.0.0	NA	0.2.0.0.0.0.0	NA	NA	32.0.0.1.0.1.0.1	32.0.0.1.0.1.0.1	NA	32.1.0.2.0.0.0	32.1.0.2.0.0.0	NA	NA	32.1.0.2.0.0.0	NA	32.1.0.2.0.0.0	NA	32.1.0.2.0.0.0	32.1.0.2.0.0.0	NA	NA	NA	32.1.0.2.0.0.0	32.1.0.2.0.0.0	NA	NA	32.1.0.2.0.0.0	32.1.0.2.0.0.0
baw	Bacteria	0191	NA	NA	31	NA	NA	NA	NA	32.0.0.1.0.1.1.0.1.0.1	32.0.0.1.0.1.1.0.1.0.1	NA	NA	NA	NA	NA	NA	NA	NA	NA	NA	NA	NA	NA	NA	NA	NA	NA	NA	NA	32.0.0.1.0.1.1.0.1.0.0.1	32.0.0.1.0.1.1.0.1.0.0.1	NA	NA	32.0.0.1.0.1.1.0.1.0.0.1	NA	32.0.0.1.0.1.1.0.1.0.0.1	NA	NA	NA	NA	NA	NA	NA	NA	NA	NA	32.0.0.1.0.1.1.0.1.0.1	NA
bax	Bacteria	0183	0.6.0.0.0.0.0	NA	31	NA	0.2.1.0.0.0	91	NA	32.1.0.1	32.1.0.1	0.6.0.0.2.0.1.0	0.6.0.0.2.0.1.0	0.2.0.0.0.0	0.2.0.0.0.0	NA	NA	NA	NA	NA	NA	NA	0.2.0.0.0.0	NA	0.2.0.0.0.0	NA	NA	32.1.0.1	32.1.0.1	NA	32.1.0.1	32.1.0.1	32.1.0.1	NA	32.1.0.1	NA	32.1.0.1	NA	32.1.0.1	32.1.0.1	NA	NA	0.6.0.0.2.0.0.1	32.1.0.1	32.1.0.1	NA	NA	32.1.0.1	32.1.0.1
bay	Bacteria	0175	0.6.0.0.0.0.0	NA	31	NA	0.2.1.0.0.0	91	NA	32.1.0.1.0.0	32.1.0.1.0.0	0.6.0.0.2.0.1.0	0.6.0.0.2.0.1.0	0.2.0.0.0.0	0.2.0.0.0.0	NA	NA	NA	NA	NA	NA	NA	0.2.0.0.0.0	NA	0.2.0.0.0.0	NA	NA	32.1.0.1.0.0	32.1.0.1.0.0	NA	32.1.0.1.0.0	32.1.0.1.0.0	NA	NA	32.1.0.1.0.0	NA	32.1.0.1.0.0	NA	32.1.0.1.0.0	32.1.0.1.0.0	NA	NA	NA	32.1.0.1.0.0	32.1.0.1.0.0	NA	NA	NA	32.1.0.1.0.0
baz	Bacteria	0175	0.6.0.0.0.0.0	NA	31	NA	0.2.1.0.0.0	91	NA	32.1.0.1.0.0	32.1.0.1.0.0	0.6.0.0.2.0.1.0	0.6.0.0.2.0.1.0	0.2.0.0.0.0	0.2.0.0.0.0	NA	NA	NA	NA	NA	NA	NA	0.2.0.0.0.0	NA	0.2.0.0.0.0	NA	NA	32.1.0.1.0.0	32.1.0.1.0.0	NA	32.1.0.1.0.0	32.1.0.1.0.0	NA	NA	32.1.0.1.0.0	NA	32.1.0.1.0.0	NA	32.1.0.1.0.0	32.1.0.1.0.0	NA	NA	NA	32.1.0.1.0.0	32.1.0.1.0.0	NA	NA	NA	32.1.0.1.0.0
bba	Bacteria	0192	0.6.0.0.0.0.0	NA	31	NA	0.2.1.0.0.0	NA	NA	32.1.0.2.0.0	32.1.0.2.0.0	NA	NA	0.2.0.0.0.0	0.2.0.0.0.0	NA	NA	NA	NA	NA	NA	NA	0.2.0.0.0.0	NA	0.2.0.0.0.0	NA	NA	NA	NA	NA	32.1.0.2.0.0	32.1.0.2.0.0	NA	NA	32.1.0.2.0.0	NA	32.1.0.2.0.0	NA	32.1.0.2.0.0	32.1.0.2.0.0	NA	NA	NA	32.1.0.2.0.0	32.1.0.2.0.0	NA	NA	32.1.0.2.0.0	32.1.0.2.0.0
bbac	Bacteria	0193	0.6.0.0.0.0.0	NA	31	NA	0.2.1.0.0.0	NA	NA	32.1.0.1.0	32.1.0.1.0	NA	NA	0.2.0.0.0.0	0.2.0.0.0.0	NA	NA	NA	NA	NA	NA	NA	0.2.0.0.0.0	NA	0.2.0.0.0.0	NA	NA	32.1.0.1.0	32.1.0.1.0	NA	32.1.0.1.0	32.1.0.1.0	NA	NA	32.1.0.1.0	NA	32.1.0.1.0	NA	32.1.0.1.0	32.1.0.1.0	NA	NA	NA	32.1.0.1.0	32.1.0.1.0	NA	NA	32.1.0.1.0	32.1.0.1.0
bbag	Bacteria	0194	0.6.0.0.0.0	NA	31	NA	0.2.1.0.0.0	NA	NA	32.1.0.2	32.1.0.2	NA	NA	NA	NA	NA	NA	NA	NA	NA	NA	NA	0.2.0.0.0.0.0	NA	0.2.0.0.0.0.0	NA	NA	32.1.0.2	32.1.0.2	NA	32.1.0.2	32.1.0.2	NA	NA	32.1.0.2	NA	32.1.0.2	NA	32.1.0.2	32.1.0.2	0.6.0.0.0.0	0.6.0.0.0.0	NA	32.1.0.2	32.1.0.2	NA	NA	32.1.0.2	32.1.0.2
bbat	Bacteria	0193	0.6.0.0.0.0.0	NA	31	NA	0.2.1.0.0.0	NA	NA	32.1.0.1.0	32.1.0.1.0	NA	NA	0.2.0.0.0.0	0.2.0.0.0.0	NA	NA	NA	NA	NA	NA	NA	0.2.0.0.0.0	NA	0.2.0.0.0.0	NA	NA	32.1.0.1.0	32.1.0.1.0	NA	32.1.0.1.0	32.1.0.1.0	NA	NA	32.1.0.1.0	NA	32.1.0.1.0	NA	32.1.0.1.0	32.1.0.1.0	NA	NA	NA	32.1.0.1.0	32.1.0.1.0	NA	NA	32.1.0.1.0	32.1.0.1.0
bbb	Bacteria	0195	NA	NA	31	NA	NA	NA	NA	32.1.0.2.0.0.0	32.1.0.2.0.0.0	0.6.0.0.2.0.1.0	0.6.0.0.2.0.1.0	NA	NA	NA	NA	NA	NA	NA	NA	NA	0.2.0.0.0.0.0	NA	0.2.0.0.0.0.0	NA	NA	32.0.0.1.0.1.0.1	32.0.0.1.0.1.0.1	NA	32.1.0.2.0.0.0	32.1.0.2.0.0.0	NA	NA	32.1.0.2.0.0.0	NA	32.1.0.2.0.0.0	NA	32.1.0.2.0.0.0	32.1.0.2.0.0.0	NA	NA	NA	32.1.0.2.0.0.0	32.1.0.2.0.0.0	NA	NA	32.1.0.2.0.0.0	32.1.0.2.0.0.0
bbc	Bacteria	0179	NA	NA	31	NA	NA	NA	NA	32.1.0.2.0.0.0	32.1.0.2.0.0.0	0.6.0.0.2.0.1.0	0.6.0.0.2.0.1.0	NA	NA	NA	NA	NA	NA	NA	NA	NA	0.2.0.0.0.0.0	NA	0.2.0.0.0.0.0	NA	NA	32.0.0.1.0.1.0.1	32.0.0.1.0.1.0.1	NA	32.1.0.2.0.0.0	32.1.0.2.0.0.0	NA	NA	32.1.0.2.0.0.0	NA	32.1.0.2.0.0.0	NA	32.1.0.2.0.0.0	32.1.0.2.0.0.0	NA	NA	NA	32.1.0.2.0.0.0	32.1.0.2.0.0.0	NA	NA	32.1.0.2.0.0.0	32.1.0.2.0.0.0
bbd	Bacteria	0196	0.6.0.0.0.0.0	NA	31	NA	0.2.1.0.0.0	91	NA	32.1.0.1.0.0	32.1.0.1.0.0	NA	NA	0.2.0.0.0.2	0.2.0.0.0.2	0.2.0.0.0.2	NA	0.2.0.0.0.2	NA	NA	NA	NA	NA	NA	NA	NA	NA	32.1.0.1.0.0	32.1.0.1.0.0	NA	32.1.0.1.0.0	32.1.0.1.0.0	NA	NA	32.1.0.1.0.0	NA	32.1.0.1.0.0	NA	32.1.0.1.0.0	32.1.0.1.0.0	NA	NA	NA	32.1.0.1.0.0	32.1.0.1.0.0	NA	NA	NA	32.1.0.1.0.0
bbe	Bacteria	0197	0.6.0.0.0.0.0	NA	31	NA	0.2.1.0.0.0	91	NA	32.1.0.1.0	32.1.0.1.0	NA	NA	0.2.0.0.0	0.2.0.0.0	0.2.0.0.0	NA	0.2.0.0.0	NA	NA	NA	NA	0.2.0.0.0	NA	0.2.0.0.0	NA	NA	32.1.0.1.0	32.1.0.1.0	NA	32.1.0.1.0	32.1.0.1.0	NA	NA	32.1.0.1.0	NA	32.1.0.1.0	NA	32.1.0.1.0	32.1.0.1.0	NA	NA	0.6.0.0.2.0.0.1	32.1.0.1.0	32.1.0.1.0	NA	NA	32.1.0.1.0	32.1.0.1.0
bbf	Bacteria	0198	0.6.0.0.0.0.0.0	NA	31	NA	NA	NA	NA	32.1.0.2.0.0.0	32.1.0.2.0.0.0	0.6.0.0.2.0.1.0	0.6.0.0.2.0.1.0	0.2.0.0.0.0	0.2.0.0.0.0	NA	NA	NA	NA	NA	NA	NA	0.2.0.0.0.0	NA	0.2.0.0.0.0	NA	NA	32.0.0.1.0.1.0	32.0.0.1.0.1.0	NA	32.1.0.2.0.0.0	32.1.0.2.0.0.0	NA	NA	32.1.0.2.0.0.0	NA	32.1.0.2.0.0.0	NA	32.1.0.2.0.0.0	32.1.0.2.0.0.0	NA	NA	NA	32.1.0.2.0.0.0	32.1.0.2.0.0.0	NA	NA	32.1.0.2.0.0.0	32.1.0.2.0.0.0
bbg	Bacteria	0199	0.6.0.0.0.0.0	NA	NA	NA	NA	91	NA	32.1.0.2.0.0.0.0	32.1.0.2.0.0.0.0	NA	NA	NA	NA	NA	NA	NA	NA	NA	NA	NA	NA	NA	NA	NA	NA	NA	NA	NA	32.1.0.2.0.0.0.0	32.1.0.2.0.0.0.0	NA	NA	32.1.0.2.0.0.0.0	NA	32.1.0.2.0.0.0.0	NA	32.1.0.2.0.0.0.0	32.1.0.2.0.0.0.0	NA	NA	NA	32.1.0.2.0.0.0.0	32.1.0.2.0.0.0.0	NA	NA	NA	32.1.0.2.0.0.0.0
bbgw	Bacteria	0200	NA	NA	31	NA	NA	NA	NA	32.1.0.2.0.0.0	32.1.0.2.0.0.0	NA	NA	NA	NA	NA	NA	NA	NA	NA	NA	NA	NA	NA	NA	NA	NA	NA	NA	NA	32.1.0.2.0.0.0	32.1.0.2.0.0.0	NA	NA	32.1.0.2.0.0.0	NA	32.1.0.2.0.0.0	NA	32.1.0.2.0.0.0	32.1.0.2.0.0.0	NA	NA	0.6.0.0.2.0.0.1	32.1.0.2.0.0.0	32.1.0.2.0.0.0	NA	NA	32.1.0.2.0.0.0	32.1.0.2.0.0.0
bbh	Bacteria	0201	0.2.1.0	NA	31	0.2.1.0	0.2.1.0	NA	90	32.1.0.2.0.0.0	32.1.0.2.0.0.0	0.6.0.0.2.0.1.0	0.6.0.0.2.0.1.0	0.2.1.0	0.2.1.0	0.2.1.0	NA	0.2.1.0	NA	NA	NA	NA	0.2.1.0	NA	0.2.1.0	NA	NA	32.0.0.1.0.1.0.1	32.0.0.1.0.1.0.1	NA	32.1.0.2.0.0.0	32.1.0.2.0.0.0	NA	NA	32.1.0.2.0.0.0	NA	32.1.0.2.0.0.0	NA	32.1.0.2.0.0.0	32.1.0.2.0.0.0	NA	NA	NA	32.1.0.2.0.0.0	32.1.0.2.0.0.0	NA	NA	32.1.0.2.0.0.0	32.1.0.2.0.0.0
bbi	Bacteria	0198	0.6.0.0.0.0.0.0	NA	31	NA	NA	NA	NA	32.1.0.2.0.0.0	32.1.0.2.0.0.0	0.6.0.0.2.0.1.0	0.6.0.0.2.0.1.0	0.2.0.0.0.0	0.2.0.0.0.0	NA	NA	NA	NA	NA	NA	NA	0.2.0.0.0.0	NA	0.2.0.0.0.0	NA	NA	32.0.0.1.0.1.0	32.0.0.1.0.1.0	NA	32.1.0.2.0.0.0	32.1.0.2.0.0.0	NA	NA	32.1.0.2.0.0.0	NA	32.1.0.2.0.0.0	NA	32.1.0.2.0.0.0	32.1.0.2.0.0.0	NA	NA	NA	32.1.0.2.0.0.0	32.1.0.2.0.0.0	NA	NA	32.1.0.2.0.0.0	32.1.0.2.0.0.0
bbj	Bacteria	0182	NA	NA	31	NA	NA	NA	NA	32.0.0.1.0.1.1.0.1.0	32.0.0.1.0.1.1.0.1.0	0.6.0.0.2.0.1.0	0.6.0.0.2.0.1.0	NA	NA	NA	NA	NA	NA	NA	NA	NA	NA	NA	NA	NA	NA	NA	NA	NA	32.0.0.1.0.1.1.0.1.0	32.0.0.1.0.1.1.0.1.0	NA	NA	32.0.0.1.0.1.1.0.1.0	NA	32.0.0.1.0.1.1.0.1.0	NA	32.0.0.1.0.1.1.0.1.0	32.0.0.1.0.1.1.0.1.0	NA	NA	NA	32.0.0.1.0.1.1.0.1.0	32.0.0.1.0.1.1.0.1.0	NA	NA	32.0.0.1.0.1.1.0.1.0	NA
bbk	Bacteria	0202	0.6.0.0.0.0.0	NA	NA	NA	0.2.1.0.0.0	NA	NA	32.0.0.1.0.1.1.0.1.0	32.0.0.1.0.1.1.0.1.0	NA	NA	0.2.0.0.0.0	0.2.0.0.0.0	NA	NA	NA	NA	NA	NA	NA	0.2.0.0.0.0	NA	0.2.0.0.0.0	NA	NA	32.0.0.1.0.1.0.1	32.0.0.1.0.1.0.1	NA	32.0.0.1.0.1.1.0.1.0	32.0.0.1.0.1.1.0.1.0	NA	NA	32.0.0.1.0.1.1.0.1.0	NA	32.0.0.1.0.1.1.0.1.0	NA	32.0.0.1.0.1.1.0.1.0	32.0.0.1.0.1.1.0.1.0	NA	NA	NA	32.0.0.1.0.1.1.0.1.0	32.0.0.1.0.1.1.0.1.0	NA	NA	32.0.0.1.0.1.1.0.1.0	NA
bbl	Bacteria	0199	0.6.0.0.0.0.0	NA	NA	NA	NA	91	NA	32.1.0.2.0.0.0.0	32.1.0.2.0.0.0.0	NA	NA	NA	NA	NA	NA	NA	NA	NA	NA	NA	NA	NA	NA	NA	NA	NA	NA	NA	32.1.0.2.0.0.0.0	32.1.0.2.0.0.0.0	NA	NA	32.1.0.2.0.0.0.0	NA	32.1.0.2.0.0.0.0	NA	32.1.0.2.0.0.0.0	32.1.0.2.0.0.0.0	NA	NA	NA	32.1.0.2.0.0.0.0	32.1.0.2.0.0.0.0	NA	NA	NA	32.1.0.2.0.0.0.0
bbm	Bacteria	0201	0.2.1.0	NA	31	0.2.1.0	0.2.1.0	NA	90	32.1.0.2.0.0.0	32.1.0.2.0.0.0	0.6.0.0.2.0.1.0	0.6.0.0.2.0.1.0	0.2.1.0	0.2.1.0	0.2.1.0	NA	0.2.1.0	NA	NA	NA	NA	0.2.1.0	NA	0.2.1.0	NA	NA	32.0.0.1.0.1.0.1	32.0.0.1.0.1.0.1	NA	32.1.0.2.0.0.0	32.1.0.2.0.0.0	NA	NA	32.1.0.2.0.0.0	NA	32.1.0.2.0.0.0	NA	32.1.0.2.0.0.0	32.1.0.2.0.0.0	NA	NA	NA	32.1.0.2.0.0.0	32.1.0.2.0.0.0	NA	NA	32.1.0.2.0.0.0	32.1.0.2.0.0.0
bbn	Bacteria	0182	NA	NA	31	NA	NA	NA	NA	32.0.0.1.0.1.1.0.1.0	32.0.0.1.0.1.1.0.1.0	0.6.0.0.2.0.1.0	0.6.0.0.2.0.1.0	NA	NA	NA	NA	NA	NA	NA	NA	NA	NA	NA	NA	NA	NA	NA	NA	NA	32.0.0.1.0.1.1.0.1.0	32.0.0.1.0.1.1.0.1.0	NA	NA	32.0.0.1.0.1.1.0.1.0	NA	32.0.0.1.0.1.1.0.1.0	NA	32.0.0.1.0.1.1.0.1.0	32.0.0.1.0.1.1.0.1.0	NA	NA	NA	32.0.0.1.0.1.1.0.1.0	32.0.0.1.0.1.1.0.1.0	NA	NA	32.0.0.1.0.1.1.0.1.0	NA
bbo	Protists	0203	NA	NA	31	NA	0.2.1.0.0.0	91	NA	32.0.0.1.0.1.1.0.1.0	32.0.0.1.0.1.1.0.1.0	NA	NA	NA	NA	NA	NA	NA	NA	NA	NA	NA	NA	NA	NA	NA	NA	NA	NA	NA	32.0.0.1.0.1.1.0.1.0	32.0.0.1.0.1.1.0.1.0	NA	NA	32.0.0.1.0.1.1.0.1.0	NA	32.0.0.1.0.1.1.0.1.0	NA	32.0.0.1.0.1.1.0.1.0	32.0.0.1.0.1.1.0.1.0	NA	NA	NA	32.0.0.1.0.1.1.0.1.0	32.0.0.1.0.1.1.0.1.0	NA	NA	32.0.0.1.0.1.1.0.1.0	NA
bbp	Bacteria	0198	0.6.0.0.0.0.0.0	NA	31	NA	NA	NA	NA	32.1.0.2.0.0.0	32.1.0.2.0.0.0	0.6.0.0.2.0.1.0	0.6.0.0.2.0.1.0	0.2.0.0.0.0	0.2.0.0.0.0	NA	NA	NA	NA	NA	NA	NA	0.2.0.0.0.0	NA	0.2.0.0.0.0	NA	NA	32.0.0.1.0.1.0	32.0.0.1.0.1.0	NA	32.1.0.2.0.0.0	32.1.0.2.0.0.0	NA	NA	32.1.0.2.0.0.0	NA	32.1.0.2.0.0.0	NA	32.1.0.2.0.0.0	32.1.0.2.0.0.0	NA	NA	NA	32.1.0.2.0.0.0	32.1.0.2.0.0.0	NA	NA	32.1.0.2.0.0.0	32.1.0.2.0.0.0
bbq	Bacteria	0199	0.6.0.0.0.0.0	NA	NA	NA	NA	91	NA	32.1.0.2.0.0.0.0	32.1.0.2.0.0.0.0	NA	NA	NA	NA	NA	NA	NA	NA	NA	NA	NA	NA	NA	NA	NA	NA	NA	NA	NA	32.1.0.2.0.0.0.0	32.1.0.2.0.0.0.0	NA	NA	32.1.0.2.0.0.0.0	NA	32.1.0.2.0.0.0.0	NA	32.1.0.2.0.0.0.0	32.1.0.2.0.0.0.0	NA	NA	NA	32.1.0.2.0.0.0.0	32.1.0.2.0.0.0.0	NA	NA	NA	32.1.0.2.0.0.0.0
bbr	Bacteria	0201	0.2.1.0	NA	31	0.2.1.0	0.2.1.0	NA	90	32.1.0.2.0.0.0	32.1.0.2.0.0.0	0.6.0.0.2.0.1.0	0.6.0.0.2.0.1.0	0.2.1.0	0.2.1.0	0.2.1.0	NA	0.2.1.0	NA	NA	NA	NA	0.2.1.0	NA	0.2.1.0	NA	NA	32.0.0.1.0.1.0.1	32.0.0.1.0.1.0.1	NA	32.1.0.2.0.0.0	32.1.0.2.0.0.0	NA	NA	32.1.0.2.0.0.0	NA	32.1.0.2.0.0.0	NA	32.1.0.2.0.0.0	32.1.0.2.0.0.0	NA	NA	NA	32.1.0.2.0.0.0	32.1.0.2.0.0.0	NA	NA	32.1.0.2.0.0.0	32.1.0.2.0.0.0
bbrc	Bacteria	0204	NA	NA	31	NA	NA	NA	NA	32.1.0.2.0.0.0	32.1.0.2.0.0.0	0.6.0.0.2.0.1.0	0.6.0.0.2.0.1.0	0.2.0.0.0.0	0.2.0.0.0.0	NA	NA	NA	NA	NA	NA	NA	0.2.0.0.0.0	NA	0.2.0.0.0.0	NA	NA	32.0.0.1.0.1.0	32.0.0.1.0.1.0	NA	32.1.0.2.0.0.0	32.1.0.2.0.0.0	NA	NA	32.1.0.2.0.0.0	NA	32.1.0.2.0.0.0	NA	32.1.0.2.0.0.0	32.1.0.2.0.0.0	NA	NA	NA	32.1.0.2.0.0.0	32.1.0.2.0.0.0	NA	NA	32.1.0.2.0.0.0	32.1.0.2.0.0.0
bbre	Bacteria	0205	NA	NA	31	NA	NA	NA	NA	32.1.0.2.0.0.0	32.1.0.2.0.0.0	0.6.0.0.2.0.1.0	0.6.0.0.2.0.1.0	0.2.0.0.0.0	0.2.0.0.0.0	NA	NA	NA	NA	NA	NA	NA	0.2.0.0.0.0	NA	0.2.0.0.0.0	NA	NA	32.0.0.1.0.1.0	32.0.0.1.0.1.0	NA	32.1.0.2.0.0.0	32.1.0.2.0.0.0	NA	NA	32.1.0.2.0.0.0	NA	32.1.0.2.0.0.0	NA	32.1.0.2.0.0.0	32.1.0.2.0.0.0	NA	NA	NA	32.1.0.2.0.0.0	32.1.0.2.0.0.0	NA	NA	32.1.0.2.0.0.0	32.1.0.2.0.0.0
bbrj	Bacteria	0204	NA	NA	31	NA	NA	NA	NA	32.1.0.2.0.0.0	32.1.0.2.0.0.0	0.6.0.0.2.0.1.0	0.6.0.0.2.0.1.0	0.2.0.0.0.0	0.2.0.0.0.0	NA	NA	NA	NA	NA	NA	NA	0.2.0.0.0.0	NA	0.2.0.0.0.0	NA	NA	32.0.0.1.0.1.0	32.0.0.1.0.1.0	NA	32.1.0.2.0.0.0	32.1.0.2.0.0.0	NA	NA	32.1.0.2.0.0.0	NA	32.1.0.2.0.0.0	NA	32.1.0.2.0.0.0	32.1.0.2.0.0.0	NA	NA	NA	32.1.0.2.0.0.0	32.1.0.2.0.0.0	NA	NA	32.1.0.2.0.0.0	32.1.0.2.0.0.0
bbrn	Bacteria	0205	NA	NA	31	NA	NA	NA	NA	32.1.0.2.0.0.0	32.1.0.2.0.0.0	0.6.0.0.2.0.1.0	0.6.0.0.2.0.1.0	0.2.0.0.0.0	0.2.0.0.0.0	NA	NA	NA	NA	NA	NA	NA	0.2.0.0.0.0	NA	0.2.0.0.0.0	NA	NA	32.0.0.1.0.1.0	32.0.0.1.0.1.0	NA	32.1.0.2.0.0.0	32.1.0.2.0.0.0	NA	NA	32.1.0.2.0.0.0	NA	32.1.0.2.0.0.0	NA	32.1.0.2.0.0.0	32.1.0.2.0.0.0	NA	NA	NA	32.1.0.2.0.0.0	32.1.0.2.0.0.0	NA	NA	32.1.0.2.0.0.0	32.1.0.2.0.0.0
bbrs	Bacteria	0204	NA	NA	31	NA	NA	NA	NA	32.1.0.2.0.0.0	32.1.0.2.0.0.0	0.6.0.0.2.0.1.0	0.6.0.0.2.0.1.0	0.2.0.0.0.0	0.2.0.0.0.0	NA	NA	NA	NA	NA	NA	NA	0.2.0.0.0.0	NA	0.2.0.0.0.0	NA	NA	32.0.0.1.0.1.0	32.0.0.1.0.1.0	NA	32.1.0.2.0.0.0	32.1.0.2.0.0.0	NA	NA	32.1.0.2.0.0.0	NA	32.1.0.2.0.0.0	NA	32.1.0.2.0.0.0	32.1.0.2.0.0.0	NA	NA	NA	32.1.0.2.0.0.0	32.1.0.2.0.0.0	NA	NA	32.1.0.2.0.0.0	32.1.0.2.0.0.0
bbru	Bacteria	0204	NA	NA	31	NA	NA	NA	NA	32.1.0.2.0.0.0	32.1.0.2.0.0.0	0.6.0.0.2.0.1.0	0.6.0.0.2.0.1.0	0.2.0.0.0.0	0.2.0.0.0.0	NA	NA	NA	NA	NA	NA	NA	0.2.0.0.0.0	NA	0.2.0.0.0.0	NA	NA	32.0.0.1.0.1.0	32.0.0.1.0.1.0	NA	32.1.0.2.0.0.0	32.1.0.2.0.0.0	NA	NA	32.1.0.2.0.0.0	NA	32.1.0.2.0.0.0	NA	32.1.0.2.0.0.0	32.1.0.2.0.0.0	NA	NA	NA	32.1.0.2.0.0.0	32.1.0.2.0.0.0	NA	NA	32.1.0.2.0.0.0	32.1.0.2.0.0.0
bbrv	Bacteria	0205	NA	NA	31	NA	NA	NA	NA	32.1.0.2.0.0.0	32.1.0.2.0.0.0	0.6.0.0.2.0.1.0	0.6.0.0.2.0.1.0	0.2.0.0.0.0	0.2.0.0.0.0	NA	NA	NA	NA	NA	NA	NA	0.2.0.0.0.0	NA	0.2.0.0.0.0	NA	NA	32.0.0.1.0.1.0	32.0.0.1.0.1.0	NA	32.1.0.2.0.0.0	32.1.0.2.0.0.0	NA	NA	32.1.0.2.0.0.0	NA	32.1.0.2.0.0.0	NA	32.1.0.2.0.0.0	32.1.0.2.0.0.0	NA	NA	NA	32.1.0.2.0.0.0	32.1.0.2.0.0.0	NA	NA	32.1.0.2.0.0.0	32.1.0.2.0.0.0
bbs	Bacteria	0182	NA	NA	31	NA	NA	NA	NA	32.0.0.1.0.1.1.0.1.0	32.0.0.1.0.1.1.0.1.0	0.6.0.0.2.0.1.0	0.6.0.0.2.0.1.0	NA	NA	NA	NA	NA	NA	NA	NA	NA	NA	NA	NA	NA	NA	NA	NA	NA	32.0.0.1.0.1.1.0.1.0	32.0.0.1.0.1.1.0.1.0	NA	NA	32.0.0.1.0.1.1.0.1.0	NA	32.0.0.1.0.1.1.0.1.0	NA	32.0.0.1.0.1.1.0.1.0	32.0.0.1.0.1.1.0.1.0	NA	NA	NA	32.0.0.1.0.1.1.0.1.0	32.0.0.1.0.1.1.0.1.0	NA	NA	32.0.0.1.0.1.1.0.1.0	NA
bbt	Bacteria	0117	0.6.0.0.0.0.0	NA	31	NA	0.2.1.0.0.0	91	NA	32.1.0.1.0	32.1.0.1.0	NA	NA	0.2.0.0	0.2.0.0	0.2.0.0	NA	0.2.0.0	NA	NA	NA	NA	0.2.0.0	NA	0.2.0.0	NA	NA	32.1.0.1.0	32.1.0.1.0	NA	32.1.0.1.0	32.1.0.1.0	NA	NA	32.1.0.1.0	NA	32.1.0.1.0	NA	32.1.0.1.0	32.1.0.1.0	NA	NA	0.6.0.0.2.0.0.1	32.1.0.1.0	32.1.0.1.0	NA	NA	32.1.0.1.0	32.1.0.1.0
bbu	Bacteria	0182	NA	NA	31	NA	NA	NA	NA	32.0.0.1.0.1.1.0.1.0	32.0.0.1.0.1.1.0.1.0	0.6.0.0.2.0.1.0	0.6.0.0.2.0.1.0	NA	NA	NA	NA	NA	NA	NA	NA	NA	NA	NA	NA	NA	NA	NA	NA	NA	32.0.0.1.0.1.1.0.1.0	32.0.0.1.0.1.1.0.1.0	NA	NA	32.0.0.1.0.1.1.0.1.0	NA	32.0.0.1.0.1.1.0.1.0	NA	32.0.0.1.0.1.1.0.1.0	32.0.0.1.0.1.1.0.1.0	NA	NA	NA	32.0.0.1.0.1.1.0.1.0	32.0.0.1.0.1.1.0.1.0	NA	NA	32.0.0.1.0.1.1.0.1.0	NA
bbur	Bacteria	0182	NA	NA	31	NA	NA	NA	NA	32.0.0.1.0.1.1.0.1.0	32.0.0.1.0.1.1.0.1.0	0.6.0.0.2.0.1.0	0.6.0.0.2.0.1.0	NA	NA	NA	NA	NA	NA	NA	NA	NA	NA	NA	NA	NA	NA	NA	NA	NA	32.0.0.1.0.1.1.0.1.0	32.0.0.1.0.1.1.0.1.0	NA	NA	32.0.0.1.0.1.1.0.1.0	NA	32.0.0.1.0.1.1.0.1.0	NA	32.0.0.1.0.1.1.0.1.0	32.0.0.1.0.1.1.0.1.0	NA	NA	NA	32.0.0.1.0.1.1.0.1.0	32.0.0.1.0.1.1.0.1.0	NA	NA	32.0.0.1.0.1.1.0.1.0	NA
bbv	Bacteria	0204	NA	NA	31	NA	NA	NA	NA	32.1.0.2.0.0.0	32.1.0.2.0.0.0	0.6.0.0.2.0.1.0	0.6.0.0.2.0.1.0	0.2.0.0.0.0	0.2.0.0.0.0	NA	NA	NA	NA	NA	NA	NA	0.2.0.0.0.0	NA	0.2.0.0.0.0	NA	NA	32.0.0.1.0.1.0	32.0.0.1.0.1.0	NA	32.1.0.2.0.0.0	32.1.0.2.0.0.0	NA	NA	32.1.0.2.0.0.0	NA	32.1.0.2.0.0.0	NA	32.1.0.2.0.0.0	32.1.0.2.0.0.0	NA	NA	NA	32.1.0.2.0.0.0	32.1.0.2.0.0.0	NA	NA	32.1.0.2.0.0.0	32.1.0.2.0.0.0
bbw	Bacteria	0206	0.6.0.0.0.0.0	NA	31	NA	0.2.1.0.0.0	NA	NA	32.0.0.1.0.1.1	32.0.0.1.0.1.1	NA	NA	0.2.0.0.0.0	0.2.0.0.0.0	NA	NA	NA	NA	NA	NA	NA	0.2.0.0.0.0	NA	0.2.0.0.0.0	NA	NA	32.0.0.1.0.1.1	32.0.0.1.0.1.1	NA	32.0.0.1.0.1.1	32.0.0.1.0.1.1	NA	NA	32.0.0.1.0.1.1	NA	32.0.0.1.0.1.1	NA	32.0.0.1.0.1.1	32.0.0.1.0.1.1	NA	NA	NA	32.0.0.1.0.1.1	32.0.0.1.0.1.1	NA	NA	32.0.0.1.0.1.1	NA
bbx	Bacteria	0201	0.2.1.0	NA	31	0.2.1.0	0.2.1.0	NA	90	32.1.0.2.0.0.0	32.1.0.2.0.0.0	0.6.0.0.2.0.1.0	0.6.0.0.2.0.1.0	0.2.1.0	0.2.1.0	0.2.1.0	NA	0.2.1.0	NA	NA	NA	NA	0.2.1.0	NA	0.2.1.0	NA	NA	32.0.0.1.0.1.0.1	32.0.0.1.0.1.0.1	NA	32.1.0.2.0.0.0	32.1.0.2.0.0.0	NA	NA	32.1.0.2.0.0.0	NA	32.1.0.2.0.0.0	NA	32.1.0.2.0.0.0	32.1.0.2.0.0.0	NA	NA	NA	32.1.0.2.0.0.0	32.1.0.2.0.0.0	NA	NA	32.1.0.2.0.0.0	32.1.0.2.0.0.0
bby	Bacteria	0207	0.6.0.0.0.0.0	NA	31	NA	0.2.1.0.0.0	91	NA	32.1.0.1	32.1.0.1	0.6.0.0.2.0.1.0	0.6.0.0.2.0.1.0	0.2.0.0.0.0	0.2.0.0.0.0	NA	NA	NA	NA	NA	NA	NA	0.2.0.0.0.0	NA	0.2.0.0.0.0	NA	NA	32.1.0.1	32.1.0.1	NA	32.1.0.1	32.1.0.1	32.1.0.1	NA	32.1.0.1	NA	32.1.0.1	NA	32.1.0.1	32.1.0.1	NA	NA	0.6.0.0.2.0.0.1	32.1.0.1	32.1.0.1	NA	NA	32.1.0.1	32.1.0.1
bbz	Bacteria	0182	NA	NA	31	NA	NA	NA	NA	32.0.0.1.0.1.1.0.1.0	32.0.0.1.0.1.1.0.1.0	0.6.0.0.2.0.1.0	0.6.0.0.2.0.1.0	NA	NA	NA	NA	NA	NA	NA	NA	NA	NA	NA	NA	NA	NA	NA	NA	NA	32.0.0.1.0.1.1.0.1.0	32.0.0.1.0.1.1.0.1.0	NA	NA	32.0.0.1.0.1.1.0.1.0	NA	32.0.0.1.0.1.1.0.1.0	NA	32.0.0.1.0.1.1.0.1.0	32.0.0.1.0.1.1.0.1.0	NA	NA	NA	32.0.0.1.0.1.1.0.1.0	32.0.0.1.0.1.1.0.1.0	NA	NA	32.0.0.1.0.1.1.0.1.0	NA
bca	Bacteria	0207	0.6.0.0.0.0.0	NA	31	NA	0.2.1.0.0.0	91	NA	32.1.0.1	32.1.0.1	0.6.0.0.2.0.1.0	0.6.0.0.2.0.1.0	0.2.0.0.0.0	0.2.0.0.0.0	NA	NA	NA	NA	NA	NA	NA	0.2.0.0.0.0	NA	0.2.0.0.0.0	NA	NA	32.1.0.1	32.1.0.1	NA	32.1.0.1	32.1.0.1	32.1.0.1	NA	32.1.0.1	NA	32.1.0.1	NA	32.1.0.1	32.1.0.1	NA	NA	0.6.0.0.2.0.0.1	32.1.0.1	32.1.0.1	NA	NA	32.1.0.1	32.1.0.1
bcai	Bacteria	0208	0.6.0.0.0.0.0	NA	31	NA	0.2.1.0.0.0	NA	90	32.1.0.2.0.0.0	32.1.0.2.0.0.0	NA	NA	0.2.0.0	0.2.0.0	0.2.0.0	NA	0.2.0.0	NA	NA	NA	NA	0.2.0.0	NA	0.2.0.0	NA	NA	32.0.0.1.0.1.0.1	32.0.0.1.0.1.0.1	NA	32.1.0.2.0.0.0	32.1.0.2.0.0.0	NA	NA	32.1.0.2.0.0.0	NA	32.1.0.2.0.0.0	NA	32.1.0.2.0.0.0	32.1.0.2.0.0.0	NA	NA	NA	32.1.0.2.0.0.0	32.1.0.2.0.0.0	NA	NA	32.1.0.2.0.0.0	32.1.0.2.0.0.0
bcar	Bacteria	0156	0.6.0.0.0.0.0	NA	31	NA	0.2.1.0.0.0	91	NA	32.1.0.2.0.0.0	32.1.0.2.0.0.0	NA	NA	0.2.0.0.0	0.2.0.0.0	0.2.0.0.0	NA	0.2.0.0.0	NA	NA	NA	NA	0.2.0.0.0	NA	0.2.0.0.0	NA	NA	32.0.0.1.0.1.0.1	32.0.0.1.0.1.0.1	NA	32.1.0.2.0.0.0	32.1.0.2.0.0.0	NA	NA	32.1.0.2.0.0.0	NA	32.1.0.2.0.0.0	NA	32.1.0.2.0.0.0	32.1.0.2.0.0.0	NA	NA	NA	32.1.0.2.0.0.0	32.1.0.2.0.0.0	NA	NA	32.1.0.2.0.0.0	32.1.0.2.0.0.0
bcas	Bacteria	0209	0.6.0.0.0.0.0	NA	31	NA	0.2.1.0.0.0	91	NA	32.0.0.1.0.1.1.0.1.0	32.0.0.1.0.1.1.0.1.0	NA	NA	0.2.0.0.0	0.2.0.0.0	0.2.0.0.0	NA	0.2.0.0.0	NA	NA	NA	NA	0.2.0.0.0	NA	0.2.0.0.0	NA	NA	32.0.0.1.0.1.0.1	32.0.0.1.0.1.0.1	NA	32.0.0.1.0.1.1.0.1.0	32.0.0.1.0.1.1.0.1.0	NA	NA	32.0.0.1.0.1.1.0.1.0	NA	32.0.0.1.0.1.1.0.1.0	NA	32.0.0.1.0.1.1.0.1.0	32.0.0.1.0.1.1.0.1.0	NA	NA	NA	32.0.0.1.0.1.1.0.1.0	32.0.0.1.0.1.1.0.1.0	NA	NA	32.0.0.1.0.1.1.0.1.0	NA
bcat	Bacteria	0210	NA	NA	31	NA	NA	NA	NA	32.1.0.2.0.0.0	32.1.0.2.0.0.0	0.6.0.0.2.0.1.0	0.6.0.0.2.0.1.0	NA	NA	NA	NA	NA	NA	NA	NA	NA	0.2.0.0.0.0.0	NA	0.2.0.0.0.0.0	NA	NA	32.0.0.1.0.1.0	32.0.0.1.0.1.0	NA	32.1.0.2.0.0.0	32.1.0.2.0.0.0	NA	NA	32.1.0.2.0.0.0	NA	32.1.0.2.0.0.0	NA	32.1.0.2.0.0.0	32.1.0.2.0.0.0	NA	NA	NA	32.1.0.2.0.0.0	32.1.0.2.0.0.0	NA	NA	32.1.0.2.0.0.0	32.1.0.2.0.0.0
bcb	Bacteria	0183	0.6.0.0.0.0.0	NA	31	NA	0.2.1.0.0.0	91	NA	32.1.0.1	32.1.0.1	0.6.0.0.2.0.1.0	0.6.0.0.2.0.1.0	0.2.0.0.0.0	0.2.0.0.0.0	NA	NA	NA	NA	NA	NA	NA	0.2.0.0.0.0	NA	0.2.0.0.0.0	NA	NA	32.1.0.1	32.1.0.1	NA	32.1.0.1	32.1.0.1	32.1.0.1	NA	32.1.0.1	NA	32.1.0.1	NA	32.1.0.1	32.1.0.1	NA	NA	0.6.0.0.2.0.0.1	32.1.0.1	32.1.0.1	NA	NA	32.1.0.1	32.1.0.1
bcc	Bacteria	0211	0.6.0.0.0.0.0	NA	31	NA	NA	NA	NA	32.0.0.1.0.1.1.0.1.0	32.0.0.1.0.1.1.0.1.0	NA	NA	NA	NA	NA	NA	NA	NA	NA	NA	NA	NA	NA	NA	NA	NA	NA	NA	NA	32.0.0.1.0.1.1.0.1.0	32.0.0.1.0.1.1.0.1.0	NA	NA	32.0.0.1.0.1.1.0.1.0	NA	32.0.0.1.0.1.1.0.1.0	NA	32.0.0.1.0.1.1.0.1.0	32.0.0.1.0.1.1.0.1.0	NA	NA	NA	32.0.0.1.0.1.1.0.1.0	32.0.0.1.0.1.1.0.1.0	NA	NA	32.0.0.1.0.1.1.0.1.0	NA
bcd	Bacteria	0126	0.6.0.0.0.0.0	NA	NA	NA	0.2.1.0.0.0	NA	NA	32.0.0.1.0.1.1.0.1.0	32.0.0.1.0.1.1.0.1.0	NA	NA	0.2.0.0.0.0.1	0.2.0.0.0.0.1	NA	NA	NA	NA	NA	NA	NA	NA	NA	NA	NA	NA	32.0.0.1.0.1.0.1	32.0.0.1.0.1.0.1	NA	32.0.0.1.0.1.1.0.1.0	32.0.0.1.0.1.1.0.1.0	NA	NA	32.0.0.1.0.1.1.0.1.0	NA	32.0.0.1.0.1.1.0.1.0	NA	32.0.0.1.0.1.1.0.1.0	32.0.0.1.0.1.1.0.1.0	NA	NA	NA	32.0.0.1.0.1.1.0.1.0	32.0.0.1.0.1.1.0.1.0	NA	NA	32.0.0.1.0.1.1.0.1.0	NA
bce	Bacteria	0212	0.6.0.0.0.0.0	NA	31	NA	0.2.1.0.0.0	91	NA	32.1.0.1.0.1.1.0	32.1.0.1.0.1.1.0	0.6.0.0.2.0.1.0	0.6.0.0.2.0.1.0	0.2.0.0.0.0	0.2.0.0.0.0	NA	NA	NA	NA	NA	NA	NA	0.2.0.0.0.0	NA	0.2.0.0.0.0	NA	NA	32.0.0.1.0.1.1.1	32.0.0.1.0.1.1.1	NA	NA	NA	32.1.0.0.1.0.0.0.0	NA	32.0.0.1.0.1.1.1	NA	32.0.0.1.0.1.1.1	NA	32.0.0.1.0.1.1.1	32.0.0.1.0.1.1.1	NA	NA	0.6.0.0.2.0.0.1	NA	NA	NA	NA	32.1.0.1.0.1.1.0	32.1.0.1.0.1.1.0
bced	Bacteria	0174	0.6.0.0.0.0.0	NA	31	NA	0.2.1.0.0.0	NA	90	32.1.0.1.0	32.1.0.1.0	NA	NA	0.2.0.0	0.2.0.0	0.2.0.0	NA	0.2.0.0	NA	NA	NA	NA	0.2.0.0	NA	0.2.0.0	NA	NA	32.1.0.1.0	32.1.0.1.0	NA	32.1.0.1.0	32.1.0.1.0	NA	NA	32.1.0.1.0	NA	32.1.0.1.0	NA	32.1.0.1.0	32.1.0.1.0	NA	NA	NA	32.1.0.1.0	32.1.0.1.0	NA	NA	32.1.0.1.0	32.1.0.1.0
bcee	Bacteria	0213	0.6.0.0.0.0.0	NA	31	NA	0.2.1.0.0.0	91	NA	32.1.0.2.0.0.0	32.1.0.2.0.0.0	NA	NA	0.2.0.0.0.0	0.2.0.0.0.0	NA	NA	NA	NA	NA	NA	NA	0.2.0.0.0.0	NA	0.2.0.0.0.0	NA	NA	32.0.0.1.0.1.0.1	32.0.0.1.0.1.0.1	NA	32.1.0.2.0.0.0	32.1.0.2.0.0.0	NA	NA	32.1.0.2.0.0.0	NA	32.1.0.2.0.0.0	NA	32.1.0.2.0.0.0	32.1.0.2.0.0.0	NA	NA	NA	32.1.0.2.0.0.0	32.1.0.2.0.0.0	NA	NA	32.1.0.2.0.0.0	32.1.0.2.0.0.0
bcef	Bacteria	0207	0.6.0.0.0.0.0	NA	31	NA	0.2.1.0.0.0	91	NA	32.1.0.1	32.1.0.1	0.6.0.0.2.0.1.0	0.6.0.0.2.0.1.0	0.2.0.0.0.0	0.2.0.0.0.0	NA	NA	NA	NA	NA	NA	NA	0.2.0.0.0.0	NA	0.2.0.0.0.0	NA	NA	32.1.0.1	32.1.0.1	NA	32.1.0.1	32.1.0.1	32.1.0.1	NA	32.1.0.1	NA	32.1.0.1	NA	32.1.0.1	32.1.0.1	NA	NA	0.6.0.0.2.0.0.1	32.1.0.1	32.1.0.1	NA	NA	32.1.0.1	32.1.0.1
bcel	Bacteria	0214	NA	NA	31	NA	0.2.1.0.0.0	91	NA	32.1.0.1.0	32.1.0.1.0	NA	NA	NA	NA	NA	NA	NA	NA	NA	NA	NA	NA	NA	NA	NA	NA	32.1.0.1.0	32.1.0.1.0	NA	32.1.0.1.0	32.1.0.1.0	NA	NA	32.1.0.1.0	NA	32.1.0.1.0	NA	32.1.0.1.0	32.1.0.1.0	0.6.0.0.2.0.0	0.6.0.0.2.0.0	0.6.0.0.2.0.0	32.1.0.1.0	32.1.0.1.0	NA	NA	32.1.0.1.0	32.1.0.1.0
bcen	Bacteria	0185	0.6.0.0.0.0.0	NA	31	NA	0.2.1.0.0.0	NA	90	32.1.0.2.0.0.0	32.1.0.2.0.0.0	NA	NA	0.2.0.0	0.2.0.0	0.2.0.0	NA	0.2.0.0	NA	NA	NA	NA	0.2.0.0	NA	0.2.0.0	NA	NA	32.0.0.1.0.1.0.1	32.0.0.1.0.1.0.1	NA	32.1.0.2.0.0.0	32.1.0.2.0.0.0	NA	NA	32.1.0.2.0.0.0	NA	32.1.0.2.0.0.0	NA	32.1.0.2.0.0.0	32.1.0.2.0.0.0	NA	NA	NA	32.1.0.2.0.0.0	32.1.0.2.0.0.0	NA	NA	32.1.0.2.0.0.0	32.1.0.2.0.0.0
bceo	Bacteria	0185	0.6.0.0.0.0.0	NA	31	NA	0.2.1.0.0.0	NA	90	32.1.0.2.0.0.0	32.1.0.2.0.0.0	NA	NA	0.2.0.0	0.2.0.0	0.2.0.0	NA	0.2.0.0	NA	NA	NA	NA	0.2.0.0	NA	0.2.0.0	NA	NA	32.0.0.1.0.1.0.1	32.0.0.1.0.1.0.1	NA	32.1.0.2.0.0.0	32.1.0.2.0.0.0	NA	NA	32.1.0.2.0.0.0	NA	32.1.0.2.0.0.0	NA	32.1.0.2.0.0.0	32.1.0.2.0.0.0	NA	NA	NA	32.1.0.2.0.0.0	32.1.0.2.0.0.0	NA	NA	32.1.0.2.0.0.0	32.1.0.2.0.0.0
bcer	Bacteria	0183	0.6.0.0.0.0.0	NA	31	NA	0.2.1.0.0.0	91	NA	32.1.0.1	32.1.0.1	0.6.0.0.2.0.1.0	0.6.0.0.2.0.1.0	0.2.0.0.0.0	0.2.0.0.0.0	NA	NA	NA	NA	NA	NA	NA	0.2.0.0.0.0	NA	0.2.0.0.0.0	NA	NA	32.1.0.1	32.1.0.1	NA	32.1.0.1	32.1.0.1	32.1.0.1	NA	32.1.0.1	NA	32.1.0.1	NA	32.1.0.1	32.1.0.1	NA	NA	0.6.0.0.2.0.0.1	32.1.0.1	32.1.0.1	NA	NA	32.1.0.1	32.1.0.1
bcet	Bacteria	0156	0.6.0.0.0.0.0	NA	31	NA	0.2.1.0.0.0	91	NA	32.1.0.2.0.0.0	32.1.0.2.0.0.0	NA	NA	0.2.0.0.0	0.2.0.0.0	0.2.0.0.0	NA	0.2.0.0.0	NA	NA	NA	NA	0.2.0.0.0	NA	0.2.0.0.0	NA	NA	32.0.0.1.0.1.0.1	32.0.0.1.0.1.0.1	NA	32.1.0.2.0.0.0	32.1.0.2.0.0.0	NA	NA	32.1.0.2.0.0.0	NA	32.1.0.2.0.0.0	NA	32.1.0.2.0.0.0	32.1.0.2.0.0.0	NA	NA	NA	32.1.0.2.0.0.0	32.1.0.2.0.0.0	NA	NA	32.1.0.2.0.0.0	32.1.0.2.0.0.0
bcew	Bacteria	0174	0.6.0.0.0.0.0	NA	31	NA	0.2.1.0.0.0	NA	90	32.1.0.1.0	32.1.0.1.0	NA	NA	0.2.0.0	0.2.0.0	0.2.0.0	NA	0.2.0.0	NA	NA	NA	NA	0.2.0.0	NA	0.2.0.0	NA	NA	32.1.0.1.0	32.1.0.1.0	NA	32.1.0.1.0	32.1.0.1.0	NA	NA	32.1.0.1.0	NA	32.1.0.1.0	NA	32.1.0.1.0	32.1.0.1.0	NA	NA	NA	32.1.0.1.0	32.1.0.1.0	NA	NA	32.1.0.1.0	32.1.0.1.0
bcf	Bacteria	0183	0.6.0.0.0.0.0	NA	31	NA	0.2.1.0.0.0	91	NA	32.1.0.1	32.1.0.1	0.6.0.0.2.0.1.0	0.6.0.0.2.0.1.0	0.2.0.0.0.0	0.2.0.0.0.0	NA	NA	NA	NA	NA	NA	NA	0.2.0.0.0.0	NA	0.2.0.0.0.0	NA	NA	32.1.0.1	32.1.0.1	NA	32.1.0.1	32.1.0.1	32.1.0.1	NA	32.1.0.1	NA	32.1.0.1	NA	32.1.0.1	32.1.0.1	NA	NA	0.6.0.0.2.0.0.1	32.1.0.1	32.1.0.1	NA	NA	32.1.0.1	32.1.0.1
bcg	Bacteria	0183	0.6.0.0.0.0.0	NA	31	NA	0.2.1.0.0.0	91	NA	32.1.0.1	32.1.0.1	0.6.0.0.2.0.1.0	0.6.0.0.2.0.1.0	0.2.0.0.0.0	0.2.0.0.0.0	NA	NA	NA	NA	NA	NA	NA	0.2.0.0.0.0	NA	0.2.0.0.0.0	NA	NA	32.1.0.1	32.1.0.1	NA	32.1.0.1	32.1.0.1	32.1.0.1	NA	32.1.0.1	NA	32.1.0.1	NA	32.1.0.1	32.1.0.1	NA	NA	0.6.0.0.2.0.0.1	32.1.0.1	32.1.0.1	NA	NA	32.1.0.1	32.1.0.1
bch	Bacteria	0185	0.6.0.0.0.0.0	NA	31	NA	0.2.1.0.0.0	NA	90	32.1.0.2.0.0.0	32.1.0.2.0.0.0	NA	NA	0.2.0.0	0.2.0.0	0.2.0.0	NA	0.2.0.0	NA	NA	NA	NA	0.2.0.0	NA	0.2.0.0	NA	NA	32.0.0.1.0.1.0.1	32.0.0.1.0.1.0.1	NA	32.1.0.2.0.0.0	32.1.0.2.0.0.0	NA	NA	32.1.0.2.0.0.0	NA	32.1.0.2.0.0.0	NA	32.1.0.2.0.0.0	32.1.0.2.0.0.0	NA	NA	NA	32.1.0.2.0.0.0	32.1.0.2.0.0.0	NA	NA	32.1.0.2.0.0.0	32.1.0.2.0.0.0
bchi	Bacteria	0182	NA	NA	31	NA	NA	NA	NA	32.0.0.1.0.1.1.0.1.0	32.0.0.1.0.1.1.0.1.0	0.6.0.0.2.0.1.0	0.6.0.0.2.0.1.0	NA	NA	NA	NA	NA	NA	NA	NA	NA	NA	NA	NA	NA	NA	NA	NA	NA	32.0.0.1.0.1.1.0.1.0	32.0.0.1.0.1.1.0.1.0	NA	NA	32.0.0.1.0.1.1.0.1.0	NA	32.0.0.1.0.1.1.0.1.0	NA	32.0.0.1.0.1.1.0.1.0	32.0.0.1.0.1.1.0.1.0	NA	NA	NA	32.0.0.1.0.1.1.0.1.0	32.0.0.1.0.1.1.0.1.0	NA	NA	32.0.0.1.0.1.1.0.1.0	NA
bchr	Bacteria	0215	0.6.0.0.0.0.0	NA	31	NA	NA	NA	NA	32.0.0.1.0.1.1.0.1.0	32.0.0.1.0.1.1.0.1.0	NA	NA	NA	NA	NA	NA	NA	NA	NA	NA	NA	NA	NA	NA	NA	NA	32.0.0.1.0.1.0.1	32.0.0.1.0.1.0.1	NA	32.0.0.1.0.1.1.0.1.0	32.0.0.1.0.1.1.0.1.0	NA	NA	32.0.0.1.0.1.1.0.1.0	NA	32.0.0.1.0.1.1.0.1.0	NA	32.0.0.1.0.1.1.0.1.0	32.0.0.1.0.1.1.0.1.0	NA	NA	NA	32.0.0.1.0.1.1.0.1.0	32.0.0.1.0.1.1.0.1.0	NA	NA	32.0.0.1.0.1.1.0.1.0	NA
bci	Bacteria	0216	0.6.0.0.0.0	NA	31	NA	NA	91	NA	32.0.0.1.0.1.1.0.1.0	32.0.0.1.0.1.1.0.1.0	NA	NA	NA	NA	NA	NA	NA	NA	NA	NA	NA	NA	NA	NA	NA	NA	NA	NA	NA	32.0.0.1.0.1.1.0.1.0	32.0.0.1.0.1.1.0.1.0	NA	NA	32.0.0.1.0.1.1.0.1.0	NA	32.0.0.1.0.1.1.0.1.0	NA	32.0.0.1.0.1.1.0.1.0	32.0.0.1.0.1.1.0.1.0	0.6.0.0.0.0	0.6.0.0.0.0	NA	32.0.0.1.0.1.1.0.1.0	32.0.0.1.0.1.1.0.1.0	NA	NA	32.0.0.1.0.1.1.0.1.0	NA
bcib	Bacteria	0217	0.6.0.0.0.0	NA	31	NA	NA	91	NA	32.0.0.1.0.1.1.0.1.0	32.0.0.1.0.1.1.0.1.0	NA	NA	NA	NA	NA	NA	NA	NA	NA	NA	NA	NA	NA	NA	NA	NA	32.0.0.1.0.1.0.1	32.0.0.1.0.1.0.1	NA	32.0.0.1.0.1.1.0.1.0	32.0.0.1.0.1.1.0.1.0	NA	NA	32.0.0.1.0.1.1.0.1.0	NA	32.0.0.1.0.1.1.0.1.0	NA	32.0.0.1.0.1.1.0.1.0	32.0.0.1.0.1.1.0.1.0	0.6.0.0.0.0	0.6.0.0.0.0	NA	32.0.0.1.0.1.1.0.1.0	32.0.0.1.0.1.1.0.1.0	NA	NA	32.0.0.1.0.1.1.0.1.0	NA
bcj	Bacteria	0174	0.6.0.0.0.0.0	NA	31	NA	0.2.1.0.0.0	NA	90	32.1.0.1.0	32.1.0.1.0	NA	NA	0.2.0.0	0.2.0.0	0.2.0.0	NA	0.2.0.0	NA	NA	NA	NA	0.2.0.0	NA	0.2.0.0	NA	NA	32.1.0.1.0	32.1.0.1.0	NA	32.1.0.1.0	32.1.0.1.0	NA	NA	32.1.0.1.0	NA	32.1.0.1.0	NA	32.1.0.1.0	32.1.0.1.0	NA	NA	NA	32.1.0.1.0	32.1.0.1.0	NA	NA	32.1.0.1.0	32.1.0.1.0
bck	Bacteria	0175	0.6.0.0.0.0.0	NA	31	NA	0.2.1.0.0.0	91	NA	32.1.0.1.0.0	32.1.0.1.0.0	0.6.0.0.2.0.1.0	0.6.0.0.2.0.1.0	0.2.0.0.0.0	0.2.0.0.0.0	NA	NA	NA	NA	NA	NA	NA	0.2.0.0.0.0	NA	0.2.0.0.0.0	NA	NA	32.1.0.1.0.0	32.1.0.1.0.0	NA	32.1.0.1.0.0	32.1.0.1.0.0	NA	NA	32.1.0.1.0.0	NA	32.1.0.1.0.0	NA	32.1.0.1.0.0	32.1.0.1.0.0	NA	NA	NA	32.1.0.1.0.0	32.1.0.1.0.0	NA	NA	NA	32.1.0.1.0.0
bcl	Bacteria	0218	0.6.0.0.0.0.0	NA	31	NA	0.2.1.0.0.0	91	NA	32.1.0.1	32.1.0.1	0.6.0.0.2.0.1.0	0.6.0.0.2.0.1.0	0.2.0.0.0	0.2.0.0.0	0.2.0.0.0	NA	0.2.0.0.0	NA	NA	NA	NA	0.2.0.0.0	NA	0.2.0.0.0	NA	NA	32.1.0.1	32.1.0.1	NA	32.1.0.1	32.1.0.1	32.1.0.1	NA	32.1.0.1	NA	32.1.0.1	NA	32.1.0.1	32.1.0.1	NA	NA	NA	32.1.0.1	32.1.0.1	NA	NA	32.1.0.1	32.1.0.1
bcm	Bacteria	0185	0.6.0.0.0.0.0	NA	31	NA	0.2.1.0.0.0	NA	90	32.1.0.2.0.0.0	32.1.0.2.0.0.0	NA	NA	0.2.0.0	0.2.0.0	0.2.0.0	NA	0.2.0.0	NA	NA	NA	NA	0.2.0.0	NA	0.2.0.0	NA	NA	32.0.0.1.0.1.0.1	32.0.0.1.0.1.0.1	NA	32.1.0.2.0.0.0	32.1.0.2.0.0.0	NA	NA	32.1.0.2.0.0.0	NA	32.1.0.2.0.0.0	NA	32.1.0.2.0.0.0	32.1.0.2.0.0.0	NA	NA	NA	32.1.0.2.0.0.0	32.1.0.2.0.0.0	NA	NA	32.1.0.2.0.0.0	32.1.0.2.0.0.0
bcn	Bacteria	0185	0.6.0.0.0.0.0	NA	31	NA	0.2.1.0.0.0	NA	90	32.1.0.2.0.0.0	32.1.0.2.0.0.0	NA	NA	0.2.0.0	0.2.0.0	0.2.0.0	NA	0.2.0.0	NA	NA	NA	NA	0.2.0.0	NA	0.2.0.0	NA	NA	32.0.0.1.0.1.0.1	32.0.0.1.0.1.0.1	NA	32.1.0.2.0.0.0	32.1.0.2.0.0.0	NA	NA	32.1.0.2.0.0.0	NA	32.1.0.2.0.0.0	NA	32.1.0.2.0.0.0	32.1.0.2.0.0.0	NA	NA	NA	32.1.0.2.0.0.0	32.1.0.2.0.0.0	NA	NA	32.1.0.2.0.0.0	32.1.0.2.0.0.0
bco	Bacteria	0219	0.6.0.0	NA	31	NA	0.2.1.0.0.0	NA	NA	32.1.0.2.0.0.0	32.1.0.2.0.0.0	0.6.0.0	0.6.0.0	0.2.0.0.0.0	0.2.0.0.0.0	NA	NA	NA	NA	NA	NA	NA	0.2.0.0.0.0	NA	0.2.0.0.0.0	NA	NA	32.0.0.1.0.1.0.1	32.0.0.1.0.1.0.1	NA	32.1.0.2.0.0.0	32.1.0.2.0.0.0	NA	NA	32.1.0.2.0.0.0	NA	32.1.0.2.0.0.0	NA	32.1.0.2.0.0.0	32.1.0.2.0.0.0	0.6.0.0	0.6.0.0	0.6.0.0	32.1.0.2.0.0.0	32.1.0.2.0.0.0	NA	NA	32.1.0.2.0.0.0	32.1.0.2.0.0.0
bcoa	Bacteria	0220	0.6.0.0.0.0.0	NA	31	NA	0.2.1.0.0.0	91	NA	32.1.0.1.0	32.1.0.1.0	0.6.0.0.2.0.1.0	0.6.0.0.2.0.1.0	0.2.0.0.0.0	0.2.0.0.0.0	NA	NA	NA	NA	NA	NA	NA	0.2.0.0.0.0	NA	0.2.0.0.0.0	NA	NA	32.1.0.1.0	32.1.0.1.0	NA	32.1.0.1.0	32.1.0.1.0	NA	NA	32.1.0.1.0	NA	32.1.0.1.0	NA	32.1.0.1.0	32.1.0.1.0	NA	NA	NA	32.1.0.1.0	32.1.0.1.0	NA	NA	32.1.0.1.0	32.1.0.1.0
bcom	Fungi	0221	0.1.1	0.1.1	31	NA	0.1.1	91	NA	32.1.0.0.0	32.1.0.0.0	NA	NA	0.1.1	0.1.1	NA	0.1.1	NA	0.1.1	NA	NA	NA	0.1.1	NA	0.1.1	0.1.1	NA	32.1.0.0.0	32.1.0.0.0	NA	32.1.0.0.0	32.1.0.0.0	NA	NA	32.1.0.0.0	NA	32.1.0.0.0	NA	32.1.0.0.0	32.1.0.0.0	NA	NA	NA	32.1.0.0.0	32.1.0.0.0	NA	NA	NA	32.1.0.0.0
bcon	Bacteria	0174	0.6.0.0.0.0.0	NA	31	NA	0.2.1.0.0.0	NA	90	32.1.0.1.0	32.1.0.1.0	NA	NA	0.2.0.0	0.2.0.0	0.2.0.0	NA	0.2.0.0	NA	NA	NA	NA	0.2.0.0	NA	0.2.0.0	NA	NA	32.1.0.1.0	32.1.0.1.0	NA	32.1.0.1.0	32.1.0.1.0	NA	NA	32.1.0.1.0	NA	32.1.0.1.0	NA	32.1.0.1.0	32.1.0.1.0	NA	NA	NA	32.1.0.1.0	32.1.0.1.0	NA	NA	32.1.0.1.0	32.1.0.1.0
bcor	Bacteria	0179	NA	NA	31	NA	NA	NA	NA	32.1.0.2.0.0.0	32.1.0.2.0.0.0	0.6.0.0.2.0.1.0	0.6.0.0.2.0.1.0	NA	NA	NA	NA	NA	NA	NA	NA	NA	0.2.0.0.0.0.0	NA	0.2.0.0.0.0.0	NA	NA	32.0.0.1.0.1.0.1	32.0.0.1.0.1.0.1	NA	32.1.0.2.0.0.0	32.1.0.2.0.0.0	NA	NA	32.1.0.2.0.0.0	NA	32.1.0.2.0.0.0	NA	32.1.0.2.0.0.0	32.1.0.2.0.0.0	NA	NA	NA	32.1.0.2.0.0.0	32.1.0.2.0.0.0	NA	NA	32.1.0.2.0.0.0	32.1.0.2.0.0.0
bcp	Bacteria	0199	0.6.0.0.0.0.0	NA	NA	NA	NA	91	NA	32.1.0.2.0.0.0.0	32.1.0.2.0.0.0.0	NA	NA	NA	NA	NA	NA	NA	NA	NA	NA	NA	NA	NA	NA	NA	NA	NA	NA	NA	32.1.0.2.0.0.0.0	32.1.0.2.0.0.0.0	NA	NA	32.1.0.2.0.0.0.0	NA	32.1.0.2.0.0.0.0	NA	32.1.0.2.0.0.0.0	32.1.0.2.0.0.0.0	NA	NA	NA	32.1.0.2.0.0.0.0	32.1.0.2.0.0.0.0	NA	NA	NA	32.1.0.2.0.0.0.0
bcq	Bacteria	0183	0.6.0.0.0.0.0	NA	31	NA	0.2.1.0.0.0	91	NA	32.1.0.1	32.1.0.1	0.6.0.0.2.0.1.0	0.6.0.0.2.0.1.0	0.2.0.0.0.0	0.2.0.0.0.0	NA	NA	NA	NA	NA	NA	NA	0.2.0.0.0.0	NA	0.2.0.0.0.0	NA	NA	32.1.0.1	32.1.0.1	NA	32.1.0.1	32.1.0.1	32.1.0.1	NA	32.1.0.1	NA	32.1.0.1	NA	32.1.0.1	32.1.0.1	NA	NA	0.6.0.0.2.0.0.1	32.1.0.1	32.1.0.1	NA	NA	32.1.0.1	32.1.0.1
bcr	Bacteria	0183	0.6.0.0.0.0.0	NA	31	NA	0.2.1.0.0.0	91	NA	32.1.0.1	32.1.0.1	0.6.0.0.2.0.1.0	0.6.0.0.2.0.1.0	0.2.0.0.0.0	0.2.0.0.0.0	NA	NA	NA	NA	NA	NA	NA	0.2.0.0.0.0	NA	0.2.0.0.0.0	NA	NA	32.1.0.1	32.1.0.1	NA	32.1.0.1	32.1.0.1	32.1.0.1	NA	32.1.0.1	NA	32.1.0.1	NA	32.1.0.1	32.1.0.1	NA	NA	0.6.0.0.2.0.0.1	32.1.0.1	32.1.0.1	NA	NA	32.1.0.1	32.1.0.1
bcs	Bacteria	0209	0.6.0.0.0.0.0	NA	31	NA	0.2.1.0.0.0	91	NA	32.0.0.1.0.1.1.0.1.0	32.0.0.1.0.1.1.0.1.0	NA	NA	0.2.0.0.0	0.2.0.0.0	0.2.0.0.0	NA	0.2.0.0.0	NA	NA	NA	NA	0.2.0.0.0	NA	0.2.0.0.0	NA	NA	32.0.0.1.0.1.0.1	32.0.0.1.0.1.0.1	NA	32.0.0.1.0.1.1.0.1.0	32.0.0.1.0.1.1.0.1.0	NA	NA	32.0.0.1.0.1.1.0.1.0	NA	32.0.0.1.0.1.1.0.1.0	NA	32.0.0.1.0.1.1.0.1.0	32.0.0.1.0.1.1.0.1.0	NA	NA	NA	32.0.0.1.0.1.1.0.1.0	32.0.0.1.0.1.1.0.1.0	NA	NA	32.0.0.1.0.1.1.0.1.0	NA
bct	Bacteria	0222	0.6.0.0.0.0.0	NA	31	NA	0.2.1.0.0.0	NA	90	32.1.0.2.0.0.0	32.1.0.2.0.0.0	NA	NA	0.2.0.0.0	0.2.0.0.0	0.2.0.0.0	NA	0.2.0.0.0	NA	NA	NA	NA	0.2.0.0.0	NA	0.2.0.0.0	NA	NA	32.0.0.1.0.1.0.1	32.0.0.1.0.1.0.1	NA	32.1.0.2.0.0.0	32.1.0.2.0.0.0	NA	NA	32.1.0.2.0.0.0	NA	32.1.0.2.0.0.0	NA	32.1.0.2.0.0.0	32.1.0.2.0.0.0	NA	NA	NA	32.1.0.2.0.0.0	32.1.0.2.0.0.0	NA	NA	32.1.0.2.0.0.0	32.1.0.2.0.0.0
bcu	Bacteria	0183	0.6.0.0.0.0.0	NA	31	NA	0.2.1.0.0.0	91	NA	32.1.0.1	32.1.0.1	0.6.0.0.2.0.1.0	0.6.0.0.2.0.1.0	0.2.0.0.0.0	0.2.0.0.0.0	NA	NA	NA	NA	NA	NA	NA	0.2.0.0.0.0	NA	0.2.0.0.0.0	NA	NA	32.1.0.1	32.1.0.1	NA	32.1.0.1	32.1.0.1	32.1.0.1	NA	32.1.0.1	NA	32.1.0.1	NA	32.1.0.1	32.1.0.1	NA	NA	0.6.0.0.2.0.0.1	32.1.0.1	32.1.0.1	NA	NA	32.1.0.1	32.1.0.1
bcv	Bacteria	0223	0.6.0.0.0.0.0	NA	31	NA	0.2.1.0.0.0	NA	90	32.1.0.2.0.0.0	32.1.0.2.0.0.0	0.6.0.0.2.0.1.0	0.6.0.0.2.0.1.0	NA	NA	NA	NA	NA	NA	NA	NA	NA	0.2.0.0.0.0.0	NA	0.2.0.0.0.0.0	NA	NA	32.0.0.1.0.1.0.1	32.0.0.1.0.1.0.1	NA	32.1.0.2.0.0.0	32.1.0.2.0.0.0	NA	NA	32.1.0.2.0.0.0	NA	32.1.0.2.0.0.0	NA	32.1.0.2.0.0.0	32.1.0.2.0.0.0	NA	NA	NA	32.1.0.2.0.0.0	32.1.0.2.0.0.0	NA	NA	32.1.0.2.0.0.0	32.1.0.2.0.0.0
bcw	Bacteria	0182	NA	NA	31	NA	NA	NA	NA	32.0.0.1.0.1.1.0.1.0	32.0.0.1.0.1.1.0.1.0	0.6.0.0.2.0.1.0	0.6.0.0.2.0.1.0	NA	NA	NA	NA	NA	NA	NA	NA	NA	NA	NA	NA	NA	NA	NA	NA	NA	32.0.0.1.0.1.1.0.1.0	32.0.0.1.0.1.1.0.1.0	NA	NA	32.0.0.1.0.1.1.0.1.0	NA	32.0.0.1.0.1.1.0.1.0	NA	32.0.0.1.0.1.1.0.1.0	32.0.0.1.0.1.1.0.1.0	NA	NA	NA	32.0.0.1.0.1.1.0.1.0	32.0.0.1.0.1.1.0.1.0	NA	NA	32.0.0.1.0.1.1.0.1.0	NA
bcx	Bacteria	0183	0.6.0.0.0.0.0	NA	31	NA	0.2.1.0.0.0	91	NA	32.1.0.1	32.1.0.1	0.6.0.0.2.0.1.0	0.6.0.0.2.0.1.0	0.2.0.0.0.0	0.2.0.0.0.0	NA	NA	NA	NA	NA	NA	NA	0.2.0.0.0.0	NA	0.2.0.0.0.0	NA	NA	32.1.0.1	32.1.0.1	NA	32.1.0.1	32.1.0.1	32.1.0.1	NA	32.1.0.1	NA	32.1.0.1	NA	32.1.0.1	32.1.0.1	NA	NA	0.6.0.0.2.0.0.1	32.1.0.1	32.1.0.1	NA	NA	32.1.0.1	32.1.0.1
bcy	Bacteria	0183	0.6.0.0.0.0.0	NA	31	NA	0.2.1.0.0.0	91	NA	32.1.0.1	32.1.0.1	0.6.0.0.2.0.1.0	0.6.0.0.2.0.1.0	0.2.0.0.0.0	0.2.0.0.0.0	NA	NA	NA	NA	NA	NA	NA	0.2.0.0.0.0	NA	0.2.0.0.0.0	NA	NA	32.1.0.1	32.1.0.1	NA	32.1.0.1	32.1.0.1	32.1.0.1	NA	32.1.0.1	NA	32.1.0.1	NA	32.1.0.1	32.1.0.1	NA	NA	0.6.0.0.2.0.0.1	32.1.0.1	32.1.0.1	NA	NA	32.1.0.1	32.1.0.1
bcz	Bacteria	0207	0.6.0.0.0.0.0	NA	31	NA	0.2.1.0.0.0	91	NA	32.1.0.1	32.1.0.1	0.6.0.0.2.0.1.0	0.6.0.0.2.0.1.0	0.2.0.0.0.0	0.2.0.0.0.0	NA	NA	NA	NA	NA	NA	NA	0.2.0.0.0.0	NA	0.2.0.0.0.0	NA	NA	32.1.0.1	32.1.0.1	NA	32.1.0.1	32.1.0.1	32.1.0.1	NA	32.1.0.1	NA	32.1.0.1	NA	32.1.0.1	32.1.0.1	NA	NA	0.6.0.0.2.0.0.1	32.1.0.1	32.1.0.1	NA	NA	32.1.0.1	32.1.0.1
bde	Bacteria	0224	NA	NA	31	NA	NA	NA	NA	32.1.0.2.0.0.0	32.1.0.2.0.0.0	NA	NA	NA	NA	NA	NA	NA	NA	NA	NA	NA	0.2.0.0.0.0.0	NA	0.2.0.0.0.0.0	NA	NA	32.0.0.1.0.1.0.1	32.0.0.1.0.1.0.1	NA	32.1.0.2.0.0.0	32.1.0.2.0.0.0	NA	NA	32.1.0.2.0.0.0	NA	32.1.0.2.0.0.0	NA	32.1.0.2.0.0.0	32.1.0.2.0.0.0	NA	NA	NA	32.1.0.2.0.0.0	32.1.0.2.0.0.0	NA	NA	32.1.0.2.0.0.0	32.1.0.2.0.0.0
bdh	Bacteria	0214	NA	NA	31	NA	0.2.1.0.0.0	91	NA	32.1.0.1.0	32.1.0.1.0	NA	NA	NA	NA	NA	NA	NA	NA	NA	NA	NA	NA	NA	NA	NA	NA	32.1.0.1.0	32.1.0.1.0	NA	32.1.0.1.0	32.1.0.1.0	NA	NA	32.1.0.1.0	NA	32.1.0.1.0	NA	32.1.0.1.0	32.1.0.1.0	0.6.0.0.2.0.0	0.6.0.0.2.0.0	0.6.0.0.2.0.0	32.1.0.1.0	32.1.0.1.0	NA	NA	32.1.0.1.0	32.1.0.1.0
bdi	Plants	0093	0.0.0	0.0.0	31	NA	0.0.0	91	NA	32.1.0	32.1.0	0.6.0.0.2.0.1.0	0.6.0.0.2.0.1.0	0.0.0	0.0.0	NA	NA	NA	NA	NA	NA	NA	0.0.0	NA	0.0.0	0.0.0	NA	32.1.0	32.1.0	NA	32.1.0	32.1.0	32.1.0	NA	32.1.0	NA	32.1.0	NA	32.1.0	32.1.0	NA	NA	NA	32.1.0	32.1.0	NA	NA	32.1.0	32.1.0
bdl	Bacteria	0174	0.6.0.0.0.0.0	NA	31	NA	0.2.1.0.0.0	NA	90	32.1.0.1.0	32.1.0.1.0	NA	NA	0.2.0.0	0.2.0.0	0.2.0.0	NA	0.2.0.0	NA	NA	NA	NA	0.2.0.0	NA	0.2.0.0	NA	NA	32.1.0.1.0	32.1.0.1.0	NA	32.1.0.1.0	32.1.0.1.0	NA	NA	32.1.0.1.0	NA	32.1.0.1.0	NA	32.1.0.1.0	32.1.0.1.0	NA	NA	NA	32.1.0.1.0	32.1.0.1.0	NA	NA	32.1.0.1.0	32.1.0.1.0
bdo	Bacteria	0214	NA	NA	31	NA	0.2.1.0.0.0	91	NA	32.1.0.1.0	32.1.0.1.0	NA	NA	NA	NA	NA	NA	NA	NA	NA	NA	NA	NA	NA	NA	NA	NA	32.1.0.1.0	32.1.0.1.0	NA	32.1.0.1.0	32.1.0.1.0	NA	NA	32.1.0.1.0	NA	32.1.0.1.0	NA	32.1.0.1.0	32.1.0.1.0	0.6.0.0.2.0.0	0.6.0.0.2.0.0	0.6.0.0.2.0.0	32.1.0.1.0	32.1.0.1.0	NA	NA	32.1.0.1.0	32.1.0.1.0
bdu	Bacteria	0182	NA	NA	31	NA	NA	NA	NA	32.0.0.1.0.1.1.0.1.0	32.0.0.1.0.1.1.0.1.0	0.6.0.0.2.0.1.0	0.6.0.0.2.0.1.0	NA	NA	NA	NA	NA	NA	NA	NA	NA	NA	NA	NA	NA	NA	NA	NA	NA	32.0.0.1.0.1.1.0.1.0	32.0.0.1.0.1.1.0.1.0	NA	NA	32.0.0.1.0.1.1.0.1.0	NA	32.0.0.1.0.1.1.0.1.0	NA	32.0.0.1.0.1.1.0.1.0	32.0.0.1.0.1.1.0.1.0	NA	NA	NA	32.0.0.1.0.1.1.0.1.0	32.0.0.1.0.1.1.0.1.0	NA	NA	32.0.0.1.0.1.1.0.1.0	NA
bed	Bacteria	0215	0.6.0.0.0.0.0	NA	31	NA	NA	NA	NA	32.0.0.1.0.1.1.0.1.0	32.0.0.1.0.1.1.0.1.0	NA	NA	NA	NA	NA	NA	NA	NA	NA	NA	NA	NA	NA	NA	NA	NA	32.0.0.1.0.1.0.1	32.0.0.1.0.1.0.1	NA	32.0.0.1.0.1.1.0.1.0	32.0.0.1.0.1.1.0.1.0	NA	NA	32.0.0.1.0.1.1.0.1.0	NA	32.0.0.1.0.1.1.0.1.0	NA	32.0.0.1.0.1.1.0.1.0	32.0.0.1.0.1.1.0.1.0	NA	NA	NA	32.0.0.1.0.1.1.0.1.0	32.0.0.1.0.1.1.0.1.0	NA	NA	32.0.0.1.0.1.1.0.1.0	NA
ben	Bacteria	0225	0.6.0.0.0.0.0	NA	NA	NA	NA	NA	NA	32.0.0.1.0.1.1.0.1.0	32.0.0.1.0.1.1.0.1.0	NA	NA	NA	NA	NA	NA	NA	NA	NA	NA	NA	NA	NA	NA	NA	NA	32.0.0.1.0.1.0.1.0	32.0.0.1.0.1.0.1.0	NA	32.0.0.1.0.1.1.0.1.0	32.0.0.1.0.1.1.0.1.0	NA	NA	32.0.0.1.0.1.1.0.1.0	NA	32.0.0.1.0.1.1.0.1.0	NA	32.0.0.1.0.1.1.0.1.0	32.0.0.1.0.1.1.0.1.0	NA	NA	NA	32.0.0.1.0.1.1.0.1.0	32.0.0.1.0.1.1.0.1.0	NA	NA	32.0.0.1.0.1.1.0.1.0	NA
beo	Bacteria	0175	0.6.0.0.0.0.0	NA	31	NA	0.2.1.0.0.0	91	NA	32.1.0.1.0.0	32.1.0.1.0.0	0.6.0.0.2.0.1.0	0.6.0.0.2.0.1.0	0.2.0.0.0.0	0.2.0.0.0.0	NA	NA	NA	NA	NA	NA	NA	0.2.0.0.0.0	NA	0.2.0.0.0.0	NA	NA	32.1.0.1.0.0	32.1.0.1.0.0	NA	32.1.0.1.0.0	32.1.0.1.0.0	NA	NA	32.1.0.1.0.0	NA	32.1.0.1.0.0	NA	32.1.0.1.0.0	32.1.0.1.0.0	NA	NA	NA	32.1.0.1.0.0	32.1.0.1.0.0	NA	NA	NA	32.1.0.1.0.0
beq	Protists	0203	NA	NA	31	NA	0.2.1.0.0.0	91	NA	32.0.0.1.0.1.1.0.1.0	32.0.0.1.0.1.1.0.1.0	NA	NA	NA	NA	NA	NA	NA	NA	NA	NA	NA	NA	NA	NA	NA	NA	NA	NA	NA	32.0.0.1.0.1.1.0.1.0	32.0.0.1.0.1.1.0.1.0	NA	NA	32.0.0.1.0.1.1.0.1.0	NA	32.0.0.1.0.1.1.0.1.0	NA	32.0.0.1.0.1.1.0.1.0	32.0.0.1.0.1.1.0.1.0	NA	NA	NA	32.0.0.1.0.1.1.0.1.0	32.0.0.1.0.1.1.0.1.0	NA	NA	32.0.0.1.0.1.1.0.1.0	NA
bex	Bacteria	0226	0.6.0.0.0.0.0	NA	31	NA	0.2.1.0.0.0	NA	NA	32.1.0.1.0	32.1.0.1.0	NA	NA	0.2.0.0.0.0.1	0.2.0.0.0.0.1	NA	NA	NA	NA	NA	NA	NA	NA	NA	NA	NA	NA	32.1.0.1.0	32.1.0.1.0	NA	32.1.0.1.0	32.1.0.1.0	NA	NA	32.1.0.1.0	NA	32.1.0.1.0	NA	32.1.0.1.0	32.1.0.1.0	NA	NA	NA	32.1.0.1.0	32.1.0.1.0	NA	NA	32.1.0.1.0	32.1.0.1.0
bfa	Bacteria	0227	0.6.0.0.0.0.0	NA	31	NA	0.2.1.0.0.0	NA	NA	32.1.0.2	32.1.0.2	NA	NA	0.2.0.0.0	0.2.0.0.0	0.2.0.0.0	NA	0.2.0.0.0	NA	NA	NA	NA	0.2.0.0.0	NA	0.2.0.0.0	NA	NA	32.1.0.2	32.1.0.2	NA	32.1.0.2	32.1.0.2	NA	NA	32.1.0.2	NA	32.1.0.2	NA	32.1.0.2	32.1.0.2	NA	NA	NA	32.1.0.2	32.1.0.2	NA	NA	32.1.0.2	32.1.0.2
bfb	Bacteria	0228	NA	NA	31	NA	0.2.1.0.0.0	91	NA	32.1.0.2.0.0.0	32.1.0.2.0.0.0	NA	NA	NA	NA	NA	NA	NA	NA	NA	NA	NA	NA	NA	NA	NA	NA	32.0.0.1.0.1.0.1	32.0.0.1.0.1.0.1	NA	32.1.0.2.0.0.0	32.1.0.2.0.0.0	NA	NA	32.1.0.2.0.0.0	NA	32.1.0.2.0.0.0	NA	32.1.0.2.0.0.0	32.1.0.2.0.0.0	0.6.0.0.2.0.0	0.6.0.0.2.0.0	0.6.0.0.2.0.0	32.1.0.2.0.0.0	32.1.0.2.0.0.0	NA	NA	32.1.0.2.0.0.0	32.1.0.2.0.0.0
bfg	Bacteria	0229	NA	NA	31	NA	0.2.1.0.0.0	91	NA	32.1.0.1.0	32.1.0.1.0	NA	NA	NA	NA	NA	NA	NA	NA	NA	NA	NA	NA	NA	NA	NA	NA	32.1.0.1.0	32.1.0.1.0	NA	32.1.0.1.0	32.1.0.1.0	NA	NA	32.1.0.1.0	NA	32.1.0.1.0	NA	32.1.0.1.0	32.1.0.1.0	0.6.0.0.2.0.0	0.6.0.0.2.0.0	0.6.0.0.2.0.0	32.1.0.1.0	32.1.0.1.0	NA	NA	32.1.0.1.0	32.1.0.1.0
bfi	Bacteria	0230	NA	NA	31	NA	NA	91	NA	NA	NA	0.6.0.0.2.0.1	0.6.0.0.2.0.1	0.2.0.0.0.0.1	0.2.0.0.0.0.1	NA	NA	NA	NA	NA	NA	NA	NA	NA	NA	NA	NA	32.0.0.1.0.1.0.1	32.0.0.1.0.1.0.1	NA	32.1.0.0.0.0.0.0	32.1.0.0.0.0.0.0	NA	NA	32.1.0.0.0.0.0.0	NA	32.1.0.0.0.0.0.0	NA	32.1.0.0.0.0.0.0	32.1.0.0.0.0.0.0	0.6.0.0.2.0.1	0.6.0.0.2.0.1	NA	32.1.0.0.0.0.0.0	32.1.0.0.0.0.0.0	NA	NA	NA	32.1.0.0.0.0.0.0
bfl	Bacteria	0215	0.6.0.0.0.0.0	NA	31	NA	NA	NA	NA	32.0.0.1.0.1.1.0.1.0	32.0.0.1.0.1.1.0.1.0	NA	NA	NA	NA	NA	NA	NA	NA	NA	NA	NA	NA	NA	NA	NA	NA	32.0.0.1.0.1.0.1	32.0.0.1.0.1.0.1	NA	32.0.0.1.0.1.1.0.1.0	32.0.0.1.0.1.1.0.1.0	NA	NA	32.0.0.1.0.1.1.0.1.0	NA	32.0.0.1.0.1.1.0.1.0	NA	32.0.0.1.0.1.1.0.1.0	32.0.0.1.0.1.1.0.1.0	NA	NA	NA	32.0.0.1.0.1.1.0.1.0	32.0.0.1.0.1.1.0.1.0	NA	NA	32.0.0.1.0.1.1.0.1.0	NA
bfn	Bacteria	0231	0.6.0.0.0.0.0	NA	31	NA	0.2.1.0.0.0	NA	90	32.1.0.2.0.0.0	32.1.0.2.0.0.0	NA	NA	0.2.0.0	0.2.0.0	0.2.0.0	NA	0.2.0.0	NA	NA	NA	NA	0.2.0.0	NA	0.2.0.0	NA	NA	32.0.0.1.0.1.0.1	32.0.0.1.0.1.0.1	NA	32.1.0.2.0.0.0	32.1.0.2.0.0.0	NA	NA	32.1.0.2.0.0.0	NA	32.1.0.2.0.0.0	NA	32.1.0.2.0.0.0	32.1.0.2.0.0.0	NA	NA	NA	32.1.0.2.0.0.0	32.1.0.2.0.0.0	NA	NA	32.1.0.2.0.0.0	32.1.0.2.0.0.0
bfo	Animals	0232	0.6.0.0.0.0.0	NA	31	NA	0.2.1.0.0.0	NA	90	32.1.0.2.0.0.0.0	32.1.0.2.0.0.0.0	NA	NA	0.2.0.0.0.0	0.2.0.0.0.0	NA	NA	NA	NA	NA	NA	NA	0.2.0.0.0.0	NA	0.2.0.0.0.0	NA	NA	32.0.0.1.2	32.0.0.1.2	NA	32.1.0.2.0.0.0.0	32.1.0.2.0.0.0.0	NA	NA	32.1.0.2.0.0.0.0	NA	32.1.0.2.0.0.0.0	NA	32.1.0.2.0.0.0.0	32.1.0.2.0.0.0.0	NA	NA	NA	32.1.0.2.0.0.0.0	32.1.0.2.0.0.0.0	NA	NA	NA	32.1.0.2.0.0.0.0
bfr	Bacteria	0233	NA	NA	31	NA	0.2.1.0.0.0	91	NA	32.1.0.1.0	32.1.0.1.0	NA	NA	NA	NA	NA	NA	NA	NA	NA	NA	NA	0.2.0.0.0.0.0	NA	0.2.0.0.0.0.0	NA	NA	32.1.0.1.0	32.1.0.1.0	NA	32.1.0.1.0	32.1.0.1.0	NA	NA	32.1.0.1.0	NA	32.1.0.1.0	NA	32.1.0.1.0	32.1.0.1.0	0.6.0.0.2.0.0	0.6.0.0.2.0.0	0.6.0.0.2.0.0	32.1.0.1.0	32.1.0.1.0	NA	NA	32.1.0.1.0	32.1.0.1.0
bfs	Bacteria	0229	NA	NA	31	NA	0.2.1.0.0.0	91	NA	32.1.0.1.0	32.1.0.1.0	NA	NA	NA	NA	NA	NA	NA	NA	NA	NA	NA	NA	NA	NA	NA	NA	32.1.0.1.0	32.1.0.1.0	NA	32.1.0.1.0	32.1.0.1.0	NA	NA	32.1.0.1.0	NA	32.1.0.1.0	NA	32.1.0.1.0	32.1.0.1.0	0.6.0.0.2.0.0	0.6.0.0.2.0.0	0.6.0.0.2.0.0	32.1.0.1.0	32.1.0.1.0	NA	NA	32.1.0.1.0	32.1.0.1.0
bfu	Fungi	0022	0.1	0.1	31	NA	0.1	91	NA	32.1.0.0.0	32.1.0.0.0	NA	NA	0.1	0.1	NA	0.1	NA	0.1	0.1	0.1	NA	0.1	NA	0.1	0.1	NA	32.1.0.0.0	32.1.0.0.0	NA	32.1.0.0.0	32.1.0.0.0	NA	NA	32.1.0.0.0	NA	32.1.0.0.0	NA	32.1.0.0.0	32.1.0.0.0	NA	NA	NA	32.1.0.0.0	32.1.0.0.0	NA	NA	NA	32.1.0.0.0
bga	Bacteria	0234	NA	NA	31	NA	NA	NA	NA	32.0.0.1.0.1.1.0.1.0	32.0.0.1.0.1.1.0.1.0	0.6.0.0.2.0.1.0	0.6.0.0.2.0.1.0	NA	NA	NA	NA	NA	NA	NA	NA	NA	NA	NA	NA	NA	NA	32.0.0.1.0.1.0.1	32.0.0.1.0.1.0.1	NA	32.0.0.1.0.1.1.0.1.0	32.0.0.1.0.1.1.0.1.0	NA	NA	32.0.0.1.0.1.1.0.1.0	NA	32.0.0.1.0.1.1.0.1.0	NA	32.0.0.1.0.1.1.0.1.0	32.0.0.1.0.1.1.0.1.0	NA	NA	NA	32.0.0.1.0.1.1.0.1.0	32.0.0.1.0.1.1.0.1.0	NA	NA	32.0.0.1.0.1.1.0.1.0	NA
bgb	Bacteria	0182	NA	NA	31	NA	NA	NA	NA	32.0.0.1.0.1.1.0.1.0	32.0.0.1.0.1.1.0.1.0	0.6.0.0.2.0.1.0	0.6.0.0.2.0.1.0	NA	NA	NA	NA	NA	NA	NA	NA	NA	NA	NA	NA	NA	NA	NA	NA	NA	32.0.0.1.0.1.1.0.1.0	32.0.0.1.0.1.1.0.1.0	NA	NA	32.0.0.1.0.1.1.0.1.0	NA	32.0.0.1.0.1.1.0.1.0	NA	32.0.0.1.0.1.1.0.1.0	32.0.0.1.0.1.1.0.1.0	NA	NA	NA	32.0.0.1.0.1.1.0.1.0	32.0.0.1.0.1.1.0.1.0	NA	NA	32.0.0.1.0.1.1.0.1.0	NA
bgd	Bacteria	0235	0.2.1.0	NA	31	0.2.1.0	0.2.1.0	NA	90	32.1.0.2.0.0.0	32.1.0.2.0.0.0	NA	NA	0.2.1.0	0.2.1.0	0.2.1.0	NA	0.2.1.0	NA	NA	NA	NA	0.2.1.0	NA	0.2.1.0	NA	NA	32.0.0.1.0.1.0.1	32.0.0.1.0.1.0.1	NA	32.1.0.2.0.0.0	32.1.0.2.0.0.0	NA	NA	32.1.0.2.0.0.0	NA	32.1.0.2.0.0.0	NA	32.1.0.2.0.0.0	32.1.0.2.0.0.0	NA	NA	NA	32.1.0.2.0.0.0	32.1.0.2.0.0.0	NA	NA	32.1.0.2.0.0.0	32.1.0.2.0.0.0
bge	Bacteria	0236	0.6.0.0.0.0.0	NA	31	NA	0.2.1.0.0.0	NA	90	32.1.0.2.0.0.0	32.1.0.2.0.0.0	0.6.0.0.2.0.1.0	0.6.0.0.2.0.1.0	0.2.0.0	0.2.0.0	0.2.0.0	NA	0.2.0.0	NA	NA	NA	NA	0.2.0.0	NA	0.2.0.0	NA	NA	32.0.0.1.0.1.0.1	32.0.0.1.0.1.0.1	NA	32.1.0.2.0.0.0	32.1.0.2.0.0.0	NA	NA	32.1.0.2.0.0.0	NA	32.1.0.2.0.0.0	NA	32.1.0.2.0.0.0	32.1.0.2.0.0.0	NA	NA	NA	32.1.0.2.0.0.0	32.1.0.2.0.0.0	NA	NA	32.1.0.2.0.0.0	32.1.0.2.0.0.0
bgf	Bacteria	0237	0.6.0.0.0.0.0	NA	31	NA	0.2.1.0.0.0	NA	90	32.1.0.1.0	32.1.0.1.0	NA	NA	0.2.0.0	0.2.0.0	0.2.0.0	NA	0.2.0.0	NA	NA	NA	NA	0.2.0.0	NA	0.2.0.0	NA	NA	32.1.0.1.0	32.1.0.1.0	NA	32.1.0.1.0	32.1.0.1.0	NA	NA	32.1.0.1.0	NA	32.1.0.1.0	NA	32.1.0.1.0	32.1.0.1.0	NA	NA	NA	32.1.0.1.0	32.1.0.1.0	NA	NA	32.1.0.1.0	32.1.0.1.0
bgl	Bacteria	0238	0.2.1.0	NA	31	0.2.1.0	0.2.1.0	NA	90	32.1.0.2.0.0.0	32.1.0.2.0.0.0	0.6.0.0.2.0.1.0	0.6.0.0.2.0.1.0	0.2.1.0	0.2.1.0	0.2.1.0	NA	0.2.1.0	NA	NA	NA	NA	0.2.1.0	NA	0.2.1.0	NA	NA	32.0.0.1.0.1.0.1	32.0.0.1.0.1.0.1	NA	32.1.0.2.0.0.0	32.1.0.2.0.0.0	NA	NA	32.1.0.2.0.0.0	NA	32.1.0.2.0.0.0	NA	32.1.0.2.0.0.0	32.1.0.2.0.0.0	NA	NA	NA	32.1.0.2.0.0.0	32.1.0.2.0.0.0	NA	NA	32.1.0.2.0.0.0	32.1.0.2.0.0.0
bgn	Bacteria	0182	NA	NA	31	NA	NA	NA	NA	32.0.0.1.0.1.1.0.1.0	32.0.0.1.0.1.1.0.1.0	0.6.0.0.2.0.1.0	0.6.0.0.2.0.1.0	NA	NA	NA	NA	NA	NA	NA	NA	NA	NA	NA	NA	NA	NA	NA	NA	NA	32.0.0.1.0.1.1.0.1.0	32.0.0.1.0.1.1.0.1.0	NA	NA	32.0.0.1.0.1.1.0.1.0	NA	32.0.0.1.0.1.1.0.1.0	NA	32.0.0.1.0.1.1.0.1.0	32.0.0.1.0.1.1.0.1.0	NA	NA	NA	32.0.0.1.0.1.1.0.1.0	32.0.0.1.0.1.1.0.1.0	NA	NA	32.0.0.1.0.1.1.0.1.0	NA
bgo	Bacteria	0235	0.2.1.0	NA	31	0.2.1.0	0.2.1.0	NA	90	32.1.0.2.0.0.0	32.1.0.2.0.0.0	NA	NA	0.2.1.0	0.2.1.0	0.2.1.0	NA	0.2.1.0	NA	NA	NA	NA	0.2.1.0	NA	0.2.1.0	NA	NA	32.0.0.1.0.1.0.1	32.0.0.1.0.1.0.1	NA	32.1.0.2.0.0.0	32.1.0.2.0.0.0	NA	NA	32.1.0.2.0.0.0	NA	32.1.0.2.0.0.0	NA	32.1.0.2.0.0.0	32.1.0.2.0.0.0	NA	NA	NA	32.1.0.2.0.0.0	32.1.0.2.0.0.0	NA	NA	32.1.0.2.0.0.0	32.1.0.2.0.0.0
bgp	Bacteria	0238	0.2.1.0	NA	31	0.2.1.0	0.2.1.0	NA	90	32.1.0.2.0.0.0	32.1.0.2.0.0.0	0.6.0.0.2.0.1.0	0.6.0.0.2.0.1.0	0.2.1.0	0.2.1.0	0.2.1.0	NA	0.2.1.0	NA	NA	NA	NA	0.2.1.0	NA	0.2.1.0	NA	NA	32.0.0.1.0.1.0.1	32.0.0.1.0.1.0.1	NA	32.1.0.2.0.0.0	32.1.0.2.0.0.0	NA	NA	32.1.0.2.0.0.0	NA	32.1.0.2.0.0.0	NA	32.1.0.2.0.0.0	32.1.0.2.0.0.0	NA	NA	NA	32.1.0.2.0.0.0	32.1.0.2.0.0.0	NA	NA	32.1.0.2.0.0.0	32.1.0.2.0.0.0
bgr	Bacteria	0239	0.6.0.0.0.0.0	NA	31	NA	0.2.1.0.0.0	NA	NA	32.0.0.1.0.1.1.0.1.0	32.0.0.1.0.1.1.0.1.0	NA	NA	0.2.0.0.0.0	0.2.0.0.0.0	NA	NA	NA	NA	NA	NA	NA	0.2.0.0.0.0	NA	0.2.0.0.0.0	NA	NA	32.0.0.1.0.1.0.1	32.0.0.1.0.1.0.1	NA	32.0.0.1.0.1.1.0.1.0	32.0.0.1.0.1.1.0.1.0	NA	NA	32.0.0.1.0.1.1.0.1.0	NA	32.0.0.1.0.1.1.0.1.0	NA	32.0.0.1.0.1.1.0.1.0	32.0.0.1.0.1.1.0.1.0	NA	NA	NA	32.0.0.1.0.1.1.0.1.0	32.0.0.1.0.1.1.0.1.0	NA	NA	32.0.0.1.0.1.1.0.1.0	NA
bgs	Bacteria	0182	NA	NA	31	NA	NA	NA	NA	32.0.0.1.0.1.1.0.1.0	32.0.0.1.0.1.1.0.1.0	0.6.0.0.2.0.1.0	0.6.0.0.2.0.1.0	NA	NA	NA	NA	NA	NA	NA	NA	NA	NA	NA	NA	NA	NA	NA	NA	NA	32.0.0.1.0.1.1.0.1.0	32.0.0.1.0.1.1.0.1.0	NA	NA	32.0.0.1.0.1.1.0.1.0	NA	32.0.0.1.0.1.1.0.1.0	NA	32.0.0.1.0.1.1.0.1.0	32.0.0.1.0.1.1.0.1.0	NA	NA	NA	32.0.0.1.0.1.1.0.1.0	32.0.0.1.0.1.1.0.1.0	NA	NA	32.0.0.1.0.1.1.0.1.0	NA
bgu	Bacteria	0238	0.2.1.0	NA	31	0.2.1.0	0.2.1.0	NA	90	32.1.0.2.0.0.0	32.1.0.2.0.0.0	0.6.0.0.2.0.1.0	0.6.0.0.2.0.1.0	0.2.1.0	0.2.1.0	0.2.1.0	NA	0.2.1.0	NA	NA	NA	NA	0.2.1.0	NA	0.2.1.0	NA	NA	32.0.0.1.0.1.0.1	32.0.0.1.0.1.0.1	NA	32.1.0.2.0.0.0	32.1.0.2.0.0.0	NA	NA	32.1.0.2.0.0.0	NA	32.1.0.2.0.0.0	NA	32.1.0.2.0.0.0	32.1.0.2.0.0.0	NA	NA	NA	32.1.0.2.0.0.0	32.1.0.2.0.0.0	NA	NA	32.1.0.2.0.0.0	32.1.0.2.0.0.0
bgw	Bacteria	0240	NA	NA	NA	NA	NA	NA	NA	NA	NA	NA	NA	NA	NA	NA	NA	NA	NA	NA	NA	NA	NA	NA	NA	NA	NA	NA	NA	NA	NA	NA	NA	NA	NA	NA	NA	NA	NA	NA	NA	NA	NA	NA	NA	NA	NA	NA	32.1.0.0.0.0.0.0.0.0
bha	Bacteria	0241	0.6.0.0.0.0.0	NA	31	NA	0.2.1.0.0.0	91	NA	32.1.0.1	32.1.0.1	0.6.0.0.2.0.1.0	0.6.0.0.2.0.1.0	0.2.0.0.0	0.2.0.0.0	0.2.0.0.0	NA	0.2.0.0.0	NA	NA	NA	NA	0.2.0.0.0	NA	0.2.0.0.0	NA	NA	32.1.0.1	32.1.0.1	NA	32.1.0.1	32.1.0.1	32.1.0.1	NA	32.1.0.1	NA	32.1.0.1	NA	32.1.0.1	32.1.0.1	NA	NA	0.6.0.0.2.0.0.1	32.1.0.1	32.1.0.1	NA	NA	32.1.0.1	32.1.0.1
bhe	Bacteria	0242	0.6.0.0.0.0.0	NA	31	NA	0.2.1.0.0.0	NA	NA	32.0.0.1.0.1.1.0.1.0	32.0.0.1.0.1.1.0.1.0	NA	NA	0.2.0.0.0.0.1	0.2.0.0.0.0.1	NA	NA	NA	NA	NA	NA	NA	NA	NA	NA	NA	NA	32.0.0.1.0.1.0.1	32.0.0.1.0.1.0.1	NA	32.0.0.1.0.1.1.0.1.0	32.0.0.1.0.1.1.0.1.0	NA	NA	32.0.0.1.0.1.1.0.1.0	NA	32.0.0.1.0.1.1.0.1.0	NA	32.0.0.1.0.1.1.0.1.0	32.0.0.1.0.1.1.0.1.0	NA	NA	NA	32.0.0.1.0.1.1.0.1.0	32.0.0.1.0.1.1.0.1.0	NA	NA	32.0.0.1.0.1.1.0.1.0	NA
bhi	Bacteria	0182	NA	NA	31	NA	NA	NA	NA	32.0.0.1.0.1.1.0.1.0	32.0.0.1.0.1.1.0.1.0	0.6.0.0.2.0.1.0	0.6.0.0.2.0.1.0	NA	NA	NA	NA	NA	NA	NA	NA	NA	NA	NA	NA	NA	NA	NA	NA	NA	32.0.0.1.0.1.1.0.1.0	32.0.0.1.0.1.1.0.1.0	NA	NA	32.0.0.1.0.1.1.0.1.0	NA	32.0.0.1.0.1.1.0.1.0	NA	32.0.0.1.0.1.1.0.1.0	32.0.0.1.0.1.1.0.1.0	NA	NA	NA	32.0.0.1.0.1.1.0.1.0	32.0.0.1.0.1.1.0.1.0	NA	NA	32.0.0.1.0.1.1.0.1.0	NA
bhl	Bacteria	0214	NA	NA	31	NA	0.2.1.0.0.0	91	NA	32.1.0.1.0	32.1.0.1.0	NA	NA	NA	NA	NA	NA	NA	NA	NA	NA	NA	NA	NA	NA	NA	NA	32.1.0.1.0	32.1.0.1.0	NA	32.1.0.1.0	32.1.0.1.0	NA	NA	32.1.0.1.0	NA	32.1.0.1.0	NA	32.1.0.1.0	32.1.0.1.0	0.6.0.0.2.0.0	0.6.0.0.2.0.0	0.6.0.0.2.0.0	32.1.0.1.0	32.1.0.1.0	NA	NA	32.1.0.1.0	32.1.0.1.0
bhm	Bacteria	0243	0.6.0.0.0.0.0	NA	31	NA	0.2.1.0.0.0	NA	90	32.1.0.2.0.0.0	32.1.0.2.0.0.0	0.6.0.0.2.0.1.0	0.6.0.0.2.0.1.0	0.2.0.0.0.0	0.2.0.0.0.0	NA	NA	NA	NA	NA	NA	NA	0.2.0.0.0.0	NA	0.2.0.0.0.0	NA	NA	32.0.0.1.0.1.0.1	32.0.0.1.0.1.0.1	NA	32.1.0.2.0.0.0	32.1.0.2.0.0.0	NA	NA	32.1.0.2.0.0.0	NA	32.1.0.2.0.0.0	NA	32.1.0.2.0.0.0	32.1.0.2.0.0.0	NA	NA	NA	32.1.0.2.0.0.0	32.1.0.2.0.0.0	NA	NA	32.1.0.2.0.0.0	32.1.0.2.0.0.0
bhn	Bacteria	0242	0.6.0.0.0.0.0	NA	31	NA	0.2.1.0.0.0	NA	NA	32.0.0.1.0.1.1.0.1.0	32.0.0.1.0.1.1.0.1.0	NA	NA	0.2.0.0.0.0.1	0.2.0.0.0.0.1	NA	NA	NA	NA	NA	NA	NA	NA	NA	NA	NA	NA	32.0.0.1.0.1.0.1	32.0.0.1.0.1.0.1	NA	32.0.0.1.0.1.1.0.1.0	32.0.0.1.0.1.1.0.1.0	NA	NA	32.0.0.1.0.1.1.0.1.0	NA	32.0.0.1.0.1.1.0.1.0	NA	32.0.0.1.0.1.1.0.1.0	32.0.0.1.0.1.1.0.1.0	NA	NA	NA	32.0.0.1.0.1.1.0.1.0	32.0.0.1.0.1.1.0.1.0	NA	NA	32.0.0.1.0.1.1.0.1.0	NA
bho	Bacteria	0243	0.6.0.0.0.0.0	NA	31	NA	0.2.1.0.0.0	NA	90	32.1.0.2.0.0.0	32.1.0.2.0.0.0	0.6.0.0.2.0.1.0	0.6.0.0.2.0.1.0	0.2.0.0.0.0	0.2.0.0.0.0	NA	NA	NA	NA	NA	NA	NA	0.2.0.0.0.0	NA	0.2.0.0.0.0	NA	NA	32.0.0.1.0.1.0.1	32.0.0.1.0.1.0.1	NA	32.1.0.2.0.0.0	32.1.0.2.0.0.0	NA	NA	32.1.0.2.0.0.0	NA	32.1.0.2.0.0.0	NA	32.1.0.2.0.0.0	32.1.0.2.0.0.0	NA	NA	NA	32.1.0.2.0.0.0	32.1.0.2.0.0.0	NA	NA	32.1.0.2.0.0.0	32.1.0.2.0.0.0
bhr	Bacteria	0182	NA	NA	31	NA	NA	NA	NA	32.0.0.1.0.1.1.0.1.0	32.0.0.1.0.1.1.0.1.0	0.6.0.0.2.0.1.0	0.6.0.0.2.0.1.0	NA	NA	NA	NA	NA	NA	NA	NA	NA	NA	NA	NA	NA	NA	NA	NA	NA	32.0.0.1.0.1.1.0.1.0	32.0.0.1.0.1.1.0.1.0	NA	NA	32.0.0.1.0.1.1.0.1.0	NA	32.0.0.1.0.1.1.0.1.0	NA	32.0.0.1.0.1.1.0.1.0	32.0.0.1.0.1.1.0.1.0	NA	NA	NA	32.0.0.1.0.1.1.0.1.0	32.0.0.1.0.1.1.0.1.0	NA	NA	32.0.0.1.0.1.1.0.1.0	NA
bhs	Bacteria	0242	0.6.0.0.0.0.0	NA	31	NA	0.2.1.0.0.0	NA	NA	32.0.0.1.0.1.1.0.1.0	32.0.0.1.0.1.1.0.1.0	NA	NA	0.2.0.0.0.0.1	0.2.0.0.0.0.1	NA	NA	NA	NA	NA	NA	NA	NA	NA	NA	NA	NA	32.0.0.1.0.1.0.1	32.0.0.1.0.1.0.1	NA	32.0.0.1.0.1.1.0.1.0	32.0.0.1.0.1.1.0.1.0	NA	NA	32.0.0.1.0.1.1.0.1.0	NA	32.0.0.1.0.1.1.0.1.0	NA	32.0.0.1.0.1.1.0.1.0	32.0.0.1.0.1.1.0.1.0	NA	NA	NA	32.0.0.1.0.1.1.0.1.0	32.0.0.1.0.1.1.0.1.0	NA	NA	32.0.0.1.0.1.1.0.1.0	NA
bhy	Bacteria	0244	NA	NA	31	NA	NA	NA	90	32.0.0.1.0.1.1.0	32.0.0.1.0.1.1.0	0.6.0.0.2.0	0.6.0.0.2.0	0.2.0.0.0.0	0.2.0.0.0.0	NA	NA	NA	NA	NA	NA	NA	0.2.0.0.0.0	NA	0.2.0.0.0.0	NA	NA	NA	NA	NA	32.0.0.1.0.1.1.0	32.0.0.1.0.1.1.0	NA	NA	32.0.0.1.0.1.1.0	NA	32.0.0.1.0.1.1.0	NA	32.0.0.1.0.1.1.0	32.0.0.1.0.1.1.0	0.6.0.0.2.0	0.6.0.0.2.0	0.6.0.0.2.0	32.0.0.1.0.1.1.0	32.0.0.1.0.1.1.0	NA	NA	32.0.0.1.0.1.1.0	NA
bhz	Bacteria	0245	0.6.0.0.0.0.0	NA	31	NA	0.2.1.0.0.0	NA	90	32.1.0.2.0.0.0	32.1.0.2.0.0.0	0.6.0.0.2.0.1.0	0.6.0.0.2.0.1.0	0.2.0.0.0	0.2.0.0.0	0.2.0.0.0	NA	0.2.0.0.0	NA	NA	NA	NA	0.2.0.0.0	NA	0.2.0.0.0	NA	NA	32.0.0.1.0.1.0.1	32.0.0.1.0.1.0.1	NA	32.1.0.2.0.0.0	32.1.0.2.0.0.0	NA	NA	32.1.0.2.0.0.0	NA	32.1.0.2.0.0.0	NA	32.1.0.2.0.0.0	32.1.0.2.0.0.0	NA	NA	NA	32.1.0.2.0.0.0	32.1.0.2.0.0.0	NA	NA	32.1.0.2.0.0.0	32.1.0.2.0.0.0
bid	Bacteria	0246	0.6.0.0.0.0.0	NA	31	NA	0.2.1.0.0.0	NA	NA	32.1.0.2.0.0.0	32.1.0.2.0.0.0	NA	NA	NA	NA	0.2.0.0.2	NA	0.2.0.0.2	NA	NA	NA	NA	0.2.0.0.2	NA	0.2.0.0.2	NA	NA	32.0.0.1.0.1.0.1	32.0.0.1.0.1.0.1	NA	32.1.0.2.0.0.0	32.1.0.2.0.0.0	NA	NA	32.1.0.2.0.0.0	NA	32.1.0.2.0.0.0	NA	32.1.0.2.0.0.0	32.1.0.2.0.0.0	NA	NA	NA	32.1.0.2.0.0.0	32.1.0.2.0.0.0	NA	NA	32.1.0.2.0.0.0	32.1.0.2.0.0.0
bif	Bacteria	0247	0.6.0.0.0.0.0	NA	31	NA	0.2.1.0.0.0	91	NA	32.1.0.1.0	32.1.0.1.0	0.6.0.0.2.0.1.0	0.6.0.0.2.0.1.0	0.2.0.0.0.0	0.2.0.0.0.0	NA	NA	NA	NA	NA	NA	NA	0.2.0.0.0.0	NA	0.2.0.0.0.0	NA	NA	32.1.0.1.0	32.1.0.1.0	NA	32.1.0.1.0	32.1.0.1.0	NA	NA	32.1.0.1.0	NA	32.1.0.1.0	NA	32.1.0.1.0	32.1.0.1.0	NA	NA	0.6.0.0.2.0.0.1	32.1.0.1.0	32.1.0.1.0	NA	NA	32.1.0.1.0	32.1.0.1.0
bii	Bacteria	0179	NA	NA	31	NA	NA	NA	NA	32.1.0.2.0.0.0	32.1.0.2.0.0.0	0.6.0.0.2.0.1.0	0.6.0.0.2.0.1.0	NA	NA	NA	NA	NA	NA	NA	NA	NA	0.2.0.0.0.0.0	NA	0.2.0.0.0.0.0	NA	NA	32.0.0.1.0.1.0.1	32.0.0.1.0.1.0.1	NA	32.1.0.2.0.0.0	32.1.0.2.0.0.0	NA	NA	32.1.0.2.0.0.0	NA	32.1.0.2.0.0.0	NA	32.1.0.2.0.0.0	32.1.0.2.0.0.0	NA	NA	NA	32.1.0.2.0.0.0	32.1.0.2.0.0.0	NA	NA	32.1.0.2.0.0.0	32.1.0.2.0.0.0
bip	Bacteria	0248	NA	NA	31	NA	NA	NA	90	32.0.0.1.0.1.1	32.0.0.1.0.1.1	0.6.0.0.2.0	0.6.0.0.2.0	0.2.0.0.0.0.1	0.2.0.0.0.0.1	NA	NA	NA	NA	NA	NA	NA	NA	NA	NA	NA	NA	32.0.0.1.0.1.1	32.0.0.1.0.1.1	NA	32.0.0.1.0.1.1	32.0.0.1.0.1.1	NA	NA	32.0.0.1.0.1.1	NA	32.0.0.1.0.1.1	NA	32.0.0.1.0.1.1	32.0.0.1.0.1.1	0.6.0.0.2.0	0.6.0.0.2.0	0.6.0.0.2.0	32.0.0.1.0.1.1	32.0.0.1.0.1.1	NA	NA	32.0.0.1.0.1.1	NA
bja	Bacteria	0117	0.6.0.0.0.0.0	NA	31	NA	0.2.1.0.0.0	91	NA	32.1.0.1.0	32.1.0.1.0	NA	NA	0.2.0.0	0.2.0.0	0.2.0.0	NA	0.2.0.0	NA	NA	NA	NA	0.2.0.0	NA	0.2.0.0	NA	NA	32.1.0.1.0	32.1.0.1.0	NA	32.1.0.1.0	32.1.0.1.0	NA	NA	32.1.0.1.0	NA	32.1.0.1.0	NA	32.1.0.1.0	32.1.0.1.0	NA	NA	0.6.0.0.2.0.0.1	32.1.0.1.0	32.1.0.1.0	NA	NA	32.1.0.1.0	32.1.0.1.0
bjp	Bacteria	0117	0.6.0.0.0.0.0	NA	31	NA	0.2.1.0.0.0	91	NA	32.1.0.1.0	32.1.0.1.0	NA	NA	0.2.0.0	0.2.0.0	0.2.0.0	NA	0.2.0.0	NA	NA	NA	NA	0.2.0.0	NA	0.2.0.0	NA	NA	32.1.0.1.0	32.1.0.1.0	NA	32.1.0.1.0	32.1.0.1.0	NA	NA	32.1.0.1.0	NA	32.1.0.1.0	NA	32.1.0.1.0	32.1.0.1.0	NA	NA	0.6.0.0.2.0.0.1	32.1.0.1.0	32.1.0.1.0	NA	NA	32.1.0.1.0	32.1.0.1.0
bjs	Bacteria	0175	0.6.0.0.0.0.0	NA	31	NA	0.2.1.0.0.0	91	NA	32.1.0.1.0.0	32.1.0.1.0.0	0.6.0.0.2.0.1.0	0.6.0.0.2.0.1.0	0.2.0.0.0.0	0.2.0.0.0.0	NA	NA	NA	NA	NA	NA	NA	0.2.0.0.0.0	NA	0.2.0.0.0.0	NA	NA	32.1.0.1.0.0	32.1.0.1.0.0	NA	32.1.0.1.0.0	32.1.0.1.0.0	NA	NA	32.1.0.1.0.0	NA	32.1.0.1.0.0	NA	32.1.0.1.0.0	32.1.0.1.0.0	NA	NA	NA	32.1.0.1.0.0	32.1.0.1.0.0	NA	NA	NA	32.1.0.1.0.0
bju	Bacteria	0117	0.6.0.0.0.0.0	NA	31	NA	0.2.1.0.0.0	91	NA	32.1.0.1.0	32.1.0.1.0	NA	NA	0.2.0.0	0.2.0.0	0.2.0.0	NA	0.2.0.0	NA	NA	NA	NA	0.2.0.0	NA	0.2.0.0	NA	NA	32.1.0.1.0	32.1.0.1.0	NA	32.1.0.1.0	32.1.0.1.0	NA	NA	32.1.0.1.0	NA	32.1.0.1.0	NA	32.1.0.1.0	32.1.0.1.0	NA	NA	0.6.0.0.2.0.0.1	32.1.0.1.0	32.1.0.1.0	NA	NA	32.1.0.1.0	32.1.0.1.0
bka	Bacteria	0249	NA	NA	31	NA	NA	NA	NA	32.1.0.2.0.0.0.1	32.1.0.2.0.0.0.1	0.6.0.0.2.0.1.0	0.6.0.0.2.0.1.0	NA	NA	NA	NA	NA	NA	NA	NA	NA	0.2.0.0.0.0.0	NA	0.2.0.0.0.0.0	NA	NA	32.0.0.1.0.1.0	32.0.0.1.0.1.0	NA	32.1.0.2.0.0.0.1	32.1.0.2.0.0.0.1	NA	NA	32.1.0.2.0.0.0.1	NA	32.1.0.2.0.0.0.1	NA	NA	NA	NA	NA	NA	32.1.0.2.0.0.0.1	32.1.0.2.0.0.0.1	NA	NA	32.1.0.2.0.0.0.1	32.1.0.2.0.0.0.1
bla	Bacteria	0179	NA	NA	31	NA	NA	NA	NA	32.1.0.2.0.0.0	32.1.0.2.0.0.0	0.6.0.0.2.0.1.0	0.6.0.0.2.0.1.0	NA	NA	NA	NA	NA	NA	NA	NA	NA	0.2.0.0.0.0.0	NA	0.2.0.0.0.0.0	NA	NA	32.0.0.1.0.1.0.1	32.0.0.1.0.1.0.1	NA	32.1.0.2.0.0.0	32.1.0.2.0.0.0	NA	NA	32.1.0.2.0.0.0	NA	32.1.0.2.0.0.0	NA	32.1.0.2.0.0.0	32.1.0.2.0.0.0	NA	NA	NA	32.1.0.2.0.0.0	32.1.0.2.0.0.0	NA	NA	32.1.0.2.0.0.0	32.1.0.2.0.0.0
blb	Bacteria	0204	NA	NA	31	NA	NA	NA	NA	32.1.0.2.0.0.0	32.1.0.2.0.0.0	0.6.0.0.2.0.1.0	0.6.0.0.2.0.1.0	0.2.0.0.0.0	0.2.0.0.0.0	NA	NA	NA	NA	NA	NA	NA	0.2.0.0.0.0	NA	0.2.0.0.0.0	NA	NA	32.0.0.1.0.1.0	32.0.0.1.0.1.0	NA	32.1.0.2.0.0.0	32.1.0.2.0.0.0	NA	NA	32.1.0.2.0.0.0	NA	32.1.0.2.0.0.0	NA	32.1.0.2.0.0.0	32.1.0.2.0.0.0	NA	NA	NA	32.1.0.2.0.0.0	32.1.0.2.0.0.0	NA	NA	32.1.0.2.0.0.0	32.1.0.2.0.0.0
blc	Bacteria	0179	NA	NA	31	NA	NA	NA	NA	32.1.0.2.0.0.0	32.1.0.2.0.0.0	0.6.0.0.2.0.1.0	0.6.0.0.2.0.1.0	NA	NA	NA	NA	NA	NA	NA	NA	NA	0.2.0.0.0.0.0	NA	0.2.0.0.0.0.0	NA	NA	32.0.0.1.0.1.0.1	32.0.0.1.0.1.0.1	NA	32.1.0.2.0.0.0	32.1.0.2.0.0.0	NA	NA	32.1.0.2.0.0.0	NA	32.1.0.2.0.0.0	NA	32.1.0.2.0.0.0	32.1.0.2.0.0.0	NA	NA	NA	32.1.0.2.0.0.0	32.1.0.2.0.0.0	NA	NA	32.1.0.2.0.0.0	32.1.0.2.0.0.0
bld	Bacteria	0175	0.6.0.0.0.0.0	NA	31	NA	0.2.1.0.0.0	91	NA	32.1.0.1.0.0	32.1.0.1.0.0	0.6.0.0.2.0.1.0	0.6.0.0.2.0.1.0	0.2.0.0.0.0	0.2.0.0.0.0	NA	NA	NA	NA	NA	NA	NA	0.2.0.0.0.0	NA	0.2.0.0.0.0	NA	NA	32.1.0.1.0.0	32.1.0.1.0.0	NA	32.1.0.1.0.0	32.1.0.1.0.0	NA	NA	32.1.0.1.0.0	NA	32.1.0.1.0.0	NA	32.1.0.1.0.0	32.1.0.1.0.0	NA	NA	NA	32.1.0.1.0.0	32.1.0.1.0.0	NA	NA	NA	32.1.0.1.0.0
ble	Bacteria	0250	0.6.0.0.0.0.0	NA	31	NA	0.2.1.0.0.0	91	NA	32.1.0.1.0	32.1.0.1.0	NA	NA	0.2.0.0.0	0.2.0.0.0	0.2.0.0.0	NA	0.2.0.0.0	NA	NA	NA	NA	0.2.0.0.0	NA	0.2.0.0.0	NA	NA	32.1.0.1.0	32.1.0.1.0	NA	32.1.0.1.0	32.1.0.1.0	NA	NA	32.1.0.1.0	NA	32.1.0.1.0	NA	32.1.0.1.0	32.1.0.1.0	NA	NA	NA	32.1.0.1.0	32.1.0.1.0	NA	NA	32.1.0.1.0	32.1.0.1.0
blep	Bacteria	0251	0.6.0.0.0.0.0	NA	31	NA	0.2.1.0.0.0	91	NA	32.1.0.1.0	32.1.0.1.0	NA	NA	NA	NA	0.2.0.0.2.0	NA	0.2.0.0.2.0	NA	NA	NA	NA	NA	NA	NA	NA	NA	32.1.0.1.0	32.1.0.1.0	NA	32.1.0.1.0	32.1.0.1.0	NA	NA	32.1.0.1.0	NA	32.1.0.1.0	NA	32.1.0.1.0	32.1.0.1.0	NA	NA	NA	32.1.0.1.0	32.1.0.1.0	NA	NA	32.1.0.1.0	32.1.0.1.0
blf	Bacteria	0204	NA	NA	31	NA	NA	NA	NA	32.1.0.2.0.0.0	32.1.0.2.0.0.0	0.6.0.0.2.0.1.0	0.6.0.0.2.0.1.0	0.2.0.0.0.0	0.2.0.0.0.0	NA	NA	NA	NA	NA	NA	NA	0.2.0.0.0.0	NA	0.2.0.0.0.0	NA	NA	32.0.0.1.0.1.0	32.0.0.1.0.1.0	NA	32.1.0.2.0.0.0	32.1.0.2.0.0.0	NA	NA	32.1.0.2.0.0.0	NA	32.1.0.2.0.0.0	NA	32.1.0.2.0.0.0	32.1.0.2.0.0.0	NA	NA	NA	32.1.0.2.0.0.0	32.1.0.2.0.0.0	NA	NA	32.1.0.2.0.0.0	32.1.0.2.0.0.0
blg	Bacteria	0252	NA	NA	31	NA	NA	NA	NA	NA	NA	0.6.0.0.2.0.1.0	0.6.0.0.2.0.1.0	0.2.0.0.0.0.1	0.2.0.0.0.0.1	NA	NA	NA	NA	NA	NA	NA	NA	NA	NA	NA	NA	32.0.0.1.0.1.0.1	32.0.0.1.0.1.0.1	NA	32.1.0.1.0.1.0	32.1.0.1.0.1.0	NA	NA	32.1.0.1.0.1.0	NA	32.1.0.1.0.1.0	NA	32.1.0.1.0.1.0	32.1.0.1.0.1.0	NA	NA	NA	32.1.0.1.0.1.0	32.1.0.1.0.1.0	NA	NA	32.1.0.1.0.1.0	32.1.0.1.0.1.0
blh	Bacteria	0175	0.6.0.0.0.0.0	NA	31	NA	0.2.1.0.0.0	91	NA	32.1.0.1.0.0	32.1.0.1.0.0	0.6.0.0.2.0.1.0	0.6.0.0.2.0.1.0	0.2.0.0.0.0	0.2.0.0.0.0	NA	NA	NA	NA	NA	NA	NA	0.2.0.0.0.0	NA	0.2.0.0.0.0	NA	NA	32.1.0.1.0.0	32.1.0.1.0.0	NA	32.1.0.1.0.0	32.1.0.1.0.0	NA	NA	32.1.0.1.0.0	NA	32.1.0.1.0.0	NA	32.1.0.1.0.0	32.1.0.1.0.0	NA	NA	NA	32.1.0.1.0.0	32.1.0.1.0.0	NA	NA	NA	32.1.0.1.0.0
bli	Bacteria	0175	0.6.0.0.0.0.0	NA	31	NA	0.2.1.0.0.0	91	NA	32.1.0.1.0.0	32.1.0.1.0.0	0.6.0.0.2.0.1.0	0.6.0.0.2.0.1.0	0.2.0.0.0.0	0.2.0.0.0.0	NA	NA	NA	NA	NA	NA	NA	0.2.0.0.0.0	NA	0.2.0.0.0.0	NA	NA	32.1.0.1.0.0	32.1.0.1.0.0	NA	32.1.0.1.0.0	32.1.0.1.0.0	NA	NA	32.1.0.1.0.0	NA	32.1.0.1.0.0	NA	32.1.0.1.0.0	32.1.0.1.0.0	NA	NA	NA	32.1.0.1.0.0	32.1.0.1.0.0	NA	NA	NA	32.1.0.1.0.0
blj	Bacteria	0204	NA	NA	31	NA	NA	NA	NA	32.1.0.2.0.0.0	32.1.0.2.0.0.0	0.6.0.0.2.0.1.0	0.6.0.0.2.0.1.0	0.2.0.0.0.0	0.2.0.0.0.0	NA	NA	NA	NA	NA	NA	NA	0.2.0.0.0.0	NA	0.2.0.0.0.0	NA	NA	32.0.0.1.0.1.0	32.0.0.1.0.1.0	NA	32.1.0.2.0.0.0	32.1.0.2.0.0.0	NA	NA	32.1.0.2.0.0.0	NA	32.1.0.2.0.0.0	NA	32.1.0.2.0.0.0	32.1.0.2.0.0.0	NA	NA	NA	32.1.0.2.0.0.0	32.1.0.2.0.0.0	NA	NA	32.1.0.2.0.0.0	32.1.0.2.0.0.0
blk	Bacteria	0204	NA	NA	31	NA	NA	NA	NA	32.1.0.2.0.0.0	32.1.0.2.0.0.0	0.6.0.0.2.0.1.0	0.6.0.0.2.0.1.0	0.2.0.0.0.0	0.2.0.0.0.0	NA	NA	NA	NA	NA	NA	NA	0.2.0.0.0.0	NA	0.2.0.0.0.0	NA	NA	32.0.0.1.0.1.0	32.0.0.1.0.1.0	NA	32.1.0.2.0.0.0	32.1.0.2.0.0.0	NA	NA	32.1.0.2.0.0.0	NA	32.1.0.2.0.0.0	NA	32.1.0.2.0.0.0	32.1.0.2.0.0.0	NA	NA	NA	32.1.0.2.0.0.0	32.1.0.2.0.0.0	NA	NA	32.1.0.2.0.0.0	32.1.0.2.0.0.0
bll	Bacteria	0204	NA	NA	31	NA	NA	NA	NA	32.1.0.2.0.0.0	32.1.0.2.0.0.0	0.6.0.0.2.0.1.0	0.6.0.0.2.0.1.0	0.2.0.0.0.0	0.2.0.0.0.0	NA	NA	NA	NA	NA	NA	NA	0.2.0.0.0.0	NA	0.2.0.0.0.0	NA	NA	32.0.0.1.0.1.0	32.0.0.1.0.1.0	NA	32.1.0.2.0.0.0	32.1.0.2.0.0.0	NA	NA	32.1.0.2.0.0.0	NA	32.1.0.2.0.0.0	NA	32.1.0.2.0.0.0	32.1.0.2.0.0.0	NA	NA	NA	32.1.0.2.0.0.0	32.1.0.2.0.0.0	NA	NA	32.1.0.2.0.0.0	32.1.0.2.0.0.0
blm	Bacteria	0204	NA	NA	31	NA	NA	NA	NA	32.1.0.2.0.0.0	32.1.0.2.0.0.0	0.6.0.0.2.0.1.0	0.6.0.0.2.0.1.0	0.2.0.0.0.0	0.2.0.0.0.0	NA	NA	NA	NA	NA	NA	NA	0.2.0.0.0.0	NA	0.2.0.0.0.0	NA	NA	32.0.0.1.0.1.0	32.0.0.1.0.1.0	NA	32.1.0.2.0.0.0	32.1.0.2.0.0.0	NA	NA	32.1.0.2.0.0.0	NA	32.1.0.2.0.0.0	NA	32.1.0.2.0.0.0	32.1.0.2.0.0.0	NA	NA	NA	32.1.0.2.0.0.0	32.1.0.2.0.0.0	NA	NA	32.1.0.2.0.0.0	32.1.0.2.0.0.0
bln	Bacteria	0204	NA	NA	31	NA	NA	NA	NA	32.1.0.2.0.0.0	32.1.0.2.0.0.0	0.6.0.0.2.0.1.0	0.6.0.0.2.0.1.0	0.2.0.0.0.0	0.2.0.0.0.0	NA	NA	NA	NA	NA	NA	NA	0.2.0.0.0.0	NA	0.2.0.0.0.0	NA	NA	32.0.0.1.0.1.0	32.0.0.1.0.1.0	NA	32.1.0.2.0.0.0	32.1.0.2.0.0.0	NA	NA	32.1.0.2.0.0.0	NA	32.1.0.2.0.0.0	NA	32.1.0.2.0.0.0	32.1.0.2.0.0.0	NA	NA	NA	32.1.0.2.0.0.0	32.1.0.2.0.0.0	NA	NA	32.1.0.2.0.0.0	32.1.0.2.0.0.0
blo	Bacteria	0204	NA	NA	31	NA	NA	NA	NA	32.1.0.2.0.0.0	32.1.0.2.0.0.0	0.6.0.0.2.0.1.0	0.6.0.0.2.0.1.0	0.2.0.0.0.0	0.2.0.0.0.0	NA	NA	NA	NA	NA	NA	NA	0.2.0.0.0.0	NA	0.2.0.0.0.0	NA	NA	32.0.0.1.0.1.0	32.0.0.1.0.1.0	NA	32.1.0.2.0.0.0	32.1.0.2.0.0.0	NA	NA	32.1.0.2.0.0.0	NA	32.1.0.2.0.0.0	NA	32.1.0.2.0.0.0	32.1.0.2.0.0.0	NA	NA	NA	32.1.0.2.0.0.0	32.1.0.2.0.0.0	NA	NA	32.1.0.2.0.0.0	32.1.0.2.0.0.0
blon	Bacteria	0204	NA	NA	31	NA	NA	NA	NA	32.1.0.2.0.0.0	32.1.0.2.0.0.0	0.6.0.0.2.0.1.0	0.6.0.0.2.0.1.0	0.2.0.0.0.0	0.2.0.0.0.0	NA	NA	NA	NA	NA	NA	NA	0.2.0.0.0.0	NA	0.2.0.0.0.0	NA	NA	32.0.0.1.0.1.0	32.0.0.1.0.1.0	NA	32.1.0.2.0.0.0	32.1.0.2.0.0.0	NA	NA	32.1.0.2.0.0.0	NA	32.1.0.2.0.0.0	NA	32.1.0.2.0.0.0	32.1.0.2.0.0.0	NA	NA	NA	32.1.0.2.0.0.0	32.1.0.2.0.0.0	NA	NA	32.1.0.2.0.0.0	32.1.0.2.0.0.0
blp	Bacteria	0199	0.6.0.0.0.0.0	NA	NA	NA	NA	91	NA	32.1.0.2.0.0.0.0	32.1.0.2.0.0.0.0	NA	NA	NA	NA	NA	NA	NA	NA	NA	NA	NA	NA	NA	NA	NA	NA	NA	NA	NA	32.1.0.2.0.0.0.0	32.1.0.2.0.0.0.0	NA	NA	32.1.0.2.0.0.0.0	NA	32.1.0.2.0.0.0.0	NA	32.1.0.2.0.0.0.0	32.1.0.2.0.0.0.0	NA	NA	NA	32.1.0.2.0.0.0.0	32.1.0.2.0.0.0.0	NA	NA	NA	32.1.0.2.0.0.0.0
blr	Bacteria	0253	0.6.0.0	NA	31	NA	0.2.1.0.0.0	91	NA	32.1.0.1.1	32.1.0.1.1	0.6.0.0	0.6.0.0	0.2.0.0.0	0.2.0.0.0	0.2.0.0.0	NA	0.2.0.0.0	NA	NA	NA	NA	0.2.0.0.0	NA	0.2.0.0.0	NA	NA	NA	NA	NA	32.1.0.1.1	32.1.0.1.1	32.1.0.1.1	NA	32.1.0.1.1	NA	32.1.0.1.1	NA	32.1.0.1.1	32.1.0.1.1	0.6.0.0	0.6.0.0	0.6.0.0	32.1.0.1.1	32.1.0.1.1	NA	NA	32.1.0.1.1	32.1.0.1.1
bls	Bacteria	0179	NA	NA	31	NA	NA	NA	NA	32.1.0.2.0.0.0	32.1.0.2.0.0.0	0.6.0.0.2.0.1.0	0.6.0.0.2.0.1.0	NA	NA	NA	NA	NA	NA	NA	NA	NA	0.2.0.0.0.0.0	NA	0.2.0.0.0.0.0	NA	NA	32.0.0.1.0.1.0.1	32.0.0.1.0.1.0.1	NA	32.1.0.2.0.0.0	32.1.0.2.0.0.0	NA	NA	32.1.0.2.0.0.0	NA	32.1.0.2.0.0.0	NA	32.1.0.2.0.0.0	32.1.0.2.0.0.0	NA	NA	NA	32.1.0.2.0.0.0	32.1.0.2.0.0.0	NA	NA	32.1.0.2.0.0.0	32.1.0.2.0.0.0
blt	Bacteria	0179	NA	NA	31	NA	NA	NA	NA	32.1.0.2.0.0.0	32.1.0.2.0.0.0	0.6.0.0.2.0.1.0	0.6.0.0.2.0.1.0	NA	NA	NA	NA	NA	NA	NA	NA	NA	0.2.0.0.0.0.0	NA	0.2.0.0.0.0.0	NA	NA	32.0.0.1.0.1.0.1	32.0.0.1.0.1.0.1	NA	32.1.0.2.0.0.0	32.1.0.2.0.0.0	NA	NA	32.1.0.2.0.0.0	NA	32.1.0.2.0.0.0	NA	32.1.0.2.0.0.0	32.1.0.2.0.0.0	NA	NA	NA	32.1.0.2.0.0.0	32.1.0.2.0.0.0	NA	NA	32.1.0.2.0.0.0	32.1.0.2.0.0.0
blu	Bacteria	0199	0.6.0.0.0.0.0	NA	NA	NA	NA	91	NA	32.1.0.2.0.0.0.0	32.1.0.2.0.0.0.0	NA	NA	NA	NA	NA	NA	NA	NA	NA	NA	NA	NA	NA	NA	NA	NA	NA	NA	NA	32.1.0.2.0.0.0.0	32.1.0.2.0.0.0.0	NA	NA	32.1.0.2.0.0.0.0	NA	32.1.0.2.0.0.0.0	NA	32.1.0.2.0.0.0.0	32.1.0.2.0.0.0.0	NA	NA	NA	32.1.0.2.0.0.0.0	32.1.0.2.0.0.0.0	NA	NA	NA	32.1.0.2.0.0.0.0
blv	Bacteria	0179	NA	NA	31	NA	NA	NA	NA	32.1.0.2.0.0.0	32.1.0.2.0.0.0	0.6.0.0.2.0.1.0	0.6.0.0.2.0.1.0	NA	NA	NA	NA	NA	NA	NA	NA	NA	0.2.0.0.0.0.0	NA	0.2.0.0.0.0.0	NA	NA	32.0.0.1.0.1.0.1	32.0.0.1.0.1.0.1	NA	32.1.0.2.0.0.0	32.1.0.2.0.0.0	NA	NA	32.1.0.2.0.0.0	NA	32.1.0.2.0.0.0	NA	32.1.0.2.0.0.0	32.1.0.2.0.0.0	NA	NA	NA	32.1.0.2.0.0.0	32.1.0.2.0.0.0	NA	NA	32.1.0.2.0.0.0	32.1.0.2.0.0.0
blw	Bacteria	0179	NA	NA	31	NA	NA	NA	NA	32.1.0.2.0.0.0	32.1.0.2.0.0.0	0.6.0.0.2.0.1.0	0.6.0.0.2.0.1.0	NA	NA	NA	NA	NA	NA	NA	NA	NA	0.2.0.0.0.0.0	NA	0.2.0.0.0.0.0	NA	NA	32.0.0.1.0.1.0.1	32.0.0.1.0.1.0.1	NA	32.1.0.2.0.0.0	32.1.0.2.0.0.0	NA	NA	32.1.0.2.0.0.0	NA	32.1.0.2.0.0.0	NA	32.1.0.2.0.0.0	32.1.0.2.0.0.0	NA	NA	NA	32.1.0.2.0.0.0	32.1.0.2.0.0.0	NA	NA	32.1.0.2.0.0.0	32.1.0.2.0.0.0
blx	Bacteria	0204	NA	NA	31	NA	NA	NA	NA	32.1.0.2.0.0.0	32.1.0.2.0.0.0	0.6.0.0.2.0.1.0	0.6.0.0.2.0.1.0	0.2.0.0.0.0	0.2.0.0.0.0	NA	NA	NA	NA	NA	NA	NA	0.2.0.0.0.0	NA	0.2.0.0.0.0	NA	NA	32.0.0.1.0.1.0	32.0.0.1.0.1.0	NA	32.1.0.2.0.0.0	32.1.0.2.0.0.0	NA	NA	32.1.0.2.0.0.0	NA	32.1.0.2.0.0.0	NA	32.1.0.2.0.0.0	32.1.0.2.0.0.0	NA	NA	NA	32.1.0.2.0.0.0	32.1.0.2.0.0.0	NA	NA	32.1.0.2.0.0.0	32.1.0.2.0.0.0
blz	Bacteria	0204	NA	NA	31	NA	NA	NA	NA	32.1.0.2.0.0.0	32.1.0.2.0.0.0	0.6.0.0.2.0.1.0	0.6.0.0.2.0.1.0	0.2.0.0.0.0	0.2.0.0.0.0	NA	NA	NA	NA	NA	NA	NA	0.2.0.0.0.0	NA	0.2.0.0.0.0	NA	NA	32.0.0.1.0.1.0	32.0.0.1.0.1.0	NA	32.1.0.2.0.0.0	32.1.0.2.0.0.0	NA	NA	32.1.0.2.0.0.0	NA	32.1.0.2.0.0.0	NA	32.1.0.2.0.0.0	32.1.0.2.0.0.0	NA	NA	NA	32.1.0.2.0.0.0	32.1.0.2.0.0.0	NA	NA	32.1.0.2.0.0.0	32.1.0.2.0.0.0
bma	Bacteria	0254	0.2.1.0	NA	31	0.2.1.0	0.2.1.0	NA	90	32.1.0.1.0	32.1.0.1.0	NA	NA	0.2.1.0	0.2.1.0	0.2.1.0	NA	0.2.1.0	NA	NA	NA	NA	0.2.1.0	NA	0.2.1.0	NA	NA	32.1.0.1.0	32.1.0.1.0	NA	32.1.0.1.0	32.1.0.1.0	NA	NA	32.1.0.1.0	NA	32.1.0.1.0	NA	32.1.0.1.0	32.1.0.1.0	NA	NA	NA	32.1.0.1.0	32.1.0.1.0	NA	NA	32.1.0.1.0	32.1.0.1.0
bmab	Bacteria	0255	0.2.1.0	NA	31	0.2.1.0	0.2.1.0	NA	90	32.1.0.2.0.0.0	32.1.0.2.0.0.0	NA	NA	0.2.1.0	0.2.1.0	0.2.1.0	NA	0.2.1.0	NA	NA	NA	NA	0.2.1.0	NA	0.2.1.0	NA	NA	32.0.0.1.0.1.0.1	32.0.0.1.0.1.0.1	NA	32.1.0.2.0.0.0	32.1.0.2.0.0.0	NA	NA	32.1.0.2.0.0.0	NA	32.1.0.2.0.0.0	NA	32.1.0.2.0.0.0	32.1.0.2.0.0.0	NA	NA	NA	32.1.0.2.0.0.0	32.1.0.2.0.0.0	NA	NA	32.1.0.2.0.0.0	32.1.0.2.0.0.0
bmae	Bacteria	0255	0.2.1.0	NA	31	0.2.1.0	0.2.1.0	NA	90	32.1.0.2.0.0.0	32.1.0.2.0.0.0	NA	NA	0.2.1.0	0.2.1.0	0.2.1.0	NA	0.2.1.0	NA	NA	NA	NA	0.2.1.0	NA	0.2.1.0	NA	NA	32.0.0.1.0.1.0.1	32.0.0.1.0.1.0.1	NA	32.1.0.2.0.0.0	32.1.0.2.0.0.0	NA	NA	32.1.0.2.0.0.0	NA	32.1.0.2.0.0.0	NA	32.1.0.2.0.0.0	32.1.0.2.0.0.0	NA	NA	NA	32.1.0.2.0.0.0	32.1.0.2.0.0.0	NA	NA	32.1.0.2.0.0.0	32.1.0.2.0.0.0
bmaf	Bacteria	0254	0.2.1.0	NA	31	0.2.1.0	0.2.1.0	NA	90	32.1.0.1.0	32.1.0.1.0	NA	NA	0.2.1.0	0.2.1.0	0.2.1.0	NA	0.2.1.0	NA	NA	NA	NA	0.2.1.0	NA	0.2.1.0	NA	NA	32.1.0.1.0	32.1.0.1.0	NA	32.1.0.1.0	32.1.0.1.0	NA	NA	32.1.0.1.0	NA	32.1.0.1.0	NA	32.1.0.1.0	32.1.0.1.0	NA	NA	NA	32.1.0.1.0	32.1.0.1.0	NA	NA	32.1.0.1.0	32.1.0.1.0
bmai	Bacteria	0254	0.2.1.0	NA	31	0.2.1.0	0.2.1.0	NA	90	32.1.0.1.0	32.1.0.1.0	NA	NA	0.2.1.0	0.2.1.0	0.2.1.0	NA	0.2.1.0	NA	NA	NA	NA	0.2.1.0	NA	0.2.1.0	NA	NA	32.1.0.1.0	32.1.0.1.0	NA	32.1.0.1.0	32.1.0.1.0	NA	NA	32.1.0.1.0	NA	32.1.0.1.0	NA	32.1.0.1.0	32.1.0.1.0	NA	NA	NA	32.1.0.1.0	32.1.0.1.0	NA	NA	32.1.0.1.0	32.1.0.1.0
bmal	Bacteria	0254	0.2.1.0	NA	31	0.2.1.0	0.2.1.0	NA	90	32.1.0.1.0	32.1.0.1.0	NA	NA	0.2.1.0	0.2.1.0	0.2.1.0	NA	0.2.1.0	NA	NA	NA	NA	0.2.1.0	NA	0.2.1.0	NA	NA	32.1.0.1.0	32.1.0.1.0	NA	32.1.0.1.0	32.1.0.1.0	NA	NA	32.1.0.1.0	NA	32.1.0.1.0	NA	32.1.0.1.0	32.1.0.1.0	NA	NA	NA	32.1.0.1.0	32.1.0.1.0	NA	NA	32.1.0.1.0	32.1.0.1.0
bmaq	Bacteria	0254	0.2.1.0	NA	31	0.2.1.0	0.2.1.0	NA	90	32.1.0.1.0	32.1.0.1.0	NA	NA	0.2.1.0	0.2.1.0	0.2.1.0	NA	0.2.1.0	NA	NA	NA	NA	0.2.1.0	NA	0.2.1.0	NA	NA	32.1.0.1.0	32.1.0.1.0	NA	32.1.0.1.0	32.1.0.1.0	NA	NA	32.1.0.1.0	NA	32.1.0.1.0	NA	32.1.0.1.0	32.1.0.1.0	NA	NA	NA	32.1.0.1.0	32.1.0.1.0	NA	NA	32.1.0.1.0	32.1.0.1.0
bmaz	Bacteria	0254	0.2.1.0	NA	31	0.2.1.0	0.2.1.0	NA	90	32.1.0.1.0	32.1.0.1.0	NA	NA	0.2.1.0	0.2.1.0	0.2.1.0	NA	0.2.1.0	NA	NA	NA	NA	0.2.1.0	NA	0.2.1.0	NA	NA	32.1.0.1.0	32.1.0.1.0	NA	32.1.0.1.0	32.1.0.1.0	NA	NA	32.1.0.1.0	NA	32.1.0.1.0	NA	32.1.0.1.0	32.1.0.1.0	NA	NA	NA	32.1.0.1.0	32.1.0.1.0	NA	NA	32.1.0.1.0	32.1.0.1.0
bmb	Bacteria	0256	0.6.0.0.0.0.0	NA	31	NA	0.2.1.0.0.0	NA	NA	32.1.0.2.0.0.0	32.1.0.2.0.0.0	NA	NA	0.2.0.0.0.0	0.2.0.0.0.0	NA	NA	NA	NA	NA	NA	NA	0.2.0.0.0.0	NA	0.2.0.0.0.0	NA	NA	32.0.0.1.0.1.0.1	32.0.0.1.0.1.0.1	NA	32.1.0.2.0.0.0	32.1.0.2.0.0.0	NA	NA	32.1.0.2.0.0.0	NA	32.1.0.2.0.0.0	NA	32.1.0.2.0.0.0	32.1.0.2.0.0.0	NA	NA	NA	32.1.0.2.0.0.0	32.1.0.2.0.0.0	NA	NA	32.1.0.2.0.0.0	32.1.0.2.0.0.0
bmc	Bacteria	0213	0.6.0.0.0.0.0	NA	31	NA	0.2.1.0.0.0	91	NA	32.1.0.2.0.0.0	32.1.0.2.0.0.0	NA	NA	0.2.0.0.0.0	0.2.0.0.0.0	NA	NA	NA	NA	NA	NA	NA	0.2.0.0.0.0	NA	0.2.0.0.0.0	NA	NA	32.0.0.1.0.1.0.1	32.0.0.1.0.1.0.1	NA	32.1.0.2.0.0.0	32.1.0.2.0.0.0	NA	NA	32.1.0.2.0.0.0	NA	32.1.0.2.0.0.0	NA	32.1.0.2.0.0.0	32.1.0.2.0.0.0	NA	NA	NA	32.1.0.2.0.0.0	32.1.0.2.0.0.0	NA	NA	32.1.0.2.0.0.0	32.1.0.2.0.0.0
bmd	Bacteria	0207	0.6.0.0.0.0.0	NA	31	NA	0.2.1.0.0.0	91	NA	32.1.0.1	32.1.0.1	0.6.0.0.2.0.1.0	0.6.0.0.2.0.1.0	0.2.0.0.0.0	0.2.0.0.0.0	NA	NA	NA	NA	NA	NA	NA	0.2.0.0.0.0	NA	0.2.0.0.0.0	NA	NA	32.1.0.1	32.1.0.1	NA	32.1.0.1	32.1.0.1	32.1.0.1	NA	32.1.0.1	NA	32.1.0.1	NA	32.1.0.1	32.1.0.1	NA	NA	0.6.0.0.2.0.0.1	32.1.0.1	32.1.0.1	NA	NA	32.1.0.1	32.1.0.1
bme	Bacteria	0156	0.6.0.0.0.0.0	NA	31	NA	0.2.1.0.0.0	91	NA	32.1.0.2.0.0.0	32.1.0.2.0.0.0	NA	NA	0.2.0.0.0	0.2.0.0.0	0.2.0.0.0	NA	0.2.0.0.0	NA	NA	NA	NA	0.2.0.0.0	NA	0.2.0.0.0	NA	NA	32.0.0.1.0.1.0.1	32.0.0.1.0.1.0.1	NA	32.1.0.2.0.0.0	32.1.0.2.0.0.0	NA	NA	32.1.0.2.0.0.0	NA	32.1.0.2.0.0.0	NA	32.1.0.2.0.0.0	32.1.0.2.0.0.0	NA	NA	NA	32.1.0.2.0.0.0	32.1.0.2.0.0.0	NA	NA	32.1.0.2.0.0.0	32.1.0.2.0.0.0
bmee	Bacteria	0156	0.6.0.0.0.0.0	NA	31	NA	0.2.1.0.0.0	91	NA	32.1.0.2.0.0.0	32.1.0.2.0.0.0	NA	NA	0.2.0.0.0	0.2.0.0.0	0.2.0.0.0	NA	0.2.0.0.0	NA	NA	NA	NA	0.2.0.0.0	NA	0.2.0.0.0	NA	NA	32.0.0.1.0.1.0.1	32.0.0.1.0.1.0.1	NA	32.1.0.2.0.0.0	32.1.0.2.0.0.0	NA	NA	32.1.0.2.0.0.0	NA	32.1.0.2.0.0.0	NA	32.1.0.2.0.0.0	32.1.0.2.0.0.0	NA	NA	NA	32.1.0.2.0.0.0	32.1.0.2.0.0.0	NA	NA	32.1.0.2.0.0.0	32.1.0.2.0.0.0
bmeg	Bacteria	0207	0.6.0.0.0.0.0	NA	31	NA	0.2.1.0.0.0	91	NA	32.1.0.1	32.1.0.1	0.6.0.0.2.0.1.0	0.6.0.0.2.0.1.0	0.2.0.0.0.0	0.2.0.0.0.0	NA	NA	NA	NA	NA	NA	NA	0.2.0.0.0.0	NA	0.2.0.0.0.0	NA	NA	32.1.0.1	32.1.0.1	NA	32.1.0.1	32.1.0.1	32.1.0.1	NA	32.1.0.1	NA	32.1.0.1	NA	32.1.0.1	32.1.0.1	NA	NA	0.6.0.0.2.0.0.1	32.1.0.1	32.1.0.1	NA	NA	32.1.0.1	32.1.0.1
bmel	Bacteria	0156	0.6.0.0.0.0.0	NA	31	NA	0.2.1.0.0.0	91	NA	32.1.0.2.0.0.0	32.1.0.2.0.0.0	NA	NA	0.2.0.0.0	0.2.0.0.0	0.2.0.0.0	NA	0.2.0.0.0	NA	NA	NA	NA	0.2.0.0.0	NA	0.2.0.0.0	NA	NA	32.0.0.1.0.1.0.1	32.0.0.1.0.1.0.1	NA	32.1.0.2.0.0.0	32.1.0.2.0.0.0	NA	NA	32.1.0.2.0.0.0	NA	32.1.0.2.0.0.0	NA	32.1.0.2.0.0.0	32.1.0.2.0.0.0	NA	NA	NA	32.1.0.2.0.0.0	32.1.0.2.0.0.0	NA	NA	32.1.0.2.0.0.0	32.1.0.2.0.0.0
bmet	Bacteria	0257	0.6.0.0.0.0.0	NA	31	NA	0.2.1.0.0.0	91	NA	32.1.0.0.1	32.1.0.0.1	NA	NA	0.2.0.0.0.0	0.2.0.0.0.0	NA	NA	NA	NA	NA	NA	NA	0.2.0.0.0.0	NA	0.2.0.0.0.0	NA	NA	32.1.0.0.1	32.1.0.0.1	NA	32.1.0.0.1	32.1.0.0.1	32.1.0.0.1	NA	32.1.0.0.1	NA	32.1.0.0.1	NA	32.1.0.0.1	32.1.0.0.1	NA	NA	0.6.0.0.2.0.0.1	32.1.0.0.1	32.1.0.0.1	NA	NA	NA	32.1.0.0.1
bmf	Bacteria	0256	0.6.0.0.0.0.0	NA	31	NA	0.2.1.0.0.0	NA	NA	32.1.0.2.0.0.0	32.1.0.2.0.0.0	NA	NA	0.2.0.0.0.0	0.2.0.0.0.0	NA	NA	NA	NA	NA	NA	NA	0.2.0.0.0.0	NA	0.2.0.0.0.0	NA	NA	32.0.0.1.0.1.0.1	32.0.0.1.0.1.0.1	NA	32.1.0.2.0.0.0	32.1.0.2.0.0.0	NA	NA	32.1.0.2.0.0.0	NA	32.1.0.2.0.0.0	NA	32.1.0.2.0.0.0	32.1.0.2.0.0.0	NA	NA	NA	32.1.0.2.0.0.0	32.1.0.2.0.0.0	NA	NA	32.1.0.2.0.0.0	32.1.0.2.0.0.0
bmg	Bacteria	0156	0.6.0.0.0.0.0	NA	31	NA	0.2.1.0.0.0	91	NA	32.1.0.2.0.0.0	32.1.0.2.0.0.0	NA	NA	0.2.0.0.0	0.2.0.0.0	0.2.0.0.0	NA	0.2.0.0.0	NA	NA	NA	NA	0.2.0.0.0	NA	0.2.0.0.0	NA	NA	32.0.0.1.0.1.0.1	32.0.0.1.0.1.0.1	NA	32.1.0.2.0.0.0	32.1.0.2.0.0.0	NA	NA	32.1.0.2.0.0.0	NA	32.1.0.2.0.0.0	NA	32.1.0.2.0.0.0	32.1.0.2.0.0.0	NA	NA	NA	32.1.0.2.0.0.0	32.1.0.2.0.0.0	NA	NA	32.1.0.2.0.0.0	32.1.0.2.0.0.0
bmh	Bacteria	0207	0.6.0.0.0.0.0	NA	31	NA	0.2.1.0.0.0	91	NA	32.1.0.1	32.1.0.1	0.6.0.0.2.0.1.0	0.6.0.0.2.0.1.0	0.2.0.0.0.0	0.2.0.0.0.0	NA	NA	NA	NA	NA	NA	NA	0.2.0.0.0.0	NA	0.2.0.0.0.0	NA	NA	32.1.0.1	32.1.0.1	NA	32.1.0.1	32.1.0.1	32.1.0.1	NA	32.1.0.1	NA	32.1.0.1	NA	32.1.0.1	32.1.0.1	NA	NA	0.6.0.0.2.0.0.1	32.1.0.1	32.1.0.1	NA	NA	32.1.0.1	32.1.0.1
bmi	Bacteria	0064	0.6.0.0.0.0.0	NA	31	NA	0.2.1.0.0.0	NA	NA	32.1.0.2.0.0.0	32.1.0.2.0.0.0	NA	NA	0.2.0.0.0	0.2.0.0.0	0.2.0.0.0	NA	0.2.0.0.0	NA	NA	NA	NA	0.2.0.0.0	NA	0.2.0.0.0	NA	NA	32.0.0.1.0.1.0.1	32.0.0.1.0.1.0.1	NA	32.1.0.2.0.0.0	32.1.0.2.0.0.0	NA	NA	32.1.0.2.0.0.0	NA	32.1.0.2.0.0.0	NA	32.1.0.2.0.0.0	32.1.0.2.0.0.0	NA	NA	NA	32.1.0.2.0.0.0	32.1.0.2.0.0.0	NA	NA	32.1.0.2.0.0.0	32.1.0.2.0.0.0
bmiy	Bacteria	0182	NA	NA	31	NA	NA	NA	NA	32.0.0.1.0.1.1.0.1.0	32.0.0.1.0.1.1.0.1.0	0.6.0.0.2.0.1.0	0.6.0.0.2.0.1.0	NA	NA	NA	NA	NA	NA	NA	NA	NA	NA	NA	NA	NA	NA	NA	NA	NA	32.0.0.1.0.1.1.0.1.0	32.0.0.1.0.1.1.0.1.0	NA	NA	32.0.0.1.0.1.1.0.1.0	NA	32.0.0.1.0.1.1.0.1.0	NA	32.0.0.1.0.1.1.0.1.0	32.0.0.1.0.1.1.0.1.0	NA	NA	NA	32.0.0.1.0.1.1.0.1.0	32.0.0.1.0.1.1.0.1.0	NA	NA	32.0.0.1.0.1.1.0.1.0	NA
bmj	Bacteria	0258	0.6.0.0.0.0.0	NA	31	NA	0.2.1.0.0.0	NA	NA	32.1.0.1.0	32.1.0.1.0	NA	NA	0.2.0.0	0.2.0.0	0.2.0.0	NA	0.2.0.0	NA	NA	NA	NA	0.2.0.0	NA	0.2.0.0	NA	NA	32.1.0.1.0	32.1.0.1.0	NA	32.1.0.1.0	32.1.0.1.0	NA	NA	32.1.0.1.0	NA	32.1.0.1.0	NA	32.1.0.1.0	32.1.0.1.0	NA	NA	NA	32.1.0.1.0	32.1.0.1.0	NA	NA	32.1.0.1.0	32.1.0.1.0
bmk	Bacteria	0174	0.6.0.0.0.0.0	NA	31	NA	0.2.1.0.0.0	NA	90	32.1.0.1.0	32.1.0.1.0	NA	NA	0.2.0.0	0.2.0.0	0.2.0.0	NA	0.2.0.0	NA	NA	NA	NA	0.2.0.0	NA	0.2.0.0	NA	NA	32.1.0.1.0	32.1.0.1.0	NA	32.1.0.1.0	32.1.0.1.0	NA	NA	32.1.0.1.0	NA	32.1.0.1.0	NA	32.1.0.1.0	32.1.0.1.0	NA	NA	NA	32.1.0.1.0	32.1.0.1.0	NA	NA	32.1.0.1.0	32.1.0.1.0
bml	Bacteria	0255	0.2.1.0	NA	31	0.2.1.0	0.2.1.0	NA	90	32.1.0.2.0.0.0	32.1.0.2.0.0.0	NA	NA	0.2.1.0	0.2.1.0	0.2.1.0	NA	0.2.1.0	NA	NA	NA	NA	0.2.1.0	NA	0.2.1.0	NA	NA	32.0.0.1.0.1.0.1	32.0.0.1.0.1.0.1	NA	32.1.0.2.0.0.0	32.1.0.2.0.0.0	NA	NA	32.1.0.2.0.0.0	NA	32.1.0.2.0.0.0	NA	32.1.0.2.0.0.0	32.1.0.2.0.0.0	NA	NA	NA	32.1.0.2.0.0.0	32.1.0.2.0.0.0	NA	NA	32.1.0.2.0.0.0	32.1.0.2.0.0.0
bmm	Bacteria	0199	0.6.0.0.0.0.0	NA	NA	NA	NA	91	NA	32.1.0.2.0.0.0.0	32.1.0.2.0.0.0.0	NA	NA	NA	NA	NA	NA	NA	NA	NA	NA	NA	NA	NA	NA	NA	NA	NA	NA	NA	32.1.0.2.0.0.0.0	32.1.0.2.0.0.0.0	NA	NA	32.1.0.2.0.0.0.0	NA	32.1.0.2.0.0.0.0	NA	32.1.0.2.0.0.0.0	32.1.0.2.0.0.0.0	NA	NA	NA	32.1.0.2.0.0.0.0	32.1.0.2.0.0.0.0	NA	NA	NA	32.1.0.2.0.0.0.0
bmn	Bacteria	0254	0.2.1.0	NA	31	0.2.1.0	0.2.1.0	NA	90	32.1.0.1.0	32.1.0.1.0	NA	NA	0.2.1.0	0.2.1.0	0.2.1.0	NA	0.2.1.0	NA	NA	NA	NA	0.2.1.0	NA	0.2.1.0	NA	NA	32.1.0.1.0	32.1.0.1.0	NA	32.1.0.1.0	32.1.0.1.0	NA	NA	32.1.0.1.0	NA	32.1.0.1.0	NA	32.1.0.1.0	32.1.0.1.0	NA	NA	NA	32.1.0.1.0	32.1.0.1.0	NA	NA	32.1.0.1.0	32.1.0.1.0
bmo	Bacteria	0182	NA	NA	31	NA	NA	NA	NA	32.0.0.1.0.1.1.0.1.0	32.0.0.1.0.1.1.0.1.0	0.6.0.0.2.0.1.0	0.6.0.0.2.0.1.0	NA	NA	NA	NA	NA	NA	NA	NA	NA	NA	NA	NA	NA	NA	NA	NA	NA	32.0.0.1.0.1.1.0.1.0	32.0.0.1.0.1.1.0.1.0	NA	NA	32.0.0.1.0.1.1.0.1.0	NA	32.0.0.1.0.1.1.0.1.0	NA	32.0.0.1.0.1.1.0.1.0	32.0.0.1.0.1.1.0.1.0	NA	NA	NA	32.0.0.1.0.1.1.0.1.0	32.0.0.1.0.1.1.0.1.0	NA	NA	32.0.0.1.0.1.1.0.1.0	NA
bmor	Animals	0259	0.6.0.0.0.0.0	NA	31	NA	0.2.1.0.0.0	NA	90	32.0.0.1	32.0.0.1	0.6.0.0.2.0.1.0	0.6.0.0.2.0.1.0	0.2.0.0.0.0	0.2.0.0.0.0	NA	NA	NA	NA	NA	NA	NA	0.2.0.0.0.0	NA	0.2.0.0.0.0	NA	NA	32.0.0.1	32.0.0.1	NA	32.0.0.1	32.0.0.1	NA	NA	32.0.0.1	NA	32.0.0.1	NA	32.0.0.1	32.0.0.1	NA	NA	NA	32.0.0.1	32.0.0.1	NA	NA	32.0.0.1	NA
bmp	Bacteria	0175	0.6.0.0.0.0.0	NA	31	NA	0.2.1.0.0.0	91	NA	32.1.0.1.0.0	32.1.0.1.0.0	0.6.0.0.2.0.1.0	0.6.0.0.2.0.1.0	0.2.0.0.0.0	0.2.0.0.0.0	NA	NA	NA	NA	NA	NA	NA	0.2.0.0.0.0	NA	0.2.0.0.0.0	NA	NA	32.1.0.1.0.0	32.1.0.1.0.0	NA	32.1.0.1.0.0	32.1.0.1.0.0	NA	NA	32.1.0.1.0.0	NA	32.1.0.1.0.0	NA	32.1.0.1.0.0	32.1.0.1.0.0	NA	NA	NA	32.1.0.1.0.0	32.1.0.1.0.0	NA	NA	NA	32.1.0.1.0.0
bmq	Bacteria	0207	0.6.0.0.0.0.0	NA	31	NA	0.2.1.0.0.0	91	NA	32.1.0.1	32.1.0.1	0.6.0.0.2.0.1.0	0.6.0.0.2.0.1.0	0.2.0.0.0.0	0.2.0.0.0.0	NA	NA	NA	NA	NA	NA	NA	0.2.0.0.0.0	NA	0.2.0.0.0.0	NA	NA	32.1.0.1	32.1.0.1	NA	32.1.0.1	32.1.0.1	32.1.0.1	NA	32.1.0.1	NA	32.1.0.1	NA	32.1.0.1	32.1.0.1	NA	NA	0.6.0.0.2.0.0.1	32.1.0.1	32.1.0.1	NA	NA	32.1.0.1	32.1.0.1
bmr	Bacteria	0156	0.6.0.0.0.0.0	NA	31	NA	0.2.1.0.0.0	91	NA	32.1.0.2.0.0.0	32.1.0.2.0.0.0	NA	NA	0.2.0.0.0	0.2.0.0.0	0.2.0.0.0	NA	0.2.0.0.0	NA	NA	NA	NA	0.2.0.0.0	NA	0.2.0.0.0	NA	NA	32.0.0.1.0.1.0.1	32.0.0.1.0.1.0.1	NA	32.1.0.2.0.0.0	32.1.0.2.0.0.0	NA	NA	32.1.0.2.0.0.0	NA	32.1.0.2.0.0.0	NA	32.1.0.2.0.0.0	32.1.0.2.0.0.0	NA	NA	NA	32.1.0.2.0.0.0	32.1.0.2.0.0.0	NA	NA	32.1.0.2.0.0.0	32.1.0.2.0.0.0
bms	Bacteria	0209	0.6.0.0.0.0.0	NA	31	NA	0.2.1.0.0.0	91	NA	32.0.0.1.0.1.1.0.1.0	32.0.0.1.0.1.1.0.1.0	NA	NA	0.2.0.0.0	0.2.0.0.0	0.2.0.0.0	NA	0.2.0.0.0	NA	NA	NA	NA	0.2.0.0.0	NA	0.2.0.0.0	NA	NA	32.0.0.1.0.1.0.1	32.0.0.1.0.1.0.1	NA	32.0.0.1.0.1.1.0.1.0	32.0.0.1.0.1.1.0.1.0	NA	NA	32.0.0.1.0.1.1.0.1.0	NA	32.0.0.1.0.1.1.0.1.0	NA	32.0.0.1.0.1.1.0.1.0	32.0.0.1.0.1.1.0.1.0	NA	NA	NA	32.0.0.1.0.1.1.0.1.0	32.0.0.1.0.1.1.0.1.0	NA	NA	32.0.0.1.0.1.1.0.1.0	NA
bmt	Bacteria	0260	0.6.0.0.0.0.0	NA	31	NA	0.2.1.0.0.0	NA	NA	32.0.0.1.0.1.1.0.1.0	32.0.0.1.0.1.1.0.1.0	NA	NA	0.2.0.0.0	0.2.0.0.0	0.2.0.0.0	NA	0.2.0.0.0	NA	NA	NA	NA	0.2.0.0.0	NA	0.2.0.0.0	NA	NA	32.0.0.1.0.1.0.1	32.0.0.1.0.1.0.1	NA	32.0.0.1.0.1.1.0.1.0	32.0.0.1.0.1.1.0.1.0	NA	NA	32.0.0.1.0.1.1.0.1.0	NA	32.0.0.1.0.1.1.0.1.0	NA	32.0.0.1.0.1.1.0.1.0	32.0.0.1.0.1.1.0.1.0	NA	NA	NA	32.0.0.1.0.1.1.0.1.0	32.0.0.1.0.1.1.0.1.0	NA	NA	32.0.0.1.0.1.1.0.1.0	NA
bmu	Bacteria	0174	0.6.0.0.0.0.0	NA	31	NA	0.2.1.0.0.0	NA	90	32.1.0.1.0	32.1.0.1.0	NA	NA	0.2.0.0	0.2.0.0	0.2.0.0	NA	0.2.0.0	NA	NA	NA	NA	0.2.0.0	NA	0.2.0.0	NA	NA	32.1.0.1.0	32.1.0.1.0	NA	32.1.0.1.0	32.1.0.1.0	NA	NA	32.1.0.1.0	NA	32.1.0.1.0	NA	32.1.0.1.0	32.1.0.1.0	NA	NA	NA	32.1.0.1.0	32.1.0.1.0	NA	NA	32.1.0.1.0	32.1.0.1.0
bmul	Bacteria	0185	0.6.0.0.0.0.0	NA	31	NA	0.2.1.0.0.0	NA	90	32.1.0.2.0.0.0	32.1.0.2.0.0.0	NA	NA	0.2.0.0	0.2.0.0	0.2.0.0	NA	0.2.0.0	NA	NA	NA	NA	0.2.0.0	NA	0.2.0.0	NA	NA	32.0.0.1.0.1.0.1	32.0.0.1.0.1.0.1	NA	32.1.0.2.0.0.0	32.1.0.2.0.0.0	NA	NA	32.1.0.2.0.0.0	NA	32.1.0.2.0.0.0	NA	32.1.0.2.0.0.0	32.1.0.2.0.0.0	NA	NA	NA	32.1.0.2.0.0.0	32.1.0.2.0.0.0	NA	NA	32.1.0.2.0.0.0	32.1.0.2.0.0.0
bmv	Bacteria	0254	0.2.1.0	NA	31	0.2.1.0	0.2.1.0	NA	90	32.1.0.1.0	32.1.0.1.0	NA	NA	0.2.1.0	0.2.1.0	0.2.1.0	NA	0.2.1.0	NA	NA	NA	NA	0.2.1.0	NA	0.2.1.0	NA	NA	32.1.0.1.0	32.1.0.1.0	NA	32.1.0.1.0	32.1.0.1.0	NA	NA	32.1.0.1.0	NA	32.1.0.1.0	NA	32.1.0.1.0	32.1.0.1.0	NA	NA	NA	32.1.0.1.0	32.1.0.1.0	NA	NA	32.1.0.1.0	32.1.0.1.0
bmw	Bacteria	0156	0.6.0.0.0.0.0	NA	31	NA	0.2.1.0.0.0	91	NA	32.1.0.2.0.0.0	32.1.0.2.0.0.0	NA	NA	0.2.0.0.0	0.2.0.0.0	0.2.0.0.0	NA	0.2.0.0.0	NA	NA	NA	NA	0.2.0.0.0	NA	0.2.0.0.0	NA	NA	32.0.0.1.0.1.0.1	32.0.0.1.0.1.0.1	NA	32.1.0.2.0.0.0	32.1.0.2.0.0.0	NA	NA	32.1.0.2.0.0.0	NA	32.1.0.2.0.0.0	NA	32.1.0.2.0.0.0	32.1.0.2.0.0.0	NA	NA	NA	32.1.0.2.0.0.0	32.1.0.2.0.0.0	NA	NA	32.1.0.2.0.0.0	32.1.0.2.0.0.0
bmx	Bacteria	0261	NA	NA	31	NA	0.2.1.0.0.0	91	NA	32.1.0.1.0.0	32.1.0.1.0.0	NA	NA	0.2.0.0.0.0	0.2.0.0.0.0	NA	NA	NA	NA	NA	NA	NA	0.2.0.0.0.0	NA	0.2.0.0.0.0	NA	NA	32.1.0.1.0.0	32.1.0.1.0.0	NA	32.1.0.1.0.0	32.1.0.1.0.0	NA	NA	32.1.0.1.0.0	NA	32.1.0.1.0.0	NA	32.1.0.1.0.0	32.1.0.1.0.0	NA	NA	NA	32.1.0.1.0.0	32.1.0.1.0.0	NA	NA	NA	32.1.0.1.0.0
bmy	Animals	0262	0.6.0.0.0.0.0	NA	31	NA	0.2.1.0.0.0	NA	90	32.0.2.1.0	32.0.2.1.0	0.6.0.0.2.0.1.0	0.6.0.0.2.0.1.0	0.2.0.0.0.0	0.2.0.0.0.0	NA	NA	NA	NA	NA	NA	NA	0.2.0.0.0.0	NA	0.2.0.0.0.0	NA	NA	32.0.2.1.0	32.0.2.1.0	NA	32.0.2.1.0	32.0.2.1.0	NA	NA	32.0.2.1.0	NA	32.0.2.1.0	NA	32.0.2.1.0	32.0.2.1.0	NA	NA	NA	32.0.2.1.0	32.0.2.1.0	NA	NA	NA	32.0.2.1.0
bmyc	Bacteria	0207	0.6.0.0.0.0.0	NA	31	NA	0.2.1.0.0.0	91	NA	32.1.0.1	32.1.0.1	0.6.0.0.2.0.1.0	0.6.0.0.2.0.1.0	0.2.0.0.0.0	0.2.0.0.0.0	NA	NA	NA	NA	NA	NA	NA	0.2.0.0.0.0	NA	0.2.0.0.0.0	NA	NA	32.1.0.1	32.1.0.1	NA	32.1.0.1	32.1.0.1	32.1.0.1	NA	32.1.0.1	NA	32.1.0.1	NA	32.1.0.1	32.1.0.1	NA	NA	0.6.0.0.2.0.0.1	32.1.0.1	32.1.0.1	NA	NA	32.1.0.1	32.1.0.1
bmyo	Bacteria	0183	0.6.0.0.0.0.0	NA	31	NA	0.2.1.0.0.0	91	NA	32.1.0.1	32.1.0.1	0.6.0.0.2.0.1.0	0.6.0.0.2.0.1.0	0.2.0.0.0.0	0.2.0.0.0.0	NA	NA	NA	NA	NA	NA	NA	0.2.0.0.0.0	NA	0.2.0.0.0.0	NA	NA	32.1.0.1	32.1.0.1	NA	32.1.0.1	32.1.0.1	32.1.0.1	NA	32.1.0.1	NA	32.1.0.1	NA	32.1.0.1	32.1.0.1	NA	NA	0.6.0.0.2.0.0.1	32.1.0.1	32.1.0.1	NA	NA	32.1.0.1	32.1.0.1
bmz	Bacteria	0156	0.6.0.0.0.0.0	NA	31	NA	0.2.1.0.0.0	91	NA	32.1.0.2.0.0.0	32.1.0.2.0.0.0	NA	NA	0.2.0.0.0	0.2.0.0.0	0.2.0.0.0	NA	0.2.0.0.0	NA	NA	NA	NA	0.2.0.0.0	NA	0.2.0.0.0	NA	NA	32.0.0.1.0.1.0.1	32.0.0.1.0.1.0.1	NA	32.1.0.2.0.0.0	32.1.0.2.0.0.0	NA	NA	32.1.0.2.0.0.0	NA	32.1.0.2.0.0.0	NA	32.1.0.2.0.0.0	32.1.0.2.0.0.0	NA	NA	NA	32.1.0.2.0.0.0	32.1.0.2.0.0.0	NA	NA	32.1.0.2.0.0.0	32.1.0.2.0.0.0
bna	Plants	0093	0.0.0	0.0.0	31	NA	0.0.0	91	NA	32.1.0	32.1.0	0.6.0.0.2.0.1.0	0.6.0.0.2.0.1.0	0.0.0	0.0.0	NA	NA	NA	NA	NA	NA	NA	0.0.0	NA	0.0.0	0.0.0	NA	32.1.0	32.1.0	NA	32.1.0	32.1.0	32.1.0	NA	32.1.0	NA	32.1.0	NA	32.1.0	32.1.0	NA	NA	NA	32.1.0	32.1.0	NA	NA	32.1.0	32.1.0
bnc	Bacteria	0183	0.6.0.0.0.0.0	NA	31	NA	0.2.1.0.0.0	91	NA	32.1.0.1	32.1.0.1	0.6.0.0.2.0.1.0	0.6.0.0.2.0.1.0	0.2.0.0.0.0	0.2.0.0.0.0	NA	NA	NA	NA	NA	NA	NA	0.2.0.0.0.0	NA	0.2.0.0.0.0	NA	NA	32.1.0.1	32.1.0.1	NA	32.1.0.1	32.1.0.1	32.1.0.1	NA	32.1.0.1	NA	32.1.0.1	NA	32.1.0.1	32.1.0.1	NA	NA	0.6.0.0.2.0.0.1	32.1.0.1	32.1.0.1	NA	NA	32.1.0.1	32.1.0.1
bni	Bacteria	0179	NA	NA	31	NA	NA	NA	NA	32.1.0.2.0.0.0	32.1.0.2.0.0.0	0.6.0.0.2.0.1.0	0.6.0.0.2.0.1.0	NA	NA	NA	NA	NA	NA	NA	NA	NA	0.2.0.0.0.0.0	NA	0.2.0.0.0.0.0	NA	NA	32.0.0.1.0.1.0.1	32.0.0.1.0.1.0.1	NA	32.1.0.2.0.0.0	32.1.0.2.0.0.0	NA	NA	32.1.0.2.0.0.0	NA	32.1.0.2.0.0.0	NA	32.1.0.2.0.0.0	32.1.0.2.0.0.0	NA	NA	NA	32.1.0.2.0.0.0	32.1.0.2.0.0.0	NA	NA	32.1.0.2.0.0.0	32.1.0.2.0.0.0
bnm	Bacteria	0195	NA	NA	31	NA	NA	NA	NA	32.1.0.2.0.0.0	32.1.0.2.0.0.0	0.6.0.0.2.0.1.0	0.6.0.0.2.0.1.0	NA	NA	NA	NA	NA	NA	NA	NA	NA	0.2.0.0.0.0.0	NA	0.2.0.0.0.0.0	NA	NA	32.0.0.1.0.1.0.1	32.0.0.1.0.1.0.1	NA	32.1.0.2.0.0.0	32.1.0.2.0.0.0	NA	NA	32.1.0.2.0.0.0	NA	32.1.0.2.0.0.0	NA	32.1.0.2.0.0.0	32.1.0.2.0.0.0	NA	NA	NA	32.1.0.2.0.0.0	32.1.0.2.0.0.0	NA	NA	32.1.0.2.0.0.0	32.1.0.2.0.0.0
boa	Bacteria	0229	NA	NA	31	NA	0.2.1.0.0.0	91	NA	32.1.0.1.0	32.1.0.1.0	NA	NA	NA	NA	NA	NA	NA	NA	NA	NA	NA	NA	NA	NA	NA	NA	32.1.0.1.0	32.1.0.1.0	NA	32.1.0.1.0	32.1.0.1.0	NA	NA	32.1.0.1.0	NA	32.1.0.1.0	NA	32.1.0.1.0	32.1.0.1.0	0.6.0.0.2.0.0	0.6.0.0.2.0.0	0.6.0.0.2.0.0	32.1.0.1.0	32.1.0.1.0	NA	NA	32.1.0.1.0	32.1.0.1.0
boc	Bacteria	0254	0.2.1.0	NA	31	0.2.1.0	0.2.1.0	NA	90	32.1.0.1.0	32.1.0.1.0	NA	NA	0.2.1.0	0.2.1.0	0.2.1.0	NA	0.2.1.0	NA	NA	NA	NA	0.2.1.0	NA	0.2.1.0	NA	NA	32.1.0.1.0	32.1.0.1.0	NA	32.1.0.1.0	32.1.0.1.0	NA	NA	32.1.0.1.0	NA	32.1.0.1.0	NA	32.1.0.1.0	32.1.0.1.0	NA	NA	NA	32.1.0.1.0	32.1.0.1.0	NA	NA	32.1.0.1.0	32.1.0.1.0
bok	Bacteria	0254	0.2.1.0	NA	31	0.2.1.0	0.2.1.0	NA	90	32.1.0.1.0	32.1.0.1.0	NA	NA	0.2.1.0	0.2.1.0	0.2.1.0	NA	0.2.1.0	NA	NA	NA	NA	0.2.1.0	NA	0.2.1.0	NA	NA	32.1.0.1.0	32.1.0.1.0	NA	32.1.0.1.0	32.1.0.1.0	NA	NA	32.1.0.1.0	NA	32.1.0.1.0	NA	32.1.0.1.0	32.1.0.1.0	NA	NA	NA	32.1.0.1.0	32.1.0.1.0	NA	NA	32.1.0.1.0	32.1.0.1.0
bol	Bacteria	0209	0.6.0.0.0.0.0	NA	31	NA	0.2.1.0.0.0	91	NA	32.0.0.1.0.1.1.0.1.0	32.0.0.1.0.1.1.0.1.0	NA	NA	0.2.0.0.0	0.2.0.0.0	0.2.0.0.0	NA	0.2.0.0.0	NA	NA	NA	NA	0.2.0.0.0	NA	0.2.0.0.0	NA	NA	32.0.0.1.0.1.0.1	32.0.0.1.0.1.0.1	NA	32.0.0.1.0.1.1.0.1.0	32.0.0.1.0.1.1.0.1.0	NA	NA	32.0.0.1.0.1.1.0.1.0	NA	32.0.0.1.0.1.1.0.1.0	NA	32.0.0.1.0.1.1.0.1.0	32.0.0.1.0.1.1.0.1.0	NA	NA	NA	32.0.0.1.0.1.1.0.1.0	32.0.0.1.0.1.1.0.1.0	NA	NA	32.0.0.1.0.1.1.0.1.0	NA
bom	Animals	0048	0.6.0.0.0.0.0	NA	31	NA	0.2.1.0.0.0	NA	90	32.0.0.0	32.0.0.0	0.6.0.0.2.0.1.0	0.6.0.0.2.0.1.0	0.1.0	0.1.0	NA	0.1.0	NA	0.1.0	0.1.0	0.1.0	NA	0.1.0	NA	0.1.0	NA	NA	32.0.0.0	32.0.0.0	NA	32.0.0.0	32.0.0.0	NA	NA	32.0.0.0	NA	32.0.0.0	NA	32.0.0.0	32.0.0.0	NA	NA	NA	32.0.0.0	32.0.0.0	32.0.0.0	32.0.0.0	32.0.0.0	NA
bor	Fungi	0114	0.0.0.1	0.0.0.1	31	NA	0.2.1.0.0.0	91	NA	32.1.0.0.0	32.1.0.0.0	0.6.0.0.2.0.1.0	0.6.0.0.2.0.1.0	0.1.0	0.1.0	NA	0.1.0	NA	0.1.0	0.1.0	0.1.0	NA	0.1.0	NA	0.1.0	0.0.0.0	NA	32.1.0.0.0	32.1.0.0.0	NA	32.1.0.0.0	32.1.0.0.0	NA	NA	32.1.0.0.0	NA	32.1.0.0.0	NA	32.1.0.0.0	32.1.0.0.0	NA	NA	NA	32.1.0.0.0	32.1.0.0.0	NA	NA	NA	32.1.0.0.0
bov	Bacteria	0064	0.6.0.0.0.0.0	NA	31	NA	0.2.1.0.0.0	NA	NA	32.1.0.2.0.0.0	32.1.0.2.0.0.0	NA	NA	0.2.0.0.0	0.2.0.0.0	0.2.0.0.0	NA	0.2.0.0.0	NA	NA	NA	NA	0.2.0.0.0	NA	0.2.0.0.0	NA	NA	32.0.0.1.0.1.0.1	32.0.0.1.0.1.0.1	NA	32.1.0.2.0.0.0	32.1.0.2.0.0.0	NA	NA	32.1.0.2.0.0.0	NA	32.1.0.2.0.0.0	NA	32.1.0.2.0.0.0	32.1.0.2.0.0.0	NA	NA	NA	32.1.0.2.0.0.0	32.1.0.2.0.0.0	NA	NA	32.1.0.2.0.0.0	32.1.0.2.0.0.0
bpa	Bacteria	0201	0.2.1.0	NA	31	0.2.1.0	0.2.1.0	NA	90	32.1.0.2.0.0.0	32.1.0.2.0.0.0	0.6.0.0.2.0.1.0	0.6.0.0.2.0.1.0	0.2.1.0	0.2.1.0	0.2.1.0	NA	0.2.1.0	NA	NA	NA	NA	0.2.1.0	NA	0.2.1.0	NA	NA	32.0.0.1.0.1.0.1	32.0.0.1.0.1.0.1	NA	32.1.0.2.0.0.0	32.1.0.2.0.0.0	NA	NA	32.1.0.2.0.0.0	NA	32.1.0.2.0.0.0	NA	32.1.0.2.0.0.0	32.1.0.2.0.0.0	NA	NA	NA	32.1.0.2.0.0.0	32.1.0.2.0.0.0	NA	NA	32.1.0.2.0.0.0	32.1.0.2.0.0.0
bpak	Bacteria	0182	NA	NA	31	NA	NA	NA	NA	32.0.0.1.0.1.1.0.1.0	32.0.0.1.0.1.1.0.1.0	0.6.0.0.2.0.1.0	0.6.0.0.2.0.1.0	NA	NA	NA	NA	NA	NA	NA	NA	NA	NA	NA	NA	NA	NA	NA	NA	NA	32.0.0.1.0.1.1.0.1.0	32.0.0.1.0.1.1.0.1.0	NA	NA	32.0.0.1.0.1.1.0.1.0	NA	32.0.0.1.0.1.1.0.1.0	NA	32.0.0.1.0.1.1.0.1.0	32.0.0.1.0.1.1.0.1.0	NA	NA	NA	32.0.0.1.0.1.1.0.1.0	32.0.0.1.0.1.1.0.1.0	NA	NA	32.0.0.1.0.1.1.0.1.0	NA
bpar	Bacteria	0201	0.2.1.0	NA	31	0.2.1.0	0.2.1.0	NA	90	32.1.0.2.0.0.0	32.1.0.2.0.0.0	0.6.0.0.2.0.1.0	0.6.0.0.2.0.1.0	0.2.1.0	0.2.1.0	0.2.1.0	NA	0.2.1.0	NA	NA	NA	NA	0.2.1.0	NA	0.2.1.0	NA	NA	32.0.0.1.0.1.0.1	32.0.0.1.0.1.0.1	NA	32.1.0.2.0.0.0	32.1.0.2.0.0.0	NA	NA	32.1.0.2.0.0.0	NA	32.1.0.2.0.0.0	NA	32.1.0.2.0.0.0	32.1.0.2.0.0.0	NA	NA	NA	32.1.0.2.0.0.0	32.1.0.2.0.0.0	NA	NA	32.1.0.2.0.0.0	32.1.0.2.0.0.0
bpb	Bacteria	0263	NA	NA	31	NA	0.2.1.0.0.0	91	NA	NA	NA	NA	NA	0.2.0.0.0.0.1	0.2.0.0.0.0.1	NA	NA	NA	NA	NA	NA	NA	NA	NA	NA	NA	NA	32.1.0.0.0.0.0	32.1.0.0.0.0.0	NA	32.1.0.0.0.0.0	32.1.0.0.0.0.0	NA	NA	32.1.0.0.0.0.0	NA	32.1.0.0.0.0.0	NA	32.1.0.0.0.0.0	32.1.0.0.0.0.0	0.6.0.0.2.0.0.0	0.6.0.0.2.0.0.0	NA	32.1.0.0.0.0.0	32.1.0.0.0.0.0	NA	NA	NA	32.1.0.0.0.0.0
bpc	Bacteria	0264	0.2.1.0	NA	31	0.2.1.0	0.2.1.0	NA	NA	32.1.0.2.0.0.0	32.1.0.2.0.0.0	0.6.0.0.2.0.1.0	0.6.0.0.2.0.1.0	0.2.1.0	0.2.1.0	0.2.1.0	NA	0.2.1.0	NA	NA	NA	NA	0.2.1.0	NA	0.2.1.0	NA	NA	32.0.0.1.0.1.0.1	32.0.0.1.0.1.0.1	NA	32.1.0.2.0.0.0	32.1.0.2.0.0.0	NA	NA	32.1.0.2.0.0.0	NA	32.1.0.2.0.0.0	NA	32.1.0.2.0.0.0	32.1.0.2.0.0.0	NA	NA	NA	32.1.0.2.0.0.0	32.1.0.2.0.0.0	NA	NA	32.1.0.2.0.0.0	32.1.0.2.0.0.0
bpd	Bacteria	0254	0.2.1.0	NA	31	0.2.1.0	0.2.1.0	NA	90	32.1.0.1.0	32.1.0.1.0	NA	NA	0.2.1.0	0.2.1.0	0.2.1.0	NA	0.2.1.0	NA	NA	NA	NA	0.2.1.0	NA	0.2.1.0	NA	NA	32.1.0.1.0	32.1.0.1.0	NA	32.1.0.1.0	32.1.0.1.0	NA	NA	32.1.0.1.0	NA	32.1.0.1.0	NA	32.1.0.1.0	32.1.0.1.0	NA	NA	NA	32.1.0.1.0	32.1.0.1.0	NA	NA	32.1.0.1.0	32.1.0.1.0
bpe	Bacteria	0264	0.2.1.0	NA	31	0.2.1.0	0.2.1.0	NA	NA	32.1.0.2.0.0.0	32.1.0.2.0.0.0	0.6.0.0.2.0.1.0	0.6.0.0.2.0.1.0	0.2.1.0	0.2.1.0	0.2.1.0	NA	0.2.1.0	NA	NA	NA	NA	0.2.1.0	NA	0.2.1.0	NA	NA	32.0.0.1.0.1.0.1	32.0.0.1.0.1.0.1	NA	32.1.0.2.0.0.0	32.1.0.2.0.0.0	NA	NA	32.1.0.2.0.0.0	NA	32.1.0.2.0.0.0	NA	32.1.0.2.0.0.0	32.1.0.2.0.0.0	NA	NA	NA	32.1.0.2.0.0.0	32.1.0.2.0.0.0	NA	NA	32.1.0.2.0.0.0	32.1.0.2.0.0.0
bper	Bacteria	0065	0.2.1.0	NA	31	0.2.1.0	0.2.1.0	NA	NA	32.1.0.2.0.0.0	32.1.0.2.0.0.0	NA	NA	0.2.1.0	0.2.1.0	0.2.1.0	NA	0.2.1.0	NA	NA	NA	NA	0.2.1.0	NA	0.2.1.0	NA	NA	32.0.0.1.0.1.0.1	32.0.0.1.0.1.0.1	NA	32.1.0.2.0.0.0	32.1.0.2.0.0.0	NA	NA	32.1.0.2.0.0.0	NA	32.1.0.2.0.0.0	NA	32.1.0.2.0.0.0	32.1.0.2.0.0.0	NA	NA	NA	32.1.0.2.0.0.0	32.1.0.2.0.0.0	NA	NA	32.1.0.2.0.0.0	32.1.0.2.0.0.0
bpet	Bacteria	0264	0.2.1.0	NA	31	0.2.1.0	0.2.1.0	NA	NA	32.1.0.2.0.0.0	32.1.0.2.0.0.0	0.6.0.0.2.0.1.0	0.6.0.0.2.0.1.0	0.2.1.0	0.2.1.0	0.2.1.0	NA	0.2.1.0	NA	NA	NA	NA	0.2.1.0	NA	0.2.1.0	NA	NA	32.0.0.1.0.1.0.1	32.0.0.1.0.1.0.1	NA	32.1.0.2.0.0.0	32.1.0.2.0.0.0	NA	NA	32.1.0.2.0.0.0	NA	32.1.0.2.0.0.0	NA	32.1.0.2.0.0.0	32.1.0.2.0.0.0	NA	NA	NA	32.1.0.2.0.0.0	32.1.0.2.0.0.0	NA	NA	32.1.0.2.0.0.0	32.1.0.2.0.0.0
bpeu	Bacteria	0264	0.2.1.0	NA	31	0.2.1.0	0.2.1.0	NA	NA	32.1.0.2.0.0.0	32.1.0.2.0.0.0	0.6.0.0.2.0.1.0	0.6.0.0.2.0.1.0	0.2.1.0	0.2.1.0	0.2.1.0	NA	0.2.1.0	NA	NA	NA	NA	0.2.1.0	NA	0.2.1.0	NA	NA	32.0.0.1.0.1.0.1	32.0.0.1.0.1.0.1	NA	32.1.0.2.0.0.0	32.1.0.2.0.0.0	NA	NA	32.1.0.2.0.0.0	NA	32.1.0.2.0.0.0	NA	32.1.0.2.0.0.0	32.1.0.2.0.0.0	NA	NA	NA	32.1.0.2.0.0.0	32.1.0.2.0.0.0	NA	NA	32.1.0.2.0.0.0	32.1.0.2.0.0.0
bpf	Bacteria	0265	0.6.0.0.0.0.0	NA	31	NA	0.2.1.0.0.0	91	NA	32.1.0.1.0	32.1.0.1.0	0.6.0.0.2.0.1.0	0.6.0.0.2.0.1.0	0.2.0.0.0	0.2.0.0.0	0.2.0.0.0	NA	0.2.0.0.0	NA	NA	NA	NA	0.2.0.0.0	NA	0.2.0.0.0	NA	NA	32.1.0.1.0	32.1.0.1.0	NA	32.1.0.1.0	32.1.0.1.0	NA	NA	32.1.0.1.0	NA	32.1.0.1.0	NA	32.1.0.1.0	32.1.0.1.0	NA	NA	0.6.0.0.2.0.0.1	32.1.0.1.0	32.1.0.1.0	NA	NA	32.1.0.1.0	32.1.0.1.0
bpg	Plants	0266	0.6.0.0.0.0.0	NA	31	NA	0.2.1.0.0.0	NA	NA	32.1.0.0.0	32.1.0.0.0	NA	NA	0.2.0.0.0.0	0.2.0.0.0.0	NA	NA	NA	NA	NA	NA	NA	0.2.0.0.0.0	NA	0.2.0.0.0.0	NA	NA	32.1.0.0.0	32.1.0.0.0	NA	32.1.0.0.0	32.1.0.0.0	NA	NA	32.1.0.0.0	NA	32.1.0.0.0	NA	32.1.0.0.0	32.1.0.0.0	NA	NA	NA	32.1.0.0.0	32.1.0.0.0	NA	NA	NA	32.1.0.0.0
bph	Bacteria	0237	0.6.0.0.0.0.0	NA	31	NA	0.2.1.0.0.0	NA	90	32.1.0.1.0	32.1.0.1.0	NA	NA	0.2.0.0	0.2.0.0	0.2.0.0	NA	0.2.0.0	NA	NA	NA	NA	0.2.0.0	NA	0.2.0.0	NA	NA	32.1.0.1.0	32.1.0.1.0	NA	32.1.0.1.0	32.1.0.1.0	NA	NA	32.1.0.1.0	NA	32.1.0.1.0	NA	32.1.0.1.0	32.1.0.1.0	NA	NA	NA	32.1.0.1.0	32.1.0.1.0	NA	NA	32.1.0.1.0	32.1.0.1.0
bpi	Bacteria	0199	0.6.0.0.0.0.0	NA	NA	NA	NA	91	NA	32.1.0.2.0.0.0.0	32.1.0.2.0.0.0.0	NA	NA	NA	NA	NA	NA	NA	NA	NA	NA	NA	NA	NA	NA	NA	NA	NA	NA	NA	32.1.0.2.0.0.0.0	32.1.0.2.0.0.0.0	NA	NA	32.1.0.2.0.0.0.0	NA	32.1.0.2.0.0.0.0	NA	32.1.0.2.0.0.0.0	32.1.0.2.0.0.0.0	NA	NA	NA	32.1.0.2.0.0.0.0	32.1.0.2.0.0.0.0	NA	NA	NA	32.1.0.2.0.0.0.0
bpip	Bacteria	0267	NA	NA	31	NA	NA	NA	90	32.0.0.1.0.1.1	32.0.0.1.0.1.1	0.6.0.0.2.0	0.6.0.0.2.0	0.2.0.0.0.0	0.2.0.0.0.0	NA	NA	NA	NA	NA	NA	NA	0.2.0.0.0.0	NA	0.2.0.0.0.0	NA	NA	32.0.0.1.0.1.1	32.0.0.1.0.1.1	NA	32.0.0.1.0.1.1	32.0.0.1.0.1.1	NA	NA	32.0.0.1.0.1.1	NA	32.0.0.1.0.1.1	NA	32.0.0.1.0.1.1	32.0.0.1.0.1.1	0.6.0.0.2.0	0.6.0.0.2.0	0.6.0.0.2.0	32.0.0.1.0.1.1	32.0.0.1.0.1.1	NA	NA	32.0.0.1.0.1.1	NA
bpj	Bacteria	0268	NA	NA	31	NA	NA	NA	90	32.0.0.1.0.1.1	32.0.0.1.0.1.1	0.6.0.0.2.0	0.6.0.0.2.0	0.2.0.0.0.0	0.2.0.0.0.0	NA	NA	NA	NA	NA	NA	NA	0.2.0.0.0.0	NA	0.2.0.0.0.0	NA	NA	32.0.0.1.0.1.1	32.0.0.1.0.1.1	NA	32.0.0.1.0.1.1	32.0.0.1.0.1.1	NA	NA	32.0.0.1.0.1.1	NA	32.0.0.1.0.1.1	NA	32.0.0.1.0.1.1	32.0.0.1.0.1.1	0.6.0.0.2.0	0.6.0.0.2.0	0.6.0.0.2.0	32.0.0.1.0.1.1	32.0.0.1.0.1.1	NA	NA	32.0.0.1.0.1.1	NA
bpk	Bacteria	0254	0.2.1.0	NA	31	0.2.1.0	0.2.1.0	NA	90	32.1.0.1.0	32.1.0.1.0	NA	NA	0.2.1.0	0.2.1.0	0.2.1.0	NA	0.2.1.0	NA	NA	NA	NA	0.2.1.0	NA	0.2.1.0	NA	NA	32.1.0.1.0	32.1.0.1.0	NA	32.1.0.1.0	32.1.0.1.0	NA	NA	32.1.0.1.0	NA	32.1.0.1.0	NA	32.1.0.1.0	32.1.0.1.0	NA	NA	NA	32.1.0.1.0	32.1.0.1.0	NA	NA	32.1.0.1.0	32.1.0.1.0
bpl	Bacteria	0254	0.2.1.0	NA	31	0.2.1.0	0.2.1.0	NA	90	32.1.0.1.0	32.1.0.1.0	NA	NA	0.2.1.0	0.2.1.0	0.2.1.0	NA	0.2.1.0	NA	NA	NA	NA	0.2.1.0	NA	0.2.1.0	NA	NA	32.1.0.1.0	32.1.0.1.0	NA	32.1.0.1.0	32.1.0.1.0	NA	NA	32.1.0.1.0	NA	32.1.0.1.0	NA	32.1.0.1.0	32.1.0.1.0	NA	NA	NA	32.1.0.1.0	32.1.0.1.0	NA	NA	32.1.0.1.0	32.1.0.1.0
bpla	Bacteria	0238	0.2.1.0	NA	31	0.2.1.0	0.2.1.0	NA	90	32.1.0.2.0.0.0	32.1.0.2.0.0.0	0.6.0.0.2.0.1.0	0.6.0.0.2.0.1.0	0.2.1.0	0.2.1.0	0.2.1.0	NA	0.2.1.0	NA	NA	NA	NA	0.2.1.0	NA	0.2.1.0	NA	NA	32.0.0.1.0.1.0.1	32.0.0.1.0.1.0.1	NA	32.1.0.2.0.0.0	32.1.0.2.0.0.0	NA	NA	32.1.0.2.0.0.0	NA	32.1.0.2.0.0.0	NA	32.1.0.2.0.0.0	32.1.0.2.0.0.0	NA	NA	NA	32.1.0.2.0.0.0	32.1.0.2.0.0.0	NA	NA	32.1.0.2.0.0.0	32.1.0.2.0.0.0
bpm	Bacteria	0254	0.2.1.0	NA	31	0.2.1.0	0.2.1.0	NA	90	32.1.0.1.0	32.1.0.1.0	NA	NA	0.2.1.0	0.2.1.0	0.2.1.0	NA	0.2.1.0	NA	NA	NA	NA	0.2.1.0	NA	0.2.1.0	NA	NA	32.1.0.1.0	32.1.0.1.0	NA	32.1.0.1.0	32.1.0.1.0	NA	NA	32.1.0.1.0	NA	32.1.0.1.0	NA	32.1.0.1.0	32.1.0.1.0	NA	NA	NA	32.1.0.1.0	32.1.0.1.0	NA	NA	32.1.0.1.0	32.1.0.1.0
bpn	Bacteria	0215	0.6.0.0.0.0.0	NA	31	NA	NA	NA	NA	32.0.0.1.0.1.1.0.1.0	32.0.0.1.0.1.1.0.1.0	NA	NA	NA	NA	NA	NA	NA	NA	NA	NA	NA	NA	NA	NA	NA	NA	32.0.0.1.0.1.0.1	32.0.0.1.0.1.0.1	NA	32.0.0.1.0.1.1.0.1.0	32.0.0.1.0.1.1.0.1.0	NA	NA	32.0.0.1.0.1.1.0.1.0	NA	32.0.0.1.0.1.1.0.1.0	NA	32.0.0.1.0.1.1.0.1.0	32.0.0.1.0.1.1.0.1.0	NA	NA	NA	32.0.0.1.0.1.1.0.1.0	32.0.0.1.0.1.1.0.1.0	NA	NA	32.0.0.1.0.1.1.0.1.0	NA
bpo	Bacteria	0268	NA	NA	31	NA	NA	NA	90	32.0.0.1.0.1.1	32.0.0.1.0.1.1	0.6.0.0.2.0	0.6.0.0.2.0	0.2.0.0.0.0	0.2.0.0.0.0	NA	NA	NA	NA	NA	NA	NA	0.2.0.0.0.0	NA	0.2.0.0.0.0	NA	NA	32.0.0.1.0.1.1	32.0.0.1.0.1.1	NA	32.0.0.1.0.1.1	32.0.0.1.0.1.1	NA	NA	32.0.0.1.0.1.1	NA	32.0.0.1.0.1.1	NA	32.0.0.1.0.1.1	32.0.0.1.0.1.1	0.6.0.0.2.0	0.6.0.0.2.0	0.6.0.0.2.0	32.0.0.1.0.1.1	32.0.0.1.0.1.1	NA	NA	32.0.0.1.0.1.1	NA
bpp	Bacteria	0269	0.6.0.0.0.0.0	NA	NA	NA	0.2.1.0.0.0	91	NA	32.1.0.2.0.0.0	32.1.0.2.0.0.0	NA	NA	0.2.0.0.0	0.2.0.0.0	0.2.0.0.0	NA	0.2.0.0.0	NA	NA	NA	NA	0.2.0.0.0	NA	0.2.0.0.0	NA	NA	32.0.0.1.0.1.0.1	32.0.0.1.0.1.0.1	NA	32.1.0.2.0.0.0	32.1.0.2.0.0.0	NA	NA	32.1.0.2.0.0.0	NA	32.1.0.2.0.0.0	NA	32.1.0.2.0.0.0	32.1.0.2.0.0.0	NA	NA	NA	32.1.0.2.0.0.0	32.1.0.2.0.0.0	NA	NA	32.1.0.2.0.0.0	32.1.0.2.0.0.0
bpq	Bacteria	0254	0.2.1.0	NA	31	0.2.1.0	0.2.1.0	NA	90	32.1.0.1.0	32.1.0.1.0	NA	NA	0.2.1.0	0.2.1.0	0.2.1.0	NA	0.2.1.0	NA	NA	NA	NA	0.2.1.0	NA	0.2.1.0	NA	NA	32.1.0.1.0	32.1.0.1.0	NA	32.1.0.1.0	32.1.0.1.0	NA	NA	32.1.0.1.0	NA	32.1.0.1.0	NA	32.1.0.1.0	32.1.0.1.0	NA	NA	NA	32.1.0.1.0	32.1.0.1.0	NA	NA	32.1.0.1.0	32.1.0.1.0
bpr	Bacteria	0222	0.6.0.0.0.0.0	NA	31	NA	0.2.1.0.0.0	NA	90	32.1.0.2.0.0.0	32.1.0.2.0.0.0	NA	NA	0.2.0.0.0	0.2.0.0.0	0.2.0.0.0	NA	0.2.0.0.0	NA	NA	NA	NA	0.2.0.0.0	NA	0.2.0.0.0	NA	NA	32.0.0.1.0.1.0.1	32.0.0.1.0.1.0.1	NA	32.1.0.2.0.0.0	32.1.0.2.0.0.0	NA	NA	32.1.0.2.0.0.0	NA	32.1.0.2.0.0.0	NA	32.1.0.2.0.0.0	32.1.0.2.0.0.0	NA	NA	NA	32.1.0.2.0.0.0	32.1.0.2.0.0.0	NA	NA	32.1.0.2.0.0.0	32.1.0.2.0.0.0
bprc	Bacteria	0270	0.6.0.0.0.0.0	NA	31	NA	0.2.1.0.0.0	NA	90	32.1.0.2.0.0.0	32.1.0.2.0.0.0	NA	NA	NA	NA	NA	NA	NA	NA	NA	NA	NA	0.2.0.0.0.0.0	NA	0.2.0.0.0.0.0	NA	NA	32.0.0.1.0.1.0.1	32.0.0.1.0.1.0.1	NA	32.1.0.2.0.0.0	32.1.0.2.0.0.0	NA	NA	32.1.0.2.0.0.0	NA	32.1.0.2.0.0.0	NA	32.1.0.2.0.0.0	32.1.0.2.0.0.0	NA	NA	NA	32.1.0.2.0.0.0	32.1.0.2.0.0.0	NA	NA	32.1.0.2.0.0.0	32.1.0.2.0.0.0
bprl	Bacteria	0271	NA	NA	31	NA	NA	91	NA	32.1.0.1.0.0	32.1.0.1.0.0	0.6.0.0.2.0.1	0.6.0.0.2.0.1	0.2.0.0.0.0.1	0.2.0.0.0.0.1	NA	NA	NA	NA	NA	NA	NA	NA	NA	NA	NA	NA	32.1.0.1.0.0	32.1.0.1.0.0	NA	32.1.0.1.0.0	32.1.0.1.0.0	NA	NA	32.1.0.1.0.0	NA	32.1.0.1.0.0	NA	32.1.0.1.0.0	32.1.0.1.0.0	0.6.0.0.2.0.1	0.6.0.0.2.0.1	NA	32.1.0.1.0.0	32.1.0.1.0.0	NA	NA	NA	32.1.0.1.0.0
bprm	Bacteria	0272	NA	NA	31	NA	NA	91	NA	NA	NA	0.6.0.0.2.0.1.0	0.6.0.0.2.0.1.0	NA	NA	NA	NA	NA	NA	NA	NA	NA	NA	NA	NA	NA	NA	32.0.0.1.0.1.0.1	32.0.0.1.0.1.0.1	NA	NA	NA	NA	NA	NA	NA	NA	NA	32.0.0.0.0.0.1.0.0.0	32.0.0.0.0.0.1.0.0.0	NA	NA	NA	32.1.0.0.0.0.0.0.0	32.1.0.0.0.0.0.0.0	NA	NA	NA	32.1.0.0.0.0.0.0.0
bprs	Bacteria	0273	NA	NA	31	NA	NA	91	NA	32.1.0.1.0	32.1.0.1.0	0.6.0.0.2.0.1	0.6.0.0.2.0.1	NA	NA	NA	NA	NA	NA	NA	NA	NA	NA	NA	NA	NA	NA	32.1.0.1.0	32.1.0.1.0	NA	32.1.0.1.0	32.1.0.1.0	NA	NA	32.1.0.1.0	NA	32.1.0.1.0	NA	32.1.0.1.0	32.1.0.1.0	0.6.0.0.2.0.1	0.6.0.0.2.0.1	NA	32.1.0.1.0	32.1.0.1.0	NA	NA	32.1.0.1.0	32.1.0.1.0
bps	Bacteria	0254	0.2.1.0	NA	31	0.2.1.0	0.2.1.0	NA	90	32.1.0.1.0	32.1.0.1.0	NA	NA	0.2.1.0	0.2.1.0	0.2.1.0	NA	0.2.1.0	NA	NA	NA	NA	0.2.1.0	NA	0.2.1.0	NA	NA	32.1.0.1.0	32.1.0.1.0	NA	32.1.0.1.0	32.1.0.1.0	NA	NA	32.1.0.1.0	NA	32.1.0.1.0	NA	32.1.0.1.0	32.1.0.1.0	NA	NA	NA	32.1.0.1.0	32.1.0.1.0	NA	NA	32.1.0.1.0	32.1.0.1.0
bpsa	Bacteria	0254	0.2.1.0	NA	31	0.2.1.0	0.2.1.0	NA	90	32.1.0.1.0	32.1.0.1.0	NA	NA	0.2.1.0	0.2.1.0	0.2.1.0	NA	0.2.1.0	NA	NA	NA	NA	0.2.1.0	NA	0.2.1.0	NA	NA	32.1.0.1.0	32.1.0.1.0	NA	32.1.0.1.0	32.1.0.1.0	NA	NA	32.1.0.1.0	NA	32.1.0.1.0	NA	32.1.0.1.0	32.1.0.1.0	NA	NA	NA	32.1.0.1.0	32.1.0.1.0	NA	NA	32.1.0.1.0	32.1.0.1.0
bpsc	Bacteria	0210	NA	NA	31	NA	NA	NA	NA	32.1.0.2.0.0.0	32.1.0.2.0.0.0	0.6.0.0.2.0.1.0	0.6.0.0.2.0.1.0	NA	NA	NA	NA	NA	NA	NA	NA	NA	0.2.0.0.0.0.0	NA	0.2.0.0.0.0.0	NA	NA	32.0.0.1.0.1.0	32.0.0.1.0.1.0	NA	32.1.0.2.0.0.0	32.1.0.2.0.0.0	NA	NA	32.1.0.2.0.0.0	NA	32.1.0.2.0.0.0	NA	32.1.0.2.0.0.0	32.1.0.2.0.0.0	NA	NA	NA	32.1.0.2.0.0.0	32.1.0.2.0.0.0	NA	NA	32.1.0.2.0.0.0	32.1.0.2.0.0.0
bpsd	Bacteria	0254	0.2.1.0	NA	31	0.2.1.0	0.2.1.0	NA	90	32.1.0.1.0	32.1.0.1.0	NA	NA	0.2.1.0	0.2.1.0	0.2.1.0	NA	0.2.1.0	NA	NA	NA	NA	0.2.1.0	NA	0.2.1.0	NA	NA	32.1.0.1.0	32.1.0.1.0	NA	32.1.0.1.0	32.1.0.1.0	NA	NA	32.1.0.1.0	NA	32.1.0.1.0	NA	32.1.0.1.0	32.1.0.1.0	NA	NA	NA	32.1.0.1.0	32.1.0.1.0	NA	NA	32.1.0.1.0	32.1.0.1.0
bpse	Bacteria	0254	0.2.1.0	NA	31	0.2.1.0	0.2.1.0	NA	90	32.1.0.1.0	32.1.0.1.0	NA	NA	0.2.1.0	0.2.1.0	0.2.1.0	NA	0.2.1.0	NA	NA	NA	NA	0.2.1.0	NA	0.2.1.0	NA	NA	32.1.0.1.0	32.1.0.1.0	NA	32.1.0.1.0	32.1.0.1.0	NA	NA	32.1.0.1.0	NA	32.1.0.1.0	NA	32.1.0.1.0	32.1.0.1.0	NA	NA	NA	32.1.0.1.0	32.1.0.1.0	NA	NA	32.1.0.1.0	32.1.0.1.0
bpsh	Bacteria	0254	0.2.1.0	NA	31	0.2.1.0	0.2.1.0	NA	90	32.1.0.1.0	32.1.0.1.0	NA	NA	0.2.1.0	0.2.1.0	0.2.1.0	NA	0.2.1.0	NA	NA	NA	NA	0.2.1.0	NA	0.2.1.0	NA	NA	32.1.0.1.0	32.1.0.1.0	NA	32.1.0.1.0	32.1.0.1.0	NA	NA	32.1.0.1.0	NA	32.1.0.1.0	NA	32.1.0.1.0	32.1.0.1.0	NA	NA	NA	32.1.0.1.0	32.1.0.1.0	NA	NA	32.1.0.1.0	32.1.0.1.0
bpsi	Bacteria	0274	0.6.0.0.0.0.0.0	NA	NA	NA	0.2.1.0.0.0	NA	NA	32.0.0.1.0.1.1.0.1.0	32.0.0.1.0.1.1.0.1.0	NA	NA	0.2.0.0.0.0.1	0.2.0.0.0.0.1	NA	NA	NA	NA	NA	NA	NA	NA	NA	NA	NA	NA	32.0.0.1.0.1.0.1	32.0.0.1.0.1.0.1	NA	32.0.0.1.0.1.1.0.1.0	32.0.0.1.0.1.1.0.1.0	NA	NA	32.0.0.1.0.1.1.0.1.0	NA	32.0.0.1.0.1.1.0.1.0	NA	32.0.0.1.0.1.1.0.1.0	32.0.0.1.0.1.1.0.1.0	NA	NA	NA	32.0.0.1.0.1.1.0.1.0	32.0.0.1.0.1.1.0.1.0	NA	NA	32.0.0.1.0.1.1.0.1.0	NA
bpsm	Bacteria	0254	0.2.1.0	NA	31	0.2.1.0	0.2.1.0	NA	90	32.1.0.1.0	32.1.0.1.0	NA	NA	0.2.1.0	0.2.1.0	0.2.1.0	NA	0.2.1.0	NA	NA	NA	NA	0.2.1.0	NA	0.2.1.0	NA	NA	32.1.0.1.0	32.1.0.1.0	NA	32.1.0.1.0	32.1.0.1.0	NA	NA	32.1.0.1.0	NA	32.1.0.1.0	NA	32.1.0.1.0	32.1.0.1.0	NA	NA	NA	32.1.0.1.0	32.1.0.1.0	NA	NA	32.1.0.1.0	32.1.0.1.0
bpso	Bacteria	0254	0.2.1.0	NA	31	0.2.1.0	0.2.1.0	NA	90	32.1.0.1.0	32.1.0.1.0	NA	NA	0.2.1.0	0.2.1.0	0.2.1.0	NA	0.2.1.0	NA	NA	NA	NA	0.2.1.0	NA	0.2.1.0	NA	NA	32.1.0.1.0	32.1.0.1.0	NA	32.1.0.1.0	32.1.0.1.0	NA	NA	32.1.0.1.0	NA	32.1.0.1.0	NA	32.1.0.1.0	32.1.0.1.0	NA	NA	NA	32.1.0.1.0	32.1.0.1.0	NA	NA	32.1.0.1.0	32.1.0.1.0
bpsp	Bacteria	0179	NA	NA	31	NA	NA	NA	NA	32.1.0.2.0.0.0	32.1.0.2.0.0.0	0.6.0.0.2.0.1.0	0.6.0.0.2.0.1.0	NA	NA	NA	NA	NA	NA	NA	NA	NA	0.2.0.0.0.0.0	NA	0.2.0.0.0.0.0	NA	NA	32.0.0.1.0.1.0.1	32.0.0.1.0.1.0.1	NA	32.1.0.2.0.0.0	32.1.0.2.0.0.0	NA	NA	32.1.0.2.0.0.0	NA	32.1.0.2.0.0.0	NA	32.1.0.2.0.0.0	32.1.0.2.0.0.0	NA	NA	NA	32.1.0.2.0.0.0	32.1.0.2.0.0.0	NA	NA	32.1.0.2.0.0.0	32.1.0.2.0.0.0
bpsu	Bacteria	0254	0.2.1.0	NA	31	0.2.1.0	0.2.1.0	NA	90	32.1.0.1.0	32.1.0.1.0	NA	NA	0.2.1.0	0.2.1.0	0.2.1.0	NA	0.2.1.0	NA	NA	NA	NA	0.2.1.0	NA	0.2.1.0	NA	NA	32.1.0.1.0	32.1.0.1.0	NA	32.1.0.1.0	32.1.0.1.0	NA	NA	32.1.0.1.0	NA	32.1.0.1.0	NA	32.1.0.1.0	32.1.0.1.0	NA	NA	NA	32.1.0.1.0	32.1.0.1.0	NA	NA	32.1.0.1.0	32.1.0.1.0
bpt	Bacteria	0275	0.6.0.0.0.0.0	NA	31	NA	0.2.1.0.0.0	NA	90	32.1.0.2.0.0.0	32.1.0.2.0.0.0	NA	NA	0.2.0.0.0.0	0.2.0.0.0.0	NA	NA	NA	NA	NA	NA	NA	0.2.0.0.0.0	NA	0.2.0.0.0.0	NA	NA	32.0.0.1.0.1.0.1	32.0.0.1.0.1.0.1	NA	32.1.0.2.0.0.0	32.1.0.2.0.0.0	NA	NA	32.1.0.2.0.0.0	NA	32.1.0.2.0.0.0	NA	32.1.0.2.0.0.0	32.1.0.2.0.0.0	NA	NA	NA	32.1.0.2.0.0.0	32.1.0.2.0.0.0	NA	NA	32.1.0.2.0.0.0	32.1.0.2.0.0.0
bpu	Bacteria	0180	0.6.0.0.0.0.0	NA	31	NA	0.2.1.0.0.0	91	NA	32.1.0.1.0	32.1.0.1.0	0.6.0.0.2.0.1.0	0.6.0.0.2.0.1.0	0.2.0.0.0.0	0.2.0.0.0.0	NA	NA	NA	NA	NA	NA	NA	0.2.0.0.0.0	NA	0.2.0.0.0.0	NA	NA	32.1.0.1.0	32.1.0.1.0	NA	32.1.0.1.0	32.1.0.1.0	NA	NA	32.1.0.1.0	NA	32.1.0.1.0	NA	32.1.0.1.0	32.1.0.1.0	NA	NA	NA	32.1.0.1.0	32.1.0.1.0	NA	NA	32.1.0.1.0	32.1.0.1.0
bpum	Bacteria	0276	0.6.0.0.0.0.0	NA	31	NA	0.2.1.0.0.0	91	NA	32.1.0.1.0.1	32.1.0.1.0.1	0.6.0.0.2.0.1.0	0.6.0.0.2.0.1.0	0.2.0.0.0.0	0.2.0.0.0.0	NA	NA	NA	NA	NA	NA	NA	0.2.0.0.0.0	NA	0.2.0.0.0.0	NA	NA	32.0.0.1.0.1.0.1.0	32.0.0.1.0.1.0.1.0	NA	32.1.0.1.0.1	32.1.0.1.0.1	NA	NA	32.1.0.1.0.1	NA	32.1.0.1.0.1	NA	32.1.0.1.0.1	32.1.0.1.0.1	NA	NA	NA	32.1.0.1.0.1	32.1.0.1.0.1	NA	NA	32.1.0.1.0.1	32.1.0.1.0.1
bpv	Bacteria	0156	0.6.0.0.0.0.0	NA	31	NA	0.2.1.0.0.0	91	NA	32.1.0.2.0.0.0	32.1.0.2.0.0.0	NA	NA	0.2.0.0.0	0.2.0.0.0	0.2.0.0.0	NA	0.2.0.0.0	NA	NA	NA	NA	0.2.0.0.0	NA	0.2.0.0.0	NA	NA	32.0.0.1.0.1.0.1	32.0.0.1.0.1.0.1	NA	32.1.0.2.0.0.0	32.1.0.2.0.0.0	NA	NA	32.1.0.2.0.0.0	NA	32.1.0.2.0.0.0	NA	32.1.0.2.0.0.0	32.1.0.2.0.0.0	NA	NA	NA	32.1.0.2.0.0.0	32.1.0.2.0.0.0	NA	NA	32.1.0.2.0.0.0	32.1.0.2.0.0.0
bpw	Bacteria	0268	NA	NA	31	NA	NA	NA	90	32.0.0.1.0.1.1	32.0.0.1.0.1.1	0.6.0.0.2.0	0.6.0.0.2.0	0.2.0.0.0.0	0.2.0.0.0.0	NA	NA	NA	NA	NA	NA	NA	0.2.0.0.0.0	NA	0.2.0.0.0.0	NA	NA	32.0.0.1.0.1.1	32.0.0.1.0.1.1	NA	32.0.0.1.0.1.1	32.0.0.1.0.1.1	NA	NA	32.0.0.1.0.1.1	NA	32.0.0.1.0.1.1	NA	32.0.0.1.0.1.1	32.0.0.1.0.1.1	0.6.0.0.2.0	0.6.0.0.2.0	0.6.0.0.2.0	32.0.0.1.0.1.1	32.0.0.1.0.1.1	NA	NA	32.0.0.1.0.1.1	NA
bpx	Bacteria	0277	0.6.0.0.0.0.0	NA	31	NA	0.2.1.0.0.0	NA	90	32.1.0.2.0.0.0	32.1.0.2.0.0.0	0.6.0.0.2.0.1.0	0.6.0.0.2.0.1.0	0.2.0.0	0.2.0.0	0.2.0.0	NA	0.2.0.0	NA	NA	NA	NA	0.2.0.0	NA	0.2.0.0	NA	NA	32.0.0.1.0.1.0.1	32.0.0.1.0.1.0.1	NA	32.1.0.2.0.0.0	32.1.0.2.0.0.0	NA	NA	32.1.0.2.0.0.0	NA	32.1.0.2.0.0.0	NA	32.1.0.2.0.0.0	32.1.0.2.0.0.0	NA	NA	NA	32.1.0.2.0.0.0	32.1.0.2.0.0.0	NA	NA	32.1.0.2.0.0.0	32.1.0.2.0.0.0
bpy	Bacteria	0278	0.6.0.0.0.0.0	NA	31	NA	0.2.1.0.0.0	NA	90	32.1.0.2.0.0.0	32.1.0.2.0.0.0	NA	NA	0.2.0.0.0	0.2.0.0.0	0.2.0.0.0	NA	0.2.0.0.0	NA	NA	NA	NA	0.2.0.0.0	NA	0.2.0.0.0	NA	NA	32.0.0.1.0.1.0.1	32.0.0.1.0.1.0.1	NA	32.1.0.2.0.0.0	32.1.0.2.0.0.0	NA	NA	32.1.0.2.0.0.0	NA	32.1.0.2.0.0.0	NA	32.1.0.2.0.0.0	32.1.0.2.0.0.0	NA	NA	NA	32.1.0.2.0.0.0	32.1.0.2.0.0.0	NA	NA	32.1.0.2.0.0.0	32.1.0.2.0.0.0
bpyr	Bacteria	0222	0.6.0.0.0.0.0	NA	31	NA	0.2.1.0.0.0	NA	90	32.1.0.2.0.0.0	32.1.0.2.0.0.0	NA	NA	0.2.0.0.0	0.2.0.0.0	0.2.0.0.0	NA	0.2.0.0.0	NA	NA	NA	NA	0.2.0.0.0	NA	0.2.0.0.0	NA	NA	32.0.0.1.0.1.0.1	32.0.0.1.0.1.0.1	NA	32.1.0.2.0.0.0	32.1.0.2.0.0.0	NA	NA	32.1.0.2.0.0.0	NA	32.1.0.2.0.0.0	NA	32.1.0.2.0.0.0	32.1.0.2.0.0.0	NA	NA	NA	32.1.0.2.0.0.0	32.1.0.2.0.0.0	NA	NA	32.1.0.2.0.0.0	32.1.0.2.0.0.0
bpz	Bacteria	0254	0.2.1.0	NA	31	0.2.1.0	0.2.1.0	NA	90	32.1.0.1.0	32.1.0.1.0	NA	NA	0.2.1.0	0.2.1.0	0.2.1.0	NA	0.2.1.0	NA	NA	NA	NA	0.2.1.0	NA	0.2.1.0	NA	NA	32.1.0.1.0	32.1.0.1.0	NA	32.1.0.1.0	32.1.0.1.0	NA	NA	32.1.0.1.0	NA	32.1.0.1.0	NA	32.1.0.1.0	32.1.0.1.0	NA	NA	NA	32.1.0.1.0	32.1.0.1.0	NA	NA	32.1.0.1.0	32.1.0.1.0
bql	Bacteria	0175	0.6.0.0.0.0.0	NA	31	NA	0.2.1.0.0.0	91	NA	32.1.0.1.0.0	32.1.0.1.0.0	0.6.0.0.2.0.1.0	0.6.0.0.2.0.1.0	0.2.0.0.0.0	0.2.0.0.0.0	NA	NA	NA	NA	NA	NA	NA	0.2.0.0.0.0	NA	0.2.0.0.0.0	NA	NA	32.1.0.1.0.0	32.1.0.1.0.0	NA	32.1.0.1.0.0	32.1.0.1.0.0	NA	NA	32.1.0.1.0.0	NA	32.1.0.1.0.0	NA	32.1.0.1.0.0	32.1.0.1.0.0	NA	NA	NA	32.1.0.1.0.0	32.1.0.1.0.0	NA	NA	NA	32.1.0.1.0.0
bqr	Bacteria	0242	0.6.0.0.0.0.0	NA	31	NA	0.2.1.0.0.0	NA	NA	32.0.0.1.0.1.1.0.1.0	32.0.0.1.0.1.1.0.1.0	NA	NA	0.2.0.0.0.0.1	0.2.0.0.0.0.1	NA	NA	NA	NA	NA	NA	NA	NA	NA	NA	NA	NA	32.0.0.1.0.1.0.1	32.0.0.1.0.1.0.1	NA	32.0.0.1.0.1.1.0.1.0	32.0.0.1.0.1.1.0.1.0	NA	NA	32.0.0.1.0.1.1.0.1.0	NA	32.0.0.1.0.1.1.0.1.0	NA	32.0.0.1.0.1.1.0.1.0	32.0.0.1.0.1.1.0.1.0	NA	NA	NA	32.0.0.1.0.1.1.0.1.0	32.0.0.1.0.1.1.0.1.0	NA	NA	32.0.0.1.0.1.1.0.1.0	NA
bqu	Bacteria	0202	0.6.0.0.0.0.0	NA	NA	NA	0.2.1.0.0.0	NA	NA	32.0.0.1.0.1.1.0.1.0	32.0.0.1.0.1.1.0.1.0	NA	NA	0.2.0.0.0.0	0.2.0.0.0.0	NA	NA	NA	NA	NA	NA	NA	0.2.0.0.0.0	NA	0.2.0.0.0.0	NA	NA	32.0.0.1.0.1.0.1	32.0.0.1.0.1.0.1	NA	32.0.0.1.0.1.1.0.1.0	32.0.0.1.0.1.1.0.1.0	NA	NA	32.0.0.1.0.1.1.0.1.0	NA	32.0.0.1.0.1.1.0.1.0	NA	32.0.0.1.0.1.1.0.1.0	32.0.0.1.0.1.1.0.1.0	NA	NA	NA	32.0.0.1.0.1.1.0.1.0	32.0.0.1.0.1.1.0.1.0	NA	NA	32.0.0.1.0.1.1.0.1.0	NA
bqy	Bacteria	0175	0.6.0.0.0.0.0	NA	31	NA	0.2.1.0.0.0	91	NA	32.1.0.1.0.0	32.1.0.1.0.0	0.6.0.0.2.0.1.0	0.6.0.0.2.0.1.0	0.2.0.0.0.0	0.2.0.0.0.0	NA	NA	NA	NA	NA	NA	NA	0.2.0.0.0.0	NA	0.2.0.0.0.0	NA	NA	32.1.0.1.0.0	32.1.0.1.0.0	NA	32.1.0.1.0.0	32.1.0.1.0.0	NA	NA	32.1.0.1.0.0	NA	32.1.0.1.0.0	NA	32.1.0.1.0.0	32.1.0.1.0.0	NA	NA	NA	32.1.0.1.0.0	32.1.0.1.0.0	NA	NA	NA	32.1.0.1.0.0
bra	Bacteria	0117	0.6.0.0.0.0.0	NA	31	NA	0.2.1.0.0.0	91	NA	32.1.0.1.0	32.1.0.1.0	NA	NA	0.2.0.0	0.2.0.0	0.2.0.0	NA	0.2.0.0	NA	NA	NA	NA	0.2.0.0	NA	0.2.0.0	NA	NA	32.1.0.1.0	32.1.0.1.0	NA	32.1.0.1.0	32.1.0.1.0	NA	NA	32.1.0.1.0	NA	32.1.0.1.0	NA	32.1.0.1.0	32.1.0.1.0	NA	NA	0.6.0.0.2.0.0.1	32.1.0.1.0	32.1.0.1.0	NA	NA	32.1.0.1.0	32.1.0.1.0
brd	Bacteria	0279	0.6.0.0.0.0.0	NA	31	NA	0.2.1.0.0.0	NA	NA	32.0.0.1.0.1.1.0.1.0	32.0.0.1.0.1.1.0.1.0	NA	NA	NA	NA	0.2.0.0.0.1	NA	0.2.0.0.0.1	NA	NA	NA	NA	0.2.0.0.0.1	NA	0.2.0.0.0.1	NA	NA	32.0.0.1.0.1.0.1	32.0.0.1.0.1.0.1	NA	32.0.0.1.0.1.1.0.1.0	32.0.0.1.0.1.1.0.1.0	NA	NA	32.0.0.1.0.1.1.0.1.0	NA	32.0.0.1.0.1.1.0.1.0	NA	32.0.0.1.0.1.1.0.1.0	32.0.0.1.0.1.1.0.1.0	NA	NA	NA	32.0.0.1.0.1.1.0.1.0	32.0.0.1.0.1.1.0.1.0	NA	NA	32.0.0.1.0.1.1.0.1.0	NA
bre	Bacteria	0182	NA	NA	31	NA	NA	NA	NA	32.0.0.1.0.1.1.0.1.0	32.0.0.1.0.1.1.0.1.0	0.6.0.0.2.0.1.0	0.6.0.0.2.0.1.0	NA	NA	NA	NA	NA	NA	NA	NA	NA	NA	NA	NA	NA	NA	NA	NA	NA	32.0.0.1.0.1.1.0.1.0	32.0.0.1.0.1.1.0.1.0	NA	NA	32.0.0.1.0.1.1.0.1.0	NA	32.0.0.1.0.1.1.0.1.0	NA	32.0.0.1.0.1.1.0.1.0	32.0.0.1.0.1.1.0.1.0	NA	NA	NA	32.0.0.1.0.1.1.0.1.0	32.0.0.1.0.1.1.0.1.0	NA	NA	32.0.0.1.0.1.1.0.1.0	NA
brh	Bacteria	0280	0.6.0.0.0.0.0	NA	31	NA	0.2.1.0.0.0	NA	90	32.0.0.1.0.1.1.0.1.0	32.0.0.1.0.1.1.0.1.0	NA	NA	NA	NA	NA	NA	NA	NA	NA	NA	NA	0.2.0.0.0.0.0	NA	0.2.0.0.0.0.0	NA	NA	32.0.0.1.0.1.0.1	32.0.0.1.0.1.0.1	NA	32.0.0.1.0.1.1.0.1.0	32.0.0.1.0.1.1.0.1.0	NA	NA	32.0.0.1.0.1.1.0.1.0	NA	32.0.0.1.0.1.1.0.1.0	NA	32.0.0.1.0.1.1.0.1.0	32.0.0.1.0.1.1.0.1.0	NA	NA	NA	32.0.0.1.0.1.1.0.1.0	32.0.0.1.0.1.1.0.1.0	NA	NA	32.0.0.1.0.1.1.0.1.0	NA
brm	Bacteria	0281	NA	NA	31	NA	NA	NA	90	32.0.0.1.0.1.1	32.0.0.1.0.1.1	0.6.0.0.2.0	0.6.0.0.2.0	0.2.0.0.0.0	0.2.0.0.0.0	NA	NA	NA	NA	NA	NA	NA	0.2.0.0.0.0	NA	0.2.0.0.0.0	NA	NA	32.0.0.1.0.1.1	32.0.0.1.0.1.1	NA	32.0.0.1.0.1.1	32.0.0.1.0.1.1	NA	NA	32.0.0.1.0.1.1	NA	32.0.0.1.0.1.1	NA	32.0.0.1.0.1.1	32.0.0.1.0.1.1	0.6.0.0.2.0	0.6.0.0.2.0	0.6.0.0.2.0	32.0.0.1.0.1.1	32.0.0.1.0.1.1	NA	NA	32.0.0.1.0.1.1	NA
brp	Plants	0093	0.0.0	0.0.0	31	NA	0.0.0	91	NA	32.1.0	32.1.0	0.6.0.0.2.0.1.0	0.6.0.0.2.0.1.0	0.0.0	0.0.0	NA	NA	NA	NA	NA	NA	NA	0.0.0	NA	0.0.0	0.0.0	NA	32.1.0	32.1.0	NA	32.1.0	32.1.0	32.1.0	NA	32.1.0	NA	32.1.0	NA	32.1.0	32.1.0	NA	NA	NA	32.1.0	32.1.0	NA	NA	32.1.0	32.1.0
brs	Bacteria	0282	0.6.0.0.0.0.0	NA	31	NA	0.2.1.0.0.0	91	NA	32.1.0.1.0	32.1.0.1.0	NA	NA	0.2.0.0.1	0.2.0.0.1	NA	NA	NA	NA	NA	NA	NA	0.2.0.0.1	NA	0.2.0.0.1	NA	NA	32.1.0.1.0	32.1.0.1.0	NA	32.1.0.1.0	32.1.0.1.0	NA	NA	32.1.0.1.0	NA	32.1.0.1.0	NA	32.1.0.1.0	32.1.0.1.0	NA	NA	0.6.0.0.2.0.0.1	32.1.0.1.0	32.1.0.1.0	NA	NA	32.1.0.1.0	32.1.0.1.0
bsa	Bacteria	0283	NA	NA	31	NA	0.2.1.0.0.0	91	NA	32.1.0.1.0.0	32.1.0.1.0.0	NA	NA	NA	NA	NA	NA	NA	NA	NA	NA	NA	NA	NA	NA	NA	NA	32.1.0.1.0.0	32.1.0.1.0.0	NA	32.1.0.1.0.0	32.1.0.1.0.0	NA	NA	32.1.0.1.0.0	NA	32.1.0.1.0.0	NA	32.1.0.1.0.0	32.1.0.1.0.0	0.6.0.0.2.0.0	0.6.0.0.2.0.0	0.6.0.0.2.0.0	32.1.0.1.0.0	32.1.0.1.0.0	NA	NA	NA	32.1.0.1.0.0
bsb	Bacteria	0284	0.6.0.0.0.0.0	NA	31	NA	0.2.1.0.0.0	NA	90	32.0.0.1.0.1.1.0.1.0	32.0.0.1.0.1.1.0.1.0	NA	NA	0.2.0.0.0	0.2.0.0.0	0.2.0.0.0	NA	0.2.0.0.0	NA	NA	NA	NA	0.2.0.0.0	NA	0.2.0.0.0	NA	NA	32.0.0.1.0.1.0.1	32.0.0.1.0.1.0.1	NA	32.0.0.1.0.1.1.0.1.0	32.0.0.1.0.1.1.0.1.0	NA	NA	32.0.0.1.0.1.1.0.1.0	NA	32.0.0.1.0.1.1.0.1.0	NA	32.0.0.1.0.1.1.0.1.0	32.0.0.1.0.1.1.0.1.0	NA	NA	NA	32.0.0.1.0.1.1.0.1.0	32.0.0.1.0.1.1.0.1.0	NA	NA	32.0.0.1.0.1.1.0.1.0	NA
bsc	Fungi	0114	0.0.0.1	0.0.0.1	31	NA	0.2.1.0.0.0	91	NA	32.1.0.0.0	32.1.0.0.0	0.6.0.0.2.0.1.0	0.6.0.0.2.0.1.0	0.1.0	0.1.0	NA	0.1.0	NA	0.1.0	0.1.0	0.1.0	NA	0.1.0	NA	0.1.0	0.0.0.0	NA	32.1.0.0.0	32.1.0.0.0	NA	32.1.0.0.0	32.1.0.0.0	NA	NA	32.1.0.0.0	NA	32.1.0.0.0	NA	32.1.0.0.0	32.1.0.0.0	NA	NA	NA	32.1.0.0.0	32.1.0.0.0	NA	NA	NA	32.1.0.0.0
bsca	Bacteria	0205	NA	NA	31	NA	NA	NA	NA	32.1.0.2.0.0.0	32.1.0.2.0.0.0	0.6.0.0.2.0.1.0	0.6.0.0.2.0.1.0	0.2.0.0.0.0	0.2.0.0.0.0	NA	NA	NA	NA	NA	NA	NA	0.2.0.0.0.0	NA	0.2.0.0.0.0	NA	NA	32.0.0.1.0.1.0	32.0.0.1.0.1.0	NA	32.1.0.2.0.0.0	32.1.0.2.0.0.0	NA	NA	32.1.0.2.0.0.0	NA	32.1.0.2.0.0.0	NA	32.1.0.2.0.0.0	32.1.0.2.0.0.0	NA	NA	NA	32.1.0.2.0.0.0	32.1.0.2.0.0.0	NA	NA	32.1.0.2.0.0.0	32.1.0.2.0.0.0
bsd	Bacteria	0285	0.6.0.0.0.0.0	NA	31	NA	0.2.1.0.0.0	NA	90	32.1.0.1.0	32.1.0.1.0	NA	NA	0.2.0.0.0.0	0.2.0.0.0.0	NA	NA	NA	NA	NA	NA	NA	0.2.0.0.0.0	NA	0.2.0.0.0.0	NA	NA	32.1.0.1.0	32.1.0.1.0	NA	32.1.0.1.0	32.1.0.1.0	NA	NA	32.1.0.1.0	NA	32.1.0.1.0	NA	32.1.0.1.0	32.1.0.1.0	NA	NA	0.6.0.0.2.0.0.1	32.1.0.1.0	32.1.0.1.0	NA	NA	32.1.0.1.0	32.1.0.1.0
bse	Bacteria	0286	0.6.0.0	NA	31	NA	0.2.1.0.0.0	NA	NA	32.1.0.0.1.0.0.0	32.1.0.0.1.0.0.0	0.6.0.0	0.6.0.0	0.2.0.0.0.0	0.2.0.0.0.0	NA	NA	NA	NA	NA	NA	NA	0.2.0.0.0.0	NA	0.2.0.0.0.0	NA	NA	32.0.0.3.0.3.0	32.0.0.3.0.3.0	NA	32.1.0.0.1.0.0.0	32.1.0.0.1.0.0.0	32.1.0.0.1.0.0.0	NA	32.1.0.0.1.0.0.0	NA	32.1.0.0.1.0.0.0	NA	NA	NA	0.6.0.0	0.6.0.0	0.6.0.0	32.1.0.0.1.0.0.0	32.1.0.0.1.0.0.0	NA	NA	NA	32.1.0.0.1.0.0.0
bsf	Bacteria	0209	0.6.0.0.0.0.0	NA	31	NA	0.2.1.0.0.0	91	NA	32.0.0.1.0.1.1.0.1.0	32.0.0.1.0.1.1.0.1.0	NA	NA	0.2.0.0.0	0.2.0.0.0	0.2.0.0.0	NA	0.2.0.0.0	NA	NA	NA	NA	0.2.0.0.0	NA	0.2.0.0.0	NA	NA	32.0.0.1.0.1.0.1	32.0.0.1.0.1.0.1	NA	32.0.0.1.0.1.1.0.1.0	32.0.0.1.0.1.1.0.1.0	NA	NA	32.0.0.1.0.1.1.0.1.0	NA	32.0.0.1.0.1.1.0.1.0	NA	32.0.0.1.0.1.1.0.1.0	32.0.0.1.0.1.1.0.1.0	NA	NA	NA	32.0.0.1.0.1.1.0.1.0	32.0.0.1.0.1.1.0.1.0	NA	NA	32.0.0.1.0.1.1.0.1.0	NA
bsg	Bacteria	0209	0.6.0.0.0.0.0	NA	31	NA	0.2.1.0.0.0	91	NA	32.0.0.1.0.1.1.0.1.0	32.0.0.1.0.1.1.0.1.0	NA	NA	0.2.0.0.0	0.2.0.0.0	0.2.0.0.0	NA	0.2.0.0.0	NA	NA	NA	NA	0.2.0.0.0	NA	0.2.0.0.0	NA	NA	32.0.0.1.0.1.0.1	32.0.0.1.0.1.0.1	NA	32.0.0.1.0.1.1.0.1.0	32.0.0.1.0.1.1.0.1.0	NA	NA	32.0.0.1.0.1.1.0.1.0	NA	32.0.0.1.0.1.1.0.1.0	NA	32.0.0.1.0.1.1.0.1.0	32.0.0.1.0.1.1.0.1.0	NA	NA	NA	32.0.0.1.0.1.1.0.1.0	32.0.0.1.0.1.1.0.1.0	NA	NA	32.0.0.1.0.1.1.0.1.0	NA
bsh	Bacteria	0175	0.6.0.0.0.0.0	NA	31	NA	0.2.1.0.0.0	91	NA	32.1.0.1.0.0	32.1.0.1.0.0	0.6.0.0.2.0.1.0	0.6.0.0.2.0.1.0	0.2.0.0.0.0	0.2.0.0.0.0	NA	NA	NA	NA	NA	NA	NA	0.2.0.0.0.0	NA	0.2.0.0.0.0	NA	NA	32.1.0.1.0.0	32.1.0.1.0.0	NA	32.1.0.1.0.0	32.1.0.1.0.0	NA	NA	32.1.0.1.0.0	NA	32.1.0.1.0.0	NA	32.1.0.1.0.0	32.1.0.1.0.0	NA	NA	NA	32.1.0.1.0.0	32.1.0.1.0.0	NA	NA	NA	32.1.0.1.0.0
bsi	Bacteria	0209	0.6.0.0.0.0.0	NA	31	NA	0.2.1.0.0.0	91	NA	32.0.0.1.0.1.1.0.1.0	32.0.0.1.0.1.1.0.1.0	NA	NA	0.2.0.0.0	0.2.0.0.0	0.2.0.0.0	NA	0.2.0.0.0	NA	NA	NA	NA	0.2.0.0.0	NA	0.2.0.0.0	NA	NA	32.0.0.1.0.1.0.1	32.0.0.1.0.1.0.1	NA	32.0.0.1.0.1.1.0.1.0	32.0.0.1.0.1.1.0.1.0	NA	NA	32.0.0.1.0.1.1.0.1.0	NA	32.0.0.1.0.1.1.0.1.0	NA	32.0.0.1.0.1.1.0.1.0	32.0.0.1.0.1.1.0.1.0	NA	NA	NA	32.0.0.1.0.1.1.0.1.0	32.0.0.1.0.1.1.0.1.0	NA	NA	32.0.0.1.0.1.1.0.1.0	NA
bsk	Bacteria	0156	0.6.0.0.0.0.0	NA	31	NA	0.2.1.0.0.0	91	NA	32.1.0.2.0.0.0	32.1.0.2.0.0.0	NA	NA	0.2.0.0.0	0.2.0.0.0	0.2.0.0.0	NA	0.2.0.0.0	NA	NA	NA	NA	0.2.0.0.0	NA	0.2.0.0.0	NA	NA	32.0.0.1.0.1.0.1	32.0.0.1.0.1.0.1	NA	32.1.0.2.0.0.0	32.1.0.2.0.0.0	NA	NA	32.1.0.2.0.0.0	NA	32.1.0.2.0.0.0	NA	32.1.0.2.0.0.0	32.1.0.2.0.0.0	NA	NA	NA	32.1.0.2.0.0.0	32.1.0.2.0.0.0	NA	NA	32.1.0.2.0.0.0	32.1.0.2.0.0.0
bsl	Bacteria	0175	0.6.0.0.0.0.0	NA	31	NA	0.2.1.0.0.0	91	NA	32.1.0.1.0.0	32.1.0.1.0.0	0.6.0.0.2.0.1.0	0.6.0.0.2.0.1.0	0.2.0.0.0.0	0.2.0.0.0.0	NA	NA	NA	NA	NA	NA	NA	0.2.0.0.0.0	NA	0.2.0.0.0.0	NA	NA	32.1.0.1.0.0	32.1.0.1.0.0	NA	32.1.0.1.0.0	32.1.0.1.0.0	NA	NA	32.1.0.1.0.0	NA	32.1.0.1.0.0	NA	32.1.0.1.0.0	32.1.0.1.0.0	NA	NA	NA	32.1.0.1.0.0	32.1.0.1.0.0	NA	NA	NA	32.1.0.1.0.0
bsm	Bacteria	0287	0.6.0.0.0.0.0	NA	31	NA	0.2.1.0.0.0	91	NA	32.1.0.1.0.0	32.1.0.1.0.0	0.6.0.0.2.0.1.0	0.6.0.0.2.0.1.0	0.2.0.0.0.0	0.2.0.0.0.0	NA	NA	NA	NA	NA	NA	NA	0.2.0.0.0.0	NA	0.2.0.0.0.0	NA	NA	32.1.0.1.0.0	32.1.0.1.0.0	NA	32.1.0.1.0.0	32.1.0.1.0.0	NA	NA	32.1.0.1.0.0	NA	32.1.0.1.0.0	NA	32.1.0.1.0.0	32.1.0.1.0.0	NA	NA	0.6.0.0.2.0.0.1	32.1.0.1.0.0	32.1.0.1.0.0	NA	NA	NA	32.1.0.1.0.0
bsn	Bacteria	0175	0.6.0.0.0.0.0	NA	31	NA	0.2.1.0.0.0	91	NA	32.1.0.1.0.0	32.1.0.1.0.0	0.6.0.0.2.0.1.0	0.6.0.0.2.0.1.0	0.2.0.0.0.0	0.2.0.0.0.0	NA	NA	NA	NA	NA	NA	NA	0.2.0.0.0.0	NA	0.2.0.0.0.0	NA	NA	32.1.0.1.0.0	32.1.0.1.0.0	NA	32.1.0.1.0.0	32.1.0.1.0.0	NA	NA	32.1.0.1.0.0	NA	32.1.0.1.0.0	NA	32.1.0.1.0.0	32.1.0.1.0.0	NA	NA	NA	32.1.0.1.0.0	32.1.0.1.0.0	NA	NA	NA	32.1.0.1.0.0
bso	Bacteria	0175	0.6.0.0.0.0.0	NA	31	NA	0.2.1.0.0.0	91	NA	32.1.0.1.0.0	32.1.0.1.0.0	0.6.0.0.2.0.1.0	0.6.0.0.2.0.1.0	0.2.0.0.0.0	0.2.0.0.0.0	NA	NA	NA	NA	NA	NA	NA	0.2.0.0.0.0	NA	0.2.0.0.0.0	NA	NA	32.1.0.1.0.0	32.1.0.1.0.0	NA	32.1.0.1.0.0	32.1.0.1.0.0	NA	NA	32.1.0.1.0.0	NA	32.1.0.1.0.0	NA	32.1.0.1.0.0	32.1.0.1.0.0	NA	NA	NA	32.1.0.1.0.0	32.1.0.1.0.0	NA	NA	NA	32.1.0.1.0.0
bsp	Bacteria	0175	0.6.0.0.0.0.0	NA	31	NA	0.2.1.0.0.0	91	NA	32.1.0.1.0.0	32.1.0.1.0.0	0.6.0.0.2.0.1.0	0.6.0.0.2.0.1.0	0.2.0.0.0.0	0.2.0.0.0.0	NA	NA	NA	NA	NA	NA	NA	0.2.0.0.0.0	NA	0.2.0.0.0.0	NA	NA	32.1.0.1.0.0	32.1.0.1.0.0	NA	32.1.0.1.0.0	32.1.0.1.0.0	NA	NA	32.1.0.1.0.0	NA	32.1.0.1.0.0	NA	32.1.0.1.0.0	32.1.0.1.0.0	NA	NA	NA	32.1.0.1.0.0	32.1.0.1.0.0	NA	NA	NA	32.1.0.1.0.0
bsq	Bacteria	0175	0.6.0.0.0.0.0	NA	31	NA	0.2.1.0.0.0	91	NA	32.1.0.1.0.0	32.1.0.1.0.0	0.6.0.0.2.0.1.0	0.6.0.0.2.0.1.0	0.2.0.0.0.0	0.2.0.0.0.0	NA	NA	NA	NA	NA	NA	NA	0.2.0.0.0.0	NA	0.2.0.0.0.0	NA	NA	32.1.0.1.0.0	32.1.0.1.0.0	NA	32.1.0.1.0.0	32.1.0.1.0.0	NA	NA	32.1.0.1.0.0	NA	32.1.0.1.0.0	NA	32.1.0.1.0.0	32.1.0.1.0.0	NA	NA	NA	32.1.0.1.0.0	32.1.0.1.0.0	NA	NA	NA	32.1.0.1.0.0
bsr	Bacteria	0175	0.6.0.0.0.0.0	NA	31	NA	0.2.1.0.0.0	91	NA	32.1.0.1.0.0	32.1.0.1.0.0	0.6.0.0.2.0.1.0	0.6.0.0.2.0.1.0	0.2.0.0.0.0	0.2.0.0.0.0	NA	NA	NA	NA	NA	NA	NA	0.2.0.0.0.0	NA	0.2.0.0.0.0	NA	NA	32.1.0.1.0.0	32.1.0.1.0.0	NA	32.1.0.1.0.0	32.1.0.1.0.0	NA	NA	32.1.0.1.0.0	NA	32.1.0.1.0.0	NA	32.1.0.1.0.0	32.1.0.1.0.0	NA	NA	NA	32.1.0.1.0.0	32.1.0.1.0.0	NA	NA	NA	32.1.0.1.0.0
bss	Bacteria	0175	0.6.0.0.0.0.0	NA	31	NA	0.2.1.0.0.0	91	NA	32.1.0.1.0.0	32.1.0.1.0.0	0.6.0.0.2.0.1.0	0.6.0.0.2.0.1.0	0.2.0.0.0.0	0.2.0.0.0.0	NA	NA	NA	NA	NA	NA	NA	0.2.0.0.0.0	NA	0.2.0.0.0.0	NA	NA	32.1.0.1.0.0	32.1.0.1.0.0	NA	32.1.0.1.0.0	32.1.0.1.0.0	NA	NA	32.1.0.1.0.0	NA	32.1.0.1.0.0	NA	32.1.0.1.0.0	32.1.0.1.0.0	NA	NA	NA	32.1.0.1.0.0	32.1.0.1.0.0	NA	NA	NA	32.1.0.1.0.0
bst	Bacteria	0175	0.6.0.0.0.0.0	NA	31	NA	0.2.1.0.0.0	91	NA	32.1.0.1.0.0	32.1.0.1.0.0	0.6.0.0.2.0.1.0	0.6.0.0.2.0.1.0	0.2.0.0.0.0	0.2.0.0.0.0	NA	NA	NA	NA	NA	NA	NA	0.2.0.0.0.0	NA	0.2.0.0.0.0	NA	NA	32.1.0.1.0.0	32.1.0.1.0.0	NA	32.1.0.1.0.0	32.1.0.1.0.0	NA	NA	32.1.0.1.0.0	NA	32.1.0.1.0.0	NA	32.1.0.1.0.0	32.1.0.1.0.0	NA	NA	NA	32.1.0.1.0.0	32.1.0.1.0.0	NA	NA	NA	32.1.0.1.0.0
bsu	Bacteria	0175	0.6.0.0.0.0.0	NA	31	NA	0.2.1.0.0.0	91	NA	32.1.0.1.0.0	32.1.0.1.0.0	0.6.0.0.2.0.1.0	0.6.0.0.2.0.1.0	0.2.0.0.0.0	0.2.0.0.0.0	NA	NA	NA	NA	NA	NA	NA	0.2.0.0.0.0	NA	0.2.0.0.0.0	NA	NA	32.1.0.1.0.0	32.1.0.1.0.0	NA	32.1.0.1.0.0	32.1.0.1.0.0	NA	NA	32.1.0.1.0.0	NA	32.1.0.1.0.0	NA	32.1.0.1.0.0	32.1.0.1.0.0	NA	NA	NA	32.1.0.1.0.0	32.1.0.1.0.0	NA	NA	NA	32.1.0.1.0.0
bsuc	Bacteria	0156	0.6.0.0.0.0.0	NA	31	NA	0.2.1.0.0.0	91	NA	32.1.0.2.0.0.0	32.1.0.2.0.0.0	NA	NA	0.2.0.0.0	0.2.0.0.0	0.2.0.0.0	NA	0.2.0.0.0	NA	NA	NA	NA	0.2.0.0.0	NA	0.2.0.0.0	NA	NA	32.0.0.1.0.1.0.1	32.0.0.1.0.1.0.1	NA	32.1.0.2.0.0.0	32.1.0.2.0.0.0	NA	NA	32.1.0.2.0.0.0	NA	32.1.0.2.0.0.0	NA	32.1.0.2.0.0.0	32.1.0.2.0.0.0	NA	NA	NA	32.1.0.2.0.0.0	32.1.0.2.0.0.0	NA	NA	32.1.0.2.0.0.0	32.1.0.2.0.0.0
bsui	Bacteria	0156	0.6.0.0.0.0.0	NA	31	NA	0.2.1.0.0.0	91	NA	32.1.0.2.0.0.0	32.1.0.2.0.0.0	NA	NA	0.2.0.0.0	0.2.0.0.0	0.2.0.0.0	NA	0.2.0.0.0	NA	NA	NA	NA	0.2.0.0.0	NA	0.2.0.0.0	NA	NA	32.0.0.1.0.1.0.1	32.0.0.1.0.1.0.1	NA	32.1.0.2.0.0.0	32.1.0.2.0.0.0	NA	NA	32.1.0.2.0.0.0	NA	32.1.0.2.0.0.0	NA	32.1.0.2.0.0.0	32.1.0.2.0.0.0	NA	NA	NA	32.1.0.2.0.0.0	32.1.0.2.0.0.0	NA	NA	32.1.0.2.0.0.0	32.1.0.2.0.0.0
bsul	Bacteria	0175	0.6.0.0.0.0.0	NA	31	NA	0.2.1.0.0.0	91	NA	32.1.0.1.0.0	32.1.0.1.0.0	0.6.0.0.2.0.1.0	0.6.0.0.2.0.1.0	0.2.0.0.0.0	0.2.0.0.0.0	NA	NA	NA	NA	NA	NA	NA	0.2.0.0.0.0	NA	0.2.0.0.0.0	NA	NA	32.1.0.1.0.0	32.1.0.1.0.0	NA	32.1.0.1.0.0	32.1.0.1.0.0	NA	NA	32.1.0.1.0.0	NA	32.1.0.1.0.0	NA	32.1.0.1.0.0	32.1.0.1.0.0	NA	NA	NA	32.1.0.1.0.0	32.1.0.1.0.0	NA	NA	NA	32.1.0.1.0.0
bsup	Bacteria	0156	0.6.0.0.0.0.0	NA	31	NA	0.2.1.0.0.0	91	NA	32.1.0.2.0.0.0	32.1.0.2.0.0.0	NA	NA	0.2.0.0.0	0.2.0.0.0	0.2.0.0.0	NA	0.2.0.0.0	NA	NA	NA	NA	0.2.0.0.0	NA	0.2.0.0.0	NA	NA	32.0.0.1.0.1.0.1	32.0.0.1.0.1.0.1	NA	32.1.0.2.0.0.0	32.1.0.2.0.0.0	NA	NA	32.1.0.2.0.0.0	NA	32.1.0.2.0.0.0	NA	32.1.0.2.0.0.0	32.1.0.2.0.0.0	NA	NA	NA	32.1.0.2.0.0.0	32.1.0.2.0.0.0	NA	NA	32.1.0.2.0.0.0	32.1.0.2.0.0.0
bsus	Bacteria	0175	0.6.0.0.0.0.0	NA	31	NA	0.2.1.0.0.0	91	NA	32.1.0.1.0.0	32.1.0.1.0.0	0.6.0.0.2.0.1.0	0.6.0.0.2.0.1.0	0.2.0.0.0.0	0.2.0.0.0.0	NA	NA	NA	NA	NA	NA	NA	0.2.0.0.0.0	NA	0.2.0.0.0.0	NA	NA	32.1.0.1.0.0	32.1.0.1.0.0	NA	32.1.0.1.0.0	32.1.0.1.0.0	NA	NA	32.1.0.1.0.0	NA	32.1.0.1.0.0	NA	32.1.0.1.0.0	32.1.0.1.0.0	NA	NA	NA	32.1.0.1.0.0	32.1.0.1.0.0	NA	NA	NA	32.1.0.1.0.0
bsut	Bacteria	0175	0.6.0.0.0.0.0	NA	31	NA	0.2.1.0.0.0	91	NA	32.1.0.1.0.0	32.1.0.1.0.0	0.6.0.0.2.0.1.0	0.6.0.0.2.0.1.0	0.2.0.0.0.0	0.2.0.0.0.0	NA	NA	NA	NA	NA	NA	NA	0.2.0.0.0.0	NA	0.2.0.0.0.0	NA	NA	32.1.0.1.0.0	32.1.0.1.0.0	NA	32.1.0.1.0.0	32.1.0.1.0.0	NA	NA	32.1.0.1.0.0	NA	32.1.0.1.0.0	NA	32.1.0.1.0.0	32.1.0.1.0.0	NA	NA	NA	32.1.0.1.0.0	32.1.0.1.0.0	NA	NA	NA	32.1.0.1.0.0
bsuv	Bacteria	0156	0.6.0.0.0.0.0	NA	31	NA	0.2.1.0.0.0	91	NA	32.1.0.2.0.0.0	32.1.0.2.0.0.0	NA	NA	0.2.0.0.0	0.2.0.0.0	0.2.0.0.0	NA	0.2.0.0.0	NA	NA	NA	NA	0.2.0.0.0	NA	0.2.0.0.0	NA	NA	32.0.0.1.0.1.0.1	32.0.0.1.0.1.0.1	NA	32.1.0.2.0.0.0	32.1.0.2.0.0.0	NA	NA	32.1.0.2.0.0.0	NA	32.1.0.2.0.0.0	NA	32.1.0.2.0.0.0	32.1.0.2.0.0.0	NA	NA	NA	32.1.0.2.0.0.0	32.1.0.2.0.0.0	NA	NA	32.1.0.2.0.0.0	32.1.0.2.0.0.0
bsv	Bacteria	0209	0.6.0.0.0.0.0	NA	31	NA	0.2.1.0.0.0	91	NA	32.0.0.1.0.1.1.0.1.0	32.0.0.1.0.1.1.0.1.0	NA	NA	0.2.0.0.0	0.2.0.0.0	0.2.0.0.0	NA	0.2.0.0.0	NA	NA	NA	NA	0.2.0.0.0	NA	0.2.0.0.0	NA	NA	32.0.0.1.0.1.0.1	32.0.0.1.0.1.0.1	NA	32.0.0.1.0.1.1.0.1.0	32.0.0.1.0.1.1.0.1.0	NA	NA	32.0.0.1.0.1.1.0.1.0	NA	32.0.0.1.0.1.1.0.1.0	NA	32.0.0.1.0.1.1.0.1.0	32.0.0.1.0.1.1.0.1.0	NA	NA	NA	32.0.0.1.0.1.1.0.1.0	32.0.0.1.0.1.1.0.1.0	NA	NA	32.0.0.1.0.1.1.0.1.0	NA
bsw	Bacteria	0209	0.6.0.0.0.0.0	NA	31	NA	0.2.1.0.0.0	91	NA	32.0.0.1.0.1.1.0.1.0	32.0.0.1.0.1.1.0.1.0	NA	NA	0.2.0.0.0	0.2.0.0.0	0.2.0.0.0	NA	0.2.0.0.0	NA	NA	NA	NA	0.2.0.0.0	NA	0.2.0.0.0	NA	NA	32.0.0.1.0.1.0.1	32.0.0.1.0.1.0.1	NA	32.0.0.1.0.1.1.0.1.0	32.0.0.1.0.1.1.0.1.0	NA	NA	32.0.0.1.0.1.1.0.1.0	NA	32.0.0.1.0.1.1.0.1.0	NA	32.0.0.1.0.1.1.0.1.0	32.0.0.1.0.1.1.0.1.0	NA	NA	NA	32.0.0.1.0.1.1.0.1.0	32.0.0.1.0.1.1.0.1.0	NA	NA	32.0.0.1.0.1.1.0.1.0	NA
bsx	Bacteria	0175	0.6.0.0.0.0.0	NA	31	NA	0.2.1.0.0.0	91	NA	32.1.0.1.0.0	32.1.0.1.0.0	0.6.0.0.2.0.1.0	0.6.0.0.2.0.1.0	0.2.0.0.0.0	0.2.0.0.0.0	NA	NA	NA	NA	NA	NA	NA	0.2.0.0.0.0	NA	0.2.0.0.0.0	NA	NA	32.1.0.1.0.0	32.1.0.1.0.0	NA	32.1.0.1.0.0	32.1.0.1.0.0	NA	NA	32.1.0.1.0.0	NA	32.1.0.1.0.0	NA	32.1.0.1.0.0	32.1.0.1.0.0	NA	NA	NA	32.1.0.1.0.0	32.1.0.1.0.0	NA	NA	NA	32.1.0.1.0.0
bsy	Bacteria	0175	0.6.0.0.0.0.0	NA	31	NA	0.2.1.0.0.0	91	NA	32.1.0.1.0.0	32.1.0.1.0.0	0.6.0.0.2.0.1.0	0.6.0.0.2.0.1.0	0.2.0.0.0.0	0.2.0.0.0.0	NA	NA	NA	NA	NA	NA	NA	0.2.0.0.0.0	NA	0.2.0.0.0.0	NA	NA	32.1.0.1.0.0	32.1.0.1.0.0	NA	32.1.0.1.0.0	32.1.0.1.0.0	NA	NA	32.1.0.1.0.0	NA	32.1.0.1.0.0	NA	32.1.0.1.0.0	32.1.0.1.0.0	NA	NA	NA	32.1.0.1.0.0	32.1.0.1.0.0	NA	NA	NA	32.1.0.1.0.0
bsz	Bacteria	0156	0.6.0.0.0.0.0	NA	31	NA	0.2.1.0.0.0	91	NA	32.1.0.2.0.0.0	32.1.0.2.0.0.0	NA	NA	0.2.0.0.0	0.2.0.0.0	0.2.0.0.0	NA	0.2.0.0.0	NA	NA	NA	NA	0.2.0.0.0	NA	0.2.0.0.0	NA	NA	32.0.0.1.0.1.0.1	32.0.0.1.0.1.0.1	NA	32.1.0.2.0.0.0	32.1.0.2.0.0.0	NA	NA	32.1.0.2.0.0.0	NA	32.1.0.2.0.0.0	NA	32.1.0.2.0.0.0	32.1.0.2.0.0.0	NA	NA	NA	32.1.0.2.0.0.0	32.1.0.2.0.0.0	NA	NA	32.1.0.2.0.0.0	32.1.0.2.0.0.0
bta	Animals	0048	0.6.0.0.0.0.0	NA	31	NA	0.2.1.0.0.0	NA	90	32.0.0.0	32.0.0.0	0.6.0.0.2.0.1.0	0.6.0.0.2.0.1.0	0.1.0	0.1.0	NA	0.1.0	NA	0.1.0	0.1.0	0.1.0	NA	0.1.0	NA	0.1.0	NA	NA	32.0.0.0	32.0.0.0	NA	32.0.0.0	32.0.0.0	NA	NA	32.0.0.0	NA	32.0.0.0	NA	32.0.0.0	32.0.0.0	NA	NA	NA	32.0.0.0	32.0.0.0	32.0.0.0	32.0.0.0	32.0.0.0	NA
btb	Bacteria	0183	0.6.0.0.0.0.0	NA	31	NA	0.2.1.0.0.0	91	NA	32.1.0.1	32.1.0.1	0.6.0.0.2.0.1.0	0.6.0.0.2.0.1.0	0.2.0.0.0.0	0.2.0.0.0.0	NA	NA	NA	NA	NA	NA	NA	0.2.0.0.0.0	NA	0.2.0.0.0.0	NA	NA	32.1.0.1	32.1.0.1	NA	32.1.0.1	32.1.0.1	32.1.0.1	NA	32.1.0.1	NA	32.1.0.1	NA	32.1.0.1	32.1.0.1	NA	NA	0.6.0.0.2.0.0.1	32.1.0.1	32.1.0.1	NA	NA	32.1.0.1	32.1.0.1
btc	Bacteria	0183	0.6.0.0.0.0.0	NA	31	NA	0.2.1.0.0.0	91	NA	32.1.0.1	32.1.0.1	0.6.0.0.2.0.1.0	0.6.0.0.2.0.1.0	0.2.0.0.0.0	0.2.0.0.0.0	NA	NA	NA	NA	NA	NA	NA	0.2.0.0.0.0	NA	0.2.0.0.0.0	NA	NA	32.1.0.1	32.1.0.1	NA	32.1.0.1	32.1.0.1	32.1.0.1	NA	32.1.0.1	NA	32.1.0.1	NA	32.1.0.1	32.1.0.1	NA	NA	0.6.0.0.2.0.0.1	32.1.0.1	32.1.0.1	NA	NA	32.1.0.1	32.1.0.1
btd	Bacteria	0254	0.2.1.0	NA	31	0.2.1.0	0.2.1.0	NA	90	32.1.0.1.0	32.1.0.1.0	NA	NA	0.2.1.0	0.2.1.0	0.2.1.0	NA	0.2.1.0	NA	NA	NA	NA	0.2.1.0	NA	0.2.1.0	NA	NA	32.1.0.1.0	32.1.0.1.0	NA	32.1.0.1.0	32.1.0.1.0	NA	NA	32.1.0.1.0	NA	32.1.0.1.0	NA	32.1.0.1.0	32.1.0.1.0	NA	NA	NA	32.1.0.1.0	32.1.0.1.0	NA	NA	32.1.0.1.0	32.1.0.1.0
bte	Bacteria	0254	0.2.1.0	NA	31	0.2.1.0	0.2.1.0	NA	90	32.1.0.1.0	32.1.0.1.0	NA	NA	0.2.1.0	0.2.1.0	0.2.1.0	NA	0.2.1.0	NA	NA	NA	NA	0.2.1.0	NA	0.2.1.0	NA	NA	32.1.0.1.0	32.1.0.1.0	NA	32.1.0.1.0	32.1.0.1.0	NA	NA	32.1.0.1.0	NA	32.1.0.1.0	NA	32.1.0.1.0	32.1.0.1.0	NA	NA	NA	32.1.0.1.0	32.1.0.1.0	NA	NA	32.1.0.1.0	32.1.0.1.0
btf	Bacteria	0183	0.6.0.0.0.0.0	NA	31	NA	0.2.1.0.0.0	91	NA	32.1.0.1	32.1.0.1	0.6.0.0.2.0.1.0	0.6.0.0.2.0.1.0	0.2.0.0.0.0	0.2.0.0.0.0	NA	NA	NA	NA	NA	NA	NA	0.2.0.0.0.0	NA	0.2.0.0.0.0	NA	NA	32.1.0.1	32.1.0.1	NA	32.1.0.1	32.1.0.1	32.1.0.1	NA	32.1.0.1	NA	32.1.0.1	NA	32.1.0.1	32.1.0.1	NA	NA	0.6.0.0.2.0.0.1	32.1.0.1	32.1.0.1	NA	NA	32.1.0.1	32.1.0.1
btg	Bacteria	0183	0.6.0.0.0.0.0	NA	31	NA	0.2.1.0.0.0	91	NA	32.1.0.1	32.1.0.1	0.6.0.0.2.0.1.0	0.6.0.0.2.0.1.0	0.2.0.0.0.0	0.2.0.0.0.0	NA	NA	NA	NA	NA	NA	NA	0.2.0.0.0.0	NA	0.2.0.0.0.0	NA	NA	32.1.0.1	32.1.0.1	NA	32.1.0.1	32.1.0.1	32.1.0.1	NA	32.1.0.1	NA	32.1.0.1	NA	32.1.0.1	32.1.0.1	NA	NA	0.6.0.0.2.0.0.1	32.1.0.1	32.1.0.1	NA	NA	32.1.0.1	32.1.0.1
bth	Bacteria	0229	NA	NA	31	NA	0.2.1.0.0.0	91	NA	32.1.0.1.0	32.1.0.1.0	NA	NA	NA	NA	NA	NA	NA	NA	NA	NA	NA	NA	NA	NA	NA	NA	32.1.0.1.0	32.1.0.1.0	NA	32.1.0.1.0	32.1.0.1.0	NA	NA	32.1.0.1.0	NA	32.1.0.1.0	NA	32.1.0.1.0	32.1.0.1.0	0.6.0.0.2.0.0	0.6.0.0.2.0.0	0.6.0.0.2.0.0	32.1.0.1.0	32.1.0.1.0	NA	NA	32.1.0.1.0	32.1.0.1.0
btha	Bacteria	0254	0.2.1.0	NA	31	0.2.1.0	0.2.1.0	NA	90	32.1.0.1.0	32.1.0.1.0	NA	NA	0.2.1.0	0.2.1.0	0.2.1.0	NA	0.2.1.0	NA	NA	NA	NA	0.2.1.0	NA	0.2.1.0	NA	NA	32.1.0.1.0	32.1.0.1.0	NA	32.1.0.1.0	32.1.0.1.0	NA	NA	32.1.0.1.0	NA	32.1.0.1.0	NA	32.1.0.1.0	32.1.0.1.0	NA	NA	NA	32.1.0.1.0	32.1.0.1.0	NA	NA	32.1.0.1.0	32.1.0.1.0
bthe	Bacteria	0254	0.2.1.0	NA	31	0.2.1.0	0.2.1.0	NA	90	32.1.0.1.0	32.1.0.1.0	NA	NA	0.2.1.0	0.2.1.0	0.2.1.0	NA	0.2.1.0	NA	NA	NA	NA	0.2.1.0	NA	0.2.1.0	NA	NA	32.1.0.1.0	32.1.0.1.0	NA	32.1.0.1.0	32.1.0.1.0	NA	NA	32.1.0.1.0	NA	32.1.0.1.0	NA	32.1.0.1.0	32.1.0.1.0	NA	NA	NA	32.1.0.1.0	32.1.0.1.0	NA	NA	32.1.0.1.0	32.1.0.1.0
bthi	Bacteria	0183	0.6.0.0.0.0.0	NA	31	NA	0.2.1.0.0.0	91	NA	32.1.0.1	32.1.0.1	0.6.0.0.2.0.1.0	0.6.0.0.2.0.1.0	0.2.0.0.0.0	0.2.0.0.0.0	NA	NA	NA	NA	NA	NA	NA	0.2.0.0.0.0	NA	0.2.0.0.0.0	NA	NA	32.1.0.1	32.1.0.1	NA	32.1.0.1	32.1.0.1	32.1.0.1	NA	32.1.0.1	NA	32.1.0.1	NA	32.1.0.1	32.1.0.1	NA	NA	0.6.0.0.2.0.0.1	32.1.0.1	32.1.0.1	NA	NA	32.1.0.1	32.1.0.1
bthl	Bacteria	0254	0.2.1.0	NA	31	0.2.1.0	0.2.1.0	NA	90	32.1.0.1.0	32.1.0.1.0	NA	NA	0.2.1.0	0.2.1.0	0.2.1.0	NA	0.2.1.0	NA	NA	NA	NA	0.2.1.0	NA	0.2.1.0	NA	NA	32.1.0.1.0	32.1.0.1.0	NA	32.1.0.1.0	32.1.0.1.0	NA	NA	32.1.0.1.0	NA	32.1.0.1.0	NA	32.1.0.1.0	32.1.0.1.0	NA	NA	NA	32.1.0.1.0	32.1.0.1.0	NA	NA	32.1.0.1.0	32.1.0.1.0
bthm	Bacteria	0254	0.2.1.0	NA	31	0.2.1.0	0.2.1.0	NA	90	32.1.0.1.0	32.1.0.1.0	NA	NA	0.2.1.0	0.2.1.0	0.2.1.0	NA	0.2.1.0	NA	NA	NA	NA	0.2.1.0	NA	0.2.1.0	NA	NA	32.1.0.1.0	32.1.0.1.0	NA	32.1.0.1.0	32.1.0.1.0	NA	NA	32.1.0.1.0	NA	32.1.0.1.0	NA	32.1.0.1.0	32.1.0.1.0	NA	NA	NA	32.1.0.1.0	32.1.0.1.0	NA	NA	32.1.0.1.0	32.1.0.1.0
bthr	Bacteria	0183	0.6.0.0.0.0.0	NA	31	NA	0.2.1.0.0.0	91	NA	32.1.0.1	32.1.0.1	0.6.0.0.2.0.1.0	0.6.0.0.2.0.1.0	0.2.0.0.0.0	0.2.0.0.0.0	NA	NA	NA	NA	NA	NA	NA	0.2.0.0.0.0	NA	0.2.0.0.0.0	NA	NA	32.1.0.1	32.1.0.1	NA	32.1.0.1	32.1.0.1	32.1.0.1	NA	32.1.0.1	NA	32.1.0.1	NA	32.1.0.1	32.1.0.1	NA	NA	0.6.0.0.2.0.0.1	32.1.0.1	32.1.0.1	NA	NA	32.1.0.1	32.1.0.1
btht	Bacteria	0183	0.6.0.0.0.0.0	NA	31	NA	0.2.1.0.0.0	91	NA	32.1.0.1	32.1.0.1	0.6.0.0.2.0.1.0	0.6.0.0.2.0.1.0	0.2.0.0.0.0	0.2.0.0.0.0	NA	NA	NA	NA	NA	NA	NA	0.2.0.0.0.0	NA	0.2.0.0.0.0	NA	NA	32.1.0.1	32.1.0.1	NA	32.1.0.1	32.1.0.1	32.1.0.1	NA	32.1.0.1	NA	32.1.0.1	NA	32.1.0.1	32.1.0.1	NA	NA	0.6.0.0.2.0.0.1	32.1.0.1	32.1.0.1	NA	NA	32.1.0.1	32.1.0.1
bthu	Bacteria	0183	0.6.0.0.0.0.0	NA	31	NA	0.2.1.0.0.0	91	NA	32.1.0.1	32.1.0.1	0.6.0.0.2.0.1.0	0.6.0.0.2.0.1.0	0.2.0.0.0.0	0.2.0.0.0.0	NA	NA	NA	NA	NA	NA	NA	0.2.0.0.0.0	NA	0.2.0.0.0.0	NA	NA	32.1.0.1	32.1.0.1	NA	32.1.0.1	32.1.0.1	32.1.0.1	NA	32.1.0.1	NA	32.1.0.1	NA	32.1.0.1	32.1.0.1	NA	NA	0.6.0.0.2.0.0.1	32.1.0.1	32.1.0.1	NA	NA	32.1.0.1	32.1.0.1
bti	Bacteria	0183	0.6.0.0.0.0.0	NA	31	NA	0.2.1.0.0.0	91	NA	32.1.0.1	32.1.0.1	0.6.0.0.2.0.1.0	0.6.0.0.2.0.1.0	0.2.0.0.0.0	0.2.0.0.0.0	NA	NA	NA	NA	NA	NA	NA	0.2.0.0.0.0	NA	0.2.0.0.0.0	NA	NA	32.1.0.1	32.1.0.1	NA	32.1.0.1	32.1.0.1	32.1.0.1	NA	32.1.0.1	NA	32.1.0.1	NA	32.1.0.1	32.1.0.1	NA	NA	0.6.0.0.2.0.0.1	32.1.0.1	32.1.0.1	NA	NA	32.1.0.1	32.1.0.1
btj	Bacteria	0254	0.2.1.0	NA	31	0.2.1.0	0.2.1.0	NA	90	32.1.0.1.0	32.1.0.1.0	NA	NA	0.2.1.0	0.2.1.0	0.2.1.0	NA	0.2.1.0	NA	NA	NA	NA	0.2.1.0	NA	0.2.1.0	NA	NA	32.1.0.1.0	32.1.0.1.0	NA	32.1.0.1.0	32.1.0.1.0	NA	NA	32.1.0.1.0	NA	32.1.0.1.0	NA	32.1.0.1.0	32.1.0.1.0	NA	NA	NA	32.1.0.1.0	32.1.0.1.0	NA	NA	32.1.0.1.0	32.1.0.1.0
btk	Bacteria	0183	0.6.0.0.0.0.0	NA	31	NA	0.2.1.0.0.0	91	NA	32.1.0.1	32.1.0.1	0.6.0.0.2.0.1.0	0.6.0.0.2.0.1.0	0.2.0.0.0.0	0.2.0.0.0.0	NA	NA	NA	NA	NA	NA	NA	0.2.0.0.0.0	NA	0.2.0.0.0.0	NA	NA	32.1.0.1	32.1.0.1	NA	32.1.0.1	32.1.0.1	32.1.0.1	NA	32.1.0.1	NA	32.1.0.1	NA	32.1.0.1	32.1.0.1	NA	NA	0.6.0.0.2.0.0.1	32.1.0.1	32.1.0.1	NA	NA	32.1.0.1	32.1.0.1
btl	Bacteria	0183	0.6.0.0.0.0.0	NA	31	NA	0.2.1.0.0.0	91	NA	32.1.0.1	32.1.0.1	0.6.0.0.2.0.1.0	0.6.0.0.2.0.1.0	0.2.0.0.0.0	0.2.0.0.0.0	NA	NA	NA	NA	NA	NA	NA	0.2.0.0.0.0	NA	0.2.0.0.0.0	NA	NA	32.1.0.1	32.1.0.1	NA	32.1.0.1	32.1.0.1	32.1.0.1	NA	32.1.0.1	NA	32.1.0.1	NA	32.1.0.1	32.1.0.1	NA	NA	0.6.0.0.2.0.0.1	32.1.0.1	32.1.0.1	NA	NA	32.1.0.1	32.1.0.1
btm	Bacteria	0183	0.6.0.0.0.0.0	NA	31	NA	0.2.1.0.0.0	91	NA	32.1.0.1	32.1.0.1	0.6.0.0.2.0.1.0	0.6.0.0.2.0.1.0	0.2.0.0.0.0	0.2.0.0.0.0	NA	NA	NA	NA	NA	NA	NA	0.2.0.0.0.0	NA	0.2.0.0.0.0	NA	NA	32.1.0.1	32.1.0.1	NA	32.1.0.1	32.1.0.1	32.1.0.1	NA	32.1.0.1	NA	32.1.0.1	NA	32.1.0.1	32.1.0.1	NA	NA	0.6.0.0.2.0.0.1	32.1.0.1	32.1.0.1	NA	NA	32.1.0.1	32.1.0.1
btn	Bacteria	0183	0.6.0.0.0.0.0	NA	31	NA	0.2.1.0.0.0	91	NA	32.1.0.1	32.1.0.1	0.6.0.0.2.0.1.0	0.6.0.0.2.0.1.0	0.2.0.0.0.0	0.2.0.0.0.0	NA	NA	NA	NA	NA	NA	NA	0.2.0.0.0.0	NA	0.2.0.0.0.0	NA	NA	32.1.0.1	32.1.0.1	NA	32.1.0.1	32.1.0.1	32.1.0.1	NA	32.1.0.1	NA	32.1.0.1	NA	32.1.0.1	32.1.0.1	NA	NA	0.6.0.0.2.0.0.1	32.1.0.1	32.1.0.1	NA	NA	32.1.0.1	32.1.0.1
bto	Bacteria	0288	0.6.0.0.0.0.0	NA	31	NA	NA	91	NA	32.1.0.2.0	32.1.0.2.0	NA	NA	NA	NA	NA	NA	NA	NA	NA	NA	NA	0.2.0.0.0.0.0	NA	0.2.0.0.0.0.0	NA	NA	NA	NA	NA	32.1.0.2.0	32.1.0.2.0	NA	NA	32.1.0.2.0	NA	32.1.0.2.0	NA	32.1.0.2.0	32.1.0.2.0	NA	NA	NA	32.1.0.2.0	32.1.0.2.0	NA	NA	32.1.0.2.0	32.1.0.2.0
btp	Bacteria	0179	NA	NA	31	NA	NA	NA	NA	32.1.0.2.0.0.0	32.1.0.2.0.0.0	0.6.0.0.2.0.1.0	0.6.0.0.2.0.1.0	NA	NA	NA	NA	NA	NA	NA	NA	NA	0.2.0.0.0.0.0	NA	0.2.0.0.0.0.0	NA	NA	32.0.0.1.0.1.0.1	32.0.0.1.0.1.0.1	NA	32.1.0.2.0.0.0	32.1.0.2.0.0.0	NA	NA	32.1.0.2.0.0.0	NA	32.1.0.2.0.0.0	NA	32.1.0.2.0.0.0	32.1.0.2.0.0.0	NA	NA	NA	32.1.0.2.0.0.0	32.1.0.2.0.0.0	NA	NA	32.1.0.2.0.0.0	32.1.0.2.0.0.0
btq	Bacteria	0254	0.2.1.0	NA	31	0.2.1.0	0.2.1.0	NA	90	32.1.0.1.0	32.1.0.1.0	NA	NA	0.2.1.0	0.2.1.0	0.2.1.0	NA	0.2.1.0	NA	NA	NA	NA	0.2.1.0	NA	0.2.1.0	NA	NA	32.1.0.1.0	32.1.0.1.0	NA	32.1.0.1.0	32.1.0.1.0	NA	NA	32.1.0.1.0	NA	32.1.0.1.0	NA	32.1.0.1.0	32.1.0.1.0	NA	NA	NA	32.1.0.1.0	32.1.0.1.0	NA	NA	32.1.0.1.0	32.1.0.1.0
btr	Bacteria	0289	0.6.0.0.0.0.0	NA	31	NA	0.2.1.0.0.0	NA	NA	32.0.0.0.0.0.0	32.0.0.0.0.0.0	NA	NA	0.2.0.0.0.0	0.2.0.0.0.0	NA	NA	NA	NA	NA	NA	NA	0.2.0.0.0.0	NA	0.2.0.0.0.0	NA	NA	32.0.0.1.0.1.0.1	32.0.0.1.0.1.0.1	NA	32.0.0.0.0.0.0	32.0.0.0.0.0.0	NA	NA	32.0.0.0.0.0.0	NA	32.0.0.0.0.0.0	NA	NA	NA	NA	NA	NA	32.0.0.0.0.0.0	32.0.0.0.0.0.0	NA	NA	32.0.0.0.0.0.0	NA
btra	Bacteria	0288	0.6.0.0.0.0.0	NA	31	NA	NA	91	NA	32.1.0.2.0	32.1.0.2.0	NA	NA	NA	NA	NA	NA	NA	NA	NA	NA	NA	0.2.0.0.0.0.0	NA	0.2.0.0.0.0.0	NA	NA	NA	NA	NA	32.1.0.2.0	32.1.0.2.0	NA	NA	32.1.0.2.0	NA	32.1.0.2.0	NA	32.1.0.2.0	32.1.0.2.0	NA	NA	NA	32.1.0.2.0	32.1.0.2.0	NA	NA	32.1.0.2.0	32.1.0.2.0
btre	Bacteria	0288	0.6.0.0.0.0.0	NA	31	NA	NA	91	NA	32.1.0.2.0	32.1.0.2.0	NA	NA	NA	NA	NA	NA	NA	NA	NA	NA	NA	0.2.0.0.0.0.0	NA	0.2.0.0.0.0.0	NA	NA	NA	NA	NA	32.1.0.2.0	32.1.0.2.0	NA	NA	32.1.0.2.0	NA	32.1.0.2.0	NA	32.1.0.2.0	32.1.0.2.0	NA	NA	NA	32.1.0.2.0	32.1.0.2.0	NA	NA	32.1.0.2.0	32.1.0.2.0
btrh	Bacteria	0288	0.6.0.0.0.0.0	NA	31	NA	NA	91	NA	32.1.0.2.0	32.1.0.2.0	NA	NA	NA	NA	NA	NA	NA	NA	NA	NA	NA	0.2.0.0.0.0.0	NA	0.2.0.0.0.0.0	NA	NA	NA	NA	NA	32.1.0.2.0	32.1.0.2.0	NA	NA	32.1.0.2.0	NA	32.1.0.2.0	NA	32.1.0.2.0	32.1.0.2.0	NA	NA	NA	32.1.0.2.0	32.1.0.2.0	NA	NA	32.1.0.2.0	32.1.0.2.0
bts	Bacteria	0290	0.6.0.0.0.0.0	NA	31	NA	0.2.1.0.0.0	91	NA	32.1.0.1.0.0	32.1.0.1.0.0	NA	NA	0.2.0.0.0	0.2.0.0.0	0.2.0.0.0	NA	0.2.0.0.0	NA	NA	NA	NA	0.2.0.0.0	NA	0.2.0.0.0	NA	NA	32.1.0.1.0.0	32.1.0.1.0.0	NA	32.1.0.1.0.0	32.1.0.1.0.0	NA	NA	32.1.0.1.0.0	NA	32.1.0.1.0.0	NA	32.1.0.1.0.0	32.1.0.1.0.0	NA	NA	0.6.0.0.2.0.0.1	32.1.0.1.0.0	32.1.0.1.0.0	NA	NA	NA	32.1.0.1.0.0
btt	Bacteria	0183	0.6.0.0.0.0.0	NA	31	NA	0.2.1.0.0.0	91	NA	32.1.0.1	32.1.0.1	0.6.0.0.2.0.1.0	0.6.0.0.2.0.1.0	0.2.0.0.0.0	0.2.0.0.0.0	NA	NA	NA	NA	NA	NA	NA	0.2.0.0.0.0	NA	0.2.0.0.0.0	NA	NA	32.1.0.1	32.1.0.1	NA	32.1.0.1	32.1.0.1	32.1.0.1	NA	32.1.0.1	NA	32.1.0.1	NA	32.1.0.1	32.1.0.1	NA	NA	0.6.0.0.2.0.0.1	32.1.0.1	32.1.0.1	NA	NA	32.1.0.1	32.1.0.1
btu	Bacteria	0182	NA	NA	31	NA	NA	NA	NA	32.0.0.1.0.1.1.0.1.0	32.0.0.1.0.1.1.0.1.0	0.6.0.0.2.0.1.0	0.6.0.0.2.0.1.0	NA	NA	NA	NA	NA	NA	NA	NA	NA	NA	NA	NA	NA	NA	NA	NA	NA	32.0.0.1.0.1.1.0.1.0	32.0.0.1.0.1.1.0.1.0	NA	NA	32.0.0.1.0.1.1.0.1.0	NA	32.0.0.1.0.1.1.0.1.0	NA	32.0.0.1.0.1.1.0.1.0	32.0.0.1.0.1.1.0.1.0	NA	NA	NA	32.0.0.1.0.1.1.0.1.0	32.0.0.1.0.1.1.0.1.0	NA	NA	32.0.0.1.0.1.1.0.1.0	NA
btv	Bacteria	0254	0.2.1.0	NA	31	0.2.1.0	0.2.1.0	NA	90	32.1.0.1.0	32.1.0.1.0	NA	NA	0.2.1.0	0.2.1.0	0.2.1.0	NA	0.2.1.0	NA	NA	NA	NA	0.2.1.0	NA	0.2.1.0	NA	NA	32.1.0.1.0	32.1.0.1.0	NA	32.1.0.1.0	32.1.0.1.0	NA	NA	32.1.0.1.0	NA	32.1.0.1.0	NA	32.1.0.1.0	32.1.0.1.0	NA	NA	NA	32.1.0.1.0	32.1.0.1.0	NA	NA	32.1.0.1.0	32.1.0.1.0
btw	Bacteria	0183	0.6.0.0.0.0.0	NA	31	NA	0.2.1.0.0.0	91	NA	32.1.0.1	32.1.0.1	0.6.0.0.2.0.1.0	0.6.0.0.2.0.1.0	0.2.0.0.0.0	0.2.0.0.0.0	NA	NA	NA	NA	NA	NA	NA	0.2.0.0.0.0	NA	0.2.0.0.0.0	NA	NA	32.1.0.1	32.1.0.1	NA	32.1.0.1	32.1.0.1	32.1.0.1	NA	32.1.0.1	NA	32.1.0.1	NA	32.1.0.1	32.1.0.1	NA	NA	0.6.0.0.2.0.0.1	32.1.0.1	32.1.0.1	NA	NA	32.1.0.1	32.1.0.1
btx	Bacteria	0242	0.6.0.0.0.0.0	NA	31	NA	0.2.1.0.0.0	NA	NA	32.0.0.1.0.1.1.0.1.0	32.0.0.1.0.1.1.0.1.0	NA	NA	0.2.0.0.0.0.1	0.2.0.0.0.0.1	NA	NA	NA	NA	NA	NA	NA	NA	NA	NA	NA	NA	32.0.0.1.0.1.0.1	32.0.0.1.0.1.0.1	NA	32.0.0.1.0.1.1.0.1.0	32.0.0.1.0.1.1.0.1.0	NA	NA	32.0.0.1.0.1.1.0.1.0	NA	32.0.0.1.0.1.1.0.1.0	NA	32.0.0.1.0.1.1.0.1.0	32.0.0.1.0.1.1.0.1.0	NA	NA	NA	32.0.0.1.0.1.1.0.1.0	32.0.0.1.0.1.1.0.1.0	NA	NA	32.0.0.1.0.1.1.0.1.0	NA
bty	Bacteria	0183	0.6.0.0.0.0.0	NA	31	NA	0.2.1.0.0.0	91	NA	32.1.0.1	32.1.0.1	0.6.0.0.2.0.1.0	0.6.0.0.2.0.1.0	0.2.0.0.0.0	0.2.0.0.0.0	NA	NA	NA	NA	NA	NA	NA	0.2.0.0.0.0	NA	0.2.0.0.0.0	NA	NA	32.1.0.1	32.1.0.1	NA	32.1.0.1	32.1.0.1	32.1.0.1	NA	32.1.0.1	NA	32.1.0.1	NA	32.1.0.1	32.1.0.1	NA	NA	0.6.0.0.2.0.0.1	32.1.0.1	32.1.0.1	NA	NA	32.1.0.1	32.1.0.1
btz	Bacteria	0254	0.2.1.0	NA	31	0.2.1.0	0.2.1.0	NA	90	32.1.0.1.0	32.1.0.1.0	NA	NA	0.2.1.0	0.2.1.0	0.2.1.0	NA	0.2.1.0	NA	NA	NA	NA	0.2.1.0	NA	0.2.1.0	NA	NA	32.1.0.1.0	32.1.0.1.0	NA	32.1.0.1.0	32.1.0.1.0	NA	NA	32.1.0.1.0	NA	32.1.0.1.0	NA	32.1.0.1.0	32.1.0.1.0	NA	NA	NA	32.1.0.1.0	32.1.0.1.0	NA	NA	32.1.0.1.0	32.1.0.1.0
bua	Bacteria	0173	0.6.0.0.0.0.0	NA	31	NA	NA	NA	NA	32.0.0.1.0.1.1.0.1.0	32.0.0.1.0.1.1.0.1.0	NA	NA	NA	NA	NA	NA	NA	NA	NA	NA	NA	NA	NA	NA	NA	NA	NA	NA	NA	32.0.0.1.0.1.1.0.1.0	32.0.0.1.0.1.1.0.1.0	NA	NA	32.0.0.1.0.1.1.0.1.0	NA	32.0.0.1.0.1.1.0.1.0	NA	32.0.0.1.0.1.1.0.1.0	32.0.0.1.0.1.1.0.1.0	NA	NA	NA	32.0.0.1.0.1.1.0.1.0	32.0.0.1.0.1.1.0.1.0	NA	NA	32.0.0.1.0.1.1.0.1.0	NA
bub	Bacteria	0185	0.6.0.0.0.0.0	NA	31	NA	0.2.1.0.0.0	NA	90	32.1.0.2.0.0.0	32.1.0.2.0.0.0	NA	NA	0.2.0.0	0.2.0.0	0.2.0.0	NA	0.2.0.0	NA	NA	NA	NA	0.2.0.0	NA	0.2.0.0	NA	NA	32.0.0.1.0.1.0.1	32.0.0.1.0.1.0.1	NA	32.1.0.2.0.0.0	32.1.0.2.0.0.0	NA	NA	32.1.0.2.0.0.0	NA	32.1.0.2.0.0.0	NA	32.1.0.2.0.0.0	32.1.0.2.0.0.0	NA	NA	NA	32.1.0.2.0.0.0	32.1.0.2.0.0.0	NA	NA	32.1.0.2.0.0.0	32.1.0.2.0.0.0
buc	Bacteria	0173	0.6.0.0.0.0.0	NA	31	NA	NA	NA	NA	32.0.0.1.0.1.1.0.1.0	32.0.0.1.0.1.1.0.1.0	NA	NA	NA	NA	NA	NA	NA	NA	NA	NA	NA	NA	NA	NA	NA	NA	NA	NA	NA	32.0.0.1.0.1.1.0.1.0	32.0.0.1.0.1.1.0.1.0	NA	NA	32.0.0.1.0.1.1.0.1.0	NA	32.0.0.1.0.1.1.0.1.0	NA	32.0.0.1.0.1.1.0.1.0	32.0.0.1.0.1.1.0.1.0	NA	NA	NA	32.0.0.1.0.1.1.0.1.0	32.0.0.1.0.1.1.0.1.0	NA	NA	32.0.0.1.0.1.1.0.1.0	NA
bue	Bacteria	0291	0.6.0.0.0.0.0	NA	31	NA	0.2.1.0.0.0	NA	90	32.1.0.2.0.0.0	32.1.0.2.0.0.0	NA	NA	0.2.0.0	0.2.0.0	0.2.0.0	NA	0.2.0.0	NA	NA	NA	NA	0.2.0.0	NA	0.2.0.0	NA	NA	32.0.0.1.0.1.0.1	32.0.0.1.0.1.0.1	NA	32.1.0.2.0.0.0	32.1.0.2.0.0.0	NA	NA	32.1.0.2.0.0.0	NA	32.1.0.2.0.0.0	NA	32.1.0.2.0.0.0	32.1.0.2.0.0.0	NA	NA	NA	32.1.0.2.0.0.0	32.1.0.2.0.0.0	NA	NA	32.1.0.2.0.0.0	32.1.0.2.0.0.0
bug	Bacteria	0231	0.6.0.0.0.0.0	NA	31	NA	0.2.1.0.0.0	NA	90	32.1.0.2.0.0.0	32.1.0.2.0.0.0	NA	NA	0.2.0.0	0.2.0.0	0.2.0.0	NA	0.2.0.0	NA	NA	NA	NA	0.2.0.0	NA	0.2.0.0	NA	NA	32.0.0.1.0.1.0.1	32.0.0.1.0.1.0.1	NA	32.1.0.2.0.0.0	32.1.0.2.0.0.0	NA	NA	32.1.0.2.0.0.0	NA	32.1.0.2.0.0.0	NA	32.1.0.2.0.0.0	32.1.0.2.0.0.0	NA	NA	NA	32.1.0.2.0.0.0	32.1.0.2.0.0.0	NA	NA	32.1.0.2.0.0.0	32.1.0.2.0.0.0
buh	Bacteria	0173	0.6.0.0.0.0.0	NA	31	NA	NA	NA	NA	32.0.0.1.0.1.1.0.1.0	32.0.0.1.0.1.1.0.1.0	NA	NA	NA	NA	NA	NA	NA	NA	NA	NA	NA	NA	NA	NA	NA	NA	NA	NA	NA	32.0.0.1.0.1.1.0.1.0	32.0.0.1.0.1.1.0.1.0	NA	NA	32.0.0.1.0.1.1.0.1.0	NA	32.0.0.1.0.1.1.0.1.0	NA	32.0.0.1.0.1.1.0.1.0	32.0.0.1.0.1.1.0.1.0	NA	NA	NA	32.0.0.1.0.1.1.0.1.0	32.0.0.1.0.1.1.0.1.0	NA	NA	32.0.0.1.0.1.1.0.1.0	NA
buj	Bacteria	0292	0.6.0.0.0.0.0	NA	31	NA	0.2.1.0.0.0	NA	NA	32.2.5.0.0	32.2.5.0.0	NA	NA	0.2.0.0.0.0	0.2.0.0.0.0	NA	NA	NA	NA	NA	NA	NA	0.2.0.0.0.0	NA	0.2.0.0.0.0	NA	32.2.5.0.0	32.2.5.0.0	32.2.5.0.0	NA	32.2.5.0.0	32.2.5.0.0	NA	NA	32.2.5.0.0	NA	32.2.5.0.0	NA	32.2.5.0.0	32.2.5.0.0	NA	NA	NA	32.2.5.0.0	32.2.5.0.0	NA	NA	32.2.5.0.0	32.2.5.0.0
buk	Bacteria	0174	0.6.0.0.0.0.0	NA	31	NA	0.2.1.0.0.0	NA	90	32.1.0.1.0	32.1.0.1.0	NA	NA	0.2.0.0	0.2.0.0	0.2.0.0	NA	0.2.0.0	NA	NA	NA	NA	0.2.0.0	NA	0.2.0.0	NA	NA	32.1.0.1.0	32.1.0.1.0	NA	32.1.0.1.0	32.1.0.1.0	NA	NA	32.1.0.1.0	NA	32.1.0.1.0	NA	32.1.0.1.0	32.1.0.1.0	NA	NA	NA	32.1.0.1.0	32.1.0.1.0	NA	NA	32.1.0.1.0	32.1.0.1.0
bul	Bacteria	0254	0.2.1.0	NA	31	0.2.1.0	0.2.1.0	NA	90	32.1.0.1.0	32.1.0.1.0	NA	NA	0.2.1.0	0.2.1.0	0.2.1.0	NA	0.2.1.0	NA	NA	NA	NA	0.2.1.0	NA	0.2.1.0	NA	NA	32.1.0.1.0	32.1.0.1.0	NA	32.1.0.1.0	32.1.0.1.0	NA	NA	32.1.0.1.0	NA	32.1.0.1.0	NA	32.1.0.1.0	32.1.0.1.0	NA	NA	NA	32.1.0.1.0	32.1.0.1.0	NA	NA	32.1.0.1.0	32.1.0.1.0
buo	Bacteria	0208	0.6.0.0.0.0.0	NA	31	NA	0.2.1.0.0.0	NA	90	32.1.0.2.0.0.0	32.1.0.2.0.0.0	NA	NA	0.2.0.0	0.2.0.0	0.2.0.0	NA	0.2.0.0	NA	NA	NA	NA	0.2.0.0	NA	0.2.0.0	NA	NA	32.0.0.1.0.1.0.1	32.0.0.1.0.1.0.1	NA	32.1.0.2.0.0.0	32.1.0.2.0.0.0	NA	NA	32.1.0.2.0.0.0	NA	32.1.0.2.0.0.0	NA	32.1.0.2.0.0.0	32.1.0.2.0.0.0	NA	NA	NA	32.1.0.2.0.0.0	32.1.0.2.0.0.0	NA	NA	32.1.0.2.0.0.0	32.1.0.2.0.0.0
bup	Bacteria	0173	0.6.0.0.0.0.0	NA	31	NA	NA	NA	NA	32.0.0.1.0.1.1.0.1.0	32.0.0.1.0.1.1.0.1.0	NA	NA	NA	NA	NA	NA	NA	NA	NA	NA	NA	NA	NA	NA	NA	NA	NA	NA	NA	32.0.0.1.0.1.1.0.1.0	32.0.0.1.0.1.1.0.1.0	NA	NA	32.0.0.1.0.1.1.0.1.0	NA	32.0.0.1.0.1.1.0.1.0	NA	32.0.0.1.0.1.1.0.1.0	32.0.0.1.0.1.1.0.1.0	NA	NA	NA	32.0.0.1.0.1.1.0.1.0	32.0.0.1.0.1.1.0.1.0	NA	NA	32.0.0.1.0.1.1.0.1.0	NA
buq	Bacteria	0231	0.6.0.0.0.0.0	NA	31	NA	0.2.1.0.0.0	NA	90	32.1.0.2.0.0.0	32.1.0.2.0.0.0	NA	NA	0.2.0.0	0.2.0.0	0.2.0.0	NA	0.2.0.0	NA	NA	NA	NA	0.2.0.0	NA	0.2.0.0	NA	NA	32.0.0.1.0.1.0.1	32.0.0.1.0.1.0.1	NA	32.1.0.2.0.0.0	32.1.0.2.0.0.0	NA	NA	32.1.0.2.0.0.0	NA	32.1.0.2.0.0.0	NA	32.1.0.2.0.0.0	32.1.0.2.0.0.0	NA	NA	NA	32.1.0.2.0.0.0	32.1.0.2.0.0.0	NA	NA	32.1.0.2.0.0.0	32.1.0.2.0.0.0
bur	Bacteria	0222	0.6.0.0.0.0.0	NA	31	NA	0.2.1.0.0.0	NA	90	32.1.0.2.0.0.0	32.1.0.2.0.0.0	NA	NA	0.2.0.0.0	0.2.0.0.0	0.2.0.0.0	NA	0.2.0.0.0	NA	NA	NA	NA	0.2.0.0.0	NA	0.2.0.0.0	NA	NA	32.0.0.1.0.1.0.1	32.0.0.1.0.1.0.1	NA	32.1.0.2.0.0.0	32.1.0.2.0.0.0	NA	NA	32.1.0.2.0.0.0	NA	32.1.0.2.0.0.0	NA	32.1.0.2.0.0.0	32.1.0.2.0.0.0	NA	NA	NA	32.1.0.2.0.0.0	32.1.0.2.0.0.0	NA	NA	32.1.0.2.0.0.0	32.1.0.2.0.0.0
but	Bacteria	0254	0.2.1.0	NA	31	0.2.1.0	0.2.1.0	NA	90	32.1.0.1.0	32.1.0.1.0	NA	NA	0.2.1.0	0.2.1.0	0.2.1.0	NA	0.2.1.0	NA	NA	NA	NA	0.2.1.0	NA	0.2.1.0	NA	NA	32.1.0.1.0	32.1.0.1.0	NA	32.1.0.1.0	32.1.0.1.0	NA	NA	32.1.0.1.0	NA	32.1.0.1.0	NA	32.1.0.1.0	32.1.0.1.0	NA	NA	NA	32.1.0.1.0	32.1.0.1.0	NA	NA	32.1.0.1.0	32.1.0.1.0
bva	Bacteria	0211	0.6.0.0.0.0.0	NA	31	NA	NA	NA	NA	32.0.0.1.0.1.1.0.1.0	32.0.0.1.0.1.1.0.1.0	NA	NA	NA	NA	NA	NA	NA	NA	NA	NA	NA	NA	NA	NA	NA	NA	NA	NA	NA	32.0.0.1.0.1.1.0.1.0	32.0.0.1.0.1.1.0.1.0	NA	NA	32.0.0.1.0.1.1.0.1.0	NA	32.0.0.1.0.1.1.0.1.0	NA	32.0.0.1.0.1.1.0.1.0	32.0.0.1.0.1.1.0.1.0	NA	NA	NA	32.0.0.1.0.1.1.0.1.0	32.0.0.1.0.1.1.0.1.0	NA	NA	32.0.0.1.0.1.1.0.1.0	NA
bve	Bacteria	0174	0.6.0.0.0.0.0	NA	31	NA	0.2.1.0.0.0	NA	90	32.1.0.1.0	32.1.0.1.0	NA	NA	0.2.0.0	0.2.0.0	0.2.0.0	NA	0.2.0.0	NA	NA	NA	NA	0.2.0.0	NA	0.2.0.0	NA	NA	32.1.0.1.0	32.1.0.1.0	NA	32.1.0.1.0	32.1.0.1.0	NA	NA	32.1.0.1.0	NA	32.1.0.1.0	NA	32.1.0.1.0	32.1.0.1.0	NA	NA	NA	32.1.0.1.0	32.1.0.1.0	NA	NA	32.1.0.1.0	32.1.0.1.0
bvg	Plants	0093	0.0.0	0.0.0	31	NA	0.0.0	91	NA	32.1.0	32.1.0	0.6.0.0.2.0.1.0	0.6.0.0.2.0.1.0	0.0.0	0.0.0	NA	NA	NA	NA	NA	NA	NA	0.0.0	NA	0.0.0	0.0.0	NA	32.1.0	32.1.0	NA	32.1.0	32.1.0	32.1.0	NA	32.1.0	NA	32.1.0	NA	32.1.0	32.1.0	NA	NA	NA	32.1.0	32.1.0	NA	NA	32.1.0	32.1.0
bvi	Bacteria	0174	0.6.0.0.0.0.0	NA	31	NA	0.2.1.0.0.0	NA	90	32.1.0.1.0	32.1.0.1.0	NA	NA	0.2.0.0	0.2.0.0	0.2.0.0	NA	0.2.0.0	NA	NA	NA	NA	0.2.0.0	NA	0.2.0.0	NA	NA	32.1.0.1.0	32.1.0.1.0	NA	32.1.0.1.0	32.1.0.1.0	NA	NA	32.1.0.1.0	NA	32.1.0.1.0	NA	32.1.0.1.0	32.1.0.1.0	NA	NA	NA	32.1.0.1.0	32.1.0.1.0	NA	NA	32.1.0.1.0	32.1.0.1.0
bvn	Bacteria	0242	0.6.0.0.0.0.0	NA	31	NA	0.2.1.0.0.0	NA	NA	32.0.0.1.0.1.1.0.1.0	32.0.0.1.0.1.1.0.1.0	NA	NA	0.2.0.0.0.0.1	0.2.0.0.0.0.1	NA	NA	NA	NA	NA	NA	NA	NA	NA	NA	NA	NA	32.0.0.1.0.1.0.1	32.0.0.1.0.1.0.1	NA	32.0.0.1.0.1.1.0.1.0	32.0.0.1.0.1.1.0.1.0	NA	NA	32.0.0.1.0.1.1.0.1.0	NA	32.0.0.1.0.1.1.0.1.0	NA	32.0.0.1.0.1.1.0.1.0	32.0.0.1.0.1.1.0.1.0	NA	NA	NA	32.0.0.1.0.1.1.0.1.0	32.0.0.1.0.1.1.0.1.0	NA	NA	32.0.0.1.0.1.1.0.1.0	NA
bvr	Bacteria	0293	0.6.0.0.0	NA	31	NA	0.2.1.0.0.0	NA	90	32.1.0.1.0	32.1.0.1.0	NA	NA	0.2.0.0.0	0.2.0.0.0	0.2.0.0.0	NA	0.2.0.0.0	NA	NA	NA	NA	0.2.0.0.0	NA	0.2.0.0.0	NA	NA	32.1.0.1.0	32.1.0.1.0	NA	32.1.0.1.0	32.1.0.1.0	NA	NA	32.1.0.1.0	NA	32.1.0.1.0	NA	32.1.0.1.0	32.1.0.1.0	0.6.0.0.0	0.6.0.0.0	0.6.0.0.0	32.1.0.1.0	32.1.0.1.0	NA	NA	32.1.0.1.0	32.1.0.1.0
bvs	Bacteria	0294	NA	NA	31	NA	0.2.1.0.0.0	91	NA	32.1.0.2.0.0.0.0	32.1.0.2.0.0.0.0	NA	NA	0.2.0.0.0.0.1	0.2.0.0.0.0.1	NA	NA	NA	NA	NA	NA	NA	NA	NA	NA	NA	NA	32.0.0.1.0.1.0.1	32.0.0.1.0.1.0.1	NA	32.1.0.2.0.0.0.0	32.1.0.2.0.0.0.0	NA	NA	32.1.0.2.0.0.0.0	NA	32.1.0.2.0.0.0.0	NA	32.1.0.2.0.0.0.0	32.1.0.2.0.0.0.0	0.6.0.0.2.0.0	0.6.0.0.2.0.0	0.6.0.0.2.0.0	32.1.0.2.0.0.0.0	32.1.0.2.0.0.0.0	NA	NA	NA	32.1.0.2.0.0.0.0
bvt	Bacteria	0182	NA	NA	31	NA	NA	NA	NA	32.0.0.1.0.1.1.0.1.0	32.0.0.1.0.1.1.0.1.0	0.6.0.0.2.0.1.0	0.6.0.0.2.0.1.0	NA	NA	NA	NA	NA	NA	NA	NA	NA	NA	NA	NA	NA	NA	NA	NA	NA	32.0.0.1.0.1.1.0.1.0	32.0.0.1.0.1.1.0.1.0	NA	NA	32.0.0.1.0.1.1.0.1.0	NA	32.0.0.1.0.1.1.0.1.0	NA	32.0.0.1.0.1.1.0.1.0	32.0.0.1.0.1.1.0.1.0	NA	NA	NA	32.0.0.1.0.1.1.0.1.0	32.0.0.1.0.1.1.0.1.0	NA	NA	32.0.0.1.0.1.1.0.1.0	NA
bvu	Bacteria	0295	NA	NA	31	NA	0.2.1.0.0.0	91	NA	32.1.0.1.0	32.1.0.1.0	NA	NA	NA	NA	NA	NA	NA	NA	NA	NA	NA	0.2.0.0.0.0.0	NA	0.2.0.0.0.0.0	NA	NA	32.1.0.1.0	32.1.0.1.0	NA	32.1.0.1.0	32.1.0.1.0	NA	NA	32.1.0.1.0	NA	32.1.0.1.0	NA	32.1.0.1.0	32.1.0.1.0	0.6.0.0.2.0.0	0.6.0.0.2.0.0	0.6.0.0.2.0.0	32.1.0.1.0	32.1.0.1.0	NA	NA	32.1.0.1.0	32.1.0.1.0
bwe	Bacteria	0183	0.6.0.0.0.0.0	NA	31	NA	0.2.1.0.0.0	91	NA	32.1.0.1	32.1.0.1	0.6.0.0.2.0.1.0	0.6.0.0.2.0.1.0	0.2.0.0.0.0	0.2.0.0.0.0	NA	NA	NA	NA	NA	NA	NA	0.2.0.0.0.0	NA	0.2.0.0.0.0	NA	NA	32.1.0.1	32.1.0.1	NA	32.1.0.1	32.1.0.1	32.1.0.1	NA	32.1.0.1	NA	32.1.0.1	NA	32.1.0.1	32.1.0.1	NA	NA	0.6.0.0.2.0.0.1	32.1.0.1	32.1.0.1	NA	NA	32.1.0.1	32.1.0.1
bww	Bacteria	0183	0.6.0.0.0.0.0	NA	31	NA	0.2.1.0.0.0	91	NA	32.1.0.1	32.1.0.1	0.6.0.0.2.0.1.0	0.6.0.0.2.0.1.0	0.2.0.0.0.0	0.2.0.0.0.0	NA	NA	NA	NA	NA	NA	NA	0.2.0.0.0.0	NA	0.2.0.0.0.0	NA	NA	32.1.0.1	32.1.0.1	NA	32.1.0.1	32.1.0.1	32.1.0.1	NA	32.1.0.1	NA	32.1.0.1	NA	32.1.0.1	32.1.0.1	NA	NA	0.6.0.0.2.0.0.1	32.1.0.1	32.1.0.1	NA	NA	32.1.0.1	32.1.0.1
bxb	Bacteria	0296	0.2.1	NA	31	0.2.1	0.2.1	NA	90	32.1.0.2.0.0.0	32.1.0.2.0.0.0	NA	NA	0.2.1	0.2.1	0.2.1	NA	0.2.1	NA	NA	NA	NA	0.2.1	NA	0.2.1	NA	NA	32.0.0.1.0.1.0.1	32.0.0.1.0.1.0.1	NA	32.1.0.2.0.0.0	32.1.0.2.0.0.0	NA	NA	32.1.0.2.0.0.0	NA	32.1.0.2.0.0.0	NA	32.1.0.2.0.0.0	32.1.0.2.0.0.0	NA	NA	NA	32.1.0.2.0.0.0	32.1.0.2.0.0.0	NA	NA	32.1.0.2.0.0.0	32.1.0.2.0.0.0
bxe	Bacteria	0231	0.6.0.0.0.0.0	NA	31	NA	0.2.1.0.0.0	NA	90	32.1.0.2.0.0.0	32.1.0.2.0.0.0	NA	NA	0.2.0.0	0.2.0.0	0.2.0.0	NA	0.2.0.0	NA	NA	NA	NA	0.2.0.0	NA	0.2.0.0	NA	NA	32.0.0.1.0.1.0.1	32.0.0.1.0.1.0.1	NA	32.1.0.2.0.0.0	32.1.0.2.0.0.0	NA	NA	32.1.0.2.0.0.0	NA	32.1.0.2.0.0.0	NA	32.1.0.2.0.0.0	32.1.0.2.0.0.0	NA	NA	NA	32.1.0.2.0.0.0	32.1.0.2.0.0.0	NA	NA	32.1.0.2.0.0.0	32.1.0.2.0.0.0
bxh	Bacteria	0175	0.6.0.0.0.0.0	NA	31	NA	0.2.1.0.0.0	91	NA	32.1.0.1.0.0	32.1.0.1.0.0	0.6.0.0.2.0.1.0	0.6.0.0.2.0.1.0	0.2.0.0.0.0	0.2.0.0.0.0	NA	NA	NA	NA	NA	NA	NA	0.2.0.0.0.0	NA	0.2.0.0.0.0	NA	NA	32.1.0.1.0.0	32.1.0.1.0.0	NA	32.1.0.1.0.0	32.1.0.1.0.0	NA	NA	32.1.0.1.0.0	NA	32.1.0.1.0.0	NA	32.1.0.1.0.0	32.1.0.1.0.0	NA	NA	NA	32.1.0.1.0.0	32.1.0.1.0.0	NA	NA	NA	32.1.0.1.0.0
bxy	Bacteria	0228	NA	NA	31	NA	0.2.1.0.0.0	91	NA	32.1.0.2.0.0.0	32.1.0.2.0.0.0	NA	NA	NA	NA	NA	NA	NA	NA	NA	NA	NA	NA	NA	NA	NA	NA	32.0.0.1.0.1.0.1	32.0.0.1.0.1.0.1	NA	32.1.0.2.0.0.0	32.1.0.2.0.0.0	NA	NA	32.1.0.2.0.0.0	NA	32.1.0.2.0.0.0	NA	32.1.0.2.0.0.0	32.1.0.2.0.0.0	0.6.0.0.2.0.0	0.6.0.0.2.0.0	0.6.0.0.2.0.0	32.1.0.2.0.0.0	32.1.0.2.0.0.0	NA	NA	32.1.0.2.0.0.0	32.1.0.2.0.0.0
bya	Bacteria	0175	0.6.0.0.0.0.0	NA	31	NA	0.2.1.0.0.0	91	NA	32.1.0.1.0.0	32.1.0.1.0.0	0.6.0.0.2.0.1.0	0.6.0.0.2.0.1.0	0.2.0.0.0.0	0.2.0.0.0.0	NA	NA	NA	NA	NA	NA	NA	0.2.0.0.0.0	NA	0.2.0.0.0.0	NA	NA	32.1.0.1.0.0	32.1.0.1.0.0	NA	32.1.0.1.0.0	32.1.0.1.0.0	NA	NA	32.1.0.1.0.0	NA	32.1.0.1.0.0	NA	32.1.0.1.0.0	32.1.0.1.0.0	NA	NA	NA	32.1.0.1.0.0	32.1.0.1.0.0	NA	NA	NA	32.1.0.1.0.0
byi	Bacteria	0297	0.6.0.0.0.0.0	NA	31	NA	0.2.1.0.0.0	NA	90	32.1.0.1.0	32.1.0.1.0	NA	NA	0.2.0.0	0.2.0.0	0.2.0.0	NA	0.2.0.0	NA	NA	NA	NA	0.2.0.0	NA	0.2.0.0	NA	NA	32.1.0.1.0	32.1.0.1.0	NA	32.1.0.1.0	32.1.0.1.0	NA	NA	32.1.0.1.0	NA	32.1.0.1.0	NA	32.1.0.1.0	32.1.0.1.0	NA	NA	NA	32.1.0.1.0	32.1.0.1.0	NA	NA	32.1.0.1.0	32.1.0.1.0
bze	Fungi	0114	0.0.0.1	0.0.0.1	31	NA	0.2.1.0.0.0	91	NA	32.1.0.0.0	32.1.0.0.0	0.6.0.0.2.0.1.0	0.6.0.0.2.0.1.0	0.1.0	0.1.0	NA	0.1.0	NA	0.1.0	0.1.0	0.1.0	NA	0.1.0	NA	0.1.0	0.0.0.0	NA	32.1.0.0.0	32.1.0.0.0	NA	32.1.0.0.0	32.1.0.0.0	NA	NA	32.1.0.0.0	NA	32.1.0.0.0	NA	32.1.0.0.0	32.1.0.0.0	NA	NA	NA	32.1.0.0.0	32.1.0.0.0	NA	NA	NA	32.1.0.0.0
caa	Bacteria	0298	0.6.0.0.0.0	NA	31	NA	0.2.1.0.0.0	NA	90	32.1.0.2.0.0.0.0	32.1.0.2.0.0.0.0	NA	NA	NA	NA	NA	NA	NA	NA	NA	NA	NA	0.2.0.0.0.0.0	NA	0.2.0.0.0.0.0	NA	NA	32.0.0.1.0.1.0.1	32.0.0.1.0.1.0.1	NA	32.1.0.2.0.0.0.0	32.1.0.2.0.0.0.0	NA	NA	32.1.0.2.0.0.0.0	NA	32.1.0.2.0.0.0.0	NA	32.1.0.2.0.0.0.0	32.1.0.2.0.0.0.0	0.6.0.0.0.0	0.6.0.0.0.0	NA	32.1.0.2.0.0.0.0	32.1.0.2.0.0.0.0	NA	NA	NA	32.1.0.2.0.0.0.0
cab	Bacteria	0299	0.6.0.0.0.0.0	NA	31	NA	NA	NA	90	32.0.0.1.0.1.1.0.1.0	32.0.0.1.0.1.1.0.1.0	NA	NA	NA	NA	NA	NA	NA	NA	NA	NA	NA	NA	NA	NA	NA	NA	NA	NA	NA	32.0.0.1.0.1.1.0.1.0	32.0.0.1.0.1.1.0.1.0	NA	NA	32.0.0.1.0.1.1.0.1.0	NA	32.0.0.1.0.1.1.0.1.0	NA	32.0.0.1.0.1.1.0.1.0	32.0.0.1.0.1.1.0.1.0	NA	NA	NA	32.0.0.1.0.1.1.0.1.0	32.0.0.1.0.1.1.0.1.0	NA	NA	32.0.0.1.0.1.1.0.1.0	NA
cabo	Bacteria	0299	0.6.0.0.0.0.0	NA	31	NA	NA	NA	90	32.0.0.1.0.1.1.0.1.0	32.0.0.1.0.1.1.0.1.0	NA	NA	NA	NA	NA	NA	NA	NA	NA	NA	NA	NA	NA	NA	NA	NA	NA	NA	NA	32.0.0.1.0.1.1.0.1.0	32.0.0.1.0.1.1.0.1.0	NA	NA	32.0.0.1.0.1.1.0.1.0	NA	32.0.0.1.0.1.1.0.1.0	NA	32.0.0.1.0.1.1.0.1.0	32.0.0.1.0.1.1.0.1.0	NA	NA	NA	32.0.0.1.0.1.1.0.1.0	32.0.0.1.0.1.1.0.1.0	NA	NA	32.0.0.1.0.1.1.0.1.0	NA
cac	Bacteria	0300	NA	NA	31	NA	NA	NA	NA	32.1.0.1	32.1.0.1	0.6.0.0.2.0	0.6.0.0.2.0	NA	NA	NA	NA	NA	NA	NA	NA	NA	0.2.0.0.0.0.0	NA	0.2.0.0.0.0.0	NA	NA	32.1.0.1	32.1.0.1	NA	32.1.0.1	32.1.0.1	32.1.0.1	NA	32.1.0.1	NA	32.1.0.1	NA	32.1.0.1	32.1.0.1	0.6.0.0.2.0	0.6.0.0.2.0	0.6.0.0.2.0	32.1.0.1	32.1.0.1	NA	NA	32.1.0.1	32.1.0.1
cace	Bacteria	0301	0.6.0.0.0	NA	31	NA	NA	NA	NA	32.1.0.1.0.0	32.1.0.1.0.0	NA	NA	NA	NA	NA	NA	NA	NA	NA	NA	NA	0.2.0.0.0.0.0	NA	0.2.0.0.0.0.0	NA	NA	32.1.0.1.0.0	32.1.0.1.0.0	NA	32.1.0.1.0.0	32.1.0.1.0.0	NA	NA	32.1.0.1.0.0	NA	32.1.0.1.0.0	NA	32.1.0.1.0.0	32.1.0.1.0.0	0.6.0.0.0	0.6.0.0.0	0.6.0.0.0	32.1.0.1.0.0	32.1.0.1.0.0	NA	NA	NA	32.1.0.1.0.0
cad	Bacteria	0302	NA	NA	31	NA	NA	NA	NA	32.1.0.1.0.0	32.1.0.1.0.0	NA	NA	0.2.0.0.0.0	0.2.0.0.0.0	NA	NA	NA	NA	NA	NA	NA	0.2.0.0.0.0	NA	0.2.0.0.0.0	NA	NA	32.1.0.1.0.0	32.1.0.1.0.0	NA	32.1.0.1.0.0	32.1.0.1.0.0	NA	NA	32.1.0.1.0.0	NA	32.1.0.1.0.0	NA	32.1.0.1.0.0	32.1.0.1.0.0	0.6.0.0.2.0.0.0	0.6.0.0.2.0.0.0	NA	32.1.0.1.0.0	32.1.0.1.0.0	NA	NA	NA	32.1.0.1.0.0
cae	Bacteria	0300	NA	NA	31	NA	NA	NA	NA	32.1.0.1	32.1.0.1	0.6.0.0.2.0	0.6.0.0.2.0	NA	NA	NA	NA	NA	NA	NA	NA	NA	0.2.0.0.0.0.0	NA	0.2.0.0.0.0.0	NA	NA	32.1.0.1	32.1.0.1	NA	32.1.0.1	32.1.0.1	32.1.0.1	NA	32.1.0.1	NA	32.1.0.1	NA	32.1.0.1	32.1.0.1	0.6.0.0.2.0	0.6.0.0.2.0	0.6.0.0.2.0	32.1.0.1	32.1.0.1	NA	NA	32.1.0.1	32.1.0.1
cag	Bacteria	0303	0.6.0.0	NA	31	NA	0.2.1.0.0.0	NA	90	32.1.0.2.0.0.0.1	32.1.0.2.0.0.0.1	0.6.0.0	0.6.0.0	0.2.0.0.0.0	0.2.0.0.0.0	NA	NA	NA	NA	NA	NA	NA	0.2.0.0.0.0	NA	0.2.0.0.0.0	NA	NA	NA	NA	NA	32.1.0.2.0.0.0.1	32.1.0.2.0.0.0.1	NA	NA	32.1.0.2.0.0.0.1	NA	32.1.0.2.0.0.0.1	NA	NA	NA	0.6.0.0	0.6.0.0	0.6.0.0	32.1.0.2.0.0.0.1	32.1.0.2.0.0.0.1	NA	NA	32.1.0.2.0.0.0.1	32.1.0.2.0.0.0.1
cah	Bacteria	0304	NA	NA	31	NA	NA	91	NA	32.1.0.1.0.0	32.1.0.1.0.0	NA	NA	NA	NA	NA	NA	NA	NA	NA	NA	NA	0.2.0.0.0.0.0	NA	0.2.0.0.0.0.0	NA	NA	32.1.0.1.0.0	32.1.0.1.0.0	NA	32.1.0.1.0.0	32.1.0.1.0.0	NA	NA	32.1.0.1.0.0	NA	32.1.0.1.0.0	NA	32.1.0.1.0.0	32.1.0.1.0.0	0.6.0.0.2.0.0.0	0.6.0.0.2.0.0.0	NA	32.1.0.1.0.0	32.1.0.1.0.0	NA	NA	NA	32.1.0.1.0.0
cai	Bacteria	0305	0.6.0.0.0.0.0	NA	31	NA	0.2.1.0.0.0	NA	90	32.1.0.2.0.0	32.1.0.2.0.0	NA	NA	0.2.0.0.0	0.2.0.0.0	0.2.0.0.0	NA	0.2.0.0.0	NA	NA	NA	NA	0.2.0.0.0	NA	0.2.0.0.0	NA	NA	NA	NA	NA	32.1.0.2.0.0	32.1.0.2.0.0	NA	NA	32.1.0.2.0.0	NA	32.1.0.2.0.0	NA	32.1.0.2.0.0	32.1.0.2.0.0	NA	NA	0.6.0.0.2.0.0.1	32.1.0.2.0.0	32.1.0.2.0.0	NA	NA	32.1.0.2.0.0	32.1.0.2.0.0
caj	Bacteria	0306	NA	NA	31	NA	NA	91	NA	32.1.0.2.0.0.0.0	32.1.0.2.0.0.0.0	NA	NA	NA	NA	NA	NA	NA	NA	NA	NA	NA	NA	NA	NA	NA	NA	32.0.0.1.0.1.0.1	32.0.0.1.0.1.0.1	NA	32.1.0.2.0.0.0.0	32.1.0.2.0.0.0.0	NA	NA	32.1.0.2.0.0.0.0	NA	32.1.0.2.0.0.0.0	NA	32.1.0.2.0.0.0.0	32.1.0.2.0.0.0.0	0.6.0.0.2.0.0	0.6.0.0.2.0.0	0.6.0.0.2.0.0	32.1.0.2.0.0.0.0	32.1.0.2.0.0.0.0	NA	NA	NA	32.1.0.2.0.0.0.0
cak	Bacteria	0064	0.6.0.0.0.0.0	NA	31	NA	0.2.1.0.0.0	NA	NA	32.1.0.2.0.0.0	32.1.0.2.0.0.0	NA	NA	0.2.0.0.0	0.2.0.0.0	0.2.0.0.0	NA	0.2.0.0.0	NA	NA	NA	NA	0.2.0.0.0	NA	0.2.0.0.0	NA	NA	32.0.0.1.0.1.0.1	32.0.0.1.0.1.0.1	NA	32.1.0.2.0.0.0	32.1.0.2.0.0.0	NA	NA	32.1.0.2.0.0.0	NA	32.1.0.2.0.0.0	NA	32.1.0.2.0.0.0	32.1.0.2.0.0.0	NA	NA	NA	32.1.0.2.0.0.0	32.1.0.2.0.0.0	NA	NA	32.1.0.2.0.0.0	32.1.0.2.0.0.0
cal	Fungi	0307	0.1	0.1	31	NA	0.1	91	NA	32.1.0.2	32.1.0.2	NA	NA	0.1	0.1	NA	0.1	NA	0.1	0.1	0.1	NA	0.1	NA	0.1	0.1	NA	32.1.0.2	32.1.0.2	NA	32.1.0.2	32.1.0.2	NA	NA	32.1.0.2	NA	32.1.0.2	NA	32.1.0.2	32.1.0.2	NA	NA	NA	32.1.0.2	32.1.0.2	NA	NA	32.1.0.2	32.1.0.2
calh	Bacteria	0308	0.6.0.0.0.0	NA	31	NA	0.2.1.0.0.0	NA	NA	32.2.0.0.2	32.2.0.0.2	NA	NA	0.2.0.0.0.0	0.2.0.0.0.0	NA	NA	NA	NA	NA	NA	NA	0.2.0.0.0.0	NA	0.2.0.0.0.0	NA	NA	32.2.0.0.2	32.2.0.0.2	NA	32.2.0.0.2	32.2.0.0.2	NA	NA	32.2.0.0.2	32.2.0.0.2	32.2.0.0.2	32.2.0.0.2	32.2.0.0.2	32.2.0.0.2	0.6.0.0.0.0	0.6.0.0.0.0	NA	32.2.0.0.2	32.2.0.0.2	NA	NA	NA	32.2.0.0.2
calo	Bacteria	0053	0.6.0.0.0.0	NA	31	NA	0.2.1.0.0.0	NA	NA	32.2.0.0.1.0.0	32.2.0.0.1.0.0	NA	NA	0.2.0.0.0.0	0.2.0.0.0.0	NA	NA	NA	NA	NA	NA	NA	0.2.0.0.0.0	NA	0.2.0.0.0.0	NA	NA	NA	NA	NA	32.2.0.0.1.0.0	32.2.0.0.1.0.0	NA	NA	32.2.0.0.1.0.0	32.2.0.0.1.0.0	32.2.0.0.1.0.0	32.2.0.0.1.0.0	32.2.0.0.1.0.0	32.2.0.0.1.0.0	0.6.0.0.0.0	0.6.0.0.0.0	NA	32.2.0.0.1.0.0	32.2.0.0.1.0.0	NA	NA	NA	32.2.0.0.1.0.0
calt	Bacteria	0309	0.6.0.0.0.0	NA	31	NA	0.2.1.0.0.0	NA	NA	32.2.0.0.1.0.0	32.2.0.0.1.0.0	NA	NA	0.2.0.0.0.0	0.2.0.0.0.0	NA	NA	NA	NA	NA	NA	NA	0.2.0.0.0.0	NA	0.2.0.0.0.0	NA	NA	32.0.0.1.0.1.0.1	32.0.0.1.0.1.0.1	NA	32.2.0.0.1.0.0	32.2.0.0.1.0.0	NA	NA	32.2.0.0.1.0.0	32.2.0.0.1.0.0	32.2.0.0.1.0.0	32.2.0.0.1.0.0	32.2.0.0.1.0.0	32.2.0.0.1.0.0	0.6.0.0.0.0	0.6.0.0.0.0	NA	32.2.0.0.1.0.0	32.2.0.0.1.0.0	NA	NA	NA	32.2.0.0.1.0.0
cam	Plants	0093	0.0.0	0.0.0	31	NA	0.0.0	91	NA	32.1.0	32.1.0	0.6.0.0.2.0.1.0	0.6.0.0.2.0.1.0	0.0.0	0.0.0	NA	NA	NA	NA	NA	NA	NA	0.0.0	NA	0.0.0	0.0.0	NA	32.1.0	32.1.0	NA	32.1.0	32.1.0	32.1.0	NA	32.1.0	NA	32.1.0	NA	32.1.0	32.1.0	NA	NA	NA	32.1.0	32.1.0	NA	NA	32.1.0	32.1.0
cama	Bacteria	0310	0.6.0.0.0.0	NA	31	NA	0.2.1.0.0.0	91	NA	32.2.5.0	32.2.5.0	NA	NA	NA	NA	0.4.0	NA	0.4.0	NA	NA	NA	0.4.0	0.4.0	0.4.0	0.4.0	NA	32.2.5.0	32.2.5.0	32.2.5.0	NA	32.2.5.0	32.2.5.0	NA	NA	32.2.5.0	NA	32.2.5.0	NA	32.2.5.0	32.2.5.0	0.6.0.0.0.0	0.6.0.0.0.0	NA	32.2.5.0	32.2.5.0	NA	NA	32.2.5.0	32.2.5.0
camp	Bacteria	0306	NA	NA	31	NA	NA	91	NA	32.1.0.2.0.0.0.0	32.1.0.2.0.0.0.0	NA	NA	NA	NA	NA	NA	NA	NA	NA	NA	NA	NA	NA	NA	NA	NA	32.0.0.1.0.1.0.1	32.0.0.1.0.1.0.1	NA	32.1.0.2.0.0.0.0	32.1.0.2.0.0.0.0	NA	NA	32.1.0.2.0.0.0.0	NA	32.1.0.2.0.0.0.0	NA	32.1.0.2.0.0.0.0	32.1.0.2.0.0.0.0	0.6.0.0.2.0.0	0.6.0.0.2.0.0	0.6.0.0.2.0.0	32.1.0.2.0.0.0.0	32.1.0.2.0.0.0.0	NA	NA	NA	32.1.0.2.0.0.0.0
camr	Bacteria	0306	NA	NA	31	NA	NA	91	NA	32.1.0.2.0.0.0.0	32.1.0.2.0.0.0.0	NA	NA	NA	NA	NA	NA	NA	NA	NA	NA	NA	NA	NA	NA	NA	NA	32.0.0.1.0.1.0.1	32.0.0.1.0.1.0.1	NA	32.1.0.2.0.0.0.0	32.1.0.2.0.0.0.0	NA	NA	32.1.0.2.0.0.0.0	NA	32.1.0.2.0.0.0.0	NA	32.1.0.2.0.0.0.0	32.1.0.2.0.0.0.0	0.6.0.0.2.0.0	0.6.0.0.2.0.0	0.6.0.0.2.0.0	32.1.0.2.0.0.0.0	32.1.0.2.0.0.0.0	NA	NA	NA	32.1.0.2.0.0.0.0
camu	Bacteria	0311	0.6.0.0.0.0.0	NA	31	NA	0.2.1.0.0.0	91	NA	32.1.0.1.0.0	32.1.0.1.0.0	NA	NA	NA	NA	0.2.0.0.0.1	NA	0.2.0.0.0.1	NA	NA	NA	NA	0.2.0.0.0.1	NA	0.2.0.0.0.1	NA	NA	32.1.0.1.0.0	32.1.0.1.0.0	NA	32.1.0.1.0.0	32.1.0.1.0.0	NA	NA	32.1.0.1.0.0	NA	32.1.0.1.0.0	NA	32.1.0.1.0.0	32.1.0.1.0.0	NA	NA	0.6.0.0.2.0.0.1	32.1.0.1.0.0	32.1.0.1.0.0	NA	NA	NA	32.1.0.1.0.0
can	Bacteria	0312	0.6.0.0.0.0.0	NA	31	NA	0.2.1.0.0.0	NA	NA	32.2.0.0.2	32.2.0.0.2	0.6.0.0.2.0.1.0	0.6.0.0.2.0.1.0	0.2.0.0.0.0	0.2.0.0.0.0	NA	NA	NA	NA	NA	NA	NA	0.2.0.0.0.0	NA	0.2.0.0.0.0	NA	NA	32.2.0.0.2	32.2.0.0.2	NA	32.2.0.0.2	32.2.0.0.2	NA	NA	32.2.0.0.2	32.2.0.0.2	32.2.0.0.2	32.2.0.0.2	32.2.0.0.2	32.2.0.0.2	NA	NA	NA	32.2.0.0.2	32.2.0.0.2	NA	NA	NA	32.2.0.0.2
cao	Bacteria	0313	0.6.0.0.0.0.0	NA	31	NA	0.2.1.0.0.0	91	NA	32.1.0.1.1	32.1.0.1.1	NA	NA	0.2.0.0.0.0	0.2.0.0.0.0	NA	NA	NA	NA	NA	NA	NA	0.2.0.0.0.0	NA	0.2.0.0.0.0	NA	NA	NA	NA	NA	32.1.0.1.1	32.1.0.1.1	32.1.0.1.1	NA	32.1.0.1.1	NA	32.1.0.1.1	NA	32.1.0.1.1	32.1.0.1.1	NA	NA	NA	32.1.0.1.1	32.1.0.1.1	NA	NA	32.1.0.1.1	32.1.0.1.1
cap	Bacteria	0314	0.6.0.0	NA	31	NA	0.2.1.0.0.0	91	90	32.1.0.1.0	32.1.0.1.0	0.6.0.0	0.6.0.0	0.2.0.0.0.0	0.2.0.0.0.0	NA	NA	NA	NA	NA	NA	NA	0.2.0.0.0.0	NA	0.2.0.0.0.0	NA	NA	32.1.0.1.0	32.1.0.1.0	NA	32.1.0.1.0	32.1.0.1.0	NA	NA	32.1.0.1.0	NA	32.1.0.1.0	NA	32.1.0.1.0	32.1.0.1.0	0.6.0.0	0.6.0.0	0.6.0.0	32.1.0.1.0	32.1.0.1.0	NA	NA	32.1.0.1.0	32.1.0.1.0
caq	Bacteria	0315	0.6.0.0.0.0.0	NA	31	NA	0.2.1.0.0.0	NA	NA	32.1.0.2.0.0.0.0	32.1.0.2.0.0.0.0	NA	NA	NA	NA	NA	NA	NA	NA	NA	NA	NA	NA	NA	NA	NA	NA	NA	NA	NA	32.1.0.2.0.0.0.0	32.1.0.2.0.0.0.0	NA	NA	32.1.0.2.0.0.0.0	NA	32.1.0.2.0.0.0.0	NA	32.1.0.2.0.0.0.0	32.1.0.2.0.0.0.0	NA	NA	NA	32.1.0.2.0.0.0.0	32.1.0.2.0.0.0.0	NA	NA	NA	32.1.0.2.0.0.0.0
car	Bacteria	0316	0.6.0.0.0.0.0.0	NA	31	NA	0.2.1.0.0.0	NA	90	32.1.0.1.0	32.1.0.1.0	0.6.0.0.2.0.1.0	0.6.0.0.2.0.1.0	NA	NA	0.2.0.0.0.1	NA	0.2.0.0.0.1	NA	NA	NA	NA	0.2.0.0.0.1	NA	0.2.0.0.0.1	NA	NA	32.1.0.1.0	32.1.0.1.0	NA	32.1.0.1.0	32.1.0.1.0	NA	NA	32.1.0.1.0	NA	32.1.0.1.0	NA	32.1.0.1.0	32.1.0.1.0	NA	NA	NA	32.1.0.1.0	32.1.0.1.0	NA	NA	32.1.0.1.0	32.1.0.1.0
care	Bacteria	0317	0.6.0.0.0.0.0	NA	31	NA	0.2.1.0.0.0	NA	90	32.1.0.2	32.1.0.2	NA	NA	0.2.0.0.0.0	0.2.0.0.0.0	NA	NA	NA	NA	NA	NA	NA	0.2.0.0.0.0	NA	0.2.0.0.0.0	NA	NA	32.1.0.2	32.1.0.2	NA	32.1.0.2	32.1.0.2	NA	NA	32.1.0.2	NA	32.1.0.2	NA	32.1.0.2	32.1.0.2	NA	NA	NA	32.1.0.2	32.1.0.2	NA	NA	32.1.0.2	32.1.0.2
cat	Bacteria	0318	0.6.0.0.0.0.0	NA	31	NA	0.2.1.0.0.0	91	NA	32.1.0.1.0.0.0	32.1.0.1.0.0.0	NA	NA	0.1.0.0.0	0.1.0.0.0	NA	NA	NA	NA	0.1.0.0.0	0.1.0.0.0	NA	NA	NA	NA	NA	NA	NA	NA	NA	32.1.0.1.0.0.0	32.1.0.1.0.0.0	NA	NA	32.1.0.1.0.0.0	NA	32.1.0.1.0.0.0	NA	32.1.0.1.0.0.0	32.1.0.1.0.0.0	NA	NA	NA	32.1.0.1.0.0.0	32.1.0.1.0.0.0	NA	NA	NA	32.1.0.1.0.0.0
cau	Bacteria	0303	0.6.0.0	NA	31	NA	0.2.1.0.0.0	NA	90	32.1.0.2.0.0.0.1	32.1.0.2.0.0.0.1	0.6.0.0	0.6.0.0	0.2.0.0.0.0	0.2.0.0.0.0	NA	NA	NA	NA	NA	NA	NA	0.2.0.0.0.0	NA	0.2.0.0.0.0	NA	NA	NA	NA	NA	32.1.0.2.0.0.0.1	32.1.0.2.0.0.0.1	NA	NA	32.1.0.2.0.0.0.1	NA	32.1.0.2.0.0.0.1	NA	NA	NA	0.6.0.0	0.6.0.0	0.6.0.0	32.1.0.2.0.0.0.1	32.1.0.2.0.0.0.1	NA	NA	32.1.0.2.0.0.0.1	32.1.0.2.0.0.0.1
cav	Bacteria	0299	0.6.0.0.0.0.0	NA	31	NA	NA	NA	90	32.0.0.1.0.1.1.0.1.0	32.0.0.1.0.1.1.0.1.0	NA	NA	NA	NA	NA	NA	NA	NA	NA	NA	NA	NA	NA	NA	NA	NA	NA	NA	NA	32.0.0.1.0.1.1.0.1.0	32.0.0.1.0.1.1.0.1.0	NA	NA	32.0.0.1.0.1.1.0.1.0	NA	32.0.0.1.0.1.1.0.1.0	NA	32.0.0.1.0.1.1.0.1.0	32.0.0.1.0.1.1.0.1.0	NA	NA	NA	32.0.0.1.0.1.1.0.1.0	32.0.0.1.0.1.1.0.1.0	NA	NA	32.0.0.1.0.1.1.0.1.0	NA
caw	Bacteria	0319	0.6.0.0.0.0.0	NA	31	NA	NA	NA	NA	32.1.0.1.0	32.1.0.1.0	0.6.0.0.2.0.1.0	0.6.0.0.2.0.1.0	0.2.0.0.0.0	0.2.0.0.0.0	NA	NA	NA	NA	NA	NA	NA	0.2.0.0.0.0	NA	0.2.0.0.0.0	NA	NA	32.1.0.1.0	32.1.0.1.0	NA	32.1.0.1.0	32.1.0.1.0	NA	NA	32.1.0.1.0	NA	32.1.0.1.0	NA	32.1.0.1.0	32.1.0.1.0	NA	NA	NA	32.1.0.1.0	32.1.0.1.0	NA	NA	32.1.0.1.0	32.1.0.1.0
cax	Bacteria	0320	0.6.0.0.0.0.0.0	NA	NA	NA	NA	NA	90	32.1.0.1.0	32.1.0.1.0	0.6.0.0.2.0.1.0	0.6.0.0.2.0.1.0	NA	NA	NA	NA	NA	NA	NA	NA	NA	NA	NA	NA	NA	NA	32.1.0.1.0	32.1.0.1.0	NA	32.1.0.1.0	32.1.0.1.0	NA	NA	32.1.0.1.0	NA	32.1.0.1.0	NA	32.1.0.1.0	32.1.0.1.0	NA	NA	NA	32.1.0.1.0	32.1.0.1.0	NA	NA	32.1.0.1.0	32.1.0.1.0
cay	Bacteria	0300	NA	NA	31	NA	NA	NA	NA	32.1.0.1	32.1.0.1	0.6.0.0.2.0	0.6.0.0.2.0	NA	NA	NA	NA	NA	NA	NA	NA	NA	0.2.0.0.0.0.0	NA	0.2.0.0.0.0.0	NA	NA	32.1.0.1	32.1.0.1	NA	32.1.0.1	32.1.0.1	32.1.0.1	NA	32.1.0.1	NA	32.1.0.1	NA	32.1.0.1	32.1.0.1	0.6.0.0.2.0	0.6.0.0.2.0	0.6.0.0.2.0	32.1.0.1	32.1.0.1	NA	NA	32.1.0.1	32.1.0.1
caz	Bacteria	0321	0.6.0.0.0.0.0.0	NA	31	NA	0.2.1.0.0.0	NA	90	32.1.0.1.0	32.1.0.1.0	0.6.0.0.2.0.1.0	0.6.0.0.2.0.1.0	NA	NA	NA	NA	NA	NA	NA	NA	NA	NA	NA	NA	NA	NA	32.1.0.1.0	32.1.0.1.0	NA	32.1.0.1.0	32.1.0.1.0	NA	NA	32.1.0.1.0	NA	32.1.0.1.0	NA	32.1.0.1.0	32.1.0.1.0	NA	NA	NA	32.1.0.1.0	32.1.0.1.0	NA	NA	32.1.0.1.0	32.1.0.1.0
cba	Bacteria	0322	0.6.0.0	NA	31	NA	NA	NA	NA	32.1.0.0.1	32.1.0.0.1	0.6.0.0	0.6.0.0	0.2.0.0.0.0	0.2.0.0.0.0	NA	NA	NA	NA	NA	NA	NA	0.2.0.0.0.0	NA	0.2.0.0.0.0	NA	NA	32.1.0.0.1	32.1.0.0.1	NA	32.1.0.0.1	32.1.0.0.1	32.1.0.0.1	NA	32.1.0.0.1	NA	32.1.0.0.1	NA	32.1.0.0.1	32.1.0.0.1	0.6.0.0	0.6.0.0	0.6.0.0	32.1.0.0.1	32.1.0.0.1	NA	NA	NA	32.1.0.0.1
cbaa	Bacteria	0323	0.6.0.0.0.0.0	NA	31	NA	0.2.1.0.0.0	NA	90	32.1.0.2.0.0	32.1.0.2.0.0	NA	NA	NA	NA	0.2.0.0.0.1.0	NA	0.2.0.0.0.1.0	NA	NA	NA	NA	NA	NA	NA	NA	NA	NA	NA	NA	32.1.0.2.0.0	32.1.0.2.0.0	NA	NA	32.1.0.2.0.0	NA	32.1.0.2.0.0	NA	32.1.0.2.0.0	32.1.0.2.0.0	NA	NA	NA	32.1.0.2.0.0	32.1.0.2.0.0	NA	NA	32.1.0.2.0.0	32.1.0.2.0.0
cbab	Bacteria	0058	0.6.0.0.0.0.0	NA	31	NA	0.2.1.0.0.0	NA	90	32.1.0.2.0.0	32.1.0.2.0.0	NA	NA	0.2.0.0.0	0.2.0.0.0	0.2.0.0.0	NA	0.2.0.0.0	NA	NA	NA	NA	0.2.0.0.0	NA	0.2.0.0.0	NA	NA	NA	NA	NA	32.1.0.2.0.0	32.1.0.2.0.0	NA	NA	32.1.0.2.0.0	NA	32.1.0.2.0.0	NA	32.1.0.2.0.0	32.1.0.2.0.0	NA	NA	NA	32.1.0.2.0.0	32.1.0.2.0.0	NA	NA	32.1.0.2.0.0	32.1.0.2.0.0
cbac	Bacteria	0324	NA	NA	NA	NA	NA	NA	NA	32.1.0.2.0.0.0.0	32.1.0.2.0.0.0.0	0.6.0.0.2.0.1	0.6.0.0.2.0.1	NA	NA	NA	NA	NA	NA	NA	NA	NA	NA	NA	NA	NA	NA	32.0.0.1.0.1.0.1	32.0.0.1.0.1.0.1	NA	32.1.0.2.0.0.0.0	32.1.0.2.0.0.0.0	NA	NA	32.1.0.2.0.0.0.0	NA	32.1.0.2.0.0.0.0	NA	32.1.0.2.0.0.0.0	32.1.0.2.0.0.0.0	0.6.0.0.2.0.1	0.6.0.0.2.0.1	NA	32.1.0.2.0.0.0.0	32.1.0.2.0.0.0.0	NA	NA	NA	32.1.0.2.0.0.0.0
cbal	Bacteria	0325	0.6.0.0.0.0.0	NA	31	NA	0.2.1.0.0.0	91	NA	32.1.0.0.1.0	32.1.0.0.1.0	NA	NA	0.2.0.0.0.0	0.2.0.0.0.0	NA	NA	NA	NA	NA	NA	NA	0.2.0.0.0.0	NA	0.2.0.0.0.0	NA	NA	NA	NA	NA	32.1.0.0.1.0	32.1.0.0.1.0	32.1.0.0.1.0	NA	32.1.0.0.1.0	NA	32.1.0.0.1.0	NA	32.1.0.0.1.0	32.1.0.0.1.0	NA	NA	NA	32.1.0.0.1.0	32.1.0.0.1.0	NA	NA	NA	32.1.0.0.1.0
cbat	Bacteria	0325	0.6.0.0.0.0.0	NA	31	NA	0.2.1.0.0.0	91	NA	32.1.0.0.1.0	32.1.0.0.1.0	NA	NA	0.2.0.0.0.0	0.2.0.0.0.0	NA	NA	NA	NA	NA	NA	NA	0.2.0.0.0.0	NA	0.2.0.0.0.0	NA	NA	NA	NA	NA	32.1.0.0.1.0	32.1.0.0.1.0	32.1.0.0.1.0	NA	32.1.0.0.1.0	NA	32.1.0.0.1.0	NA	32.1.0.0.1.0	32.1.0.0.1.0	NA	NA	NA	32.1.0.0.1.0	32.1.0.0.1.0	NA	NA	NA	32.1.0.0.1.0
cbb	Bacteria	0322	0.6.0.0	NA	31	NA	NA	NA	NA	32.1.0.0.1	32.1.0.0.1	0.6.0.0	0.6.0.0	0.2.0.0.0.0	0.2.0.0.0.0	NA	NA	NA	NA	NA	NA	NA	0.2.0.0.0.0	NA	0.2.0.0.0.0	NA	NA	32.1.0.0.1	32.1.0.0.1	NA	32.1.0.0.1	32.1.0.0.1	32.1.0.0.1	NA	32.1.0.0.1	NA	32.1.0.0.1	NA	32.1.0.0.1	32.1.0.0.1	0.6.0.0	0.6.0.0	0.6.0.0	32.1.0.0.1	32.1.0.0.1	NA	NA	NA	32.1.0.0.1
cbc	Bacteria	0326	0.6.0.0.0.0.0	NA	31	NA	NA	91	NA	32.1.0.1.0.0	32.1.0.1.0.0	NA	NA	NA	NA	NA	NA	NA	NA	NA	NA	NA	NA	NA	NA	NA	NA	32.1.0.1.0.0	32.1.0.1.0.0	NA	32.1.0.1.0.0	32.1.0.1.0.0	NA	NA	32.1.0.1.0.0	NA	32.1.0.1.0.0	NA	32.1.0.1.0.0	32.1.0.1.0.0	NA	NA	NA	32.1.0.1.0.0	32.1.0.1.0.0	NA	NA	NA	32.1.0.1.0.0
cbd	Bacteria	0327	0.6.0.0.0.0.0	NA	31	NA	NA	91	NA	32.1.0.1.0.0	32.1.0.1.0.0	NA	NA	NA	NA	NA	NA	NA	NA	0.1.0.0.0.0	0.1.0.0.0.0	NA	NA	NA	NA	NA	NA	32.1.0.1.0.0	32.1.0.1.0.0	NA	32.1.0.1.0.0	32.1.0.1.0.0	NA	NA	32.1.0.1.0.0	NA	32.1.0.1.0.0	NA	32.1.0.1.0.0	32.1.0.1.0.0	NA	NA	NA	32.1.0.1.0.0	32.1.0.1.0.0	NA	NA	NA	32.1.0.1.0.0
cbe	Bacteria	0328	NA	NA	31	NA	NA	NA	NA	32.1.0.1	32.1.0.1	0.6.0.0.2.0	0.6.0.0.2.0	0.2.0.0.0.0	0.2.0.0.0.0	NA	NA	NA	NA	NA	NA	NA	0.2.0.0.0.0	NA	0.2.0.0.0.0	NA	NA	32.1.0.1	32.1.0.1	NA	32.1.0.1	32.1.0.1	32.1.0.1	NA	32.1.0.1	NA	32.1.0.1	NA	32.1.0.1	32.1.0.1	0.6.0.0.2.0	0.6.0.0.2.0	0.6.0.0.2.0	32.1.0.1	32.1.0.1	NA	NA	32.1.0.1	32.1.0.1
cbf	Bacteria	0322	0.6.0.0	NA	31	NA	NA	NA	NA	32.1.0.0.1	32.1.0.0.1	0.6.0.0	0.6.0.0	0.2.0.0.0.0	0.2.0.0.0.0	NA	NA	NA	NA	NA	NA	NA	0.2.0.0.0.0	NA	0.2.0.0.0.0	NA	NA	32.1.0.0.1	32.1.0.0.1	NA	32.1.0.0.1	32.1.0.0.1	32.1.0.0.1	NA	32.1.0.0.1	NA	32.1.0.0.1	NA	32.1.0.0.1	32.1.0.0.1	0.6.0.0	0.6.0.0	0.6.0.0	32.1.0.0.1	32.1.0.0.1	NA	NA	NA	32.1.0.0.1
cbg	Bacteria	0327	0.6.0.0.0.0.0	NA	31	NA	NA	91	NA	32.1.0.1.0.0	32.1.0.1.0.0	NA	NA	NA	NA	NA	NA	NA	NA	0.1.0.0.0.0	0.1.0.0.0.0	NA	NA	NA	NA	NA	NA	32.1.0.1.0.0	32.1.0.1.0.0	NA	32.1.0.1.0.0	32.1.0.1.0.0	NA	NA	32.1.0.1.0.0	NA	32.1.0.1.0.0	NA	32.1.0.1.0.0	32.1.0.1.0.0	NA	NA	NA	32.1.0.1.0.0	32.1.0.1.0.0	NA	NA	NA	32.1.0.1.0.0
cbh	Bacteria	0322	0.6.0.0	NA	31	NA	NA	NA	NA	32.1.0.0.1	32.1.0.0.1	0.6.0.0	0.6.0.0	0.2.0.0.0.0	0.2.0.0.0.0	NA	NA	NA	NA	NA	NA	NA	0.2.0.0.0.0	NA	0.2.0.0.0.0	NA	NA	32.1.0.0.1	32.1.0.0.1	NA	32.1.0.0.1	32.1.0.0.1	32.1.0.0.1	NA	32.1.0.0.1	NA	32.1.0.0.1	NA	32.1.0.0.1	32.1.0.0.1	0.6.0.0	0.6.0.0	0.6.0.0	32.1.0.0.1	32.1.0.0.1	NA	NA	NA	32.1.0.0.1
cbi	Bacteria	0322	0.6.0.0	NA	31	NA	NA	NA	NA	32.1.0.0.1	32.1.0.0.1	0.6.0.0	0.6.0.0	0.2.0.0.0.0	0.2.0.0.0.0	NA	NA	NA	NA	NA	NA	NA	0.2.0.0.0.0	NA	0.2.0.0.0.0	NA	NA	32.1.0.0.1	32.1.0.0.1	NA	32.1.0.0.1	32.1.0.0.1	32.1.0.0.1	NA	32.1.0.0.1	NA	32.1.0.0.1	NA	32.1.0.0.1	32.1.0.0.1	0.6.0.0	0.6.0.0	0.6.0.0	32.1.0.0.1	32.1.0.0.1	NA	NA	NA	32.1.0.0.1
cbj	Bacteria	0322	0.6.0.0	NA	31	NA	NA	NA	NA	32.1.0.0.1	32.1.0.0.1	0.6.0.0	0.6.0.0	0.2.0.0.0.0	0.2.0.0.0.0	NA	NA	NA	NA	NA	NA	NA	0.2.0.0.0.0	NA	0.2.0.0.0.0	NA	NA	32.1.0.0.1	32.1.0.0.1	NA	32.1.0.0.1	32.1.0.0.1	32.1.0.0.1	NA	32.1.0.0.1	NA	32.1.0.0.1	NA	32.1.0.0.1	32.1.0.0.1	0.6.0.0	0.6.0.0	0.6.0.0	32.1.0.0.1	32.1.0.0.1	NA	NA	NA	32.1.0.0.1
cbk	Bacteria	0329	NA	NA	31	NA	NA	NA	NA	32.1.0.0.1	32.1.0.0.1	0.6.0.0.2.0.1	0.6.0.0.2.0.1	0.2.0.0.0.0.1	0.2.0.0.0.0.1	NA	NA	NA	NA	NA	NA	NA	NA	NA	NA	NA	NA	32.1.0.0.1	32.1.0.0.1	NA	32.1.0.0.1	32.1.0.0.1	32.1.0.0.1	NA	32.1.0.0.1	NA	32.1.0.0.1	NA	32.1.0.0.1	32.1.0.0.1	0.6.0.0.2.0.1	0.6.0.0.2.0.1	NA	32.1.0.0.1	32.1.0.0.1	NA	NA	NA	32.1.0.0.1
cbl	Bacteria	0322	0.6.0.0	NA	31	NA	NA	NA	NA	32.1.0.0.1	32.1.0.0.1	0.6.0.0	0.6.0.0	0.2.0.0.0.0	0.2.0.0.0.0	NA	NA	NA	NA	NA	NA	NA	0.2.0.0.0.0	NA	0.2.0.0.0.0	NA	NA	32.1.0.0.1	32.1.0.0.1	NA	32.1.0.0.1	32.1.0.0.1	32.1.0.0.1	NA	32.1.0.0.1	NA	32.1.0.0.1	NA	32.1.0.0.1	32.1.0.0.1	0.6.0.0	0.6.0.0	0.6.0.0	32.1.0.0.1	32.1.0.0.1	NA	NA	NA	32.1.0.0.1
cbm	Bacteria	0322	0.6.0.0	NA	31	NA	NA	NA	NA	32.1.0.0.1	32.1.0.0.1	0.6.0.0	0.6.0.0	0.2.0.0.0.0	0.2.0.0.0.0	NA	NA	NA	NA	NA	NA	NA	0.2.0.0.0.0	NA	0.2.0.0.0.0	NA	NA	32.1.0.0.1	32.1.0.0.1	NA	32.1.0.0.1	32.1.0.0.1	32.1.0.0.1	NA	32.1.0.0.1	NA	32.1.0.0.1	NA	32.1.0.0.1	32.1.0.0.1	0.6.0.0	0.6.0.0	0.6.0.0	32.1.0.0.1	32.1.0.0.1	NA	NA	NA	32.1.0.0.1
cbn	Bacteria	0330	NA	NA	31	NA	NA	NA	NA	32.1.0.1.0.0	32.1.0.1.0.0	0.6.0.0.2.0.1	0.6.0.0.2.0.1	NA	NA	NA	NA	NA	NA	NA	NA	NA	NA	NA	NA	NA	NA	32.1.0.1.0.0	32.1.0.1.0.0	NA	32.1.0.1.0.0	32.1.0.1.0.0	NA	NA	32.1.0.1.0.0	NA	32.1.0.1.0.0	NA	32.1.0.1.0.0	32.1.0.1.0.0	0.6.0.0.2.0.1	0.6.0.0.2.0.1	NA	32.1.0.1.0.0	32.1.0.1.0.0	NA	NA	NA	32.1.0.1.0.0
cbo	Bacteria	0322	0.6.0.0	NA	31	NA	NA	NA	NA	32.1.0.0.1	32.1.0.0.1	0.6.0.0	0.6.0.0	0.2.0.0.0.0	0.2.0.0.0.0	NA	NA	NA	NA	NA	NA	NA	0.2.0.0.0.0	NA	0.2.0.0.0.0	NA	NA	32.1.0.0.1	32.1.0.0.1	NA	32.1.0.0.1	32.1.0.0.1	32.1.0.0.1	NA	32.1.0.0.1	NA	32.1.0.0.1	NA	32.1.0.0.1	32.1.0.0.1	0.6.0.0	0.6.0.0	0.6.0.0	32.1.0.0.1	32.1.0.0.1	NA	NA	NA	32.1.0.0.1
cbq	Bacteria	0331	NA	NA	31	NA	0.2.1.0.0.0	NA	90	32.1.0.1.0	32.1.0.1.0	NA	NA	NA	NA	NA	NA	NA	NA	NA	NA	NA	NA	NA	NA	NA	NA	32.1.0.1.0	32.1.0.1.0	NA	32.1.0.1.0	32.1.0.1.0	NA	NA	32.1.0.1.0	NA	32.1.0.1.0	NA	32.1.0.1.0	32.1.0.1.0	0.6.0.0.2.0.0.0	0.6.0.0.2.0.0.0	NA	32.1.0.1.0	32.1.0.1.0	NA	NA	32.1.0.1.0	32.1.0.1.0
cbr	Animals	0262	0.6.0.0.0.0.0	NA	31	NA	0.2.1.0.0.0	NA	90	32.0.2.1.0	32.0.2.1.0	0.6.0.0.2.0.1.0	0.6.0.0.2.0.1.0	0.2.0.0.0.0	0.2.0.0.0.0	NA	NA	NA	NA	NA	NA	NA	0.2.0.0.0.0	NA	0.2.0.0.0.0	NA	NA	32.0.2.1.0	32.0.2.1.0	NA	32.0.2.1.0	32.0.2.1.0	NA	NA	32.0.2.1.0	NA	32.0.2.1.0	NA	32.0.2.1.0	32.0.2.1.0	NA	NA	NA	32.0.2.1.0	32.0.2.1.0	NA	NA	NA	32.0.2.1.0
cbs	Bacteria	0326	0.6.0.0.0.0.0	NA	31	NA	NA	91	NA	32.1.0.1.0.0	32.1.0.1.0.0	NA	NA	NA	NA	NA	NA	NA	NA	NA	NA	NA	NA	NA	NA	NA	NA	32.1.0.1.0.0	32.1.0.1.0.0	NA	32.1.0.1.0.0	32.1.0.1.0.0	NA	NA	32.1.0.1.0.0	NA	32.1.0.1.0.0	NA	32.1.0.1.0.0	32.1.0.1.0.0	NA	NA	NA	32.1.0.1.0.0	32.1.0.1.0.0	NA	NA	NA	32.1.0.1.0.0
cbt	Bacteria	0332	NA	NA	31	NA	NA	NA	NA	32.1.0.1.0.0	32.1.0.1.0.0	0.6.0.0.2.0.1	0.6.0.0.2.0.1	0.2.0.0.0.0	0.2.0.0.0.0	NA	NA	NA	NA	NA	NA	NA	0.2.0.0.0.0	NA	0.2.0.0.0.0	NA	NA	32.1.0.1.0.0	32.1.0.1.0.0	NA	32.1.0.1.0.0	32.1.0.1.0.0	NA	NA	32.1.0.1.0.0	NA	32.1.0.1.0.0	NA	32.1.0.1.0.0	32.1.0.1.0.0	0.6.0.0.2.0.1	0.6.0.0.2.0.1	NA	32.1.0.1.0.0	32.1.0.1.0.0	NA	NA	NA	32.1.0.1.0.0
cbu	Bacteria	0326	0.6.0.0.0.0.0	NA	31	NA	NA	91	NA	32.1.0.1.0.0	32.1.0.1.0.0	NA	NA	NA	NA	NA	NA	NA	NA	NA	NA	NA	NA	NA	NA	NA	NA	32.1.0.1.0.0	32.1.0.1.0.0	NA	32.1.0.1.0.0	32.1.0.1.0.0	NA	NA	32.1.0.1.0.0	NA	32.1.0.1.0.0	NA	32.1.0.1.0.0	32.1.0.1.0.0	NA	NA	NA	32.1.0.1.0.0	32.1.0.1.0.0	NA	NA	NA	32.1.0.1.0.0
cbv	Bacteria	0333	NA	NA	31	NA	NA	NA	NA	32.1.0.0.1.0.0	32.1.0.0.1.0.0	0.6.0.0.2.0	0.6.0.0.2.0	0.2.0.0.0.0.1	0.2.0.0.0.0.1	NA	NA	NA	NA	NA	NA	NA	NA	NA	NA	NA	NA	32.0.0.1.0.1.0.1	32.0.0.1.0.1.0.1	NA	32.1.0.0.1.0.0	32.1.0.0.1.0.0	32.1.0.0.1.0.0	NA	32.1.0.0.1.0.0	NA	32.1.0.0.1.0.0	NA	32.1.0.0.1.0.0	32.1.0.0.1.0.0	0.6.0.0.2.0	0.6.0.0.2.0	0.6.0.0.2.0	32.1.0.0.1.0.0	32.1.0.0.1.0.0	NA	NA	NA	32.1.0.0.1.0.0
cbw	Bacteria	0334	0.6.0.0.0.0.0	NA	31	NA	0.2.1.0.0.0	NA	90	32.1.0.2.0.0.0	32.1.0.2.0.0.0	0.6.0.0.2.0.1.0	0.6.0.0.2.0.1.0	0.2.0.0	0.2.0.0	0.2.0.0	NA	0.2.0.0	NA	NA	NA	NA	0.2.0.0	NA	0.2.0.0	NA	NA	32.0.0.1.0.1.0.1	32.0.0.1.0.1.0.1	NA	32.1.0.2.0.0.0	32.1.0.2.0.0.0	NA	NA	32.1.0.2.0.0.0	NA	32.1.0.2.0.0.0	NA	32.1.0.2.0.0.0	32.1.0.2.0.0.0	NA	NA	NA	32.1.0.2.0.0.0	32.1.0.2.0.0.0	NA	NA	32.1.0.2.0.0.0	32.1.0.2.0.0.0
cbx	Bacteria	0335	0.6.0.0.0.0	NA	31	NA	NA	NA	90	32.0.0.1.0.1.1.0.1.0	32.0.0.1.0.1.1.0.1.0	NA	NA	NA	NA	NA	NA	NA	NA	NA	NA	NA	NA	NA	NA	NA	NA	32.0.0.1.0.1.0.1	32.0.0.1.0.1.0.1	NA	32.0.0.1.0.1.1.0.1.0	32.0.0.1.0.1.1.0.1.0	NA	NA	32.0.0.1.0.1.1.0.1.0	NA	32.0.0.1.0.1.1.0.1.0	NA	32.0.0.1.0.1.1.0.1.0	32.0.0.1.0.1.1.0.1.0	0.6.0.0.0.0	0.6.0.0.0.0	NA	32.0.0.1.0.1.1.0.1.0	32.0.0.1.0.1.1.0.1.0	NA	NA	32.0.0.1.0.1.1.0.1.0	NA
cby	Bacteria	0322	0.6.0.0	NA	31	NA	NA	NA	NA	32.1.0.0.1	32.1.0.0.1	0.6.0.0	0.6.0.0	0.2.0.0.0.0	0.2.0.0.0.0	NA	NA	NA	NA	NA	NA	NA	0.2.0.0.0.0	NA	0.2.0.0.0.0	NA	NA	32.1.0.0.1	32.1.0.0.1	NA	32.1.0.0.1	32.1.0.0.1	32.1.0.0.1	NA	32.1.0.0.1	NA	32.1.0.0.1	NA	32.1.0.0.1	32.1.0.0.1	0.6.0.0	0.6.0.0	0.6.0.0	32.1.0.0.1	32.1.0.0.1	NA	NA	NA	32.1.0.0.1
cbz	Bacteria	0328	NA	NA	31	NA	NA	NA	NA	32.1.0.1	32.1.0.1	0.6.0.0.2.0	0.6.0.0.2.0	0.2.0.0.0.0	0.2.0.0.0.0	NA	NA	NA	NA	NA	NA	NA	0.2.0.0.0.0	NA	0.2.0.0.0.0	NA	NA	32.1.0.1	32.1.0.1	NA	32.1.0.1	32.1.0.1	32.1.0.1	NA	32.1.0.1	NA	32.1.0.1	NA	32.1.0.1	32.1.0.1	0.6.0.0.2.0	0.6.0.0.2.0	0.6.0.0.2.0	32.1.0.1	32.1.0.1	NA	NA	32.1.0.1	32.1.0.1
cca	Bacteria	0299	0.6.0.0.0.0.0	NA	31	NA	NA	NA	90	32.0.0.1.0.1.1.0.1.0	32.0.0.1.0.1.1.0.1.0	NA	NA	NA	NA	NA	NA	NA	NA	NA	NA	NA	NA	NA	NA	NA	NA	NA	NA	NA	32.0.0.1.0.1.1.0.1.0	32.0.0.1.0.1.1.0.1.0	NA	NA	32.0.0.1.0.1.1.0.1.0	NA	32.0.0.1.0.1.1.0.1.0	NA	32.0.0.1.0.1.1.0.1.0	32.0.0.1.0.1.1.0.1.0	NA	NA	NA	32.0.0.1.0.1.1.0.1.0	32.0.0.1.0.1.1.0.1.0	NA	NA	32.0.0.1.0.1.1.0.1.0	NA
ccb	Bacteria	0336	NA	NA	31	NA	NA	NA	NA	32.1.0.1	32.1.0.1	0.6.0.0.2.0.1	0.6.0.0.2.0.1	NA	NA	NA	NA	NA	NA	NA	NA	NA	0.2.0.0.0.0.0	NA	0.2.0.0.0.0.0	NA	NA	32.1.0.1	32.1.0.1	NA	32.1.0.1	32.1.0.1	32.1.0.1	NA	32.1.0.1	NA	32.1.0.1	NA	32.1.0.1	32.1.0.1	0.6.0.0.2.0.1	0.6.0.0.2.0.1	NA	32.1.0.1	32.1.0.1	NA	NA	32.1.0.1	32.1.0.1
ccc	Bacteria	0337	NA	NA	31	NA	0.2.1.0.0.0	91	NA	32.1.0.2.0.0.0.0	32.1.0.2.0.0.0.0	0.6.0.0.2.0	0.6.0.0.2.0	NA	NA	NA	NA	NA	NA	NA	NA	NA	NA	NA	NA	NA	NA	32.0.0.1.0.1.0.1	32.0.0.1.0.1.0.1	NA	32.1.0.2.0.0.0.0	32.1.0.2.0.0.0.0	NA	NA	32.1.0.2.0.0.0.0	NA	32.1.0.2.0.0.0.0	NA	32.1.0.2.0.0.0.0	32.1.0.2.0.0.0.0	0.6.0.0.2.0	0.6.0.0.2.0	0.6.0.0.2.0	32.1.0.2.0.0.0.0	32.1.0.2.0.0.0.0	NA	NA	NA	32.1.0.2.0.0.0.0
cce	Bacteria	0338	0.6.0.0.0.0.0.0	NA	31	NA	0.2.1.0.0.0	NA	90	32.1.0.2.0.0.0.0	32.1.0.2.0.0.0.0	0.6.0.0.2.0	0.6.0.0.2.0	NA	NA	NA	NA	NA	NA	0.1.0.0.1	0.1.0.0.1	NA	0.1.0.0.1	NA	0.1.0.0.1	NA	NA	32.0.0.1.0.1.0.1	32.0.0.1.0.1.0.1	NA	32.1.0.2.0.0.0.0	32.1.0.2.0.0.0.0	NA	NA	32.1.0.2.0.0.0.0	NA	32.1.0.2.0.0.0.0	NA	32.1.0.2.0.0.0.0	32.1.0.2.0.0.0.0	0.6.0.0.2.0	0.6.0.0.2.0	0.6.0.0.2.0	32.1.0.2.0.0.0.0	32.1.0.2.0.0.0.0	NA	NA	NA	32.1.0.2.0.0.0.0
ccel	Bacteria	0339	0.6.0.0.0.0.0.0	NA	31	NA	0.2.1.0.0.0	NA	90	32.1.0.2.0.0.0.0	32.1.0.2.0.0.0.0	0.6.0.0.2.0	0.6.0.0.2.0	NA	NA	NA	NA	NA	NA	NA	NA	NA	0.2.0.0.0.0.0	NA	0.2.0.0.0.0.0	NA	NA	32.0.0.1.0.1.0.1	32.0.0.1.0.1.0.1	NA	32.1.0.2.0.0.0.0	32.1.0.2.0.0.0.0	NA	NA	32.1.0.2.0.0.0.0	NA	32.1.0.2.0.0.0.0	NA	32.1.0.2.0.0.0.0	32.1.0.2.0.0.0.0	0.6.0.0.2.0	0.6.0.0.2.0	0.6.0.0.2.0	32.1.0.2.0.0.0.0	32.1.0.2.0.0.0.0	NA	NA	NA	32.1.0.2.0.0.0.0
ccf	Bacteria	0337	NA	NA	31	NA	0.2.1.0.0.0	91	NA	32.1.0.2.0.0.0.0	32.1.0.2.0.0.0.0	0.6.0.0.2.0	0.6.0.0.2.0	NA	NA	NA	NA	NA	NA	NA	NA	NA	NA	NA	NA	NA	NA	32.0.0.1.0.1.0.1	32.0.0.1.0.1.0.1	NA	32.1.0.2.0.0.0.0	32.1.0.2.0.0.0.0	NA	NA	32.1.0.2.0.0.0.0	NA	32.1.0.2.0.0.0.0	NA	32.1.0.2.0.0.0.0	32.1.0.2.0.0.0.0	0.6.0.0.2.0	0.6.0.0.2.0	0.6.0.0.2.0	32.1.0.2.0.0.0.0	32.1.0.2.0.0.0.0	NA	NA	NA	32.1.0.2.0.0.0.0
ccg	Bacteria	0340	0.6.0.0.0.0.0.0	NA	31	NA	0.2.1.0.0.0	NA	90	32.1.0.1.0	32.1.0.1.0	0.6.0.0.2.0.1.0	0.6.0.0.2.0.1.0	0.2.0.0.0	0.2.0.0.0	0.2.0.0.0	NA	0.2.0.0.0	NA	NA	NA	NA	0.2.0.0.0	NA	0.2.0.0.0	NA	NA	32.1.0.1.0	32.1.0.1.0	NA	32.1.0.1.0	32.1.0.1.0	NA	NA	32.1.0.1.0	NA	32.1.0.1.0	NA	32.1.0.1.0	32.1.0.1.0	NA	NA	NA	32.1.0.1.0	32.1.0.1.0	NA	NA	32.1.0.1.0	32.1.0.1.0
cch	Bacteria	0341	NA	NA	NA	NA	0.2.1.0.0.0	NA	90	32.0.0.1.0.1.1.0	32.0.0.1.0.1.1.0	NA	NA	NA	NA	NA	0.1.0.1.0	NA	0.1.0.1.0	NA	NA	NA	0.1.0.1.0	NA	0.1.0.1.0	NA	NA	NA	NA	NA	32.0.0.1.0.1.1.0	32.0.0.1.0.1.1.0	NA	NA	32.0.0.1.0.1.1.0	NA	32.0.0.1.0.1.1.0	NA	32.0.0.1.0.1.1.0	32.0.0.1.0.1.1.0	0.6.0.0.2.0.0	0.6.0.0.2.0.0	0.6.0.0.2.0.0	32.0.0.1.0.1.1.0	32.0.0.1.0.1.1.0	NA	NA	32.0.0.1.0.1.1.0	NA
cci	Fungi	0342	0.1.2	0.1.2	31	NA	0.1.2	91	NA	32.1.0.0.0	32.1.0.0.0	NA	NA	0.1.2	0.1.2	NA	NA	NA	NA	0.1.2	0.1.2	NA	0.1.2	NA	0.1.2	0.1.2	NA	32.1.0.0.0	32.1.0.0.0	NA	32.1.0.0.0	32.1.0.0.0	NA	NA	32.1.0.0.0	NA	32.1.0.0.0	NA	32.1.0.0.0	32.1.0.0.0	NA	NA	NA	32.1.0.0.0	32.1.0.0.0	NA	NA	NA	32.1.0.0.0
ccj	Bacteria	0343	0.6.0.0.0.0.0.0	NA	31	NA	0.2.1.0.0.0	NA	90	32.1.0.1.0	32.1.0.1.0	0.6.0.0.2.0.1.0	0.6.0.0.2.0.1.0	NA	NA	NA	NA	NA	NA	NA	NA	NA	NA	NA	NA	NA	NA	32.1.0.1.0	32.1.0.1.0	NA	32.1.0.1.0	32.1.0.1.0	NA	NA	32.1.0.1.0	NA	32.1.0.1.0	NA	32.1.0.1.0	32.1.0.1.0	NA	NA	NA	32.1.0.1.0	32.1.0.1.0	NA	NA	32.1.0.1.0	32.1.0.1.0
cck	Bacteria	0344	NA	NA	31	NA	NA	91	NA	32.1.0.0.1	32.1.0.0.1	0.6.0.0.2.0	0.6.0.0.2.0	NA	NA	NA	NA	NA	NA	NA	NA	NA	0.2.0.0.0.0.0	NA	0.2.0.0.0.0.0	NA	NA	32.1.0.0.1	32.1.0.0.1	NA	32.1.0.0.1	32.1.0.0.1	32.1.0.0.1	NA	32.1.0.0.1	NA	32.1.0.0.1	NA	32.1.0.0.1	32.1.0.0.1	0.6.0.0.2.0	0.6.0.0.2.0	0.6.0.0.2.0	32.1.0.0.1	32.1.0.0.1	NA	NA	NA	32.1.0.0.1
ccl	Bacteria	0345	NA	NA	31	NA	0.2.1.0.0.0	NA	90	32.1.0.2.0.0.0.0	32.1.0.2.0.0.0.0	0.6.0.0.2.0	0.6.0.0.2.0	0.2.0.0.0.0	0.2.0.0.0.0	NA	NA	NA	NA	NA	NA	NA	0.2.0.0.0.0	NA	0.2.0.0.0.0	NA	NA	32.0.0.1.0.1.0.1	32.0.0.1.0.1.0.1	NA	32.1.0.2.0.0.0.0	32.1.0.2.0.0.0.0	NA	NA	32.1.0.2.0.0.0.0	NA	32.1.0.2.0.0.0.0	NA	32.1.0.2.0.0.0.0	32.1.0.2.0.0.0.0	0.6.0.0.2.0	0.6.0.0.2.0	0.6.0.0.2.0	32.1.0.2.0.0.0.0	32.1.0.2.0.0.0.0	NA	NA	NA	32.1.0.2.0.0.0.0
ccm	Bacteria	0346	0.6.0.0.0.0.0	NA	31	NA	0.2.1.0.0.0	91	NA	32.1.0.1.2	32.1.0.1.2	NA	NA	NA	NA	NA	NA	NA	NA	NA	NA	NA	NA	NA	NA	NA	NA	32.1.0.1.2	32.1.0.1.2	NA	32.1.0.1.2	32.1.0.1.2	32.1.0.1.2	NA	32.1.0.1.2	NA	32.1.0.1.2	NA	32.1.0.1.2	32.1.0.1.2	NA	NA	NA	32.1.0.1.2	32.1.0.1.2	NA	NA	32.1.0.1.2	NA
ccn	Bacteria	0347	0.6.0.0.0.0.0.0	NA	31	NA	NA	NA	90	32.1.0.2	32.1.0.2	0.6.0.0.2.0.1.0	0.6.0.0.2.0.1.0	NA	NA	0.2.0.0.0.1	NA	0.2.0.0.0.1	NA	NA	NA	NA	0.2.0.0.0.1	NA	0.2.0.0.0.1	NA	NA	32.1.0.2	32.1.0.2	NA	32.1.0.2	32.1.0.2	NA	NA	32.1.0.2	NA	32.1.0.2	NA	32.1.0.2	32.1.0.2	NA	NA	NA	32.1.0.2	32.1.0.2	NA	NA	32.1.0.2	32.1.0.2
cco	Bacteria	0306	NA	NA	31	NA	NA	91	NA	32.1.0.2.0.0.0.0	32.1.0.2.0.0.0.0	NA	NA	NA	NA	NA	NA	NA	NA	NA	NA	NA	NA	NA	NA	NA	NA	32.0.0.1.0.1.0.1	32.0.0.1.0.1.0.1	NA	32.1.0.2.0.0.0.0	32.1.0.2.0.0.0.0	NA	NA	32.1.0.2.0.0.0.0	NA	32.1.0.2.0.0.0.0	NA	32.1.0.2.0.0.0.0	32.1.0.2.0.0.0.0	0.6.0.0.2.0.0	0.6.0.0.2.0.0	0.6.0.0.2.0.0	32.1.0.2.0.0.0.0	32.1.0.2.0.0.0.0	NA	NA	NA	32.1.0.2.0.0.0.0
ccof	Bacteria	0337	NA	NA	31	NA	0.2.1.0.0.0	91	NA	32.1.0.2.0.0.0.0	32.1.0.2.0.0.0.0	0.6.0.0.2.0	0.6.0.0.2.0	NA	NA	NA	NA	NA	NA	NA	NA	NA	NA	NA	NA	NA	NA	32.0.0.1.0.1.0.1	32.0.0.1.0.1.0.1	NA	32.1.0.2.0.0.0.0	32.1.0.2.0.0.0.0	NA	NA	32.1.0.2.0.0.0.0	NA	32.1.0.2.0.0.0.0	NA	32.1.0.2.0.0.0.0	32.1.0.2.0.0.0.0	0.6.0.0.2.0	0.6.0.0.2.0	0.6.0.0.2.0	32.1.0.2.0.0.0.0	32.1.0.2.0.0.0.0	NA	NA	NA	32.1.0.2.0.0.0.0
ccoi	Bacteria	0337	NA	NA	31	NA	0.2.1.0.0.0	91	NA	32.1.0.2.0.0.0.0	32.1.0.2.0.0.0.0	0.6.0.0.2.0	0.6.0.0.2.0	NA	NA	NA	NA	NA	NA	NA	NA	NA	NA	NA	NA	NA	NA	32.0.0.1.0.1.0.1	32.0.0.1.0.1.0.1	NA	32.1.0.2.0.0.0.0	32.1.0.2.0.0.0.0	NA	NA	32.1.0.2.0.0.0.0	NA	32.1.0.2.0.0.0.0	NA	32.1.0.2.0.0.0.0	32.1.0.2.0.0.0.0	0.6.0.0.2.0	0.6.0.0.2.0	0.6.0.0.2.0	32.1.0.2.0.0.0.0	32.1.0.2.0.0.0.0	NA	NA	NA	32.1.0.2.0.0.0.0
ccol	Bacteria	0337	NA	NA	31	NA	0.2.1.0.0.0	91	NA	32.1.0.2.0.0.0.0	32.1.0.2.0.0.0.0	0.6.0.0.2.0	0.6.0.0.2.0	NA	NA	NA	NA	NA	NA	NA	NA	NA	NA	NA	NA	NA	NA	32.0.0.1.0.1.0.1	32.0.0.1.0.1.0.1	NA	32.1.0.2.0.0.0.0	32.1.0.2.0.0.0.0	NA	NA	32.1.0.2.0.0.0.0	NA	32.1.0.2.0.0.0.0	NA	32.1.0.2.0.0.0.0	32.1.0.2.0.0.0.0	0.6.0.0.2.0	0.6.0.0.2.0	0.6.0.0.2.0	32.1.0.2.0.0.0.0	32.1.0.2.0.0.0.0	NA	NA	NA	32.1.0.2.0.0.0.0
ccon	Bacteria	0348	0.6.0.0.1	NA	31	NA	0.2.1.0.0.0	91	NA	32.1.0.2	32.1.0.2	0.6.0.0.1	0.6.0.0.1	NA	NA	0.2.0.0.0.1	NA	0.2.0.0.0.1	NA	NA	NA	NA	0.2.0.0.0.1	NA	0.2.0.0.0.1	NA	NA	32.1.0.2	32.1.0.2	NA	32.1.0.2	32.1.0.2	NA	NA	32.1.0.2	NA	32.1.0.2	NA	32.1.0.2	32.1.0.2	0.6.0.0.1	0.6.0.0.1	NA	32.1.0.2	32.1.0.2	NA	NA	32.1.0.2	32.1.0.2
ccp	Plants	0349	0.6.0.0.0.0.0	NA	31	NA	0.2.1.0.0.0	NA	NA	32.1.0.0.0	32.1.0.0.0	NA	NA	NA	NA	NA	0.1.0.1.0	NA	0.1.0.1.0	NA	NA	NA	0.1.0.1.0	NA	0.1.0.1.0	NA	NA	32.1.0.0.0	32.1.0.0.0	NA	32.1.0.0.0	32.1.0.0.0	NA	NA	32.1.0.0.0	NA	32.1.0.0.0	NA	32.1.0.0.0	32.1.0.0.0	NA	NA	NA	32.1.0.0.0	32.1.0.0.0	NA	NA	NA	32.1.0.0.0
ccq	Bacteria	0337	NA	NA	31	NA	0.2.1.0.0.0	91	NA	32.1.0.2.0.0.0.0	32.1.0.2.0.0.0.0	0.6.0.0.2.0	0.6.0.0.2.0	NA	NA	NA	NA	NA	NA	NA	NA	NA	NA	NA	NA	NA	NA	32.0.0.1.0.1.0.1	32.0.0.1.0.1.0.1	NA	32.1.0.2.0.0.0.0	32.1.0.2.0.0.0.0	NA	NA	32.1.0.2.0.0.0.0	NA	32.1.0.2.0.0.0.0	NA	32.1.0.2.0.0.0.0	32.1.0.2.0.0.0.0	0.6.0.0.2.0	0.6.0.0.2.0	0.6.0.0.2.0	32.1.0.2.0.0.0.0	32.1.0.2.0.0.0.0	NA	NA	NA	32.1.0.2.0.0.0.0
ccr	Bacteria	0064	0.6.0.0.0.0.0	NA	31	NA	0.2.1.0.0.0	NA	NA	32.1.0.2.0.0.0	32.1.0.2.0.0.0	NA	NA	0.2.0.0.0	0.2.0.0.0	0.2.0.0.0	NA	0.2.0.0.0	NA	NA	NA	NA	0.2.0.0.0	NA	0.2.0.0.0	NA	NA	32.0.0.1.0.1.0.1	32.0.0.1.0.1.0.1	NA	32.1.0.2.0.0.0	32.1.0.2.0.0.0	NA	NA	32.1.0.2.0.0.0	NA	32.1.0.2.0.0.0	NA	32.1.0.2.0.0.0	32.1.0.2.0.0.0	NA	NA	NA	32.1.0.2.0.0.0	32.1.0.2.0.0.0	NA	NA	32.1.0.2.0.0.0	32.1.0.2.0.0.0
ccro	Bacteria	0137	0.6.0.0.0.0.0	NA	31	NA	0.2.1.0.0.0	NA	90	32.1.0.1.0	32.1.0.1.0	NA	NA	0.2.0.0.0	0.2.0.0.0	0.2.0.0.0	NA	0.2.0.0.0	NA	NA	NA	NA	0.2.0.0.0	NA	0.2.0.0.0	NA	NA	32.1.0.1.0	32.1.0.1.0	NA	32.1.0.1.0	32.1.0.1.0	NA	NA	32.1.0.1.0	NA	32.1.0.1.0	NA	32.1.0.1.0	32.1.0.1.0	NA	NA	NA	32.1.0.1.0	32.1.0.1.0	NA	NA	32.1.0.1.0	32.1.0.1.0
ccs	Bacteria	0064	0.6.0.0.0.0.0	NA	31	NA	0.2.1.0.0.0	NA	NA	32.1.0.2.0.0.0	32.1.0.2.0.0.0	NA	NA	0.2.0.0.0	0.2.0.0.0	0.2.0.0.0	NA	0.2.0.0.0	NA	NA	NA	NA	0.2.0.0.0	NA	0.2.0.0.0	NA	NA	32.0.0.1.0.1.0.1	32.0.0.1.0.1.0.1	NA	32.1.0.2.0.0.0	32.1.0.2.0.0.0	NA	NA	32.1.0.2.0.0.0	NA	32.1.0.2.0.0.0	NA	32.1.0.2.0.0.0	32.1.0.2.0.0.0	NA	NA	NA	32.1.0.2.0.0.0	32.1.0.2.0.0.0	NA	NA	32.1.0.2.0.0.0	32.1.0.2.0.0.0
cct	Bacteria	0350	NA	NA	31	NA	NA	91	NA	32.1.0.1.0.0	32.1.0.1.0.0	0.6.0.0.2.0.1	0.6.0.0.2.0.1	0.2.0.0.0.0	0.2.0.0.0.0	NA	NA	NA	NA	NA	NA	NA	0.2.0.0.0.0	NA	0.2.0.0.0.0	NA	NA	32.1.0.1.0.0	32.1.0.1.0.0	NA	32.1.0.1.0.0	32.1.0.1.0.0	NA	NA	32.1.0.1.0.0	NA	32.1.0.1.0.0	NA	32.1.0.1.0.0	32.1.0.1.0.0	0.6.0.0.2.0.1	0.6.0.0.2.0.1	NA	32.1.0.1.0.0	32.1.0.1.0.0	NA	NA	NA	32.1.0.1.0.0
ccu	Bacteria	0351	NA	NA	NA	NA	0.2.1.0.0.0	NA	NA	32.1.0.2.0.0.0.0	32.1.0.2.0.0.0.0	NA	NA	NA	NA	NA	NA	NA	NA	NA	NA	NA	NA	NA	NA	NA	NA	32.0.0.1.0.1.0.1	32.0.0.1.0.1.0.1	NA	32.1.0.2.0.0.0.0	32.1.0.2.0.0.0.0	NA	NA	32.1.0.2.0.0.0.0	NA	32.1.0.2.0.0.0.0	NA	32.1.0.2.0.0.0.0	32.1.0.2.0.0.0.0	0.6.0.0.2.0.0	0.6.0.0.2.0.0	0.6.0.0.2.0.0	32.1.0.2.0.0.0.0	32.1.0.2.0.0.0.0	NA	NA	NA	32.1.0.2.0.0.0.0
ccv	Bacteria	0306	NA	NA	31	NA	NA	91	NA	32.1.0.2.0.0.0.0	32.1.0.2.0.0.0.0	NA	NA	NA	NA	NA	NA	NA	NA	NA	NA	NA	NA	NA	NA	NA	NA	32.0.0.1.0.1.0.1	32.0.0.1.0.1.0.1	NA	32.1.0.2.0.0.0.0	32.1.0.2.0.0.0.0	NA	NA	32.1.0.2.0.0.0.0	NA	32.1.0.2.0.0.0.0	NA	32.1.0.2.0.0.0.0	32.1.0.2.0.0.0.0	0.6.0.0.2.0.0	0.6.0.0.2.0.0	0.6.0.0.2.0.0	32.1.0.2.0.0.0.0	32.1.0.2.0.0.0.0	NA	NA	NA	32.1.0.2.0.0.0.0
ccw	Animals	0048	0.6.0.0.0.0.0	NA	31	NA	0.2.1.0.0.0	NA	90	32.0.0.0	32.0.0.0	0.6.0.0.2.0.1.0	0.6.0.0.2.0.1.0	0.1.0	0.1.0	NA	0.1.0	NA	0.1.0	0.1.0	0.1.0	NA	0.1.0	NA	0.1.0	NA	NA	32.0.0.0	32.0.0.0	NA	32.0.0.0	32.0.0.0	NA	NA	32.0.0.0	NA	32.0.0.0	NA	32.0.0.0	32.0.0.0	NA	NA	NA	32.0.0.0	32.0.0.0	32.0.0.0	32.0.0.0	32.0.0.0	NA
ccx	Bacteria	0352	0.6.0.0.0.0.0	NA	31	NA	0.2.1.0.0.0	NA	90	32.1.0.1	32.1.0.1	NA	NA	0.2.0.0.0	0.2.0.0.0	0.2.0.0.0	NA	0.2.0.0.0	NA	NA	NA	NA	0.2.0.0.0	NA	0.2.0.0.0	NA	NA	32.1.0.1	32.1.0.1	NA	32.1.0.1	32.1.0.1	32.1.0.1	NA	32.1.0.1	NA	32.1.0.1	NA	32.1.0.1	32.1.0.1	NA	NA	NA	32.1.0.1	32.1.0.1	NA	NA	32.1.0.1	32.1.0.1
ccy	Bacteria	0337	NA	NA	31	NA	0.2.1.0.0.0	91	NA	32.1.0.2.0.0.0.0	32.1.0.2.0.0.0.0	0.6.0.0.2.0	0.6.0.0.2.0	NA	NA	NA	NA	NA	NA	NA	NA	NA	NA	NA	NA	NA	NA	32.0.0.1.0.1.0.1	32.0.0.1.0.1.0.1	NA	32.1.0.2.0.0.0.0	32.1.0.2.0.0.0.0	NA	NA	32.1.0.2.0.0.0.0	NA	32.1.0.2.0.0.0.0	NA	32.1.0.2.0.0.0.0	32.1.0.2.0.0.0.0	0.6.0.0.2.0	0.6.0.0.2.0	0.6.0.0.2.0	32.1.0.2.0.0.0.0	32.1.0.2.0.0.0.0	NA	NA	NA	32.1.0.2.0.0.0.0
ccz	Bacteria	0353	0.6.0.0.0.0.0	NA	31	NA	0.2.1.0.0.0	91	NA	32.1.0.2.0.0.0	32.1.0.2.0.0.0	NA	NA	0.2.0.0.0.0	0.2.0.0.0.0	NA	NA	NA	NA	NA	NA	NA	0.2.0.0.0.0	NA	0.2.0.0.0.0	NA	NA	NA	NA	NA	32.1.0.2.0.0.0	32.1.0.2.0.0.0	NA	NA	32.1.0.2.0.0.0	NA	32.1.0.2.0.0.0	NA	32.1.0.2.0.0.0	32.1.0.2.0.0.0	NA	NA	NA	32.1.0.2.0.0.0	32.1.0.2.0.0.0	NA	NA	32.1.0.2.0.0.0	32.1.0.2.0.0.0
cda	Bacteria	0354	0.6.0.0.0.0.0.0	NA	31	NA	NA	NA	90	32.1.0.2	32.1.0.2	0.6.0.0.2.0.1.0	0.6.0.0.2.0.1.0	NA	NA	0.2.0.0.0.1	NA	0.2.0.0.0.1	NA	NA	NA	NA	0.2.0.0.0.1	NA	0.2.0.0.0.1	NA	NA	32.1.0.2	32.1.0.2	NA	32.1.0.2	32.1.0.2	NA	NA	32.1.0.2	NA	32.1.0.2	NA	32.1.0.2	32.1.0.2	NA	NA	NA	32.1.0.2	32.1.0.2	NA	NA	32.1.0.2	32.1.0.2
cdb	Bacteria	0354	0.6.0.0.0.0.0.0	NA	31	NA	NA	NA	90	32.1.0.2	32.1.0.2	0.6.0.0.2.0.1.0	0.6.0.0.2.0.1.0	NA	NA	0.2.0.0.0.1	NA	0.2.0.0.0.1	NA	NA	NA	NA	0.2.0.0.0.1	NA	0.2.0.0.0.1	NA	NA	32.1.0.2	32.1.0.2	NA	32.1.0.2	32.1.0.2	NA	NA	32.1.0.2	NA	32.1.0.2	NA	32.1.0.2	32.1.0.2	NA	NA	NA	32.1.0.2	32.1.0.2	NA	NA	32.1.0.2	32.1.0.2
cdc	Bacteria	0322	0.6.0.0	NA	31	NA	NA	NA	NA	32.1.0.0.1	32.1.0.0.1	0.6.0.0	0.6.0.0	0.2.0.0.0.0	0.2.0.0.0.0	NA	NA	NA	NA	NA	NA	NA	0.2.0.0.0.0	NA	0.2.0.0.0.0	NA	NA	32.1.0.0.1	32.1.0.0.1	NA	32.1.0.0.1	32.1.0.0.1	32.1.0.0.1	NA	32.1.0.0.1	NA	32.1.0.0.1	NA	32.1.0.0.1	32.1.0.0.1	0.6.0.0	0.6.0.0	0.6.0.0	32.1.0.0.1	32.1.0.0.1	NA	NA	NA	32.1.0.0.1
cdd	Bacteria	0354	0.6.0.0.0.0.0.0	NA	31	NA	NA	NA	90	32.1.0.2	32.1.0.2	0.6.0.0.2.0.1.0	0.6.0.0.2.0.1.0	NA	NA	0.2.0.0.0.1	NA	0.2.0.0.0.1	NA	NA	NA	NA	0.2.0.0.0.1	NA	0.2.0.0.0.1	NA	NA	32.1.0.2	32.1.0.2	NA	32.1.0.2	32.1.0.2	NA	NA	32.1.0.2	NA	32.1.0.2	NA	32.1.0.2	32.1.0.2	NA	NA	NA	32.1.0.2	32.1.0.2	NA	NA	32.1.0.2	32.1.0.2
cde	Bacteria	0354	0.6.0.0.0.0.0.0	NA	31	NA	NA	NA	90	32.1.0.2	32.1.0.2	0.6.0.0.2.0.1.0	0.6.0.0.2.0.1.0	NA	NA	0.2.0.0.0.1	NA	0.2.0.0.0.1	NA	NA	NA	NA	0.2.0.0.0.1	NA	0.2.0.0.0.1	NA	NA	32.1.0.2	32.1.0.2	NA	32.1.0.2	32.1.0.2	NA	NA	32.1.0.2	NA	32.1.0.2	NA	32.1.0.2	32.1.0.2	NA	NA	NA	32.1.0.2	32.1.0.2	NA	NA	32.1.0.2	32.1.0.2
cdf	Bacteria	0322	0.6.0.0	NA	31	NA	NA	NA	NA	32.1.0.0.1	32.1.0.0.1	0.6.0.0	0.6.0.0	0.2.0.0.0.0	0.2.0.0.0.0	NA	NA	NA	NA	NA	NA	NA	0.2.0.0.0.0	NA	0.2.0.0.0.0	NA	NA	32.1.0.0.1	32.1.0.0.1	NA	32.1.0.0.1	32.1.0.0.1	32.1.0.0.1	NA	32.1.0.0.1	NA	32.1.0.0.1	NA	32.1.0.0.1	32.1.0.0.1	0.6.0.0	0.6.0.0	0.6.0.0	32.1.0.0.1	32.1.0.0.1	NA	NA	NA	32.1.0.0.1
cdg	Bacteria	0322	0.6.0.0	NA	31	NA	NA	NA	NA	32.1.0.0.1	32.1.0.0.1	0.6.0.0	0.6.0.0	0.2.0.0.0.0	0.2.0.0.0.0	NA	NA	NA	NA	NA	NA	NA	0.2.0.0.0.0	NA	0.2.0.0.0.0	NA	NA	32.1.0.0.1	32.1.0.0.1	NA	32.1.0.0.1	32.1.0.0.1	32.1.0.0.1	NA	32.1.0.0.1	NA	32.1.0.0.1	NA	32.1.0.0.1	32.1.0.0.1	0.6.0.0	0.6.0.0	0.6.0.0	32.1.0.0.1	32.1.0.0.1	NA	NA	NA	32.1.0.0.1
cdh	Bacteria	0354	0.6.0.0.0.0.0.0	NA	31	NA	NA	NA	90	32.1.0.2	32.1.0.2	0.6.0.0.2.0.1.0	0.6.0.0.2.0.1.0	NA	NA	0.2.0.0.0.1	NA	0.2.0.0.0.1	NA	NA	NA	NA	0.2.0.0.0.1	NA	0.2.0.0.0.1	NA	NA	32.1.0.2	32.1.0.2	NA	32.1.0.2	32.1.0.2	NA	NA	32.1.0.2	NA	32.1.0.2	NA	32.1.0.2	32.1.0.2	NA	NA	NA	32.1.0.2	32.1.0.2	NA	NA	32.1.0.2	32.1.0.2
cdi	Bacteria	0354	0.6.0.0.0.0.0.0	NA	31	NA	NA	NA	90	32.1.0.2	32.1.0.2	0.6.0.0.2.0.1.0	0.6.0.0.2.0.1.0	NA	NA	0.2.0.0.0.1	NA	0.2.0.0.0.1	NA	NA	NA	NA	0.2.0.0.0.1	NA	0.2.0.0.0.1	NA	NA	32.1.0.2	32.1.0.2	NA	32.1.0.2	32.1.0.2	NA	NA	32.1.0.2	NA	32.1.0.2	NA	32.1.0.2	32.1.0.2	NA	NA	NA	32.1.0.2	32.1.0.2	NA	NA	32.1.0.2	32.1.0.2
cdl	Bacteria	0322	0.6.0.0	NA	31	NA	NA	NA	NA	32.1.0.0.1	32.1.0.0.1	0.6.0.0	0.6.0.0	0.2.0.0.0.0	0.2.0.0.0.0	NA	NA	NA	NA	NA	NA	NA	0.2.0.0.0.0	NA	0.2.0.0.0.0	NA	NA	32.1.0.0.1	32.1.0.0.1	NA	32.1.0.0.1	32.1.0.0.1	32.1.0.0.1	NA	32.1.0.0.1	NA	32.1.0.0.1	NA	32.1.0.0.1	32.1.0.0.1	0.6.0.0	0.6.0.0	0.6.0.0	32.1.0.0.1	32.1.0.0.1	NA	NA	NA	32.1.0.0.1
cdm	Bacteria	0348	0.6.0.0.1	NA	31	NA	0.2.1.0.0.0	91	NA	32.1.0.2	32.1.0.2	0.6.0.0.1	0.6.0.0.1	NA	NA	0.2.0.0.0.1	NA	0.2.0.0.0.1	NA	NA	NA	NA	0.2.0.0.0.1	NA	0.2.0.0.0.1	NA	NA	32.1.0.2	32.1.0.2	NA	32.1.0.2	32.1.0.2	NA	NA	32.1.0.2	NA	32.1.0.2	NA	32.1.0.2	32.1.0.2	0.6.0.0.1	0.6.0.0.1	NA	32.1.0.2	32.1.0.2	NA	NA	32.1.0.2	32.1.0.2
cdn	Bacteria	0260	0.6.0.0.0.0.0	NA	31	NA	0.2.1.0.0.0	NA	NA	32.0.0.1.0.1.1.0.1.0	32.0.0.1.0.1.1.0.1.0	NA	NA	0.2.0.0.0	0.2.0.0.0	0.2.0.0.0	NA	0.2.0.0.0	NA	NA	NA	NA	0.2.0.0.0	NA	0.2.0.0.0	NA	NA	32.0.0.1.0.1.0.1	32.0.0.1.0.1.0.1	NA	32.0.0.1.0.1.1.0.1.0	32.0.0.1.0.1.1.0.1.0	NA	NA	32.0.0.1.0.1.1.0.1.0	NA	32.0.0.1.0.1.1.0.1.0	NA	32.0.0.1.0.1.1.0.1.0	32.0.0.1.0.1.1.0.1.0	NA	NA	NA	32.0.0.1.0.1.1.0.1.0	32.0.0.1.0.1.1.0.1.0	NA	NA	32.0.0.1.0.1.1.0.1.0	NA
cdo	Bacteria	0355	0.6.0.0.0.0.0.0	NA	31	NA	NA	NA	90	32.1.0.2	32.1.0.2	0.6.0.0.2.0.1.0	0.6.0.0.2.0.1.0	NA	NA	0.2.0.0.0.1	NA	0.2.0.0.0.1	NA	NA	NA	NA	0.2.0.0.0.1	NA	0.2.0.0.0.1	NA	NA	32.1.0.2	32.1.0.2	NA	32.1.0.2	32.1.0.2	NA	NA	32.1.0.2	NA	32.1.0.2	NA	32.1.0.2	32.1.0.2	NA	NA	NA	32.1.0.2	32.1.0.2	NA	NA	32.1.0.2	32.1.0.2
cdp	Bacteria	0354	0.6.0.0.0.0.0.0	NA	31	NA	NA	NA	90	32.1.0.2	32.1.0.2	0.6.0.0.2.0.1.0	0.6.0.0.2.0.1.0	NA	NA	0.2.0.0.0.1	NA	0.2.0.0.0.1	NA	NA	NA	NA	0.2.0.0.0.1	NA	0.2.0.0.0.1	NA	NA	32.1.0.2	32.1.0.2	NA	32.1.0.2	32.1.0.2	NA	NA	32.1.0.2	NA	32.1.0.2	NA	32.1.0.2	32.1.0.2	NA	NA	NA	32.1.0.2	32.1.0.2	NA	NA	32.1.0.2	32.1.0.2
cdr	Bacteria	0354	0.6.0.0.0.0.0.0	NA	31	NA	NA	NA	90	32.1.0.2	32.1.0.2	0.6.0.0.2.0.1.0	0.6.0.0.2.0.1.0	NA	NA	0.2.0.0.0.1	NA	0.2.0.0.0.1	NA	NA	NA	NA	0.2.0.0.0.1	NA	0.2.0.0.0.1	NA	NA	32.1.0.2	32.1.0.2	NA	32.1.0.2	32.1.0.2	NA	NA	32.1.0.2	NA	32.1.0.2	NA	32.1.0.2	32.1.0.2	NA	NA	NA	32.1.0.2	32.1.0.2	NA	NA	32.1.0.2	32.1.0.2
cds	Bacteria	0354	0.6.0.0.0.0.0.0	NA	31	NA	NA	NA	90	32.1.0.2	32.1.0.2	0.6.0.0.2.0.1.0	0.6.0.0.2.0.1.0	NA	NA	0.2.0.0.0.1	NA	0.2.0.0.0.1	NA	NA	NA	NA	0.2.0.0.0.1	NA	0.2.0.0.0.1	NA	NA	32.1.0.2	32.1.0.2	NA	32.1.0.2	32.1.0.2	NA	NA	32.1.0.2	NA	32.1.0.2	NA	32.1.0.2	32.1.0.2	NA	NA	NA	32.1.0.2	32.1.0.2	NA	NA	32.1.0.2	32.1.0.2
cdt	Bacteria	0354	0.6.0.0.0.0.0.0	NA	31	NA	NA	NA	90	32.1.0.2	32.1.0.2	0.6.0.0.2.0.1.0	0.6.0.0.2.0.1.0	NA	NA	0.2.0.0.0.1	NA	0.2.0.0.0.1	NA	NA	NA	NA	0.2.0.0.0.1	NA	0.2.0.0.0.1	NA	NA	32.1.0.2	32.1.0.2	NA	32.1.0.2	32.1.0.2	NA	NA	32.1.0.2	NA	32.1.0.2	NA	32.1.0.2	32.1.0.2	NA	NA	NA	32.1.0.2	32.1.0.2	NA	NA	32.1.0.2	32.1.0.2
cdu	Fungi	0307	0.1	0.1	31	NA	0.1	91	NA	32.1.0.2	32.1.0.2	NA	NA	0.1	0.1	NA	0.1	NA	0.1	0.1	0.1	NA	0.1	NA	0.1	0.1	NA	32.1.0.2	32.1.0.2	NA	32.1.0.2	32.1.0.2	NA	NA	32.1.0.2	NA	32.1.0.2	NA	32.1.0.2	32.1.0.2	NA	NA	NA	32.1.0.2	32.1.0.2	NA	NA	32.1.0.2	32.1.0.2
cdv	Bacteria	0354	0.6.0.0.0.0.0.0	NA	31	NA	NA	NA	90	32.1.0.2	32.1.0.2	0.6.0.0.2.0.1.0	0.6.0.0.2.0.1.0	NA	NA	0.2.0.0.0.1	NA	0.2.0.0.0.1	NA	NA	NA	NA	0.2.0.0.0.1	NA	0.2.0.0.0.1	NA	NA	32.1.0.2	32.1.0.2	NA	32.1.0.2	32.1.0.2	NA	NA	32.1.0.2	NA	32.1.0.2	NA	32.1.0.2	32.1.0.2	NA	NA	NA	32.1.0.2	32.1.0.2	NA	NA	32.1.0.2	32.1.0.2
cdw	Bacteria	0354	0.6.0.0.0.0.0.0	NA	31	NA	NA	NA	90	32.1.0.2	32.1.0.2	0.6.0.0.2.0.1.0	0.6.0.0.2.0.1.0	NA	NA	0.2.0.0.0.1	NA	0.2.0.0.0.1	NA	NA	NA	NA	0.2.0.0.0.1	NA	0.2.0.0.0.1	NA	NA	32.1.0.2	32.1.0.2	NA	32.1.0.2	32.1.0.2	NA	NA	32.1.0.2	NA	32.1.0.2	NA	32.1.0.2	32.1.0.2	NA	NA	NA	32.1.0.2	32.1.0.2	NA	NA	32.1.0.2	32.1.0.2
cdx	Bacteria	0347	0.6.0.0.0.0.0.0	NA	31	NA	NA	NA	90	32.1.0.2	32.1.0.2	0.6.0.0.2.0.1.0	0.6.0.0.2.0.1.0	NA	NA	0.2.0.0.0.1	NA	0.2.0.0.0.1	NA	NA	NA	NA	0.2.0.0.0.1	NA	0.2.0.0.0.1	NA	NA	32.1.0.2	32.1.0.2	NA	32.1.0.2	32.1.0.2	NA	NA	32.1.0.2	NA	32.1.0.2	NA	32.1.0.2	32.1.0.2	NA	NA	NA	32.1.0.2	32.1.0.2	NA	NA	32.1.0.2	32.1.0.2
cdz	Bacteria	0354	0.6.0.0.0.0.0.0	NA	31	NA	NA	NA	90	32.1.0.2	32.1.0.2	0.6.0.0.2.0.1.0	0.6.0.0.2.0.1.0	NA	NA	0.2.0.0.0.1	NA	0.2.0.0.0.1	NA	NA	NA	NA	0.2.0.0.0.1	NA	0.2.0.0.0.1	NA	NA	32.1.0.2	32.1.0.2	NA	32.1.0.2	32.1.0.2	NA	NA	32.1.0.2	NA	32.1.0.2	NA	32.1.0.2	32.1.0.2	NA	NA	NA	32.1.0.2	32.1.0.2	NA	NA	32.1.0.2	32.1.0.2
cea	Bacteria	0356	0.6.0.0.0.0.0.0	NA	31	NA	NA	91	NA	32.1.0.2.0.0.0.0	32.1.0.2.0.0.0.0	NA	NA	NA	NA	NA	NA	NA	NA	NA	NA	NA	NA	NA	NA	NA	NA	NA	NA	NA	32.1.0.2.0.0.0.0	32.1.0.2.0.0.0.0	NA	NA	32.1.0.2.0.0.0.0	NA	32.1.0.2.0.0.0.0	NA	32.1.0.2.0.0.0.0	32.1.0.2.0.0.0.0	NA	NA	NA	32.1.0.2.0.0.0.0	32.1.0.2.0.0.0.0	NA	NA	NA	32.1.0.2.0.0.0.0
ced	Bacteria	0357	0.6.0.0.0.0	NA	31	NA	0.2.1.0.0.0	91	NA	32.1.0.2	32.1.0.2	NA	NA	NA	NA	0.2.0.0.0.1	NA	0.2.0.0.0.1	NA	NA	NA	NA	0.2.0.0.0.1	NA	0.2.0.0.0.1	NA	NA	32.1.0.2	32.1.0.2	NA	32.1.0.2	32.1.0.2	NA	NA	32.1.0.2	NA	32.1.0.2	NA	32.1.0.2	32.1.0.2	0.6.0.0.0.0	0.6.0.0.0.0	NA	32.1.0.2	32.1.0.2	NA	NA	32.1.0.2	32.1.0.2
cef	Bacteria	0358	0.6.0.0.0.0.0.0	NA	31	NA	NA	NA	90	32.1.0.2	32.1.0.2	0.6.0.0.2.0.1.0	0.6.0.0.2.0.1.0	0.2.0.0.0	0.2.0.0.0	0.2.0.0.0	NA	0.2.0.0.0	NA	NA	NA	NA	0.2.0.0.0	NA	0.2.0.0.0	NA	NA	32.1.0.2	32.1.0.2	NA	32.1.0.2	32.1.0.2	NA	NA	32.1.0.2	NA	32.1.0.2	NA	32.1.0.2	32.1.0.2	NA	NA	NA	32.1.0.2	32.1.0.2	NA	NA	32.1.0.2	32.1.0.2
cei	Bacteria	0359	0.6.0.0.0.0.0.0	NA	31	NA	0.2.1.0.0.0	NA	90	32.1.0.1.0	32.1.0.1.0	0.6.0.0.2.0.1.0	0.6.0.0.2.0.1.0	0.2.0.0.0.2	0.2.0.0.0.2	0.2.0.0.0.2	NA	0.2.0.0.0.2	NA	NA	NA	NA	NA	NA	NA	NA	NA	32.1.0.1.0	32.1.0.1.0	NA	32.1.0.1.0	32.1.0.1.0	NA	NA	32.1.0.1.0	NA	32.1.0.1.0	NA	32.1.0.1.0	32.1.0.1.0	NA	NA	NA	32.1.0.1.0	32.1.0.1.0	NA	NA	32.1.0.1.0	32.1.0.1.0
cel	Animals	0360	0.6.0.0.0.0.0	NA	31	NA	0.2.1.0.0.0	NA	90	32.0.2.1.0	32.0.2.1.0	0.6.0.0.2.0.1.0	0.6.0.0.2.0.1.0	0.1.0.1	0.1.0.1	NA	0.1.0.1	NA	0.1.0.1	NA	NA	NA	0.1.0.1	NA	0.1.0.1	NA	NA	32.0.2.1.0	32.0.2.1.0	NA	32.0.2.1.0	32.0.2.1.0	NA	NA	32.0.2.1.0	NA	32.0.2.1.0	NA	32.0.2.1.0	32.0.2.1.0	NA	NA	NA	32.0.2.1.0	32.0.2.1.0	NA	NA	NA	32.0.2.1.0
cem	Bacteria	0361	0.6.0.0.0.0	NA	31	NA	0.2.1.0.0.0	91	NA	32.2.5.0	32.2.5.0	NA	NA	0.2.0.0.0	0.2.0.0.0	0.2.0.0.0	NA	0.2.0.0.0	NA	NA	NA	NA	0.2.0.0.0	NA	0.2.0.0.0	NA	32.2.5.0	32.2.5.0	32.2.5.0	NA	32.2.5.0	32.2.5.0	NA	NA	32.2.5.0	NA	32.2.5.0	NA	32.2.5.0	32.2.5.0	0.6.0.0.0.0	0.6.0.0.0.0	NA	32.2.5.0	32.2.5.0	NA	NA	32.2.5.0	32.2.5.0
cen	Bacteria	0361	0.6.0.0.0.0	NA	31	NA	0.2.1.0.0.0	91	NA	32.2.5.0	32.2.5.0	NA	NA	0.2.0.0.0	0.2.0.0.0	0.2.0.0.0	NA	0.2.0.0.0	NA	NA	NA	NA	0.2.0.0.0	NA	0.2.0.0.0	NA	32.2.5.0	32.2.5.0	32.2.5.0	NA	32.2.5.0	32.2.5.0	NA	NA	32.2.5.0	NA	32.2.5.0	NA	32.2.5.0	32.2.5.0	0.6.0.0.0.0	0.6.0.0.0.0	NA	32.2.5.0	32.2.5.0	NA	NA	32.2.5.0	32.2.5.0
ceo	Bacteria	0362	0.6.0.0.0.0.0	NA	31	NA	NA	NA	NA	32.1.0.0.1.0.0	32.1.0.0.1.0.0	NA	NA	NA	NA	NA	NA	NA	NA	NA	NA	NA	NA	NA	NA	NA	NA	32.0.0.1.0.1.0.1	32.0.0.1.0.1.0.1	NA	32.1.0.0.1.0.0	32.1.0.0.1.0.0	32.1.0.0.1.0.0	NA	32.1.0.0.1.0.0	NA	32.1.0.0.1.0.0	NA	32.1.0.0.1.0.0	32.1.0.0.1.0.0	NA	NA	NA	32.1.0.0.1.0.0	32.1.0.0.1.0.0	NA	NA	NA	32.1.0.0.1.0.0
cep	Bacteria	0363	0.6.0.0.0.0.0	NA	31	NA	0.2.1.0.0.0	NA	NA	32.2.0.0.1.0.1	32.2.0.0.1.0.1	0.6.0.0.2.0.1.0	0.6.0.0.2.0.1.0	0.2.0.0.0.0	0.2.0.0.0.0	NA	NA	NA	NA	NA	NA	NA	0.2.0.0.0.0	NA	0.2.0.0.0.0	NA	NA	NA	NA	NA	32.2.0.0.1.0.1	32.2.0.0.1.0.1	NA	NA	NA	32.2.0.0.1.0.1	NA	32.2.0.0.1.0.1	32.2.0.0.1.0.1	32.2.0.0.1.0.1	NA	NA	NA	32.2.0.0.1.0.1	32.2.0.0.1.0.1	NA	NA	NA	32.2.0.0.1.0.1
ces	Bacteria	0299	0.6.0.0.0.0.0	NA	31	NA	NA	NA	90	32.0.0.1.0.1.1.0.1.0	32.0.0.1.0.1.1.0.1.0	NA	NA	NA	NA	NA	NA	NA	NA	NA	NA	NA	NA	NA	NA	NA	NA	NA	NA	NA	32.0.0.1.0.1.1.0.1.0	32.0.0.1.0.1.1.0.1.0	NA	NA	32.0.0.1.0.1.1.0.1.0	NA	32.0.0.1.0.1.1.0.1.0	NA	32.0.0.1.0.1.1.0.1.0	32.0.0.1.0.1.1.0.1.0	NA	NA	NA	32.0.0.1.0.1.1.0.1.0	32.0.0.1.0.1.1.0.1.0	NA	NA	32.0.0.1.0.1.1.0.1.0	NA
cex	Bacteria	0364	0.6.0.0.0	NA	31	NA	NA	NA	90	32.0.0.1.0.1.1.0.1.0	32.0.0.1.0.1.1.0.1.0	NA	NA	NA	NA	NA	NA	NA	NA	NA	NA	NA	0.2.0.0.0.0.0	NA	0.2.0.0.0.0.0	NA	NA	NA	NA	NA	32.0.0.1.0.1.1.0.1.0	32.0.0.1.0.1.1.0.1.0	NA	NA	32.0.0.1.0.1.1.0.1.0	NA	32.0.0.1.0.1.1.0.1.0	NA	32.0.0.1.0.1.1.0.1.0	32.0.0.1.0.1.1.0.1.0	0.6.0.0.0	0.6.0.0.0	0.6.0.0.0	32.0.0.1.0.1.1.0.1.0	32.0.0.1.0.1.1.0.1.0	NA	NA	32.0.0.1.0.1.1.0.1.0	NA
cey	Bacteria	0365	0.6.0.0.0.0.0	NA	31	NA	NA	91	NA	32.1.0.2.0.0.0.0	32.1.0.2.0.0.0.0	NA	NA	NA	NA	NA	NA	NA	NA	NA	NA	NA	NA	NA	NA	NA	NA	32.0.0.1.0.1.0.1	32.0.0.1.0.1.0.1	NA	32.1.0.2.0.0.0.0	32.1.0.2.0.0.0.0	NA	NA	32.1.0.2.0.0.0.0	NA	32.1.0.2.0.0.0.0	NA	32.1.0.2.0.0.0.0	32.1.0.2.0.0.0.0	NA	NA	NA	32.1.0.2.0.0.0.0	32.1.0.2.0.0.0.0	NA	NA	NA	32.1.0.2.0.0.0.0
cfa	Animals	0048	0.6.0.0.0.0.0	NA	31	NA	0.2.1.0.0.0	NA	90	32.0.0.0	32.0.0.0	0.6.0.0.2.0.1.0	0.6.0.0.2.0.1.0	0.1.0	0.1.0	NA	0.1.0	NA	0.1.0	0.1.0	0.1.0	NA	0.1.0	NA	0.1.0	NA	NA	32.0.0.0	32.0.0.0	NA	32.0.0.0	32.0.0.0	NA	NA	32.0.0.0	NA	32.0.0.0	NA	32.0.0.0	32.0.0.0	NA	NA	NA	32.0.0.0	32.0.0.0	32.0.0.0	32.0.0.0	32.0.0.0	NA
cfd	Bacteria	0310	0.6.0.0.0.0	NA	31	NA	0.2.1.0.0.0	91	NA	32.2.5.0	32.2.5.0	NA	NA	NA	NA	0.4.0	NA	0.4.0	NA	NA	NA	0.4.0	0.4.0	0.4.0	0.4.0	NA	32.2.5.0	32.2.5.0	32.2.5.0	NA	32.2.5.0	32.2.5.0	NA	NA	32.2.5.0	NA	32.2.5.0	NA	32.2.5.0	32.2.5.0	0.6.0.0.0.0	0.6.0.0.0.0	NA	32.2.5.0	32.2.5.0	NA	NA	32.2.5.0	32.2.5.0
cfe	Bacteria	0299	0.6.0.0.0.0.0	NA	31	NA	NA	NA	90	32.0.0.1.0.1.1.0.1.0	32.0.0.1.0.1.1.0.1.0	NA	NA	NA	NA	NA	NA	NA	NA	NA	NA	NA	NA	NA	NA	NA	NA	NA	NA	NA	32.0.0.1.0.1.1.0.1.0	32.0.0.1.0.1.1.0.1.0	NA	NA	32.0.0.1.0.1.1.0.1.0	NA	32.0.0.1.0.1.1.0.1.0	NA	32.0.0.1.0.1.1.0.1.0	32.0.0.1.0.1.1.0.1.0	NA	NA	NA	32.0.0.1.0.1.1.0.1.0	32.0.0.1.0.1.1.0.1.0	NA	NA	32.0.0.1.0.1.1.0.1.0	NA
cff	Bacteria	0306	NA	NA	31	NA	NA	91	NA	32.1.0.2.0.0.0.0	32.1.0.2.0.0.0.0	NA	NA	NA	NA	NA	NA	NA	NA	NA	NA	NA	NA	NA	NA	NA	NA	32.0.0.1.0.1.0.1	32.0.0.1.0.1.0.1	NA	32.1.0.2.0.0.0.0	32.1.0.2.0.0.0.0	NA	NA	32.1.0.2.0.0.0.0	NA	32.1.0.2.0.0.0.0	NA	32.1.0.2.0.0.0.0	32.1.0.2.0.0.0.0	0.6.0.0.2.0.0	0.6.0.0.2.0.0	0.6.0.0.2.0.0	32.1.0.2.0.0.0.0	32.1.0.2.0.0.0.0	NA	NA	NA	32.1.0.2.0.0.0.0
cfi	Bacteria	0366	0.6.0.0.0.0.0	NA	31	NA	NA	NA	90	32.1.0.2.0.0.0	32.1.0.2.0.0.0	0.6.0.0.2.0.1.0	0.6.0.0.2.0.1.0	NA	NA	0.2.0.0.0.1	NA	0.2.0.0.0.1	NA	NA	NA	NA	0.2.0.0.0.1	NA	0.2.0.0.0.1	NA	NA	32.0.0.1.0.1.0.1	32.0.0.1.0.1.0.1	NA	32.1.0.2.0.0.0	32.1.0.2.0.0.0	NA	NA	32.1.0.2.0.0.0	NA	32.1.0.2.0.0.0	NA	32.1.0.2.0.0.0	32.1.0.2.0.0.0	NA	NA	NA	32.1.0.2.0.0.0	32.1.0.2.0.0.0	NA	NA	32.1.0.2.0.0.0	32.1.0.2.0.0.0
cfl	Bacteria	0367	0.6.0.0.0.0.0	NA	31	NA	0.2.1.0.0.0	NA	90	32.1.0.2.0.0.0	32.1.0.2.0.0.0	0.6.0.0.2.0.1.0	0.6.0.0.2.0.1.0	NA	NA	NA	NA	NA	NA	NA	NA	NA	0.2.0.0.0.0.0	NA	0.2.0.0.0.0.0	NA	NA	32.0.0.1.0.1.0.1	32.0.0.1.0.1.0.1	NA	32.1.0.2.0.0.0	32.1.0.2.0.0.0	NA	NA	32.1.0.2.0.0.0	NA	32.1.0.2.0.0.0	NA	32.1.0.2.0.0.0	32.1.0.2.0.0.0	NA	NA	NA	32.1.0.2.0.0.0	32.1.0.2.0.0.0	NA	NA	32.1.0.2.0.0.0	32.1.0.2.0.0.0
cfn	Bacteria	0368	0.6.0.0.0.0.0.0	NA	31	NA	NA	NA	90	32.1.0.1.0	32.1.0.1.0	0.6.0.0.2.0.1.0	0.6.0.0.2.0.1.0	0.2.0.0.0.2	0.2.0.0.0.2	0.2.0.0.0.2	NA	0.2.0.0.0.2	NA	NA	NA	NA	NA	NA	NA	NA	NA	32.1.0.1.0	32.1.0.1.0	NA	32.1.0.1.0	32.1.0.1.0	NA	NA	32.1.0.1.0	NA	32.1.0.1.0	NA	32.1.0.1.0	32.1.0.1.0	NA	NA	NA	32.1.0.1.0	32.1.0.1.0	NA	NA	32.1.0.1.0	32.1.0.1.0
cfo	Animals	0059	0.6.0.0.0.0.0	NA	31	NA	0.2.1.0.0.0	NA	90	32.0.0.1.1	32.0.0.1.1	0.6.0.0.2.0.1.0	0.6.0.0.2.0.1.0	0.2.0.0.0.0	0.2.0.0.0.0	NA	NA	NA	NA	NA	NA	NA	0.2.0.0.0.0	NA	0.2.0.0.0.0	NA	NA	32.0.0.1.1	32.0.0.1.1	NA	32.0.0.1.1	32.0.0.1.1	NA	NA	32.0.0.1.1	NA	32.0.0.1.1	NA	32.0.0.1.1	32.0.0.1.1	NA	NA	NA	32.0.0.1.1	32.0.0.1.1	NA	NA	32.0.0.1.1	NA
cfp	Bacteria	0306	NA	NA	31	NA	NA	91	NA	32.1.0.2.0.0.0.0	32.1.0.2.0.0.0.0	NA	NA	NA	NA	NA	NA	NA	NA	NA	NA	NA	NA	NA	NA	NA	NA	32.0.0.1.0.1.0.1	32.0.0.1.0.1.0.1	NA	32.1.0.2.0.0.0.0	32.1.0.2.0.0.0.0	NA	NA	32.1.0.2.0.0.0.0	NA	32.1.0.2.0.0.0.0	NA	32.1.0.2.0.0.0.0	32.1.0.2.0.0.0.0	0.6.0.0.2.0.0	0.6.0.0.2.0.0	0.6.0.0.2.0.0	32.1.0.2.0.0.0.0	32.1.0.2.0.0.0.0	NA	NA	NA	32.1.0.2.0.0.0.0
cfr	Animals	0048	0.6.0.0.0.0.0	NA	31	NA	0.2.1.0.0.0	NA	90	32.0.0.0	32.0.0.0	0.6.0.0.2.0.1.0	0.6.0.0.2.0.1.0	0.1.0	0.1.0	NA	0.1.0	NA	0.1.0	0.1.0	0.1.0	NA	0.1.0	NA	0.1.0	NA	NA	32.0.0.0	32.0.0.0	NA	32.0.0.0	32.0.0.0	NA	NA	32.0.0.0	NA	32.0.0.0	NA	32.0.0.0	32.0.0.0	NA	NA	NA	32.0.0.0	32.0.0.0	32.0.0.0	32.0.0.0	32.0.0.0	NA
cfs	Bacteria	0299	0.6.0.0.0.0.0	NA	31	NA	NA	NA	90	32.0.0.1.0.1.1.0.1.0	32.0.0.1.0.1.1.0.1.0	NA	NA	NA	NA	NA	NA	NA	NA	NA	NA	NA	NA	NA	NA	NA	NA	NA	NA	NA	32.0.0.1.0.1.1.0.1.0	32.0.0.1.0.1.1.0.1.0	NA	NA	32.0.0.1.0.1.1.0.1.0	NA	32.0.0.1.0.1.1.0.1.0	NA	32.0.0.1.0.1.1.0.1.0	32.0.0.1.0.1.1.0.1.0	NA	NA	NA	32.0.0.1.0.1.1.0.1.0	32.0.0.1.0.1.1.0.1.0	NA	NA	32.0.0.1.0.1.1.0.1.0	NA
cft	Bacteria	0306	NA	NA	31	NA	NA	91	NA	32.1.0.2.0.0.0.0	32.1.0.2.0.0.0.0	NA	NA	NA	NA	NA	NA	NA	NA	NA	NA	NA	NA	NA	NA	NA	NA	32.0.0.1.0.1.0.1	32.0.0.1.0.1.0.1	NA	32.1.0.2.0.0.0.0	32.1.0.2.0.0.0.0	NA	NA	32.1.0.2.0.0.0.0	NA	32.1.0.2.0.0.0.0	NA	32.1.0.2.0.0.0.0	32.1.0.2.0.0.0.0	0.6.0.0.2.0.0	0.6.0.0.2.0.0	0.6.0.0.2.0.0	32.1.0.2.0.0.0.0	32.1.0.2.0.0.0.0	NA	NA	NA	32.1.0.2.0.0.0.0
cfu	Bacteria	0369	0.6.0.0.0.0.0	NA	31	NA	0.2.1.0.0.0	NA	90	32.1.0.2	32.1.0.2	NA	NA	0.2.0.0.0	0.2.0.0.0	0.2.0.0.0	NA	0.2.0.0.0	NA	NA	NA	NA	0.2.0.0.0	NA	0.2.0.0.0	NA	NA	32.1.0.2	32.1.0.2	NA	32.1.0.2	32.1.0.2	NA	NA	32.1.0.2	NA	32.1.0.2	NA	32.1.0.2	32.1.0.2	NA	NA	NA	32.1.0.2	32.1.0.2	NA	NA	32.1.0.2	32.1.0.2
cfv	Bacteria	0306	NA	NA	31	NA	NA	91	NA	32.1.0.2.0.0.0.0	32.1.0.2.0.0.0.0	NA	NA	NA	NA	NA	NA	NA	NA	NA	NA	NA	NA	NA	NA	NA	NA	32.0.0.1.0.1.0.1	32.0.0.1.0.1.0.1	NA	32.1.0.2.0.0.0.0	32.1.0.2.0.0.0.0	NA	NA	32.1.0.2.0.0.0.0	NA	32.1.0.2.0.0.0.0	NA	32.1.0.2.0.0.0.0	32.1.0.2.0.0.0.0	0.6.0.0.2.0.0	0.6.0.0.2.0.0	0.6.0.0.2.0.0	32.1.0.2.0.0.0.0	32.1.0.2.0.0.0.0	NA	NA	NA	32.1.0.2.0.0.0.0
cfw	Bacteria	0299	0.6.0.0.0.0.0	NA	31	NA	NA	NA	90	32.0.0.1.0.1.1.0.1.0	32.0.0.1.0.1.1.0.1.0	NA	NA	NA	NA	NA	NA	NA	NA	NA	NA	NA	NA	NA	NA	NA	NA	NA	NA	NA	32.0.0.1.0.1.1.0.1.0	32.0.0.1.0.1.1.0.1.0	NA	NA	32.0.0.1.0.1.1.0.1.0	NA	32.0.0.1.0.1.1.0.1.0	NA	32.0.0.1.0.1.1.0.1.0	32.0.0.1.0.1.1.0.1.0	NA	NA	NA	32.0.0.1.0.1.1.0.1.0	32.0.0.1.0.1.1.0.1.0	NA	NA	32.0.0.1.0.1.1.0.1.0	NA
cfx	Bacteria	0306	NA	NA	31	NA	NA	91	NA	32.1.0.2.0.0.0.0	32.1.0.2.0.0.0.0	NA	NA	NA	NA	NA	NA	NA	NA	NA	NA	NA	NA	NA	NA	NA	NA	32.0.0.1.0.1.0.1	32.0.0.1.0.1.0.1	NA	32.1.0.2.0.0.0.0	32.1.0.2.0.0.0.0	NA	NA	32.1.0.2.0.0.0.0	NA	32.1.0.2.0.0.0.0	NA	32.1.0.2.0.0.0.0	32.1.0.2.0.0.0.0	0.6.0.0.2.0.0	0.6.0.0.2.0.0	0.6.0.0.2.0.0	32.1.0.2.0.0.0.0	32.1.0.2.0.0.0.0	NA	NA	NA	32.1.0.2.0.0.0.0
cfz	Bacteria	0306	NA	NA	31	NA	NA	91	NA	32.1.0.2.0.0.0.0	32.1.0.2.0.0.0.0	NA	NA	NA	NA	NA	NA	NA	NA	NA	NA	NA	NA	NA	NA	NA	NA	32.0.0.1.0.1.0.1	32.0.0.1.0.1.0.1	NA	32.1.0.2.0.0.0.0	32.1.0.2.0.0.0.0	NA	NA	32.1.0.2.0.0.0.0	NA	32.1.0.2.0.0.0.0	NA	32.1.0.2.0.0.0.0	32.1.0.2.0.0.0.0	0.6.0.0.2.0.0	0.6.0.0.2.0.0	0.6.0.0.2.0.0	32.1.0.2.0.0.0.0	32.1.0.2.0.0.0.0	NA	NA	NA	32.1.0.2.0.0.0.0
cga	Bacteria	0370	0.6.0.0.0.0.0	NA	31	NA	0.2.1.0.0.0	NA	90	32.1.0.2.0.0.0	32.1.0.2.0.0.0	0.6.0.0.2.0.1.0	0.6.0.0.2.0.1.0	NA	NA	0.2.0.0.0.1	NA	0.2.0.0.0.1	NA	NA	NA	NA	0.2.0.0.0.1	NA	0.2.0.0.0.1	NA	NA	32.0.0.1.0.1.0.1	32.0.0.1.0.1.0.1	NA	32.1.0.2.0.0.0	32.1.0.2.0.0.0	NA	NA	32.1.0.2.0.0.0	NA	32.1.0.2.0.0.0	NA	32.1.0.2.0.0.0	32.1.0.2.0.0.0	NA	NA	NA	32.1.0.2.0.0.0	32.1.0.2.0.0.0	NA	NA	32.1.0.2.0.0.0	32.1.0.2.0.0.0
cgb	Bacteria	0358	0.6.0.0.0.0.0.0	NA	31	NA	NA	NA	90	32.1.0.2	32.1.0.2	0.6.0.0.2.0.1.0	0.6.0.0.2.0.1.0	0.2.0.0.0	0.2.0.0.0	0.2.0.0.0	NA	0.2.0.0.0	NA	NA	NA	NA	0.2.0.0.0	NA	0.2.0.0.0	NA	NA	32.1.0.2	32.1.0.2	NA	32.1.0.2	32.1.0.2	NA	NA	32.1.0.2	NA	32.1.0.2	NA	32.1.0.2	32.1.0.2	NA	NA	NA	32.1.0.2	32.1.0.2	NA	NA	32.1.0.2	32.1.0.2
cgc	Bacteria	0371	0.6.0.0.1	NA	31	NA	0.2.1.0.0.0	NA	NA	32.2.0.0.1.0.0	32.2.0.0.1.0.0	0.6.0.0.1	0.6.0.0.1	0.2.0.0.0.0	0.2.0.0.0.0	NA	NA	NA	NA	NA	NA	NA	0.2.0.0.0.0	NA	0.2.0.0.0.0	NA	NA	32.0.0.1.0.1.0.1	32.0.0.1.0.1.0.1	NA	32.2.0.0.1.0.0	32.2.0.0.1.0.0	NA	NA	32.2.0.0.1.0.0	32.2.0.0.1.0.0	32.2.0.0.1.0.0	32.2.0.0.1.0.0	32.2.0.0.1.0.0	32.2.0.0.1.0.0	0.6.0.0.1	0.6.0.0.1	NA	32.2.0.0.1.0.0	32.2.0.0.1.0.0	NA	NA	NA	32.2.0.0.1.0.0
cgd	Bacteria	0334	0.6.0.0.0.0.0	NA	31	NA	0.2.1.0.0.0	NA	90	32.1.0.2.0.0.0	32.1.0.2.0.0.0	0.6.0.0.2.0.1.0	0.6.0.0.2.0.1.0	0.2.0.0	0.2.0.0	0.2.0.0	NA	0.2.0.0	NA	NA	NA	NA	0.2.0.0	NA	0.2.0.0	NA	NA	32.0.0.1.0.1.0.1	32.0.0.1.0.1.0.1	NA	32.1.0.2.0.0.0	32.1.0.2.0.0.0	NA	NA	32.1.0.2.0.0.0	NA	32.1.0.2.0.0.0	NA	32.1.0.2.0.0.0	32.1.0.2.0.0.0	NA	NA	NA	32.1.0.2.0.0.0	32.1.0.2.0.0.0	NA	NA	32.1.0.2.0.0.0	32.1.0.2.0.0.0
cge	Animals	0048	0.6.0.0.0.0.0	NA	31	NA	0.2.1.0.0.0	NA	90	32.0.0.0	32.0.0.0	0.6.0.0.2.0.1.0	0.6.0.0.2.0.1.0	0.1.0	0.1.0	NA	0.1.0	NA	0.1.0	0.1.0	0.1.0	NA	0.1.0	NA	0.1.0	NA	NA	32.0.0.0	32.0.0.0	NA	32.0.0.0	32.0.0.0	NA	NA	32.0.0.0	NA	32.0.0.0	NA	32.0.0.0	32.0.0.0	NA	NA	NA	32.0.0.0	32.0.0.0	32.0.0.0	32.0.0.0	32.0.0.0	NA
cgg	Bacteria	0372	0.6.0.0.0.0.0.0	NA	31	NA	NA	NA	90	32.1.0.2	32.1.0.2	0.6.0.0.2.0.1.0	0.6.0.0.2.0.1.0	0.2.0.0.0	0.2.0.0.0	0.2.0.0.0	NA	0.2.0.0.0	NA	NA	NA	NA	0.2.0.0.0	NA	0.2.0.0.0	NA	NA	32.1.0.2	32.1.0.2	NA	32.1.0.2	32.1.0.2	NA	NA	32.1.0.2	NA	32.1.0.2	NA	32.1.0.2	32.1.0.2	NA	NA	NA	32.1.0.2	32.1.0.2	NA	NA	32.1.0.2	32.1.0.2
cgi	Fungi	0373	0.1.2	0.1.2	31	NA	0.1.2	91	NA	32.1.0.0.0	32.1.0.0.0	NA	NA	0.1.2	0.1.2	NA	NA	NA	NA	0.1.2	0.1.2	NA	0.1.2	NA	0.1.2	0.1.2	NA	32.1.0.0.0	32.1.0.0.0	NA	32.1.0.0.0	32.1.0.0.0	NA	NA	32.1.0.0.0	NA	32.1.0.0.0	NA	32.1.0.0.0	32.1.0.0.0	NA	NA	NA	32.1.0.0.0	32.1.0.0.0	NA	NA	NA	32.1.0.0.0
cgj	Bacteria	0358	0.6.0.0.0.0.0.0	NA	31	NA	NA	NA	90	32.1.0.2	32.1.0.2	0.6.0.0.2.0.1.0	0.6.0.0.2.0.1.0	0.2.0.0.0	0.2.0.0.0	0.2.0.0.0	NA	0.2.0.0.0	NA	NA	NA	NA	0.2.0.0.0	NA	0.2.0.0.0	NA	NA	32.1.0.2	32.1.0.2	NA	32.1.0.2	32.1.0.2	NA	NA	32.1.0.2	NA	32.1.0.2	NA	32.1.0.2	32.1.0.2	NA	NA	NA	32.1.0.2	32.1.0.2	NA	NA	32.1.0.2	32.1.0.2
cgl	Bacteria	0358	0.6.0.0.0.0.0.0	NA	31	NA	NA	NA	90	32.1.0.2	32.1.0.2	0.6.0.0.2.0.1.0	0.6.0.0.2.0.1.0	0.2.0.0.0	0.2.0.0.0	0.2.0.0.0	NA	0.2.0.0.0	NA	NA	NA	NA	0.2.0.0.0	NA	0.2.0.0.0	NA	NA	32.1.0.2	32.1.0.2	NA	32.1.0.2	32.1.0.2	NA	NA	32.1.0.2	NA	32.1.0.2	NA	32.1.0.2	32.1.0.2	NA	NA	NA	32.1.0.2	32.1.0.2	NA	NA	32.1.0.2	32.1.0.2
cgm	Bacteria	0358	0.6.0.0.0.0.0.0	NA	31	NA	NA	NA	90	32.1.0.2	32.1.0.2	0.6.0.0.2.0.1.0	0.6.0.0.2.0.1.0	0.2.0.0.0	0.2.0.0.0	0.2.0.0.0	NA	0.2.0.0.0	NA	NA	NA	NA	0.2.0.0.0	NA	0.2.0.0.0	NA	NA	32.1.0.2	32.1.0.2	NA	32.1.0.2	32.1.0.2	NA	NA	32.1.0.2	NA	32.1.0.2	NA	32.1.0.2	32.1.0.2	NA	NA	NA	32.1.0.2	32.1.0.2	NA	NA	32.1.0.2	32.1.0.2
cgn	Bacteria	0374	0.6.0.0.0.0.0	NA	31	NA	0.2.1.0.0.0	91	NA	32.1.0.2.0.0	32.1.0.2.0.0	NA	NA	0.2.0.0.0.0.1	0.2.0.0.0.0.1	NA	NA	NA	NA	NA	NA	NA	NA	NA	NA	NA	NA	NA	NA	NA	32.1.0.2.0.0	32.1.0.2.0.0	NA	NA	32.1.0.2.0.0	NA	32.1.0.2.0.0	NA	32.1.0.2.0.0	32.1.0.2.0.0	NA	NA	NA	32.1.0.2.0.0	32.1.0.2.0.0	NA	NA	32.1.0.2.0.0	32.1.0.2.0.0
cgo	Bacteria	0375	NA	NA	31	NA	NA	91	NA	32.1.0.2.0.0.0	32.1.0.2.0.0.0	0.6.0.0.2.0.1	0.6.0.0.2.0.1	NA	NA	NA	NA	NA	NA	NA	NA	NA	0.2.0.0.0.0.0	NA	0.2.0.0.0.0.0	NA	NA	32.0.0.1.0.1.0.1	32.0.0.1.0.1.0.1	NA	32.1.0.2.0.0.0	32.1.0.2.0.0.0	NA	NA	32.1.0.2.0.0.0	NA	32.1.0.2.0.0.0	NA	32.1.0.2.0.0.0	32.1.0.2.0.0.0	0.6.0.0.2.0.1	0.6.0.0.2.0.1	NA	32.1.0.2.0.0.0	32.1.0.2.0.0.0	NA	NA	32.1.0.2.0.0.0	32.1.0.2.0.0.0
cgq	Bacteria	0358	0.6.0.0.0.0.0.0	NA	31	NA	NA	NA	90	32.1.0.2	32.1.0.2	0.6.0.0.2.0.1.0	0.6.0.0.2.0.1.0	0.2.0.0.0	0.2.0.0.0	0.2.0.0.0	NA	0.2.0.0.0	NA	NA	NA	NA	0.2.0.0.0	NA	0.2.0.0.0	NA	NA	32.1.0.2	32.1.0.2	NA	32.1.0.2	32.1.0.2	NA	NA	32.1.0.2	NA	32.1.0.2	NA	32.1.0.2	32.1.0.2	NA	NA	NA	32.1.0.2	32.1.0.2	NA	NA	32.1.0.2	32.1.0.2
cgr	Fungi	0376	0.1	0.1	31	NA	0.1	91	NA	32.1.0.2	32.1.0.2	NA	NA	0.1	0.1	NA	0.1	NA	0.1	0.1	0.1	NA	0.1	NA	0.1	0.1	NA	32.1.0.2	32.1.0.2	NA	32.1.0.2	32.1.0.2	NA	NA	32.1.0.2	NA	32.1.0.2	NA	32.1.0.2	32.1.0.2	NA	NA	NA	32.1.0.2	32.1.0.2	NA	NA	32.1.0.2	32.1.0.2
cgra	Bacteria	0306	NA	NA	31	NA	NA	91	NA	32.1.0.2.0.0.0.0	32.1.0.2.0.0.0.0	NA	NA	NA	NA	NA	NA	NA	NA	NA	NA	NA	NA	NA	NA	NA	NA	32.0.0.1.0.1.0.1	32.0.0.1.0.1.0.1	NA	32.1.0.2.0.0.0.0	32.1.0.2.0.0.0.0	NA	NA	32.1.0.2.0.0.0.0	NA	32.1.0.2.0.0.0.0	NA	32.1.0.2.0.0.0.0	32.1.0.2.0.0.0.0	0.6.0.0.2.0.0	0.6.0.0.2.0.0	0.6.0.0.2.0.0	32.1.0.2.0.0.0.0	32.1.0.2.0.0.0.0	NA	NA	NA	32.1.0.2.0.0.0.0
cgs	Bacteria	0372	0.6.0.0.0.0.0.0	NA	31	NA	NA	NA	90	32.1.0.2	32.1.0.2	0.6.0.0.2.0.1.0	0.6.0.0.2.0.1.0	0.2.0.0.0	0.2.0.0.0	0.2.0.0.0	NA	0.2.0.0.0	NA	NA	NA	NA	0.2.0.0.0	NA	0.2.0.0.0	NA	NA	32.1.0.2	32.1.0.2	NA	32.1.0.2	32.1.0.2	NA	NA	32.1.0.2	NA	32.1.0.2	NA	32.1.0.2	32.1.0.2	NA	NA	NA	32.1.0.2	32.1.0.2	NA	NA	32.1.0.2	32.1.0.2
cgt	Bacteria	0372	0.6.0.0.0.0.0.0	NA	31	NA	NA	NA	90	32.1.0.2	32.1.0.2	0.6.0.0.2.0.1.0	0.6.0.0.2.0.1.0	0.2.0.0.0	0.2.0.0.0	0.2.0.0.0	NA	0.2.0.0.0	NA	NA	NA	NA	0.2.0.0.0	NA	0.2.0.0.0	NA	NA	32.1.0.2	32.1.0.2	NA	32.1.0.2	32.1.0.2	NA	NA	32.1.0.2	NA	32.1.0.2	NA	32.1.0.2	32.1.0.2	NA	NA	NA	32.1.0.2	32.1.0.2	NA	NA	32.1.0.2	32.1.0.2
cgu	Bacteria	0358	0.6.0.0.0.0.0.0	NA	31	NA	NA	NA	90	32.1.0.2	32.1.0.2	0.6.0.0.2.0.1.0	0.6.0.0.2.0.1.0	0.2.0.0.0	0.2.0.0.0	0.2.0.0.0	NA	0.2.0.0.0	NA	NA	NA	NA	0.2.0.0.0	NA	0.2.0.0.0	NA	NA	32.1.0.2	32.1.0.2	NA	32.1.0.2	32.1.0.2	NA	NA	32.1.0.2	NA	32.1.0.2	NA	32.1.0.2	32.1.0.2	NA	NA	NA	32.1.0.2	32.1.0.2	NA	NA	32.1.0.2	32.1.0.2
cgx	Bacteria	0358	0.6.0.0.0.0.0.0	NA	31	NA	NA	NA	90	32.1.0.2	32.1.0.2	0.6.0.0.2.0.1.0	0.6.0.0.2.0.1.0	0.2.0.0.0	0.2.0.0.0	0.2.0.0.0	NA	0.2.0.0.0	NA	NA	NA	NA	0.2.0.0.0	NA	0.2.0.0.0	NA	NA	32.1.0.2	32.1.0.2	NA	32.1.0.2	32.1.0.2	NA	NA	32.1.0.2	NA	32.1.0.2	NA	32.1.0.2	32.1.0.2	NA	NA	NA	32.1.0.2	32.1.0.2	NA	NA	32.1.0.2	32.1.0.2
cgy	Bacteria	0377	0.6.0.0.0.0.0.0	NA	31	NA	NA	NA	90	32.1.0.2.0.0	32.1.0.2.0.0	0.6.0.0.2.0.1.0	0.6.0.0.2.0.1.0	NA	NA	0.2.0.0.0.1	NA	0.2.0.0.0.1	NA	NA	NA	NA	0.2.0.0.0.1	NA	0.2.0.0.0.1	NA	NA	NA	NA	NA	32.1.0.2.0.0	32.1.0.2.0.0	NA	NA	32.1.0.2.0.0	NA	32.1.0.2.0.0	NA	32.1.0.2.0.0	32.1.0.2.0.0	NA	NA	NA	32.1.0.2.0.0	32.1.0.2.0.0	NA	NA	32.1.0.2.0.0	32.1.0.2.0.0
cha	Bacteria	0306	NA	NA	31	NA	NA	91	NA	32.1.0.2.0.0.0.0	32.1.0.2.0.0.0.0	NA	NA	NA	NA	NA	NA	NA	NA	NA	NA	NA	NA	NA	NA	NA	NA	32.0.0.1.0.1.0.1	32.0.0.1.0.1.0.1	NA	32.1.0.2.0.0.0.0	32.1.0.2.0.0.0.0	NA	NA	32.1.0.2.0.0.0.0	NA	32.1.0.2.0.0.0.0	NA	32.1.0.2.0.0.0.0	32.1.0.2.0.0.0.0	0.6.0.0.2.0.0	0.6.0.0.2.0.0	0.6.0.0.2.0.0	32.1.0.2.0.0.0.0	32.1.0.2.0.0.0.0	NA	NA	NA	32.1.0.2.0.0.0.0
chb	Bacteria	0299	0.6.0.0.0.0.0	NA	31	NA	NA	NA	90	32.0.0.1.0.1.1.0.1.0	32.0.0.1.0.1.1.0.1.0	NA	NA	NA	NA	NA	NA	NA	NA	NA	NA	NA	NA	NA	NA	NA	NA	NA	NA	NA	32.0.0.1.0.1.1.0.1.0	32.0.0.1.0.1.1.0.1.0	NA	NA	32.0.0.1.0.1.1.0.1.0	NA	32.0.0.1.0.1.1.0.1.0	NA	32.0.0.1.0.1.1.0.1.0	32.0.0.1.0.1.1.0.1.0	NA	NA	NA	32.0.0.1.0.1.1.0.1.0	32.0.0.1.0.1.1.0.1.0	NA	NA	32.0.0.1.0.1.1.0.1.0	NA
chc	Bacteria	0299	0.6.0.0.0.0.0	NA	31	NA	NA	NA	90	32.0.0.1.0.1.1.0.1.0	32.0.0.1.0.1.1.0.1.0	NA	NA	NA	NA	NA	NA	NA	NA	NA	NA	NA	NA	NA	NA	NA	NA	NA	NA	NA	32.0.0.1.0.1.1.0.1.0	32.0.0.1.0.1.1.0.1.0	NA	NA	32.0.0.1.0.1.1.0.1.0	NA	32.0.0.1.0.1.1.0.1.0	NA	32.0.0.1.0.1.1.0.1.0	32.0.0.1.0.1.1.0.1.0	NA	NA	NA	32.0.0.1.0.1.1.0.1.0	32.0.0.1.0.1.1.0.1.0	NA	NA	32.0.0.1.0.1.1.0.1.0	NA
chd	Bacteria	0152	NA	NA	31	NA	NA	NA	90	32.1.0.2.0.0.0.0	32.1.0.2.0.0.0.0	0.6.0.0.2	0.6.0.0.2	NA	NA	NA	NA	NA	NA	NA	NA	NA	0.2.0.0.0.0.0	NA	0.2.0.0.0.0.0	NA	NA	NA	NA	NA	32.1.0.2.0.0.0.0	32.1.0.2.0.0.0.0	NA	NA	32.1.0.2.0.0.0.0	NA	32.1.0.2.0.0.0.0	NA	32.1.0.2.0.0.0.0	32.1.0.2.0.0.0.0	0.6.0.0.2	0.6.0.0.2	0.6.0.0.2	32.1.0.2.0.0.0.0	32.1.0.2.0.0.0.0	NA	NA	NA	32.1.0.2.0.0.0.0
che	Bacteria	0378	0.6.0.0.0.0.0	NA	NA	NA	0.2.1.0.0.0	NA	NA	32.1.0.2.0.0.0.0.0	32.1.0.2.0.0.0.0.0	NA	NA	NA	NA	NA	NA	NA	NA	NA	NA	NA	NA	NA	NA	NA	NA	NA	NA	NA	32.1.0.2.0.0.0.0.0	32.1.0.2.0.0.0.0.0	NA	NA	32.1.0.2.0.0.0.0.0	NA	32.1.0.2.0.0.0.0.0	NA	NA	NA	NA	NA	NA	32.1.0.2.0.0.0.0.0	32.1.0.2.0.0.0.0.0	NA	NA	NA	32.1.0.2.0.0.0.0.0
chel	Bacteria	0379	0.6.0.0.0.0.0	NA	31	NA	0.2.1.0.0.0	91	NA	32.2.0.0	32.2.0.0	NA	NA	0.2.0.0.0	0.2.0.0.0	0.2.0.0.0	NA	0.2.0.0.0	NA	NA	NA	NA	0.2.0.0.0	NA	0.2.0.0.0	NA	NA	32.2.0.0	32.2.0.0	NA	32.2.0.0	32.2.0.0	NA	NA	32.2.0.0	32.2.0.0	32.2.0.0	32.2.0.0	32.2.0.0	32.2.0.0	NA	NA	NA	32.2.0.0	32.2.0.0	NA	NA	32.2.0.0	32.2.0.0
chi	Bacteria	0299	0.6.0.0.0.0.0	NA	31	NA	NA	NA	90	32.0.0.1.0.1.1.0.1.0	32.0.0.1.0.1.1.0.1.0	NA	NA	NA	NA	NA	NA	NA	NA	NA	NA	NA	NA	NA	NA	NA	NA	NA	NA	NA	32.0.0.1.0.1.1.0.1.0	32.0.0.1.0.1.1.0.1.0	NA	NA	32.0.0.1.0.1.1.0.1.0	NA	32.0.0.1.0.1.1.0.1.0	NA	32.0.0.1.0.1.1.0.1.0	32.0.0.1.0.1.1.0.1.0	NA	NA	NA	32.0.0.1.0.1.1.0.1.0	32.0.0.1.0.1.1.0.1.0	NA	NA	32.0.0.1.0.1.1.0.1.0	NA
chl	Bacteria	0380	0.6.0.0	NA	31	NA	0.2.1.0.0.0	NA	90	NA	NA	0.6.0.0	0.6.0.0	0.2.0.0.0.0	0.2.0.0.0.0	NA	NA	NA	NA	NA	NA	NA	0.2.0.0.0.0	NA	0.2.0.0.0.0	NA	NA	NA	NA	NA	32.1.0.1.0.1.0.0	32.1.0.1.0.1.0.0	NA	NA	32.1.0.1.0.1.0.0	NA	32.1.0.1.0.1.0.0	NA	NA	NA	0.6.0.0	0.6.0.0	0.6.0.0	32.1.0.1.0.1.0.0	32.1.0.1.0.1.0.0	NA	NA	32.1.0.1.0.1.0.0	32.1.0.1.0.1.0.0
chm	Bacteria	0381	0.6.0.0.0.0.0.0	NA	31	NA	0.2.1.0.0.0	NA	90	32.1.0.2	32.1.0.2	0.6.0.0.2.0.1	0.6.0.0.2.0.1	0.2.0.0.0	0.2.0.0.0	0.2.0.0.0	NA	0.2.0.0.0	NA	NA	NA	NA	0.2.0.0.0	NA	0.2.0.0.0	NA	NA	32.1.0.2	32.1.0.2	NA	32.1.0.2	32.1.0.2	NA	NA	32.1.0.2	NA	32.1.0.2	NA	32.1.0.2	32.1.0.2	0.6.0.0.2.0.1	0.6.0.0.2.0.1	NA	32.1.0.2	32.1.0.2	NA	NA	32.1.0.2	32.1.0.2
chn	Bacteria	0382	0.6.0.0.0.0.0.0	NA	31	NA	NA	NA	90	32.1.0.2	32.1.0.2	0.6.0.0.2.0.1.0	0.6.0.0.2.0.1.0	0.2.0.0.0.2	0.2.0.0.0.2	0.2.0.0.0.2	NA	0.2.0.0.0.2	NA	NA	NA	NA	NA	NA	NA	NA	NA	32.1.0.2	32.1.0.2	NA	32.1.0.2	32.1.0.2	NA	NA	32.1.0.2	NA	32.1.0.2	NA	32.1.0.2	32.1.0.2	NA	NA	NA	32.1.0.2	32.1.0.2	NA	NA	32.1.0.2	32.1.0.2
cho	Protists	0383	NA	NA	31	NA	0.2.1.0.0.0	NA	NA	32.0.0.1.0.1.1.0.1.0	32.0.0.1.0.1.1.0.1.0	NA	NA	NA	NA	NA	NA	NA	NA	NA	NA	NA	0.2.0.0.0.0.0	NA	0.2.0.0.0.0.0	NA	NA	32.0.0.1.0.1.0.1	32.0.0.1.0.1.0.1	NA	32.0.0.1.0.1.1.0.1.0	32.0.0.1.0.1.1.0.1.0	NA	NA	32.0.0.1.0.1.1.0.1.0	NA	32.0.0.1.0.1.1.0.1.0	NA	32.0.0.1.0.1.1.0.1.0	32.0.0.1.0.1.1.0.1.0	NA	NA	NA	32.0.0.1.0.1.1.0.1.0	32.0.0.1.0.1.1.0.1.0	NA	NA	32.0.0.1.0.1.1.0.1.0	NA
chp	Bacteria	0299	0.6.0.0.0.0.0	NA	31	NA	NA	NA	90	32.0.0.1.0.1.1.0.1.0	32.0.0.1.0.1.1.0.1.0	NA	NA	NA	NA	NA	NA	NA	NA	NA	NA	NA	NA	NA	NA	NA	NA	NA	NA	NA	32.0.0.1.0.1.1.0.1.0	32.0.0.1.0.1.1.0.1.0	NA	NA	32.0.0.1.0.1.1.0.1.0	NA	32.0.0.1.0.1.1.0.1.0	NA	32.0.0.1.0.1.1.0.1.0	32.0.0.1.0.1.1.0.1.0	NA	NA	NA	32.0.0.1.0.1.1.0.1.0	32.0.0.1.0.1.1.0.1.0	NA	NA	32.0.0.1.0.1.1.0.1.0	NA
chq	Bacteria	0384	0.6.0.0.0.0.0	NA	31	NA	0.2.1.0.0.0	NA	90	32.1.0.2.0.0.0	32.1.0.2.0.0.0	NA	NA	0.2.0.0.0.0	0.2.0.0.0.0	NA	NA	NA	NA	NA	NA	NA	0.2.0.0.0.0	NA	0.2.0.0.0.0	NA	NA	32.0.0.1.0.1.0.1	32.0.0.1.0.1.0.1	NA	32.1.0.2.0.0.0	32.1.0.2.0.0.0	NA	NA	32.1.0.2.0.0.0	NA	32.1.0.2.0.0.0	NA	32.1.0.2.0.0.0	32.1.0.2.0.0.0	NA	NA	NA	32.1.0.2.0.0.0	32.1.0.2.0.0.0	NA	NA	32.1.0.2.0.0.0	32.1.0.2.0.0.0
chr	Bacteria	0299	0.6.0.0.0.0.0	NA	31	NA	NA	NA	90	32.0.0.1.0.1.1.0.1.0	32.0.0.1.0.1.1.0.1.0	NA	NA	NA	NA	NA	NA	NA	NA	NA	NA	NA	NA	NA	NA	NA	NA	NA	NA	NA	32.0.0.1.0.1.1.0.1.0	32.0.0.1.0.1.1.0.1.0	NA	NA	32.0.0.1.0.1.1.0.1.0	NA	32.0.0.1.0.1.1.0.1.0	NA	32.0.0.1.0.1.1.0.1.0	32.0.0.1.0.1.1.0.1.0	NA	NA	NA	32.0.0.1.0.1.1.0.1.0	32.0.0.1.0.1.1.0.1.0	NA	NA	32.0.0.1.0.1.1.0.1.0	NA
chs	Bacteria	0299	0.6.0.0.0.0.0	NA	31	NA	NA	NA	90	32.0.0.1.0.1.1.0.1.0	32.0.0.1.0.1.1.0.1.0	NA	NA	NA	NA	NA	NA	NA	NA	NA	NA	NA	NA	NA	NA	NA	NA	NA	NA	NA	32.0.0.1.0.1.1.0.1.0	32.0.0.1.0.1.1.0.1.0	NA	NA	32.0.0.1.0.1.1.0.1.0	NA	32.0.0.1.0.1.1.0.1.0	NA	32.0.0.1.0.1.1.0.1.0	32.0.0.1.0.1.1.0.1.0	NA	NA	NA	32.0.0.1.0.1.1.0.1.0	32.0.0.1.0.1.1.0.1.0	NA	NA	32.0.0.1.0.1.1.0.1.0	NA
cht	Bacteria	0299	0.6.0.0.0.0.0	NA	31	NA	NA	NA	90	32.0.0.1.0.1.1.0.1.0	32.0.0.1.0.1.1.0.1.0	NA	NA	NA	NA	NA	NA	NA	NA	NA	NA	NA	NA	NA	NA	NA	NA	NA	NA	NA	32.0.0.1.0.1.1.0.1.0	32.0.0.1.0.1.1.0.1.0	NA	NA	32.0.0.1.0.1.1.0.1.0	NA	32.0.0.1.0.1.1.0.1.0	NA	32.0.0.1.0.1.1.0.1.0	32.0.0.1.0.1.1.0.1.0	NA	NA	NA	32.0.0.1.0.1.1.0.1.0	32.0.0.1.0.1.1.0.1.0	NA	NA	32.0.0.1.0.1.1.0.1.0	NA
chu	Bacteria	0385	0.6.0.0.0.0.0	NA	31	NA	0.2.1.0.0.0	NA	NA	32.1.0.1	32.1.0.1	NA	NA	0.2.0.0.0.0	0.2.0.0.0.0	NA	NA	NA	NA	NA	NA	NA	0.2.0.0.0.0	NA	0.2.0.0.0.0	NA	NA	32.1.0.1	32.1.0.1	NA	32.1.0.1	32.1.0.1	32.1.0.1	NA	32.1.0.1	NA	32.1.0.1	NA	32.1.0.1	32.1.0.1	NA	NA	NA	32.1.0.1	32.1.0.1	NA	NA	32.1.0.1	32.1.0.1
chx	Animals	0048	0.6.0.0.0.0.0	NA	31	NA	0.2.1.0.0.0	NA	90	32.0.0.0	32.0.0.0	0.6.0.0.2.0.1.0	0.6.0.0.2.0.1.0	0.1.0	0.1.0	NA	0.1.0	NA	0.1.0	0.1.0	0.1.0	NA	0.1.0	NA	0.1.0	NA	NA	32.0.0.0	32.0.0.0	NA	32.0.0.0	32.0.0.0	NA	NA	32.0.0.0	NA	32.0.0.0	NA	32.0.0.0	32.0.0.0	NA	NA	NA	32.0.0.0	32.0.0.0	32.0.0.0	32.0.0.0	32.0.0.0	NA
chy	Bacteria	0386	NA	NA	31	0.2.2.0.0	0.2.2.0.0	NA	NA	32.1.0.1.0.0.0	32.1.0.1.0.0.0	NA	NA	NA	NA	NA	NA	NA	NA	NA	NA	NA	0.2.0.0.0.0.0	NA	0.2.0.0.0.0.0	NA	NA	NA	NA	NA	32.1.0.1.0.0.0	32.1.0.1.0.0.0	NA	NA	32.1.0.1.0.0.0	NA	32.1.0.1.0.0.0	NA	32.1.0.1.0.0.0	32.1.0.1.0.0.0	NA	NA	0.6.0.0.2.0.0.1	32.1.0.1.0.0.0	32.1.0.1.0.0.0	NA	NA	NA	32.1.0.1.0.0.0
chz	Bacteria	0387	0.6.0.0.0.0.0	NA	31	NA	0.2.1.0.0.0	91	NA	32.1.0.1.0	32.1.0.1.0	NA	NA	0.2.0.0.0	0.2.0.0.0	0.2.0.0.0	NA	0.2.0.0.0	NA	NA	NA	NA	0.2.0.0.0	NA	0.2.0.0.0	NA	NA	32.1.0.1.0	32.1.0.1.0	NA	32.1.0.1.0	32.1.0.1.0	NA	NA	32.1.0.1.0	NA	32.1.0.1.0	NA	32.1.0.1.0	32.1.0.1.0	NA	NA	NA	32.1.0.1.0	32.1.0.1.0	NA	NA	32.1.0.1.0	32.1.0.1.0
cic	Plants	0093	0.0.0	0.0.0	31	NA	0.0.0	91	NA	32.1.0	32.1.0	0.6.0.0.2.0.1.0	0.6.0.0.2.0.1.0	0.0.0	0.0.0	NA	NA	NA	NA	NA	NA	NA	0.0.0	NA	0.0.0	0.0.0	NA	32.1.0	32.1.0	NA	32.1.0	32.1.0	32.1.0	NA	32.1.0	NA	32.1.0	NA	32.1.0	32.1.0	NA	NA	NA	32.1.0	32.1.0	NA	NA	32.1.0	32.1.0
cid	Bacteria	0388	0.6.0.0.0.0.0	NA	31	NA	0.2.1.0.0.0	91	NA	32.1.0.1.0.0	32.1.0.1.0.0	0.6.0.0.2.0.1.0	0.6.0.0.2.0.1.0	0.2.0.0.0	0.2.0.0.0	0.2.0.0.0	NA	0.2.0.0.0	NA	NA	NA	NA	0.2.0.0.0	NA	0.2.0.0.0	NA	NA	32.1.0.1.0.0	32.1.0.1.0.0	NA	32.1.0.1.0.0	32.1.0.1.0.0	NA	NA	32.1.0.1.0.0	NA	32.1.0.1.0.0	NA	32.1.0.1.0.0	32.1.0.1.0.0	NA	NA	NA	32.1.0.1.0.0	32.1.0.1.0.0	NA	NA	NA	32.1.0.1.0.0
cii	Bacteria	0389	0.6.0.0.0.0.0.0	NA	31	NA	NA	NA	90	32.1.0.2	32.1.0.2	0.6.0.0.2.0.1.0	0.6.0.0.2.0.1.0	NA	NA	0.2.0.0.0.1.0	NA	0.2.0.0.0.1.0	NA	NA	NA	NA	NA	NA	NA	NA	NA	32.1.0.2	32.1.0.2	NA	32.1.0.2	32.1.0.2	NA	NA	32.1.0.2	NA	32.1.0.2	NA	32.1.0.2	32.1.0.2	NA	NA	NA	32.1.0.2	32.1.0.2	NA	NA	32.1.0.2	32.1.0.2
cij	Bacteria	0390	0.6.0.0.0.0.0	NA	31	NA	0.2.1.0.0.0	91	NA	32.0.0.1.0.1.1.0.1.0	32.0.0.1.0.1.1.0.1.0	NA	NA	0.2.0.0.0	0.2.0.0.0	0.2.0.0.0	NA	0.2.0.0.0	NA	NA	NA	NA	0.2.0.0.0	NA	0.2.0.0.0	NA	NA	NA	NA	NA	32.0.0.1.0.1.1.0.1.0	32.0.0.1.0.1.1.0.1.0	NA	NA	32.0.0.1.0.1.1.0.1.0	NA	32.0.0.1.0.1.1.0.1.0	NA	32.0.0.1.0.1.1.0.1.0	32.0.0.1.0.1.1.0.1.0	NA	NA	0.6.0.0.2.0.0.1	32.0.0.1.0.1.1.0.1.0	32.0.0.1.0.1.1.0.1.0	NA	NA	32.0.0.1.0.1.1.0.1.0	NA
cim	Fungi	0022	0.1	0.1	31	NA	0.1	91	NA	32.1.0.0.0	32.1.0.0.0	NA	NA	0.1	0.1	NA	0.1	NA	0.1	0.1	0.1	NA	0.1	NA	0.1	0.1	NA	32.1.0.0.0	32.1.0.0.0	NA	32.1.0.0.0	32.1.0.0.0	NA	NA	32.1.0.0.0	NA	32.1.0.0.0	NA	32.1.0.0.0	32.1.0.0.0	NA	NA	NA	32.1.0.0.0	32.1.0.0.0	NA	NA	NA	32.1.0.0.0
cin	Animals	0391	0.6.0.0.0.0.0	NA	31	NA	0.2.1.0.0.0	NA	90	32.0.0.0.0.0	32.0.0.0.0.0	0.6.0.0.2.0.1.0	0.6.0.0.2.0.1.0	0.2.0.0.0.0	0.2.0.0.0.0	NA	NA	NA	NA	NA	NA	NA	0.2.0.0.0.0	NA	0.2.0.0.0.0	NA	NA	32.0.0.0.0.0	32.0.0.0.0.0	NA	32.0.0.0.0.0	32.0.0.0.0.0	NA	NA	32.0.0.0.0.0	NA	32.0.0.0.0.0	NA	32.0.0.0.0.0	32.0.0.0.0.0	NA	NA	NA	32.0.0.0.0.0	32.0.0.0.0.0	NA	NA	32.0.0.0.0.0	NA
cis	Bacteria	0306	NA	NA	31	NA	NA	91	NA	32.1.0.2.0.0.0.0	32.1.0.2.0.0.0.0	NA	NA	NA	NA	NA	NA	NA	NA	NA	NA	NA	NA	NA	NA	NA	NA	32.0.0.1.0.1.0.1	32.0.0.1.0.1.0.1	NA	32.1.0.2.0.0.0.0	32.1.0.2.0.0.0.0	NA	NA	32.1.0.2.0.0.0.0	NA	32.1.0.2.0.0.0.0	NA	32.1.0.2.0.0.0.0	32.1.0.2.0.0.0.0	0.6.0.0.2.0.0	0.6.0.0.2.0.0	0.6.0.0.2.0.0	32.1.0.2.0.0.0.0	32.1.0.2.0.0.0.0	NA	NA	NA	32.1.0.2.0.0.0.0
cit	Plants	0093	0.0.0	0.0.0	31	NA	0.0.0	91	NA	32.1.0	32.1.0	0.6.0.0.2.0.1.0	0.6.0.0.2.0.1.0	0.0.0	0.0.0	NA	NA	NA	NA	NA	NA	NA	0.0.0	NA	0.0.0	0.0.0	NA	32.1.0	32.1.0	NA	32.1.0	32.1.0	32.1.0	NA	32.1.0	NA	32.1.0	NA	32.1.0	32.1.0	NA	NA	NA	32.1.0	32.1.0	NA	NA	32.1.0	32.1.0
cja	Bacteria	0392	0.6.0.0.0.0.0	NA	31	NA	0.2.1.0.0.0	NA	NA	32.1.0.2.0.0.0.0	32.1.0.2.0.0.0.0	NA	NA	NA	NA	NA	NA	NA	NA	NA	NA	NA	0.2.0.0.0.0.0	NA	0.2.0.0.0.0.0	NA	NA	32.0.0.1.0.1.0	32.0.0.1.0.1.0	NA	32.1.0.2.0.0.0.0	32.1.0.2.0.0.0.0	NA	NA	32.1.0.2.0.0.0.0	NA	32.1.0.2.0.0.0.0	NA	32.1.0.2.0.0.0.0	32.1.0.2.0.0.0.0	NA	NA	NA	32.1.0.2.0.0.0.0	32.1.0.2.0.0.0.0	NA	NA	NA	32.1.0.2.0.0.0.0
cjb	Bacteria	0337	NA	NA	31	NA	0.2.1.0.0.0	91	NA	32.1.0.2.0.0.0.0	32.1.0.2.0.0.0.0	0.6.0.0.2.0	0.6.0.0.2.0	NA	NA	NA	NA	NA	NA	NA	NA	NA	NA	NA	NA	NA	NA	32.0.0.1.0.1.0.1	32.0.0.1.0.1.0.1	NA	32.1.0.2.0.0.0.0	32.1.0.2.0.0.0.0	NA	NA	32.1.0.2.0.0.0.0	NA	32.1.0.2.0.0.0.0	NA	32.1.0.2.0.0.0.0	32.1.0.2.0.0.0.0	0.6.0.0.2.0	0.6.0.0.2.0	0.6.0.0.2.0	32.1.0.2.0.0.0.0	32.1.0.2.0.0.0.0	NA	NA	NA	32.1.0.2.0.0.0.0
cjc	Animals	0048	0.6.0.0.0.0.0	NA	31	NA	0.2.1.0.0.0	NA	90	32.0.0.0	32.0.0.0	0.6.0.0.2.0.1.0	0.6.0.0.2.0.1.0	0.1.0	0.1.0	NA	0.1.0	NA	0.1.0	0.1.0	0.1.0	NA	0.1.0	NA	0.1.0	NA	NA	32.0.0.0	32.0.0.0	NA	32.0.0.0	32.0.0.0	NA	NA	32.0.0.0	NA	32.0.0.0	NA	32.0.0.0	32.0.0.0	NA	NA	NA	32.0.0.0	32.0.0.0	32.0.0.0	32.0.0.0	32.0.0.0	NA
cjd	Bacteria	0393	NA	NA	31	NA	0.2.1.0.0.0	91	NA	32.1.0.2.0.0.0.0	32.1.0.2.0.0.0.0	0.6.0.0.2.0	0.6.0.0.2.0	NA	NA	NA	NA	NA	NA	NA	NA	NA	NA	NA	NA	NA	NA	32.0.0.1.0.1.0.1	32.0.0.1.0.1.0.1	NA	32.1.0.2.0.0.0.0	32.1.0.2.0.0.0.0	NA	NA	32.1.0.2.0.0.0.0	NA	32.1.0.2.0.0.0.0	NA	32.1.0.2.0.0.0.0	32.1.0.2.0.0.0.0	0.6.0.0.2.0	0.6.0.0.2.0	0.6.0.0.2.0	32.1.0.2.0.0.0.0	32.1.0.2.0.0.0.0	NA	NA	NA	32.1.0.2.0.0.0.0
cje	Bacteria	0337	NA	NA	31	NA	0.2.1.0.0.0	91	NA	32.1.0.2.0.0.0.0	32.1.0.2.0.0.0.0	0.6.0.0.2.0	0.6.0.0.2.0	NA	NA	NA	NA	NA	NA	NA	NA	NA	NA	NA	NA	NA	NA	32.0.0.1.0.1.0.1	32.0.0.1.0.1.0.1	NA	32.1.0.2.0.0.0.0	32.1.0.2.0.0.0.0	NA	NA	32.1.0.2.0.0.0.0	NA	32.1.0.2.0.0.0.0	NA	32.1.0.2.0.0.0.0	32.1.0.2.0.0.0.0	0.6.0.0.2.0	0.6.0.0.2.0	0.6.0.0.2.0	32.1.0.2.0.0.0.0	32.1.0.2.0.0.0.0	NA	NA	NA	32.1.0.2.0.0.0.0
cjei	Bacteria	0337	NA	NA	31	NA	0.2.1.0.0.0	91	NA	32.1.0.2.0.0.0.0	32.1.0.2.0.0.0.0	0.6.0.0.2.0	0.6.0.0.2.0	NA	NA	NA	NA	NA	NA	NA	NA	NA	NA	NA	NA	NA	NA	32.0.0.1.0.1.0.1	32.0.0.1.0.1.0.1	NA	32.1.0.2.0.0.0.0	32.1.0.2.0.0.0.0	NA	NA	32.1.0.2.0.0.0.0	NA	32.1.0.2.0.0.0.0	NA	32.1.0.2.0.0.0.0	32.1.0.2.0.0.0.0	0.6.0.0.2.0	0.6.0.0.2.0	0.6.0.0.2.0	32.1.0.2.0.0.0.0	32.1.0.2.0.0.0.0	NA	NA	NA	32.1.0.2.0.0.0.0
cjej	Bacteria	0337	NA	NA	31	NA	0.2.1.0.0.0	91	NA	32.1.0.2.0.0.0.0	32.1.0.2.0.0.0.0	0.6.0.0.2.0	0.6.0.0.2.0	NA	NA	NA	NA	NA	NA	NA	NA	NA	NA	NA	NA	NA	NA	32.0.0.1.0.1.0.1	32.0.0.1.0.1.0.1	NA	32.1.0.2.0.0.0.0	32.1.0.2.0.0.0.0	NA	NA	32.1.0.2.0.0.0.0	NA	32.1.0.2.0.0.0.0	NA	32.1.0.2.0.0.0.0	32.1.0.2.0.0.0.0	0.6.0.0.2.0	0.6.0.0.2.0	0.6.0.0.2.0	32.1.0.2.0.0.0.0	32.1.0.2.0.0.0.0	NA	NA	NA	32.1.0.2.0.0.0.0
cjen	Bacteria	0337	NA	NA	31	NA	0.2.1.0.0.0	91	NA	32.1.0.2.0.0.0.0	32.1.0.2.0.0.0.0	0.6.0.0.2.0	0.6.0.0.2.0	NA	NA	NA	NA	NA	NA	NA	NA	NA	NA	NA	NA	NA	NA	32.0.0.1.0.1.0.1	32.0.0.1.0.1.0.1	NA	32.1.0.2.0.0.0.0	32.1.0.2.0.0.0.0	NA	NA	32.1.0.2.0.0.0.0	NA	32.1.0.2.0.0.0.0	NA	32.1.0.2.0.0.0.0	32.1.0.2.0.0.0.0	0.6.0.0.2.0	0.6.0.0.2.0	0.6.0.0.2.0	32.1.0.2.0.0.0.0	32.1.0.2.0.0.0.0	NA	NA	NA	32.1.0.2.0.0.0.0
cjer	Bacteria	0337	NA	NA	31	NA	0.2.1.0.0.0	91	NA	32.1.0.2.0.0.0.0	32.1.0.2.0.0.0.0	0.6.0.0.2.0	0.6.0.0.2.0	NA	NA	NA	NA	NA	NA	NA	NA	NA	NA	NA	NA	NA	NA	32.0.0.1.0.1.0.1	32.0.0.1.0.1.0.1	NA	32.1.0.2.0.0.0.0	32.1.0.2.0.0.0.0	NA	NA	32.1.0.2.0.0.0.0	NA	32.1.0.2.0.0.0.0	NA	32.1.0.2.0.0.0.0	32.1.0.2.0.0.0.0	0.6.0.0.2.0	0.6.0.0.2.0	0.6.0.0.2.0	32.1.0.2.0.0.0.0	32.1.0.2.0.0.0.0	NA	NA	NA	32.1.0.2.0.0.0.0
cjeu	Bacteria	0337	NA	NA	31	NA	0.2.1.0.0.0	91	NA	32.1.0.2.0.0.0.0	32.1.0.2.0.0.0.0	0.6.0.0.2.0	0.6.0.0.2.0	NA	NA	NA	NA	NA	NA	NA	NA	NA	NA	NA	NA	NA	NA	32.0.0.1.0.1.0.1	32.0.0.1.0.1.0.1	NA	32.1.0.2.0.0.0.0	32.1.0.2.0.0.0.0	NA	NA	32.1.0.2.0.0.0.0	NA	32.1.0.2.0.0.0.0	NA	32.1.0.2.0.0.0.0	32.1.0.2.0.0.0.0	0.6.0.0.2.0	0.6.0.0.2.0	0.6.0.0.2.0	32.1.0.2.0.0.0.0	32.1.0.2.0.0.0.0	NA	NA	NA	32.1.0.2.0.0.0.0
cji	Bacteria	0337	NA	NA	31	NA	0.2.1.0.0.0	91	NA	32.1.0.2.0.0.0.0	32.1.0.2.0.0.0.0	0.6.0.0.2.0	0.6.0.0.2.0	NA	NA	NA	NA	NA	NA	NA	NA	NA	NA	NA	NA	NA	NA	32.0.0.1.0.1.0.1	32.0.0.1.0.1.0.1	NA	32.1.0.2.0.0.0.0	32.1.0.2.0.0.0.0	NA	NA	32.1.0.2.0.0.0.0	NA	32.1.0.2.0.0.0.0	NA	32.1.0.2.0.0.0.0	32.1.0.2.0.0.0.0	0.6.0.0.2.0	0.6.0.0.2.0	0.6.0.0.2.0	32.1.0.2.0.0.0.0	32.1.0.2.0.0.0.0	NA	NA	NA	32.1.0.2.0.0.0.0
cjj	Bacteria	0337	NA	NA	31	NA	0.2.1.0.0.0	91	NA	32.1.0.2.0.0.0.0	32.1.0.2.0.0.0.0	0.6.0.0.2.0	0.6.0.0.2.0	NA	NA	NA	NA	NA	NA	NA	NA	NA	NA	NA	NA	NA	NA	32.0.0.1.0.1.0.1	32.0.0.1.0.1.0.1	NA	32.1.0.2.0.0.0.0	32.1.0.2.0.0.0.0	NA	NA	32.1.0.2.0.0.0.0	NA	32.1.0.2.0.0.0.0	NA	32.1.0.2.0.0.0.0	32.1.0.2.0.0.0.0	0.6.0.0.2.0	0.6.0.0.2.0	0.6.0.0.2.0	32.1.0.2.0.0.0.0	32.1.0.2.0.0.0.0	NA	NA	NA	32.1.0.2.0.0.0.0
cjk	Bacteria	0394	0.6.0.0.0.0.0.0	NA	31	NA	NA	NA	90	32.1.0.1.0	32.1.0.1.0	0.6.0.0.2.0.1.0	0.6.0.0.2.0.1.0	NA	NA	0.2.0.0.0.1.0	NA	0.2.0.0.0.1.0	NA	NA	NA	NA	NA	NA	NA	NA	NA	32.1.0.1.0	32.1.0.1.0	NA	32.1.0.1.0	32.1.0.1.0	NA	NA	32.1.0.1.0	NA	32.1.0.1.0	NA	32.1.0.1.0	32.1.0.1.0	NA	NA	NA	32.1.0.1.0	32.1.0.1.0	NA	NA	32.1.0.1.0	32.1.0.1.0
cjl	Bacteria	0337	NA	NA	31	NA	0.2.1.0.0.0	91	NA	32.1.0.2.0.0.0.0	32.1.0.2.0.0.0.0	0.6.0.0.2.0	0.6.0.0.2.0	NA	NA	NA	NA	NA	NA	NA	NA	NA	NA	NA	NA	NA	NA	32.0.0.1.0.1.0.1	32.0.0.1.0.1.0.1	NA	32.1.0.2.0.0.0.0	32.1.0.2.0.0.0.0	NA	NA	32.1.0.2.0.0.0.0	NA	32.1.0.2.0.0.0.0	NA	32.1.0.2.0.0.0.0	32.1.0.2.0.0.0.0	0.6.0.0.2.0	0.6.0.0.2.0	0.6.0.0.2.0	32.1.0.2.0.0.0.0	32.1.0.2.0.0.0.0	NA	NA	NA	32.1.0.2.0.0.0.0
cjm	Bacteria	0337	NA	NA	31	NA	0.2.1.0.0.0	91	NA	32.1.0.2.0.0.0.0	32.1.0.2.0.0.0.0	0.6.0.0.2.0	0.6.0.0.2.0	NA	NA	NA	NA	NA	NA	NA	NA	NA	NA	NA	NA	NA	NA	32.0.0.1.0.1.0.1	32.0.0.1.0.1.0.1	NA	32.1.0.2.0.0.0.0	32.1.0.2.0.0.0.0	NA	NA	32.1.0.2.0.0.0.0	NA	32.1.0.2.0.0.0.0	NA	32.1.0.2.0.0.0.0	32.1.0.2.0.0.0.0	0.6.0.0.2.0	0.6.0.0.2.0	0.6.0.0.2.0	32.1.0.2.0.0.0.0	32.1.0.2.0.0.0.0	NA	NA	NA	32.1.0.2.0.0.0.0
cjn	Bacteria	0337	NA	NA	31	NA	0.2.1.0.0.0	91	NA	32.1.0.2.0.0.0.0	32.1.0.2.0.0.0.0	0.6.0.0.2.0	0.6.0.0.2.0	NA	NA	NA	NA	NA	NA	NA	NA	NA	NA	NA	NA	NA	NA	32.0.0.1.0.1.0.1	32.0.0.1.0.1.0.1	NA	32.1.0.2.0.0.0.0	32.1.0.2.0.0.0.0	NA	NA	32.1.0.2.0.0.0.0	NA	32.1.0.2.0.0.0.0	NA	32.1.0.2.0.0.0.0	32.1.0.2.0.0.0.0	0.6.0.0.2.0	0.6.0.0.2.0	0.6.0.0.2.0	32.1.0.2.0.0.0.0	32.1.0.2.0.0.0.0	NA	NA	NA	32.1.0.2.0.0.0.0
cjp	Bacteria	0337	NA	NA	31	NA	0.2.1.0.0.0	91	NA	32.1.0.2.0.0.0.0	32.1.0.2.0.0.0.0	0.6.0.0.2.0	0.6.0.0.2.0	NA	NA	NA	NA	NA	NA	NA	NA	NA	NA	NA	NA	NA	NA	32.0.0.1.0.1.0.1	32.0.0.1.0.1.0.1	NA	32.1.0.2.0.0.0.0	32.1.0.2.0.0.0.0	NA	NA	32.1.0.2.0.0.0.0	NA	32.1.0.2.0.0.0.0	NA	32.1.0.2.0.0.0.0	32.1.0.2.0.0.0.0	0.6.0.0.2.0	0.6.0.0.2.0	0.6.0.0.2.0	32.1.0.2.0.0.0.0	32.1.0.2.0.0.0.0	NA	NA	NA	32.1.0.2.0.0.0.0
cjq	Bacteria	0337	NA	NA	31	NA	0.2.1.0.0.0	91	NA	32.1.0.2.0.0.0.0	32.1.0.2.0.0.0.0	0.6.0.0.2.0	0.6.0.0.2.0	NA	NA	NA	NA	NA	NA	NA	NA	NA	NA	NA	NA	NA	NA	32.0.0.1.0.1.0.1	32.0.0.1.0.1.0.1	NA	32.1.0.2.0.0.0.0	32.1.0.2.0.0.0.0	NA	NA	32.1.0.2.0.0.0.0	NA	32.1.0.2.0.0.0.0	NA	32.1.0.2.0.0.0.0	32.1.0.2.0.0.0.0	0.6.0.0.2.0	0.6.0.0.2.0	0.6.0.0.2.0	32.1.0.2.0.0.0.0	32.1.0.2.0.0.0.0	NA	NA	NA	32.1.0.2.0.0.0.0
cjr	Bacteria	0337	NA	NA	31	NA	0.2.1.0.0.0	91	NA	32.1.0.2.0.0.0.0	32.1.0.2.0.0.0.0	0.6.0.0.2.0	0.6.0.0.2.0	NA	NA	NA	NA	NA	NA	NA	NA	NA	NA	NA	NA	NA	NA	32.0.0.1.0.1.0.1	32.0.0.1.0.1.0.1	NA	32.1.0.2.0.0.0.0	32.1.0.2.0.0.0.0	NA	NA	32.1.0.2.0.0.0.0	NA	32.1.0.2.0.0.0.0	NA	32.1.0.2.0.0.0.0	32.1.0.2.0.0.0.0	0.6.0.0.2.0	0.6.0.0.2.0	0.6.0.0.2.0	32.1.0.2.0.0.0.0	32.1.0.2.0.0.0.0	NA	NA	NA	32.1.0.2.0.0.0.0
cjs	Bacteria	0337	NA	NA	31	NA	0.2.1.0.0.0	91	NA	32.1.0.2.0.0.0.0	32.1.0.2.0.0.0.0	0.6.0.0.2.0	0.6.0.0.2.0	NA	NA	NA	NA	NA	NA	NA	NA	NA	NA	NA	NA	NA	NA	32.0.0.1.0.1.0.1	32.0.0.1.0.1.0.1	NA	32.1.0.2.0.0.0.0	32.1.0.2.0.0.0.0	NA	NA	32.1.0.2.0.0.0.0	NA	32.1.0.2.0.0.0.0	NA	32.1.0.2.0.0.0.0	32.1.0.2.0.0.0.0	0.6.0.0.2.0	0.6.0.0.2.0	0.6.0.0.2.0	32.1.0.2.0.0.0.0	32.1.0.2.0.0.0.0	NA	NA	NA	32.1.0.2.0.0.0.0
cju	Bacteria	0337	NA	NA	31	NA	0.2.1.0.0.0	91	NA	32.1.0.2.0.0.0.0	32.1.0.2.0.0.0.0	0.6.0.0.2.0	0.6.0.0.2.0	NA	NA	NA	NA	NA	NA	NA	NA	NA	NA	NA	NA	NA	NA	32.0.0.1.0.1.0.1	32.0.0.1.0.1.0.1	NA	32.1.0.2.0.0.0.0	32.1.0.2.0.0.0.0	NA	NA	32.1.0.2.0.0.0.0	NA	32.1.0.2.0.0.0.0	NA	32.1.0.2.0.0.0.0	32.1.0.2.0.0.0.0	0.6.0.0.2.0	0.6.0.0.2.0	0.6.0.0.2.0	32.1.0.2.0.0.0.0	32.1.0.2.0.0.0.0	NA	NA	NA	32.1.0.2.0.0.0.0
cjv	Bacteria	0337	NA	NA	31	NA	0.2.1.0.0.0	91	NA	32.1.0.2.0.0.0.0	32.1.0.2.0.0.0.0	0.6.0.0.2.0	0.6.0.0.2.0	NA	NA	NA	NA	NA	NA	NA	NA	NA	NA	NA	NA	NA	NA	32.0.0.1.0.1.0.1	32.0.0.1.0.1.0.1	NA	32.1.0.2.0.0.0.0	32.1.0.2.0.0.0.0	NA	NA	32.1.0.2.0.0.0.0	NA	32.1.0.2.0.0.0.0	NA	32.1.0.2.0.0.0.0	32.1.0.2.0.0.0.0	0.6.0.0.2.0	0.6.0.0.2.0	0.6.0.0.2.0	32.1.0.2.0.0.0.0	32.1.0.2.0.0.0.0	NA	NA	NA	32.1.0.2.0.0.0.0
cjw	Bacteria	0337	NA	NA	31	NA	0.2.1.0.0.0	91	NA	32.1.0.2.0.0.0.0	32.1.0.2.0.0.0.0	0.6.0.0.2.0	0.6.0.0.2.0	NA	NA	NA	NA	NA	NA	NA	NA	NA	NA	NA	NA	NA	NA	32.0.0.1.0.1.0.1	32.0.0.1.0.1.0.1	NA	32.1.0.2.0.0.0.0	32.1.0.2.0.0.0.0	NA	NA	32.1.0.2.0.0.0.0	NA	32.1.0.2.0.0.0.0	NA	32.1.0.2.0.0.0.0	32.1.0.2.0.0.0.0	0.6.0.0.2.0	0.6.0.0.2.0	0.6.0.0.2.0	32.1.0.2.0.0.0.0	32.1.0.2.0.0.0.0	NA	NA	NA	32.1.0.2.0.0.0.0
cjx	Bacteria	0337	NA	NA	31	NA	0.2.1.0.0.0	91	NA	32.1.0.2.0.0.0.0	32.1.0.2.0.0.0.0	0.6.0.0.2.0	0.6.0.0.2.0	NA	NA	NA	NA	NA	NA	NA	NA	NA	NA	NA	NA	NA	NA	32.0.0.1.0.1.0.1	32.0.0.1.0.1.0.1	NA	32.1.0.2.0.0.0.0	32.1.0.2.0.0.0.0	NA	NA	32.1.0.2.0.0.0.0	NA	32.1.0.2.0.0.0.0	NA	32.1.0.2.0.0.0.0	32.1.0.2.0.0.0.0	0.6.0.0.2.0	0.6.0.0.2.0	0.6.0.0.2.0	32.1.0.2.0.0.0.0	32.1.0.2.0.0.0.0	NA	NA	NA	32.1.0.2.0.0.0.0
cjy	Bacteria	0337	NA	NA	31	NA	0.2.1.0.0.0	91	NA	32.1.0.2.0.0.0.0	32.1.0.2.0.0.0.0	0.6.0.0.2.0	0.6.0.0.2.0	NA	NA	NA	NA	NA	NA	NA	NA	NA	NA	NA	NA	NA	NA	32.0.0.1.0.1.0.1	32.0.0.1.0.1.0.1	NA	32.1.0.2.0.0.0.0	32.1.0.2.0.0.0.0	NA	NA	32.1.0.2.0.0.0.0	NA	32.1.0.2.0.0.0.0	NA	32.1.0.2.0.0.0.0	32.1.0.2.0.0.0.0	0.6.0.0.2.0	0.6.0.0.2.0	0.6.0.0.2.0	32.1.0.2.0.0.0.0	32.1.0.2.0.0.0.0	NA	NA	NA	32.1.0.2.0.0.0.0
cjz	Bacteria	0337	NA	NA	31	NA	0.2.1.0.0.0	91	NA	32.1.0.2.0.0.0.0	32.1.0.2.0.0.0.0	0.6.0.0.2.0	0.6.0.0.2.0	NA	NA	NA	NA	NA	NA	NA	NA	NA	NA	NA	NA	NA	NA	32.0.0.1.0.1.0.1	32.0.0.1.0.1.0.1	NA	32.1.0.2.0.0.0.0	32.1.0.2.0.0.0.0	NA	NA	32.1.0.2.0.0.0.0	NA	32.1.0.2.0.0.0.0	NA	32.1.0.2.0.0.0.0	32.1.0.2.0.0.0.0	0.6.0.0.2.0	0.6.0.0.2.0	0.6.0.0.2.0	32.1.0.2.0.0.0.0	32.1.0.2.0.0.0.0	NA	NA	NA	32.1.0.2.0.0.0.0
cki	Bacteria	0395	NA	NA	31	NA	NA	NA	90	32.1.0.2.0.0.0.0	32.1.0.2.0.0.0.0	0.6.0.0.2.0	0.6.0.0.2.0	NA	NA	NA	NA	NA	NA	NA	NA	NA	0.2.0.0.0.0.0	NA	0.2.0.0.0.0.0	NA	NA	NA	NA	NA	32.1.0.2.0.0.0.0	32.1.0.2.0.0.0.0	NA	NA	32.1.0.2.0.0.0.0	NA	32.1.0.2.0.0.0.0	NA	32.1.0.2.0.0.0.0	32.1.0.2.0.0.0.0	0.6.0.0.2.0	0.6.0.0.2.0	0.6.0.0.2.0	32.1.0.2.0.0.0.0	32.1.0.2.0.0.0.0	NA	NA	NA	32.1.0.2.0.0.0.0
ckl	Bacteria	0396	0.6.0.0.1	NA	31	NA	NA	91	NA	32.1.0.1.0.0	32.1.0.1.0.0	0.6.0.0.1	0.6.0.0.1	0.2.0.0.0.0	0.2.0.0.0.0	NA	NA	NA	NA	NA	NA	NA	0.2.0.0.0.0	NA	0.2.0.0.0.0	NA	NA	32.1.0.1.0.0	32.1.0.1.0.0	NA	32.1.0.1.0.0	32.1.0.1.0.0	NA	NA	32.1.0.1.0.0	NA	32.1.0.1.0.0	NA	32.1.0.1.0.0	32.1.0.1.0.0	0.6.0.0.1	0.6.0.0.1	NA	32.1.0.1.0.0	32.1.0.1.0.0	NA	NA	NA	32.1.0.1.0.0
ckn	Bacteria	0397	NA	NA	31	NA	NA	NA	90	32.1.0.2.0.0.0.0	32.1.0.2.0.0.0.0	0.6.0.0.2	0.6.0.0.2	NA	NA	NA	NA	NA	NA	NA	NA	NA	NA	NA	NA	NA	NA	NA	NA	NA	32.1.0.2.0.0.0.0	32.1.0.2.0.0.0.0	NA	NA	32.1.0.2.0.0.0.0	NA	32.1.0.2.0.0.0.0	NA	32.1.0.2.0.0.0.0	32.1.0.2.0.0.0.0	0.6.0.0.2	0.6.0.0.2	0.6.0.0.2	32.1.0.2.0.0.0.0	32.1.0.2.0.0.0.0	NA	NA	NA	32.1.0.2.0.0.0.0
cko	Bacteria	0398	0.6.0.0.1	NA	31	NA	0.2.1.0.0.0	91	NA	32.2.5.0	32.2.5.0	0.6.0.0.1	0.6.0.0.1	NA	NA	0.4.0	NA	0.4.0	NA	NA	NA	0.4.0	0.4.0	0.4.0	0.4.0	NA	32.2.5.0	32.2.5.0	32.2.5.0	NA	32.2.5.0	32.2.5.0	NA	NA	32.2.5.0	NA	32.2.5.0	NA	32.2.5.0	32.2.5.0	0.6.0.0.1	0.6.0.0.1	NA	32.2.5.0	32.2.5.0	NA	NA	32.2.5.0	32.2.5.0
ckp	Bacteria	0399	0.6.0.0.0.0.0	NA	31	NA	NA	NA	90	32.1.0.1.0	32.1.0.1.0	0.6.0.0.2.0.1.0	0.6.0.0.2.0.1.0	NA	NA	NA	NA	NA	NA	NA	NA	NA	NA	NA	NA	NA	NA	32.1.0.1.0	32.1.0.1.0	NA	32.1.0.1.0	32.1.0.1.0	NA	NA	32.1.0.1.0	NA	32.1.0.1.0	NA	32.1.0.1.0	32.1.0.1.0	NA	NA	NA	32.1.0.1.0	32.1.0.1.0	NA	NA	32.1.0.1.0	32.1.0.1.0
ckr	Bacteria	0396	0.6.0.0.1	NA	31	NA	NA	91	NA	32.1.0.1.0.0	32.1.0.1.0.0	0.6.0.0.1	0.6.0.0.1	0.2.0.0.0.0	0.2.0.0.0.0	NA	NA	NA	NA	NA	NA	NA	0.2.0.0.0.0	NA	0.2.0.0.0.0	NA	NA	32.1.0.1.0.0	32.1.0.1.0.0	NA	32.1.0.1.0.0	32.1.0.1.0.0	NA	NA	32.1.0.1.0.0	NA	32.1.0.1.0.0	NA	32.1.0.1.0.0	32.1.0.1.0.0	0.6.0.0.1	0.6.0.0.1	NA	32.1.0.1.0.0	32.1.0.1.0.0	NA	NA	NA	32.1.0.1.0.0
cku	Bacteria	0400	0.6.0.0.0.0.0.0	NA	31	NA	NA	NA	90	32.1.0.1.0	32.1.0.1.0	0.6.0.0.2.0.1.0	0.6.0.0.2.0.1.0	NA	NA	0.2.0.0.0.1	NA	0.2.0.0.0.1	NA	NA	NA	NA	0.2.0.0.0.1	NA	0.2.0.0.0.1	NA	NA	32.1.0.1.0	32.1.0.1.0	NA	32.1.0.1.0	32.1.0.1.0	NA	NA	32.1.0.1.0	NA	32.1.0.1.0	NA	32.1.0.1.0	32.1.0.1.0	NA	NA	NA	32.1.0.1.0	32.1.0.1.0	NA	NA	32.1.0.1.0	32.1.0.1.0
cla	Bacteria	0306	NA	NA	31	NA	NA	91	NA	32.1.0.2.0.0.0.0	32.1.0.2.0.0.0.0	NA	NA	NA	NA	NA	NA	NA	NA	NA	NA	NA	NA	NA	NA	NA	NA	32.0.0.1.0.1.0.1	32.0.0.1.0.1.0.1	NA	32.1.0.2.0.0.0.0	32.1.0.2.0.0.0.0	NA	NA	32.1.0.2.0.0.0.0	NA	32.1.0.2.0.0.0.0	NA	32.1.0.2.0.0.0.0	32.1.0.2.0.0.0.0	0.6.0.0.2.0.0	0.6.0.0.2.0.0	0.6.0.0.2.0.0	32.1.0.2.0.0.0.0	32.1.0.2.0.0.0.0	NA	NA	NA	32.1.0.2.0.0.0.0
clb	Bacteria	0401	0.6.0.0.0.0.0.0	NA	31	NA	0.2.1.0.0.0	NA	90	32.1.0.2.0.0.0.0	32.1.0.2.0.0.0.0	0.6.0.0.2.0	0.6.0.0.2.0	NA	NA	NA	NA	NA	NA	NA	NA	NA	0.2.0.0.0.0.0	NA	0.2.0.0.0.0.0	NA	NA	32.0.0.1.0.1.0.1	32.0.0.1.0.1.0.1	NA	32.1.0.2.0.0.0.0	32.1.0.2.0.0.0.0	NA	NA	32.1.0.2.0.0.0.0	NA	32.1.0.2.0.0.0.0	NA	32.1.0.2.0.0.0.0	32.1.0.2.0.0.0.0	0.6.0.0.2.0	0.6.0.0.2.0	0.6.0.0.2.0	32.1.0.2.0.0.0.0	32.1.0.2.0.0.0.0	NA	NA	NA	32.1.0.2.0.0.0.0
clc	Bacteria	0402	NA	NA	31	NA	NA	NA	NA	32.1.0.2.0.0.0.0	32.1.0.2.0.0.0.0	0.6.0.0.2.0	0.6.0.0.2.0	NA	NA	NA	NA	NA	NA	NA	NA	NA	NA	NA	NA	NA	NA	NA	NA	NA	32.1.0.2.0.0.0.0	32.1.0.2.0.0.0.0	NA	NA	32.1.0.2.0.0.0.0	NA	32.1.0.2.0.0.0.0	NA	32.1.0.2.0.0.0.0	32.1.0.2.0.0.0.0	0.6.0.0.2.0	0.6.0.0.2.0	0.6.0.0.2.0	32.1.0.2.0.0.0.0	32.1.0.2.0.0.0.0	NA	NA	NA	32.1.0.2.0.0.0.0
cld	Bacteria	0322	0.6.0.0	NA	31	NA	NA	NA	NA	32.1.0.0.1	32.1.0.0.1	0.6.0.0	0.6.0.0	0.2.0.0.0.0	0.2.0.0.0.0	NA	NA	NA	NA	NA	NA	NA	0.2.0.0.0.0	NA	0.2.0.0.0.0	NA	NA	32.1.0.0.1	32.1.0.0.1	NA	32.1.0.0.1	32.1.0.0.1	32.1.0.0.1	NA	32.1.0.0.1	NA	32.1.0.0.1	NA	32.1.0.0.1	32.1.0.0.1	0.6.0.0	0.6.0.0	0.6.0.0	32.1.0.0.1	32.1.0.0.1	NA	NA	NA	32.1.0.0.1
cle	Bacteria	0403	NA	NA	31	NA	NA	91	NA	32.1.0.0.1	32.1.0.0.1	0.6.0.0.2.0.1	0.6.0.0.2.0.1	0.2.0.0.0.0	0.2.0.0.0.0	NA	NA	NA	NA	NA	NA	NA	0.2.0.0.0.0	NA	0.2.0.0.0.0	NA	NA	32.1.0.0.1	32.1.0.0.1	NA	32.1.0.0.1	32.1.0.0.1	32.1.0.0.1	NA	32.1.0.0.1	NA	32.1.0.0.1	NA	32.1.0.0.1	32.1.0.0.1	0.6.0.0.2.0.1	0.6.0.0.2.0.1	NA	32.1.0.0.1	32.1.0.0.1	NA	NA	NA	32.1.0.0.1
clg	Archaea	0404	NA	NA	31	NA	0.2.1.0.0.0	NA	NA	32.3.2.0.0	32.3.2.0.0	NA	NA	NA	NA	NA	NA	NA	NA	NA	NA	NA	NA	NA	NA	NA	NA	32.0.0.1.0.1.0.1	32.0.0.1.0.1.0.1	NA	32.3.2.0.0	32.3.2.0.0	NA	32.3.2.0.0	NA	32.3.2.0.0	NA	32.3.2.0.0	32.3.2.0.0	32.3.2.0.0	0.6.0.0.0.1	0.6.0.0.0.1	0.6.0.0.0.1	32.3.2.0.0	32.3.2.0.0	NA	NA	32.3.2.0.0	NA
clh	Bacteria	0405	0.6.0.0.0.0.0	NA	31	NA	0.2.1.0.0.0	91	NA	32.1.0.0.1.0	32.1.0.0.1.0	NA	NA	0.2.0.0.0.2	0.2.0.0.0.2	0.2.0.0.0.2	NA	0.2.0.0.0.2	NA	NA	NA	NA	NA	NA	NA	NA	NA	NA	NA	NA	32.1.0.0.1.0	32.1.0.0.1.0	32.1.0.0.1.0	NA	32.1.0.0.1.0	NA	32.1.0.0.1.0	NA	32.1.0.0.1.0	32.1.0.0.1.0	NA	NA	NA	32.1.0.0.1.0	32.1.0.0.1.0	NA	NA	NA	32.1.0.0.1.0
cli	Bacteria	0406	NA	NA	NA	NA	0.2.1.0.0.0	NA	90	32.0.0.1.0.1.1.0	32.0.0.1.0.1.1.0	NA	NA	0.2.0.0.0.0.1	0.2.0.0.0.0.1	NA	NA	NA	NA	NA	NA	NA	NA	NA	NA	NA	NA	NA	NA	NA	32.0.0.1.0.1.1.0	32.0.0.1.0.1.1.0	NA	NA	32.0.0.1.0.1.1.0	NA	32.0.0.1.0.1.1.0	NA	32.0.0.1.0.1.1.0	32.0.0.1.0.1.1.0	0.6.0.0.2.0.0	0.6.0.0.2.0.0	0.6.0.0.2.0.0	32.0.0.1.0.1.1.0	32.0.0.1.0.1.1.0	NA	NA	32.0.0.1.0.1.1.0	NA
clj	Bacteria	0304	NA	NA	31	NA	NA	91	NA	32.1.0.1.0.0	32.1.0.1.0.0	NA	NA	NA	NA	NA	NA	NA	NA	NA	NA	NA	0.2.0.0.0.0.0	NA	0.2.0.0.0.0.0	NA	NA	32.1.0.1.0.0	32.1.0.1.0.0	NA	32.1.0.1.0.0	32.1.0.1.0.0	NA	NA	32.1.0.1.0.0	NA	32.1.0.1.0.0	NA	32.1.0.1.0.0	32.1.0.1.0.0	0.6.0.0.2.0.0.0	0.6.0.0.2.0.0.0	NA	32.1.0.1.0.0	32.1.0.1.0.0	NA	NA	NA	32.1.0.1.0.0
cll	Bacteria	0306	NA	NA	31	NA	NA	91	NA	32.1.0.2.0.0.0.0	32.1.0.2.0.0.0.0	NA	NA	NA	NA	NA	NA	NA	NA	NA	NA	NA	NA	NA	NA	NA	NA	32.0.0.1.0.1.0.1	32.0.0.1.0.1.0.1	NA	32.1.0.2.0.0.0.0	32.1.0.2.0.0.0.0	NA	NA	32.1.0.2.0.0.0.0	NA	32.1.0.2.0.0.0.0	NA	32.1.0.2.0.0.0.0	32.1.0.2.0.0.0.0	0.6.0.0.2.0.0	0.6.0.0.2.0.0	0.6.0.0.2.0.0	32.1.0.2.0.0.0.0	32.1.0.2.0.0.0.0	NA	NA	NA	32.1.0.2.0.0.0.0
clm	Bacteria	0306	NA	NA	31	NA	NA	91	NA	32.1.0.2.0.0.0.0	32.1.0.2.0.0.0.0	NA	NA	NA	NA	NA	NA	NA	NA	NA	NA	NA	NA	NA	NA	NA	NA	32.0.0.1.0.1.0.1	32.0.0.1.0.1.0.1	NA	32.1.0.2.0.0.0.0	32.1.0.2.0.0.0.0	NA	NA	32.1.0.2.0.0.0.0	NA	32.1.0.2.0.0.0.0	NA	32.1.0.2.0.0.0.0	32.1.0.2.0.0.0.0	0.6.0.0.2.0.0	0.6.0.0.2.0.0	0.6.0.0.2.0.0	32.1.0.2.0.0.0.0	32.1.0.2.0.0.0.0	NA	NA	NA	32.1.0.2.0.0.0.0
cln	Bacteria	0306	NA	NA	31	NA	NA	91	NA	32.1.0.2.0.0.0.0	32.1.0.2.0.0.0.0	NA	NA	NA	NA	NA	NA	NA	NA	NA	NA	NA	NA	NA	NA	NA	NA	32.0.0.1.0.1.0.1	32.0.0.1.0.1.0.1	NA	32.1.0.2.0.0.0.0	32.1.0.2.0.0.0.0	NA	NA	32.1.0.2.0.0.0.0	NA	32.1.0.2.0.0.0.0	NA	32.1.0.2.0.0.0.0	32.1.0.2.0.0.0.0	0.6.0.0.2.0.0	0.6.0.0.2.0.0	0.6.0.0.2.0.0	32.1.0.2.0.0.0.0	32.1.0.2.0.0.0.0	NA	NA	NA	32.1.0.2.0.0.0.0
clo	Bacteria	0407	NA	NA	31	NA	NA	NA	NA	32.2.0.0.0.0	32.2.0.0.0.0	0.6.0.0.2.0.1	0.6.0.0.2.0.1	NA	NA	NA	NA	NA	NA	NA	NA	NA	0.2.0.0.0.0.0	NA	0.2.0.0.0.0.0	NA	NA	32.0.0.1.0.1.0.1	32.0.0.1.0.1.0.1	NA	32.2.0.0.0.0	32.2.0.0.0.0	NA	NA	32.2.0.0.0.0	32.2.0.0.0.0	32.2.0.0.0.0	32.2.0.0.0.0	32.2.0.0.0.0	32.2.0.0.0.0	0.6.0.0.2.0.1	0.6.0.0.2.0.1	NA	32.2.0.0.0.0	32.2.0.0.0.0	NA	NA	32.2.0.0.0.0	NA
clp	Bacteria	0299	0.6.0.0.0.0.0	NA	31	NA	NA	NA	90	32.0.0.1.0.1.1.0.1.0	32.0.0.1.0.1.1.0.1.0	NA	NA	NA	NA	NA	NA	NA	NA	NA	NA	NA	NA	NA	NA	NA	NA	NA	NA	NA	32.0.0.1.0.1.1.0.1.0	32.0.0.1.0.1.1.0.1.0	NA	NA	32.0.0.1.0.1.1.0.1.0	NA	32.0.0.1.0.1.1.0.1.0	NA	32.0.0.1.0.1.1.0.1.0	32.0.0.1.0.1.1.0.1.0	NA	NA	NA	32.0.0.1.0.1.1.0.1.0	32.0.0.1.0.1.1.0.1.0	NA	NA	32.0.0.1.0.1.1.0.1.0	NA
clq	Bacteria	0306	NA	NA	31	NA	NA	91	NA	32.1.0.2.0.0.0.0	32.1.0.2.0.0.0.0	NA	NA	NA	NA	NA	NA	NA	NA	NA	NA	NA	NA	NA	NA	NA	NA	32.0.0.1.0.1.0.1	32.0.0.1.0.1.0.1	NA	32.1.0.2.0.0.0.0	32.1.0.2.0.0.0.0	NA	NA	32.1.0.2.0.0.0.0	NA	32.1.0.2.0.0.0.0	NA	32.1.0.2.0.0.0.0	32.1.0.2.0.0.0.0	0.6.0.0.2.0.0	0.6.0.0.2.0.0	0.6.0.0.2.0.0	32.1.0.2.0.0.0.0	32.1.0.2.0.0.0.0	NA	NA	NA	32.1.0.2.0.0.0.0
clr	Bacteria	0306	NA	NA	31	NA	NA	91	NA	32.1.0.2.0.0.0.0	32.1.0.2.0.0.0.0	NA	NA	NA	NA	NA	NA	NA	NA	NA	NA	NA	NA	NA	NA	NA	NA	32.0.0.1.0.1.0.1	32.0.0.1.0.1.0.1	NA	32.1.0.2.0.0.0.0	32.1.0.2.0.0.0.0	NA	NA	32.1.0.2.0.0.0.0	NA	32.1.0.2.0.0.0.0	NA	32.1.0.2.0.0.0.0	32.1.0.2.0.0.0.0	0.6.0.0.2.0.0	0.6.0.0.2.0.0	0.6.0.0.2.0.0	32.1.0.2.0.0.0.0	32.1.0.2.0.0.0.0	NA	NA	NA	32.1.0.2.0.0.0.0
cls	Bacteria	0408	NA	NA	31	NA	NA	91	NA	32.1.0.1.0.0	32.1.0.1.0.0	0.6.0.0.2.0	0.6.0.0.2.0	NA	NA	NA	NA	NA	NA	NA	NA	NA	0.2.0.0.0.0.0	NA	0.2.0.0.0.0.0	NA	NA	32.1.0.1.0.0	32.1.0.1.0.0	NA	32.1.0.1.0.0	32.1.0.1.0.0	NA	NA	32.1.0.1.0.0	NA	32.1.0.1.0.0	NA	32.1.0.1.0.0	32.1.0.1.0.0	0.6.0.0.2.0	0.6.0.0.2.0	0.6.0.0.2.0	32.1.0.1.0.0	32.1.0.1.0.0	NA	NA	NA	32.1.0.1.0.0
clt	Bacteria	0409	NA	NA	31	NA	NA	NA	NA	32.1.0.1.1.1.0	32.1.0.1.1.1.0	0.6.0.0.2.0.1	0.6.0.0.2.0.1	0.2.0.0.0.0	0.2.0.0.0.0	NA	NA	NA	NA	NA	NA	NA	0.2.0.0.0.0	NA	0.2.0.0.0.0	NA	NA	32.0.0.1.0.1.0.1	32.0.0.1.0.1.0.1	NA	32.1.0.1.1.1.0	32.1.0.1.1.1.0	32.1.0.1.1.1.0	NA	32.1.0.1.1.1.0	NA	32.1.0.1.1.1.0	NA	32.1.0.1.1.1.0	32.1.0.1.1.1.0	0.6.0.0.2.0.1	0.6.0.0.2.0.1	NA	32.1.0.1.1.1.0	32.1.0.1.1.1.0	NA	NA	32.1.0.1.1.1.0	32.1.0.1.1.1.0
clu	Fungi	0307	0.1	0.1	31	NA	0.1	91	NA	32.1.0.2	32.1.0.2	NA	NA	0.1	0.1	NA	0.1	NA	0.1	0.1	0.1	NA	0.1	NA	0.1	0.1	NA	32.1.0.2	32.1.0.2	NA	32.1.0.2	32.1.0.2	NA	NA	32.1.0.2	NA	32.1.0.2	NA	32.1.0.2	32.1.0.2	NA	NA	NA	32.1.0.2	32.1.0.2	NA	NA	32.1.0.2	32.1.0.2
clv	Animals	0048	0.6.0.0.0.0.0	NA	31	NA	0.2.1.0.0.0	NA	90	32.0.0.0	32.0.0.0	0.6.0.0.2.0.1.0	0.6.0.0.2.0.1.0	0.1.0	0.1.0	NA	0.1.0	NA	0.1.0	0.1.0	0.1.0	NA	0.1.0	NA	0.1.0	NA	NA	32.0.0.0	32.0.0.0	NA	32.0.0.0	32.0.0.0	NA	NA	32.0.0.0	NA	32.0.0.0	NA	32.0.0.0	32.0.0.0	NA	NA	NA	32.0.0.0	32.0.0.0	32.0.0.0	32.0.0.0	32.0.0.0	NA
clw	Bacteria	0410	0.6.0.0.0.0.0.0	NA	31	NA	0.2.1.0.0.0	NA	90	32.1.0.1.0	32.1.0.1.0	0.6.0.0.2.0.1	0.6.0.0.2.0.1	0.2.0.0.0	0.2.0.0.0	0.2.0.0.0	NA	0.2.0.0.0	NA	NA	NA	NA	0.2.0.0.0	NA	0.2.0.0.0	NA	NA	32.1.0.1.0	32.1.0.1.0	NA	32.1.0.1.0	32.1.0.1.0	NA	NA	32.1.0.1.0	NA	32.1.0.1.0	NA	32.1.0.1.0	32.1.0.1.0	0.6.0.0.2.0.1	0.6.0.0.2.0.1	NA	32.1.0.1.0	32.1.0.1.0	NA	NA	32.1.0.1.0	32.1.0.1.0
cly	Bacteria	0405	0.6.0.0.0.0.0	NA	31	NA	0.2.1.0.0.0	91	NA	32.1.0.0.1.0	32.1.0.0.1.0	NA	NA	0.2.0.0.0.2	0.2.0.0.0.2	0.2.0.0.0.2	NA	0.2.0.0.0.2	NA	NA	NA	NA	NA	NA	NA	NA	NA	NA	NA	NA	32.1.0.0.1.0	32.1.0.0.1.0	32.1.0.0.1.0	NA	32.1.0.0.1.0	NA	32.1.0.0.1.0	NA	32.1.0.0.1.0	32.1.0.0.1.0	NA	NA	NA	32.1.0.0.1.0	32.1.0.0.1.0	NA	NA	NA	32.1.0.0.1.0
cma	Archaea	0411	NA	NA	31	0.6.2.1.0	0.6.2.1.0	NA	90	32.3.0	32.3.0	NA	NA	0.6.2.1.0	0.6.2.1.0	NA	NA	NA	NA	NA	NA	NA	0.6.2.1.0	NA	0.6.2.1.0	NA	NA	32.3.0	32.3.0	NA	32.3.0	32.3.0	NA	32.3.0	NA	32.3.0	NA	32.3.0	32.3.0	32.3.0	0.6.2.1.0	0.6.2.1.0	0.6.2.1.0	32.3.0	32.3.0	NA	NA	NA	32.3.0
cmar	Bacteria	0412	0.6.0.0.0.0.0	NA	31	NA	0.2.1.0.0.0	91	NA	32.1.0.2.0.0.0.0.0	32.1.0.2.0.0.0.0.0	NA	NA	0.2.0.0.0	0.2.0.0.0	0.2.0.0.0	NA	0.2.0.0.0	NA	NA	NA	NA	0.2.0.0.0	NA	0.2.0.0.0	NA	NA	32.0.0.3.0.3.0	32.0.0.3.0.3.0	NA	32.1.0.2.0.0.0.0.0	32.1.0.2.0.0.0.0.0	NA	NA	32.1.0.2.0.0.0.0.0	NA	32.1.0.2.0.0.0.0.0	NA	NA	NA	NA	NA	NA	32.1.0.2.0.0.0.0.0	32.1.0.2.0.0.0.0.0	NA	NA	NA	32.1.0.2.0.0.0.0.0
cmc	Bacteria	0413	0.6.0.0.0.0.0	NA	31	NA	0.2.1.0.0.0	NA	90	32.1.0.1.0	32.1.0.1.0	0.6.0.0.2.0.1.0	0.6.0.0.2.0.1.0	NA	NA	NA	NA	NA	NA	NA	NA	NA	NA	NA	NA	NA	NA	32.1.0.1.0	32.1.0.1.0	NA	32.1.0.1.0	32.1.0.1.0	NA	NA	32.1.0.1.0	NA	32.1.0.1.0	NA	32.1.0.1.0	32.1.0.1.0	NA	NA	NA	32.1.0.1.0	32.1.0.1.0	NA	NA	32.1.0.1.0	32.1.0.1.0
cmd	Bacteria	0414	0.6.0.0.0.0.0.0	NA	31	NA	NA	NA	90	32.1.0.2	32.1.0.2	NA	NA	0.2.0.0.0	0.2.0.0.0	0.2.0.0.0	NA	0.2.0.0.0	NA	NA	NA	NA	0.2.0.0.0	NA	0.2.0.0.0	NA	NA	32.1.0.2	32.1.0.2	NA	32.1.0.2	32.1.0.2	NA	NA	32.1.0.2	NA	32.1.0.2	NA	32.1.0.2	32.1.0.2	NA	NA	NA	32.1.0.2	32.1.0.2	NA	NA	32.1.0.2	32.1.0.2
cme	Plants	0415	0.6.0.0.0.0.0	NA	31	NA	0.2.1.0.0.0	91	NA	32.1.0.0	32.1.0.0	0.6.0.0.2.0.1.0	0.6.0.0.2.0.1.0	0.1.0.0	0.1.0.0	NA	NA	NA	NA	0.1.0.0	0.1.0.0	NA	0.1.0.0	NA	0.1.0.0	NA	NA	32.1.0.0	32.1.0.0	NA	32.1.0.0	32.1.0.0	32.1.0.0	NA	32.1.0.0	NA	32.1.0.0	NA	32.1.0.0	32.1.0.0	NA	NA	NA	32.1.0.0	32.1.0.0	NA	NA	NA	32.1.0.0
cmg	Bacteria	0299	0.6.0.0.0.0.0	NA	31	NA	NA	NA	90	32.0.0.1.0.1.1.0.1.0	32.0.0.1.0.1.1.0.1.0	NA	NA	NA	NA	NA	NA	NA	NA	NA	NA	NA	NA	NA	NA	NA	NA	NA	NA	NA	32.0.0.1.0.1.1.0.1.0	32.0.0.1.0.1.1.0.1.0	NA	NA	32.0.0.1.0.1.1.0.1.0	NA	32.0.0.1.0.1.1.0.1.0	NA	32.0.0.1.0.1.1.0.1.0	32.0.0.1.0.1.1.0.1.0	NA	NA	NA	32.0.0.1.0.1.1.0.1.0	32.0.0.1.0.1.1.0.1.0	NA	NA	32.0.0.1.0.1.1.0.1.0	NA
cmh	Bacteria	0416	0.6.0.0.0.0.0	NA	31	NA	0.2.1.0.0.0	NA	90	32.1.0.1.0	32.1.0.1.0	0.6.0.0.2.0.1.0	0.6.0.0.2.0.1.0	NA	NA	NA	NA	NA	NA	NA	NA	NA	0.2.0.0.0.0.0	NA	0.2.0.0.0.0.0	NA	NA	32.1.0.1.0	32.1.0.1.0	NA	32.1.0.1.0	32.1.0.1.0	NA	NA	32.1.0.1.0	NA	32.1.0.1.0	NA	32.1.0.1.0	32.1.0.1.0	NA	NA	NA	32.1.0.1.0	32.1.0.1.0	NA	NA	32.1.0.1.0	32.1.0.1.0
cmi	Bacteria	0417	0.6.0.0.0.0.0	NA	31	NA	0.2.1.0.0.0	NA	90	32.1.0.1.0	32.1.0.1.0	NA	NA	NA	NA	NA	NA	NA	NA	NA	NA	NA	0.2.0.0.0.0.0	NA	0.2.0.0.0.0.0	NA	NA	32.1.0.1.0	32.1.0.1.0	NA	32.1.0.1.0	32.1.0.1.0	NA	NA	32.1.0.1.0	NA	32.1.0.1.0	NA	32.1.0.1.0	32.1.0.1.0	NA	NA	NA	32.1.0.1.0	32.1.0.1.0	NA	NA	32.1.0.1.0	32.1.0.1.0
cmj	Bacteria	0418	0.6.0.0.1	NA	31	NA	NA	91	NA	32.1.0.2	32.1.0.2	0.6.0.0.1	0.6.0.0.1	NA	NA	0.2.0.0.0.1	NA	0.2.0.0.0.1	NA	NA	NA	NA	0.2.0.0.0.1	NA	0.2.0.0.0.1	NA	NA	32.1.0.2	32.1.0.2	NA	32.1.0.2	32.1.0.2	NA	NA	32.1.0.2	NA	32.1.0.2	NA	32.1.0.2	32.1.0.2	0.6.0.0.1	0.6.0.0.1	NA	32.1.0.2	32.1.0.2	NA	NA	32.1.0.2	32.1.0.2
cmk	Animals	0419	0.6.0.0.0.0.0	NA	31	NA	0.2.1.0.0.0	NA	90	32.0.0.0.0.1	32.0.0.0.0.1	0.6.0.0.2.0.1.0	0.6.0.0.2.0.1.0	0.1.0	0.1.0	NA	0.1.0	NA	0.1.0	0.1.0	0.1.0	NA	0.1.0	NA	0.1.0	NA	NA	32.0.0.0.2.0	32.0.0.0.2.0	NA	NA	NA	NA	NA	NA	NA	NA	NA	32.0.0.0.2.0	32.0.0.0.2.0	NA	NA	NA	32.0.0.0.0.1	32.0.0.0.0.1	32.0.0.0.0.1	32.0.0.0.0.1	32.0.0.0.0.1	NA
cml	Bacteria	0420	0.6.0.0.1	NA	31	NA	NA	NA	NA	32.1.0.1.0	32.1.0.1.0	0.6.0.0.1	0.6.0.0.1	NA	NA	NA	NA	NA	NA	NA	NA	NA	0.2.0.0.0.0.0	NA	0.2.0.0.0.0.0	NA	NA	32.1.0.1.0	32.1.0.1.0	NA	32.1.0.1.0	32.1.0.1.0	NA	NA	32.1.0.1.0	NA	32.1.0.1.0	NA	32.1.0.1.0	32.1.0.1.0	0.6.0.0.1	0.6.0.0.1	NA	32.1.0.1.0	32.1.0.1.0	NA	NA	32.1.0.1.0	32.1.0.1.0
cmm	Bacteria	0299	0.6.0.0.0.0.0	NA	31	NA	NA	NA	90	32.0.0.1.0.1.1.0.1.0	32.0.0.1.0.1.1.0.1.0	NA	NA	NA	NA	NA	NA	NA	NA	NA	NA	NA	NA	NA	NA	NA	NA	NA	NA	NA	32.0.0.1.0.1.1.0.1.0	32.0.0.1.0.1.1.0.1.0	NA	NA	32.0.0.1.0.1.1.0.1.0	NA	32.0.0.1.0.1.1.0.1.0	NA	32.0.0.1.0.1.1.0.1.0	32.0.0.1.0.1.1.0.1.0	NA	NA	NA	32.0.0.1.0.1.1.0.1.0	32.0.0.1.0.1.1.0.1.0	NA	NA	32.0.0.1.0.1.1.0.1.0	NA
cmn	Bacteria	0299	0.6.0.0.0.0.0	NA	31	NA	NA	NA	90	32.0.0.1.0.1.1.0.1.0	32.0.0.1.0.1.1.0.1.0	NA	NA	NA	NA	NA	NA	NA	NA	NA	NA	NA	NA	NA	NA	NA	NA	NA	NA	NA	32.0.0.1.0.1.1.0.1.0	32.0.0.1.0.1.1.0.1.0	NA	NA	32.0.0.1.0.1.1.0.1.0	NA	32.0.0.1.0.1.1.0.1.0	NA	32.0.0.1.0.1.1.0.1.0	32.0.0.1.0.1.1.0.1.0	NA	NA	NA	32.0.0.1.0.1.1.0.1.0	32.0.0.1.0.1.1.0.1.0	NA	NA	32.0.0.1.0.1.1.0.1.0	NA
cmo	Plants	0093	0.0.0	0.0.0	31	NA	0.0.0	91	NA	32.1.0	32.1.0	0.6.0.0.2.0.1.0	0.6.0.0.2.0.1.0	0.0.0	0.0.0	NA	NA	NA	NA	NA	NA	NA	0.0.0	NA	0.0.0	0.0.0	NA	32.1.0	32.1.0	NA	32.1.0	32.1.0	32.1.0	NA	32.1.0	NA	32.1.0	NA	32.1.0	32.1.0	NA	NA	NA	32.1.0	32.1.0	NA	NA	32.1.0	32.1.0
cmp	Bacteria	0421	0.6.0.0.0.0.0	NA	31	NA	0.2.1.0.0.0	NA	NA	32.2.0.0	32.2.0.0	NA	NA	0.2.0.0.0.0	0.2.0.0.0.0	NA	NA	NA	NA	NA	NA	NA	0.2.0.0.0.0	NA	0.2.0.0.0.0	NA	NA	32.2.0.0	32.2.0.0	NA	32.2.0.0	32.2.0.0	NA	NA	32.2.0.0	32.2.0.0	32.2.0.0	32.2.0.0	32.2.0.0	32.2.0.0	NA	NA	NA	32.2.0.0	32.2.0.0	NA	NA	32.2.0.0	32.2.0.0
cmq	Bacteria	0422	0.6.0.0.0.0.0.0	NA	31	NA	NA	NA	90	32.2.0	32.2.0	0.6.0.0.2.0.1.0	0.6.0.0.2.0.1.0	0.2.0.0.0	0.2.0.0.0	0.2.0.0.0	NA	0.2.0.0.0	NA	NA	NA	NA	0.2.0.0.0	NA	0.2.0.0.0	NA	NA	32.2.0	32.2.0	NA	32.2.0	32.2.0	NA	NA	32.2.0	32.2.0	32.2.0	32.2.0	32.2.0	32.2.0	NA	NA	NA	32.2.0	32.2.0	NA	NA	32.2.0	32.2.0
cmr	Bacteria	0423	0.6.0.0.0	NA	31	NA	0.2.1.0.0.0	91	NA	32.2.0.0.2	32.2.0.0.2	NA	NA	0.3	0.3	0.3	NA	0.3	NA	0.3	0.3	NA	0.3	NA	0.3	NA	NA	32.2.0.0.2	32.2.0.0.2	NA	32.2.0.0.2	32.2.0.0.2	NA	NA	32.2.0.0.2	32.2.0.0.2	32.2.0.0.2	32.2.0.0.2	32.2.0.0.2	32.2.0.0.2	0.6.0.0.0	0.6.0.0.0	0.6.0.0.0	32.2.0.0.2	32.2.0.0.2	NA	NA	NA	32.2.0.0.2
cms	Bacteria	0424	0.6.0.0.0.0.0	NA	31	NA	0.2.1.0.0.0	NA	90	32.1.0.1.0	32.1.0.1.0	NA	NA	NA	NA	NA	NA	NA	NA	NA	NA	NA	0.2.0.0.0.0.0	NA	0.2.0.0.0.0.0	NA	NA	32.1.0.1.0	32.1.0.1.0	NA	32.1.0.1.0	32.1.0.1.0	NA	NA	32.1.0.1.0	NA	32.1.0.1.0	NA	32.1.0.1.0	32.1.0.1.0	NA	NA	NA	32.1.0.1.0	32.1.0.1.0	NA	NA	32.1.0.1.0	32.1.0.1.0
cmt	Fungi	0425	0.1.1	0.1.1	31	NA	0.1.1	91	NA	32.1.0.0.0	32.1.0.0.0	0.6.0.0.2.0.1.0	0.6.0.0.2.0.1.0	0.1.1	0.1.1	NA	0.1.1	NA	0.1.1	NA	NA	NA	0.1.1	NA	0.1.1	0.1.1	NA	32.1.0.0.0	32.1.0.0.0	NA	32.1.0.0.0	32.1.0.0.0	NA	NA	32.1.0.0.0	NA	32.1.0.0.0	NA	32.1.0.0.0	32.1.0.0.0	NA	NA	NA	32.1.0.0.0	32.1.0.0.0	NA	NA	NA	32.1.0.0.0
cmu	Bacteria	0299	0.6.0.0.0.0.0	NA	31	NA	NA	NA	90	32.0.0.1.0.1.1.0.1.0	32.0.0.1.0.1.1.0.1.0	NA	NA	NA	NA	NA	NA	NA	NA	NA	NA	NA	NA	NA	NA	NA	NA	NA	NA	NA	32.0.0.1.0.1.1.0.1.0	32.0.0.1.0.1.1.0.1.0	NA	NA	32.0.0.1.0.1.1.0.1.0	NA	32.0.0.1.0.1.1.0.1.0	NA	32.0.0.1.0.1.1.0.1.0	32.0.0.1.0.1.1.0.1.0	NA	NA	NA	32.0.0.1.0.1.1.0.1.0	32.0.0.1.0.1.1.0.1.0	NA	NA	32.0.0.1.0.1.1.0.1.0	NA
cmur	Bacteria	0299	0.6.0.0.0.0.0	NA	31	NA	NA	NA	90	32.0.0.1.0.1.1.0.1.0	32.0.0.1.0.1.1.0.1.0	NA	NA	NA	NA	NA	NA	NA	NA	NA	NA	NA	NA	NA	NA	NA	NA	NA	NA	NA	32.0.0.1.0.1.1.0.1.0	32.0.0.1.0.1.1.0.1.0	NA	NA	32.0.0.1.0.1.1.0.1.0	NA	32.0.0.1.0.1.1.0.1.0	NA	32.0.0.1.0.1.1.0.1.0	32.0.0.1.0.1.1.0.1.0	NA	NA	NA	32.0.0.1.0.1.1.0.1.0	32.0.0.1.0.1.1.0.1.0	NA	NA	32.0.0.1.0.1.1.0.1.0	NA
cmv	Bacteria	0426	0.6.0.0.0.0.0.0	NA	31	NA	0.2.1.0.0.0	NA	90	32.1.0.1.0	32.1.0.1.0	0.6.0.0.2.0.1.0	0.6.0.0.2.0.1.0	NA	NA	0.2.0.0.0.1	NA	0.2.0.0.0.1	NA	NA	NA	NA	0.2.0.0.0.1	NA	0.2.0.0.0.1	NA	NA	32.1.0.1.0	32.1.0.1.0	NA	32.1.0.1.0	32.1.0.1.0	NA	NA	32.1.0.1.0	NA	32.1.0.1.0	NA	32.1.0.1.0	32.1.0.1.0	NA	NA	NA	32.1.0.1.0	32.1.0.1.0	NA	NA	32.1.0.1.0	32.1.0.1.0
cmw	Bacteria	0348	0.6.0.0.1	NA	31	NA	0.2.1.0.0.0	91	NA	32.1.0.2	32.1.0.2	0.6.0.0.1	0.6.0.0.1	NA	NA	0.2.0.0.0.1	NA	0.2.0.0.0.1	NA	NA	NA	NA	0.2.0.0.0.1	NA	0.2.0.0.0.1	NA	NA	32.1.0.2	32.1.0.2	NA	32.1.0.2	32.1.0.2	NA	NA	32.1.0.2	NA	32.1.0.2	NA	32.1.0.2	32.1.0.2	0.6.0.0.1	0.6.0.0.1	NA	32.1.0.2	32.1.0.2	NA	NA	32.1.0.2	32.1.0.2
cmx	Bacteria	0299	0.6.0.0.0.0.0	NA	31	NA	NA	NA	90	32.0.0.1.0.1.1.0.1.0	32.0.0.1.0.1.1.0.1.0	NA	NA	NA	NA	NA	NA	NA	NA	NA	NA	NA	NA	NA	NA	NA	NA	NA	NA	NA	32.0.0.1.0.1.1.0.1.0	32.0.0.1.0.1.1.0.1.0	NA	NA	32.0.0.1.0.1.1.0.1.0	NA	32.0.0.1.0.1.1.0.1.0	NA	32.0.0.1.0.1.1.0.1.0	32.0.0.1.0.1.1.0.1.0	NA	NA	NA	32.0.0.1.0.1.1.0.1.0	32.0.0.1.0.1.1.0.1.0	NA	NA	32.0.0.1.0.1.1.0.1.0	NA
cmy	Animals	0048	0.6.0.0.0.0.0	NA	31	NA	0.2.1.0.0.0	NA	90	32.0.0.0	32.0.0.0	0.6.0.0.2.0.1.0	0.6.0.0.2.0.1.0	0.1.0	0.1.0	NA	0.1.0	NA	0.1.0	0.1.0	0.1.0	NA	0.1.0	NA	0.1.0	NA	NA	32.0.0.0	32.0.0.0	NA	32.0.0.0	32.0.0.0	NA	NA	32.0.0.0	NA	32.0.0.0	NA	32.0.0.0	32.0.0.0	NA	NA	NA	32.0.0.0	32.0.0.0	32.0.0.0	32.0.0.0	32.0.0.0	NA
cmz	Bacteria	0299	0.6.0.0.0.0.0	NA	31	NA	NA	NA	90	32.0.0.1.0.1.1.0.1.0	32.0.0.1.0.1.1.0.1.0	NA	NA	NA	NA	NA	NA	NA	NA	NA	NA	NA	NA	NA	NA	NA	NA	NA	NA	NA	32.0.0.1.0.1.1.0.1.0	32.0.0.1.0.1.1.0.1.0	NA	NA	32.0.0.1.0.1.1.0.1.0	NA	32.0.0.1.0.1.1.0.1.0	NA	32.0.0.1.0.1.1.0.1.0	32.0.0.1.0.1.1.0.1.0	NA	NA	NA	32.0.0.1.0.1.1.0.1.0	32.0.0.1.0.1.1.0.1.0	NA	NA	32.0.0.1.0.1.1.0.1.0	NA
cna	Bacteria	0427	0.6.0.0.0.0.0	NA	31	NA	0.2.1.0.0.0	91	NA	32.2.0.0.0	32.2.0.0.0	NA	NA	0.2.0.0	0.2.0.0	0.2.0.0	NA	0.2.0.0	NA	NA	NA	NA	0.2.0.0	NA	0.2.0.0	NA	NA	32.2.0.0.0	32.2.0.0.0	NA	32.2.0.0.0	32.2.0.0.0	NA	NA	32.2.0.0.0	32.2.0.0.0	32.2.0.0.0	32.2.0.0.0	32.2.0.0.0	32.2.0.0.0	NA	NA	0.6.0.0.2.0.0.1	32.2.0.0.0	32.2.0.0.0	NA	NA	32.2.0.0.0	NA
cnb	Fungi	0373	0.1.2	0.1.2	31	NA	0.1.2	91	NA	32.1.0.0.0	32.1.0.0.0	NA	NA	0.1.2	0.1.2	NA	NA	NA	NA	0.1.2	0.1.2	NA	0.1.2	NA	0.1.2	0.1.2	NA	32.1.0.0.0	32.1.0.0.0	NA	32.1.0.0.0	32.1.0.0.0	NA	NA	32.1.0.0.0	NA	32.1.0.0.0	NA	32.1.0.0.0	32.1.0.0.0	NA	NA	NA	32.1.0.0.0	32.1.0.0.0	NA	NA	NA	32.1.0.0.0
cnc	Bacteria	0334	0.6.0.0.0.0.0	NA	31	NA	0.2.1.0.0.0	NA	90	32.1.0.2.0.0.0	32.1.0.2.0.0.0	0.6.0.0.2.0.1.0	0.6.0.0.2.0.1.0	0.2.0.0	0.2.0.0	0.2.0.0	NA	0.2.0.0	NA	NA	NA	NA	0.2.0.0	NA	0.2.0.0	NA	NA	32.0.0.1.0.1.0.1	32.0.0.1.0.1.0.1	NA	32.1.0.2.0.0.0	32.1.0.2.0.0.0	NA	NA	32.1.0.2.0.0.0	NA	32.1.0.2.0.0.0	NA	32.1.0.2.0.0.0	32.1.0.2.0.0.0	NA	NA	NA	32.1.0.2.0.0.0	32.1.0.2.0.0.0	NA	NA	32.1.0.2.0.0.0	32.1.0.2.0.0.0
cne	Fungi	0373	0.1.2	0.1.2	31	NA	0.1.2	91	NA	32.1.0.0.0	32.1.0.0.0	NA	NA	0.1.2	0.1.2	NA	NA	NA	NA	0.1.2	0.1.2	NA	0.1.2	NA	0.1.2	0.1.2	NA	32.1.0.0.0	32.1.0.0.0	NA	32.1.0.0.0	32.1.0.0.0	NA	NA	32.1.0.0.0	NA	32.1.0.0.0	NA	32.1.0.0.0	32.1.0.0.0	NA	NA	NA	32.1.0.0.0	32.1.0.0.0	NA	NA	NA	32.1.0.0.0
cni	Bacteria	0428	NA	NA	31	NA	0.2.1.0.0.0	91	NA	32.1.0.1.0.0	32.1.0.1.0.0	NA	NA	NA	NA	NA	NA	NA	NA	NA	NA	NA	NA	NA	NA	NA	NA	32.1.0.1.0.0	32.1.0.1.0.0	NA	32.1.0.1.0.0	32.1.0.1.0.0	NA	NA	32.1.0.1.0.0	NA	32.1.0.1.0.0	NA	32.1.0.1.0.0	32.1.0.1.0.0	0.6.0.0.2.0.0	0.6.0.0.2.0.0	0.6.0.0.2.0.0	32.1.0.1.0.0	32.1.0.1.0.0	NA	NA	NA	32.1.0.1.0.0
cno	Bacteria	0330	NA	NA	31	NA	NA	NA	NA	32.1.0.1.0.0	32.1.0.1.0.0	0.6.0.0.2.0.1	0.6.0.0.2.0.1	NA	NA	NA	NA	NA	NA	NA	NA	NA	NA	NA	NA	NA	NA	32.1.0.1.0.0	32.1.0.1.0.0	NA	32.1.0.1.0.0	32.1.0.1.0.0	NA	NA	32.1.0.1.0.0	NA	32.1.0.1.0.0	NA	32.1.0.1.0.0	32.1.0.1.0.0	0.6.0.0.2.0.1	0.6.0.0.2.0.1	NA	32.1.0.1.0.0	32.1.0.1.0.0	NA	NA	NA	32.1.0.1.0.0
cnt	Bacteria	0361	0.6.0.0.0.0	NA	31	NA	0.2.1.0.0.0	91	NA	32.2.5.0	32.2.5.0	NA	NA	0.2.0.0.0	0.2.0.0.0	0.2.0.0.0	NA	0.2.0.0.0	NA	NA	NA	NA	0.2.0.0.0	NA	0.2.0.0.0	NA	32.2.5.0	32.2.5.0	32.2.5.0	NA	32.2.5.0	32.2.5.0	NA	NA	32.2.5.0	NA	32.2.5.0	NA	32.2.5.0	32.2.5.0	0.6.0.0.0.0	0.6.0.0.0.0	NA	32.2.5.0	32.2.5.0	NA	NA	32.2.5.0	32.2.5.0
coa	Bacteria	0429	0.6.0.0.0.0.0.0	NA	31	NA	NA	NA	90	32.1.0.1.0	32.1.0.1.0	0.6.0.0.2.0.1.0	0.6.0.0.2.0.1.0	NA	NA	0.2.0.0.0.1	NA	0.2.0.0.0.1	NA	NA	NA	NA	0.2.0.0.0.1	NA	0.2.0.0.0.1	NA	NA	32.1.0.1.0	32.1.0.1.0	NA	32.1.0.1.0	32.1.0.1.0	NA	NA	32.1.0.1.0	NA	32.1.0.1.0	NA	32.1.0.1.0	32.1.0.1.0	NA	NA	NA	32.1.0.1.0	32.1.0.1.0	NA	NA	32.1.0.1.0	32.1.0.1.0
cob	Bacteria	0397	NA	NA	31	NA	NA	NA	90	32.1.0.2.0.0.0.0	32.1.0.2.0.0.0.0	0.6.0.0.2	0.6.0.0.2	NA	NA	NA	NA	NA	NA	NA	NA	NA	NA	NA	NA	NA	NA	NA	NA	NA	32.1.0.2.0.0.0.0	32.1.0.2.0.0.0.0	NA	NA	32.1.0.2.0.0.0.0	NA	32.1.0.2.0.0.0.0	NA	32.1.0.2.0.0.0.0	32.1.0.2.0.0.0.0	0.6.0.0.2	0.6.0.0.2	0.6.0.0.2	32.1.0.2.0.0.0.0	32.1.0.2.0.0.0.0	NA	NA	NA	32.1.0.2.0.0.0.0
coc	Bacteria	0430	0.6.0.0.0.0.0	NA	31	NA	NA	91	NA	32.1.0.1.1.0	32.1.0.1.1.0	NA	NA	NA	NA	NA	NA	NA	NA	NA	NA	NA	NA	NA	NA	NA	32.2.5.0.0.0	NA	NA	NA	32.1.0.1.1.0	32.1.0.1.1.0	32.1.0.1.1.0	NA	32.1.0.1.1.0	NA	32.1.0.1.1.0	NA	32.1.0.1.1.0	32.1.0.1.1.0	NA	NA	NA	32.1.0.1.1.0	32.1.0.1.1.0	NA	NA	32.1.0.1.1.0	NA
cod	Bacteria	0431	0.6.0.0.0.0.0.0	NA	31	NA	NA	NA	90	32.1.0.1.0	32.1.0.1.0	0.6.0.0.2.0.1.0	0.6.0.0.2.0.1.0	NA	NA	NA	NA	NA	NA	NA	NA	NA	0.2.0.0.0.0.0	NA	0.2.0.0.0.0.0	NA	NA	32.1.0.1.0	32.1.0.1.0	NA	32.1.0.1.0	32.1.0.1.0	NA	NA	32.1.0.1.0	NA	32.1.0.1.0	NA	32.1.0.1.0	32.1.0.1.0	NA	NA	NA	32.1.0.1.0	32.1.0.1.0	NA	NA	32.1.0.1.0	32.1.0.1.0
coe	Bacteria	0432	0.6.0.0.0.0.0.0	NA	31	NA	NA	NA	90	32.1.0.2	32.1.0.2	0.6.0.0.2.0.1.0	0.6.0.0.2.0.1.0	NA	NA	0.2.0.0.0.1	NA	0.2.0.0.0.1	NA	NA	NA	NA	0.2.0.0.0.1	NA	0.2.0.0.0.1	NA	NA	32.1.0.2	32.1.0.2	NA	32.1.0.2	32.1.0.2	NA	NA	32.1.0.2	NA	32.1.0.2	NA	32.1.0.2	32.1.0.2	NA	NA	NA	32.1.0.2	32.1.0.2	NA	NA	32.1.0.2	32.1.0.2
coi	Bacteria	0354	0.6.0.0.0.0.0.0	NA	31	NA	NA	NA	90	32.1.0.2	32.1.0.2	0.6.0.0.2.0.1.0	0.6.0.0.2.0.1.0	NA	NA	0.2.0.0.0.1	NA	0.2.0.0.0.1	NA	NA	NA	NA	0.2.0.0.0.1	NA	0.2.0.0.0.1	NA	NA	32.1.0.2	32.1.0.2	NA	32.1.0.2	32.1.0.2	NA	NA	32.1.0.2	NA	32.1.0.2	NA	32.1.0.2	32.1.0.2	NA	NA	NA	32.1.0.2	32.1.0.2	NA	NA	32.1.0.2	32.1.0.2
col	Bacteria	0430	0.6.0.0.0.0.0	NA	31	NA	NA	91	NA	32.1.0.1.1.0	32.1.0.1.1.0	NA	NA	NA	NA	NA	NA	NA	NA	NA	NA	NA	NA	NA	NA	NA	32.2.5.0.0.0	NA	NA	NA	32.1.0.1.1.0	32.1.0.1.1.0	32.1.0.1.1.0	NA	32.1.0.1.1.0	NA	32.1.0.1.1.0	NA	32.1.0.1.1.0	32.1.0.1.1.0	NA	NA	NA	32.1.0.1.1.0	32.1.0.1.1.0	NA	NA	32.1.0.1.1.0	NA
com	Bacteria	0433	0.6.0.0.0.0.0	NA	31	NA	0.2.1.0.0.0	91	NA	32.1.0.2.0.0.0.0	32.1.0.2.0.0.0.0	NA	NA	NA	NA	0.2.0.0.0.1	NA	0.2.0.0.0.1	NA	NA	NA	NA	0.2.0.0.0.1	NA	0.2.0.0.0.1	NA	NA	32.0.0.1.0.1.0	32.0.0.1.0.1.0	NA	32.1.0.2.0.0.0.0	32.1.0.2.0.0.0.0	NA	NA	32.1.0.2.0.0.0.0	NA	32.1.0.2.0.0.0.0	NA	32.1.0.2.0.0.0.0	32.1.0.2.0.0.0.0	NA	NA	NA	32.1.0.2.0.0.0.0	32.1.0.2.0.0.0.0	NA	NA	NA	32.1.0.2.0.0.0.0
coo	Bacteria	0434	NA	NA	31	NA	0.2.1.0.0.0	91	NA	32.1.0.2.0.0.0.0.0.0	32.1.0.2.0.0.0.0.0.0	NA	NA	NA	NA	NA	NA	NA	NA	NA	NA	NA	NA	NA	NA	NA	NA	32.0.0.1.0.1.0.1	32.0.0.1.0.1.0.1	NA	NA	NA	NA	NA	NA	NA	NA	NA	32.0.0.0.0.0.1.0.0.0	32.0.0.0.0.0.1.0.0.0	0.6.0.0.2.0.0.0	0.6.0.0.2.0.0.0	NA	32.1.0.2.0.0.0.0.0.0	32.1.0.2.0.0.0.0.0.0	NA	NA	NA	32.1.0.2.0.0.0.0.0.0
cop	Bacteria	0354	0.6.0.0.0.0.0.0	NA	31	NA	NA	NA	90	32.1.0.2	32.1.0.2	0.6.0.0.2.0.1.0	0.6.0.0.2.0.1.0	NA	NA	0.2.0.0.0.1	NA	0.2.0.0.0.1	NA	NA	NA	NA	0.2.0.0.0.1	NA	0.2.0.0.0.1	NA	NA	32.1.0.2	32.1.0.2	NA	32.1.0.2	32.1.0.2	NA	NA	32.1.0.2	NA	32.1.0.2	NA	32.1.0.2	32.1.0.2	NA	NA	NA	32.1.0.2	32.1.0.2	NA	NA	32.1.0.2	32.1.0.2
cor	Bacteria	0354	0.6.0.0.0.0.0.0	NA	31	NA	NA	NA	90	32.1.0.2	32.1.0.2	0.6.0.0.2.0.1.0	0.6.0.0.2.0.1.0	NA	NA	0.2.0.0.0.1	NA	0.2.0.0.0.1	NA	NA	NA	NA	0.2.0.0.0.1	NA	0.2.0.0.0.1	NA	NA	32.1.0.2	32.1.0.2	NA	32.1.0.2	32.1.0.2	NA	NA	32.1.0.2	NA	32.1.0.2	NA	32.1.0.2	32.1.0.2	NA	NA	NA	32.1.0.2	32.1.0.2	NA	NA	32.1.0.2	32.1.0.2
cos	Bacteria	0435	0.6.0.0.0.0.0.0	NA	31	NA	NA	NA	90	32.1.0.2	32.1.0.2	0.6.0.0.2.0.1.0	0.6.0.0.2.0.1.0	NA	NA	NA	NA	NA	NA	NA	NA	NA	0.2.0.0.0.0.0	NA	0.2.0.0.0.0.0	NA	NA	32.1.0.2	32.1.0.2	NA	32.1.0.2	32.1.0.2	NA	NA	32.1.0.2	NA	32.1.0.2	NA	32.1.0.2	32.1.0.2	NA	NA	NA	32.1.0.2	32.1.0.2	NA	NA	32.1.0.2	32.1.0.2
cot	Fungi	0307	0.1	0.1	31	NA	0.1	91	NA	32.1.0.2	32.1.0.2	NA	NA	0.1	0.1	NA	0.1	NA	0.1	0.1	0.1	NA	0.1	NA	0.1	0.1	NA	32.1.0.2	32.1.0.2	NA	32.1.0.2	32.1.0.2	NA	NA	32.1.0.2	NA	32.1.0.2	NA	32.1.0.2	32.1.0.2	NA	NA	NA	32.1.0.2	32.1.0.2	NA	NA	32.1.0.2	32.1.0.2
cou	Bacteria	0436	0.6.0.0.0.0.0.0	NA	31	NA	NA	NA	90	32.1.0.2	32.1.0.2	0.6.0.0.2.0.1.0	0.6.0.0.2.0.1.0	NA	NA	0.2.0.0.0.1.0	NA	0.2.0.0.0.1.0	NA	NA	NA	NA	NA	NA	NA	NA	NA	32.1.0.2	32.1.0.2	NA	32.1.0.2	32.1.0.2	NA	NA	32.1.0.2	NA	32.1.0.2	NA	32.1.0.2	32.1.0.2	NA	NA	NA	32.1.0.2	32.1.0.2	NA	NA	32.1.0.2	32.1.0.2
cow	Bacteria	0397	NA	NA	31	NA	NA	NA	90	32.1.0.2.0.0.0.0	32.1.0.2.0.0.0.0	0.6.0.0.2	0.6.0.0.2	NA	NA	NA	NA	NA	NA	NA	NA	NA	NA	NA	NA	NA	NA	NA	NA	NA	32.1.0.2.0.0.0.0	32.1.0.2.0.0.0.0	NA	NA	32.1.0.2.0.0.0.0	NA	32.1.0.2.0.0.0.0	NA	32.1.0.2.0.0.0.0	32.1.0.2.0.0.0.0	0.6.0.0.2	0.6.0.0.2	0.6.0.0.2	32.1.0.2.0.0.0.0	32.1.0.2.0.0.0.0	NA	NA	NA	32.1.0.2.0.0.0.0
cpa	Bacteria	0299	0.6.0.0.0.0.0	NA	31	NA	NA	NA	90	32.0.0.1.0.1.1.0.1.0	32.0.0.1.0.1.1.0.1.0	NA	NA	NA	NA	NA	NA	NA	NA	NA	NA	NA	NA	NA	NA	NA	NA	NA	NA	NA	32.0.0.1.0.1.1.0.1.0	32.0.0.1.0.1.1.0.1.0	NA	NA	32.0.0.1.0.1.1.0.1.0	NA	32.0.0.1.0.1.1.0.1.0	NA	32.0.0.1.0.1.1.0.1.0	32.0.0.1.0.1.1.0.1.0	NA	NA	NA	32.0.0.1.0.1.1.0.1.0	32.0.0.1.0.1.1.0.1.0	NA	NA	32.0.0.1.0.1.1.0.1.0	NA
cpae	Bacteria	0437	0.6.0.0.1	NA	31	NA	NA	NA	NA	32.1.0.1	32.1.0.1	0.6.0.0.1	0.6.0.0.1	NA	NA	NA	NA	NA	NA	NA	NA	NA	0.2.0.0.0.0.0	NA	0.2.0.0.0.0.0	NA	NA	32.1.0.1	32.1.0.1	NA	32.1.0.1	32.1.0.1	32.1.0.1	NA	32.1.0.1	NA	32.1.0.1	NA	32.1.0.1	32.1.0.1	0.6.0.0.1	0.6.0.0.1	NA	32.1.0.1	32.1.0.1	NA	NA	32.1.0.1	32.1.0.1
cpas	Bacteria	0438	NA	NA	31	NA	NA	NA	NA	32.1.0.1	32.1.0.1	0.6.0.0.2.0	0.6.0.0.2.0	NA	NA	NA	NA	NA	NA	NA	NA	NA	0.2.0.0.0.0.0	NA	0.2.0.0.0.0.0	NA	NA	32.1.0.1	32.1.0.1	NA	32.1.0.1	32.1.0.1	32.1.0.1	NA	32.1.0.1	NA	32.1.0.1	NA	32.1.0.1	32.1.0.1	0.6.0.0.2.0	0.6.0.0.2.0	0.6.0.0.2.0	32.1.0.1	32.1.0.1	NA	NA	32.1.0.1	32.1.0.1
cpat	Bacteria	0437	0.6.0.0.1	NA	31	NA	NA	NA	NA	32.1.0.1	32.1.0.1	0.6.0.0.1	0.6.0.0.1	NA	NA	NA	NA	NA	NA	NA	NA	NA	0.2.0.0.0.0.0	NA	0.2.0.0.0.0.0	NA	NA	32.1.0.1	32.1.0.1	NA	32.1.0.1	32.1.0.1	32.1.0.1	NA	32.1.0.1	NA	32.1.0.1	NA	32.1.0.1	32.1.0.1	0.6.0.0.1	0.6.0.0.1	NA	32.1.0.1	32.1.0.1	NA	NA	32.1.0.1	32.1.0.1
cpb	Bacteria	0439	NA	NA	NA	NA	0.2.1.0.0.0	NA	90	32.0.0.1.0.1.1	32.0.0.1.0.1.1	NA	NA	0.2.0.0.0.0	0.2.0.0.0.0	NA	NA	NA	NA	NA	NA	NA	0.2.0.0.0.0	NA	0.2.0.0.0.0	NA	NA	32.0.0.1.0.1.1	32.0.0.1.0.1.1	NA	32.0.0.1.0.1.1	32.0.0.1.0.1.1	NA	NA	32.0.0.1.0.1.1	NA	32.0.0.1.0.1.1	NA	32.0.0.1.0.1.1	32.0.0.1.0.1.1	0.6.0.0.2.0.0	0.6.0.0.2.0.0	0.6.0.0.2.0.0	32.0.0.1.0.1.1	32.0.0.1.0.1.1	NA	NA	32.0.0.1.0.1.1	NA
cpc	Bacteria	0440	NA	NA	NA	NA	0.2.1.0.0.0	NA	90	32.0.0.1.0.1.1.0	32.0.0.1.0.1.1.0	NA	NA	0.2.0.0.0.0	0.2.0.0.0.0	NA	NA	NA	NA	NA	NA	NA	0.2.0.0.0.0	NA	0.2.0.0.0.0	NA	NA	NA	NA	NA	32.0.0.1.0.1.1.0	32.0.0.1.0.1.1.0	NA	NA	32.0.0.1.0.1.1.0	NA	32.0.0.1.0.1.1.0	NA	32.0.0.1.0.1.1.0	32.0.0.1.0.1.1.0	0.6.0.0.2.0.0	0.6.0.0.2.0.0	0.6.0.0.2.0.0	32.0.0.1.0.1.1.0	32.0.0.1.0.1.1.0	NA	NA	32.0.0.1.0.1.1.0	NA
cpe	Bacteria	0441	NA	NA	31	NA	NA	NA	NA	32.1.0.0.1.0.0	32.1.0.0.1.0.0	0.6.0.0.2.0.1	0.6.0.0.2.0.1	0.2.0.0.0.0	0.2.0.0.0.0	NA	NA	NA	NA	NA	NA	NA	0.2.0.0.0.0	NA	0.2.0.0.0.0	NA	NA	32.0.0.1.0.1.0.1	32.0.0.1.0.1.0.1	NA	32.1.0.0.1.0.0	32.1.0.0.1.0.0	32.1.0.0.1.0.0	NA	32.1.0.0.1.0.0	NA	32.1.0.0.1.0.0	NA	32.1.0.0.1.0.0	32.1.0.0.1.0.0	0.6.0.0.2.0.1	0.6.0.0.2.0.1	NA	32.1.0.0.1.0.0	32.1.0.0.1.0.0	NA	NA	NA	32.1.0.0.1.0.0
cpec	Bacteria	0299	0.6.0.0.0.0.0	NA	31	NA	NA	NA	90	32.0.0.1.0.1.1.0.1.0	32.0.0.1.0.1.1.0.1.0	NA	NA	NA	NA	NA	NA	NA	NA	NA	NA	NA	NA	NA	NA	NA	NA	NA	NA	NA	32.0.0.1.0.1.1.0.1.0	32.0.0.1.0.1.1.0.1.0	NA	NA	32.0.0.1.0.1.1.0.1.0	NA	32.0.0.1.0.1.1.0.1.0	NA	32.0.0.1.0.1.1.0.1.0	32.0.0.1.0.1.1.0.1.0	NA	NA	NA	32.0.0.1.0.1.1.0.1.0	32.0.0.1.0.1.1.0.1.0	NA	NA	32.0.0.1.0.1.1.0.1.0	NA
cpel	Bacteria	0306	NA	NA	31	NA	NA	91	NA	32.1.0.2.0.0.0.0	32.1.0.2.0.0.0.0	NA	NA	NA	NA	NA	NA	NA	NA	NA	NA	NA	NA	NA	NA	NA	NA	32.0.0.1.0.1.0.1	32.0.0.1.0.1.0.1	NA	32.1.0.2.0.0.0.0	32.1.0.2.0.0.0.0	NA	NA	32.1.0.2.0.0.0.0	NA	32.1.0.2.0.0.0.0	NA	32.1.0.2.0.0.0.0	32.1.0.2.0.0.0.0	0.6.0.0.2.0.0	0.6.0.0.2.0.0	0.6.0.0.2.0.0	32.1.0.2.0.0.0.0	32.1.0.2.0.0.0.0	NA	NA	NA	32.1.0.2.0.0.0.0
cpeo	Bacteria	0299	0.6.0.0.0.0.0	NA	31	NA	NA	NA	90	32.0.0.1.0.1.1.0.1.0	32.0.0.1.0.1.1.0.1.0	NA	NA	NA	NA	NA	NA	NA	NA	NA	NA	NA	NA	NA	NA	NA	NA	NA	NA	NA	32.0.0.1.0.1.1.0.1.0	32.0.0.1.0.1.1.0.1.0	NA	NA	32.0.0.1.0.1.1.0.1.0	NA	32.0.0.1.0.1.1.0.1.0	NA	32.0.0.1.0.1.1.0.1.0	32.0.0.1.0.1.1.0.1.0	NA	NA	NA	32.0.0.1.0.1.1.0.1.0	32.0.0.1.0.1.1.0.1.0	NA	NA	32.0.0.1.0.1.1.0.1.0	NA
cper	Bacteria	0299	0.6.0.0.0.0.0	NA	31	NA	NA	NA	90	32.0.0.1.0.1.1.0.1.0	32.0.0.1.0.1.1.0.1.0	NA	NA	NA	NA	NA	NA	NA	NA	NA	NA	NA	NA	NA	NA	NA	NA	NA	NA	NA	32.0.0.1.0.1.1.0.1.0	32.0.0.1.0.1.1.0.1.0	NA	NA	32.0.0.1.0.1.1.0.1.0	NA	32.0.0.1.0.1.1.0.1.0	NA	32.0.0.1.0.1.1.0.1.0	32.0.0.1.0.1.1.0.1.0	NA	NA	NA	32.0.0.1.0.1.1.0.1.0	32.0.0.1.0.1.1.0.1.0	NA	NA	32.0.0.1.0.1.1.0.1.0	NA
cpf	Bacteria	0441	NA	NA	31	NA	NA	NA	NA	32.1.0.0.1.0.0	32.1.0.0.1.0.0	0.6.0.0.2.0.1	0.6.0.0.2.0.1	0.2.0.0.0.0	0.2.0.0.0.0	NA	NA	NA	NA	NA	NA	NA	0.2.0.0.0.0	NA	0.2.0.0.0.0	NA	NA	32.0.0.1.0.1.0.1	32.0.0.1.0.1.0.1	NA	32.1.0.0.1.0.0	32.1.0.0.1.0.0	32.1.0.0.1.0.0	NA	32.1.0.0.1.0.0	NA	32.1.0.0.1.0.0	NA	32.1.0.0.1.0.0	32.1.0.0.1.0.0	0.6.0.0.2.0.1	0.6.0.0.2.0.1	NA	32.1.0.0.1.0.0	32.1.0.0.1.0.0	NA	NA	NA	32.1.0.0.1.0.0
cpg	Bacteria	0432	0.6.0.0.0.0.0.0	NA	31	NA	NA	NA	90	32.1.0.2	32.1.0.2	0.6.0.0.2.0.1.0	0.6.0.0.2.0.1.0	NA	NA	0.2.0.0.0.1	NA	0.2.0.0.0.1	NA	NA	NA	NA	0.2.0.0.0.1	NA	0.2.0.0.0.1	NA	NA	32.1.0.2	32.1.0.2	NA	32.1.0.2	32.1.0.2	NA	NA	32.1.0.2	NA	32.1.0.2	NA	32.1.0.2	32.1.0.2	NA	NA	NA	32.1.0.2	32.1.0.2	NA	NA	32.1.0.2	32.1.0.2
cph	Bacteria	0442	NA	NA	NA	NA	0.2.1.0.0.0	NA	90	32.0.0.1.0.1.1.0	32.0.0.1.0.1.1.0	NA	NA	NA	NA	NA	0.1.0.1.0.0	NA	0.1.0.1.0.0	NA	NA	NA	NA	NA	NA	NA	NA	NA	NA	NA	32.0.0.1.0.1.1.0	32.0.0.1.0.1.1.0	NA	NA	32.0.0.1.0.1.1.0	NA	32.0.0.1.0.1.1.0	NA	32.0.0.1.0.1.1.0	32.0.0.1.0.1.1.0	0.6.0.0.2.0.0	0.6.0.0.2.0.0	0.6.0.0.2.0.0	32.0.0.1.0.1.1.0	32.0.0.1.0.1.1.0	NA	NA	32.0.0.1.0.1.1.0	NA
cpi	Bacteria	0443	0.6.0.0.0.0.0	NA	31	NA	0.2.1.0.0.0	91	NA	32.1.0.1.0.0	32.1.0.1.0.0	NA	NA	0.2.0.0.0.2	0.2.0.0.0.2	0.2.0.0.0.2	NA	0.2.0.0.0.2	NA	NA	NA	NA	NA	NA	NA	NA	NA	32.1.0.1.0.0	32.1.0.1.0.0	NA	32.1.0.1.0.0	32.1.0.1.0.0	NA	NA	32.1.0.1.0.0	NA	32.1.0.1.0.0	NA	32.1.0.1.0.0	32.1.0.1.0.0	NA	NA	0.6.0.0.2.0.0.1	32.1.0.1.0.0	32.1.0.1.0.0	NA	NA	NA	32.1.0.1.0.0
cpj	Bacteria	0444	0.6.0.0.0.0.0.0	NA	31	NA	NA	NA	90	32.0.0.1.0.1.1.0.1.0	32.0.0.1.0.1.1.0.1.0	NA	NA	NA	NA	NA	NA	NA	NA	NA	NA	NA	NA	NA	NA	NA	NA	NA	NA	NA	32.0.0.1.0.1.1.0.1.0	32.0.0.1.0.1.1.0.1.0	NA	NA	32.0.0.1.0.1.1.0.1.0	NA	32.0.0.1.0.1.1.0.1.0	NA	32.0.0.1.0.1.1.0.1.0	32.0.0.1.0.1.1.0.1.0	NA	NA	NA	32.0.0.1.0.1.1.0.1.0	32.0.0.1.0.1.1.0.1.0	NA	NA	32.0.0.1.0.1.1.0.1.0	NA
cpk	Bacteria	0435	0.6.0.0.0.0.0.0	NA	31	NA	NA	NA	90	32.1.0.2	32.1.0.2	0.6.0.0.2.0.1.0	0.6.0.0.2.0.1.0	NA	NA	NA	NA	NA	NA	NA	NA	NA	0.2.0.0.0.0.0	NA	0.2.0.0.0.0.0	NA	NA	32.1.0.2	32.1.0.2	NA	32.1.0.2	32.1.0.2	NA	NA	32.1.0.2	NA	32.1.0.2	NA	32.1.0.2	32.1.0.2	NA	NA	NA	32.1.0.2	32.1.0.2	NA	NA	32.1.0.2	32.1.0.2
cpl	Bacteria	0435	0.6.0.0.0.0.0.0	NA	31	NA	NA	NA	90	32.1.0.2	32.1.0.2	0.6.0.0.2.0.1.0	0.6.0.0.2.0.1.0	NA	NA	NA	NA	NA	NA	NA	NA	NA	0.2.0.0.0.0.0	NA	0.2.0.0.0.0.0	NA	NA	32.1.0.2	32.1.0.2	NA	32.1.0.2	32.1.0.2	NA	NA	32.1.0.2	NA	32.1.0.2	NA	32.1.0.2	32.1.0.2	NA	NA	NA	32.1.0.2	32.1.0.2	NA	NA	32.1.0.2	32.1.0.2
cpm	Bacteria	0299	0.6.0.0.0.0.0	NA	31	NA	NA	NA	90	32.0.0.1.0.1.1.0.1.0	32.0.0.1.0.1.1.0.1.0	NA	NA	NA	NA	NA	NA	NA	NA	NA	NA	NA	NA	NA	NA	NA	NA	NA	NA	NA	32.0.0.1.0.1.1.0.1.0	32.0.0.1.0.1.1.0.1.0	NA	NA	32.0.0.1.0.1.1.0.1.0	NA	32.0.0.1.0.1.1.0.1.0	NA	32.0.0.1.0.1.1.0.1.0	32.0.0.1.0.1.1.0.1.0	NA	NA	NA	32.0.0.1.0.1.1.0.1.0	32.0.0.1.0.1.1.0.1.0	NA	NA	32.0.0.1.0.1.1.0.1.0	NA
cpn	Bacteria	0299	0.6.0.0.0.0.0	NA	31	NA	NA	NA	90	32.0.0.1.0.1.1.0.1.0	32.0.0.1.0.1.1.0.1.0	NA	NA	NA	NA	NA	NA	NA	NA	NA	NA	NA	NA	NA	NA	NA	NA	NA	NA	NA	32.0.0.1.0.1.1.0.1.0	32.0.0.1.0.1.1.0.1.0	NA	NA	32.0.0.1.0.1.1.0.1.0	NA	32.0.0.1.0.1.1.0.1.0	NA	32.0.0.1.0.1.1.0.1.0	32.0.0.1.0.1.1.0.1.0	NA	NA	NA	32.0.0.1.0.1.1.0.1.0	32.0.0.1.0.1.1.0.1.0	NA	NA	32.0.0.1.0.1.1.0.1.0	NA
cpo	Bacteria	0445	0.6.0.0.0	NA	31	NA	NA	91	NA	32.1.0.2.0.0.0	32.1.0.2.0.0.0	NA	NA	NA	NA	NA	NA	NA	NA	NA	NA	NA	NA	NA	NA	NA	NA	32.0.0.1.0.1.0.1	32.0.0.1.0.1.0.1	NA	32.1.0.2.0.0.0	32.1.0.2.0.0.0	NA	NA	32.1.0.2.0.0.0	NA	32.1.0.2.0.0.0	NA	32.1.0.2.0.0.0	32.1.0.2.0.0.0	0.6.0.0.0	0.6.0.0.0	0.6.0.0.0	32.1.0.2.0.0.0	32.1.0.2.0.0.0	NA	NA	32.1.0.2.0.0.0	32.1.0.2.0.0.0
cpp	Bacteria	0435	0.6.0.0.0.0.0.0	NA	31	NA	NA	NA	90	32.1.0.2	32.1.0.2	0.6.0.0.2.0.1.0	0.6.0.0.2.0.1.0	NA	NA	NA	NA	NA	NA	NA	NA	NA	0.2.0.0.0.0.0	NA	0.2.0.0.0.0.0	NA	NA	32.1.0.2	32.1.0.2	NA	32.1.0.2	32.1.0.2	NA	NA	32.1.0.2	NA	32.1.0.2	NA	32.1.0.2	32.1.0.2	NA	NA	NA	32.1.0.2	32.1.0.2	NA	NA	32.1.0.2	32.1.0.2
cpq	Bacteria	0446	0.6.0.0.0.0.0.0	NA	31	NA	NA	NA	90	32.1.0.2.0	32.1.0.2.0	0.6.0.0.2.0.1.0	0.6.0.0.2.0.1.0	NA	NA	NA	NA	NA	NA	NA	NA	NA	0.2.0.0.0.0.0	NA	0.2.0.0.0.0.0	NA	NA	NA	NA	NA	32.1.0.2.0	32.1.0.2.0	NA	NA	32.1.0.2.0	NA	32.1.0.2.0	NA	32.1.0.2.0	32.1.0.2.0	NA	NA	NA	32.1.0.2.0	32.1.0.2.0	NA	NA	32.1.0.2.0	32.1.0.2.0
cpr	Bacteria	0441	NA	NA	31	NA	NA	NA	NA	32.1.0.0.1.0.0	32.1.0.0.1.0.0	0.6.0.0.2.0.1	0.6.0.0.2.0.1	0.2.0.0.0.0	0.2.0.0.0.0	NA	NA	NA	NA	NA	NA	NA	0.2.0.0.0.0	NA	0.2.0.0.0.0	NA	NA	32.0.0.1.0.1.0.1	32.0.0.1.0.1.0.1	NA	32.1.0.0.1.0.0	32.1.0.0.1.0.0	32.1.0.0.1.0.0	NA	32.1.0.0.1.0.0	NA	32.1.0.0.1.0.0	NA	32.1.0.0.1.0.0	32.1.0.0.1.0.0	0.6.0.0.2.0.1	0.6.0.0.2.0.1	NA	32.1.0.0.1.0.0	32.1.0.0.1.0.0	NA	NA	NA	32.1.0.0.1.0.0
cps	Bacteria	0447	0.6.0.0.0.0.0	NA	31	NA	0.2.1.0.0.0	91	NA	32.1.0.0.0	32.1.0.0.0	NA	NA	0.2.0.0	0.2.0.0	0.2.0.0	NA	0.2.0.0	NA	NA	NA	NA	0.2.0.0	NA	0.2.0.0	NA	NA	32.1.0.0.0	32.1.0.0.0	NA	32.1.0.0.0	32.1.0.0.0	NA	NA	32.1.0.0.0	NA	32.1.0.0.0	NA	32.1.0.0.0	32.1.0.0.0	NA	NA	NA	32.1.0.0.0	32.1.0.0.0	NA	NA	NA	32.1.0.0.0
cpsa	Bacteria	0299	0.6.0.0.0.0.0	NA	31	NA	NA	NA	90	32.0.0.1.0.1.1.0.1.0	32.0.0.1.0.1.1.0.1.0	NA	NA	NA	NA	NA	NA	NA	NA	NA	NA	NA	NA	NA	NA	NA	NA	NA	NA	NA	32.0.0.1.0.1.1.0.1.0	32.0.0.1.0.1.1.0.1.0	NA	NA	32.0.0.1.0.1.1.0.1.0	NA	32.0.0.1.0.1.1.0.1.0	NA	32.0.0.1.0.1.1.0.1.0	32.0.0.1.0.1.1.0.1.0	NA	NA	NA	32.0.0.1.0.1.1.0.1.0	32.0.0.1.0.1.1.0.1.0	NA	NA	32.0.0.1.0.1.1.0.1.0	NA
cpsb	Bacteria	0299	0.6.0.0.0.0.0	NA	31	NA	NA	NA	90	32.0.0.1.0.1.1.0.1.0	32.0.0.1.0.1.1.0.1.0	NA	NA	NA	NA	NA	NA	NA	NA	NA	NA	NA	NA	NA	NA	NA	NA	NA	NA	NA	32.0.0.1.0.1.1.0.1.0	32.0.0.1.0.1.1.0.1.0	NA	NA	32.0.0.1.0.1.1.0.1.0	NA	32.0.0.1.0.1.1.0.1.0	NA	32.0.0.1.0.1.1.0.1.0	32.0.0.1.0.1.1.0.1.0	NA	NA	NA	32.0.0.1.0.1.1.0.1.0	32.0.0.1.0.1.1.0.1.0	NA	NA	32.0.0.1.0.1.1.0.1.0	NA
cpsc	Bacteria	0299	0.6.0.0.0.0.0	NA	31	NA	NA	NA	90	32.0.0.1.0.1.1.0.1.0	32.0.0.1.0.1.1.0.1.0	NA	NA	NA	NA	NA	NA	NA	NA	NA	NA	NA	NA	NA	NA	NA	NA	NA	NA	NA	32.0.0.1.0.1.1.0.1.0	32.0.0.1.0.1.1.0.1.0	NA	NA	32.0.0.1.0.1.1.0.1.0	NA	32.0.0.1.0.1.1.0.1.0	NA	32.0.0.1.0.1.1.0.1.0	32.0.0.1.0.1.1.0.1.0	NA	NA	NA	32.0.0.1.0.1.1.0.1.0	32.0.0.1.0.1.1.0.1.0	NA	NA	32.0.0.1.0.1.1.0.1.0	NA
cpsd	Bacteria	0299	0.6.0.0.0.0.0	NA	31	NA	NA	NA	90	32.0.0.1.0.1.1.0.1.0	32.0.0.1.0.1.1.0.1.0	NA	NA	NA	NA	NA	NA	NA	NA	NA	NA	NA	NA	NA	NA	NA	NA	NA	NA	NA	32.0.0.1.0.1.1.0.1.0	32.0.0.1.0.1.1.0.1.0	NA	NA	32.0.0.1.0.1.1.0.1.0	NA	32.0.0.1.0.1.1.0.1.0	NA	32.0.0.1.0.1.1.0.1.0	32.0.0.1.0.1.1.0.1.0	NA	NA	NA	32.0.0.1.0.1.1.0.1.0	32.0.0.1.0.1.1.0.1.0	NA	NA	32.0.0.1.0.1.1.0.1.0	NA
cpse	Bacteria	0432	0.6.0.0.0.0.0.0	NA	31	NA	NA	NA	90	32.1.0.2	32.1.0.2	0.6.0.0.2.0.1.0	0.6.0.0.2.0.1.0	NA	NA	0.2.0.0.0.1	NA	0.2.0.0.0.1	NA	NA	NA	NA	0.2.0.0.0.1	NA	0.2.0.0.0.1	NA	NA	32.1.0.2	32.1.0.2	NA	32.1.0.2	32.1.0.2	NA	NA	32.1.0.2	NA	32.1.0.2	NA	32.1.0.2	32.1.0.2	NA	NA	NA	32.1.0.2	32.1.0.2	NA	NA	32.1.0.2	32.1.0.2
cpsf	Bacteria	0432	0.6.0.0.0.0.0.0	NA	31	NA	NA	NA	90	32.1.0.2	32.1.0.2	0.6.0.0.2.0.1.0	0.6.0.0.2.0.1.0	NA	NA	0.2.0.0.0.1	NA	0.2.0.0.0.1	NA	NA	NA	NA	0.2.0.0.0.1	NA	0.2.0.0.0.1	NA	NA	32.1.0.2	32.1.0.2	NA	32.1.0.2	32.1.0.2	NA	NA	32.1.0.2	NA	32.1.0.2	NA	32.1.0.2	32.1.0.2	NA	NA	NA	32.1.0.2	32.1.0.2	NA	NA	32.1.0.2	32.1.0.2
cpsg	Bacteria	0299	0.6.0.0.0.0.0	NA	31	NA	NA	NA	90	32.0.0.1.0.1.1.0.1.0	32.0.0.1.0.1.1.0.1.0	NA	NA	NA	NA	NA	NA	NA	NA	NA	NA	NA	NA	NA	NA	NA	NA	NA	NA	NA	32.0.0.1.0.1.1.0.1.0	32.0.0.1.0.1.1.0.1.0	NA	NA	32.0.0.1.0.1.1.0.1.0	NA	32.0.0.1.0.1.1.0.1.0	NA	32.0.0.1.0.1.1.0.1.0	32.0.0.1.0.1.1.0.1.0	NA	NA	NA	32.0.0.1.0.1.1.0.1.0	32.0.0.1.0.1.1.0.1.0	NA	NA	32.0.0.1.0.1.1.0.1.0	NA
cpsi	Bacteria	0299	0.6.0.0.0.0.0	NA	31	NA	NA	NA	90	32.0.0.1.0.1.1.0.1.0	32.0.0.1.0.1.1.0.1.0	NA	NA	NA	NA	NA	NA	NA	NA	NA	NA	NA	NA	NA	NA	NA	NA	NA	NA	NA	32.0.0.1.0.1.1.0.1.0	32.0.0.1.0.1.1.0.1.0	NA	NA	32.0.0.1.0.1.1.0.1.0	NA	32.0.0.1.0.1.1.0.1.0	NA	32.0.0.1.0.1.1.0.1.0	32.0.0.1.0.1.1.0.1.0	NA	NA	NA	32.0.0.1.0.1.1.0.1.0	32.0.0.1.0.1.1.0.1.0	NA	NA	32.0.0.1.0.1.1.0.1.0	NA
cpsm	Bacteria	0299	0.6.0.0.0.0.0	NA	31	NA	NA	NA	90	32.0.0.1.0.1.1.0.1.0	32.0.0.1.0.1.1.0.1.0	NA	NA	NA	NA	NA	NA	NA	NA	NA	NA	NA	NA	NA	NA	NA	NA	NA	NA	NA	32.0.0.1.0.1.1.0.1.0	32.0.0.1.0.1.1.0.1.0	NA	NA	32.0.0.1.0.1.1.0.1.0	NA	32.0.0.1.0.1.1.0.1.0	NA	32.0.0.1.0.1.1.0.1.0	32.0.0.1.0.1.1.0.1.0	NA	NA	NA	32.0.0.1.0.1.1.0.1.0	32.0.0.1.0.1.1.0.1.0	NA	NA	32.0.0.1.0.1.1.0.1.0	NA
cpsn	Bacteria	0299	0.6.0.0.0.0.0	NA	31	NA	NA	NA	90	32.0.0.1.0.1.1.0.1.0	32.0.0.1.0.1.1.0.1.0	NA	NA	NA	NA	NA	NA	NA	NA	NA	NA	NA	NA	NA	NA	NA	NA	NA	NA	NA	32.0.0.1.0.1.1.0.1.0	32.0.0.1.0.1.1.0.1.0	NA	NA	32.0.0.1.0.1.1.0.1.0	NA	32.0.0.1.0.1.1.0.1.0	NA	32.0.0.1.0.1.1.0.1.0	32.0.0.1.0.1.1.0.1.0	NA	NA	NA	32.0.0.1.0.1.1.0.1.0	32.0.0.1.0.1.1.0.1.0	NA	NA	32.0.0.1.0.1.1.0.1.0	NA
cpst	Bacteria	0299	0.6.0.0.0.0.0	NA	31	NA	NA	NA	90	32.0.0.1.0.1.1.0.1.0	32.0.0.1.0.1.1.0.1.0	NA	NA	NA	NA	NA	NA	NA	NA	NA	NA	NA	NA	NA	NA	NA	NA	NA	NA	NA	32.0.0.1.0.1.1.0.1.0	32.0.0.1.0.1.1.0.1.0	NA	NA	32.0.0.1.0.1.1.0.1.0	NA	32.0.0.1.0.1.1.0.1.0	NA	32.0.0.1.0.1.1.0.1.0	32.0.0.1.0.1.1.0.1.0	NA	NA	NA	32.0.0.1.0.1.1.0.1.0	32.0.0.1.0.1.1.0.1.0	NA	NA	32.0.0.1.0.1.1.0.1.0	NA
cpsu	Bacteria	0432	0.6.0.0.0.0.0.0	NA	31	NA	NA	NA	90	32.1.0.2	32.1.0.2	0.6.0.0.2.0.1.0	0.6.0.0.2.0.1.0	NA	NA	0.2.0.0.0.1	NA	0.2.0.0.0.1	NA	NA	NA	NA	0.2.0.0.0.1	NA	0.2.0.0.0.1	NA	NA	32.1.0.2	32.1.0.2	NA	32.1.0.2	32.1.0.2	NA	NA	32.1.0.2	NA	32.1.0.2	NA	32.1.0.2	32.1.0.2	NA	NA	NA	32.1.0.2	32.1.0.2	NA	NA	32.1.0.2	32.1.0.2
cpsv	Bacteria	0299	0.6.0.0.0.0.0	NA	31	NA	NA	NA	90	32.0.0.1.0.1.1.0.1.0	32.0.0.1.0.1.1.0.1.0	NA	NA	NA	NA	NA	NA	NA	NA	NA	NA	NA	NA	NA	NA	NA	NA	NA	NA	NA	32.0.0.1.0.1.1.0.1.0	32.0.0.1.0.1.1.0.1.0	NA	NA	32.0.0.1.0.1.1.0.1.0	NA	32.0.0.1.0.1.1.0.1.0	NA	32.0.0.1.0.1.1.0.1.0	32.0.0.1.0.1.1.0.1.0	NA	NA	NA	32.0.0.1.0.1.1.0.1.0	32.0.0.1.0.1.1.0.1.0	NA	NA	32.0.0.1.0.1.1.0.1.0	NA
cpsw	Bacteria	0299	0.6.0.0.0.0.0	NA	31	NA	NA	NA	90	32.0.0.1.0.1.1.0.1.0	32.0.0.1.0.1.1.0.1.0	NA	NA	NA	NA	NA	NA	NA	NA	NA	NA	NA	NA	NA	NA	NA	NA	NA	NA	NA	32.0.0.1.0.1.1.0.1.0	32.0.0.1.0.1.1.0.1.0	NA	NA	32.0.0.1.0.1.1.0.1.0	NA	32.0.0.1.0.1.1.0.1.0	NA	32.0.0.1.0.1.1.0.1.0	32.0.0.1.0.1.1.0.1.0	NA	NA	NA	32.0.0.1.0.1.1.0.1.0	32.0.0.1.0.1.1.0.1.0	NA	NA	32.0.0.1.0.1.1.0.1.0	NA
cpt	Bacteria	0299	0.6.0.0.0.0.0	NA	31	NA	NA	NA	90	32.0.0.1.0.1.1.0.1.0	32.0.0.1.0.1.1.0.1.0	NA	NA	NA	NA	NA	NA	NA	NA	NA	NA	NA	NA	NA	NA	NA	NA	NA	NA	NA	32.0.0.1.0.1.1.0.1.0	32.0.0.1.0.1.1.0.1.0	NA	NA	32.0.0.1.0.1.1.0.1.0	NA	32.0.0.1.0.1.1.0.1.0	NA	32.0.0.1.0.1.1.0.1.0	32.0.0.1.0.1.1.0.1.0	NA	NA	NA	32.0.0.1.0.1.1.0.1.0	32.0.0.1.0.1.1.0.1.0	NA	NA	32.0.0.1.0.1.1.0.1.0	NA
cpu	Bacteria	0432	0.6.0.0.0.0.0.0	NA	31	NA	NA	NA	90	32.1.0.2	32.1.0.2	0.6.0.0.2.0.1.0	0.6.0.0.2.0.1.0	NA	NA	0.2.0.0.0.1	NA	0.2.0.0.0.1	NA	NA	NA	NA	0.2.0.0.0.1	NA	0.2.0.0.0.1	NA	NA	32.1.0.2	32.1.0.2	NA	32.1.0.2	32.1.0.2	NA	NA	32.1.0.2	NA	32.1.0.2	NA	32.1.0.2	32.1.0.2	NA	NA	NA	32.1.0.2	32.1.0.2	NA	NA	32.1.0.2	32.1.0.2
cput	Fungi	0028	0.0.0	0.0.0	31	NA	0.0.0	91	NA	32.1.0.0.0	32.1.0.0.0	NA	NA	0.0.0	0.0.0	NA	NA	NA	NA	NA	NA	NA	0.0.0	NA	0.0.0	0.0.0	NA	32.1.0.0.0	32.1.0.0.0	NA	32.1.0.0.0	32.1.0.0.0	NA	NA	32.1.0.0.0	NA	32.1.0.0.0	NA	32.1.0.0.0	32.1.0.0.0	NA	NA	NA	32.1.0.0.0	32.1.0.0.0	NA	NA	NA	32.1.0.0.0
cpv	Protists	0383	NA	NA	31	NA	0.2.1.0.0.0	NA	NA	32.0.0.1.0.1.1.0.1.0	32.0.0.1.0.1.1.0.1.0	NA	NA	NA	NA	NA	NA	NA	NA	NA	NA	NA	0.2.0.0.0.0.0	NA	0.2.0.0.0.0.0	NA	NA	32.0.0.1.0.1.0.1	32.0.0.1.0.1.0.1	NA	32.0.0.1.0.1.1.0.1.0	32.0.0.1.0.1.1.0.1.0	NA	NA	32.0.0.1.0.1.1.0.1.0	NA	32.0.0.1.0.1.1.0.1.0	NA	32.0.0.1.0.1.1.0.1.0	32.0.0.1.0.1.1.0.1.0	NA	NA	NA	32.0.0.1.0.1.1.0.1.0	32.0.0.1.0.1.1.0.1.0	NA	NA	32.0.0.1.0.1.1.0.1.0	NA
cpw	Fungi	0022	0.1	0.1	31	NA	0.1	91	NA	32.1.0.0.0	32.1.0.0.0	NA	NA	0.1	0.1	NA	0.1	NA	0.1	0.1	0.1	NA	0.1	NA	0.1	0.1	NA	32.1.0.0.0	32.1.0.0.0	NA	32.1.0.0.0	32.1.0.0.0	NA	NA	32.1.0.0.0	NA	32.1.0.0.0	NA	32.1.0.0.0	32.1.0.0.0	NA	NA	NA	32.1.0.0.0	32.1.0.0.0	NA	NA	NA	32.1.0.0.0
cpx	Bacteria	0435	0.6.0.0.0.0.0.0	NA	31	NA	NA	NA	90	32.1.0.2	32.1.0.2	0.6.0.0.2.0.1.0	0.6.0.0.2.0.1.0	NA	NA	NA	NA	NA	NA	NA	NA	NA	0.2.0.0.0.0.0	NA	0.2.0.0.0.0.0	NA	NA	32.1.0.2	32.1.0.2	NA	32.1.0.2	32.1.0.2	NA	NA	32.1.0.2	NA	32.1.0.2	NA	32.1.0.2	32.1.0.2	NA	NA	NA	32.1.0.2	32.1.0.2	NA	NA	32.1.0.2	32.1.0.2
cpy	Bacteria	0448	NA	NA	31	NA	NA	91	NA	32.1.0.1.1.1.0	32.1.0.1.1.1.0	0.6.0.0.2.0	0.6.0.0.2.0	0.2.0.0.0.0	0.2.0.0.0.0	NA	NA	NA	NA	NA	NA	NA	0.2.0.0.0.0	NA	0.2.0.0.0.0	NA	NA	32.0.0.1.0.1.0.1	32.0.0.1.0.1.0.1	NA	32.1.0.1.1.1.0	32.1.0.1.1.1.0	32.1.0.1.1.1.0	NA	32.1.0.1.1.1.0	NA	32.1.0.1.1.1.0	NA	32.1.0.1.1.1.0	32.1.0.1.1.1.0	0.6.0.0.2.0	0.6.0.0.2.0	0.6.0.0.2.0	32.1.0.1.1.1.0	32.1.0.1.1.1.0	NA	NA	32.1.0.1.1.1.0	32.1.0.1.1.1.0
cpz	Bacteria	0435	0.6.0.0.0.0.0.0	NA	31	NA	NA	NA	90	32.1.0.2	32.1.0.2	0.6.0.0.2.0.1.0	0.6.0.0.2.0.1.0	NA	NA	NA	NA	NA	NA	NA	NA	NA	0.2.0.0.0.0.0	NA	0.2.0.0.0.0.0	NA	NA	32.1.0.2	32.1.0.2	NA	32.1.0.2	32.1.0.2	NA	NA	32.1.0.2	NA	32.1.0.2	NA	32.1.0.2	32.1.0.2	NA	NA	NA	32.1.0.2	32.1.0.2	NA	NA	32.1.0.2	32.1.0.2
cqu	Animals	0259	0.6.0.0.0.0.0	NA	31	NA	0.2.1.0.0.0	NA	90	32.0.0.1	32.0.0.1	0.6.0.0.2.0.1.0	0.6.0.0.2.0.1.0	0.2.0.0.0.0	0.2.0.0.0.0	NA	NA	NA	NA	NA	NA	NA	0.2.0.0.0.0	NA	0.2.0.0.0.0	NA	NA	32.0.0.1	32.0.0.1	NA	32.0.0.1	32.0.0.1	NA	NA	32.0.0.1	NA	32.0.0.1	NA	32.0.0.1	32.0.0.1	NA	NA	NA	32.0.0.1	32.0.0.1	NA	NA	32.0.0.1	NA
cra	Bacteria	0299	0.6.0.0.0.0.0	NA	31	NA	NA	NA	90	32.0.0.1.0.1.1.0.1.0	32.0.0.1.0.1.1.0.1.0	NA	NA	NA	NA	NA	NA	NA	NA	NA	NA	NA	NA	NA	NA	NA	NA	NA	NA	NA	32.0.0.1.0.1.1.0.1.0	32.0.0.1.0.1.1.0.1.0	NA	NA	32.0.0.1.0.1.1.0.1.0	NA	32.0.0.1.0.1.1.0.1.0	NA	32.0.0.1.0.1.1.0.1.0	32.0.0.1.0.1.1.0.1.0	NA	NA	NA	32.0.0.1.0.1.1.0.1.0	32.0.0.1.0.1.1.0.1.0	NA	NA	32.0.0.1.0.1.1.0.1.0	NA
crb	Plants	0093	0.0.0	0.0.0	31	NA	0.0.0	91	NA	32.1.0	32.1.0	0.6.0.0.2.0.1.0	0.6.0.0.2.0.1.0	0.0.0	0.0.0	NA	NA	NA	NA	NA	NA	NA	0.0.0	NA	0.0.0	0.0.0	NA	32.1.0	32.1.0	NA	32.1.0	32.1.0	32.1.0	NA	32.1.0	NA	32.1.0	NA	32.1.0	32.1.0	NA	NA	NA	32.1.0	32.1.0	NA	NA	32.1.0	32.1.0
crd	Bacteria	0429	0.6.0.0.0.0.0.0	NA	31	NA	NA	NA	90	32.1.0.1.0	32.1.0.1.0	0.6.0.0.2.0.1.0	0.6.0.0.2.0.1.0	NA	NA	0.2.0.0.0.1	NA	0.2.0.0.0.1	NA	NA	NA	NA	0.2.0.0.0.1	NA	0.2.0.0.0.1	NA	NA	32.1.0.1.0	32.1.0.1.0	NA	32.1.0.1.0	32.1.0.1.0	NA	NA	32.1.0.1.0	NA	32.1.0.1.0	NA	32.1.0.1.0	32.1.0.1.0	NA	NA	NA	32.1.0.1.0	32.1.0.1.0	NA	NA	32.1.0.1.0	32.1.0.1.0
cre	Plants	0449	0.0.0	0.0.0	31	NA	0.0.0	91	NA	32.1.0	32.1.0	NA	NA	0.0.0	0.0.0	NA	NA	NA	NA	NA	NA	NA	0.0.0	NA	0.0.0	0.0.0	NA	32.1.0	32.1.0	NA	32.1.0	32.1.0	32.1.0	NA	32.1.0	NA	32.1.0	NA	32.1.0	32.1.0	NA	NA	NA	32.1.0	32.1.0	NA	NA	32.1.0	32.1.0
crg	Animals	0450	0.6.0.0.0.0.0	NA	31	NA	0.2.1.0.0.0	NA	90	32.0.0.1	32.0.0.1	NA	NA	0.2.0.0.0.0	0.2.0.0.0.0	NA	NA	NA	NA	NA	NA	NA	0.2.0.0.0.0	NA	0.2.0.0.0.0	NA	NA	32.0.0.1	32.0.0.1	NA	32.0.0.1	32.0.0.1	NA	NA	32.0.0.1	NA	32.0.0.1	NA	32.0.0.1	32.0.0.1	NA	NA	NA	32.0.0.1	32.0.0.1	NA	NA	32.0.0.1	NA
crn	Bacteria	0451	0.6.0.0.0.0.0	NA	31	NA	NA	91	NA	32.1.0.1.0	32.1.0.1.0	0.6.0.0.2.0.1.0	0.6.0.0.2.0.1.0	0.2.0.0.0.0	0.2.0.0.0.0	NA	NA	NA	NA	NA	NA	NA	0.2.0.0.0.0	NA	0.2.0.0.0.0	NA	NA	32.1.0.1.0	32.1.0.1.0	NA	32.1.0.1.0	32.1.0.1.0	NA	NA	32.1.0.1.0	NA	32.1.0.1.0	NA	32.1.0.1.0	32.1.0.1.0	NA	NA	NA	32.1.0.1.0	32.1.0.1.0	NA	NA	32.1.0.1.0	32.1.0.1.0
cro	Bacteria	0310	0.6.0.0.0.0	NA	31	NA	0.2.1.0.0.0	91	NA	32.2.5.0	32.2.5.0	NA	NA	NA	NA	0.4.0	NA	0.4.0	NA	NA	NA	0.4.0	0.4.0	0.4.0	0.4.0	NA	32.2.5.0	32.2.5.0	32.2.5.0	NA	32.2.5.0	32.2.5.0	NA	NA	32.2.5.0	NA	32.2.5.0	NA	32.2.5.0	32.2.5.0	0.6.0.0.0.0	0.6.0.0.0.0	NA	32.2.5.0	32.2.5.0	NA	NA	32.2.5.0	32.2.5.0
csa	Bacteria	0452	0.6.0.0.0.0.0	NA	31	NA	0.2.1.0.0.0	91	NA	32.1.0.2.0.0.0.0	32.1.0.2.0.0.0.0	NA	NA	0.2.0.0.0	0.2.0.0.0	0.2.0.0.0	NA	0.2.0.0.0	NA	NA	NA	NA	0.2.0.0.0	NA	0.2.0.0.0	NA	NA	32.0.0.1.0.1.0.1	32.0.0.1.0.1.0.1	NA	32.1.0.2.0.0.0.0	32.1.0.2.0.0.0.0	NA	NA	32.1.0.2.0.0.0.0	NA	32.1.0.2.0.0.0.0	NA	32.1.0.2.0.0.0.0	32.1.0.2.0.0.0.0	NA	NA	NA	32.1.0.2.0.0.0.0	32.1.0.2.0.0.0.0	NA	NA	NA	32.1.0.2.0.0.0.0
csb	Bacteria	0453	NA	NA	31	NA	NA	91	NA	32.1.0.0.1	32.1.0.0.1	0.6.0.0.2.0.1	0.6.0.0.2.0.1	0.2.0.0.0.0	0.2.0.0.0.0	NA	NA	NA	NA	NA	NA	NA	0.2.0.0.0.0	NA	0.2.0.0.0.0	NA	NA	32.1.0.0.1	32.1.0.0.1	NA	32.1.0.0.1	32.1.0.0.1	32.1.0.0.1	NA	32.1.0.0.1	NA	32.1.0.0.1	NA	32.1.0.0.1	32.1.0.0.1	0.6.0.0.2.0.1	0.6.0.0.2.0.1	NA	32.1.0.0.1	32.1.0.0.1	NA	NA	NA	32.1.0.0.1
csc	Bacteria	0152	NA	NA	31	NA	NA	NA	90	32.1.0.2.0.0.0.0	32.1.0.2.0.0.0.0	0.6.0.0.2	0.6.0.0.2	NA	NA	NA	NA	NA	NA	NA	NA	NA	0.2.0.0.0.0.0	NA	0.2.0.0.0.0.0	NA	NA	NA	NA	NA	32.1.0.2.0.0.0.0	32.1.0.2.0.0.0.0	NA	NA	32.1.0.2.0.0.0.0	NA	32.1.0.2.0.0.0.0	NA	32.1.0.2.0.0.0.0	32.1.0.2.0.0.0.0	0.6.0.0.2	0.6.0.0.2	0.6.0.0.2	32.1.0.2.0.0.0.0	32.1.0.2.0.0.0.0	NA	NA	NA	32.1.0.2.0.0.0.0
csd	Bacteria	0454	0.6.0.0	NA	31	NA	NA	NA	90	32.1.0.2.0.0.0	32.1.0.2.0.0.0	0.6.0.0	0.6.0.0	0.2.0.0.0.0	0.2.0.0.0.0	NA	NA	NA	NA	NA	NA	NA	0.2.0.0.0.0	NA	0.2.0.0.0.0	NA	NA	32.0.0.1.0.1.0.1	32.0.0.1.0.1.0.1	NA	32.1.0.2.0.0.0	32.1.0.2.0.0.0	NA	NA	32.1.0.2.0.0.0	NA	32.1.0.2.0.0.0	NA	32.1.0.2.0.0.0	32.1.0.2.0.0.0	0.6.0.0	0.6.0.0	0.6.0.0	32.1.0.2.0.0.0	32.1.0.2.0.0.0	NA	NA	32.1.0.2.0.0.0	32.1.0.2.0.0.0
cse	Bacteria	0064	0.6.0.0.0.0.0	NA	31	NA	0.2.1.0.0.0	NA	NA	32.1.0.2.0.0.0	32.1.0.2.0.0.0	NA	NA	0.2.0.0.0	0.2.0.0.0	0.2.0.0.0	NA	0.2.0.0.0	NA	NA	NA	NA	0.2.0.0.0	NA	0.2.0.0.0	NA	NA	32.0.0.1.0.1.0.1	32.0.0.1.0.1.0.1	NA	32.1.0.2.0.0.0	32.1.0.2.0.0.0	NA	NA	32.1.0.2.0.0.0	NA	32.1.0.2.0.0.0	NA	32.1.0.2.0.0.0	32.1.0.2.0.0.0	NA	NA	NA	32.1.0.2.0.0.0	32.1.0.2.0.0.0	NA	NA	32.1.0.2.0.0.0	32.1.0.2.0.0.0
csf	Bacteria	0306	NA	NA	31	NA	NA	91	NA	32.1.0.2.0.0.0.0	32.1.0.2.0.0.0.0	NA	NA	NA	NA	NA	NA	NA	NA	NA	NA	NA	NA	NA	NA	NA	NA	32.0.0.1.0.1.0.1	32.0.0.1.0.1.0.1	NA	32.1.0.2.0.0.0.0	32.1.0.2.0.0.0.0	NA	NA	32.1.0.2.0.0.0.0	NA	32.1.0.2.0.0.0.0	NA	32.1.0.2.0.0.0.0	32.1.0.2.0.0.0.0	0.6.0.0.2.0.0	0.6.0.0.2.0.0	0.6.0.0.2.0.0	32.1.0.2.0.0.0.0	32.1.0.2.0.0.0.0	NA	NA	NA	32.1.0.2.0.0.0.0
csg	Bacteria	0455	0.6.0.0.0.0	NA	31	NA	0.2.1.0.0.0	NA	NA	32.2.0.0.1.1	32.2.0.0.1.1	NA	NA	0.2.0.0.0.0	0.2.0.0.0.0	NA	NA	NA	NA	NA	NA	NA	0.2.0.0.0.0	NA	0.2.0.0.0.0	NA	NA	NA	NA	NA	32.2.0.0.1.1	32.2.0.0.1.1	NA	NA	32.2.0.0.1.1	32.2.0.0.1.1	32.2.0.0.1.1	32.2.0.0.1.1	32.2.0.0.1.1	32.2.0.0.1.1	0.6.0.0.0.0	0.6.0.0.0.0	NA	32.2.0.0.1.1	32.2.0.0.1.1	NA	NA	32.2.0.0.1.1	32.2.0.0.1.1
csh	Bacteria	0456	NA	NA	31	NA	NA	91	NA	32.2.4.2.1	32.2.4.2.1	0.6.0.0.2.0.1	0.6.0.0.2.0.1	NA	NA	NA	NA	NA	NA	NA	NA	NA	0.2.0.0.0.0.0	NA	0.2.0.0.0.0.0	NA	NA	32.2.4.2.1	32.2.4.2.1	NA	32.2.4.2.1	32.2.4.2.1	NA	NA	32.2.4.2.1	NA	32.2.4.2.1	NA	32.2.4.2.1	32.2.4.2.1	0.6.0.0.2.0.1	0.6.0.0.2.0.1	NA	32.2.4.2.1	32.2.4.2.1	NA	NA	NA	32.2.4.2.1
csi	Bacteria	0348	0.6.0.0.1	NA	31	NA	0.2.1.0.0.0	91	NA	32.1.0.2	32.1.0.2	0.6.0.0.1	0.6.0.0.1	NA	NA	0.2.0.0.0.1	NA	0.2.0.0.0.1	NA	NA	NA	NA	0.2.0.0.0.1	NA	0.2.0.0.0.1	NA	NA	32.1.0.2	32.1.0.2	NA	32.1.0.2	32.1.0.2	NA	NA	32.1.0.2	NA	32.1.0.2	NA	32.1.0.2	32.1.0.2	0.6.0.0.1	0.6.0.0.1	NA	32.1.0.2	32.1.0.2	NA	NA	32.1.0.2	32.1.0.2
csj	Bacteria	0348	0.6.0.0.1	NA	31	NA	0.2.1.0.0.0	91	NA	32.1.0.2	32.1.0.2	0.6.0.0.1	0.6.0.0.1	NA	NA	0.2.0.0.0.1	NA	0.2.0.0.0.1	NA	NA	NA	NA	0.2.0.0.0.1	NA	0.2.0.0.0.1	NA	NA	32.1.0.2	32.1.0.2	NA	32.1.0.2	32.1.0.2	NA	NA	32.1.0.2	NA	32.1.0.2	NA	32.1.0.2	32.1.0.2	0.6.0.0.1	0.6.0.0.1	NA	32.1.0.2	32.1.0.2	NA	NA	32.1.0.2	32.1.0.2
csk	Bacteria	0348	0.6.0.0.1	NA	31	NA	0.2.1.0.0.0	91	NA	32.1.0.2	32.1.0.2	0.6.0.0.1	0.6.0.0.1	NA	NA	0.2.0.0.0.1	NA	0.2.0.0.0.1	NA	NA	NA	NA	0.2.0.0.0.1	NA	0.2.0.0.0.1	NA	NA	32.1.0.2	32.1.0.2	NA	32.1.0.2	32.1.0.2	NA	NA	32.1.0.2	NA	32.1.0.2	NA	32.1.0.2	32.1.0.2	0.6.0.0.1	0.6.0.0.1	NA	32.1.0.2	32.1.0.2	NA	NA	32.1.0.2	32.1.0.2
csl	Plants	0457	0.0.0	0.0.0	31	NA	0.0.0	91	NA	32.1.0.0	32.1.0.0	NA	NA	0.0.0	0.0.0	NA	NA	NA	NA	NA	NA	NA	0.0.0	NA	0.0.0	0.0.0	NA	32.1.0.0	32.1.0.0	NA	32.1.0.0	32.1.0.0	32.1.0.0	NA	32.1.0.0	NA	32.1.0.0	NA	32.1.0.0	32.1.0.0	NA	NA	NA	32.1.0.0	32.1.0.0	NA	NA	NA	32.1.0.0
csm	Bacteria	0306	NA	NA	31	NA	NA	91	NA	32.1.0.2.0.0.0.0	32.1.0.2.0.0.0.0	NA	NA	NA	NA	NA	NA	NA	NA	NA	NA	NA	NA	NA	NA	NA	NA	32.0.0.1.0.1.0.1	32.0.0.1.0.1.0.1	NA	32.1.0.2.0.0.0.0	32.1.0.2.0.0.0.0	NA	NA	32.1.0.2.0.0.0.0	NA	32.1.0.2.0.0.0.0	NA	32.1.0.2.0.0.0.0	32.1.0.2.0.0.0.0	0.6.0.0.2.0.0	0.6.0.0.2.0.0	0.6.0.0.2.0.0	32.1.0.2.0.0.0.0	32.1.0.2.0.0.0.0	NA	NA	NA	32.1.0.2.0.0.0.0
csn	Bacteria	0312	0.6.0.0.0.0.0	NA	31	NA	0.2.1.0.0.0	NA	NA	32.2.0.0.2	32.2.0.0.2	0.6.0.0.2.0.1.0	0.6.0.0.2.0.1.0	0.2.0.0.0.0	0.2.0.0.0.0	NA	NA	NA	NA	NA	NA	NA	0.2.0.0.0.0	NA	0.2.0.0.0.0	NA	NA	32.2.0.0.2	32.2.0.0.2	NA	32.2.0.0.2	32.2.0.0.2	NA	NA	32.2.0.0.2	32.2.0.0.2	32.2.0.0.2	32.2.0.0.2	32.2.0.0.2	32.2.0.0.2	NA	NA	NA	32.2.0.0.2	32.2.0.0.2	NA	NA	NA	32.2.0.0.2
cso	Bacteria	0458	NA	NA	31	NA	NA	91	NA	32.1.0.2.0.0.0.0	32.1.0.2.0.0.0.0	0.6.0.0.1.0	0.6.0.0.1.0	NA	NA	NA	NA	NA	NA	NA	NA	NA	NA	NA	NA	NA	NA	32.0.0.1.0.1.0.1	32.0.0.1.0.1.0.1	NA	32.1.0.2.0.0.0.0	32.1.0.2.0.0.0.0	NA	NA	32.1.0.2.0.0.0.0	NA	32.1.0.2.0.0.0.0	NA	32.1.0.2.0.0.0.0	32.1.0.2.0.0.0.0	0.6.0.0.1.0	0.6.0.0.1.0	NA	32.1.0.2.0.0.0.0	32.1.0.2.0.0.0.0	NA	NA	NA	32.1.0.2.0.0.0.0
csq	Bacteria	0459	0.6.0.0	NA	31	NA	NA	91	NA	32.1.0.1.0.0	32.1.0.1.0.0	0.6.0.0	0.6.0.0	NA	NA	NA	NA	NA	NA	NA	NA	NA	0.2.0.0.0.0.0	NA	0.2.0.0.0.0.0	NA	NA	32.1.0.1.0.0	32.1.0.1.0.0	NA	32.1.0.1.0.0	32.1.0.1.0.0	NA	NA	32.1.0.1.0.0	NA	32.1.0.1.0.0	NA	32.1.0.1.0.0	32.1.0.1.0.0	0.6.0.0	0.6.0.0	0.6.0.0	32.1.0.1.0.0	32.1.0.1.0.0	NA	NA	NA	32.1.0.1.0.0
csr	Bacteria	0460	NA	NA	31	NA	NA	91	NA	32.1.0.1	32.1.0.1	0.6.0.0.2.0	0.6.0.0.2.0	0.2.0.0.0.0	0.2.0.0.0.0	NA	NA	NA	NA	NA	NA	NA	0.2.0.0.0.0	NA	0.2.0.0.0.0	NA	NA	32.1.0.1	32.1.0.1	NA	32.1.0.1	32.1.0.1	32.1.0.1	NA	32.1.0.1	NA	32.1.0.1	NA	32.1.0.1	32.1.0.1	0.6.0.0.2.0	0.6.0.0.2.0	0.6.0.0.2.0	32.1.0.1	32.1.0.1	NA	NA	32.1.0.1	32.1.0.1
css	Bacteria	0454	0.6.0.0	NA	31	NA	NA	NA	90	32.1.0.2.0.0.0	32.1.0.2.0.0.0	0.6.0.0	0.6.0.0	0.2.0.0.0.0	0.2.0.0.0.0	NA	NA	NA	NA	NA	NA	NA	0.2.0.0.0.0	NA	0.2.0.0.0.0	NA	NA	32.0.0.1.0.1.0.1	32.0.0.1.0.1.0.1	NA	32.1.0.2.0.0.0	32.1.0.2.0.0.0	NA	NA	32.1.0.2.0.0.0	NA	32.1.0.2.0.0.0	NA	32.1.0.2.0.0.0	32.1.0.2.0.0.0	0.6.0.0	0.6.0.0	0.6.0.0	32.1.0.2.0.0.0	32.1.0.2.0.0.0	NA	NA	32.1.0.2.0.0.0	32.1.0.2.0.0.0
cst	Bacteria	0461	NA	NA	31	NA	NA	91	NA	32.1.0.1.0.0	32.1.0.1.0.0	NA	NA	NA	NA	NA	NA	NA	NA	NA	NA	NA	NA	NA	NA	NA	NA	32.1.0.1.0.0	32.1.0.1.0.0	NA	32.1.0.1.0.0	32.1.0.1.0.0	NA	NA	32.1.0.1.0.0	NA	32.1.0.1.0.0	NA	32.1.0.1.0.0	32.1.0.1.0.0	0.6.0.0.2.0.0	0.6.0.0.2.0.0	0.6.0.0.2.0.0	32.1.0.1.0.0	32.1.0.1.0.0	NA	NA	NA	32.1.0.1.0.0
csu	Archaea	0462	0.6.0.0.0	NA	31	NA	0.2.1.0.0.0	NA	NA	32.3.2.0.1.0	32.3.2.0.1.0	NA	NA	0.2.0.0.1.0	0.2.0.0.1.0	NA	NA	NA	NA	NA	NA	NA	NA	NA	NA	NA	NA	32.0.0.1.0.1.0.1	32.0.0.1.0.1.0.1	NA	32.3.2.0.1.0	32.3.2.0.1.0	NA	32.3.2.0.1.0	NA	32.3.2.0.1.0	NA	32.3.2.0.1.0	32.3.2.0.1.0	32.3.2.0.1.0	0.6.0.0.0	0.6.0.0.0	0.6.0.0.0	32.3.2.0.1.0	32.3.2.0.1.0	NA	NA	NA	32.3.2.0.1.0
csv	Plants	0093	0.0.0	0.0.0	31	NA	0.0.0	91	NA	32.1.0	32.1.0	0.6.0.0.2.0.1.0	0.6.0.0.2.0.1.0	0.0.0	0.0.0	NA	NA	NA	NA	NA	NA	NA	0.0.0	NA	0.0.0	0.0.0	NA	32.1.0	32.1.0	NA	32.1.0	32.1.0	32.1.0	NA	32.1.0	NA	32.1.0	NA	32.1.0	32.1.0	NA	NA	NA	32.1.0	32.1.0	NA	NA	32.1.0	32.1.0
csw	Bacteria	0299	0.6.0.0.0.0.0	NA	31	NA	NA	NA	90	32.0.0.1.0.1.1.0.1.0	32.0.0.1.0.1.1.0.1.0	NA	NA	NA	NA	NA	NA	NA	NA	NA	NA	NA	NA	NA	NA	NA	NA	NA	NA	NA	32.0.0.1.0.1.1.0.1.0	32.0.0.1.0.1.1.0.1.0	NA	NA	32.0.0.1.0.1.1.0.1.0	NA	32.0.0.1.0.1.1.0.1.0	NA	32.0.0.1.0.1.1.0.1.0	32.0.0.1.0.1.1.0.1.0	NA	NA	NA	32.0.0.1.0.1.1.0.1.0	32.0.0.1.0.1.1.0.1.0	NA	NA	32.0.0.1.0.1.1.0.1.0	NA
csx	Bacteria	0463	0.6.0.0.0.0.0.0	NA	31	NA	NA	NA	90	32.1.0.1.0	32.1.0.1.0	0.6.0.0.2.0.1.0	0.6.0.0.2.0.1.0	NA	NA	0.2.0.0.0.1.0	NA	0.2.0.0.0.1.0	NA	NA	NA	NA	NA	NA	NA	NA	NA	32.1.0.1.0	32.1.0.1.0	NA	32.1.0.1.0	32.1.0.1.0	NA	NA	32.1.0.1.0	NA	32.1.0.1.0	NA	32.1.0.1.0	32.1.0.1.0	NA	NA	NA	32.1.0.1.0	32.1.0.1.0	NA	NA	32.1.0.1.0	32.1.0.1.0
csy	Archaea	0464	NA	NA	NA	NA	NA	91	NA	32.3.2.0.1.0.0	32.3.2.0.1.0.0	NA	NA	NA	NA	NA	NA	NA	NA	NA	NA	NA	0.2.0.0.0.0.0	NA	0.2.0.0.0.0.0	NA	NA	32.0.0.1.0.1.0.1	32.0.0.1.0.1.0.1	NA	32.3.2.0.1.0.0	32.3.2.0.1.0.0	NA	NA	NA	32.3.2.0.1.0.0	NA	32.3.2.0.1.0.0	32.3.2.0.1.0.0	32.3.2.0.1.0.0	NA	NA	0.6.0.0.2.0.0.1	32.3.2.0.1.0.0	32.3.2.0.1.0.0	NA	NA	NA	32.3.2.0.1.0.0
[truncated: 3,033 more rows]
[truncated: 45 more columns]
