# Supplementary material for: Metabolomics analysis: Finding out metabolic building blocks
Source: PLoS One. 2017 May 11;12(5):e0177031. doi: 10.1371/journal.pone.0177031 (PMC5426688; doi:10.1371/journal.pone.0177031)
Supplement: S6 Table — A file with the following information: for every purine metabolism m-DAG, the reactions it has and its MBBs. (ZIP) [file pone.0177031.s006.zip]

Archive with 1 entries (1 files):
- S6_Table.csv
