# Supplementary material for: Metabolomics analysis: Finding out metabolic building blocks
Source: PLoS One. 2017 May 11;12(5):e0177031. doi: 10.1371/journal.pone.0177031 (PMC5426688; doi:10.1371/journal.pone.0177031)
Supplement: S6 Table — A file with the following information: for every purine metabolism m-DAG, the reactions it has and its MBBs. (ZIP) [file pone.0177031.s006.zip › S6_Table.csv]

organism	kingdom	Pathway Id	R00086(3.6.1.15)	R00086(3.6.1.3)	R00086(3.6.1.5)	R00086(3.6.1.8)	R00087(3.6.1.8)	R00089(4.6.1.1)	R00122(3.6.1.5)	R00124_rev(2.7.4.6)	R00124(2.7.4.6)	R00125(3.6.1.41)	R00126(2.7.7.53)	R00127_rev(2.7.4.3)	R00127(2.7.4.3)	R00131(3.5.1.5)	R00150(2.7.2.2)	R00181(3.5.4.6)	R00182(3.2.2.4)	R00183(3.1.3.5)	R00184(3.6.1.17)	R00184(3.6.1.61)	R00185_rev(2.7.1.20)	R00185_rev(2.7.1.74)	R00185(2.7.1.20)	R00185(2.7.1.74)	R00187(3.6.1.29)	R00190_rev(2.4.2.7)	R00190(2.4.2.7)	R00191(3.1.4.17)	R00191(3.1.4.53)	R00200_rev(2.7.1.40)	R00200(2.7.1.40)	R00328(3.6.1.5)	R00328(3.6.1.6)	R00330_rev(2.7.4.6)	R00330(2.7.4.6)	R00332_rev(2.7.4.8)	R00332(2.7.4.8)	R00333_rev(2.7.4.10)	R00333(2.7.4.10)	R00335(3.6.1.5)	R00336_rev(3.1.7.2)	R00336(3.1.7.2)	R00375_rev(2.7.7.7)	R00375(2.7.7.7)	R00376_rev(2.7.7.7)	R00376(2.7.7.7)	R00426(3.6.1.19)
aaa	Bacteria	0001	NA	NA	NA	NA	NA	0.0.3.0.0.1.0.0.0.2.0.1.0.0	NA	0.1.20.0.0.0	0.1.20.0.0.0	189.0	NA	0.1.20.0.0.0	0.1.20.0.0.0	44.0	NA	NA	0.1.20.0.0.0	0.1.20.0.0.0	NA	NA	0.1.20.0.0.0	NA	0.1.20.0.0.0	NA	NA	0.1.20.0.0.0	0.1.20.0.0.0	NA	NA	0.1.20.0.0.0	0.1.20.0.0.0	NA	NA	0.1.25.0.0.0.0.3.0	0.1.25.0.0.0.0.3.0	0.1.25.0.0.0.0.3.0	0.1.25.0.0.0.0.3.0	NA	NA	NA	NA	NA	0.0.3.0.0.1.0.0.0.2.1.0.0	0.0.3.0.0.1.0.0.0.2.1.0.0	0.1.10.0.0.0.1.0.0.0.0.0.1.0.0.0	0.1.10.0.0.0.1.0.0.0.0.0.1.0.0.0	NA
aac	Bacteria	0002	NA	NA	NA	NA	NA	NA	NA	0.0.3.0.0.1.0.0.0.3.0	0.0.3.0.0.1.0.0.0.3.0	NA	NA	0.0.3.0.0.1.0.0.0.3.0	0.0.3.0.0.1.0.0.0.3.0	NA	NA	NA	NA	0.0.3.0.0.1.0.0.0.3.0	NA	NA	NA	NA	NA	NA	NA	0.0.3.0.0.1.0.0.0.3.0	0.0.3.0.0.1.0.0.0.3.0	NA	NA	0.0.3.0.0.1.0.0.0.3.0	0.0.3.0.0.1.0.0.0.3.0	NA	NA	0.1.25.0.0.0.0.3.0.1.2	0.1.25.0.0.0.0.3.0.1.2	NA	NA	NA	NA	NA	NA	NA	0.0.3.0.0.1.0.0.0.3.0	0.0.3.0.0.1.0.0.0.3.0	0.1.10.0.0.0.1.0.0.0.0.0.1.0.0.0.0	0.1.10.0.0.0.1.0.0.0.0.0.1.0.0.0.0	NA
aad	Bacteria	0003	NA	NA	NA	NA	NA	NA	NA	0.0.3.0.0.1.0.0.0.3.0	0.0.3.0.0.1.0.0.0.3.0	NA	NA	0.0.3.0.0.1.0.0.0.3.0	0.0.3.0.0.1.0.0.0.3.0	NA	NA	NA	NA	0.0.3.0.0.1.0.0.0.3.0	NA	NA	NA	NA	NA	NA	NA	0.0.3.0.0.1.0.0.0.3.0	0.0.3.0.0.1.0.0.0.3.0	NA	NA	0.0.3.0.0.1.0.0.0.3.0	0.0.3.0.0.1.0.0.0.3.0	NA	NA	0.1.25.0.0.0.0.3.0.1.2	0.1.25.0.0.0.0.3.0.1.2	NA	NA	NA	NA	NA	NA	NA	0.0.3.0.0.1.0.0.0.3.0	0.0.3.0.0.1.0.0.0.3.0	0.1.10.0.0.0.1.0.0.0.0.0.1.0.0.0.0	0.1.10.0.0.0.1.0.0.0.0.0.1.0.0.0.0	NA
aae	Bacteria	0004	0.0.3.0.0.0.0.3.3.0.1.0.1.1.0	NA	NA	NA	NA	NA	NA	0.0.3.0.0.0.0.3.3.0.1.0.1.1.0	0.0.3.0.0.0.0.3.3.0.1.0.1.1.0	NA	189.1	0.0.3.0.0.0.0.3.3.0.1.0.1.1.0	0.0.3.0.0.0.0.3.3.0.1.0.1.1.0	NA	NA	NA	NA	0.1.20.0.0.0.0.1.0	NA	NA	NA	NA	NA	NA	NA	NA	NA	NA	NA	NA	NA	NA	NA	0.1.10.0.0.0.1.0.0.0.0.0.0.1	0.1.10.0.0.0.1.0.0.0.0.0.0.1	NA	NA	NA	NA	NA	0.1.10.0.0.0.1.0.0.0.0.0.0.1	0.1.10.0.0.0.1.0.0.0.0.0.0.1	0.0.3.0.0.1.0.0.0.2.1.0.0.0.0	0.0.3.0.0.1.0.0.0.2.1.0.0.0.0	0.1.10.0.0.0.1.0.0.0.0.0.1.0.0.0.0.0	0.1.10.0.0.0.1.0.0.0.0.0.1.0.0.0.0.0	NA
aaf	Protists	0005	0.0.3.0.0.0.0.3.3.0.1.0	NA	0.0.3.0.0.0.0.3.3.0.1.0	NA	NA	NA	0.0.3.0.0.0.0.3.3.0.1.0	0.0.3.0.0.0.0.3.3.0.1.0	0.0.3.0.0.0.0.3.3.0.1.0	NA	NA	0.0.3.0.0.0.0.3.3.0.1.0	0.0.3.0.0.0.0.3.3.0.1.0	44.0	NA	0.0.3.0.0.1.0.0.0.2.0.0.0.2	NA	0.0.3.0.0.0.0.3.3.0.1.0	NA	NA	0.0.3.0.0.0.0.3.3.0.1.0	NA	0.0.3.0.0.0.0.3.3.0.1.0	NA	216	0.0.3.0.0.0.0.3.3.0.1.0	0.0.3.0.0.0.0.3.3.0.1.0	0.0.3.0.0.1.0.0.0.2.0.1.0.1	0.0.3.0.0.1.0.0.0.0	0.0.3.0.0.0.0.3.3.0.1.0	0.0.3.0.0.0.0.3.3.0.1.0	0.0.3.0.0.0.0.3.0.0	0.0.3.0.0.0.0.3.0.0	0.0.3.0.0.0.0.3.0.0	0.0.3.0.0.0.0.3.0.0	0.0.3.0.0.0.0.3.0.0	0.0.3.0.0.0.0.3.0.0	NA	NA	0.0.3.0.0.0.0.3.0.0	NA	NA	0.0.3.0.0.1.0.0.0.2.1.0.0.0	0.0.3.0.0.1.0.0.0.2.1.0.0.0	0.0.3.0.1.0.0.0.0.0.0.1.1	0.0.3.0.1.0.0.0.0.0.0.1.1	0.0.3.0.0.0.0.3.0.0
aag	Animals	0006	0.0.3.0.0.1.0.0.0	NA	NA	NA	NA	0.0.3.0.0.1.0.0.0	NA	0.0.3.0.0.1.0.0.0	0.0.3.0.0.1.0.0.0	NA	NA	0.0.3.0.0.1.0.0.0	0.0.3.0.0.1.0.0.0	NA	NA	0.0.3.0.0.1.0.0.0	NA	0.0.3.0.0.1.0.0.0	191	NA	0.0.3.0.0.1.0.0.0	NA	0.0.3.0.0.1.0.0.0	NA	NA	0.0.3.0.0.1.0.0.0	0.0.3.0.0.1.0.0.0	0.0.3.0.0.1.0.0.0	0.0.3.0.0.1.0.0.0	0.0.3.0.0.1.0.0.0	0.0.3.0.0.1.0.0.0	NA	0.0.3.0.1.0.0.0.0.0.0	0.0.3.0.1.0.0.0.0.0.0	0.0.3.0.1.0.0.0.0.0.0	0.0.3.0.1.0.0.0.0.0.0	0.0.3.0.1.0.0.0.0.0.0	0.0.3.0.0.1.0.0.0	0.0.3.0.0.1.0.0.0	NA	0.0.3.0.1.0.0.0.0.0.0	0.0.3.0.1.0.0.0.0.0.0	0.0.3.0.0.1.0.0.0	0.0.3.0.0.1.0.0.0	0.0.3.0.1.0.0.0.0.0.0	0.0.3.0.1.0.0.0.0.0.0	0.0.3.0.1.0.0.0.0.0.0
aah	Bacteria	0007	NA	NA	NA	0.1.10.0.0.0.0.0.0.0.0.1.0	203	0.0.3.0.0.1.0.0.0.2.0.1.0.0	NA	0.1.10.0.0.0.0.0.0.0.0.1.0	0.1.10.0.0.0.0.0.0.0.0.1.0	189.0	NA	0.1.10.0.0.0.0.0.0.0.0.1.0	0.1.10.0.0.0.0.0.0.0.0.1.0	NA	217	NA	NA	0.1.10.0.0.0.0.0.0.0.0.1.0	NA	NA	NA	NA	NA	NA	NA	0.1.10.0.0.0.0.0.0.0.0.1.0	0.1.10.0.0.0.0.0.0.0.0.1.0	NA	NA	0.1.10.0.0.0.0.0.0.0.0.1.0	0.1.10.0.0.0.0.0.0.0.0.1.0	NA	NA	0.1.10.0.0.0.1.0.0.0.0.0.1.0	0.1.10.0.0.0.1.0.0.0.0.0.1.0	0.1.10.0.0.0.1.0.0.0.0.0.1.0	0.1.10.0.0.0.1.0.0.0.0.0.1.0	NA	NA	NA	NA	NA	0.1.10.0.0.0.0.0.0.0.0.1.0	0.1.10.0.0.0.0.0.0.0.0.1.0	0.1.10.0.0.0.1.0.0.0.0.0.1.0	0.1.10.0.0.0.1.0.0.0.0.0.1.0	NA
aai	Bacteria	0008	NA	NA	NA	NA	NA	0.0.3.0.0.1.0.0.0.2.0.1.0.0	NA	0.1.1.0.0	0.1.1.0.0	NA	189.1	0.1.1.0.0	0.1.1.0.0	NA	NA	NA	NA	0.1.1.0.0	NA	NA	NA	NA	NA	NA	NA	0.1.1.0.0	0.1.1.0.0	NA	NA	0.1.1.0.0	0.1.1.0.0	NA	NA	0.1.25.2.1.1.0.2.0.0.4.0	0.1.25.2.1.1.0.2.0.0.4.0	0.1.25.2.1.1.0.2.0.0.4.0	0.1.25.2.1.1.0.2.0.0.4.0	NA	NA	NA	NA	NA	0.1.1.0.0	0.1.1.0.0	0.1.25.2.1.1.0.2.0.0.4.0	0.1.25.2.1.1.0.2.0.0.4.0	NA
aal	Bacteria	0009	NA	NA	NA	0.1.10.0.0.0.0.0.0.0.0.1.0.0	203	0.0.3.0.0.1.0.0.0.2.0.1.0.0	NA	0.1.10.0.0.0.0.0.0.0.0.1.0.0	0.1.10.0.0.0.0.0.0.0.0.1.0.0	189.0	NA	0.1.10.0.0.0.0.0.0.0.0.1.0.0	0.1.10.0.0.0.0.0.0.0.0.1.0.0	44.0	NA	NA	NA	0.1.20.0.0.0.0.1.0	NA	NA	NA	NA	NA	NA	NA	0.1.10.0.0.0.0.0.0.0.0.1.0.0	0.1.10.0.0.0.0.0.0.0.0.1.0.0	NA	NA	0.1.10.0.0.0.0.0.0.0.0.1.0.0	0.1.10.0.0.0.0.0.0.0.0.1.0.0	NA	NA	0.1.10.0.0.0.1.0.0.0.0.0.1.0.2.0.0	0.1.10.0.0.0.1.0.0.0.0.0.1.0.2.0.0	0.1.10.0.0.0.1.0.0.0.0.0.1.0.2.0.0	0.1.10.0.0.0.1.0.0.0.0.0.1.0.2.0.0	NA	NA	NA	NA	NA	0.0.3.0.0.1.0.0.0.2.1.0.0	0.0.3.0.0.1.0.0.0.2.1.0.0	0.1.10.0.0.0.1.0.0.0.0.0.1.0.0.0	0.1.10.0.0.0.1.0.0.0.0.0.1.0.0.0	NA
aan	Bacteria	0010	NA	NA	NA	0.1.10.0.0.0.0.0.0.0.0.1.0	203	0.0.3.0.0.1.0.0.0.2.0.1.0.0	NA	0.1.10.0.0.0.0.0.0.0.0.1.0	0.1.10.0.0.0.0.0.0.0.0.1.0	189.0	NA	0.1.10.0.0.0.0.0.0.0.0.1.0	0.1.10.0.0.0.0.0.0.0.0.1.0	NA	217	NA	NA	0.1.10.0.0.0.0.0.0.0.0.1.0	NA	NA	NA	NA	NA	NA	NA	0.1.10.0.0.0.0.0.0.0.0.1.0	0.1.10.0.0.0.0.0.0.0.0.1.0	NA	NA	0.1.10.0.0.0.0.0.0.0.0.1.0	0.1.10.0.0.0.0.0.0.0.0.1.0	NA	NA	0.1.10.0.0.0.1.0.0.0.0.0	0.1.10.0.0.0.1.0.0.0.0.0	0.1.10.0.0.0.1.0.0.0.0.0	0.1.10.0.0.0.1.0.0.0.0.0	NA	NA	NA	0.1.10.0.0.0.1.0.0.0.0.0	0.1.10.0.0.0.1.0.0.0.0.0	0.1.10.0.0.0.0.0.0.0.0.1.0	0.1.10.0.0.0.0.0.0.0.0.1.0	0.1.10.0.0.0.1.0.0.0.0.0	0.1.10.0.0.0.1.0.0.0.0.0	NA
aao	Bacteria	0011	NA	NA	NA	0.1.10.0.0.0.0.0.0.0.0.1.0	203	0.0.3.0.0.1.0.0.0.2.0.1.0.0	NA	0.1.10.0.0.0.0.0.0.0.0.1.0	0.1.10.0.0.0.0.0.0.0.0.1.0	189.0	NA	0.1.10.0.0.0.0.0.0.0.0.1.0	0.1.10.0.0.0.0.0.0.0.0.1.0	NA	217	NA	NA	0.1.10.0.0.0.0.0.0.0.0.1.0	NA	NA	NA	NA	NA	NA	NA	0.1.10.0.0.0.0.0.0.0.0.1.0	0.1.10.0.0.0.0.0.0.0.0.1.0	NA	NA	0.1.10.0.0.0.0.0.0.0.0.1.0	0.1.10.0.0.0.0.0.0.0.0.1.0	NA	NA	0.1.10.0.0.0.1.0.0.0.0.0	0.1.10.0.0.0.1.0.0.0.0.0	0.1.10.0.0.0.1.0.0.0.0.0	0.1.10.0.0.0.1.0.0.0.0.0	NA	NA	NA	0.1.10.0.0.0.1.0.0.0.0.0	0.1.10.0.0.0.1.0.0.0.0.0	0.1.10.0.0.0.0.0.0.0.0.1.0	0.1.10.0.0.0.0.0.0.0.0.1.0	0.1.10.0.0.0.1.0.0.0.0.0	0.1.10.0.0.0.1.0.0.0.0.0	NA
aap	Bacteria	0012	NA	NA	NA	0.1.10.0.0.0.0.0.0.0.0.1.0	203	0.0.3.0.0.1.0.0.0.2.0.1.0.0	NA	0.1.10.0.0.0.0.0.0.0.0.1.0	0.1.10.0.0.0.0.0.0.0.0.1.0	189.0	NA	0.1.10.0.0.0.0.0.0.0.0.1.0	0.1.10.0.0.0.0.0.0.0.0.1.0	NA	217	NA	NA	0.1.10.0.0.0.0.0.0.0.0.1.0	NA	NA	NA	NA	NA	NA	NA	0.1.10.0.0.0.0.0.0.0.0.1.0	0.1.10.0.0.0.0.0.0.0.0.1.0	NA	NA	0.1.10.0.0.0.0.0.0.0.0.1.0	0.1.10.0.0.0.0.0.0.0.0.1.0	NA	NA	0.1.10.0.0.0.1.0.0.0.0.0	0.1.10.0.0.0.1.0.0.0.0.0	0.1.10.0.0.0.1.0.0.0.0.0	0.1.10.0.0.0.1.0.0.0.0.0	NA	NA	NA	0.1.10.0.0.0.1.0.0.0.0.0	0.1.10.0.0.0.1.0.0.0.0.0	0.1.10.0.0.0.0.0.0.0.0.1.0	0.1.10.0.0.0.0.0.0.0.0.1.0	0.1.10.0.0.0.1.0.0.0.0.0	0.1.10.0.0.0.1.0.0.0.0.0	NA
aaq	Bacteria	0013	NA	NA	NA	NA	NA	NA	NA	0.1.1.0.0.0	0.1.1.0.0.0	NA	189.1	0.1.1.0.0.0	0.1.1.0.0.0	44.0	217	NA	NA	NA	NA	NA	NA	NA	NA	NA	NA	0.1.1.0.0.0	0.1.1.0.0.0	NA	NA	0.1.1.0.0.0	0.1.1.0.0.0	NA	NA	0.1.25.2.1.1.0.2.0.0.4.0.0	0.1.25.2.1.1.0.2.0.0.4.0.0	0.1.25.2.1.1.0.2.0.0.4.0.0	0.1.25.2.1.1.0.2.0.0.4.0.0	NA	NA	NA	NA	NA	0.0.3.0.0.1.0.0.0.2.1.0.0.0.1	0.0.3.0.0.1.0.0.0.2.1.0.0.0.1	0.1.25.2.1.1.0.2.0.0.4.0.0	0.1.25.2.1.1.0.2.0.0.4.0.0	NA
aar	Bacteria	0014	NA	NA	NA	NA	NA	NA	NA	0.1.1.0.0.1	0.1.1.0.0.1	NA	NA	0.1.1.0.0.1	0.1.1.0.0.1	NA	NA	NA	NA	0.1.1.0.0.1	NA	NA	NA	NA	NA	NA	NA	0.1.1.0.0.1	0.1.1.0.0.1	NA	NA	0.1.1.0.0.1	0.1.1.0.0.1	NA	NA	0.1.25.2.1.1.0.2.0.0.4.0.1	0.1.25.2.1.1.0.2.0.0.4.0.1	0.1.25.2.1.1.0.2.0.0.4.0.1	0.1.25.2.1.1.0.2.0.0.4.0.1	NA	NA	NA	NA	NA	0.1.1.0.0.1	0.1.1.0.0.1	0.1.25.2.1.1.0.2.0.0.4.0.1	0.1.25.2.1.1.0.2.0.0.4.0.1	NA
aas	Bacteria	0015	NA	NA	NA	NA	NA	NA	NA	0.1.20.0.0.0.0.0.0.0	0.1.20.0.0.0.0.0.0.0	NA	NA	0.1.20.0.0.0.0.0.0.0	0.1.20.0.0.0.0.0.0.0	NA	NA	NA	NA	NA	NA	NA	NA	NA	NA	NA	NA	NA	NA	NA	NA	0.1.20.0.0.0.0.0.0.0	0.1.20.0.0.0.0.0.0.0	NA	NA	0.1.25.0.0.0.0.3.0.1.2	0.1.25.0.0.0.0.3.0.1.2	NA	NA	NA	NA	NA	NA	NA	0.0.3.0.0.1.0.0.0.2.1.0.0.0.1	0.0.3.0.0.1.0.0.0.2.1.0.0.0.1	0.1.10.0.0.0.1.0.0.0.0.0.1.0.0.0.0	0.1.10.0.0.0.1.0.0.0.0.0.1.0.0.0.0	NA
aat	Bacteria	0010	NA	NA	NA	0.1.10.0.0.0.0.0.0.0.0.1.0	203	0.0.3.0.0.1.0.0.0.2.0.1.0.0	NA	0.1.10.0.0.0.0.0.0.0.0.1.0	0.1.10.0.0.0.0.0.0.0.0.1.0	189.0	NA	0.1.10.0.0.0.0.0.0.0.0.1.0	0.1.10.0.0.0.0.0.0.0.0.1.0	NA	217	NA	NA	0.1.10.0.0.0.0.0.0.0.0.1.0	NA	NA	NA	NA	NA	NA	NA	0.1.10.0.0.0.0.0.0.0.0.1.0	0.1.10.0.0.0.0.0.0.0.0.1.0	NA	NA	0.1.10.0.0.0.0.0.0.0.0.1.0	0.1.10.0.0.0.0.0.0.0.0.1.0	NA	NA	0.1.10.0.0.0.1.0.0.0.0.0	0.1.10.0.0.0.1.0.0.0.0.0	0.1.10.0.0.0.1.0.0.0.0.0	0.1.10.0.0.0.1.0.0.0.0.0	NA	NA	NA	0.1.10.0.0.0.1.0.0.0.0.0	0.1.10.0.0.0.1.0.0.0.0.0	0.1.10.0.0.0.0.0.0.0.0.1.0	0.1.10.0.0.0.0.0.0.0.0.1.0	0.1.10.0.0.0.1.0.0.0.0.0	0.1.10.0.0.0.1.0.0.0.0.0	NA
aau	Bacteria	0016	NA	NA	NA	NA	NA	0.0.3.0.0.1.0.0.0.2.0.1.0.0	NA	0.1.1.0.0.2	0.1.1.0.0.2	NA	189.1	0.1.1.0.0.2	0.1.1.0.0.2	44.0	217	NA	NA	0.1.1.0.0.2	NA	NA	NA	NA	NA	NA	NA	NA	NA	NA	NA	0.1.1.0.0.2	0.1.1.0.0.2	NA	NA	0.1.25.2.1.1.0.2.0.0.1.0	0.1.25.2.1.1.0.2.0.0.1.0	0.1.25.2.1.1.0.2.0.0.1.0	0.1.25.2.1.1.0.2.0.0.1.0	NA	NA	NA	NA	NA	0.1.1.0.0.2	0.1.1.0.0.2	0.1.25.2.1.1.0.2.0.0.1.0	0.1.25.2.1.1.0.2.0.0.1.0	NA
aaus	Bacteria	0017	NA	NA	NA	0.1.10.0.0.0.0.0.0.0.0.1.0.0	203	0.0.3.0.0.1.0.0.0.2.0.1.0.0	NA	0.1.10.0.0.0.0.0.0.0.0.1.0.0	0.1.10.0.0.0.0.0.0.0.0.1.0.0	189.0	NA	0.1.10.0.0.0.0.0.0.0.0.1.0.0	0.1.10.0.0.0.0.0.0.0.0.1.0.0	44.0	NA	NA	NA	0.1.20.0.0.0.0.1.0	NA	NA	NA	NA	NA	NA	NA	0.1.10.0.0.0.0.0.0.0.0.1.0.0	0.1.10.0.0.0.0.0.0.0.0.1.0.0	NA	NA	0.1.10.0.0.0.0.0.0.0.0.1.0.0	0.1.10.0.0.0.0.0.0.0.0.1.0.0	NA	NA	0.1.10.0.0.0.1.0.0.0.0.0.1.0.2.0.0	0.1.10.0.0.0.1.0.0.0.0.0.1.0.2.0.0	0.1.10.0.0.0.1.0.0.0.0.0.1.0.2.0.0	0.1.10.0.0.0.1.0.0.0.0.0.1.0.2.0.0	NA	NA	NA	NA	NA	0.0.3.0.0.1.0.0.0.2.1.0.0	0.0.3.0.0.1.0.0.0.2.1.0.0	0.1.10.0.0.0.1.0.0.0.0.0.1.0.0.0	0.1.10.0.0.0.1.0.0.0.0.0.1.0.0.0	NA
aav	Bacteria	0018	NA	NA	NA	NA	NA	NA	NA	0.1.20.0.0.0	0.1.20.0.0.0	189.0	NA	0.1.20.0.0.0	0.1.20.0.0.0	44.0	NA	NA	0.1.20.0.0.0	0.1.20.0.0.0	NA	NA	0.1.20.0.0.0	NA	0.1.20.0.0.0	NA	NA	0.1.20.0.0.0	0.1.20.0.0.0	NA	NA	0.1.20.0.0.0	0.1.20.0.0.0	NA	NA	0.1.25.0.0.0.0.3.0	0.1.25.0.0.0.0.3.0	0.1.25.0.0.0.0.3.0	0.1.25.0.0.0.0.3.0	NA	NA	NA	NA	NA	0.0.3.0.0.1.0.0.0.2.1.0.0	0.0.3.0.0.1.0.0.0.2.1.0.0	0.1.10.0.0.0.1.0.0.0.0.0.1.0.0.0	0.1.10.0.0.0.1.0.0.0.0.0.1.0.0.0	NA
aay	Bacteria	0019	NA	NA	NA	0.1.25.0.4.1.0.2.0.0.0	203	NA	NA	0.1.25.0.4.1.0.2.0.0.0	0.1.25.0.4.1.0.2.0.0.0	NA	NA	0.1.25.0.4.1.0.2.0.0.0	0.1.25.0.4.1.0.2.0.0.0	NA	217	NA	0.1.25.0.4.1.0.2.0.0.0	0.1.20.0.0.0.0.1.0	NA	NA	NA	NA	NA	NA	NA	0.1.25.0.4.1.0.2.0.0.0	0.1.25.0.4.1.0.2.0.0.0	NA	NA	0.1.25.0.4.1.0.2.0.0.0	0.1.25.0.4.1.0.2.0.0.0	NA	NA	0.1.10.0.0.0.1.0.0.0.0.0.1.0.2.0.0	0.1.10.0.0.0.1.0.0.0.0.0.1.0.2.0.0	0.1.10.0.0.0.1.0.0.0.0.0.1.0.2.0.0	0.1.10.0.0.0.1.0.0.0.0.0.1.0.2.0.0	NA	NA	NA	NA	NA	0.0.3.0.0.1.0.0.0.2.1.0.0.0	0.0.3.0.0.1.0.0.0.2.1.0.0.0	0.1.10.0.0.0.1.0.0.0.0.0.1.0.0.0	0.1.10.0.0.0.1.0.0.0.0.0.1.0.0.0	NA
aba	Bacteria	0020	NA	NA	NA	NA	NA	0.0.3.0.0.1.0.0.0.2.0.1.0.0	NA	0.1.1.0.0.0.0	0.1.1.0.0.0.0	NA	189.1	0.1.1.0.0.0.0	0.1.1.0.0.0.0	NA	217	NA	NA	NA	NA	NA	NA	NA	NA	NA	NA	0.1.1.0.0.0.0	0.1.1.0.0.0.0	NA	NA	0.1.1.0.0.0.0	0.1.1.0.0.0.0	NA	NA	0.1.25.2.1.1.0.2.0.0.4.0.0.0	0.1.25.2.1.1.0.2.0.0.4.0.0.0	0.1.25.2.1.1.0.2.0.0.4.0.0.0	0.1.25.2.1.1.0.2.0.0.4.0.0.0	NA	NA	NA	NA	NA	0.0.3.0.0.1.0.0.0.2.1.0.0.0.1	0.0.3.0.0.1.0.0.0.2.1.0.0.0.1	0.1.25.2.1.1.0.2.0.0.4.0.0.0	0.1.25.2.1.1.0.2.0.0.4.0.0.0	NA
abaa	Bacteria	0021	NA	NA	NA	NA	NA	NA	NA	0.1.20.0.0.0.0.0.0.0.0	0.1.20.0.0.0.0.0.0.0.0	189.0	NA	0.1.20.0.0.0.0.0.0.0.0	0.1.20.0.0.0.0.0.0.0.0	44.0	NA	NA	NA	0.1.20.0.0.0.0.1.0	NA	NA	NA	NA	NA	NA	NA	NA	NA	NA	NA	NA	NA	NA	NA	0.1.25.2.1.1.0.2.2.0.0.0	0.1.25.2.1.1.0.2.2.0.0.0	0.1.25.2.1.1.0.2.2.0.0.0	0.1.25.2.1.1.0.2.2.0.0.0	NA	NA	NA	NA	NA	0.0.3.0.0.1.0.0.0.2.1.0.0.1	0.0.3.0.0.1.0.0.0.2.1.0.0.1	0.1.25.2.1.1.0.2.0.0.4.0.1.1.0.0	0.1.25.2.1.1.0.2.0.0.4.0.1.1.0.0	NA
abab	Bacteria	0021	NA	NA	NA	NA	NA	NA	NA	0.1.20.0.0.0.0.0.0.0.0	0.1.20.0.0.0.0.0.0.0.0	189.0	NA	0.1.20.0.0.0.0.0.0.0.0	0.1.20.0.0.0.0.0.0.0.0	44.0	NA	NA	NA	0.1.20.0.0.0.0.1.0	NA	NA	NA	NA	NA	NA	NA	NA	NA	NA	NA	NA	NA	NA	NA	0.1.25.2.1.1.0.2.2.0.0.0	0.1.25.2.1.1.0.2.2.0.0.0	0.1.25.2.1.1.0.2.2.0.0.0	0.1.25.2.1.1.0.2.2.0.0.0	NA	NA	NA	NA	NA	0.0.3.0.0.1.0.0.0.2.1.0.0.1	0.0.3.0.0.1.0.0.0.2.1.0.0.1	0.1.25.2.1.1.0.2.0.0.4.0.1.1.0.0	0.1.25.2.1.1.0.2.0.0.4.0.1.1.0.0	NA
abad	Bacteria	0021	NA	NA	NA	NA	NA	NA	NA	0.1.20.0.0.0.0.0.0.0.0	0.1.20.0.0.0.0.0.0.0.0	189.0	NA	0.1.20.0.0.0.0.0.0.0.0	0.1.20.0.0.0.0.0.0.0.0	44.0	NA	NA	NA	0.1.20.0.0.0.0.1.0	NA	NA	NA	NA	NA	NA	NA	NA	NA	NA	NA	NA	NA	NA	NA	0.1.25.2.1.1.0.2.2.0.0.0	0.1.25.2.1.1.0.2.2.0.0.0	0.1.25.2.1.1.0.2.2.0.0.0	0.1.25.2.1.1.0.2.2.0.0.0	NA	NA	NA	NA	NA	0.0.3.0.0.1.0.0.0.2.1.0.0.1	0.0.3.0.0.1.0.0.0.2.1.0.0.1	0.1.25.2.1.1.0.2.0.0.4.0.1.1.0.0	0.1.25.2.1.1.0.2.0.0.4.0.1.1.0.0	NA
abai	Bacteria	0022	NA	NA	NA	NA	NA	NA	NA	0.1.20.0.0.0.0.0.0.0.0	0.1.20.0.0.0.0.0.0.0.0	NA	189.1	0.1.20.0.0.0.0.0.0.0.0	0.1.20.0.0.0.0.0.0.0.0	NA	NA	NA	NA	0.1.20.0.0.0.0.1.0	NA	NA	NA	NA	NA	NA	NA	NA	NA	NA	NA	NA	NA	NA	NA	0.1.25.2.1.1.0.2.0.0.4.0.0.0.1.0.0	0.1.25.2.1.1.0.2.0.0.4.0.0.0.1.0.0	0.1.25.2.1.1.0.2.0.0.4.0.0.0.1.0.0	0.1.25.2.1.1.0.2.0.0.4.0.0.0.1.0.0	NA	NA	NA	NA	NA	0.0.3.0.0.1.0.0.0.2.1.0.0.0.0	0.0.3.0.0.1.0.0.0.2.1.0.0.0.0	0.1.25.2.1.1.0.2.0.0.4.0.1.1.0.0	0.1.25.2.1.1.0.2.0.0.4.0.1.1.0.0	NA
abaj	Bacteria	0021	NA	NA	NA	NA	NA	NA	NA	0.1.20.0.0.0.0.0.0.0.0	0.1.20.0.0.0.0.0.0.0.0	189.0	NA	0.1.20.0.0.0.0.0.0.0.0	0.1.20.0.0.0.0.0.0.0.0	44.0	NA	NA	NA	0.1.20.0.0.0.0.1.0	NA	NA	NA	NA	NA	NA	NA	NA	NA	NA	NA	NA	NA	NA	NA	0.1.25.2.1.1.0.2.2.0.0.0	0.1.25.2.1.1.0.2.2.0.0.0	0.1.25.2.1.1.0.2.2.0.0.0	0.1.25.2.1.1.0.2.2.0.0.0	NA	NA	NA	NA	NA	0.0.3.0.0.1.0.0.0.2.1.0.0.1	0.0.3.0.0.1.0.0.0.2.1.0.0.1	0.1.25.2.1.1.0.2.0.0.4.0.1.1.0.0	0.1.25.2.1.1.0.2.0.0.4.0.1.1.0.0	NA
abal	Bacteria	0023	NA	NA	NA	NA	NA	NA	NA	0.1.20.0.0.0.0.0.0.0.0	0.1.20.0.0.0.0.0.0.0.0	189.0	NA	0.1.20.0.0.0.0.0.0.0.0	0.1.20.0.0.0.0.0.0.0.0	44.0	NA	NA	NA	0.1.20.0.0.0.0.1.0	NA	NA	NA	NA	NA	NA	NA	NA	NA	NA	NA	NA	NA	NA	NA	0.1.25.2.1.1.0.2.2.0.0.0	0.1.25.2.1.1.0.2.2.0.0.0	0.1.25.2.1.1.0.2.2.0.0.0	0.1.25.2.1.1.0.2.2.0.0.0	NA	NA	NA	NA	NA	0.0.3.0.0.1.0.0.0.2.1.0.0.1	0.0.3.0.0.1.0.0.0.2.1.0.0.1	0.1.25.2.1.1.0.2.0.0.4.0.1.1.0.0	0.1.25.2.1.1.0.2.0.0.4.0.1.1.0.0	NA
abau	Bacteria	0021	NA	NA	NA	NA	NA	NA	NA	0.1.20.0.0.0.0.0.0.0.0	0.1.20.0.0.0.0.0.0.0.0	189.0	NA	0.1.20.0.0.0.0.0.0.0.0	0.1.20.0.0.0.0.0.0.0.0	44.0	NA	NA	NA	0.1.20.0.0.0.0.1.0	NA	NA	NA	NA	NA	NA	NA	NA	NA	NA	NA	NA	NA	NA	NA	0.1.25.2.1.1.0.2.2.0.0.0	0.1.25.2.1.1.0.2.2.0.0.0	0.1.25.2.1.1.0.2.2.0.0.0	0.1.25.2.1.1.0.2.2.0.0.0	NA	NA	NA	NA	NA	0.0.3.0.0.1.0.0.0.2.1.0.0.1	0.0.3.0.0.1.0.0.0.2.1.0.0.1	0.1.25.2.1.1.0.2.0.0.4.0.1.1.0.0	0.1.25.2.1.1.0.2.0.0.4.0.1.1.0.0	NA
abaz	Bacteria	0021	NA	NA	NA	NA	NA	NA	NA	0.1.20.0.0.0.0.0.0.0.0	0.1.20.0.0.0.0.0.0.0.0	189.0	NA	0.1.20.0.0.0.0.0.0.0.0	0.1.20.0.0.0.0.0.0.0.0	44.0	NA	NA	NA	0.1.20.0.0.0.0.1.0	NA	NA	NA	NA	NA	NA	NA	NA	NA	NA	NA	NA	NA	NA	NA	0.1.25.2.1.1.0.2.2.0.0.0	0.1.25.2.1.1.0.2.2.0.0.0	0.1.25.2.1.1.0.2.2.0.0.0	0.1.25.2.1.1.0.2.2.0.0.0	NA	NA	NA	NA	NA	0.0.3.0.0.1.0.0.0.2.1.0.0.1	0.0.3.0.0.1.0.0.0.2.1.0.0.1	0.1.25.2.1.1.0.2.0.0.4.0.1.1.0.0	0.1.25.2.1.1.0.2.0.0.4.0.1.1.0.0	NA
abb	Bacteria	0024	NA	NA	NA	NA	NA	NA	NA	0.1.20.0.0.0.0.0.0.0.0	0.1.20.0.0.0.0.0.0.0.0	189.0	NA	0.1.20.0.0.0.0.0.0.0.0	0.1.20.0.0.0.0.0.0.0.0	44.0	NA	NA	NA	0.1.20.0.0.0.0.1.0	NA	NA	NA	NA	NA	NA	NA	NA	NA	NA	NA	NA	NA	NA	NA	0.1.25.2.1.1.0.2.2.0.0	0.1.25.2.1.1.0.2.2.0.0	0.1.25.2.1.1.0.2.2.0.0	0.1.25.2.1.1.0.2.2.0.0	NA	NA	NA	0.1.25.2.1.1.0.2.2.0.0	0.1.25.2.1.1.0.2.2.0.0	0.0.3.0.0.1.0.0.0.2.1.0.0.1	0.0.3.0.0.1.0.0.0.2.1.0.0.1	0.1.25.2.1.1.0.2.0.0.4.0.1.1.0.0	0.1.25.2.1.1.0.2.0.0.4.0.1.1.0.0	NA
abc	Bacteria	0024	NA	NA	NA	NA	NA	NA	NA	0.1.20.0.0.0.0.0.0.0.0	0.1.20.0.0.0.0.0.0.0.0	189.0	NA	0.1.20.0.0.0.0.0.0.0.0	0.1.20.0.0.0.0.0.0.0.0	44.0	NA	NA	NA	0.1.20.0.0.0.0.1.0	NA	NA	NA	NA	NA	NA	NA	NA	NA	NA	NA	NA	NA	NA	NA	0.1.25.2.1.1.0.2.2.0.0	0.1.25.2.1.1.0.2.2.0.0	0.1.25.2.1.1.0.2.2.0.0	0.1.25.2.1.1.0.2.2.0.0	NA	NA	NA	0.1.25.2.1.1.0.2.2.0.0	0.1.25.2.1.1.0.2.2.0.0	0.0.3.0.0.1.0.0.0.2.1.0.0.1	0.0.3.0.0.1.0.0.0.2.1.0.0.1	0.1.25.2.1.1.0.2.0.0.4.0.1.1.0.0	0.1.25.2.1.1.0.2.0.0.4.0.1.1.0.0	NA
abd	Bacteria	0024	NA	NA	NA	NA	NA	NA	NA	0.1.20.0.0.0.0.0.0.0.0	0.1.20.0.0.0.0.0.0.0.0	189.0	NA	0.1.20.0.0.0.0.0.0.0.0	0.1.20.0.0.0.0.0.0.0.0	44.0	NA	NA	NA	0.1.20.0.0.0.0.1.0	NA	NA	NA	NA	NA	NA	NA	NA	NA	NA	NA	NA	NA	NA	NA	0.1.25.2.1.1.0.2.2.0.0	0.1.25.2.1.1.0.2.2.0.0	0.1.25.2.1.1.0.2.2.0.0	0.1.25.2.1.1.0.2.2.0.0	NA	NA	NA	0.1.25.2.1.1.0.2.2.0.0	0.1.25.2.1.1.0.2.2.0.0	0.0.3.0.0.1.0.0.0.2.1.0.0.1	0.0.3.0.0.1.0.0.0.2.1.0.0.1	0.1.25.2.1.1.0.2.0.0.4.0.1.1.0.0	0.1.25.2.1.1.0.2.0.0.4.0.1.1.0.0	NA
abe	Fungi	0025	NA	NA	NA	NA	NA	0.0.3.0.0.1.0.0.0.2.0.1.0.0	NA	0.0.3.0.0.1.0.0.0.2.0.0	0.0.3.0.0.1.0.0.0.2.0.0	NA	189.1	0.0.3.0.0.1.0.0.0.2.0.0	0.0.3.0.0.1.0.0.0.2.0.0	44.0	NA	0.0.3.0.0.1.0.0.0.2.0.0	NA	NA	NA	NA	0.0.3.0.0.1.0.0.0.2.0.0	NA	0.0.3.0.0.1.0.0.0.2.0.0	NA	216	0.0.3.0.0.1.0.0.0.2.0.0	0.0.3.0.0.1.0.0.0.2.0.0	NA	NA	0.0.3.0.0.1.0.0.0.2.0.0	0.0.3.0.0.1.0.0.0.2.0.0	NA	NA	0.0.3.0.1.0.0.0.0.0.0.0.0	0.0.3.0.1.0.0.0.0.0.0.0.0	0.0.3.0.1.0.0.0.0.0.0.0.0	0.0.3.0.1.0.0.0.0.0.0.0.0	NA	NA	NA	NA	NA	0.0.3.0.0.1.0.0.0.2.1.0.0.0.1	0.0.3.0.0.1.0.0.0.2.1.0.0.0.1	0.0.3.0.1.0.0.0.0.0.0.1.1.0	0.0.3.0.1.0.0.0.0.0.0.1.1.0	0.0.3.0.1.0.0.0.0.0.0.0.0
abg	Bacteria	0026	NA	NA	NA	0.1.25.0.4.1.0.2.0.0	203	NA	NA	0.1.25.0.4.1.0.2.0.0	0.1.25.0.4.1.0.2.0.0	NA	NA	0.1.25.0.4.1.0.2.0.0	0.1.25.0.4.1.0.2.0.0	NA	NA	NA	0.1.25.0.4.1.0.2.0.0	0.1.25.0.4.1.0.2.0.0	NA	NA	NA	NA	NA	NA	NA	0.1.25.0.4.1.0.2.0.0	0.1.25.0.4.1.0.2.0.0	NA	NA	0.1.25.0.4.1.0.2.0.0	0.1.25.0.4.1.0.2.0.0	NA	NA	0.1.25.2.1.1.0.2.0.0.2.0	0.1.25.2.1.1.0.2.0.0.2.0	0.1.25.2.1.1.0.2.0.0.2.0	0.1.25.2.1.1.0.2.0.0.2.0	NA	NA	NA	NA	NA	0.0.3.0.0.1.0.0.0.2.1.0.0	0.0.3.0.0.1.0.0.0.2.1.0.0	0.1.10.0.0.0.1.0.0.0.0.0.1.0.0.0	0.1.10.0.0.0.1.0.0.0.0.0.1.0.0.0	NA
abh	Bacteria	0027	NA	NA	NA	NA	NA	NA	NA	0.1.20.0.0.0.0.0.0.0.0	0.1.20.0.0.0.0.0.0.0.0	189.0	NA	0.1.20.0.0.0.0.0.0.0.0	0.1.20.0.0.0.0.0.0.0.0	44.0	NA	NA	NA	0.1.20.0.0.0.0.1.0	NA	NA	NA	NA	NA	NA	NA	NA	NA	NA	NA	NA	NA	NA	NA	0.1.25.2.1.1.0.2.2.0.0.0	0.1.25.2.1.1.0.2.2.0.0.0	0.1.25.2.1.1.0.2.2.0.0.0	0.1.25.2.1.1.0.2.2.0.0.0	NA	NA	NA	NA	NA	0.0.3.0.0.1.0.0.0.2.1.0.0.1	0.0.3.0.0.1.0.0.0.2.1.0.0.1	0.1.25.2.1.1.0.2.0.0.4.0.1.1.0.0	0.1.25.2.1.1.0.2.0.0.4.0.1.1.0.0	NA
abi	Archaea	0028	0.0.3.0.0.0.0.3.3.0.1.0.1.0	NA	NA	NA	NA	0.0.3.0.0.1.0.0.0.2.0.1.0.0	NA	0.0.3.0.0.0.0.3.3.0.1.0.1.0	0.0.3.0.0.0.0.3.3.0.1.0.1.0	NA	189.1	0.0.3.0.0.0.0.3.3.0.1.0.1.0	0.0.3.0.0.0.0.3.3.0.1.0.1.0	NA	217	NA	NA	NA	NA	NA	NA	NA	NA	NA	NA	0.0.3.0.0.0.0.3.3.0.1.0.1.0	0.0.3.0.0.0.0.3.3.0.1.0.1.0	NA	NA	0.0.3.0.0.0.0.3.3.0.1.0.1.0	0.0.3.0.0.0.0.3.3.0.1.0.1.0	NA	NA	0.1.25.0.0.0.0.3.0.1.2.0	0.1.25.0.0.0.0.3.0.1.2.0	NA	NA	NA	NA	NA	NA	NA	0.0.3.0.0.1.0.0.0.2.1.0.0.0.1	0.0.3.0.0.1.0.0.0.2.1.0.0.0.1	0.1.10.0.0.0.1.0.0.0.0.0.1.0.0.0.0	0.1.10.0.0.0.1.0.0.0.0.0.1.0.0.0.0	NA
abj	Bacteria	0021	NA	NA	NA	NA	NA	NA	NA	0.1.20.0.0.0.0.0.0.0.0	0.1.20.0.0.0.0.0.0.0.0	189.0	NA	0.1.20.0.0.0.0.0.0.0.0	0.1.20.0.0.0.0.0.0.0.0	44.0	NA	NA	NA	0.1.20.0.0.0.0.1.0	NA	NA	NA	NA	NA	NA	NA	NA	NA	NA	NA	NA	NA	NA	NA	0.1.25.2.1.1.0.2.2.0.0.0	0.1.25.2.1.1.0.2.2.0.0.0	0.1.25.2.1.1.0.2.2.0.0.0	0.1.25.2.1.1.0.2.2.0.0.0	NA	NA	NA	NA	NA	0.0.3.0.0.1.0.0.0.2.1.0.0.1	0.0.3.0.0.1.0.0.0.2.1.0.0.1	0.1.25.2.1.1.0.2.0.0.4.0.1.1.0.0	0.1.25.2.1.1.0.2.0.0.4.0.1.1.0.0	NA
abk	Bacteria	0021	NA	NA	NA	NA	NA	NA	NA	0.1.20.0.0.0.0.0.0.0.0	0.1.20.0.0.0.0.0.0.0.0	189.0	NA	0.1.20.0.0.0.0.0.0.0.0	0.1.20.0.0.0.0.0.0.0.0	44.0	NA	NA	NA	0.1.20.0.0.0.0.1.0	NA	NA	NA	NA	NA	NA	NA	NA	NA	NA	NA	NA	NA	NA	NA	0.1.25.2.1.1.0.2.2.0.0.0	0.1.25.2.1.1.0.2.2.0.0.0	0.1.25.2.1.1.0.2.2.0.0.0	0.1.25.2.1.1.0.2.2.0.0.0	NA	NA	NA	NA	NA	0.0.3.0.0.1.0.0.0.2.1.0.0.1	0.0.3.0.0.1.0.0.0.2.1.0.0.1	0.1.25.2.1.1.0.2.0.0.4.0.1.1.0.0	0.1.25.2.1.1.0.2.0.0.4.0.1.1.0.0	NA
abl	Bacteria	0029	NA	NA	NA	NA	NA	NA	NA	0.1.20.0.0.0.0.0.0	0.1.20.0.0.0.0.0.0	NA	NA	0.1.20.0.0.0.0.0.0	0.1.20.0.0.0.0.0.0	44.0	NA	NA	NA	0.1.20.0.0.0.0.1.0	NA	NA	NA	NA	NA	NA	NA	0.1.20.0.0.0.0.0.0	0.1.20.0.0.0.0.0.0	NA	NA	0.1.20.0.0.0.0.0.0	0.1.20.0.0.0.0.0.0	NA	NA	0.1.10.0.0.0.1.0.0.0.0.0.1.0.0.1	0.1.10.0.0.0.1.0.0.0.0.0.1.0.0.1	0.1.10.0.0.0.1.0.0.0.0.0.1.0.0.1	0.1.10.0.0.0.1.0.0.0.0.0.1.0.0.1	NA	NA	NA	NA	NA	0.0.3.0.0.1.0.0.0.2.1.0.0.0	0.0.3.0.0.1.0.0.0.2.1.0.0.0	0.1.10.0.0.0.1.0.0.0.0.0.1.0.0.0	0.1.10.0.0.0.1.0.0.0.0.0.1.0.0.0	NA
abm	Bacteria	0030	NA	NA	NA	NA	NA	NA	NA	0.1.20.0.0.0.0.0.0.0.0	0.1.20.0.0.0.0.0.0.0.0	189.0	NA	0.1.20.0.0.0.0.0.0.0.0	0.1.20.0.0.0.0.0.0.0.0	44.0	NA	NA	NA	0.1.20.0.0.0.0.1.0	NA	NA	NA	NA	NA	NA	NA	NA	NA	NA	NA	NA	NA	NA	NA	0.1.25.2.1.1.0.2.2.0.0	0.1.25.2.1.1.0.2.2.0.0	0.1.25.2.1.1.0.2.2.0.0	0.1.25.2.1.1.0.2.2.0.0	NA	NA	NA	0.1.25.2.1.1.0.2.2.0.0	0.1.25.2.1.1.0.2.2.0.0	0.0.3.0.0.1.0.0.0.2.1.0.0.1	0.0.3.0.0.1.0.0.0.2.1.0.0.1	0.1.25.2.1.1.0.2.0.0.4.0.1.1.0.0	0.1.25.2.1.1.0.2.0.0.4.0.1.1.0.0	NA
abn	Bacteria	0024	NA	NA	NA	NA	NA	NA	NA	0.1.20.0.0.0.0.0.0.0.0	0.1.20.0.0.0.0.0.0.0.0	189.0	NA	0.1.20.0.0.0.0.0.0.0.0	0.1.20.0.0.0.0.0.0.0.0	44.0	NA	NA	NA	0.1.20.0.0.0.0.1.0	NA	NA	NA	NA	NA	NA	NA	NA	NA	NA	NA	NA	NA	NA	NA	0.1.25.2.1.1.0.2.2.0.0	0.1.25.2.1.1.0.2.2.0.0	0.1.25.2.1.1.0.2.2.0.0	0.1.25.2.1.1.0.2.2.0.0	NA	NA	NA	0.1.25.2.1.1.0.2.2.0.0	0.1.25.2.1.1.0.2.2.0.0	0.0.3.0.0.1.0.0.0.2.1.0.0.1	0.0.3.0.0.1.0.0.0.2.1.0.0.1	0.1.25.2.1.1.0.2.0.0.4.0.1.1.0.0	0.1.25.2.1.1.0.2.0.0.4.0.1.1.0.0	NA
abo	Bacteria	0031	NA	NA	NA	0.1.10.0.0.0.0.0.0.0.0.1.0.0.0	203	0.0.3.0.0.1.0.0.0.2.0.1.0.0	NA	0.1.10.0.0.0.0.0.0.0.0.1.0.0.0	0.1.10.0.0.0.0.0.0.0.0.1.0.0.0	189.0	NA	0.1.10.0.0.0.0.0.0.0.0.1.0.0.0	0.1.10.0.0.0.0.0.0.0.0.1.0.0.0	44.0	NA	NA	NA	0.1.20.0.0.0.0.1.0	NA	NA	NA	NA	NA	NA	NA	NA	NA	NA	NA	0.1.10.0.0.0.0.0.0.0.0.1.0.0.0	0.1.10.0.0.0.0.0.0.0.0.1.0.0.0	NA	NA	0.1.10.0.0.0.1.0.0.0.0.0.0	0.1.10.0.0.0.1.0.0.0.0.0.0	0.1.10.0.0.0.1.0.0.0.0.0.0	0.1.10.0.0.0.1.0.0.0.0.0.0	NA	NA	NA	0.1.10.0.0.0.1.0.0.0.0.0.0	0.1.10.0.0.0.1.0.0.0.0.0.0	0.0.3.0.0.1.0.0.0.2.1.0.0	0.0.3.0.0.1.0.0.0.2.1.0.0	0.1.10.0.0.0.1.0.0.0.0.0.1.0.0.0	0.1.10.0.0.0.1.0.0.0.0.0.1.0.0.0	NA
abp	Fungi	0032	NA	NA	NA	NA	NA	NA	NA	0.0.3.0.0.1.0.0.0.2.0.0.0	0.0.3.0.0.1.0.0.0.2.0.0.0	NA	189.1	0.0.3.0.0.1.0.0.0.2.0.0.0	0.0.3.0.0.1.0.0.0.2.0.0.0	44.0	NA	0.0.3.0.0.1.0.0.0.2.0.0.0	NA	NA	NA	NA	0.0.3.0.0.1.0.0.0.2.0.0.0	NA	0.0.3.0.0.1.0.0.0.2.0.0.0	NA	NA	NA	NA	NA	NA	0.0.3.0.0.1.0.0.0.2.0.0.0	0.0.3.0.0.1.0.0.0.2.0.0.0	NA	NA	0.0.3.0.0.0.0.3.0.0.0.1.0	0.0.3.0.0.0.0.3.0.0.0.1.0	0.0.3.0.0.0.0.3.0.0.0.1.0	0.0.3.0.0.0.0.3.0.0.0.1.0	NA	NA	NA	NA	NA	0.0.3.0.0.1.0.0.0.2.1.0.0.0.1	0.0.3.0.0.1.0.0.0.2.1.0.0.0.1	0.0.3.0.1.0.0.0.0.0.0.1.1.0	0.0.3.0.1.0.0.0.0.0.0.1.1.0	0.0.3.0.0.0.0.3.0.0.0.1.0
abq	Bacteria	0033	NA	NA	NA	0.1.25.0.0.0.0	203	NA	NA	0.1.25.0.0.0.0	0.1.25.0.0.0.0	NA	NA	0.1.25.0.0.0.0	0.1.25.0.0.0.0	44.0	217	NA	0.1.25.0.0.0.0	0.1.20.0.0.0.0.1.0	NA	NA	NA	NA	NA	NA	NA	0.1.25.0.0.0.0	0.1.25.0.0.0.0	NA	NA	0.1.25.0.0.0.0	0.1.25.0.0.0.0	NA	NA	0.1.25.0.0.0.0	0.1.25.0.0.0.0	0.1.25.0.0.0.0	0.1.25.0.0.0.0	NA	NA	NA	NA	NA	0.0.3.0.0.1.0.0.0.2.1.0.0.0	0.0.3.0.0.1.0.0.0.2.1.0.0.0	0.1.10.0.0.0.1.0.0.0.0.0.1.0.0.0	0.1.10.0.0.0.1.0.0.0.0.0.1.0.0.0	NA
abr	Bacteria	0024	NA	NA	NA	NA	NA	NA	NA	0.1.20.0.0.0.0.0.0.0.0	0.1.20.0.0.0.0.0.0.0.0	189.0	NA	0.1.20.0.0.0.0.0.0.0.0	0.1.20.0.0.0.0.0.0.0.0	44.0	NA	NA	NA	0.1.20.0.0.0.0.1.0	NA	NA	NA	NA	NA	NA	NA	NA	NA	NA	NA	NA	NA	NA	NA	0.1.25.2.1.1.0.2.2.0.0	0.1.25.2.1.1.0.2.2.0.0	0.1.25.2.1.1.0.2.2.0.0	0.1.25.2.1.1.0.2.2.0.0	NA	NA	NA	0.1.25.2.1.1.0.2.2.0.0	0.1.25.2.1.1.0.2.2.0.0	0.0.3.0.0.1.0.0.0.2.1.0.0.1	0.0.3.0.0.1.0.0.0.2.1.0.0.1	0.1.25.2.1.1.0.2.0.0.4.0.1.1.0.0	0.1.25.2.1.1.0.2.0.0.4.0.1.1.0.0	NA
abra	Bacteria	0034	NA	NA	NA	NA	NA	NA	NA	NA	NA	NA	NA	0.1.10.0.0.0.0.0.0.0.0.1.0.1.0	0.1.10.0.0.0.0.0.0.0.0.1.0.1.0	NA	NA	NA	NA	0.1.10.0.0.0.0.0.0.0.0.1.0.1.0	NA	NA	NA	NA	NA	NA	NA	0.1.10.0.0.0.0.0.0.0.0.1.0.1.0	0.1.10.0.0.0.0.0.0.0.0.1.0.1.0	NA	NA	0.1.10.0.0.0.0.0.0.0.0.1.0.1.0	0.1.10.0.0.0.0.0.0.0.0.1.0.1.0	NA	NA	NA	NA	0.1.25.2.1.1.0.2.0.0.4.0.1.2.0	0.1.25.2.1.1.0.2.0.0.4.0.1.2.0	NA	NA	NA	NA	NA	0.1.10.0.0.0.0.0.0.0.0.1.0.1.0	0.1.10.0.0.0.0.0.0.0.0.1.0.1.0	0.0.3.0.1.0.0.0.0.0.0.1.1.0.0.0	0.0.3.0.1.0.0.0.0.0.0.1.1.0.0.0	NA
abs	Bacteria	0035	NA	NA	NA	0.1.25.0.0.0.0	203	0.0.3.0.0.1.0.0.0.2.0.1.0.0	NA	0.1.25.0.0.0.0	0.1.25.0.0.0.0	NA	NA	0.1.25.0.0.0.0	0.1.25.0.0.0.0	44.0	217	NA	0.1.25.0.0.0.0	0.1.20.0.0.0.0.1.0	NA	NA	NA	NA	NA	NA	NA	0.1.25.0.0.0.0	0.1.25.0.0.0.0	NA	NA	0.1.25.0.0.0.0	0.1.25.0.0.0.0	NA	NA	0.1.25.0.0.0.0	0.1.25.0.0.0.0	0.1.25.0.0.0.0	0.1.25.0.0.0.0	NA	NA	NA	NA	NA	0.0.3.0.0.1.0.0.0.2.1.0.0.0	0.0.3.0.0.1.0.0.0.2.1.0.0.0	0.1.10.0.0.0.1.0.0.0.0.0.1.0.0.0	0.1.10.0.0.0.1.0.0.0.0.0.1.0.0.0	NA
abt	Bacteria	0036	NA	NA	NA	NA	NA	NA	NA	0.1.20.0.0.0.0.0.0	0.1.20.0.0.0.0.0.0	NA	NA	0.1.20.0.0.0.0.0.0	0.1.20.0.0.0.0.0.0	NA	NA	NA	NA	0.1.20.0.0.0.0.1.0	NA	NA	NA	NA	NA	NA	NA	0.1.20.0.0.0.0.0.0	0.1.20.0.0.0.0.0.0	NA	NA	0.1.20.0.0.0.0.0.0	0.1.20.0.0.0.0.0.0	NA	NA	0.1.10.0.0.0.1.0.0.0.0.0.1.0.0.1	0.1.10.0.0.0.1.0.0.0.0.0.1.0.0.1	0.1.10.0.0.0.1.0.0.0.0.0.1.0.0.1	0.1.10.0.0.0.1.0.0.0.0.0.1.0.0.1	NA	NA	NA	NA	NA	0.0.3.0.0.1.0.0.0.2.1.0.0.0	0.0.3.0.0.1.0.0.0.2.1.0.0.0	0.1.10.0.0.0.1.0.0.0.0.0.1.0.0.0	0.1.10.0.0.0.1.0.0.0.0.0.1.0.0.0	NA
abu	Bacteria	0037	NA	NA	NA	NA	NA	0.0.3.0.0.1.0.0.0.2.0.1.0.0	NA	0.1.20.0.0.0.0.0.0	0.1.20.0.0.0.0.0.0	NA	NA	0.1.20.0.0.0.0.0.0	0.1.20.0.0.0.0.0.0	44.0	NA	NA	NA	0.1.20.0.0.0.0.1.0	NA	NA	NA	NA	NA	NA	NA	0.1.20.0.0.0.0.0.0	0.1.20.0.0.0.0.0.0	NA	NA	0.1.20.0.0.0.0.0.0	0.1.20.0.0.0.0.0.0	NA	NA	0.1.10.0.0.0.1.0.0.0.0.0.1.0.0.1	0.1.10.0.0.0.1.0.0.0.0.0.1.0.0.1	0.1.10.0.0.0.1.0.0.0.0.0.1.0.0.1	0.1.10.0.0.0.1.0.0.0.0.0.1.0.0.1	NA	NA	NA	NA	NA	0.0.3.0.0.1.0.0.0.2.1.0.0.0	0.0.3.0.0.1.0.0.0.2.1.0.0.0	0.1.10.0.0.0.1.0.0.0.0.0.1.0.0.0	0.1.10.0.0.0.1.0.0.0.0.0.1.0.0.0	NA
abv	Fungi	0032	NA	NA	NA	NA	NA	NA	NA	0.0.3.0.0.1.0.0.0.2.0.0.0	0.0.3.0.0.1.0.0.0.2.0.0.0	NA	189.1	0.0.3.0.0.1.0.0.0.2.0.0.0	0.0.3.0.0.1.0.0.0.2.0.0.0	44.0	NA	0.0.3.0.0.1.0.0.0.2.0.0.0	NA	NA	NA	NA	0.0.3.0.0.1.0.0.0.2.0.0.0	NA	0.0.3.0.0.1.0.0.0.2.0.0.0	NA	NA	NA	NA	NA	NA	0.0.3.0.0.1.0.0.0.2.0.0.0	0.0.3.0.0.1.0.0.0.2.0.0.0	NA	NA	0.0.3.0.0.0.0.3.0.0.0.1.0	0.0.3.0.0.0.0.3.0.0.0.1.0	0.0.3.0.0.0.0.3.0.0.0.1.0	0.0.3.0.0.0.0.3.0.0.0.1.0	NA	NA	NA	NA	NA	0.0.3.0.0.1.0.0.0.2.1.0.0.0.1	0.0.3.0.0.1.0.0.0.2.1.0.0.0.1	0.0.3.0.1.0.0.0.0.0.0.1.1.0	0.0.3.0.1.0.0.0.0.0.0.1.1.0	0.0.3.0.0.0.0.3.0.0.0.1.0
abw	Bacteria	0021	NA	NA	NA	NA	NA	NA	NA	0.1.20.0.0.0.0.0.0.0.0	0.1.20.0.0.0.0.0.0.0.0	189.0	NA	0.1.20.0.0.0.0.0.0.0.0	0.1.20.0.0.0.0.0.0.0.0	44.0	NA	NA	NA	0.1.20.0.0.0.0.1.0	NA	NA	NA	NA	NA	NA	NA	NA	NA	NA	NA	NA	NA	NA	NA	0.1.25.2.1.1.0.2.2.0.0.0	0.1.25.2.1.1.0.2.2.0.0.0	0.1.25.2.1.1.0.2.2.0.0.0	0.1.25.2.1.1.0.2.2.0.0.0	NA	NA	NA	NA	NA	0.0.3.0.0.1.0.0.0.2.1.0.0.1	0.0.3.0.0.1.0.0.0.2.1.0.0.1	0.1.25.2.1.1.0.2.0.0.4.0.1.1.0.0	0.1.25.2.1.1.0.2.0.0.4.0.1.1.0.0	NA
abx	Bacteria	0024	NA	NA	NA	NA	NA	NA	NA	0.1.20.0.0.0.0.0.0.0.0	0.1.20.0.0.0.0.0.0.0.0	189.0	NA	0.1.20.0.0.0.0.0.0.0.0	0.1.20.0.0.0.0.0.0.0.0	44.0	NA	NA	NA	0.1.20.0.0.0.0.1.0	NA	NA	NA	NA	NA	NA	NA	NA	NA	NA	NA	NA	NA	NA	NA	0.1.25.2.1.1.0.2.2.0.0	0.1.25.2.1.1.0.2.2.0.0	0.1.25.2.1.1.0.2.2.0.0	0.1.25.2.1.1.0.2.2.0.0	NA	NA	NA	0.1.25.2.1.1.0.2.2.0.0	0.1.25.2.1.1.0.2.2.0.0	0.0.3.0.0.1.0.0.0.2.1.0.0.1	0.0.3.0.0.1.0.0.0.2.1.0.0.1	0.1.25.2.1.1.0.2.0.0.4.0.1.1.0.0	0.1.25.2.1.1.0.2.0.0.4.0.1.1.0.0	NA
aby	Bacteria	0024	NA	NA	NA	NA	NA	NA	NA	0.1.20.0.0.0.0.0.0.0.0	0.1.20.0.0.0.0.0.0.0.0	189.0	NA	0.1.20.0.0.0.0.0.0.0.0	0.1.20.0.0.0.0.0.0.0.0	44.0	NA	NA	NA	0.1.20.0.0.0.0.1.0	NA	NA	NA	NA	NA	NA	NA	NA	NA	NA	NA	NA	NA	NA	NA	0.1.25.2.1.1.0.2.2.0.0	0.1.25.2.1.1.0.2.2.0.0	0.1.25.2.1.1.0.2.2.0.0	0.1.25.2.1.1.0.2.2.0.0	NA	NA	NA	0.1.25.2.1.1.0.2.2.0.0	0.1.25.2.1.1.0.2.2.0.0	0.0.3.0.0.1.0.0.0.2.1.0.0.1	0.0.3.0.0.1.0.0.0.2.1.0.0.1	0.1.25.2.1.1.0.2.0.0.4.0.1.1.0.0	0.1.25.2.1.1.0.2.0.0.4.0.1.1.0.0	NA
abz	Bacteria	0024	NA	NA	NA	NA	NA	NA	NA	0.1.20.0.0.0.0.0.0.0.0	0.1.20.0.0.0.0.0.0.0.0	189.0	NA	0.1.20.0.0.0.0.0.0.0.0	0.1.20.0.0.0.0.0.0.0.0	44.0	NA	NA	NA	0.1.20.0.0.0.0.1.0	NA	NA	NA	NA	NA	NA	NA	NA	NA	NA	NA	NA	NA	NA	NA	0.1.25.2.1.1.0.2.2.0.0	0.1.25.2.1.1.0.2.2.0.0	0.1.25.2.1.1.0.2.2.0.0	0.1.25.2.1.1.0.2.2.0.0	NA	NA	NA	0.1.25.2.1.1.0.2.2.0.0	0.1.25.2.1.1.0.2.2.0.0	0.0.3.0.0.1.0.0.0.2.1.0.0.1	0.0.3.0.0.1.0.0.0.2.1.0.0.1	0.1.25.2.1.1.0.2.0.0.4.0.1.1.0.0	0.1.25.2.1.1.0.2.0.0.4.0.1.1.0.0	NA
aca	Bacteria	0038	NA	NA	NA	0.1.10.0.0.0.0.0.0.0.0.0	203	0.0.3.0.0.1.0.0.0.2.0.1.0.0	NA	0.1.10.0.0.0.0.0.0.0.0.0	0.1.10.0.0.0.0.0.0.0.0.0	NA	189.1	0.1.10.0.0.0.0.0.0.0.0.0	0.1.10.0.0.0.0.0.0.0.0.0	NA	NA	NA	NA	NA	NA	NA	NA	NA	NA	NA	NA	0.1.10.0.0.0.0.0.0.0.0.0	0.1.10.0.0.0.0.0.0.0.0.0	NA	NA	0.1.10.0.0.0.0.0.0.0.0.0	0.1.10.0.0.0.0.0.0.0.0.0	NA	NA	0.1.10.0.0.0.1.0.0.0.0.0.1.0.2.0	0.1.10.0.0.0.1.0.0.0.0.0.1.0.2.0	0.1.10.0.0.0.1.0.0.0.0.0.1.0.2.0	0.1.10.0.0.0.1.0.0.0.0.0.1.0.2.0	NA	NA	NA	NA	NA	0.0.3.0.0.1.0.0.0.2.1.0.0.0.1	0.0.3.0.0.1.0.0.0.2.1.0.0.0.1	0.1.10.0.0.0.1.0.0.0.0.0.1.0.2.0	0.1.10.0.0.0.1.0.0.0.0.0.1.0.2.0	NA
acan	Protists	0039	0.0.3.0.0.1.0.0.0.1	NA	NA	NA	NA	NA	NA	0.0.3.0.0.1.0.0.0.1	0.0.3.0.0.1.0.0.0.1	NA	NA	0.0.3.0.0.1.0.0.0.1	0.0.3.0.0.1.0.0.0.1	44.0	NA	0.0.3.0.0.1.0.0.0.1	NA	0.0.3.0.0.1.0.0.0.1	NA	NA	0.0.3.0.0.1.0.0.0.1	NA	0.0.3.0.0.1.0.0.0.1	NA	216	NA	NA	NA	0.0.3.0.0.1.0.0.0.0	0.0.3.0.0.1.0.0.0.1	0.0.3.0.0.1.0.0.0.1	NA	0.0.3.0.1.0.0.0.0.0.0.2.1	0.0.3.0.1.0.0.0.0.0.0.2.1	0.0.3.0.1.0.0.0.0.0.0.2.1	0.0.3.0.1.0.0.0.0.0.0.2.1	0.0.3.0.1.0.0.0.0.0.0.2.1	NA	NA	NA	NA	NA	0.0.3.1.0	0.0.3.1.0	0.0.3.0.1.0.0.0.0.0.0.1.1	0.0.3.0.1.0.0.0.0.0.0.1.1	0.0.3.0.1.0.0.0.0.0.0.2.1
acb	Bacteria	0024	NA	NA	NA	NA	NA	NA	NA	0.1.20.0.0.0.0.0.0.0.0	0.1.20.0.0.0.0.0.0.0.0	189.0	NA	0.1.20.0.0.0.0.0.0.0.0	0.1.20.0.0.0.0.0.0.0.0	44.0	NA	NA	NA	0.1.20.0.0.0.0.1.0	NA	NA	NA	NA	NA	NA	NA	NA	NA	NA	NA	NA	NA	NA	NA	0.1.25.2.1.1.0.2.2.0.0	0.1.25.2.1.1.0.2.2.0.0	0.1.25.2.1.1.0.2.2.0.0	0.1.25.2.1.1.0.2.2.0.0	NA	NA	NA	0.1.25.2.1.1.0.2.2.0.0	0.1.25.2.1.1.0.2.2.0.0	0.0.3.0.0.1.0.0.0.2.1.0.0.1	0.0.3.0.0.1.0.0.0.2.1.0.0.1	0.1.25.2.1.1.0.2.0.0.4.0.1.1.0.0	0.1.25.2.1.1.0.2.0.0.4.0.1.1.0.0	NA
acc	Bacteria	0024	NA	NA	NA	NA	NA	NA	NA	0.1.20.0.0.0.0.0.0.0.0	0.1.20.0.0.0.0.0.0.0.0	189.0	NA	0.1.20.0.0.0.0.0.0.0.0	0.1.20.0.0.0.0.0.0.0.0	44.0	NA	NA	NA	0.1.20.0.0.0.0.1.0	NA	NA	NA	NA	NA	NA	NA	NA	NA	NA	NA	NA	NA	NA	NA	0.1.25.2.1.1.0.2.2.0.0	0.1.25.2.1.1.0.2.2.0.0	0.1.25.2.1.1.0.2.2.0.0	0.1.25.2.1.1.0.2.2.0.0	NA	NA	NA	0.1.25.2.1.1.0.2.2.0.0	0.1.25.2.1.1.0.2.2.0.0	0.0.3.0.0.1.0.0.0.2.1.0.0.1	0.0.3.0.0.1.0.0.0.2.1.0.0.1	0.1.25.2.1.1.0.2.0.0.4.0.1.1.0.0	0.1.25.2.1.1.0.2.0.0.4.0.1.1.0.0	NA
acd	Bacteria	0024	NA	NA	NA	NA	NA	NA	NA	0.1.20.0.0.0.0.0.0.0.0	0.1.20.0.0.0.0.0.0.0.0	189.0	NA	0.1.20.0.0.0.0.0.0.0.0	0.1.20.0.0.0.0.0.0.0.0	44.0	NA	NA	NA	0.1.20.0.0.0.0.1.0	NA	NA	NA	NA	NA	NA	NA	NA	NA	NA	NA	NA	NA	NA	NA	0.1.25.2.1.1.0.2.2.0.0	0.1.25.2.1.1.0.2.2.0.0	0.1.25.2.1.1.0.2.2.0.0	0.1.25.2.1.1.0.2.2.0.0	NA	NA	NA	0.1.25.2.1.1.0.2.2.0.0	0.1.25.2.1.1.0.2.2.0.0	0.0.3.0.0.1.0.0.0.2.1.0.0.1	0.0.3.0.0.1.0.0.0.2.1.0.0.1	0.1.25.2.1.1.0.2.0.0.4.0.1.1.0.0	0.1.25.2.1.1.0.2.0.0.4.0.1.1.0.0	NA
ace	Bacteria	0040	NA	NA	NA	NA	NA	NA	NA	0.1.20.0.0.0.0.0	0.1.20.0.0.0.0.0	NA	189.1	0.1.20.0.0.0.0.0	0.1.20.0.0.0.0.0	NA	NA	NA	NA	NA	NA	NA	0.1.20.0.0.0.0.0	NA	0.1.20.0.0.0.0.0	NA	NA	0.1.20.0.0.0.0.0	0.1.20.0.0.0.0.0	NA	NA	0.1.20.0.0.0.0.0	0.1.20.0.0.0.0.0	NA	NA	0.1.25.2.1.1.0.2.0.0.4.0.0.0.1	0.1.25.2.1.1.0.2.0.0.4.0.0.0.1	0.1.25.2.1.1.0.2.0.0.4.0.0.0.1	0.1.25.2.1.1.0.2.0.0.4.0.0.0.1	NA	NA	NA	NA	NA	0.0.3.0.0.1.0.0.0.2.1.0.0.0.1	0.0.3.0.0.1.0.0.0.2.1.0.0.0.1	0.0.3.0.1.0.0.0.0.0.0.1.1.0.0	0.0.3.0.1.0.0.0.0.0.0.1.1.0.0	NA
acf	Archaea	0041	0.0.3.0.0.0.0.3.3.0.1.0.1.0	NA	NA	NA	NA	0.0.3.0.0.1.0.0.0.2.0.1.0.0	NA	0.0.3.0.0.0.0.3.3.0.1.0.1.0	0.0.3.0.0.0.0.3.3.0.1.0.1.0	NA	189.1	0.0.3.0.0.0.0.3.3.0.1.0.1.0	0.0.3.0.0.0.0.3.3.0.1.0.1.0	NA	217	NA	NA	NA	NA	NA	NA	NA	NA	NA	NA	0.0.3.0.0.0.0.3.3.0.1.0.1.0	0.0.3.0.0.0.0.3.3.0.1.0.1.0	NA	NA	0.0.3.0.0.0.0.3.3.0.1.0.1.0	0.0.3.0.0.0.0.3.3.0.1.0.1.0	NA	NA	0.1.25.0.0.0.0.3.0.1.2.0	0.1.25.0.0.0.0.3.0.1.2.0	NA	NA	NA	NA	NA	NA	NA	0.0.3.0.0.1.0.0.0.2.1.0.0.0.1	0.0.3.0.0.1.0.0.0.2.1.0.0.0.1	0.1.10.0.0.0.1.0.0.0.0.0.1.0.0.0.0	0.1.10.0.0.0.1.0.0.0.0.0.1.0.0.0.0	NA
ach	Bacteria	0042	NA	NA	NA	NA	NA	0.0.3.0.0.1.0.0.0.2.0.1.0.0	NA	0.1.1.0.0.2	0.1.1.0.0.2	NA	189.1	0.1.1.0.0.2	0.1.1.0.0.2	44.0	NA	NA	NA	0.1.1.0.0.2	NA	NA	NA	NA	NA	NA	NA	NA	NA	NA	NA	0.1.1.0.0.2	0.1.1.0.0.2	NA	NA	0.1.25.2.1.1.0.2.0.0.4.0.2	0.1.25.2.1.1.0.2.0.0.4.0.2	0.1.25.2.1.1.0.2.0.0.4.0.2	0.1.25.2.1.1.0.2.0.0.4.0.2	NA	NA	NA	NA	NA	0.1.1.0.0.2	0.1.1.0.0.2	0.1.25.2.1.1.0.2.0.0.4.0.2	0.1.25.2.1.1.0.2.0.0.4.0.2	NA
aci	Bacteria	0043	NA	NA	NA	NA	NA	NA	NA	0.1.1.0.0.2.0.0	0.1.1.0.0.2.0.0	189.0	NA	0.1.1.0.0.2.0.0	0.1.1.0.0.2.0.0	44.0	NA	NA	NA	0.1.1.0.0.2.0.0	NA	NA	NA	NA	NA	NA	NA	NA	NA	NA	NA	NA	NA	NA	NA	0.1.25.2.1.1.0.2.2.0	0.1.25.2.1.1.0.2.2.0	0.1.25.2.1.1.0.2.2.0	0.1.25.2.1.1.0.2.2.0	NA	NA	NA	0.1.25.2.1.1.0.2.2.0	0.1.25.2.1.1.0.2.2.0	0.0.3.0.0.1.0.0.0.2.1.0.0.1	0.0.3.0.0.1.0.0.0.2.1.0.0.1	0.1.25.2.1.1.0.2.0.0.4.0.1.1.0.0	0.1.25.2.1.1.0.2.0.0.4.0.1.1.0.0	NA
acj	Archaea	0044	0.0.3.0.0.0.0.3.3.0.1.0.1.0	NA	NA	NA	NA	0.0.3.0.0.1.0.0.0.2.0.1.0.0	NA	0.0.3.0.0.0.0.3.3.0.1.0.1.0	0.0.3.0.0.0.0.3.3.0.1.0.1.0	NA	189.1	0.0.3.0.0.0.0.3.3.0.1.0.1.0	0.0.3.0.0.0.0.3.3.0.1.0.1.0	NA	217	NA	NA	0.1.20.0.0.0.0.1.0	NA	NA	NA	NA	NA	NA	NA	0.0.3.0.0.0.0.3.3.0.1.0.1.0	0.0.3.0.0.0.0.3.3.0.1.0.1.0	NA	NA	0.0.3.0.0.0.0.3.3.0.1.0.1.0	0.0.3.0.0.0.0.3.3.0.1.0.1.0	NA	NA	0.1.25.0.0.0.0.3.0.1.2.0	0.1.25.0.0.0.0.3.0.1.2.0	NA	NA	NA	NA	NA	NA	NA	0.0.3.0.0.1.0.0.0.2.1.0.0.0	0.0.3.0.0.1.0.0.0.2.1.0.0.0	0.1.10.0.0.0.1.0.0.0.0.0.1.0.0.0.0	0.1.10.0.0.0.1.0.0.0.0.0.1.0.0.0.0	NA
ack	Bacteria	0045	NA	NA	NA	NA	NA	NA	NA	0.1.20.0.0.0	0.1.20.0.0.0	189.0	NA	0.1.20.0.0.0	0.1.20.0.0.0	44.0	NA	NA	0.1.20.0.0.0	0.1.20.0.0.0	NA	NA	0.1.20.0.0.0	NA	0.1.20.0.0.0	NA	NA	0.1.20.0.0.0	0.1.20.0.0.0	NA	NA	0.1.20.0.0.0	0.1.20.0.0.0	NA	NA	0.1.25.0.0.0.0.3.0	0.1.25.0.0.0.0.3.0	0.1.25.0.0.0.0.3.0	0.1.25.0.0.0.0.3.0	NA	NA	NA	NA	NA	0.0.3.0.0.1.0.0.0.2.1.0.0	0.0.3.0.0.1.0.0.0.2.1.0.0	0.1.10.0.0.0.1.0.0.0.0.0.1.0.0.0	0.1.10.0.0.0.1.0.0.0.0.0.1.0.0.0	NA
acl	Bacteria	0046	NA	NA	NA	NA	NA	NA	NA	NA	NA	NA	NA	0.1.10.0.0.0.0.0.0.0.0.1.0.1.0	0.1.10.0.0.0.0.0.0.0.0.1.0.1.0	NA	NA	NA	NA	0.1.10.0.0.0.0.0.0.0.0.1.0.1.0	NA	NA	NA	NA	NA	NA	NA	0.1.10.0.0.0.0.0.0.0.0.1.0.1.0	0.1.10.0.0.0.0.0.0.0.0.1.0.1.0	NA	NA	0.1.10.0.0.0.0.0.0.0.0.1.0.1.0	0.1.10.0.0.0.0.0.0.0.0.1.0.1.0	NA	NA	NA	NA	0.1.25.2.1.1.0.2.0.0.4.0.1.2.0	0.1.25.2.1.1.0.2.0.0.4.0.1.2.0	NA	NA	NA	NA	NA	0.1.10.0.0.0.0.0.0.0.0.1.0.1.0	0.1.10.0.0.0.0.0.0.0.0.1.0.1.0	0.0.3.0.1.0.0.0.0.0.0.1.1.0.0.0	0.0.3.0.1.0.0.0.0.0.0.1.1.0.0.0	NA
acm	Bacteria	0047	NA	NA	NA	NA	NA	0.0.3.0.0.1.0.0.0.2.0.1.0.0	NA	0.1.1.0.0.0.0	0.1.1.0.0.0.0	NA	189.1	0.1.1.0.0.0.0	0.1.1.0.0.0.0	NA	NA	NA	NA	NA	NA	NA	NA	NA	NA	NA	NA	0.1.1.0.0.0.0	0.1.1.0.0.0.0	NA	NA	0.1.1.0.0.0.0	0.1.1.0.0.0.0	NA	NA	0.1.25.2.1.1.0.2.0.0.4.0.0.0	0.1.25.2.1.1.0.2.0.0.4.0.0.0	0.1.25.2.1.1.0.2.0.0.4.0.0.0	0.1.25.2.1.1.0.2.0.0.4.0.0.0	NA	NA	NA	NA	NA	0.0.3.0.0.1.0.0.0.2.1.0.0.0.1	0.0.3.0.0.1.0.0.0.2.1.0.0.0.1	0.1.25.2.1.1.0.2.0.0.4.0.0.0	0.1.25.2.1.1.0.2.0.0.4.0.0.0	NA
acn	Bacteria	0048	NA	NA	NA	NA	NA	NA	NA	0.1.20.0.0.0.0.0.0.0.0	0.1.20.0.0.0.0.0.0.0.0	NA	NA	0.1.20.0.0.0.0.0.0.0.0	0.1.20.0.0.0.0.0.0.0.0	NA	NA	NA	NA	0.1.20.0.0.0.0.1.0	NA	NA	NA	NA	NA	NA	NA	NA	NA	NA	NA	NA	NA	NA	NA	0.0.3.0.0.0.0.3.0.0.0.1.1	0.0.3.0.0.0.0.3.0.0.0.1.1	0.0.3.0.0.0.0.3.0.0.0.1.1	0.0.3.0.0.0.0.3.0.0.0.1.1	NA	NA	NA	NA	NA	0.0.3.0.0.1.0.0.0.2.1.0.0.0.0	0.0.3.0.0.1.0.0.0.2.1.0.0.0.0	0.0.3.0.1.0.0.0.0.0.0.1.1.1.0	0.0.3.0.1.0.0.0.0.0.0.1.1.1.0	NA
aco	Bacteria	0049	NA	NA	NA	NA	NA	NA	NA	NA	NA	NA	189.1	0.1.19.2.0.0.0.2.0	0.1.19.2.0.0.0.2.0	NA	217	NA	NA	0.1.19.2.0.0.0.2.0	NA	NA	NA	NA	NA	NA	NA	0.1.19.2.0.0.0.2.0	0.1.19.2.0.0.0.2.0	NA	NA	0.1.19.2.0.0.0.2.0	0.1.19.2.0.0.0.2.0	NA	NA	NA	NA	0.1.10.0.0.0.1.0.0.0.0.0.1.0.0.2	0.1.10.0.0.0.1.0.0.0.0.0.1.0.0.2	NA	NA	NA	NA	NA	0.1.19.2.0.0.0.2.0	0.1.19.2.0.0.0.2.0	0.0.3.0.1.0.0.0.0.0.0.1.1.0.0.0	0.0.3.0.1.0.0.0.0.0.0.1.1.0.0.0	NA
acp	Bacteria	0050	NA	NA	NA	NA	NA	NA	NA	0.1.1.0.0.1	0.1.1.0.0.1	NA	189.1	0.1.1.0.0.1	0.1.1.0.0.1	NA	NA	NA	NA	0.1.1.0.0.1	NA	NA	NA	NA	NA	NA	NA	0.1.1.0.0.1	0.1.1.0.0.1	NA	NA	0.1.1.0.0.1	0.1.1.0.0.1	NA	NA	0.1.10.0.0.0.1.0.0.0.0.0.1.0.0	0.1.10.0.0.0.1.0.0.0.0.0.1.0.0	0.1.10.0.0.0.1.0.0.0.0.0.1.0.0	0.1.10.0.0.0.1.0.0.0.0.0.1.0.0	NA	NA	NA	NA	NA	0.1.1.0.0.1	0.1.1.0.0.1	0.1.10.0.0.0.1.0.0.0.0.0.1.0.0	0.1.10.0.0.0.1.0.0.0.0.0.1.0.0	NA
acq	Bacteria	0051	NA	NA	NA	NA	NA	NA	NA	0.1.1.0.0.0	0.1.1.0.0.0	NA	189.1	0.1.1.0.0.0	0.1.1.0.0.0	NA	217	NA	NA	NA	NA	NA	NA	NA	NA	NA	NA	0.1.1.0.0.0	0.1.1.0.0.0	NA	NA	0.1.1.0.0.0	0.1.1.0.0.0	NA	NA	0.1.25.2.1.1.0.1.0.0.0.0	0.1.25.2.1.1.0.1.0.0.0.0	0.1.25.2.1.1.0.1.0.0.0.0	0.1.25.2.1.1.0.1.0.0.0.0	NA	NA	NA	NA	NA	0.0.3.0.0.1.0.0.0.2.1.0.0.0.1	0.0.3.0.0.1.0.0.0.2.1.0.0.0.1	0.1.25.2.1.1.0.1.0.0.0.0	0.1.25.2.1.1.0.1.0.0.0.0	NA
acr	Bacteria	0052	NA	NA	NA	0.1.10.0.0.0.0.0.0.0.0.1.0.0	203	NA	NA	0.1.10.0.0.0.0.0.0.0.0.1.0.0	0.1.10.0.0.0.0.0.0.0.0.1.0.0	NA	NA	0.1.10.0.0.0.0.0.0.0.0.1.0.0	0.1.10.0.0.0.0.0.0.0.0.1.0.0	NA	NA	NA	NA	NA	NA	NA	NA	NA	NA	NA	NA	0.1.10.0.0.0.0.0.0.0.0.1.0.0	0.1.10.0.0.0.0.0.0.0.0.1.0.0	NA	NA	0.1.10.0.0.0.0.0.0.0.0.1.0.0	0.1.10.0.0.0.0.0.0.0.0.1.0.0	NA	NA	0.1.25.2.1.1.0.2.0.0.2.0.0	0.1.25.2.1.1.0.2.0.0.2.0.0	0.1.25.2.1.1.0.2.0.0.2.0.0	0.1.25.2.1.1.0.2.0.0.2.0.0	NA	NA	NA	NA	NA	0.0.3.0.0.1.0.0.0.2.1.0.0.0.1	0.0.3.0.0.1.0.0.0.2.1.0.0.0.1	0.0.3.0.1.0.0.0.0.0.0.1.1.0.0	0.0.3.0.1.0.0.0.0.0.0.1.1.0.0	NA
acs	Animals	0053	0.0.3.0	0.0.3.0	0.0.3.0	NA	NA	0.0.3.0	0.0.3.0	0.0.3.0	0.0.3.0	NA	NA	0.0.3.0	0.0.3.0	NA	NA	0.0.3.0	NA	0.0.3.0	191	NA	0.0.3.0	0.0.3.0	0.0.3.0	0.0.3.0	216	0.0.3.0	0.0.3.0	0.0.3.0	0.0.3.0	0.0.3.0	0.0.3.0	0.0.3.0	0.0.3.0	0.0.3.0	0.0.3.0	0.0.3.0	0.0.3.0	0.0.3.0	0.0.3.0	0.0.3.0	0.0.3.0	0.0.3.0	0.0.3.0	0.0.3.0	0.0.3.0	0.0.3.0	0.0.3.0
act	Fungi	0054	NA	NA	NA	NA	NA	0.0.3.0.0.1.0.0.0.2.0	NA	0.0.3.0.0.1.0.0.0.2.0	0.0.3.0.0.1.0.0.0.2.0	NA	189.1	0.0.3.0.0.1.0.0.0.2.0	0.0.3.0.0.1.0.0.0.2.0	44.0	NA	0.0.3.0.0.1.0.0.0.2.0	NA	NA	NA	NA	0.0.3.0.0.1.0.0.0.2.0	NA	0.0.3.0.0.1.0.0.0.2.0	NA	216	0.0.3.0.0.1.0.0.0.2.0	0.0.3.0.0.1.0.0.0.2.0	0.0.3.0.0.1.0.0.0.2.0	NA	0.0.3.0.0.1.0.0.0.2.0	0.0.3.0.0.1.0.0.0.2.0	NA	NA	0.0.3.0.1.0.0.0.0.0.0.0	0.0.3.0.1.0.0.0.0.0.0.0	0.0.3.0.1.0.0.0.0.0.0.0	0.0.3.0.1.0.0.0.0.0.0.0	NA	NA	NA	NA	NA	0.0.3.0.0.1.0.0.0.2.1.0.0.0.1	0.0.3.0.0.1.0.0.0.2.1.0.0.0.1	0.0.3.0.1.0.0.0.0.0.0.1.1.0	0.0.3.0.1.0.0.0.0.0.0.1.1.0	0.0.3.0.1.0.0.0.0.0.0.0
actn	Bacteria	0055	NA	NA	NA	NA	NA	NA	NA	0.1.1.0	0.1.1.0	NA	189.1	0.1.1.0	0.1.1.0	44.0	NA	NA	NA	0.1.1.0	NA	NA	0.1.1.0	NA	0.1.1.0	NA	NA	0.1.1.0	0.1.1.0	NA	NA	0.1.1.0	0.1.1.0	NA	NA	0.1.25.2.1.1.0.2.0.0.4.0	0.1.25.2.1.1.0.2.0.0.4.0	0.1.25.2.1.1.0.2.0.0.4.0	0.1.25.2.1.1.0.2.0.0.4.0	NA	NA	NA	NA	NA	0.1.1.0	0.1.1.0	0.1.25.2.1.1.0.2.0.0.4.0	0.1.25.2.1.1.0.2.0.0.4.0	NA
acu	Bacteria	0056	NA	NA	NA	NA	NA	NA	NA	0.1.20.0.0.0.0	0.1.20.0.0.0.0	189.0	NA	0.1.20.0.0.0.0	0.1.20.0.0.0.0	NA	NA	NA	NA	0.1.20.0.0.0.0	NA	NA	0.1.20.0.0.0.0	NA	0.1.20.0.0.0.0	NA	NA	0.1.20.0.0.0.0	0.1.20.0.0.0.0	NA	NA	0.1.20.0.0.0.0	0.1.20.0.0.0.0	NA	NA	0.0.3.0.0.0.0.2.1.0.3.0	0.0.3.0.0.0.0.2.1.0.3.0	0.0.3.0.0.0.0.2.1.0.3.0	0.0.3.0.0.0.0.2.1.0.3.0	NA	NA	NA	NA	NA	0.0.3.0.0.1.0.0.0.2.1.0.0	0.0.3.0.0.1.0.0.0.2.1.0.0	0.1.10.0.0.0.1.0.0.0.0.0.1.0.0.0	0.1.10.0.0.0.1.0.0.0.0.0.1.0.0.0	NA
acx	Bacteria	0057	NA	NA	NA	0.1.10.0.0.0.0.0.0.0.0.1.0.0.0	203	NA	NA	0.1.10.0.0.0.0.0.0.0.0.1.0.0.0	0.1.10.0.0.0.0.0.0.0.0.1.0.0.0	189.0	NA	0.1.10.0.0.0.0.0.0.0.0.1.0.0.0	0.1.10.0.0.0.0.0.0.0.0.1.0.0.0	44.0	NA	NA	0.1.20.0.0.0.1.0.0	0.1.20.0.0.0.0.1.0	NA	NA	NA	NA	NA	NA	NA	NA	NA	NA	NA	0.1.10.0.0.0.0.0.0.0.0.1.0.0.0	0.1.10.0.0.0.0.0.0.0.0.1.0.0.0	NA	NA	0.1.25.2.1.1.0.2.0.0.1.1	0.1.25.2.1.1.0.2.0.0.1.1	0.1.25.2.1.1.0.2.0.0.1.1	0.1.25.2.1.1.0.2.0.0.1.1	NA	NA	NA	NA	NA	0.0.3.0.0.1.0.0.0.2.1.0.0	0.0.3.0.0.1.0.0.0.2.1.0.0	0.1.10.0.0.0.1.0.0.0.0.0.1.0.0.0	0.1.10.0.0.0.1.0.0.0.0.0.1.0.0.0	NA
acy	Bacteria	0058	NA	NA	NA	NA	NA	0.0.3.0.0.1.0.0.0.2.0.1.0.0	NA	0.1.25.0.4.1.0.2.0.0.1	0.1.25.0.4.1.0.2.0.0.1	NA	189.1	0.1.25.0.4.1.0.2.0.0.1	0.1.25.0.4.1.0.2.0.0.1	44.0	NA	NA	NA	0.1.25.0.4.1.0.2.0.0.1	NA	NA	NA	NA	NA	NA	NA	0.1.25.0.4.1.0.2.0.0.1	0.1.25.0.4.1.0.2.0.0.1	NA	NA	0.1.25.0.4.1.0.2.0.0.1	0.1.25.0.4.1.0.2.0.0.1	NA	NA	0.1.25.2.1.1.0.2.0.0.4.0.3	0.1.25.2.1.1.0.2.0.0.4.0.3	0.1.25.2.1.1.0.2.0.0.4.0.3	0.1.25.2.1.1.0.2.0.0.4.0.3	NA	NA	NA	NA	NA	0.0.3.0.0.1.0.0.0.2.1.0.0	0.0.3.0.0.1.0.0.0.2.1.0.0	0.0.3.0.0.0.1.0.0	0.0.3.0.0.0.1.0.0	NA
acz	Bacteria	0059	NA	NA	NA	NA	NA	NA	NA	0.1.20.0.0.0.0	0.1.20.0.0.0.0	189.0	NA	0.1.20.0.0.0.0	0.1.20.0.0.0.0	NA	NA	NA	NA	0.1.20.0.0.0.0	NA	NA	0.1.20.0.0.0.0	NA	0.1.20.0.0.0.0	NA	NA	0.1.20.0.0.0.0	0.1.20.0.0.0.0	NA	NA	0.1.20.0.0.0.0	0.1.20.0.0.0.0	NA	NA	0.1.25.2.1.1.0.2.0.0.4.0.0.0.1	0.1.25.2.1.1.0.2.0.0.4.0.0.0.1	0.1.25.2.1.1.0.2.0.0.4.0.0.0.1	0.1.25.2.1.1.0.2.0.0.4.0.0.0.1	NA	NA	NA	NA	NA	0.0.3.0.0.1.0.0.0.2.1.0.0.0	0.0.3.0.0.1.0.0.0.2.1.0.0.0	0.1.10.0.0.0.1.0.0.0.0.0.1.0.0.0	0.1.10.0.0.0.1.0.0.0.0.0.1.0.0.0	NA
ade	Bacteria	0060	NA	NA	NA	NA	NA	NA	NA	0.1.1.0.0.1	0.1.1.0.0.1	NA	189.1	0.1.1.0.0.1	0.1.1.0.0.1	NA	NA	NA	NA	0.1.1.0.0.1	NA	NA	NA	NA	NA	NA	NA	0.1.1.0.0.1	0.1.1.0.0.1	NA	NA	0.1.1.0.0.1	0.1.1.0.0.1	NA	NA	0.1.10.0.0.0.1.0.0.0.0.0.1.0.0	0.1.10.0.0.0.1.0.0.0.0.0.1.0.0	0.1.10.0.0.0.1.0.0.0.0.0.1.0.0	0.1.10.0.0.0.1.0.0.0.0.0.1.0.0	NA	NA	NA	NA	NA	0.1.1.0.0.1	0.1.1.0.0.1	0.1.10.0.0.0.1.0.0.0.0.0.1.0.0	0.1.10.0.0.0.1.0.0.0.0.0.1.0.0	NA
adg	Bacteria	0061	0.0.3.0.0.0.0.3.3.0.1.0.1.1	NA	NA	NA	NA	NA	NA	0.0.3.0.0.0.0.3.3.0.1.0.1.1	0.0.3.0.0.0.0.3.3.0.1.0.1.1	NA	189.1	0.0.3.0.0.0.0.3.3.0.1.0.1.1	0.0.3.0.0.0.0.3.3.0.1.0.1.1	NA	NA	NA	NA	0.1.20.0.0.0.0.1.0	NA	NA	NA	NA	NA	NA	NA	NA	NA	NA	NA	0.0.3.0.0.0.0.3.3.0.1.0.1.1	0.0.3.0.0.0.0.3.3.0.1.0.1.1	NA	NA	0.1.25.2.1.1.0.2.0.0.4.0.0.0.1.0	0.1.25.2.1.1.0.2.0.0.4.0.0.0.1.0	0.1.25.2.1.1.0.2.0.0.4.0.0.0.1.0	0.1.25.2.1.1.0.2.0.0.4.0.0.0.1.0	NA	NA	NA	NA	NA	0.0.3.0.0.1.0.0.0.2.1.0.0.0	0.0.3.0.0.1.0.0.0.2.1.0.0.0	0.1.10.0.0.0.1.0.0.0.0.0.1.0.0.0	0.1.10.0.0.0.1.0.0.0.0.0.1.0.0.0	NA
adi	Bacteria	0062	NA	NA	NA	0.1.10.0.0.0.0.0.0.0.0.1.0.0.0.0	203	NA	NA	0.1.10.0.0.0.0.0.0.0.0.1.0.0.0.0	0.1.10.0.0.0.0.0.0.0.0.1.0.0.0.0	189.0	NA	0.1.10.0.0.0.0.0.0.0.0.1.0.0.0.0	0.1.10.0.0.0.0.0.0.0.0.1.0.0.0.0	NA	NA	NA	NA	0.1.20.0.0.0.0.1.0	NA	NA	NA	NA	NA	NA	NA	NA	NA	NA	NA	NA	NA	NA	NA	0.1.25.2.1.1.0.2.0.0.1.1.0.0	0.1.25.2.1.1.0.2.0.0.1.1.0.0	0.1.25.2.1.1.0.2.0.0.1.1.0.0	0.1.25.2.1.1.0.2.0.0.1.1.0.0	NA	NA	NA	NA	NA	0.0.3.0.0.1.0.0.0.2.1.0.0.0.0	0.0.3.0.0.1.0.0.0.2.1.0.0.0.0	0.1.25.2.1.1.0.2.0.0.4.0.1.1.0.0	0.1.25.2.1.1.0.2.0.0.4.0.1.1.0.0	NA
adk	Bacteria	0063	NA	NA	NA	NA	NA	NA	NA	0.1.20.0.0.0	0.1.20.0.0.0	189.0	NA	0.1.20.0.0.0	0.1.20.0.0.0	NA	217	NA	0.1.20.0.0.0	0.1.20.0.0.0	NA	NA	0.1.20.0.0.0	NA	0.1.20.0.0.0	NA	NA	0.1.20.0.0.0	0.1.20.0.0.0	NA	NA	0.1.20.0.0.0	0.1.20.0.0.0	NA	NA	0.1.25.0.0.0.0.3.0	0.1.25.0.0.0.0.3.0	0.1.25.0.0.0.0.3.0	0.1.25.0.0.0.0.3.0	NA	NA	NA	NA	NA	0.0.3.0.0.1.0.0.0.2.1.0.0	0.0.3.0.0.1.0.0.0.2.1.0.0	0.1.10.0.0.0.1.0.0.0.0.0.1.0.0.0	0.1.10.0.0.0.1.0.0.0.0.0.1.0.0.0	NA
adl	Fungi	0064	NA	NA	NA	NA	NA	NA	NA	0.0.3.0.0.1.0.0.0.2.1	0.0.3.0.0.1.0.0.0.2.1	NA	189.1	0.0.3.0.0.1.0.0.0.2.1	0.0.3.0.0.1.0.0.0.2.1	44.0	NA	0.0.3.0.0.1.0.0.0.2.1	NA	0.0.3.0.0.1.0.0.0.2.1	NA	NA	0.0.3.0.0.1.0.0.0.2.1	NA	0.0.3.0.0.1.0.0.0.2.1	NA	216	0.0.3.0.0.1.0.0.0.2.1	0.0.3.0.0.1.0.0.0.2.1	NA	NA	0.0.3.0.0.1.0.0.0.2.1	0.0.3.0.0.1.0.0.0.2.1	NA	NA	0.0.3.0.1.0.0.0.0.0.0.1	0.0.3.0.1.0.0.0.0.0.0.1	0.0.3.0.1.0.0.0.0.0.0.1	0.0.3.0.1.0.0.0.0.0.0.1	NA	NA	NA	NA	NA	0.0.3.0.0.1.0.0.0.2.1	0.0.3.0.0.1.0.0.0.2.1	0.0.3.0.1.0.0.0.0.0.0.1	0.0.3.0.1.0.0.0.0.0.0.1	0.0.3.0.1.0.0.0.0.0.0.1
adn	Bacteria	0065	NA	NA	NA	NA	NA	NA	NA	0.1.20.0.0.0	0.1.20.0.0.0	189.0	NA	0.1.20.0.0.0	0.1.20.0.0.0	NA	NA	NA	0.1.20.0.0.0	0.1.20.0.0.0	NA	NA	0.1.20.0.0.0	NA	0.1.20.0.0.0	NA	NA	0.1.20.0.0.0	0.1.20.0.0.0	NA	NA	0.1.20.0.0.0	0.1.20.0.0.0	NA	NA	0.1.25.0.0.0.0.3.0	0.1.25.0.0.0.0.3.0	0.1.25.0.0.0.0.3.0	0.1.25.0.0.0.0.3.0	NA	NA	NA	NA	NA	0.0.3.0.0.1.0.0.0.2.1.0.0	0.0.3.0.0.1.0.0.0.2.1.0.0	0.1.10.0.0.0.1.0.0.0.0.0.1.0.0.0	0.1.10.0.0.0.1.0.0.0.0.0.1.0.0.0	NA
aec	Animals	0066	0.0.3.0.0.1.0.0	NA	NA	NA	NA	0.0.3.0.0.1.0.0	NA	0.0.3.0.0.1.0.0	0.0.3.0.0.1.0.0	NA	NA	0.0.3.0.0.1.0.0	0.0.3.0.0.1.0.0	NA	NA	0.0.3.0.0.1.0.0	NA	0.0.3.0.0.1.0.0	191	NA	0.0.3.0.0.1.0.0	NA	0.0.3.0.0.1.0.0	NA	NA	0.0.3.0.0.1.0.0	0.0.3.0.0.1.0.0	0.0.3.0.0.1.0.0	0.0.3.0.0.1.0.0	0.0.3.0.0.1.0.0	0.0.3.0.0.1.0.0	NA	0.0.3.0.0.1.0.0	0.0.3.0.0.1.0.0	0.0.3.0.0.1.0.0	0.0.3.0.0.1.0.0	0.0.3.0.0.1.0.0	0.0.3.0.0.1.0.0	0.0.3.0.0.1.0.0	NA	NA	NA	0.0.3.0.0.1.0.0	0.0.3.0.0.1.0.0	0.0.3.0.0.1.0.0	0.0.3.0.0.1.0.0	0.0.3.0.0.1.0.0
aeh	Bacteria	0067	NA	NA	NA	0.1.10.0.0.0.0.0.0.0.0.1.0.0.0	203	0.0.3.0.0.1.0.0.0.2.0.1.0.0	NA	0.1.10.0.0.0.0.0.0.0.0.1.0.0.0	0.1.10.0.0.0.0.0.0.0.0.1.0.0.0	189.0	NA	0.1.10.0.0.0.0.0.0.0.0.1.0.0.0	0.1.10.0.0.0.0.0.0.0.0.1.0.0.0	44.0	NA	NA	NA	0.1.20.0.0.0.0.1.0	NA	NA	NA	NA	NA	NA	NA	NA	NA	NA	NA	0.1.10.0.0.0.0.0.0.0.0.1.0.0.0	0.1.10.0.0.0.0.0.0.0.0.1.0.0.0	NA	NA	0.1.10.0.0.0.1.0.0.0.0.0.1.0.2.0.1	0.1.10.0.0.0.1.0.0.0.0.0.1.0.2.0.1	0.1.10.0.0.0.1.0.0.0.0.0.1.0.2.0.1	0.1.10.0.0.0.1.0.0.0.0.0.1.0.2.0.1	NA	NA	NA	NA	NA	0.0.3.0.0.1.0.0.0.2.1.0.0.0	0.0.3.0.0.1.0.0.0.2.1.0.0.0	0.1.10.0.0.0.1.0.0.0.0.0.1.0.0.0	0.1.10.0.0.0.1.0.0.0.0.0.1.0.0.0	NA
aei	Bacteria	0068	NA	NA	NA	NA	NA	NA	NA	0.1.20.0.0.0.0.0.0.1	0.1.20.0.0.0.0.0.0.1	189.0	NA	0.1.20.0.0.0.0.0.0.1	0.1.20.0.0.0.0.0.0.1	44.0	NA	NA	NA	0.1.20.0.0.0.0.1.0	NA	NA	NA	NA	NA	NA	NA	0.1.20.0.0.0.0.0.0.1	0.1.20.0.0.0.0.0.0.1	NA	NA	NA	NA	NA	NA	0.1.25.2.1.1.0.2.0.0.2.5.0	0.1.25.2.1.1.0.2.0.0.2.5.0	0.1.25.2.1.1.0.2.0.0.2.5.0	0.1.25.2.1.1.0.2.0.0.2.5.0	NA	NA	NA	NA	NA	0.0.3.0.0.1.0.0.0.2.1.0.0.1	0.0.3.0.0.1.0.0.0.2.1.0.0.1	0.1.25.2.1.1.0.2.0.0.4.0.1.1.0.0	0.1.25.2.1.1.0.2.0.0.4.0.1.1.0.0	NA
aep	Bacteria	0069	NA	NA	NA	0.1.25.0.4.1.0.2.0.0.0	203	NA	NA	0.1.25.0.4.1.0.2.0.0.0	0.1.25.0.4.1.0.2.0.0.0	NA	NA	0.1.25.0.4.1.0.2.0.0.0	0.1.25.0.4.1.0.2.0.0.0	NA	NA	NA	0.1.25.0.4.1.0.2.0.0.0	0.1.20.0.0.0.0.1.0	NA	NA	NA	NA	NA	NA	NA	0.1.25.0.4.1.0.2.0.0.0	0.1.25.0.4.1.0.2.0.0.0	NA	NA	0.1.25.0.4.1.0.2.0.0.0	0.1.25.0.4.1.0.2.0.0.0	NA	NA	0.1.10.0.0.0.1.0.0.0.0.0.1.0.2.0.0	0.1.10.0.0.0.1.0.0.0.0.0.1.0.2.0.0	0.1.10.0.0.0.1.0.0.0.0.0.1.0.2.0.0	0.1.10.0.0.0.1.0.0.0.0.0.1.0.2.0.0	NA	NA	NA	NA	NA	0.0.3.0.0.1.0.0.0.2.1.0.0.0	0.0.3.0.0.1.0.0.0.2.1.0.0.0	0.1.10.0.0.0.1.0.0.0.0.0.1.0.0.0	0.1.10.0.0.0.1.0.0.0.0.0.1.0.0.0	NA
aeq	Bacteria	0070	NA	NA	NA	NA	NA	NA	NA	0.1.19.2.0.0.0.0.0.0	0.1.19.2.0.0.0.0.0.0	NA	NA	0.1.19.2.0.0.0.0.0.0	0.1.19.2.0.0.0.0.0.0	NA	217	NA	NA	NA	NA	NA	NA	NA	NA	NA	NA	0.1.19.2.0.0.0.0.0.0	0.1.19.2.0.0.0.0.0.0	NA	NA	NA	NA	NA	NA	0.1.10.0.0.0.1.0.0.0.0.0.1.0.1	0.1.10.0.0.0.1.0.0.0.0.0.1.0.1	0.1.10.0.0.0.1.0.0.0.0.0.1.0.1	0.1.10.0.0.0.1.0.0.0.0.0.1.0.1	NA	NA	NA	NA	NA	0.1.10.0.0.0.0.0.0.0.0.1.0.1.1.0	0.1.10.0.0.0.0.0.0.0.0.1.0.1.1.0	0.1.10.0.0.0.1.0.0.0.0.0.1.0.1	0.1.10.0.0.0.1.0.0.0.0.0.1.0.1	NA
aeu	Bacteria	0071	NA	NA	NA	0.1.10.0.0.0.0.0.0.0.0	203	0.0.3.0.0.1.0.0.0.2.0.1.0.0	NA	0.1.10.0.0.0.0.0.0.0.0	0.1.10.0.0.0.0.0.0.0.0	189.0	NA	0.1.10.0.0.0.0.0.0.0.0	0.1.10.0.0.0.0.0.0.0.0	44.0	217	NA	NA	0.1.10.0.0.0.0.0.0.0.0	NA	NA	NA	NA	NA	NA	NA	0.1.10.0.0.0.0.0.0.0.0	0.1.10.0.0.0.0.0.0.0.0	NA	NA	0.1.10.0.0.0.0.0.0.0.0	0.1.10.0.0.0.0.0.0.0.0	NA	NA	0.1.10.0.0.0.1.0.0.0.0.0.1.0	0.1.10.0.0.0.1.0.0.0.0.0.1.0	0.1.10.0.0.0.1.0.0.0.0.0.1.0	0.1.10.0.0.0.1.0.0.0.0.0.1.0	NA	NA	NA	NA	NA	0.1.10.0.0.0.0.0.0.0.0	0.1.10.0.0.0.0.0.0.0.0	0.1.10.0.0.0.1.0.0.0.0.0.1.0	0.1.10.0.0.0.1.0.0.0.0.0.1.0	NA
aex	Bacteria	0072	NA	NA	NA	0.1.10.0.0.0.0.0.0.0.0.1.0.0.0	203	NA	NA	0.1.10.0.0.0.0.0.0.0.0.1.0.0.0	0.1.10.0.0.0.0.0.0.0.0.1.0.0.0	NA	NA	0.1.10.0.0.0.0.0.0.0.0.1.0.0.0	0.1.10.0.0.0.0.0.0.0.0.1.0.0.0	NA	NA	NA	0.1.20.0.0.0.1.0.0	0.1.20.0.0.0.0.1.0	NA	NA	NA	NA	NA	NA	NA	NA	NA	NA	NA	0.1.10.0.0.0.0.0.0.0.0.1.0.0.0	0.1.10.0.0.0.0.0.0.0.0.1.0.0.0	NA	NA	0.1.25.2.1.1.0.2.0.0.1.1.0	0.1.25.2.1.1.0.2.0.0.1.1.0	0.1.25.2.1.1.0.2.0.0.1.1.0	0.1.25.2.1.1.0.2.0.0.1.1.0	NA	NA	NA	NA	NA	0.0.3.0.0.1.0.0.0.2.1.0.0	0.0.3.0.0.1.0.0.0.2.1.0.0	0.1.10.0.0.0.1.0.0.0.0.0.1.0.0.0	0.1.10.0.0.0.1.0.0.0.0.0.1.0.0.0	NA
afa	Bacteria	0073	NA	NA	NA	NA	NA	NA	NA	0.1.20.0.0.0	0.1.20.0.0.0	189	189	0.1.20.0.0.0	0.1.20.0.0.0	NA	NA	NA	0.1.20.0.0.0	0.1.20.0.0.0	NA	NA	0.1.20.0.0.0	NA	0.1.20.0.0.0	NA	NA	0.1.20.0.0.0	0.1.20.0.0.0	NA	NA	0.1.20.0.0.0	0.1.20.0.0.0	NA	NA	0.1.25.2.1.1.0.2.0.0.4.0.0.0.1.1	0.1.25.2.1.1.0.2.0.0.4.0.0.0.1.1	0.1.25.2.1.1.0.2.0.0.4.0.0.0.1.1	0.1.25.2.1.1.0.2.0.0.4.0.0.0.1.1	NA	NA	NA	NA	NA	0.0.3.0.0.1.0.0.0.2.1.0.0	0.0.3.0.0.1.0.0.0.2.1.0.0	0.1.10.0.0.0.1.0.0.0.0.0.1.0.0.0	0.1.10.0.0.0.1.0.0.0.0.0.1.0.0.0	NA
afd	Bacteria	0074	NA	NA	NA	NA	NA	NA	NA	NA	NA	NA	NA	0.1.20.0.0.0.0.0.0.0.1	0.1.20.0.0.0.0.0.0.0.1	44.0	NA	NA	NA	0.1.20.0.0.0.0.1.0	NA	NA	NA	NA	NA	NA	NA	NA	NA	NA	NA	0.1.20.0.0.0.0.0.0.0.1	0.1.20.0.0.0.0.0.0.0.1	NA	NA	NA	NA	0.1.25.2.1.1.0.2.0.0.4.0.1.2.0.0	0.1.25.2.1.1.0.2.0.0.4.0.1.2.0.0	NA	NA	NA	NA	NA	0.1.19.2.0.0.0.2.0.0.0	0.1.19.2.0.0.0.2.0.0.0	0.0.3.0.1.0.0.0.0.0.0.1.1.0.0.0	0.0.3.0.1.0.0.0.0.0.0.1.1.0.0.0	NA
afe	Bacteria	0075	NA	NA	NA	NA	NA	NA	NA	0.1.20.0.0.0.0	0.1.20.0.0.0.0	189.0	NA	0.1.20.0.0.0.0	0.1.20.0.0.0.0	NA	NA	NA	NA	0.1.20.0.0.0.0	NA	NA	0.1.20.0.0.0.0	NA	0.1.20.0.0.0.0	NA	NA	0.1.20.0.0.0.0	0.1.20.0.0.0.0	NA	NA	0.1.20.0.0.0.0	0.1.20.0.0.0.0	NA	NA	0.0.3.0.0.0.0.2.1.0.3.0	0.0.3.0.0.0.0.2.1.0.3.0	0.0.3.0.0.0.0.2.1.0.3.0	0.0.3.0.0.0.0.2.1.0.3.0	NA	NA	NA	NA	NA	0.0.3.0.0.1.0.0.0.2.1.0.0	0.0.3.0.0.1.0.0.0.2.1.0.0	0.1.10.0.0.0.1.0.0.0.0.0.1.0.0.0	0.1.10.0.0.0.1.0.0.0.0.0.1.0.0.0	NA
afg	Archaea	0076	0.0.3.0.0.0.0.3.3.0.1.0.1.0.0.0	NA	NA	NA	NA	0.0.3.0.0.1.0.0.0.2.0.1.0.0	NA	0.0.3.0.0.0.0.3.3.0.1.0.1.0.0.0	0.0.3.0.0.0.0.3.3.0.1.0.1.0.0.0	NA	189.1	0.0.3.0.0.0.0.3.3.0.1.0.1.0.0.0	0.0.3.0.0.0.0.3.3.0.1.0.1.0.0.0	NA	NA	NA	NA	0.1.20.0.0.0.0.1.0	NA	NA	NA	NA	NA	NA	NA	NA	NA	NA	NA	NA	NA	NA	NA	0.1.25.2.1.1.0.2.0.0.4.0.0.0.1.0.0.0	0.1.25.2.1.1.0.2.0.0.4.0.0.0.1.0.0.0	NA	NA	NA	NA	NA	NA	NA	0.0.3.0.0.1.0.0.0.2.1.0.0.0.0	0.0.3.0.0.1.0.0.0.2.1.0.0.0.0	0.1.10.0.0.0.1.0.0.0.0.0.1.0.0.0.0.0	0.1.10.0.0.0.1.0.0.0.0.0.1.0.0.0.0.0	NA
afi	Bacteria	0077	NA	NA	NA	NA	NA	NA	NA	0.1.20.0.0.0.0.0	0.1.20.0.0.0.0.0	189.0	NA	0.1.20.0.0.0.0.0	0.1.20.0.0.0.0.0	NA	NA	NA	NA	NA	NA	NA	0.1.20.0.0.0.0.0	NA	0.1.20.0.0.0.0.0	NA	NA	0.1.20.0.0.0.0.0	0.1.20.0.0.0.0.0	NA	NA	0.1.20.0.0.0.0.0	0.1.20.0.0.0.0.0	NA	NA	0.0.3.0.0.0.0.2.1.0.3.0	0.0.3.0.0.0.0.2.1.0.3.0	0.0.3.0.0.0.0.2.1.0.3.0	0.0.3.0.0.0.0.2.1.0.3.0	NA	NA	NA	NA	NA	0.0.3.0.0.1.0.0.0.2.1.0.0.0.1	0.0.3.0.0.1.0.0.0.2.1.0.0.0.1	0.0.3.0.1.0.0.0.0.0.0.1.1.0.0	0.0.3.0.1.0.0.0.0.0.0.1.1.0.0	NA
afl	Bacteria	0078	NA	NA	NA	NA	NA	NA	NA	0.1.19.2.0.0.0.0.0	0.1.19.2.0.0.0.0.0	NA	NA	0.1.19.2.0.0.0.0.0	0.1.19.2.0.0.0.0.0	NA	NA	NA	NA	0.1.19.2.0.0.0.0.0	NA	NA	NA	0.1.19.2.0.0.0.0.0	NA	0.1.19.2.0.0.0.0.0	NA	0.1.19.2.0.0.0.0.0	0.1.19.2.0.0.0.0.0	NA	NA	0.1.19.2.0.0.0.0.0	0.1.19.2.0.0.0.0.0	NA	NA	0.0.3.0.0.0.1.0	0.0.3.0.0.0.1.0	0.0.3.0.0.0.1.0	0.0.3.0.0.0.1.0	NA	NA	NA	NA	NA	0.1.19.2.0.0.0.0.0	0.1.19.2.0.0.0.0.0	0.0.3.0.0.0.1.0	0.0.3.0.0.0.1.0	NA
afm	Fungi	0079	NA	NA	NA	NA	NA	0.0.3.0.0.1.0.0.0.2.0	NA	0.0.3.0.0.1.0.0.0.2.0	0.0.3.0.0.1.0.0.0.2.0	NA	189.1	0.0.3.0.0.1.0.0.0.2.0	0.0.3.0.0.1.0.0.0.2.0	44.0	NA	0.0.3.0.0.1.0.0.0.2.0	NA	NA	NA	NA	0.0.3.0.0.1.0.0.0.2.0	NA	0.0.3.0.0.1.0.0.0.2.0	NA	216	0.0.3.0.0.1.0.0.0.2.0	0.0.3.0.0.1.0.0.0.2.0	0.0.3.0.0.1.0.0.0.2.0	NA	0.0.3.0.0.1.0.0.0.2.0	0.0.3.0.0.1.0.0.0.2.0	NA	NA	0.0.3.0.1.0.0.0.0.0.0.0	0.0.3.0.1.0.0.0.0.0.0.0	0.0.3.0.1.0.0.0.0.0.0.0	0.0.3.0.1.0.0.0.0.0.0.0	NA	NA	NA	NA	NA	0.0.3.0.0.1.0.0.0.2.1.0.0.0.1	0.0.3.0.0.1.0.0.0.2.1.0.0.0.1	0.0.3.0.1.0.0.0.0.0.0.1.1.0	0.0.3.0.1.0.0.0.0.0.0.1.1.0	0.0.3.0.1.0.0.0.0.0.0.0
afn	Bacteria	0080	NA	NA	NA	NA	NA	NA	NA	NA	NA	NA	NA	0.1.20.0.0.0.0.0.0.2	0.1.20.0.0.0.0.0.0.2	NA	NA	NA	NA	NA	NA	NA	NA	NA	NA	NA	NA	0.1.20.0.0.0.0.0.0.2	0.1.20.0.0.0.0.0.0.2	NA	NA	0.1.20.0.0.0.0.0.0.2	0.1.20.0.0.0.0.0.0.2	NA	NA	NA	NA	0.1.10.0.0.0.1.0.0.0.0.0.1.0.0.2.1	0.1.10.0.0.0.1.0.0.0.0.0.1.0.0.2.1	NA	NA	NA	NA	NA	0.0.3.1.0.0.0	0.0.3.1.0.0.0	0.0.3.0.1.0.0.0.0.0.0.1.1.0.0.0	0.0.3.0.1.0.0.0.0.0.0.1.1.0.0.0	NA
afo	Bacteria	0081	NA	NA	NA	NA	NA	NA	NA	0.1.20.0.0.0.0.0.0.0	0.1.20.0.0.0.0.0.0.0	NA	189.1	0.1.20.0.0.0.0.0.0.0	0.1.20.0.0.0.0.0.0.0	NA	NA	NA	NA	NA	NA	NA	NA	NA	NA	NA	NA	NA	NA	NA	NA	0.1.20.0.0.0.0.0.0.0	0.1.20.0.0.0.0.0.0.0	NA	NA	0.1.25.2.1.1.0.2.0.0.4.0.0.0.1.0	0.1.25.2.1.1.0.2.0.0.4.0.0.0.1.0	0.1.25.2.1.1.0.2.0.0.4.0.0.0.1.0	0.1.25.2.1.1.0.2.0.0.4.0.0.0.1.0	NA	NA	NA	NA	NA	0.0.3.0.0.1.0.0.0.2.1.0.0.0.1	0.0.3.0.0.1.0.0.0.2.1.0.0.0.1	0.0.3.0.1.0.0.0.0.0.0.1.1.0.0	0.0.3.0.1.0.0.0.0.0.0.1.1.0.0	NA
afr	Bacteria	0082	NA	NA	NA	NA	NA	NA	NA	0.1.20.0.0.0.0	0.1.20.0.0.0.0	189.0	NA	0.1.20.0.0.0.0	0.1.20.0.0.0.0	NA	NA	NA	NA	0.1.20.0.0.0.0	NA	NA	0.1.20.0.0.0.0	NA	0.1.20.0.0.0.0	NA	NA	0.1.20.0.0.0.0	0.1.20.0.0.0.0	NA	NA	0.1.20.0.0.0.0	0.1.20.0.0.0.0	NA	NA	0.1.25.2.1.1.0.2.0.1.1.0	0.1.25.2.1.1.0.2.0.1.1.0	0.1.25.2.1.1.0.2.0.1.1.0	0.1.25.2.1.1.0.2.0.1.1.0	NA	NA	NA	0.1.25.2.1.1.0.2.0.1.1.0	0.1.25.2.1.1.0.2.0.1.1.0	0.0.3.0.0.1.0.0.0.2.1.0.0	0.0.3.0.0.1.0.0.0.2.1.0.0	0.1.10.0.0.0.1.0.0.0.0.0.1.0.0.0	0.1.10.0.0.0.1.0.0.0.0.0.1.0.0.0	NA
afs	Bacteria	0083	NA	NA	NA	NA	NA	NA	NA	0.1.1.0	0.1.1.0	NA	189.1	0.1.1.0	0.1.1.0	44.0	NA	NA	NA	0.1.1.0	NA	NA	0.1.1.0	NA	0.1.1.0	NA	NA	0.1.1.0	0.1.1.0	NA	NA	0.1.1.0	0.1.1.0	NA	NA	0.1.25.2.1.1.0.2.0.0.4.0	0.1.25.2.1.1.0.2.0.0.4.0	0.1.25.2.1.1.0.2.0.0.4.0	0.1.25.2.1.1.0.2.0.0.4.0	NA	NA	NA	NA	NA	0.1.1.0	0.1.1.0	0.1.25.2.1.1.0.2.0.0.4.0	0.1.25.2.1.1.0.2.0.0.4.0	NA
afu	Archaea	0084	0.0.3.0.0.0.0.3.3.0.1.0.1.0.0.0	NA	NA	NA	NA	0.0.3.0.0.1.0.0.0.2.0.1.0.0	NA	0.0.3.0.0.0.0.3.3.0.1.0.1.0.0.0	0.0.3.0.0.0.0.3.3.0.1.0.1.0.0.0	NA	189.1	0.0.3.0.0.0.0.3.3.0.1.0.1.0.0.0	0.0.3.0.0.0.0.3.3.0.1.0.1.0.0.0	NA	NA	NA	NA	0.1.20.0.0.0.0.1.0	NA	NA	NA	NA	NA	NA	NA	NA	NA	NA	NA	NA	NA	NA	NA	0.1.25.2.1.1.0.2.0.0.4.0.0.0.1.0.0.0	0.1.25.2.1.1.0.2.0.0.4.0.0.0.1.0.0.0	NA	NA	NA	NA	NA	NA	NA	0.0.3.0.0.1.0.0.0.2.1.0.0.0.0	0.0.3.0.0.1.0.0.0.2.1.0.0.0.0	0.1.10.0.0.0.1.0.0.0.0.0.1.0.0.0.0.0	0.1.10.0.0.0.1.0.0.0.0.0.1.0.0.0.0.0	NA
afv	Fungi	0054	NA	NA	NA	NA	NA	0.0.3.0.0.1.0.0.0.2.0	NA	0.0.3.0.0.1.0.0.0.2.0	0.0.3.0.0.1.0.0.0.2.0	NA	189.1	0.0.3.0.0.1.0.0.0.2.0	0.0.3.0.0.1.0.0.0.2.0	44.0	NA	0.0.3.0.0.1.0.0.0.2.0	NA	NA	NA	NA	0.0.3.0.0.1.0.0.0.2.0	NA	0.0.3.0.0.1.0.0.0.2.0	NA	216	0.0.3.0.0.1.0.0.0.2.0	0.0.3.0.0.1.0.0.0.2.0	0.0.3.0.0.1.0.0.0.2.0	NA	0.0.3.0.0.1.0.0.0.2.0	0.0.3.0.0.1.0.0.0.2.0	NA	NA	0.0.3.0.1.0.0.0.0.0.0.0	0.0.3.0.1.0.0.0.0.0.0.0	0.0.3.0.1.0.0.0.0.0.0.0	0.0.3.0.1.0.0.0.0.0.0.0	NA	NA	NA	NA	NA	0.0.3.0.0.1.0.0.0.2.1.0.0.0.1	0.0.3.0.0.1.0.0.0.2.1.0.0.0.1	0.0.3.0.1.0.0.0.0.0.0.1.1.0	0.0.3.0.1.0.0.0.0.0.0.1.1.0	0.0.3.0.1.0.0.0.0.0.0.0
afw	Bacteria	0085	NA	NA	NA	NA	NA	NA	NA	0.1.1.0.0.1	0.1.1.0.0.1	NA	189.1	0.1.1.0.0.1	0.1.1.0.0.1	44.0	NA	NA	NA	0.1.1.0.0.1	NA	NA	NA	NA	NA	NA	NA	0.1.1.0.0.1	0.1.1.0.0.1	NA	NA	0.1.1.0.0.1	0.1.1.0.0.1	NA	NA	0.1.10.0.0.0.1.0.0.0.0.0.1.0.0	0.1.10.0.0.0.1.0.0.0.0.0.1.0.0	0.1.10.0.0.0.1.0.0.0.0.0.1.0.0	0.1.10.0.0.0.1.0.0.0.0.0.1.0.0	NA	NA	NA	NA	NA	0.1.1.0.0.1	0.1.1.0.0.1	0.1.10.0.0.0.1.0.0.0.0.0.1.0.0	0.1.10.0.0.0.1.0.0.0.0.0.1.0.0	NA
aga	Animals	0086	0.0.3.0.0.1.0.0.0	NA	NA	NA	NA	0.0.3.0.0.1.0.0.0	NA	0.0.3.0.0.1.0.0.0	0.0.3.0.0.1.0.0.0	NA	NA	0.0.3.0.0.1.0.0.0	0.0.3.0.0.1.0.0.0	NA	NA	0.0.3.0.0.1.0.0.0	NA	0.0.3.0.0.1.0.0.0	191	NA	0.0.3.0.0.1.0.0.0	NA	0.0.3.0.0.1.0.0.0	NA	NA	0.0.3.0.0.1.0.0.0	0.0.3.0.0.1.0.0.0	0.0.3.0.0.1.0.0.0	0.0.3.0.0.1.0.0.0	0.0.3.0.0.1.0.0.0	0.0.3.0.0.1.0.0.0	NA	0.0.3.0.1.0.0.0.0.0.0	0.0.3.0.1.0.0.0.0.0.0	0.0.3.0.1.0.0.0.0.0.0	0.0.3.0.1.0.0.0.0.0.0	0.0.3.0.1.0.0.0.0.0.0	0.0.3.0.0.1.0.0.0	0.0.3.0.0.1.0.0.0	NA	0.0.3.0.1.0.0.0.0.0.0	0.0.3.0.1.0.0.0.0.0.0	0.0.3.0.0.1.0.0.0	0.0.3.0.0.1.0.0.0	0.0.3.0.1.0.0.0.0.0.0	0.0.3.0.1.0.0.0.0.0.0	0.0.3.0.1.0.0.0.0.0.0
age	Bacteria	0087	NA	NA	NA	0.1.9.1.0	203	NA	NA	0.1.9.1.0	0.1.9.1.0	NA	189.1	0.1.9.1.0	0.1.9.1.0	44.0	NA	NA	NA	0.1.9.1.0	NA	NA	0.1.9.1.0	NA	0.1.9.1.0	NA	NA	0.1.9.1.0	0.1.9.1.0	NA	NA	0.1.9.1.0	0.1.9.1.0	NA	NA	0.1.10.0.0.0.1.0.0.0.0.0.1.0.2	0.1.10.0.0.0.1.0.0.0.0.0.1.0.2	0.1.10.0.0.0.1.0.0.0.0.0.1.0.2	0.1.10.0.0.0.1.0.0.0.0.0.1.0.2	NA	NA	NA	NA	NA	0.1.9.1.0	0.1.9.1.0	0.1.10.0.0.0.1.0.0.0.0.0.1.0.2	0.1.10.0.0.0.1.0.0.0.0.0.1.0.2	NA
agn	Bacteria	0078	NA	NA	NA	NA	NA	NA	NA	0.1.19.2.0.0.0.0.0	0.1.19.2.0.0.0.0.0	NA	NA	0.1.19.2.0.0.0.0.0	0.1.19.2.0.0.0.0.0	NA	NA	NA	NA	0.1.19.2.0.0.0.0.0	NA	NA	NA	0.1.19.2.0.0.0.0.0	NA	0.1.19.2.0.0.0.0.0	NA	0.1.19.2.0.0.0.0.0	0.1.19.2.0.0.0.0.0	NA	NA	0.1.19.2.0.0.0.0.0	0.1.19.2.0.0.0.0.0	NA	NA	0.0.3.0.0.0.1.0	0.0.3.0.0.0.1.0	0.0.3.0.0.0.1.0	0.0.3.0.0.0.1.0	NA	NA	NA	NA	NA	0.1.19.2.0.0.0.0.0	0.1.19.2.0.0.0.0.0	0.0.3.0.0.0.1.0	0.0.3.0.0.0.1.0	NA
ago	Fungi	0088	NA	NA	0.0.3.0.0.0.0.6.3.0.0.0	NA	NA	0.0.3.0.0.0.0.6.3.0.0.0	0.0.3.0.0.0.0.6.3.0.0.0	0.0.3.0.0.0.0.6.3.0.0.0	0.0.3.0.0.0.0.6.3.0.0.0	NA	189.1	0.0.3.0.0.0.0.6.3.0.0.0	0.0.3.0.0.0.0.6.3.0.0.0	NA	NA	0.0.3.0.0.0.0.6.3.0.0.0	NA	NA	NA	NA	0.0.3.0.0.0.0.6.3.0.0.0	NA	0.0.3.0.0.0.0.6.3.0.0.0	NA	216	0.0.3.0.0.0.0.6.3.0.0.0	0.0.3.0.0.0.0.6.3.0.0.0	0.0.3.0.0.0.0.6.3.0.0.0	NA	0.0.3.0.0.0.0.6.3.0.0.0	0.0.3.0.0.0.0.6.3.0.0.0	0.0.3.0.0.0.0.0.0.0.0	NA	0.0.3.0.0.0.0.0.0.0.0	0.0.3.0.0.0.0.0.0.0.0	0.0.3.0.0.0.0.0.0.0.0	0.0.3.0.0.0.0.0.0.0.0	NA	NA	0.0.3.0.0.0.0.0.0.0.0	NA	NA	0.0.3.0.0.1.0.0.0.2.1.0.0.0.1	0.0.3.0.0.1.0.0.0.2.1.0.0.0.1	0.0.3.0.1.0.0.0.0.0.0.1.1.0	0.0.3.0.1.0.0.0.0.0.0.1.1.0	0.0.3.0.0.0.0.0.0.0.0
agr	Bacteria	0089	NA	NA	NA	0.1.25.0.4.1.0	203	0.0.3.0.0.1.0.0.0.2.0.1.0.0	NA	0.1.25.0.4.1.0	0.1.25.0.4.1.0	NA	NA	0.1.25.0.4.1.0	0.1.25.0.4.1.0	44.0	NA	NA	0.1.25.0.4.1.0	0.1.25.0.4.1.0	NA	NA	NA	NA	NA	NA	NA	0.1.25.0.4.1.0	0.1.25.0.4.1.0	NA	NA	0.1.25.0.4.1.0	0.1.25.0.4.1.0	NA	NA	0.1.25.2.1.1.0.2.0	0.1.25.2.1.1.0.2.0	0.1.25.2.1.1.0.2.0	0.1.25.2.1.1.0.2.0	NA	NA	NA	0.1.25.2.1.1.0.2.0	0.1.25.2.1.1.0.2.0	0.1.25.0.4.1.0	0.1.25.0.4.1.0	0.1.25.2.1.1.0.2.0	0.1.25.2.1.1.0.2.0	NA
agw	Archaea	0090	NA	NA	NA	NA	NA	NA	NA	0.1.20.0.0.0.0.0.0.0.0.0	0.1.20.0.0.0.0.0.0.0.0.0	NA	NA	0.1.20.0.0.0.0.0.0.0.0.0	0.1.20.0.0.0.0.0.0.0.0.0	NA	217	NA	NA	NA	NA	NA	NA	NA	NA	NA	NA	NA	NA	NA	NA	NA	NA	NA	NA	0.1.25.2.1.1.0.2.0.0.4.0.0.0.1.0.0.0	0.1.25.2.1.1.0.2.0.0.4.0.0.0.1.0.0.0	NA	NA	NA	NA	NA	NA	NA	0.1.10.0.0.0.0.0.0.0.0.1.0.1.1.0	0.1.10.0.0.0.0.0.0.0.0.1.0.1.1.0	0.1.10.0.0.0.1.0.0.0.0.0.1.0.0.0.0.0	0.1.10.0.0.0.1.0.0.0.0.0.1.0.0.0.0.0	NA
aha	Bacteria	0091	NA	NA	NA	0.1.10.0.0.0	203	0.0.3.0.0.1.0.0.0.2.0.1.0.0	NA	0.1.10.0.0.0	0.1.10.0.0.0	189.0	NA	0.1.10.0.0.0	0.1.10.0.0.0	NA	217	NA	NA	0.1.10.0.0.0	NA	NA	NA	NA	NA	NA	NA	0.1.10.0.0.0	0.1.10.0.0.0	NA	NA	0.1.10.0.0.0	0.1.10.0.0.0	NA	NA	0.1.10.0.0.0	0.1.10.0.0.0	0.1.10.0.0.0	0.1.10.0.0.0	NA	NA	NA	0.1.10.0.0.0	0.1.10.0.0.0	0.1.10.0.0.0	0.1.10.0.0.0	0.1.10.0.0.0	0.1.10.0.0.0	NA
ahd	Bacteria	0092	NA	NA	NA	0.1.10.0.0.0.0.0	203	0.0.3.0.0.1.0.0.0.2.0.1.0.0	NA	0.1.10.0.0.0.0.0	0.1.10.0.0.0.0.0	189.0	NA	0.1.10.0.0.0.0.0	0.1.10.0.0.0.0.0	NA	217	NA	NA	0.1.10.0.0.0.0.0	NA	NA	NA	NA	NA	NA	NA	0.1.10.0.0.0.0.0	0.1.10.0.0.0.0.0	NA	NA	0.1.10.0.0.0.0.0	0.1.10.0.0.0.0.0	NA	NA	0.1.10.0.0.0.0.0	0.1.10.0.0.0.0.0	0.1.10.0.0.0.0.0	0.1.10.0.0.0.0.0	NA	NA	NA	NA	NA	0.1.10.0.0.0.0.0	0.1.10.0.0.0.0.0	0.1.10.0.0.0.0.0	0.1.10.0.0.0.0.0	NA
ahe	Bacteria	0093	NA	NA	NA	NA	NA	0.0.3.0.0.1.0.0.0.2.0.1.0.0	NA	0.1.10.0.0.0.0.0.0.0.0.1.1	0.1.10.0.0.0.0.0.0.0.0.1.1	NA	NA	0.1.10.0.0.0.0.0.0.0.0.1.1	0.1.10.0.0.0.0.0.0.0.0.1.1	NA	NA	NA	NA	0.1.10.0.0.0.0.0.0.0.0.1.1	NA	NA	NA	NA	NA	NA	NA	0.1.10.0.0.0.0.0.0.0.0.1.1	0.1.10.0.0.0.0.0.0.0.0.1.1	NA	NA	0.1.10.0.0.0.0.0.0.0.0.1.1	0.1.10.0.0.0.0.0.0.0.0.1.1	NA	NA	0.1.10.0.0.0.1.0.0.0.0.0.1.0.4.0	0.1.10.0.0.0.1.0.0.0.0.0.1.0.4.0	0.1.10.0.0.0.1.0.0.0.0.0.1.0.4.0	0.1.10.0.0.0.1.0.0.0.0.0.1.0.4.0	NA	NA	NA	NA	NA	0.1.10.0.0.0.0.0.0.0.0.1.1	0.1.10.0.0.0.0.0.0.0.0.1.1	0.1.10.0.0.0.1.0.0.0.0.0.1.0.4.0	0.1.10.0.0.0.1.0.0.0.0.0.1.0.4.0	NA
ahh	Bacteria	0094	NA	NA	NA	0.1.10.0.0.0.0	203	0.0.3.0.0.1.0.0.0.2.0.1.0.0	NA	0.1.10.0.0.0.0	0.1.10.0.0.0.0	189.0	NA	0.1.10.0.0.0.0	0.1.10.0.0.0.0	NA	217	NA	NA	0.1.10.0.0.0.0	NA	NA	NA	NA	NA	NA	NA	0.1.10.0.0.0.0	0.1.10.0.0.0.0	NA	NA	0.1.10.0.0.0.0	0.1.10.0.0.0.0	NA	NA	0.1.10.0.0.0.0	0.1.10.0.0.0.0	0.1.10.0.0.0.0	0.1.10.0.0.0.0	NA	NA	NA	NA	NA	0.1.10.0.0.0.0	0.1.10.0.0.0.0	0.1.10.0.0.0.0	0.1.10.0.0.0.0	NA
ahi	Bacteria	0095	NA	NA	NA	0.1.10.0.0.0.0.0.0.0.0.1	203	0.0.3.0.0.1.0.0.0.2.0.1.0.0	NA	0.1.10.0.0.0.0.0.0.0.0.1	0.1.10.0.0.0.0.0.0.0.0.1	189.0	NA	0.1.10.0.0.0.0.0.0.0.0.1	0.1.10.0.0.0.0.0.0.0.0.1	NA	217	NA	NA	0.1.10.0.0.0.0.0.0.0.0.1	NA	NA	NA	NA	NA	NA	NA	0.1.10.0.0.0.0.0.0.0.0.1	0.1.10.0.0.0.0.0.0.0.0.1	NA	NA	0.1.10.0.0.0.0.0.0.0.0.1	0.1.10.0.0.0.0.0.0.0.0.1	NA	NA	0.1.10.0.0.0.0.1	0.1.10.0.0.0.0.1	0.1.10.0.0.0.0.1	0.1.10.0.0.0.0.1	NA	NA	NA	NA	NA	0.1.10.0.0.0.0.0.0.0.0.1	0.1.10.0.0.0.0.0.0.0.0.1	0.1.10.0.0.0.0.1	0.1.10.0.0.0.0.1	NA
ahj	Bacteria	0094	NA	NA	NA	0.1.10.0.0.0.0	203	0.0.3.0.0.1.0.0.0.2.0.1.0.0	NA	0.1.10.0.0.0.0	0.1.10.0.0.0.0	189.0	NA	0.1.10.0.0.0.0	0.1.10.0.0.0.0	NA	217	NA	NA	0.1.10.0.0.0.0	NA	NA	NA	NA	NA	NA	NA	0.1.10.0.0.0.0	0.1.10.0.0.0.0	NA	NA	0.1.10.0.0.0.0	0.1.10.0.0.0.0	NA	NA	0.1.10.0.0.0.0	0.1.10.0.0.0.0	0.1.10.0.0.0.0	0.1.10.0.0.0.0	NA	NA	NA	NA	NA	0.1.10.0.0.0.0	0.1.10.0.0.0.0	0.1.10.0.0.0.0	0.1.10.0.0.0.0	NA
aho	Archaea	0096	0.0.3.0.0.0.0.3.3.0.1.0.1.0.0	NA	NA	NA	NA	0.0.3.0.0.1.0.0.0.2.0.1.0.0	NA	0.0.3.0.0.0.0.3.3.0.1.0.1.0.0	0.0.3.0.0.0.0.3.3.0.1.0.1.0.0	NA	189.1	0.0.3.0.0.0.0.3.3.0.1.0.1.0.0	0.0.3.0.0.0.0.3.3.0.1.0.1.0.0	NA	NA	NA	NA	NA	NA	NA	NA	NA	NA	NA	NA	NA	NA	NA	NA	0.0.3.0.0.0.0.3.3.0.1.0.1.0.0	0.0.3.0.0.0.0.3.3.0.1.0.1.0.0	NA	NA	0.1.25.0.0.0.0.3.0.1.2.0	0.1.25.0.0.0.0.3.0.1.2.0	NA	NA	NA	NA	NA	NA	NA	0.0.3.0.0.1.0.0.0.2.1.0.0.0.1	0.0.3.0.0.1.0.0.0.2.1.0.0.0.1	0.1.10.0.0.0.1.0.0.0.0.0.1.0.0.0.0	0.1.10.0.0.0.1.0.0.0.0.0.1.0.0.0.0	NA
ahp	Bacteria	0094	NA	NA	NA	0.1.10.0.0.0.0	203	0.0.3.0.0.1.0.0.0.2.0.1.0.0	NA	0.1.10.0.0.0.0	0.1.10.0.0.0.0	189.0	NA	0.1.10.0.0.0.0	0.1.10.0.0.0.0	NA	217	NA	NA	0.1.10.0.0.0.0	NA	NA	NA	NA	NA	NA	NA	0.1.10.0.0.0.0	0.1.10.0.0.0.0	NA	NA	0.1.10.0.0.0.0	0.1.10.0.0.0.0	NA	NA	0.1.10.0.0.0.0	0.1.10.0.0.0.0	0.1.10.0.0.0.0	0.1.10.0.0.0.0	NA	NA	NA	NA	NA	0.1.10.0.0.0.0	0.1.10.0.0.0.0	0.1.10.0.0.0.0	0.1.10.0.0.0.0	NA
ahr	Bacteria	0094	NA	NA	NA	0.1.10.0.0.0.0	203	0.0.3.0.0.1.0.0.0.2.0.1.0.0	NA	0.1.10.0.0.0.0	0.1.10.0.0.0.0	189.0	NA	0.1.10.0.0.0.0	0.1.10.0.0.0.0	NA	217	NA	NA	0.1.10.0.0.0.0	NA	NA	NA	NA	NA	NA	NA	0.1.10.0.0.0.0	0.1.10.0.0.0.0	NA	NA	0.1.10.0.0.0.0	0.1.10.0.0.0.0	NA	NA	0.1.10.0.0.0.0	0.1.10.0.0.0.0	0.1.10.0.0.0.0	0.1.10.0.0.0.0	NA	NA	NA	NA	NA	0.1.10.0.0.0.0	0.1.10.0.0.0.0	0.1.10.0.0.0.0	0.1.10.0.0.0.0	NA
ahy	Bacteria	0094	NA	NA	NA	0.1.10.0.0.0.0	203	0.0.3.0.0.1.0.0.0.2.0.1.0.0	NA	0.1.10.0.0.0.0	0.1.10.0.0.0.0	189.0	NA	0.1.10.0.0.0.0	0.1.10.0.0.0.0	NA	217	NA	NA	0.1.10.0.0.0.0	NA	NA	NA	NA	NA	NA	NA	0.1.10.0.0.0.0	0.1.10.0.0.0.0	NA	NA	0.1.10.0.0.0.0	0.1.10.0.0.0.0	NA	NA	0.1.10.0.0.0.0	0.1.10.0.0.0.0	0.1.10.0.0.0.0	0.1.10.0.0.0.0	NA	NA	NA	NA	NA	0.1.10.0.0.0.0	0.1.10.0.0.0.0	0.1.10.0.0.0.0	0.1.10.0.0.0.0	NA
ahz	Bacteria	0097	NA	NA	NA	NA	NA	NA	NA	0.1.20.0.0.0.0.0.0.0	0.1.20.0.0.0.0.0.0.0	NA	NA	0.1.20.0.0.0.0.0.0.0	0.1.20.0.0.0.0.0.0.0	NA	NA	NA	NA	0.1.20.0.0.0.0.1.0	NA	NA	NA	NA	NA	NA	NA	NA	NA	NA	NA	0.1.20.0.0.0.0.0.0.0	0.1.20.0.0.0.0.0.0.0	NA	NA	0.1.25.0.0.0.0.3.0.1	0.1.25.0.0.0.0.3.0.1	0.1.25.0.0.0.0.3.0.1	0.1.25.0.0.0.0.3.0.1	NA	NA	NA	NA	NA	0.0.3.0.0.1.0.0.0.3.0.1	0.0.3.0.0.1.0.0.0.3.0.1	0.1.25.2.1.1.0.2.0.0.4.0.1.1.0	0.1.25.2.1.1.0.2.0.0.4.0.1.1.0	NA
ain	Bacteria	0098	NA	NA	NA	NA	NA	NA	NA	NA	NA	NA	NA	0.1.20.0.0.0.0.0.0.2	0.1.20.0.0.0.0.0.0.2	NA	NA	NA	NA	NA	NA	NA	NA	NA	NA	NA	NA	0.1.20.0.0.0.0.0.0.2	0.1.20.0.0.0.0.0.0.2	NA	NA	0.1.20.0.0.0.0.0.0.2	0.1.20.0.0.0.0.0.0.2	NA	NA	NA	NA	0.1.10.0.0.0.1.0.0.0.0.0.1.0.0.2.1	0.1.10.0.0.0.1.0.0.0.0.0.1.0.0.2.1	NA	NA	NA	NA	NA	0.0.3.1.0.0.0	0.0.3.1.0.0.0	0.0.3.0.1.0.0.0.0.0.0.1.1.0.0.0	0.0.3.0.1.0.0.0.0.0.0.1.1.0.0.0	NA
aja	Bacteria	0099	NA	NA	NA	NA	NA	NA	NA	0.0.3.0.0.0.0.2.1.0.0	0.0.3.0.0.0.0.2.1.0.0	NA	189.1	0.0.3.0.0.0.0.2.1.0.0	0.0.3.0.0.0.0.2.1.0.0	44.0	NA	NA	NA	0.0.3.0.0.0.0.2.1.0.0	NA	NA	0.0.3.0.0.0.0.2.1.0.0	NA	0.0.3.0.0.0.0.2.1.0.0	NA	NA	0.0.3.0.0.0.0.2.1.0.0	0.0.3.0.0.0.0.2.1.0.0	NA	NA	0.0.3.0.0.0.0.2.1.0.0	0.0.3.0.0.0.0.2.1.0.0	NA	NA	0.1.25.2.1.1.0.2.0.0.4.0.1	0.1.25.2.1.1.0.2.0.0.4.0.1	0.1.25.2.1.1.0.2.0.0.4.0.1	0.1.25.2.1.1.0.2.0.0.4.0.1	NA	NA	NA	NA	NA	0.0.3.0.0.0.0.2.1.0.0	0.0.3.0.0.0.0.2.1.0.0	0.1.25.2.1.1.0.2.0.0.4.0.1	0.1.25.2.1.1.0.2.0.0.4.0.1	NA
aje	Fungi	0100	NA	NA	NA	NA	NA	NA	NA	0.0.3.0.0.1.0.0.0.2.0.0.1	0.0.3.0.0.1.0.0.0.2.0.0.1	NA	189.1	0.0.3.0.0.1.0.0.0.2.0.0.1	0.0.3.0.0.1.0.0.0.2.0.0.1	44.0	NA	0.0.3.0.0.1.0.0.0.2.0.0.1	NA	NA	NA	NA	0.0.3.0.0.1.0.0.0.2.0.0.1	NA	0.0.3.0.0.1.0.0.0.2.0.0.1	NA	216	0.0.3.0.0.1.0.0.0.2.0.0.1	0.0.3.0.0.1.0.0.0.2.0.0.1	NA	NA	0.0.3.0.0.1.0.0.0.2.0.0.1	0.0.3.0.0.1.0.0.0.2.0.0.1	NA	NA	0.0.3.0.1.0.0.0.0.0.0.0.0	0.0.3.0.1.0.0.0.0.0.0.0.0	0.0.3.0.1.0.0.0.0.0.0.0.0	0.0.3.0.1.0.0.0.0.0.0.0.0	NA	NA	NA	NA	NA	0.0.3.0.0.1.0.0.0.2.1.0.0.0.1	0.0.3.0.0.1.0.0.0.2.1.0.0.0.1	0.0.3.0.1.0.0.0.0.0.0.1.1.0	0.0.3.0.1.0.0.0.0.0.0.1.1.0	0.0.3.0.1.0.0.0.0.0.0.0.0
ajs	Bacteria	0101	NA	NA	NA	NA	NA	NA	NA	0.1.20.0.0.0	0.1.20.0.0.0	189.0	NA	0.1.20.0.0.0	0.1.20.0.0.0	NA	NA	NA	0.1.20.0.0.0	0.1.20.0.0.0	NA	NA	0.1.20.0.0.0	NA	0.1.20.0.0.0	NA	NA	0.1.20.0.0.0	0.1.20.0.0.0	NA	NA	0.1.20.0.0.0	0.1.20.0.0.0	NA	NA	0.1.25.0.0.0.0.3.0	0.1.25.0.0.0.0.3.0	0.1.25.0.0.0.0.3.0	0.1.25.0.0.0.0.3.0	NA	NA	NA	NA	NA	0.0.3.0.0.1.0.0.0.2.1.0.0.0	0.0.3.0.0.1.0.0.0.2.1.0.0.0	0.1.10.0.0.0.1.0.0.0.0.0.1.0.0.0	0.1.10.0.0.0.1.0.0.0.0.0.1.0.0.0	NA
aka	Bacteria	0102	NA	NA	NA	NA	NA	NA	NA	0.1.20.0.0.0	0.1.20.0.0.0	189.0	NA	0.1.20.0.0.0	0.1.20.0.0.0	44.0	NA	NA	0.1.20.0.0.0	0.1.20.0.0.0	NA	NA	0.1.20.0.0.0	NA	0.1.20.0.0.0	NA	NA	0.1.20.0.0.0	0.1.20.0.0.0	NA	NA	0.1.20.0.0.0	0.1.20.0.0.0	NA	NA	0.1.25.2.1.1.0.2.0.0.4.0.0.0.1.1	0.1.25.2.1.1.0.2.0.0.4.0.0.0.1.1	0.1.25.2.1.1.0.2.0.0.4.0.0.0.1.1	0.1.25.2.1.1.0.2.0.0.4.0.0.0.1.1	NA	NA	NA	NA	NA	0.0.3.0.0.1.0.0.0.2.1.0.0	0.0.3.0.0.1.0.0.0.2.1.0.0	0.1.10.0.0.0.1.0.0.0.0.0.1.0.0.0	0.1.10.0.0.0.1.0.0.0.0.0.1.0.0.0	NA
ali	Bacteria	0103	NA	NA	NA	0.1.25.0.0.0	203	NA	NA	0.1.25.0.0.0	0.1.25.0.0.0	NA	NA	0.1.25.0.0.0	0.1.25.0.0.0	44.0	NA	NA	0.1.25.0.0.0	0.1.20.0.0.0.0.1.0	NA	NA	NA	NA	NA	NA	NA	0.1.25.0.0.0	0.1.25.0.0.0	NA	NA	0.1.25.0.0.0	0.1.25.0.0.0	NA	NA	0.1.25.0.0.0	0.1.25.0.0.0	0.1.25.0.0.0	0.1.25.0.0.0	NA	NA	NA	NA	NA	0.0.3.0.0.1.0.0.0.2.1.0.0	0.0.3.0.0.1.0.0.0.2.1.0.0	0.1.10.0.0.0.1.0.0.0.0.0.1.0.0.0	0.1.10.0.0.0.1.0.0.0.0.0.1.0.0.0	NA
aln	Bacteria	0104	NA	NA	NA	0.1.10.0.0.0.0.0.0.0.0.1.0.0.0	203	NA	NA	0.1.10.0.0.0.0.0.0.0.0.1.0.0.0	0.1.10.0.0.0.0.0.0.0.0.1.0.0.0	189.0	NA	0.1.10.0.0.0.0.0.0.0.0.1.0.0.0	0.1.10.0.0.0.0.0.0.0.0.1.0.0.0	44.0	NA	NA	NA	0.1.20.0.0.0.0.1.0	NA	NA	NA	NA	NA	NA	NA	NA	NA	NA	NA	0.1.10.0.0.0.0.0.0.0.0.1.0.0.0	0.1.10.0.0.0.0.0.0.0.0.1.0.0.0	NA	NA	0.1.10.0.0.0.1.0.0.0.0.0.1.0.2.0.1	0.1.10.0.0.0.1.0.0.0.0.0.1.0.2.0.1	0.1.10.0.0.0.1.0.0.0.0.0.1.0.2.0.1	0.1.10.0.0.0.1.0.0.0.0.0.1.0.2.0.1	NA	NA	NA	NA	NA	0.0.3.0.0.1.0.0.0.2.1.0.0.0	0.0.3.0.0.1.0.0.0.2.1.0.0.0	0.1.10.0.0.0.1.0.0.0.0.0.1.0.0.0	0.1.10.0.0.0.1.0.0.0.0.0.1.0.0.0	NA
alt	Bacteria	0105	NA	NA	NA	0.1.11.0	203	0.1.11.0	NA	0.1.11.0	0.1.11.0	189.0	NA	0.1.11.0	0.1.11.0	44.0	NA	NA	NA	0.1.11.0	NA	NA	NA	NA	NA	NA	NA	0.1.11.0	0.1.11.0	0.1.11.0	NA	0.1.11.0	0.1.11.0	NA	NA	0.1.25.2.1.0.0	0.1.25.2.1.0.0	0.1.25.2.1.0.0	0.1.25.2.1.0.0	NA	NA	NA	NA	NA	0.0.3.0.0.1.0.0.0.2.1.0.0	0.0.3.0.0.1.0.0.0.2.1.0.0	0.1.10.0.0.0.1.0.0.0.0.0.1.0.0.0	0.1.10.0.0.0.1.0.0.0.0.0.1.0.0.0	NA
alu	Bacteria	0106	NA	NA	NA	NA	NA	NA	NA	0.0.3.0.0.0.0.2.1.0.0.0	0.0.3.0.0.0.0.2.1.0.0.0	NA	189.1	0.0.3.0.0.0.0.2.1.0.0.0	0.0.3.0.0.0.0.2.1.0.0.0	44.0	NA	NA	NA	0.0.3.0.0.0.0.2.1.0.0.0	NA	NA	0.0.3.0.0.0.0.2.1.0.0.0	NA	0.0.3.0.0.0.0.2.1.0.0.0	NA	NA	0.0.3.0.0.0.0.2.1.0.0.0	0.0.3.0.0.0.0.2.1.0.0.0	NA	NA	NA	NA	NA	NA	0.1.25.2.1.1.0.2.0.0.4.0.1.0	0.1.25.2.1.1.0.2.0.0.4.0.1.0	0.1.25.2.1.1.0.2.0.0.4.0.1.0	0.1.25.2.1.1.0.2.0.0.4.0.1.0	NA	NA	NA	NA	NA	0.0.3.0.0.0.0.2.1.0.0.0	0.0.3.0.0.0.0.2.1.0.0.0	0.1.25.2.1.1.0.2.0.0.4.0.1.0	0.1.25.2.1.1.0.2.0.0.4.0.1.0	NA
alv	Bacteria	0107	NA	NA	NA	0.1.10.0.0.0.0.0.0.0.0.1.0.0.0	203	0.0.3.0.0.1.0.0.0.2.0.1.0.0	NA	0.1.10.0.0.0.0.0.0.0.0.1.0.0.0	0.1.10.0.0.0.0.0.0.0.0.1.0.0.0	189.0	NA	0.1.10.0.0.0.0.0.0.0.0.1.0.0.0	0.1.10.0.0.0.0.0.0.0.0.1.0.0.0	NA	NA	NA	NA	0.1.20.0.0.0.0.1.0	NA	NA	NA	NA	NA	NA	NA	NA	NA	NA	NA	0.1.10.0.0.0.0.0.0.0.0.1.0.0.0	0.1.10.0.0.0.0.0.0.0.0.1.0.0.0	NA	NA	0.1.10.0.0.0.1.0.0.0.0.0.1.0.2.0.1	0.1.10.0.0.0.1.0.0.0.0.0.1.0.2.0.1	0.1.10.0.0.0.1.0.0.0.0.0.1.0.2.0.1	0.1.10.0.0.0.1.0.0.0.0.0.1.0.2.0.1	NA	NA	NA	NA	NA	0.0.3.0.0.1.0.0.0.2.1.0.0.0	0.0.3.0.0.1.0.0.0.2.1.0.0.0	0.0.3.0.1.0.0.0.0.0.0.1.1.1	0.0.3.0.1.0.0.0.0.0.0.1.1.1	NA
aly	Plants	0108	0.0.3.0.0.0.0.3.3.0	NA	0.0.3.0.0.0.0.3.3.0	NA	NA	NA	0.0.3.0.0.0.0.3.3.0	0.0.3.0.0.0.0.3.3.0	0.0.3.0.0.0.0.3.3.0	NA	NA	0.0.3.0.0.0.0.3.3.0	0.0.3.0.0.0.0.3.3.0	44.0	NA	0.0.3.0.0.0.0.3.3.0	NA	0.0.3.0.0.0.0.3.3.0	NA	NA	0.0.3.0.0.0.0.3.3.0	NA	0.0.3.0.0.0.0.3.3.0	NA	216	0.0.3.0.0.0.0.3.3.0	0.0.3.0.0.0.0.3.3.0	NA	NA	0.0.3.0.0.0.0.3.3.0	0.0.3.0.0.0.0.3.3.0	0.0.3.0.0.0.0.1.0	NA	0.0.3.0.0.0.0.1.0	0.0.3.0.0.0.0.1.0	0.0.3.0.0.0.0.1.0	0.0.3.0.0.0.0.1.0	NA	NA	0.0.3.0.0.0.0.1.0	NA	NA	0.0.3.0.0.1.0.0.0.2.1.0.0	0.0.3.0.0.1.0.0.0.2.1.0.0	0.0.3.0.1.0.0.0.0.0.0.1.1	0.0.3.0.1.0.0.0.0.0.0.1.1	0.0.3.0.0.0.0.1.0
ama	Bacteria	0048	NA	NA	NA	NA	NA	NA	NA	0.1.20.0.0.0.0.0.0.0.0	0.1.20.0.0.0.0.0.0.0.0	NA	NA	0.1.20.0.0.0.0.0.0.0.0	0.1.20.0.0.0.0.0.0.0.0	NA	NA	NA	NA	0.1.20.0.0.0.0.1.0	NA	NA	NA	NA	NA	NA	NA	NA	NA	NA	NA	NA	NA	NA	NA	0.0.3.0.0.0.0.3.0.0.0.1.1	0.0.3.0.0.0.0.3.0.0.0.1.1	0.0.3.0.0.0.0.3.0.0.0.1.1	0.0.3.0.0.0.0.3.0.0.0.1.1	NA	NA	NA	NA	NA	0.0.3.0.0.1.0.0.0.2.1.0.0.0.0	0.0.3.0.0.1.0.0.0.2.1.0.0.0.0	0.0.3.0.1.0.0.0.0.0.0.1.1.1.0	0.0.3.0.1.0.0.0.0.0.0.1.1.1.0	NA
amaa	Bacteria	0109	NA	NA	NA	0.1.10.0.0.0.0.0.0.0.0.1.0.0	203	0.0.3.0.0.1.0.0.0.2.0.1.0.0	NA	0.1.10.0.0.0.0.0.0.0.0.1.0.0	0.1.10.0.0.0.0.0.0.0.0.1.0.0	189.0	NA	0.1.10.0.0.0.0.0.0.0.0.1.0.0	0.1.10.0.0.0.0.0.0.0.0.1.0.0	NA	NA	NA	NA	NA	NA	NA	NA	NA	NA	NA	NA	0.1.10.0.0.0.0.0.0.0.0.1.0.0	0.1.10.0.0.0.0.0.0.0.0.1.0.0	NA	NA	0.1.10.0.0.0.0.0.0.0.0.1.0.0	0.1.10.0.0.0.0.0.0.0.0.1.0.0	NA	NA	0.1.10.0.0.0.1.0.0.0.0.0.1.0.2.0.0	0.1.10.0.0.0.1.0.0.0.0.0.1.0.2.0.0	0.1.10.0.0.0.1.0.0.0.0.0.1.0.2.0.0	0.1.10.0.0.0.1.0.0.0.0.0.1.0.2.0.0	NA	NA	NA	NA	NA	0.0.3.0.0.1.0.0.0.2.1.0.0.0.1	0.0.3.0.0.1.0.0.0.2.1.0.0.0.1	0.0.3.0.1.0.0.0.0.0.0.1.1.0.0	0.0.3.0.1.0.0.0.0.0.0.1.1.0.0	NA
amac	Bacteria	0109	NA	NA	NA	0.1.10.0.0.0.0.0.0.0.0.1.0.0	203	0.0.3.0.0.1.0.0.0.2.0.1.0.0	NA	0.1.10.0.0.0.0.0.0.0.0.1.0.0	0.1.10.0.0.0.0.0.0.0.0.1.0.0	189.0	NA	0.1.10.0.0.0.0.0.0.0.0.1.0.0	0.1.10.0.0.0.0.0.0.0.0.1.0.0	NA	NA	NA	NA	NA	NA	NA	NA	NA	NA	NA	NA	0.1.10.0.0.0.0.0.0.0.0.1.0.0	0.1.10.0.0.0.0.0.0.0.0.1.0.0	NA	NA	0.1.10.0.0.0.0.0.0.0.0.1.0.0	0.1.10.0.0.0.0.0.0.0.0.1.0.0	NA	NA	0.1.10.0.0.0.1.0.0.0.0.0.1.0.2.0.0	0.1.10.0.0.0.1.0.0.0.0.0.1.0.2.0.0	0.1.10.0.0.0.1.0.0.0.0.0.1.0.2.0.0	0.1.10.0.0.0.1.0.0.0.0.0.1.0.2.0.0	NA	NA	NA	NA	NA	0.0.3.0.0.1.0.0.0.2.1.0.0.0.1	0.0.3.0.0.1.0.0.0.2.1.0.0.0.1	0.0.3.0.1.0.0.0.0.0.0.1.1.0.0	0.0.3.0.1.0.0.0.0.0.0.1.1.0.0	NA
amad	Bacteria	0109	NA	NA	NA	0.1.10.0.0.0.0.0.0.0.0.1.0.0	203	0.0.3.0.0.1.0.0.0.2.0.1.0.0	NA	0.1.10.0.0.0.0.0.0.0.0.1.0.0	0.1.10.0.0.0.0.0.0.0.0.1.0.0	189.0	NA	0.1.10.0.0.0.0.0.0.0.0.1.0.0	0.1.10.0.0.0.0.0.0.0.0.1.0.0	NA	NA	NA	NA	NA	NA	NA	NA	NA	NA	NA	NA	0.1.10.0.0.0.0.0.0.0.0.1.0.0	0.1.10.0.0.0.0.0.0.0.0.1.0.0	NA	NA	0.1.10.0.0.0.0.0.0.0.0.1.0.0	0.1.10.0.0.0.0.0.0.0.0.1.0.0	NA	NA	0.1.10.0.0.0.1.0.0.0.0.0.1.0.2.0.0	0.1.10.0.0.0.1.0.0.0.0.0.1.0.2.0.0	0.1.10.0.0.0.1.0.0.0.0.0.1.0.2.0.0	0.1.10.0.0.0.1.0.0.0.0.0.1.0.2.0.0	NA	NA	NA	NA	NA	0.0.3.0.0.1.0.0.0.2.1.0.0.0.1	0.0.3.0.0.1.0.0.0.2.1.0.0.0.1	0.0.3.0.1.0.0.0.0.0.0.1.1.0.0	0.0.3.0.1.0.0.0.0.0.0.1.1.0.0	NA
amae	Bacteria	0110	NA	NA	NA	0.1.10.0.0.0.0.0.0.0.0.1.0.0	203	0.0.3.0.0.1.0.0.0.2.0.1.0.0	NA	0.1.10.0.0.0.0.0.0.0.0.1.0.0	0.1.10.0.0.0.0.0.0.0.0.1.0.0	189.0	NA	0.1.10.0.0.0.0.0.0.0.0.1.0.0	0.1.10.0.0.0.0.0.0.0.0.1.0.0	44.0	NA	NA	NA	NA	NA	NA	NA	NA	NA	NA	NA	0.1.10.0.0.0.0.0.0.0.0.1.0.0	0.1.10.0.0.0.0.0.0.0.0.1.0.0	NA	NA	0.1.10.0.0.0.0.0.0.0.0.1.0.0	0.1.10.0.0.0.0.0.0.0.0.1.0.0	NA	NA	0.1.10.0.0.0.1.0.0.0.0.0.1.0.2.0.0	0.1.10.0.0.0.1.0.0.0.0.0.1.0.2.0.0	0.1.10.0.0.0.1.0.0.0.0.0.1.0.2.0.0	0.1.10.0.0.0.1.0.0.0.0.0.1.0.2.0.0	NA	NA	NA	NA	NA	0.0.3.0.0.1.0.0.0.2.1.0.0.0.1	0.0.3.0.0.1.0.0.0.2.1.0.0.0.1	0.0.3.0.1.0.0.0.0.0.0.1.1.0.0	0.0.3.0.1.0.0.0.0.0.0.1.1.0.0	NA
amag	Bacteria	0110	NA	NA	NA	0.1.10.0.0.0.0.0.0.0.0.1.0.0	203	0.0.3.0.0.1.0.0.0.2.0.1.0.0	NA	0.1.10.0.0.0.0.0.0.0.0.1.0.0	0.1.10.0.0.0.0.0.0.0.0.1.0.0	189.0	NA	0.1.10.0.0.0.0.0.0.0.0.1.0.0	0.1.10.0.0.0.0.0.0.0.0.1.0.0	44.0	NA	NA	NA	NA	NA	NA	NA	NA	NA	NA	NA	0.1.10.0.0.0.0.0.0.0.0.1.0.0	0.1.10.0.0.0.0.0.0.0.0.1.0.0	NA	NA	0.1.10.0.0.0.0.0.0.0.0.1.0.0	0.1.10.0.0.0.0.0.0.0.0.1.0.0	NA	NA	0.1.10.0.0.0.1.0.0.0.0.0.1.0.2.0.0	0.1.10.0.0.0.1.0.0.0.0.0.1.0.2.0.0	0.1.10.0.0.0.1.0.0.0.0.0.1.0.2.0.0	0.1.10.0.0.0.1.0.0.0.0.0.1.0.2.0.0	NA	NA	NA	NA	NA	0.0.3.0.0.1.0.0.0.2.1.0.0.0.1	0.0.3.0.0.1.0.0.0.2.1.0.0.0.1	0.0.3.0.1.0.0.0.0.0.0.1.1.0.0	0.0.3.0.1.0.0.0.0.0.0.1.1.0.0	NA
amai	Bacteria	0109	NA	NA	NA	0.1.10.0.0.0.0.0.0.0.0.1.0.0	203	0.0.3.0.0.1.0.0.0.2.0.1.0.0	NA	0.1.10.0.0.0.0.0.0.0.0.1.0.0	0.1.10.0.0.0.0.0.0.0.0.1.0.0	189.0	NA	0.1.10.0.0.0.0.0.0.0.0.1.0.0	0.1.10.0.0.0.0.0.0.0.0.1.0.0	NA	NA	NA	NA	NA	NA	NA	NA	NA	NA	NA	NA	0.1.10.0.0.0.0.0.0.0.0.1.0.0	0.1.10.0.0.0.0.0.0.0.0.1.0.0	NA	NA	0.1.10.0.0.0.0.0.0.0.0.1.0.0	0.1.10.0.0.0.0.0.0.0.0.1.0.0	NA	NA	0.1.10.0.0.0.1.0.0.0.0.0.1.0.2.0.0	0.1.10.0.0.0.1.0.0.0.0.0.1.0.2.0.0	0.1.10.0.0.0.1.0.0.0.0.0.1.0.2.0.0	0.1.10.0.0.0.1.0.0.0.0.0.1.0.2.0.0	NA	NA	NA	NA	NA	0.0.3.0.0.1.0.0.0.2.1.0.0.0.1	0.0.3.0.0.1.0.0.0.2.1.0.0.0.1	0.0.3.0.1.0.0.0.0.0.0.1.1.0.0	0.0.3.0.1.0.0.0.0.0.0.1.1.0.0	NA
amal	Bacteria	0110	NA	NA	NA	0.1.10.0.0.0.0.0.0.0.0.1.0.0	203	0.0.3.0.0.1.0.0.0.2.0.1.0.0	NA	0.1.10.0.0.0.0.0.0.0.0.1.0.0	0.1.10.0.0.0.0.0.0.0.0.1.0.0	189.0	NA	0.1.10.0.0.0.0.0.0.0.0.1.0.0	0.1.10.0.0.0.0.0.0.0.0.1.0.0	44.0	NA	NA	NA	NA	NA	NA	NA	NA	NA	NA	NA	0.1.10.0.0.0.0.0.0.0.0.1.0.0	0.1.10.0.0.0.0.0.0.0.0.1.0.0	NA	NA	0.1.10.0.0.0.0.0.0.0.0.1.0.0	0.1.10.0.0.0.0.0.0.0.0.1.0.0	NA	NA	0.1.10.0.0.0.1.0.0.0.0.0.1.0.2.0.0	0.1.10.0.0.0.1.0.0.0.0.0.1.0.2.0.0	0.1.10.0.0.0.1.0.0.0.0.0.1.0.2.0.0	0.1.10.0.0.0.1.0.0.0.0.0.1.0.2.0.0	NA	NA	NA	NA	NA	0.0.3.0.0.1.0.0.0.2.1.0.0.0.1	0.0.3.0.0.1.0.0.0.2.1.0.0.0.1	0.0.3.0.1.0.0.0.0.0.0.1.1.0.0	0.0.3.0.1.0.0.0.0.0.0.1.1.0.0	NA
amao	Bacteria	0110	NA	NA	NA	0.1.10.0.0.0.0.0.0.0.0.1.0.0	203	0.0.3.0.0.1.0.0.0.2.0.1.0.0	NA	0.1.10.0.0.0.0.0.0.0.0.1.0.0	0.1.10.0.0.0.0.0.0.0.0.1.0.0	189.0	NA	0.1.10.0.0.0.0.0.0.0.0.1.0.0	0.1.10.0.0.0.0.0.0.0.0.1.0.0	44.0	NA	NA	NA	NA	NA	NA	NA	NA	NA	NA	NA	0.1.10.0.0.0.0.0.0.0.0.1.0.0	0.1.10.0.0.0.0.0.0.0.0.1.0.0	NA	NA	0.1.10.0.0.0.0.0.0.0.0.1.0.0	0.1.10.0.0.0.0.0.0.0.0.1.0.0	NA	NA	0.1.10.0.0.0.1.0.0.0.0.0.1.0.2.0.0	0.1.10.0.0.0.1.0.0.0.0.0.1.0.2.0.0	0.1.10.0.0.0.1.0.0.0.0.0.1.0.2.0.0	0.1.10.0.0.0.1.0.0.0.0.0.1.0.2.0.0	NA	NA	NA	NA	NA	0.0.3.0.0.1.0.0.0.2.1.0.0.0.1	0.0.3.0.0.1.0.0.0.2.1.0.0.0.1	0.0.3.0.1.0.0.0.0.0.0.1.1.0.0	0.0.3.0.1.0.0.0.0.0.0.1.1.0.0	NA
amb	Bacteria	0109	NA	NA	NA	0.1.10.0.0.0.0.0.0.0.0.1.0.0	203	0.0.3.0.0.1.0.0.0.2.0.1.0.0	NA	0.1.10.0.0.0.0.0.0.0.0.1.0.0	0.1.10.0.0.0.0.0.0.0.0.1.0.0	189.0	NA	0.1.10.0.0.0.0.0.0.0.0.1.0.0	0.1.10.0.0.0.0.0.0.0.0.1.0.0	NA	NA	NA	NA	NA	NA	NA	NA	NA	NA	NA	NA	0.1.10.0.0.0.0.0.0.0.0.1.0.0	0.1.10.0.0.0.0.0.0.0.0.1.0.0	NA	NA	0.1.10.0.0.0.0.0.0.0.0.1.0.0	0.1.10.0.0.0.0.0.0.0.0.1.0.0	NA	NA	0.1.10.0.0.0.1.0.0.0.0.0.1.0.2.0.0	0.1.10.0.0.0.1.0.0.0.0.0.1.0.2.0.0	0.1.10.0.0.0.1.0.0.0.0.0.1.0.2.0.0	0.1.10.0.0.0.1.0.0.0.0.0.1.0.2.0.0	NA	NA	NA	NA	NA	0.0.3.0.0.1.0.0.0.2.1.0.0.0.1	0.0.3.0.0.1.0.0.0.2.1.0.0.0.1	0.0.3.0.1.0.0.0.0.0.0.1.1.0.0	0.0.3.0.1.0.0.0.0.0.0.1.1.0.0	NA
amc	Bacteria	0111	NA	NA	NA	0.1.9.1.0.0.0	203	0.0.3.0.0.1.0.0.0.2.0.1.0.0	NA	0.1.9.1.0.0.0	0.1.9.1.0.0.0	189.0	NA	0.1.9.1.0.0.0	0.1.9.1.0.0.0	44.0	NA	NA	NA	NA	NA	NA	NA	NA	NA	NA	NA	0.1.9.1.0.0.0	0.1.9.1.0.0.0	NA	NA	0.1.9.1.0.0.0	0.1.9.1.0.0.0	NA	NA	0.1.25.2.1.1.0.2.0.0.2.0.0.0.0	0.1.25.2.1.1.0.2.0.0.2.0.0.0.0	0.1.25.2.1.1.0.2.0.0.2.0.0.0.0	0.1.25.2.1.1.0.2.0.0.2.0.0.0.0	NA	NA	NA	NA	NA	0.0.3.0.0.1.0.0.0.2.1.0.0.0.1	0.0.3.0.0.1.0.0.0.2.1.0.0.0.1	0.0.3.0.1.0.0.0.0.0.0.1.1.0.0	0.0.3.0.1.0.0.0.0.0.0.1.1.0.0	NA
amd	Bacteria	0112	NA	NA	NA	NA	NA	0.0.3.0.0.1.0.0.0.2.0.1.0.0	NA	0.0.3.0.0.0.0.2.1.0.0	0.0.3.0.0.0.0.2.1.0.0	NA	189.1	0.0.3.0.0.0.0.2.1.0.0	0.0.3.0.0.0.0.2.1.0.0	44.0	NA	NA	NA	0.0.3.0.0.0.0.2.1.0.0	NA	NA	0.0.3.0.0.0.0.2.1.0.0	NA	0.0.3.0.0.0.0.2.1.0.0	NA	NA	0.0.3.0.0.0.0.2.1.0.0	0.0.3.0.0.0.0.2.1.0.0	NA	NA	0.0.3.0.0.0.0.2.1.0.0	0.0.3.0.0.0.0.2.1.0.0	NA	NA	0.1.25.2.1.1.0.2.0.0.4.0.1	0.1.25.2.1.1.0.2.0.0.4.0.1	0.1.25.2.1.1.0.2.0.0.4.0.1	0.1.25.2.1.1.0.2.0.0.4.0.1	NA	NA	NA	NA	NA	0.0.3.0.0.0.0.2.1.0.0	0.0.3.0.0.0.0.2.1.0.0	0.1.25.2.1.1.0.2.0.0.4.0.1	0.1.25.2.1.1.0.2.0.0.4.0.1	NA
ame	Animals	0113	0.0.3.0.0.1.0	NA	NA	NA	NA	0.0.3.0.0.1.0	NA	0.0.3.0.0.1.0	0.0.3.0.0.1.0	NA	NA	0.0.3.0.0.1.0	0.0.3.0.0.1.0	NA	NA	0.0.3.0.0.1.0	NA	0.0.3.0.0.1.0	191	NA	0.0.3.0.0.1.0	NA	0.0.3.0.0.1.0	NA	NA	0.0.3.0.0.1.0	0.0.3.0.0.1.0	0.0.3.0.0.1.0	0.0.3.0.0.1.0	0.0.3.0.0.1.0	0.0.3.0.0.1.0	NA	0.0.3.0.0.1.0	0.0.3.0.0.1.0	0.0.3.0.0.1.0	0.0.3.0.0.1.0	0.0.3.0.0.1.0	0.0.3.0.0.1.0	0.0.3.0.0.1.0	NA	0.0.3.0.0.1.0	0.0.3.0.0.1.0	0.0.3.0.0.1.0	0.0.3.0.0.1.0	0.0.3.0.0.1.0	0.0.3.0.0.1.0	0.0.3.0.0.1.0
amed	Bacteria	0114	NA	NA	NA	0.1.10.0.0.0.0.0.0.0	203	0.0.3.0.0.1.0.0.0.2.0.1.0.0	NA	0.1.10.0.0.0.0.0.0.0	0.1.10.0.0.0.0.0.0.0	189.0	NA	0.1.10.0.0.0.0.0.0.0	0.1.10.0.0.0.0.0.0.0	NA	217	NA	NA	0.1.10.0.0.0.0.0.0.0	NA	NA	NA	NA	NA	NA	NA	0.1.10.0.0.0.0.0.0.0	0.1.10.0.0.0.0.0.0.0	NA	NA	0.1.10.0.0.0.0.0.0.0	0.1.10.0.0.0.0.0.0.0	NA	NA	0.1.10.0.0.0.0.0.0.0	0.1.10.0.0.0.0.0.0.0	0.1.10.0.0.0.0.0.0.0	0.1.10.0.0.0.0.0.0.0	NA	NA	NA	NA	NA	0.1.10.0.0.0.0.0.0.0	0.1.10.0.0.0.0.0.0.0	0.1.10.0.0.0.0.0.0.0	0.1.10.0.0.0.0.0.0.0	NA
amf	Bacteria	0048	NA	NA	NA	NA	NA	NA	NA	0.1.20.0.0.0.0.0.0.0.0	0.1.20.0.0.0.0.0.0.0.0	NA	NA	0.1.20.0.0.0.0.0.0.0.0	0.1.20.0.0.0.0.0.0.0.0	NA	NA	NA	NA	0.1.20.0.0.0.0.1.0	NA	NA	NA	NA	NA	NA	NA	NA	NA	NA	NA	NA	NA	NA	NA	0.0.3.0.0.0.0.3.0.0.0.1.1	0.0.3.0.0.0.0.3.0.0.0.1.1	0.0.3.0.0.0.0.3.0.0.0.1.1	0.0.3.0.0.0.0.3.0.0.0.1.1	NA	NA	NA	NA	NA	0.0.3.0.0.1.0.0.0.2.1.0.0.0.0	0.0.3.0.0.1.0.0.0.2.1.0.0.0.0	0.0.3.0.1.0.0.0.0.0.0.1.1.1.0	0.0.3.0.1.0.0.0.0.0.0.1.1.1.0	NA
amg	Bacteria	0115	NA	NA	NA	0.1.10.0.0.0.0.0.0.0.0.1.0.0	203	0.0.3.0.0.1.0.0.0.2.0.1.0.0	NA	0.1.10.0.0.0.0.0.0.0.0.1.0.0	0.1.10.0.0.0.0.0.0.0.0.1.0.0	NA	NA	0.1.10.0.0.0.0.0.0.0.0.1.0.0	0.1.10.0.0.0.0.0.0.0.0.1.0.0	NA	NA	NA	NA	NA	NA	NA	NA	NA	NA	NA	NA	0.1.10.0.0.0.0.0.0.0.0.1.0.0	0.1.10.0.0.0.0.0.0.0.0.1.0.0	NA	NA	0.1.10.0.0.0.0.0.0.0.0.1.0.0	0.1.10.0.0.0.0.0.0.0.0.1.0.0	NA	NA	0.1.10.0.0.0.1.0.0.0.0.0.1.0.2.0.0	0.1.10.0.0.0.1.0.0.0.0.0.1.0.2.0.0	0.1.10.0.0.0.1.0.0.0.0.0.1.0.2.0.0	0.1.10.0.0.0.1.0.0.0.0.0.1.0.2.0.0	NA	NA	NA	NA	NA	0.0.3.0.0.1.0.0.0.2.1.0.0.0.1	0.0.3.0.0.1.0.0.0.2.1.0.0.0.1	0.0.3.0.1.0.0.0.0.0.0.1.1.0.0	0.0.3.0.1.0.0.0.0.0.0.1.1.0.0	NA
amh	Bacteria	0116	NA	NA	NA	NA	NA	0.0.3.0.0.1.0.0.0.2.0.1.0.0	NA	0.1.20.0.0.0.0.0.0.0.2	0.1.20.0.0.0.0.0.0.0.2	189.0	NA	NA	NA	NA	NA	NA	NA	NA	NA	NA	NA	NA	NA	NA	NA	0.1.20.0.0.0.0.0.0.1.0	0.1.20.0.0.0.0.0.0.1.0	NA	NA	0.1.20.0.0.0.0.0.0.0.2	0.1.20.0.0.0.0.0.0.0.2	NA	NA	0.1.25.2.1.1.0.2.0.0.4.0.0.0.1.1	0.1.25.2.1.1.0.2.0.0.4.0.0.0.1.1	0.1.25.2.1.1.0.2.0.0.4.0.0.0.1.1	0.1.25.2.1.1.0.2.0.0.4.0.0.0.1.1	NA	NA	NA	NA	NA	0.0.3.1.0.1.0	0.0.3.1.0.1.0	0.0.3.0.1.0.0.0.0.0.0.1.1.0.0	0.0.3.0.1.0.0.0.0.0.0.1.1.0.0	NA
ami	Bacteria	0117	NA	NA	NA	NA	NA	NA	NA	0.1.1.0.0.1	0.1.1.0.0.1	NA	189.1	0.1.1.0.0.1	0.1.1.0.0.1	44.0	NA	NA	NA	0.1.1.0.0.1	NA	NA	NA	NA	NA	NA	NA	0.1.1.0.0.1	0.1.1.0.0.1	NA	NA	0.1.1.0.0.1	0.1.1.0.0.1	NA	NA	0.1.25.2.1.1.0.2.0.0.4.0.1	0.1.25.2.1.1.0.2.0.0.4.0.1	0.1.25.2.1.1.0.2.0.0.4.0.1	0.1.25.2.1.1.0.2.0.0.4.0.1	NA	NA	NA	NA	NA	0.1.1.0.0.1	0.1.1.0.0.1	0.1.25.2.1.1.0.2.0.0.4.0.1	0.1.25.2.1.1.0.2.0.0.4.0.1	NA
amim	Bacteria	0118	NA	NA	NA	NA	NA	NA	NA	0.1.20.0.0.0	0.1.20.0.0.0	189.0	NA	0.1.20.0.0.0	0.1.20.0.0.0	44.0	NA	NA	0.1.20.0.0.0	0.1.20.0.0.0	NA	NA	0.1.20.0.0.0	NA	0.1.20.0.0.0	NA	NA	0.1.20.0.0.0	0.1.20.0.0.0	NA	NA	0.1.20.0.0.0	0.1.20.0.0.0	NA	NA	0.1.25.2.1.1.0.2.0.0.4.0.0.0.1.1	0.1.25.2.1.1.0.2.0.0.4.0.0.0.1.1	0.1.25.2.1.1.0.2.0.0.4.0.0.0.1.1	0.1.25.2.1.1.0.2.0.0.4.0.0.0.1.1	NA	NA	NA	NA	NA	0.0.3.0.0.1.0.0.0.2.1.0.0	0.0.3.0.0.1.0.0.0.2.1.0.0	0.1.10.0.0.0.1.0.0.0.0.0.1.0.0.0	0.1.10.0.0.0.1.0.0.0.0.0.1.0.0.0	NA
amj	Animals	0119	0.0.3.0.0	0.0.3.0.0	0.0.3.0.0	NA	NA	0.0.3.0.0	0.0.3.0.0	0.0.3.0.0	0.0.3.0.0	NA	NA	0.0.3.0.0	0.0.3.0.0	NA	NA	0.0.3.0.0	NA	0.0.3.0.0	191	NA	0.0.3.0.0	0.0.3.0.0	0.0.3.0.0	0.0.3.0.0	216	0.0.3.0.0	0.0.3.0.0	0.0.3.0.0	0.0.3.0.0	0.0.3.0.0	0.0.3.0.0	0.0.3.0.0	0.0.3.0.0	0.0.3.0.0	0.0.3.0.0	0.0.3.0.0	0.0.3.0.0	0.0.3.0.0	0.0.3.0.0	0.0.3.0.0	0.0.3.0.0	0.0.3.0.0	0.0.3.0.0	0.0.3.0.0	0.0.3.0.0	0.0.3.0.0	0.0.3.0.0
amk	Bacteria	0109	NA	NA	NA	0.1.10.0.0.0.0.0.0.0.0.1.0.0	203	0.0.3.0.0.1.0.0.0.2.0.1.0.0	NA	0.1.10.0.0.0.0.0.0.0.0.1.0.0	0.1.10.0.0.0.0.0.0.0.0.1.0.0	189.0	NA	0.1.10.0.0.0.0.0.0.0.0.1.0.0	0.1.10.0.0.0.0.0.0.0.0.1.0.0	NA	NA	NA	NA	NA	NA	NA	NA	NA	NA	NA	NA	0.1.10.0.0.0.0.0.0.0.0.1.0.0	0.1.10.0.0.0.0.0.0.0.0.1.0.0	NA	NA	0.1.10.0.0.0.0.0.0.0.0.1.0.0	0.1.10.0.0.0.0.0.0.0.0.1.0.0	NA	NA	0.1.10.0.0.0.1.0.0.0.0.0.1.0.2.0.0	0.1.10.0.0.0.1.0.0.0.0.0.1.0.2.0.0	0.1.10.0.0.0.1.0.0.0.0.0.1.0.2.0.0	0.1.10.0.0.0.1.0.0.0.0.0.1.0.2.0.0	NA	NA	NA	NA	NA	0.0.3.0.0.1.0.0.0.2.1.0.0.0.1	0.0.3.0.0.1.0.0.0.2.1.0.0.0.1	0.0.3.0.1.0.0.0.0.0.0.1.1.0.0	0.0.3.0.1.0.0.0.0.0.0.1.1.0.0	NA
aml	Animals	0120	0.0.3.0.0.0.0.6.0	0.0.3.0.0.0.0.6.0	0.0.3.0.0.0.0.6.0	NA	NA	0.0.3.0.0.0.0.6.0	0.0.3.0.0.0.0.6.0	0.0.3.0.0.0.0.6.0	0.0.3.0.0.0.0.6.0	NA	NA	0.0.3.0.0.0.0.6.0	0.0.3.0.0.0.0.6.0	NA	NA	0.0.3.0.0.1.0.0.0.2.0.0.0.2	NA	0.0.3.0.0.0.0.6.0	191	NA	0.0.3.0.0.0.0.6.0	0.0.3.0.0.0.0.6.0	0.0.3.0.0.0.0.6.0	0.0.3.0.0.0.0.6.0	216	0.0.3.0.0.0.0.6.0	0.0.3.0.0.0.0.6.0	0.0.3.0.0.0.0.6.0	0.0.3.0.0.0.0.6.0	0.0.3.0.0.0.0.6.0	0.0.3.0.0.0.0.6.0	0.0.3.0.0.0.0.3.0.0.0.0	0.0.3.0.1.0.0.0.0.0.0.2.1.1	0.0.3.0.1.1.0.0	0.0.3.0.1.1.0.0	NA	NA	0.0.3.0.0.0.0.6.0	0.0.3.0.0.0.0.6.0	0.0.3.0.1.1.0.0	0.0.3.0.1.1.0.0	0.0.3.0.1.1.0.0	0.0.3.0.0.0.0.6.0	0.0.3.0.0.0.0.6.0	0.1.10.0.0.0.1.0.0.0.0.0.1.0.0.0.0	0.1.10.0.0.0.1.0.0.0.0.0.1.0.0.0.0	0.0.3.0.1.0.0.0.0.0.0.2.1.3
amm	Bacteria	0099	NA	NA	NA	NA	NA	NA	NA	0.0.3.0.0.0.0.2.1.0.0	0.0.3.0.0.0.0.2.1.0.0	NA	189.1	0.0.3.0.0.0.0.2.1.0.0	0.0.3.0.0.0.0.2.1.0.0	44.0	NA	NA	NA	0.0.3.0.0.0.0.2.1.0.0	NA	NA	0.0.3.0.0.0.0.2.1.0.0	NA	0.0.3.0.0.0.0.2.1.0.0	NA	NA	0.0.3.0.0.0.0.2.1.0.0	0.0.3.0.0.0.0.2.1.0.0	NA	NA	0.0.3.0.0.0.0.2.1.0.0	0.0.3.0.0.0.0.2.1.0.0	NA	NA	0.1.25.2.1.1.0.2.0.0.4.0.1	0.1.25.2.1.1.0.2.0.0.4.0.1	0.1.25.2.1.1.0.2.0.0.4.0.1	0.1.25.2.1.1.0.2.0.0.4.0.1	NA	NA	NA	NA	NA	0.0.3.0.0.0.0.2.1.0.0	0.0.3.0.0.0.0.2.1.0.0	0.1.25.2.1.1.0.2.0.0.4.0.1	0.1.25.2.1.1.0.2.0.0.4.0.1	NA
amn	Bacteria	0099	NA	NA	NA	NA	NA	NA	NA	0.0.3.0.0.0.0.2.1.0.0	0.0.3.0.0.0.0.2.1.0.0	NA	189.1	0.0.3.0.0.0.0.2.1.0.0	0.0.3.0.0.0.0.2.1.0.0	44.0	NA	NA	NA	0.0.3.0.0.0.0.2.1.0.0	NA	NA	0.0.3.0.0.0.0.2.1.0.0	NA	0.0.3.0.0.0.0.2.1.0.0	NA	NA	0.0.3.0.0.0.0.2.1.0.0	0.0.3.0.0.0.0.2.1.0.0	NA	NA	0.0.3.0.0.0.0.2.1.0.0	0.0.3.0.0.0.0.2.1.0.0	NA	NA	0.1.25.2.1.1.0.2.0.0.4.0.1	0.1.25.2.1.1.0.2.0.0.4.0.1	0.1.25.2.1.1.0.2.0.0.4.0.1	0.1.25.2.1.1.0.2.0.0.4.0.1	NA	NA	NA	NA	NA	0.0.3.0.0.0.0.2.1.0.0	0.0.3.0.0.0.0.2.1.0.0	0.1.25.2.1.1.0.2.0.0.4.0.1	0.1.25.2.1.1.0.2.0.0.4.0.1	NA
amo	Bacteria	0121	NA	NA	NA	NA	NA	NA	NA	NA	NA	NA	189.1	0.1.19.2.0.0.0.2.0.0	0.1.19.2.0.0.0.2.0.0	NA	217	NA	NA	0.1.19.2.0.0.0.2.0.0	NA	NA	NA	NA	NA	NA	NA	NA	NA	NA	NA	0.1.19.2.0.0.0.2.0.0	0.1.19.2.0.0.0.2.0.0	NA	NA	NA	NA	0.1.10.0.0.0.1.0.0.0.0.0.1.0.3	0.1.10.0.0.0.1.0.0.0.0.0.1.0.3	NA	NA	NA	NA	NA	0.1.19.2.0.0.0.2.0.0	0.1.19.2.0.0.0.2.0.0	0.1.10.0.0.0.1.0.0.0.0.0.1.0.3	0.1.10.0.0.0.1.0.0.0.0.0.1.0.3	NA
amp	Bacteria	0122	NA	NA	NA	NA	NA	NA	NA	0.1.20.0.0.0.0.0.0.0.0.0	0.1.20.0.0.0.0.0.0.0.0.0	NA	NA	0.1.20.0.0.0.0.0.0.0.0.0	0.1.20.0.0.0.0.0.0.0.0.0	NA	NA	NA	NA	0.1.20.0.0.0.0.1.0	NA	NA	NA	NA	NA	NA	NA	NA	NA	NA	NA	NA	NA	NA	NA	0.1.25.2.1.1.0.2.2.0.0.0.0	0.1.25.2.1.1.0.2.2.0.0.0.0	0.1.25.2.1.1.0.2.2.0.0.0.0	0.1.25.2.1.1.0.2.2.0.0.0.0	NA	NA	NA	NA	NA	0.0.3.0.0.1.0.0.0.2.1.0.0.0.0	0.0.3.0.0.1.0.0.0.2.1.0.0.0.0	0.0.3.0.1.0.0.0.0.0.0.1.1.1.0	0.0.3.0.1.0.0.0.0.0.0.1.1.1.0	NA
amq	Bacteria	0123	NA	NA	NA	NA	NA	NA	NA	0.1.1	0.1.1	NA	189.1	0.1.1	0.1.1	44.0	NA	NA	NA	0.1.1	NA	NA	0.1.1	NA	0.1.1	NA	NA	0.1.1	0.1.1	NA	NA	0.1.1	0.1.1	NA	NA	0.1.0	0.1.0	0.1.0	0.1.0	NA	NA	NA	NA	NA	0.1.1	0.1.1	0.1.0	0.1.0	NA
amr	Bacteria	0124	NA	NA	NA	NA	NA	0.0.3.0.0.1.0.0.0.2.0.1.0.0	NA	0.1.20.0.0.0.0.0.0	0.1.20.0.0.0.0.0.0	NA	189.1	0.1.20.0.0.0.0.0.0	0.1.20.0.0.0.0.0.0	44.0	NA	NA	NA	0.1.20.0.0.0.0.1.0	NA	NA	NA	NA	NA	NA	NA	0.1.20.0.0.0.0.0.0	0.1.20.0.0.0.0.0.0	NA	NA	0.1.20.0.0.0.0.0.0	0.1.20.0.0.0.0.0.0	NA	NA	0.1.25.2.1.1.0.2.0.0.4.0.0.0.1.1	0.1.25.2.1.1.0.2.0.0.4.0.0.0.1.1	0.1.25.2.1.1.0.2.0.0.4.0.0.0.1.1	0.1.25.2.1.1.0.2.0.0.4.0.0.0.1.1	NA	NA	NA	NA	NA	0.0.3.0.0.1.0.0.0.2.1.0.0	0.0.3.0.0.1.0.0.0.2.1.0.0	0.0.3.0.1.0.0.0.0.0.0.1.1.1	0.0.3.0.1.0.0.0.0.0.0.1.1.1	NA
ams	Bacteria	0125	NA	NA	NA	NA	NA	NA	NA	0.0.3.0.0.0.0.2.1.0.0	0.0.3.0.0.0.0.2.1.0.0	NA	189.1	0.0.3.0.0.0.0.2.1.0.0	0.0.3.0.0.0.0.2.1.0.0	44.0	NA	NA	NA	0.0.3.0.0.0.0.2.1.0.0	NA	NA	0.0.3.0.0.0.0.2.1.0.0	NA	0.0.3.0.0.0.0.2.1.0.0	NA	NA	0.0.3.0.0.0.0.2.1.0.0	0.0.3.0.0.0.0.2.1.0.0	NA	NA	0.0.3.0.0.0.0.2.1.0.0	0.0.3.0.0.0.0.2.1.0.0	NA	NA	0.1.25.2.1.1.0.2.0.0.4.0.1	0.1.25.2.1.1.0.2.0.0.4.0.1	0.1.25.2.1.1.0.2.0.0.4.0.1	0.1.25.2.1.1.0.2.0.0.4.0.1	NA	NA	NA	NA	NA	0.0.3.0.0.0.0.2.1.0.0	0.0.3.0.0.0.0.2.1.0.0	0.1.25.2.1.1.0.2.0.0.4.0.1	0.1.25.2.1.1.0.2.0.0.4.0.1	NA
amt	Bacteria	0126	NA	NA	NA	NA	NA	NA	NA	NA	NA	NA	NA	0.1.19.2.0.0.0.2.1	0.1.19.2.0.0.0.2.1	NA	217	NA	NA	0.1.19.2.0.0.0.2.1	NA	NA	NA	0.1.19.2.0.0.0.2.1	NA	0.1.19.2.0.0.0.2.1	NA	0.1.19.2.0.0.0.2.1	0.1.19.2.0.0.0.2.1	NA	NA	0.1.19.2.0.0.0.2.1	0.1.19.2.0.0.0.2.1	NA	NA	NA	NA	0.1.19.2.2.0.0	0.1.19.2.2.0.0	NA	NA	NA	NA	NA	0.1.19.2.0.0.0.2.1	0.1.19.2.0.0.0.2.1	0.1.19.2.2.0.0	0.1.19.2.2.0.0	NA
amu	Bacteria	0127	NA	NA	NA	NA	NA	NA	NA	0.1.20.0.0.0.0.0.0.0	0.1.20.0.0.0.0.0.0.0	NA	NA	0.1.20.0.0.0.0.0.0.0	0.1.20.0.0.0.0.0.0.0	NA	NA	NA	NA	0.1.20.0.0.0.0.1.0	NA	NA	NA	NA	NA	NA	NA	NA	NA	NA	NA	0.1.20.0.0.0.0.0.0.0	0.1.20.0.0.0.0.0.0.0	NA	NA	0.1.25.2.1.1.0.2.0.0.4.0.0.0.1.0	0.1.25.2.1.1.0.2.0.0.4.0.0.0.1.0	0.1.25.2.1.1.0.2.0.0.4.0.0.0.1.0	0.1.25.2.1.1.0.2.0.0.4.0.0.0.1.0	NA	NA	NA	NA	NA	0.0.3.0.0.1.0.0.0.2.1.0.0.0	0.0.3.0.0.1.0.0.0.2.1.0.0.0	0.1.10.0.0.0.1.0.0.0.0.0.1.0.0.0	0.1.10.0.0.0.1.0.0.0.0.0.1.0.0.0	NA
amv	Bacteria	0128	NA	NA	NA	0.1.10.0.0.0.0.0.0.0.0.1.0.0	203	NA	NA	0.1.10.0.0.0.0.0.0.0.0.1.0.0	0.1.10.0.0.0.0.0.0.0.0.1.0.0	NA	NA	0.1.10.0.0.0.0.0.0.0.0.1.0.0	0.1.10.0.0.0.0.0.0.0.0.1.0.0	NA	NA	NA	NA	NA	NA	NA	NA	NA	NA	NA	NA	0.1.10.0.0.0.0.0.0.0.0.1.0.0	0.1.10.0.0.0.0.0.0.0.0.1.0.0	NA	NA	0.1.10.0.0.0.0.0.0.0.0.1.0.0	0.1.10.0.0.0.0.0.0.0.0.1.0.0	NA	NA	0.1.25.2.1.1.0.2.0.0.2.0.0	0.1.25.2.1.1.0.2.0.0.2.0.0	0.1.25.2.1.1.0.2.0.0.2.0.0	0.1.25.2.1.1.0.2.0.0.2.0.0	NA	NA	NA	NA	NA	0.0.3.0.0.1.0.0.0.2.1.0.0.0.1	0.0.3.0.0.1.0.0.0.2.1.0.0.0.1	0.0.3.0.1.0.0.0.0.0.0.1.1.0.0	0.0.3.0.1.0.0.0.0.0.0.1.1.0.0	NA
amw	Bacteria	0129	NA	NA	NA	NA	NA	NA	NA	0.1.20.0.0.0.0.0.0.0.0.0	0.1.20.0.0.0.0.0.0.0.0.0	NA	NA	0.1.20.0.0.0.0.0.0.0.0.0	0.1.20.0.0.0.0.0.0.0.0.0	NA	NA	NA	NA	0.1.20.0.0.0.0.1.0	NA	NA	NA	NA	NA	NA	NA	NA	NA	NA	NA	NA	NA	NA	NA	0.1.25.2.1.1.0.2.2.0.0.0.0	0.1.25.2.1.1.0.2.2.0.0.0.0	0.1.25.2.1.1.0.2.2.0.0.0.0	0.1.25.2.1.1.0.2.2.0.0.0.0	NA	NA	NA	NA	NA	0.0.3.0.0.1.0.0.0.2.1.0.0.0.0	0.0.3.0.0.1.0.0.0.2.1.0.0.0.0	0.0.3.0.1.0.0.0.0.0.0.1.1.1.0	0.0.3.0.1.0.0.0.0.0.0.1.1.1.0	NA
amx	Bacteria	0130	NA	NA	NA	0.1.25.0.4.1.0.2.0.0.0	203	NA	NA	0.1.25.0.4.1.0.2.0.0.0	0.1.25.0.4.1.0.2.0.0.0	NA	NA	0.1.25.0.4.1.0.2.0.0.0	0.1.25.0.4.1.0.2.0.0.0	NA	NA	NA	0.1.25.0.4.1.0.2.0.0.0	0.1.20.0.0.0.0.1.0	NA	NA	NA	NA	NA	NA	NA	0.1.25.0.4.1.0.2.0.0.0	0.1.25.0.4.1.0.2.0.0.0	NA	NA	0.1.25.0.4.1.0.2.0.0.0	0.1.25.0.4.1.0.2.0.0.0	NA	NA	0.1.10.0.0.0.1.0.0.0.0.0.1.0.2.0.0	0.1.10.0.0.0.1.0.0.0.0.0.1.0.2.0.0	0.1.10.0.0.0.1.0.0.0.0.0.1.0.2.0.0	0.1.10.0.0.0.1.0.0.0.0.0.1.0.2.0.0	NA	NA	NA	NA	NA	0.0.3.0.0.1.0.0.0.2.1.0.0.0	0.0.3.0.0.1.0.0.0.2.1.0.0.0	0.1.10.0.0.0.1.0.0.0.0.0.1.0.0.0	0.1.10.0.0.0.1.0.0.0.0.0.1.0.0.0	NA
amy	Bacteria	0131	NA	NA	NA	NA	NA	NA	NA	0.1.10.0.0.0.0.0.0.0.0.2.0	0.1.10.0.0.0.0.0.0.0.0.2.0	NA	189.1	0.1.10.0.0.0.0.0.0.0.0.2.0	0.1.10.0.0.0.0.0.0.0.0.2.0	NA	217	NA	NA	0.1.10.0.0.0.0.0.0.0.0.2.0	NA	NA	NA	NA	NA	NA	NA	0.1.10.0.0.0.0.0.0.0.0.2.0	0.1.10.0.0.0.0.0.0.0.0.2.0	NA	NA	0.1.10.0.0.0.0.0.0.0.0.2.0	0.1.10.0.0.0.0.0.0.0.0.2.0	NA	NA	0.1.10.0.0.0.1.0.0.0.0.0.1.0.4	0.1.10.0.0.0.1.0.0.0.0.0.1.0.4	0.1.10.0.0.0.1.0.0.0.0.0.1.0.4	0.1.10.0.0.0.1.0.0.0.0.0.1.0.4	NA	NA	NA	NA	NA	0.1.10.0.0.0.0.0.0.0.0.2.0	0.1.10.0.0.0.0.0.0.0.0.2.0	0.1.10.0.0.0.1.0.0.0.0.0.1.0.4	0.1.10.0.0.0.1.0.0.0.0.0.1.0.4	NA
amz	Bacteria	0099	NA	NA	NA	NA	NA	NA	NA	0.0.3.0.0.0.0.2.1.0.0	0.0.3.0.0.0.0.2.1.0.0	NA	189.1	0.0.3.0.0.0.0.2.1.0.0	0.0.3.0.0.0.0.2.1.0.0	44.0	NA	NA	NA	0.0.3.0.0.0.0.2.1.0.0	NA	NA	0.0.3.0.0.0.0.2.1.0.0	NA	0.0.3.0.0.0.0.2.1.0.0	NA	NA	0.0.3.0.0.0.0.2.1.0.0	0.0.3.0.0.0.0.2.1.0.0	NA	NA	0.0.3.0.0.0.0.2.1.0.0	0.0.3.0.0.0.0.2.1.0.0	NA	NA	0.1.25.2.1.1.0.2.0.0.4.0.1	0.1.25.2.1.1.0.2.0.0.4.0.1	0.1.25.2.1.1.0.2.0.0.4.0.1	0.1.25.2.1.1.0.2.0.0.4.0.1	NA	NA	NA	NA	NA	0.0.3.0.0.0.0.2.1.0.0	0.0.3.0.0.0.0.2.1.0.0	0.1.25.2.1.1.0.2.0.0.4.0.1	0.1.25.2.1.1.0.2.0.0.4.0.1	NA
ana	Bacteria	0132	NA	NA	NA	NA	NA	0.0.3.0.0.1.0.0.0.2.0.1.0.0	NA	0.1.25.0.4.1.0.2.0.0.1	0.1.25.0.4.1.0.2.0.0.1	NA	189.1	0.1.25.0.4.1.0.2.0.0.1	0.1.25.0.4.1.0.2.0.0.1	44.0	NA	NA	NA	0.1.25.0.4.1.0.2.0.0.1	NA	NA	NA	NA	NA	NA	NA	0.1.25.0.4.1.0.2.0.0.1	0.1.25.0.4.1.0.2.0.0.1	NA	NA	0.1.25.0.4.1.0.2.0.0.1	0.1.25.0.4.1.0.2.0.0.1	NA	NA	0.1.25.2.1.1.0.2.0.1.1.1	0.1.25.2.1.1.0.2.0.1.1.1	0.1.25.2.1.1.0.2.0.1.1.1	0.1.25.2.1.1.0.2.0.1.1.1	NA	NA	NA	0.1.25.2.1.1.0.2.0.1.1.1	0.1.25.2.1.1.0.2.0.1.1.1	0.0.3.0.0.1.0.0.0.2.1.0.0	0.0.3.0.0.1.0.0.0.2.1.0.0	0.0.3.0.1.0.0.0.0.0.0.1.1.1	0.0.3.0.1.0.0.0.0.0.0.1.1.1	NA
anb	Bacteria	0133	NA	NA	NA	NA	NA	NA	NA	0.1.20.0.0.0.0.0.0	0.1.20.0.0.0.0.0.0	NA	189.1	0.1.20.0.0.0.0.0.0	0.1.20.0.0.0.0.0.0	44.0	NA	NA	NA	0.1.20.0.0.0.0.1.0	NA	NA	NA	NA	NA	NA	NA	0.1.20.0.0.0.0.0.0	0.1.20.0.0.0.0.0.0	NA	NA	0.1.20.0.0.0.0.0.0	0.1.20.0.0.0.0.0.0	NA	NA	0.1.25.2.1.1.0.2.0.0.4.0.0.0.1.1	0.1.25.2.1.1.0.2.0.0.4.0.0.0.1.1	0.1.25.2.1.1.0.2.0.0.4.0.0.0.1.1	0.1.25.2.1.1.0.2.0.0.4.0.0.0.1.1	NA	NA	NA	NA	NA	0.0.3.0.0.1.0.0.0.2.1.0.0	0.0.3.0.0.1.0.0.0.2.1.0.0	0.0.3.0.1.0.0.0.0.0.0.1.1.1	0.0.3.0.1.0.0.0.0.0.0.1.1.1	NA
ang	Fungi	0134	NA	NA	NA	NA	NA	0.0.3.0.0.0.0.6.3.0.0.0.0	NA	0.0.3.0.0.0.0.6.3.0.0.0.0	0.0.3.0.0.0.0.6.3.0.0.0.0	NA	189.1	0.0.3.0.0.0.0.6.3.0.0.0.0	0.0.3.0.0.0.0.6.3.0.0.0.0	44.0	NA	0.0.3.0.0.0.0.6.3.0.0.0.0	NA	NA	NA	NA	0.0.3.0.0.0.0.6.3.0.0.0.0	NA	0.0.3.0.0.0.0.6.3.0.0.0.0	NA	NA	0.0.3.0.0.0.0.6.3.0.0.0.0	0.0.3.0.0.0.0.6.3.0.0.0.0	0.0.3.0.0.0.0.6.3.0.0.0.0	NA	0.0.3.0.0.0.0.6.3.0.0.0.0	0.0.3.0.0.0.0.6.3.0.0.0.0	NA	NA	0.0.3.0.1.0.0.0.0.0.0.0.1	0.0.3.0.1.0.0.0.0.0.0.0.1	0.0.3.0.1.0.0.0.0.0.0.0.1	0.0.3.0.1.0.0.0.0.0.0.0.1	NA	NA	NA	NA	NA	0.0.3.0.0.1.0.0.0.2.1.0.0.0.1	0.0.3.0.0.1.0.0.0.2.1.0.0.0.1	0.0.3.0.1.0.0.0.0.0.0.1.1.0	0.0.3.0.1.0.0.0.0.0.0.1.1.0	0.0.3.0.1.0.0.0.0.0.0.0.1
ani	Fungi	0135	NA	NA	NA	NA	NA	0.0.3.0.0.1.0.0.0.2	NA	0.0.3.0.0.1.0.0.0.2	0.0.3.0.0.1.0.0.0.2	NA	189.1	0.0.3.0.0.1.0.0.0.2	0.0.3.0.0.1.0.0.0.2	44.0	NA	0.0.3.0.0.1.0.0.0.2	NA	0.0.3.0.0.1.0.0.0.2	NA	NA	0.0.3.0.0.1.0.0.0.2	NA	0.0.3.0.0.1.0.0.0.2	NA	216	0.0.3.0.0.1.0.0.0.2	0.0.3.0.0.1.0.0.0.2	0.0.3.0.0.1.0.0.0.2	NA	0.0.3.0.0.1.0.0.0.2	0.0.3.0.0.1.0.0.0.2	NA	NA	0.1.25.0.0.0.0.3.0.1.2.0	0.1.25.0.0.0.0.3.0.1.2.0	NA	NA	NA	NA	NA	NA	NA	0.0.3.0.0.1.0.0.0.2	0.0.3.0.0.1.0.0.0.2	0.1.10.0.0.0.1.0.0.0.0.0.1.0.0.0.0	0.1.10.0.0.0.1.0.0.0.0.0.1.0.0.0.0	0.0.3.0.1.0.0.0.0.0.0.2.1.3
ank	Bacteria	0136	NA	NA	NA	NA	NA	NA	NA	0.1.1.0.0.1	0.1.1.0.0.1	NA	189.1	0.1.1.0.0.1	0.1.1.0.0.1	44.0	NA	NA	NA	0.1.1.0.0.1	NA	NA	NA	NA	NA	NA	NA	0.1.1.0.0.1	0.1.1.0.0.1	NA	NA	0.1.1.0.0.1	0.1.1.0.0.1	NA	NA	0.1.10.0.0.0.1.0.0.0.0.0.1.0.0	0.1.10.0.0.0.1.0.0.0.0.0.1.0.0	0.1.10.0.0.0.1.0.0.0.0.0.1.0.0	0.1.10.0.0.0.1.0.0.0.0.0.1.0.0	NA	NA	NA	NA	NA	0.1.1.0.0.1	0.1.1.0.0.1	0.1.10.0.0.0.1.0.0.0.0.0.1.0.0	0.1.10.0.0.0.1.0.0.0.0.0.1.0.0	NA
ant	Bacteria	0137	NA	NA	NA	NA	NA	0.0.3.0.0.1.0.0.0.2.0.1.0.0	NA	0.1.20.0.0.0.0.0.0	0.1.20.0.0.0.0.0.0	NA	NA	0.1.20.0.0.0.0.0.0	0.1.20.0.0.0.0.0.0	44.0	NA	NA	NA	0.1.20.0.0.0.0.1.0	NA	NA	NA	NA	NA	NA	NA	0.1.20.0.0.0.0.0.0	0.1.20.0.0.0.0.0.0	NA	NA	0.1.20.0.0.0.0.0.0	0.1.20.0.0.0.0.0.0	NA	NA	0.1.10.0.0.0.1.0.0.0.0.0.1.0.0.1	0.1.10.0.0.0.1.0.0.0.0.0.1.0.0.1	0.1.10.0.0.0.1.0.0.0.0.0.1.0.0.1	0.1.10.0.0.0.1.0.0.0.0.0.1.0.0.1	NA	NA	NA	NA	NA	0.0.3.0.0.1.0.0.0.2.1.0.0	0.0.3.0.0.1.0.0.0.2.1.0.0	0.1.10.0.0.0.1.0.0.0.0.0.1.0.0.0	0.1.10.0.0.0.1.0.0.0.0.0.1.0.0.0	NA
aoc	Bacteria	0138	NA	NA	NA	NA	NA	NA	NA	NA	NA	NA	NA	0.1.10.0.0.0.0.0.0.0.0.1.0.1.0	0.1.10.0.0.0.0.0.0.0.0.1.0.1.0	NA	NA	NA	NA	0.1.10.0.0.0.0.0.0.0.0.1.0.1.0	NA	NA	NA	NA	NA	NA	NA	0.1.10.0.0.0.0.0.0.0.0.1.0.1.0	0.1.10.0.0.0.0.0.0.0.0.1.0.1.0	NA	NA	0.1.10.0.0.0.0.0.0.0.0.1.0.1.0	0.1.10.0.0.0.0.0.0.0.0.1.0.1.0	NA	NA	NA	NA	0.1.25.2.1.1.0.2.0.0.4.0.1.2.0	0.1.25.2.1.1.0.2.0.0.4.0.1.2.0	NA	NA	NA	NA	NA	0.1.10.0.0.0.0.0.0.0.0.1.0.1.0	0.1.10.0.0.0.0.0.0.0.0.1.0.1.0	0.0.3.0.1.0.0.0.0.0.0.1.1.0.0.0	0.0.3.0.1.0.0.0.0.0.0.1.1.0.0.0	NA
aoe	Bacteria	0139	NA	NA	NA	NA	NA	NA	NA	NA	NA	NA	NA	0.1.10.0.0.0.0.0.0.0.0.1.0.1.0	0.1.10.0.0.0.0.0.0.0.0.1.0.1.0	NA	217	NA	NA	0.1.10.0.0.0.0.0.0.0.0.1.0.1.0	NA	NA	NA	NA	NA	NA	NA	0.1.10.0.0.0.0.0.0.0.0.1.0.1.0	0.1.10.0.0.0.0.0.0.0.0.1.0.1.0	NA	NA	0.1.10.0.0.0.0.0.0.0.0.1.0.1.0	0.1.10.0.0.0.0.0.0.0.0.1.0.1.0	NA	NA	NA	NA	0.1.10.0.0.0.1.0.0.0.0.0.1.0.4.1	0.1.10.0.0.0.1.0.0.0.0.0.1.0.4.1	NA	NA	NA	NA	NA	0.1.10.0.0.0.0.0.0.0.0.1.0.1.0	0.1.10.0.0.0.0.0.0.0.0.1.0.1.0	0.1.10.0.0.0.1.0.0.0.0.0.1.0.4.1	0.1.10.0.0.0.1.0.0.0.0.0.1.0.4.1	NA
aoi	Bacteria	0099	NA	NA	NA	NA	NA	NA	NA	0.0.3.0.0.0.0.2.1.0.0	0.0.3.0.0.0.0.2.1.0.0	NA	189.1	0.0.3.0.0.0.0.2.1.0.0	0.0.3.0.0.0.0.2.1.0.0	44.0	NA	NA	NA	0.0.3.0.0.0.0.2.1.0.0	NA	NA	0.0.3.0.0.0.0.2.1.0.0	NA	0.0.3.0.0.0.0.2.1.0.0	NA	NA	0.0.3.0.0.0.0.2.1.0.0	0.0.3.0.0.0.0.2.1.0.0	NA	NA	0.0.3.0.0.0.0.2.1.0.0	0.0.3.0.0.0.0.2.1.0.0	NA	NA	0.1.25.2.1.1.0.2.0.0.4.0.1	0.1.25.2.1.1.0.2.0.0.4.0.1	0.1.25.2.1.1.0.2.0.0.4.0.1	0.1.25.2.1.1.0.2.0.0.4.0.1	NA	NA	NA	NA	NA	0.0.3.0.0.0.0.2.1.0.0	0.0.3.0.0.0.0.2.1.0.0	0.1.25.2.1.1.0.2.0.0.4.0.1	0.1.25.2.1.1.0.2.0.0.4.0.1	NA
aol	Bacteria	0140	NA	NA	NA	0.1.25.0.4.1.0.2.0.0.0	203	0.0.3.0.0.1.0.0.0.2.0.1.0.0	NA	0.1.25.0.4.1.0.2.0.0.0	0.1.25.0.4.1.0.2.0.0.0	NA	NA	0.1.25.0.4.1.0.2.0.0.0	0.1.25.0.4.1.0.2.0.0.0	44.0	NA	NA	0.1.25.0.4.1.0.2.0.0.0	0.1.20.0.0.0.0.1.0	NA	NA	NA	NA	NA	NA	NA	0.1.25.0.4.1.0.2.0.0.0	0.1.25.0.4.1.0.2.0.0.0	NA	NA	0.1.25.0.4.1.0.2.0.0.0	0.1.25.0.4.1.0.2.0.0.0	NA	NA	0.1.25.2.1.1.0.2.0.0.2.0.0.0	0.1.25.2.1.1.0.2.0.0.2.0.0.0	0.1.25.2.1.1.0.2.0.0.2.0.0.0	0.1.25.2.1.1.0.2.0.0.2.0.0.0	NA	NA	NA	NA	NA	0.0.3.0.0.1.0.0.0.2.1.0.0.0	0.0.3.0.0.1.0.0.0.2.1.0.0.0	0.1.10.0.0.0.1.0.0.0.0.0.1.0.0.0	0.1.10.0.0.0.1.0.0.0.0.0.1.0.0.0	NA
aor	Fungi	0054	NA	NA	NA	NA	NA	0.0.3.0.0.1.0.0.0.2.0	NA	0.0.3.0.0.1.0.0.0.2.0	0.0.3.0.0.1.0.0.0.2.0	NA	189.1	0.0.3.0.0.1.0.0.0.2.0	0.0.3.0.0.1.0.0.0.2.0	44.0	NA	0.0.3.0.0.1.0.0.0.2.0	NA	NA	NA	NA	0.0.3.0.0.1.0.0.0.2.0	NA	0.0.3.0.0.1.0.0.0.2.0	NA	216	0.0.3.0.0.1.0.0.0.2.0	0.0.3.0.0.1.0.0.0.2.0	0.0.3.0.0.1.0.0.0.2.0	NA	0.0.3.0.0.1.0.0.0.2.0	0.0.3.0.0.1.0.0.0.2.0	NA	NA	0.0.3.0.1.0.0.0.0.0.0.0	0.0.3.0.1.0.0.0.0.0.0.0	0.0.3.0.1.0.0.0.0.0.0.0	0.0.3.0.1.0.0.0.0.0.0.0	NA	NA	NA	NA	NA	0.0.3.0.0.1.0.0.0.2.1.0.0.0.1	0.0.3.0.0.1.0.0.0.2.1.0.0.0.1	0.0.3.0.1.0.0.0.0.0.0.1.1.0	0.0.3.0.1.0.0.0.0.0.0.1.1.0	0.0.3.0.1.0.0.0.0.0.0.0
apa	Bacteria	0141	NA	NA	NA	0.1.10.0.0.0.0.0.0.0.0.1.0	203	0.0.3.0.0.1.0.0.0.2.0.1.0.0	NA	0.1.10.0.0.0.0.0.0.0.0.1.0	0.1.10.0.0.0.0.0.0.0.0.1.0	189.0	NA	0.1.10.0.0.0.0.0.0.0.0.1.0	0.1.10.0.0.0.0.0.0.0.0.1.0	44.0	217	NA	NA	0.1.10.0.0.0.0.0.0.0.0.1.0	NA	NA	NA	NA	NA	NA	NA	0.1.10.0.0.0.0.0.0.0.0.1.0	0.1.10.0.0.0.0.0.0.0.0.1.0	NA	NA	0.1.10.0.0.0.0.0.0.0.0.1.0	0.1.10.0.0.0.0.0.0.0.0.1.0	NA	NA	0.1.10.0.0.0.1.0.0.0.0.0	0.1.10.0.0.0.1.0.0.0.0.0	0.1.10.0.0.0.1.0.0.0.0.0	0.1.10.0.0.0.1.0.0.0.0.0	NA	NA	NA	0.1.10.0.0.0.1.0.0.0.0.0	0.1.10.0.0.0.1.0.0.0.0.0	0.1.10.0.0.0.0.0.0.0.0.1.0	0.1.10.0.0.0.0.0.0.0.0.1.0	0.1.10.0.0.0.1.0.0.0.0.0	0.1.10.0.0.0.1.0.0.0.0.0	NA
apac	Bacteria	0142	NA	NA	NA	0.1.10.0.0.0.0.0.0.0.0.1.0.0.0	203	NA	NA	0.1.10.0.0.0.0.0.0.0.0.1.0.0.0	0.1.10.0.0.0.0.0.0.0.0.1.0.0.0	189.0	NA	0.1.10.0.0.0.0.0.0.0.0.1.0.0.0	0.1.10.0.0.0.0.0.0.0.0.1.0.0.0	NA	NA	NA	NA	0.1.20.0.0.0.0.1.0	NA	NA	NA	NA	NA	NA	NA	NA	NA	NA	NA	0.1.10.0.0.0.0.0.0.0.0.1.0.0.0	0.1.10.0.0.0.0.0.0.0.0.1.0.0.0	NA	NA	0.1.10.0.0.0.1.0.0.0.0.0.1.0.2.0.1	0.1.10.0.0.0.1.0.0.0.0.0.1.0.2.0.1	0.1.10.0.0.0.1.0.0.0.0.0.1.0.2.0.1	0.1.10.0.0.0.1.0.0.0.0.0.1.0.2.0.1	NA	NA	NA	NA	NA	0.0.3.0.0.1.0.0.0.2.1.0.0.0	0.0.3.0.0.1.0.0.0.2.1.0.0.0	0.1.10.0.0.0.1.0.0.0.0.0.1.0.0.0	0.1.10.0.0.0.1.0.0.0.0.0.1.0.0.0	NA
apal	Bacteria	0143	NA	NA	NA	NA	NA	NA	NA	NA	NA	NA	NA	0.1.10.0.0.0.0.0.0.0.0.1.0.1.0	0.1.10.0.0.0.0.0.0.0.0.1.0.1.0	NA	NA	NA	NA	0.1.10.0.0.0.0.0.0.0.0.1.0.1.0	NA	NA	NA	NA	NA	NA	NA	0.1.10.0.0.0.0.0.0.0.0.1.0.1.0	0.1.10.0.0.0.0.0.0.0.0.1.0.1.0	NA	NA	0.1.10.0.0.0.0.0.0.0.0.1.0.1.0	0.1.10.0.0.0.0.0.0.0.0.1.0.1.0	NA	NA	NA	NA	0.0.3.0.0.0.0.2.1.0.1	0.0.3.0.0.0.0.2.1.0.1	NA	NA	NA	NA	NA	0.1.10.0.0.0.0.0.0.0.0.1.0.1.0	0.1.10.0.0.0.0.0.0.0.0.1.0.1.0	0.0.3.0.1.0.0.0.0.0.0.1.1.0.0.0	0.0.3.0.1.0.0.0.0.0.0.1.1.0.0.0	NA
apb	Bacteria	0144	NA	NA	NA	0.1.10.0.0.0.0.0.0.0.0.1.0.0	203	NA	NA	0.1.10.0.0.0.0.0.0.0.0.1.0.0	0.1.10.0.0.0.0.0.0.0.0.1.0.0	NA	NA	0.1.10.0.0.0.0.0.0.0.0.1.0.0	0.1.10.0.0.0.0.0.0.0.0.1.0.0	NA	NA	NA	NA	0.1.20.0.0.0.0.1.0	NA	NA	NA	NA	NA	NA	NA	0.1.10.0.0.0.0.0.0.0.0.1.0.0	0.1.10.0.0.0.0.0.0.0.0.1.0.0	NA	NA	0.1.10.0.0.0.0.0.0.0.0.1.0.0	0.1.10.0.0.0.0.0.0.0.0.1.0.0	NA	NA	0.1.25.2.1.1.0.2.0.0.2.1	0.1.25.2.1.1.0.2.0.0.2.1	0.1.25.2.1.1.0.2.0.0.2.1	0.1.25.2.1.1.0.2.0.0.2.1	NA	NA	NA	NA	NA	0.0.3.0.0.1.0.0.0.2.1.0.0.0	0.0.3.0.0.1.0.0.0.2.1.0.0.0	0.1.10.0.0.0.1.0.0.0.0.0.1.0.0.0	0.1.10.0.0.0.1.0.0.0.0.0.1.0.0.0	NA
apc	Bacteria	0145	NA	NA	NA	0.1.10.0.0.0.0.0.0.0.0.1.0.0	203	NA	NA	0.1.10.0.0.0.0.0.0.0.0.1.0.0	0.1.10.0.0.0.0.0.0.0.0.1.0.0	NA	NA	0.1.10.0.0.0.0.0.0.0.0.1.0.0	0.1.10.0.0.0.0.0.0.0.0.1.0.0	NA	NA	NA	NA	NA	NA	NA	NA	NA	NA	NA	NA	0.1.10.0.0.0.0.0.0.0.0.1.0.0	0.1.10.0.0.0.0.0.0.0.0.1.0.0	NA	NA	0.1.10.0.0.0.0.0.0.0.0.1.0.0	0.1.10.0.0.0.0.0.0.0.0.1.0.0	NA	NA	0.1.25.2.1.1.0.2.0.0.2.0.0.0	0.1.25.2.1.1.0.2.0.0.2.0.0.0	0.1.25.2.1.1.0.2.0.0.2.0.0.0	0.1.25.2.1.1.0.2.0.0.2.0.0.0	NA	NA	NA	NA	NA	0.0.3.0.0.1.0.0.0.2.1.0.0.0.1	0.0.3.0.0.1.0.0.0.2.1.0.0.0.1	0.0.3.0.1.0.0.0.0.0.0.1.1.0.0	0.0.3.0.1.0.0.0.0.0.0.1.1.0.0	NA
apd	Bacteria	0048	NA	NA	NA	NA	NA	NA	NA	0.1.20.0.0.0.0.0.0.0.0	0.1.20.0.0.0.0.0.0.0.0	NA	NA	0.1.20.0.0.0.0.0.0.0.0	0.1.20.0.0.0.0.0.0.0.0	NA	NA	NA	NA	0.1.20.0.0.0.0.1.0	NA	NA	NA	NA	NA	NA	NA	NA	NA	NA	NA	NA	NA	NA	NA	0.0.3.0.0.0.0.3.0.0.0.1.1	0.0.3.0.0.0.0.3.0.0.0.1.1	0.0.3.0.0.0.0.3.0.0.0.1.1	0.0.3.0.0.0.0.3.0.0.0.1.1	NA	NA	NA	NA	NA	0.0.3.0.0.1.0.0.0.2.1.0.0.0.0	0.0.3.0.0.1.0.0.0.2.1.0.0.0.0	0.0.3.0.1.0.0.0.0.0.0.1.1.1.0	0.0.3.0.1.0.0.0.0.0.0.1.1.1.0	NA
ape	Archaea	0044	0.0.3.0.0.0.0.3.3.0.1.0.1.0	NA	NA	NA	NA	0.0.3.0.0.1.0.0.0.2.0.1.0.0	NA	0.0.3.0.0.0.0.3.3.0.1.0.1.0	0.0.3.0.0.0.0.3.3.0.1.0.1.0	NA	189.1	0.0.3.0.0.0.0.3.3.0.1.0.1.0	0.0.3.0.0.0.0.3.3.0.1.0.1.0	NA	217	NA	NA	0.1.20.0.0.0.0.1.0	NA	NA	NA	NA	NA	NA	NA	0.0.3.0.0.0.0.3.3.0.1.0.1.0	0.0.3.0.0.0.0.3.3.0.1.0.1.0	NA	NA	0.0.3.0.0.0.0.3.3.0.1.0.1.0	0.0.3.0.0.0.0.3.3.0.1.0.1.0	NA	NA	0.1.25.0.0.0.0.3.0.1.2.0	0.1.25.0.0.0.0.3.0.1.2.0	NA	NA	NA	NA	NA	NA	NA	0.0.3.0.0.1.0.0.0.2.1.0.0.0	0.0.3.0.0.1.0.0.0.2.1.0.0.0	0.1.10.0.0.0.1.0.0.0.0.0.1.0.0.0.0	0.1.10.0.0.0.1.0.0.0.0.0.1.0.0.0.0	NA
apf	Bacteria	0146	NA	NA	NA	0.1.10.0.0.0.0.0.0.0.0.1.0.0	203	NA	NA	0.1.10.0.0.0.0.0.0.0.0.1.0.0	0.1.10.0.0.0.0.0.0.0.0.1.0.0	NA	NA	0.1.10.0.0.0.0.0.0.0.0.1.0.0	0.1.10.0.0.0.0.0.0.0.0.1.0.0	44.0	NA	NA	NA	NA	NA	NA	NA	NA	NA	NA	NA	0.1.10.0.0.0.0.0.0.0.0.1.0.0	0.1.10.0.0.0.0.0.0.0.0.1.0.0	NA	NA	0.1.10.0.0.0.0.0.0.0.0.1.0.0	0.1.10.0.0.0.0.0.0.0.0.1.0.0	NA	NA	0.1.25.2.1.1.0.2.0.0.2.0.0	0.1.25.2.1.1.0.2.0.0.2.0.0	0.1.25.2.1.1.0.2.0.0.2.0.0	0.1.25.2.1.1.0.2.0.0.2.0.0	NA	NA	NA	NA	NA	0.0.3.0.0.1.0.0.0.2.1.0.0.0.1	0.0.3.0.0.1.0.0.0.2.1.0.0.0.1	0.0.3.0.1.0.0.0.0.0.0.1.1.0.0	0.0.3.0.1.0.0.0.0.0.0.1.1.0.0	NA
apg	Bacteria	0146	NA	NA	NA	0.1.10.0.0.0.0.0.0.0.0.1.0.0	203	NA	NA	0.1.10.0.0.0.0.0.0.0.0.1.0.0	0.1.10.0.0.0.0.0.0.0.0.1.0.0	NA	NA	0.1.10.0.0.0.0.0.0.0.0.1.0.0	0.1.10.0.0.0.0.0.0.0.0.1.0.0	44.0	NA	NA	NA	NA	NA	NA	NA	NA	NA	NA	NA	0.1.10.0.0.0.0.0.0.0.0.1.0.0	0.1.10.0.0.0.0.0.0.0.0.1.0.0	NA	NA	0.1.10.0.0.0.0.0.0.0.0.1.0.0	0.1.10.0.0.0.0.0.0.0.0.1.0.0	NA	NA	0.1.25.2.1.1.0.2.0.0.2.0.0	0.1.25.2.1.1.0.2.0.0.2.0.0	0.1.25.2.1.1.0.2.0.0.2.0.0	0.1.25.2.1.1.0.2.0.0.2.0.0	NA	NA	NA	NA	NA	0.0.3.0.0.1.0.0.0.2.1.0.0.0.1	0.0.3.0.0.1.0.0.0.2.1.0.0.0.1	0.0.3.0.1.0.0.0.0.0.0.1.1.0.0	0.0.3.0.1.0.0.0.0.0.0.1.1.0.0	NA
aph	Bacteria	0048	NA	NA	NA	NA	NA	NA	NA	0.1.20.0.0.0.0.0.0.0.0	0.1.20.0.0.0.0.0.0.0.0	NA	NA	0.1.20.0.0.0.0.0.0.0.0	0.1.20.0.0.0.0.0.0.0.0	NA	NA	NA	NA	0.1.20.0.0.0.0.1.0	NA	NA	NA	NA	NA	NA	NA	NA	NA	NA	NA	NA	NA	NA	NA	0.0.3.0.0.0.0.3.0.0.0.1.1	0.0.3.0.0.0.0.3.0.0.0.1.1	0.0.3.0.0.0.0.3.0.0.0.1.1	0.0.3.0.0.0.0.3.0.0.0.1.1	NA	NA	NA	NA	NA	0.0.3.0.0.1.0.0.0.2.1.0.0.0.0	0.0.3.0.0.1.0.0.0.2.1.0.0.0.0	0.0.3.0.1.0.0.0.0.0.0.1.1.1.0	0.0.3.0.1.0.0.0.0.0.0.1.1.1.0	NA
apha	Bacteria	0048	NA	NA	NA	NA	NA	NA	NA	0.1.20.0.0.0.0.0.0.0.0	0.1.20.0.0.0.0.0.0.0.0	NA	NA	0.1.20.0.0.0.0.0.0.0.0	0.1.20.0.0.0.0.0.0.0.0	NA	NA	NA	NA	0.1.20.0.0.0.0.1.0	NA	NA	NA	NA	NA	NA	NA	NA	NA	NA	NA	NA	NA	NA	NA	0.0.3.0.0.0.0.3.0.0.0.1.1	0.0.3.0.0.0.0.3.0.0.0.1.1	0.0.3.0.0.0.0.3.0.0.0.1.1	0.0.3.0.0.0.0.3.0.0.0.1.1	NA	NA	NA	NA	NA	0.0.3.0.0.1.0.0.0.2.1.0.0.0.0	0.0.3.0.0.1.0.0.0.2.1.0.0.0.0	0.0.3.0.1.0.0.0.0.0.0.1.1.1.0	0.0.3.0.1.0.0.0.0.0.0.1.1.1.0	NA
api	Animals	0147	NA	NA	NA	NA	NA	0.0.3.0.0.1.0.0.1	NA	0.0.3.0.0.1.0.0.1	0.0.3.0.0.1.0.0.1	NA	NA	0.0.3.0.0.1.0.0.1	0.0.3.0.0.1.0.0.1	NA	NA	0.0.3.0.0.1.0.0.1	NA	0.0.3.0.0.1.0.0.1	191	NA	0.0.3.0.0.1.0.0.1	NA	0.0.3.0.0.1.0.0.1	NA	NA	0.0.3.0.0.1.0.0.1	0.0.3.0.0.1.0.0.1	0.0.3.0.0.1.0.0.1	0.0.3.0.0.1.0.0.1	0.0.3.0.0.1.0.0.1	0.0.3.0.0.1.0.0.1	NA	0.0.3.0.0.1.0.0.1	0.0.3.0.0.1.0.0.1	0.0.3.0.0.1.0.0.1	0.0.3.0.0.1.0.0.1	0.0.3.0.0.1.0.0.1	0.0.3.0.0.1.0.0.1	0.0.3.0.0.1.0.0.1	NA	NA	NA	0.0.3.0.0.1.0.0.0.2.1.0.0.0	0.0.3.0.0.1.0.0.0.2.1.0.0.0	0.0.3.0.1.0.0.0.0.0.0.1.1	0.0.3.0.1.0.0.0.0.0.0.1.1	0.0.3.0.0.1.0.0.1
apj	Bacteria	0148	NA	NA	NA	0.1.10.0.0.0.0.0.0.0.0.1.0	203	0.0.3.0.0.1.0.0.0.2.0.1.0.0	NA	0.1.10.0.0.0.0.0.0.0.0.1.0	0.1.10.0.0.0.0.0.0.0.0.1.0	189.0	NA	0.1.10.0.0.0.0.0.0.0.0.1.0	0.1.10.0.0.0.0.0.0.0.0.1.0	44.0	217	NA	NA	0.1.10.0.0.0.0.0.0.0.0.1.0	NA	NA	NA	NA	NA	NA	NA	0.1.10.0.0.0.0.0.0.0.0.1.0	0.1.10.0.0.0.0.0.0.0.0.1.0	NA	NA	0.1.10.0.0.0.0.0.0.0.0.1.0	0.1.10.0.0.0.0.0.0.0.0.1.0	NA	NA	0.1.10.0.0.0.1.0.0.0.0.0.1	0.1.10.0.0.0.1.0.0.0.0.0.1	0.1.10.0.0.0.1.0.0.0.0.0.1	0.1.10.0.0.0.1.0.0.0.0.0.1	NA	NA	NA	0.1.10.0.0.0.1.0.0.0.0.0.1	0.1.10.0.0.0.1.0.0.0.0.0.1	0.1.10.0.0.0.0.0.0.0.0.1.0	0.1.10.0.0.0.0.0.0.0.0.1.0	0.1.10.0.0.0.1.0.0.0.0.0.1	0.1.10.0.0.0.1.0.0.0.0.0.1	NA
apk	Bacteria	0146	NA	NA	NA	0.1.10.0.0.0.0.0.0.0.0.1.0.0	203	NA	NA	0.1.10.0.0.0.0.0.0.0.0.1.0.0	0.1.10.0.0.0.0.0.0.0.0.1.0.0	NA	NA	0.1.10.0.0.0.0.0.0.0.0.1.0.0	0.1.10.0.0.0.0.0.0.0.0.1.0.0	44.0	NA	NA	NA	NA	NA	NA	NA	NA	NA	NA	NA	0.1.10.0.0.0.0.0.0.0.0.1.0.0	0.1.10.0.0.0.0.0.0.0.0.1.0.0	NA	NA	0.1.10.0.0.0.0.0.0.0.0.1.0.0	0.1.10.0.0.0.0.0.0.0.0.1.0.0	NA	NA	0.1.25.2.1.1.0.2.0.0.2.0.0	0.1.25.2.1.1.0.2.0.0.2.0.0	0.1.25.2.1.1.0.2.0.0.2.0.0	0.1.25.2.1.1.0.2.0.0.2.0.0	NA	NA	NA	NA	NA	0.0.3.0.0.1.0.0.0.2.1.0.0.0.1	0.0.3.0.0.1.0.0.0.2.1.0.0.0.1	0.0.3.0.1.0.0.0.0.0.0.1.1.0.0	0.0.3.0.1.0.0.0.0.0.0.1.1.0.0	NA
apl	Bacteria	0141	NA	NA	NA	0.1.10.0.0.0.0.0.0.0.0.1.0	203	0.0.3.0.0.1.0.0.0.2.0.1.0.0	NA	0.1.10.0.0.0.0.0.0.0.0.1.0	0.1.10.0.0.0.0.0.0.0.0.1.0	189.0	NA	0.1.10.0.0.0.0.0.0.0.0.1.0	0.1.10.0.0.0.0.0.0.0.0.1.0	44.0	217	NA	NA	0.1.10.0.0.0.0.0.0.0.0.1.0	NA	NA	NA	NA	NA	NA	NA	0.1.10.0.0.0.0.0.0.0.0.1.0	0.1.10.0.0.0.0.0.0.0.0.1.0	NA	NA	0.1.10.0.0.0.0.0.0.0.0.1.0	0.1.10.0.0.0.0.0.0.0.0.1.0	NA	NA	0.1.10.0.0.0.1.0.0.0.0.0	0.1.10.0.0.0.1.0.0.0.0.0	0.1.10.0.0.0.1.0.0.0.0.0	0.1.10.0.0.0.1.0.0.0.0.0	NA	NA	NA	0.1.10.0.0.0.1.0.0.0.0.0	0.1.10.0.0.0.1.0.0.0.0.0	0.1.10.0.0.0.0.0.0.0.0.1.0	0.1.10.0.0.0.0.0.0.0.0.1.0	0.1.10.0.0.0.1.0.0.0.0.0	0.1.10.0.0.0.1.0.0.0.0.0	NA
apla	Animals	0149	0.0.3.0.0.0	0.0.3.0.0.0	0.0.3.0.0.0	NA	NA	0.0.3.0.0.0	0.0.3.0.0.0	0.0.3.0.0.0	0.0.3.0.0.0	NA	NA	0.0.3.0.0.0	0.0.3.0.0.0	NA	NA	0.0.3.0.0.0	NA	0.0.3.0.0.0	191	NA	0.0.3.0.0.0	0.0.3.0.0.0	0.0.3.0.0.0	0.0.3.0.0.0	216	0.0.3.0.0.0	0.0.3.0.0.0	0.0.3.0.0.0	0.0.3.0.0.0	0.0.3.0.0.0	0.0.3.0.0.0	0.0.3.0.0.0	0.0.3.0.0.0	0.0.3.0.0.0	0.0.3.0.0.0	0.0.3.0.0.0	0.0.3.0.0.0	0.0.3.0.0.0	0.0.3.0.0.0	0.0.3.0.0.0	NA	NA	0.0.3.0.0.0	0.0.3.0.0.0	0.0.3.0.0.0	0.0.3.0.0.0	0.0.3.0.0.0
apm	Bacteria	0150	NA	NA	NA	NA	NA	NA	NA	0.1.20.0.0.0.0.0.0.1	0.1.20.0.0.0.0.0.0.1	NA	NA	0.1.20.0.0.0.0.0.0.1	0.1.20.0.0.0.0.0.0.1	NA	NA	NA	NA	NA	NA	NA	NA	NA	NA	NA	NA	0.1.20.0.0.0.0.0.0.1	0.1.20.0.0.0.0.0.0.1	NA	NA	NA	NA	NA	NA	0.1.25.2.1.1.0.1.0.0.0.0.1.0	0.1.25.2.1.1.0.1.0.0.0.0.1.0	0.1.25.2.1.1.0.1.0.0.0.0.1.0	0.1.25.2.1.1.0.1.0.0.0.0.1.0	NA	NA	NA	NA	NA	0.1.10.0.0.0.0.0.0.0.0.1.0.1.1.0	0.1.10.0.0.0.0.0.0.0.0.1.0.1.1.0	0.1.25.2.1.1.0.1.0.0.0.0.3.0	0.1.25.2.1.1.0.1.0.0.0.0.3.0	NA
apn	Bacteria	0151	NA	NA	NA	NA	NA	NA	NA	0.1.1.0.0.2	0.1.1.0.0.2	NA	189.1	0.1.1.0.0.2	0.1.1.0.0.2	44.0	NA	NA	NA	0.1.1.0.0.2	NA	NA	NA	NA	NA	NA	NA	NA	NA	NA	NA	0.1.1.0.0.2	0.1.1.0.0.2	NA	NA	0.1.25.2.1.1.0.2.0.0.4.0.2	0.1.25.2.1.1.0.2.0.0.4.0.2	0.1.25.2.1.1.0.2.0.0.4.0.2	0.1.25.2.1.1.0.2.0.0.4.0.2	NA	NA	NA	NA	NA	0.1.1.0.0.2	0.1.1.0.0.2	0.1.25.2.1.1.0.2.0.0.4.0.2	0.1.25.2.1.1.0.2.0.0.4.0.2	NA
apo	Archaea	0152	0.0.3.0.0.0.0.3.3.0.1.0.1.0.0.0	NA	NA	NA	NA	0.0.3.0.0.1.0.0.0.2.0.1.0.0	NA	0.0.3.0.0.0.0.3.3.0.1.0.1.0.0.0	0.0.3.0.0.0.0.3.3.0.1.0.1.0.0.0	NA	NA	0.0.3.0.0.0.0.3.3.0.1.0.1.0.0.0	0.0.3.0.0.0.0.3.3.0.1.0.1.0.0.0	NA	NA	NA	NA	0.1.20.0.0.0.0.1.0	NA	NA	NA	NA	NA	NA	NA	NA	NA	NA	NA	NA	NA	NA	NA	0.1.25.2.1.1.0.2.0.0.4.0.0.0.1.0.0.0	0.1.25.2.1.1.0.2.0.0.4.0.0.0.1.0.0.0	NA	NA	NA	NA	NA	NA	NA	0.0.3.0.0.1.0.0.0.2.1.0.0.0.0	0.0.3.0.0.1.0.0.0.2.1.0.0.0.0	0.1.10.0.0.0.1.0.0.0.0.0.1.0.0.0.0.0	0.1.10.0.0.0.1.0.0.0.0.0.1.0.0.0.0.0	NA
app	Bacteria	0153	NA	NA	NA	NA	NA	NA	NA	0.1.20.0.0.0.0.1	0.1.20.0.0.0.0.1	189.0	NA	0.1.20.0.0.0.0.1	0.1.20.0.0.0.0.1	44.0	NA	NA	NA	0.1.20.0.0.0.0.1	NA	NA	0.1.20.0.0.0.0.1	NA	0.1.20.0.0.0.0.1	NA	NA	NA	NA	NA	NA	0.1.20.0.0.0.0.1	0.1.20.0.0.0.0.1	NA	NA	0.1.25.2.1.1.0.2.0.0.4.0.0.0.1.0	0.1.25.2.1.1.0.2.0.0.4.0.0.0.1.0	0.1.25.2.1.1.0.2.0.0.4.0.0.0.1.0	0.1.25.2.1.1.0.2.0.0.4.0.0.0.1.0	NA	NA	NA	NA	NA	0.0.3.0.0.1.0.0.0.2.1.0.0.0	0.0.3.0.0.1.0.0.0.2.1.0.0.0	0.1.10.0.0.0.1.0.0.0.0.0.1.0.0.0	0.1.10.0.0.0.1.0.0.0.0.0.1.0.0.0	NA
apq	Bacteria	0146	NA	NA	NA	0.1.10.0.0.0.0.0.0.0.0.1.0.0	203	NA	NA	0.1.10.0.0.0.0.0.0.0.0.1.0.0	0.1.10.0.0.0.0.0.0.0.0.1.0.0	NA	NA	0.1.10.0.0.0.0.0.0.0.0.1.0.0	0.1.10.0.0.0.0.0.0.0.0.1.0.0	44.0	NA	NA	NA	NA	NA	NA	NA	NA	NA	NA	NA	0.1.10.0.0.0.0.0.0.0.0.1.0.0	0.1.10.0.0.0.0.0.0.0.0.1.0.0	NA	NA	0.1.10.0.0.0.0.0.0.0.0.1.0.0	0.1.10.0.0.0.0.0.0.0.0.1.0.0	NA	NA	0.1.25.2.1.1.0.2.0.0.2.0.0	0.1.25.2.1.1.0.2.0.0.2.0.0	0.1.25.2.1.1.0.2.0.0.2.0.0	0.1.25.2.1.1.0.2.0.0.2.0.0	NA	NA	NA	NA	NA	0.0.3.0.0.1.0.0.0.2.1.0.0.0.1	0.0.3.0.0.1.0.0.0.2.1.0.0.0.1	0.0.3.0.1.0.0.0.0.0.0.1.1.0.0	0.0.3.0.1.0.0.0.0.0.0.1.1.0.0	NA
apr	Bacteria	0154	NA	NA	NA	NA	NA	0.0.3.0.0.1.0.0.0.2.0.1.0.0	NA	NA	NA	NA	NA	0.1.19.2.0.0.0.2.0.1.0	0.1.19.2.0.0.0.2.0.1.0	44.0	217	NA	NA	NA	NA	NA	NA	NA	NA	NA	NA	0.1.19.2.0.0.0.2.0.1.0	0.1.19.2.0.0.0.2.0.1.0	NA	NA	0.1.19.2.0.0.0.2.0.1.0	0.1.19.2.0.0.0.2.0.1.0	NA	NA	NA	NA	0.1.25.2.1.1.0.2.0.0.4.1.0.0	0.1.25.2.1.1.0.2.0.0.4.1.0.0	NA	NA	NA	NA	NA	0.0.3.1.0.0.0	0.0.3.1.0.0.0	0.0.3.0.1.0.0.0.0.0.0.1.1.0.0.0	0.0.3.0.1.0.0.0.0.0.0.1.1.0.0.0	NA
apro	Plants	0155	NA	NA	0.0.3.0.0.0.0.3.3.0.1.0.0	NA	NA	NA	0.0.3.0.0.0.0.3.3.0.1.0.0	0.0.3.0.0.0.0.3.3.0.1.0.0	0.0.3.0.0.0.0.3.3.0.1.0.0	NA	NA	0.0.3.0.0.0.0.3.3.0.1.0.0	0.0.3.0.0.0.0.3.3.0.1.0.0	NA	NA	0.0.3.0.0.1.0.0.0.2.0.0.0.2	NA	0.0.3.0.0.0.0.3.3.0.1.0.0	NA	NA	0.0.3.0.0.0.0.3.3.0.1.0.0	NA	0.0.3.0.0.0.0.3.3.0.1.0.0	NA	216	0.0.3.0.0.0.0.3.3.0.1.0.0	0.0.3.0.0.0.0.3.3.0.1.0.0	NA	0.0.3.0.0.1.0.0.0.0	0.0.3.0.0.0.0.3.3.0.1.0.0	0.0.3.0.0.0.0.3.3.0.1.0.0	0.0.3.0.0.0.0.3.0.0.0	NA	0.0.3.0.0.0.0.3.0.0.0	0.0.3.0.0.0.0.3.0.0.0	0.0.3.0.0.0.0.3.0.0.0	0.0.3.0.0.0.0.3.0.0.0	NA	NA	0.0.3.0.0.0.0.3.0.0.0	NA	NA	0.0.3.0.0.1.0.0.0.2.1.0.0	0.0.3.0.0.1.0.0.0.2.1.0.0	0.0.3.0.1.0.0.0.0.0.0.1.1	0.0.3.0.1.0.0.0.0.0.0.1.1	0.0.3.0.0.0.0.3.0.0.0
aps	Bacteria	0156	NA	NA	NA	NA	NA	NA	NA	0.1.20.0.0.0.0.0.0.0.0	0.1.20.0.0.0.0.0.0.0.0	NA	NA	0.1.20.0.0.0.0.0.0.0.0	0.1.20.0.0.0.0.0.0.0.0	44.0	NA	NA	NA	0.1.20.0.0.0.0.1.0	NA	NA	NA	NA	NA	NA	NA	NA	NA	NA	NA	NA	NA	NA	NA	0.0.3.0.0.0.1.0.1	0.0.3.0.0.0.1.0.1	0.0.3.0.0.0.1.0.1	0.0.3.0.0.0.1.0.1	NA	NA	NA	NA	NA	0.0.3.0.0.1.0.0.0.3.0.1.0	0.0.3.0.0.1.0.0.0.3.0.1.0	0.0.3.0.0.0.1.0.1	0.0.3.0.0.0.1.0.1	NA
apt	Bacteria	0146	NA	NA	NA	0.1.10.0.0.0.0.0.0.0.0.1.0.0	203	NA	NA	0.1.10.0.0.0.0.0.0.0.0.1.0.0	0.1.10.0.0.0.0.0.0.0.0.1.0.0	NA	NA	0.1.10.0.0.0.0.0.0.0.0.1.0.0	0.1.10.0.0.0.0.0.0.0.0.1.0.0	44.0	NA	NA	NA	NA	NA	NA	NA	NA	NA	NA	NA	0.1.10.0.0.0.0.0.0.0.0.1.0.0	0.1.10.0.0.0.0.0.0.0.0.1.0.0	NA	NA	0.1.10.0.0.0.0.0.0.0.0.1.0.0	0.1.10.0.0.0.0.0.0.0.0.1.0.0	NA	NA	0.1.25.2.1.1.0.2.0.0.2.0.0	0.1.25.2.1.1.0.2.0.0.2.0.0	0.1.25.2.1.1.0.2.0.0.2.0.0	0.1.25.2.1.1.0.2.0.0.2.0.0	NA	NA	NA	NA	NA	0.0.3.0.0.1.0.0.0.2.1.0.0.0.1	0.0.3.0.0.1.0.0.0.2.1.0.0.0.1	0.0.3.0.1.0.0.0.0.0.0.1.1.0.0	0.0.3.0.1.0.0.0.0.0.0.1.1.0.0	NA
apu	Bacteria	0146	NA	NA	NA	0.1.10.0.0.0.0.0.0.0.0.1.0.0	203	NA	NA	0.1.10.0.0.0.0.0.0.0.0.1.0.0	0.1.10.0.0.0.0.0.0.0.0.1.0.0	NA	NA	0.1.10.0.0.0.0.0.0.0.0.1.0.0	0.1.10.0.0.0.0.0.0.0.0.1.0.0	44.0	NA	NA	NA	NA	NA	NA	NA	NA	NA	NA	NA	0.1.10.0.0.0.0.0.0.0.0.1.0.0	0.1.10.0.0.0.0.0.0.0.0.1.0.0	NA	NA	0.1.10.0.0.0.0.0.0.0.0.1.0.0	0.1.10.0.0.0.0.0.0.0.0.1.0.0	NA	NA	0.1.25.2.1.1.0.2.0.0.2.0.0	0.1.25.2.1.1.0.2.0.0.2.0.0	0.1.25.2.1.1.0.2.0.0.2.0.0	0.1.25.2.1.1.0.2.0.0.2.0.0	NA	NA	NA	NA	NA	0.0.3.0.0.1.0.0.0.2.1.0.0.0.1	0.0.3.0.0.1.0.0.0.2.1.0.0.0.1	0.0.3.0.1.0.0.0.0.0.0.1.1.0.0	0.0.3.0.1.0.0.0.0.0.0.1.1.0.0	NA
apv	Bacteria	0157	NA	NA	NA	NA	NA	NA	NA	NA	NA	NA	NA	0.0.3.0.0.0.0.2.1.0.0.5.0.0	0.0.3.0.0.0.0.2.1.0.0.5.0.0	NA	217	NA	NA	NA	NA	NA	NA	NA	NA	NA	NA	0.0.3.0.0.0.0.2.1.0.0.5.0.0	0.0.3.0.0.0.0.2.1.0.0.5.0.0	NA	NA	0.0.3.0.0.0.0.2.1.0.0.5.0.0	0.0.3.0.0.0.0.2.1.0.0.5.0.0	NA	NA	NA	NA	0.1.25.2.1.1.0.1.0.0.0.0.0	0.1.25.2.1.1.0.1.0.0.0.0.0	NA	NA	NA	NA	NA	0.0.3.1.0.0.0	0.0.3.1.0.0.0	0.1.25.2.1.1.0.1.0.0.0.0.0	0.1.25.2.1.1.0.1.0.0.0.0.0	NA
apw	Bacteria	0146	NA	NA	NA	0.1.10.0.0.0.0.0.0.0.0.1.0.0	203	NA	NA	0.1.10.0.0.0.0.0.0.0.0.1.0.0	0.1.10.0.0.0.0.0.0.0.0.1.0.0	NA	NA	0.1.10.0.0.0.0.0.0.0.0.1.0.0	0.1.10.0.0.0.0.0.0.0.0.1.0.0	44.0	NA	NA	NA	NA	NA	NA	NA	NA	NA	NA	NA	0.1.10.0.0.0.0.0.0.0.0.1.0.0	0.1.10.0.0.0.0.0.0.0.0.1.0.0	NA	NA	0.1.10.0.0.0.0.0.0.0.0.1.0.0	0.1.10.0.0.0.0.0.0.0.0.1.0.0	NA	NA	0.1.25.2.1.1.0.2.0.0.2.0.0	0.1.25.2.1.1.0.2.0.0.2.0.0	0.1.25.2.1.1.0.2.0.0.2.0.0	0.1.25.2.1.1.0.2.0.0.2.0.0	NA	NA	NA	NA	NA	0.0.3.0.0.1.0.0.0.2.1.0.0.0.1	0.0.3.0.0.1.0.0.0.2.1.0.0.0.1	0.0.3.0.1.0.0.0.0.0.0.1.1.0.0	0.0.3.0.1.0.0.0.0.0.0.1.1.0.0	NA
apx	Bacteria	0146	NA	NA	NA	0.1.10.0.0.0.0.0.0.0.0.1.0.0	203	NA	NA	0.1.10.0.0.0.0.0.0.0.0.1.0.0	0.1.10.0.0.0.0.0.0.0.0.1.0.0	NA	NA	0.1.10.0.0.0.0.0.0.0.0.1.0.0	0.1.10.0.0.0.0.0.0.0.0.1.0.0	44.0	NA	NA	NA	NA	NA	NA	NA	NA	NA	NA	NA	0.1.10.0.0.0.0.0.0.0.0.1.0.0	0.1.10.0.0.0.0.0.0.0.0.1.0.0	NA	NA	0.1.10.0.0.0.0.0.0.0.0.1.0.0	0.1.10.0.0.0.0.0.0.0.0.1.0.0	NA	NA	0.1.25.2.1.1.0.2.0.0.2.0.0	0.1.25.2.1.1.0.2.0.0.2.0.0	0.1.25.2.1.1.0.2.0.0.2.0.0	0.1.25.2.1.1.0.2.0.0.2.0.0	NA	NA	NA	NA	NA	0.0.3.0.0.1.0.0.0.2.1.0.0.0.1	0.0.3.0.0.1.0.0.0.2.1.0.0.0.1	0.0.3.0.1.0.0.0.0.0.0.1.1.0.0	0.0.3.0.1.0.0.0.0.0.0.1.1.0.0	NA
apy	Bacteria	0048	NA	NA	NA	NA	NA	NA	NA	0.1.20.0.0.0.0.0.0.0.0	0.1.20.0.0.0.0.0.0.0.0	NA	NA	0.1.20.0.0.0.0.0.0.0.0	0.1.20.0.0.0.0.0.0.0.0	NA	NA	NA	NA	0.1.20.0.0.0.0.1.0	NA	NA	NA	NA	NA	NA	NA	NA	NA	NA	NA	NA	NA	NA	NA	0.0.3.0.0.0.0.3.0.0.0.1.1	0.0.3.0.0.0.0.3.0.0.0.1.1	0.0.3.0.0.0.0.3.0.0.0.1.1	0.0.3.0.0.0.0.3.0.0.0.1.1	NA	NA	NA	NA	NA	0.0.3.0.0.1.0.0.0.2.1.0.0.0.0	0.0.3.0.0.1.0.0.0.2.1.0.0.0.0	0.0.3.0.1.0.0.0.0.0.0.1.1.1.0	0.0.3.0.1.0.0.0.0.0.0.1.1.1.0	NA
apz	Bacteria	0146	NA	NA	NA	0.1.10.0.0.0.0.0.0.0.0.1.0.0	203	NA	NA	0.1.10.0.0.0.0.0.0.0.0.1.0.0	0.1.10.0.0.0.0.0.0.0.0.1.0.0	NA	NA	0.1.10.0.0.0.0.0.0.0.0.1.0.0	0.1.10.0.0.0.0.0.0.0.0.1.0.0	44.0	NA	NA	NA	NA	NA	NA	NA	NA	NA	NA	NA	0.1.10.0.0.0.0.0.0.0.0.1.0.0	0.1.10.0.0.0.0.0.0.0.0.1.0.0	NA	NA	0.1.10.0.0.0.0.0.0.0.0.1.0.0	0.1.10.0.0.0.0.0.0.0.0.1.0.0	NA	NA	0.1.25.2.1.1.0.2.0.0.2.0.0	0.1.25.2.1.1.0.2.0.0.2.0.0	0.1.25.2.1.1.0.2.0.0.2.0.0	0.1.25.2.1.1.0.2.0.0.2.0.0	NA	NA	NA	NA	NA	0.0.3.0.0.1.0.0.0.2.1.0.0.0.1	0.0.3.0.0.1.0.0.0.2.1.0.0.0.1	0.0.3.0.1.0.0.0.0.0.0.1.1.0.0	0.0.3.0.1.0.0.0.0.0.0.1.1.0.0	NA
aqu	Animals	0158	0.0.3.1	NA	0.0.3.1	NA	NA	0.0.3.1	0.0.3.1	0.0.3.1	0.0.3.1	NA	NA	0.0.3.1	0.0.3.1	NA	NA	0.0.3.1	NA	0.0.3.1	NA	NA	0.0.3.1	0.0.3.1	0.0.3.1	0.0.3.1	216	0.0.3.1	0.0.3.1	0.0.3.1	0.0.3.1	0.0.3.1	0.0.3.1	0.0.3.1	0.0.3.1	0.0.3.1	0.0.3.1	0.0.3.1	0.0.3.1	0.0.3.1	0.0.3.1	0.0.3.1	0.0.3.1	0.0.3.1	0.0.3.1	0.0.3.1	0.0.3.1	0.0.3.1	0.0.3.1
ara	Bacteria	0159	NA	NA	NA	0.1.25.0.4.1.0	203	0.0.3.0.0.1.0.0.0.2.0.1.0.0	NA	0.1.25.0.4.1.0	0.1.25.0.4.1.0	NA	NA	0.1.25.0.4.1.0	0.1.25.0.4.1.0	44.0	NA	NA	0.1.25.0.4.1.0	0.1.25.0.4.1.0	NA	NA	NA	NA	NA	NA	NA	0.1.25.0.4.1.0	0.1.25.0.4.1.0	NA	NA	0.1.25.0.4.1.0	0.1.25.0.4.1.0	NA	NA	0.1.25.2.1.1.0.2.0	0.1.25.2.1.1.0.2.0	0.1.25.2.1.1.0.2.0	0.1.25.2.1.1.0.2.0	NA	NA	NA	0.1.25.2.1.1.0.2.0	0.1.25.2.1.1.0.2.0	0.1.25.0.4.1.0	0.1.25.0.4.1.0	0.1.25.2.1.1.0.2.0	0.1.25.2.1.1.0.2.0	NA
arc	Bacteria	0160	NA	NA	NA	NA	NA	NA	NA	0.1.20.0.0.0.0.0.0	0.1.20.0.0.0.0.0.0	NA	NA	0.1.20.0.0.0.0.0.0	0.1.20.0.0.0.0.0.0	44.0	NA	NA	NA	0.1.20.0.0.0.0.1.0	NA	NA	NA	NA	NA	NA	NA	0.1.20.0.0.0.0.0.0	0.1.20.0.0.0.0.0.0	NA	NA	0.1.20.0.0.0.0.0.0	0.1.20.0.0.0.0.0.0	NA	NA	0.1.10.0.0.0.1.0.0.0.0.0.1.0.0.1	0.1.10.0.0.0.1.0.0.0.0.0.1.0.0.1	0.1.10.0.0.0.1.0.0.0.0.0.1.0.0.1	0.1.10.0.0.0.1.0.0.0.0.0.1.0.0.1	NA	NA	NA	NA	NA	0.0.3.0.0.1.0.0.0.2.1.0.0.0	0.0.3.0.0.1.0.0.0.2.1.0.0.0	0.1.10.0.0.0.1.0.0.0.0.0.1.0.0.0	0.1.10.0.0.0.1.0.0.0.0.0.1.0.0.0	NA
are	Bacteria	0161	NA	NA	NA	NA	NA	NA	NA	0.1.1.0.0.0	0.1.1.0.0.0	NA	189.1	0.1.1.0.0.0	0.1.1.0.0.0	44.0	NA	NA	NA	NA	NA	NA	NA	NA	NA	NA	NA	0.1.1.0.0.0	0.1.1.0.0.0	NA	NA	0.1.1.0.0.0	0.1.1.0.0.0	NA	NA	0.1.25.2.1.1.0.2.0.0.4.0.0	0.1.25.2.1.1.0.2.0.0.4.0.0	0.1.25.2.1.1.0.2.0.0.4.0.0	0.1.25.2.1.1.0.2.0.0.4.0.0	NA	NA	NA	NA	NA	0.0.3.0.0.1.0.0.0.2.1.0.0.0.1	0.0.3.0.0.1.0.0.0.2.1.0.0.0.1	0.1.25.2.1.1.0.2.0.0.4.0.0	0.1.25.2.1.1.0.2.0.0.4.0.0	NA
arg	Archaea	0162	NA	NA	NA	NA	NA	0.0.3.0.0.1.0.0.0.2.0.1.0.0	NA	NA	NA	NA	NA	0.1.20.0.0.0.0.0.0.0.0.0.1	0.1.20.0.0.0.0.0.0.0.0.0.1	NA	217	NA	NA	NA	NA	NA	NA	NA	NA	NA	NA	NA	NA	NA	NA	NA	NA	NA	NA	NA	NA	NA	NA	NA	NA	NA	NA	NA	0.1.19.2.0.0.0.2.0.0.0.0	0.1.19.2.0.0.0.2.0.0.0.0	0.0.3.0.1.0.0.0.0.0.0.1.1.0.0.0	0.0.3.0.1.0.0.0.0.0.0.1.1.0.0.0	NA
ari	Bacteria	0163	NA	NA	NA	NA	NA	NA	NA	0.1.1.0.0.1	0.1.1.0.0.1	NA	189.1	0.1.1.0.0.1	0.1.1.0.0.1	NA	NA	NA	NA	0.1.1.0.0.1	NA	NA	NA	NA	NA	NA	NA	0.1.1.0.0.1	0.1.1.0.0.1	NA	NA	0.1.1.0.0.1	0.1.1.0.0.1	NA	NA	0.1.25.2.1.1.0.2.0.0.4.0.1	0.1.25.2.1.1.0.2.0.0.4.0.1	0.1.25.2.1.1.0.2.0.0.4.0.1	0.1.25.2.1.1.0.2.0.0.4.0.1	NA	NA	NA	NA	NA	0.1.1.0.0.1	0.1.1.0.0.1	0.1.25.2.1.1.0.2.0.0.4.0.1	0.1.25.2.1.1.0.2.0.0.4.0.1	NA
arl	Bacteria	0164	NA	NA	NA	NA	NA	NA	NA	0.1.1.0.0	0.1.1.0.0	NA	189.1	0.1.1.0.0	0.1.1.0.0	NA	NA	NA	NA	0.1.1.0.0	NA	NA	NA	NA	NA	NA	NA	0.1.1.0.0	0.1.1.0.0	NA	NA	0.1.1.0.0	0.1.1.0.0	NA	NA	0.1.25.2.1.1.0.2.0.0.4.0	0.1.25.2.1.1.0.2.0.0.4.0	0.1.25.2.1.1.0.2.0.0.4.0	0.1.25.2.1.1.0.2.0.0.4.0	NA	NA	NA	NA	NA	0.1.1.0.0	0.1.1.0.0	0.1.25.2.1.1.0.2.0.0.4.0	0.1.25.2.1.1.0.2.0.0.4.0	NA
arm	Bacteria	0165	NA	NA	NA	NA	NA	NA	NA	0.1.1.0.0	0.1.1.0.0	NA	189.1	0.1.1.0.0	0.1.1.0.0	44.0	NA	NA	NA	0.1.1.0.0	NA	NA	NA	NA	NA	NA	NA	0.1.1.0.0	0.1.1.0.0	NA	NA	0.1.1.0.0	0.1.1.0.0	NA	NA	0.1.25.2.1.1.0.2.0.0.4.0	0.1.25.2.1.1.0.2.0.0.4.0	0.1.25.2.1.1.0.2.0.0.4.0	0.1.25.2.1.1.0.2.0.0.4.0	NA	NA	NA	NA	NA	0.1.1.0.0	0.1.1.0.0	0.1.25.2.1.1.0.2.0.0.4.0	0.1.25.2.1.1.0.2.0.0.4.0	NA
arp	Bacteria	0166	NA	NA	NA	NA	NA	0.0.3.0.0.1.0.0.0.2.0.1.0.0	NA	0.1.25.0.4.1.0.2.0.0.1	0.1.25.0.4.1.0.2.0.0.1	NA	189.1	0.1.25.0.4.1.0.2.0.0.1	0.1.25.0.4.1.0.2.0.0.1	44.0	NA	NA	NA	0.1.25.0.4.1.0.2.0.0.1	NA	NA	NA	NA	NA	NA	NA	0.1.25.0.4.1.0.2.0.0.1	0.1.25.0.4.1.0.2.0.0.1	NA	NA	0.1.25.0.4.1.0.2.0.0.1	0.1.25.0.4.1.0.2.0.0.1	NA	NA	0.1.25.2.1.1.0.2.0.0.4.0.3	0.1.25.2.1.1.0.2.0.0.4.0.3	0.1.25.2.1.1.0.2.0.0.4.0.3	0.1.25.2.1.1.0.2.0.0.4.0.3	NA	NA	NA	NA	NA	0.0.3.0.0.1.0.0.0.2.1.0.0	0.0.3.0.0.1.0.0.0.2.1.0.0	0.0.3.0.1.0.0.0.0.0.0.1.1.1	0.0.3.0.1.0.0.0.0.0.0.1.1.1	NA
arr	Bacteria	0151	NA	NA	NA	NA	NA	NA	NA	0.1.1.0.0.2	0.1.1.0.0.2	NA	189.1	0.1.1.0.0.2	0.1.1.0.0.2	44.0	NA	NA	NA	0.1.1.0.0.2	NA	NA	NA	NA	NA	NA	NA	NA	NA	NA	NA	0.1.1.0.0.2	0.1.1.0.0.2	NA	NA	0.1.25.2.1.1.0.2.0.0.4.0.2	0.1.25.2.1.1.0.2.0.0.4.0.2	0.1.25.2.1.1.0.2.0.0.4.0.2	0.1.25.2.1.1.0.2.0.0.4.0.2	NA	NA	NA	NA	NA	0.1.1.0.0.2	0.1.1.0.0.2	0.1.25.2.1.1.0.2.0.0.4.0.2	0.1.25.2.1.1.0.2.0.0.4.0.2	NA
ars	Bacteria	0167	NA	NA	NA	NA	NA	NA	NA	0.0.3.0.0.0.0.2.1.0.0	0.0.3.0.0.0.0.2.1.0.0	NA	189.1	0.0.3.0.0.0.0.2.1.0.0	0.0.3.0.0.0.0.2.1.0.0	NA	217	NA	NA	0.0.3.0.0.0.0.2.1.0.0	NA	NA	0.0.3.0.0.0.0.2.1.0.0	NA	0.0.3.0.0.0.0.2.1.0.0	NA	NA	0.0.3.0.0.0.0.2.1.0.0	0.0.3.0.0.0.0.2.1.0.0	NA	NA	0.0.3.0.0.0.0.2.1.0.0	0.0.3.0.0.0.0.2.1.0.0	NA	NA	0.1.25.2.1.1.0.2.0.0.4.0.1	0.1.25.2.1.1.0.2.0.0.4.0.1	0.1.25.2.1.1.0.2.0.0.4.0.1	0.1.25.2.1.1.0.2.0.0.4.0.1	NA	NA	NA	NA	NA	0.0.3.0.0.0.0.2.1.0.0	0.0.3.0.0.0.0.2.1.0.0	0.1.25.2.1.1.0.2.0.0.4.0.1	0.1.25.2.1.1.0.2.0.0.4.0.1	NA
art	Bacteria	0168	NA	NA	NA	NA	NA	0.0.3.0.0.1.0.0.0.2.0.1.0.0	NA	0.1.1.0.0	0.1.1.0.0	NA	189.1	0.1.1.0.0	0.1.1.0.0	44.0	NA	NA	NA	0.1.1.0.0	NA	NA	NA	NA	NA	NA	NA	0.1.1.0.0	0.1.1.0.0	NA	NA	0.1.1.0.0	0.1.1.0.0	NA	NA	0.1.25.2.1.1.0.2.0.0.4.0	0.1.25.2.1.1.0.2.0.0.4.0	0.1.25.2.1.1.0.2.0.0.4.0	0.1.25.2.1.1.0.2.0.0.4.0	NA	NA	NA	NA	NA	0.1.1.0.0	0.1.1.0.0	0.1.25.2.1.1.0.2.0.0.4.0	0.1.25.2.1.1.0.2.0.0.4.0	NA
asa	Bacteria	0169	NA	NA	NA	0.1.10.0.0.0.1.0.0	203	0.0.3.0.0.1.0.0.0.2.0.1.0.0	NA	0.1.10.0.0.0.1.0.0	0.1.10.0.0.0.1.0.0	189.0	NA	0.1.10.0.0.0.1.0.0	0.1.10.0.0.0.1.0.0	NA	217	NA	NA	0.1.10.0.0.0.1.0.0	NA	NA	NA	NA	NA	NA	NA	0.1.10.0.0.0.1.0.0	0.1.10.0.0.0.1.0.0	NA	NA	0.1.10.0.0.0.1.0.0	0.1.10.0.0.0.1.0.0	NA	NA	0.1.10.0.0.0.1.0.0	0.1.10.0.0.0.1.0.0	0.1.10.0.0.0.1.0.0	0.1.10.0.0.0.1.0.0	NA	NA	NA	0.1.10.0.0.0.1.0.0	0.1.10.0.0.0.1.0.0	0.1.10.0.0.0.1.0.0	0.1.10.0.0.0.1.0.0	0.1.10.0.0.0.1.0.0	0.1.10.0.0.0.1.0.0	NA
asb	Bacteria	0170	NA	NA	NA	NA	NA	0.0.3.0.0.1.0.0.0.2.0.1.0.0	NA	NA	NA	NA	NA	0.1.19.2.0.0.0.2.0.1	0.1.19.2.0.0.0.2.0.1	NA	NA	NA	NA	NA	NA	NA	NA	NA	NA	NA	NA	0.1.19.2.0.0.0.2.0.1	0.1.19.2.0.0.0.2.0.1	NA	NA	0.1.19.2.0.0.0.2.0.1	0.1.19.2.0.0.0.2.0.1	NA	NA	NA	NA	0.1.25.2.1.1.0.1.0.0.0.0.0.0	0.1.25.2.1.1.0.1.0.0.0.0.0.0	NA	NA	NA	NA	NA	0.0.3.1.0.0.0	0.0.3.1.0.0.0	0.0.3.0.1.0.0.0.0.0.0.1.1.0.0.0	0.0.3.0.1.0.0.0.0.0.0.1.1.0.0.0	NA
asc	Archaea	0171	0.0.3.0.0.0.0.3.3.0.1.0.1.0	NA	NA	NA	NA	0.0.3.0.0.1.0.0.0.2.0.1.0.0	NA	0.0.3.0.0.0.0.3.3.0.1.0.1.0	0.0.3.0.0.0.0.3.3.0.1.0.1.0	NA	189.1	0.0.3.0.0.0.0.3.3.0.1.0.1.0	0.0.3.0.0.0.0.3.3.0.1.0.1.0	NA	217	NA	NA	0.1.20.0.0.0.0.1.0	NA	NA	NA	NA	NA	NA	NA	0.0.3.0.0.0.0.3.3.0.1.0.1.0	0.0.3.0.0.0.0.3.3.0.1.0.1.0	NA	NA	0.0.3.0.0.0.0.3.3.0.1.0.1.0	0.0.3.0.0.0.0.3.3.0.1.0.1.0	NA	NA	0.1.25.0.0.0.0.3.0.1.2.0	0.1.25.0.0.0.0.3.0.1.2.0	NA	NA	NA	NA	NA	NA	NA	0.0.3.0.0.1.0.0.0.2.1.0.0.0	0.0.3.0.0.1.0.0.0.2.1.0.0.0	0.1.10.0.0.0.1.0.0.0.0.0.1.0.0.0.0	0.1.10.0.0.0.1.0.0.0.0.0.1.0.0.0.0	NA
asd	Bacteria	0172	NA	NA	NA	NA	NA	0.0.3.0.0.1.0.0.0.2.0.1.0.0	NA	0.0.3.0.0.0.0.2.1.0.0	0.0.3.0.0.0.0.2.1.0.0	NA	189.1	0.0.3.0.0.0.0.2.1.0.0	0.0.3.0.0.0.0.2.1.0.0	44.0	NA	NA	NA	0.0.3.0.0.0.0.2.1.0.0	NA	NA	0.0.3.0.0.0.0.2.1.0.0	NA	0.0.3.0.0.0.0.2.1.0.0	NA	NA	0.0.3.0.0.0.0.2.1.0.0	0.0.3.0.0.0.0.2.1.0.0	NA	NA	0.0.3.0.0.0.0.2.1.0.0	0.0.3.0.0.0.0.2.1.0.0	NA	NA	0.1.25.2.1.1.0.2.0.0.0	0.1.25.2.1.1.0.2.0.0.0	0.1.25.2.1.1.0.2.0.0.0	0.1.25.2.1.1.0.2.0.0.0	NA	NA	NA	NA	NA	0.0.3.0.0.0.0.2.1.0.0	0.0.3.0.0.0.0.2.1.0.0	0.1.25.2.1.1.0.2.0.0.0	0.1.25.2.1.1.0.2.0.0.0	NA
ase	Bacteria	0173	NA	NA	NA	NA	NA	0.0.3.0.0.1.0.0.0.2.0.1.0.0	NA	0.1.1.0	0.1.1.0	NA	189.1	0.1.1.0	0.1.1.0	44.0	217	NA	NA	0.1.1.0	NA	NA	0.1.1.0	NA	0.1.1.0	NA	NA	0.1.1.0	0.1.1.0	NA	NA	0.1.1.0	0.1.1.0	NA	NA	0.1.25.2.1.1.0.2.0.0.4.0	0.1.25.2.1.1.0.2.0.0.4.0	0.1.25.2.1.1.0.2.0.0.4.0	0.1.25.2.1.1.0.2.0.0.4.0	NA	NA	NA	NA	NA	0.1.1.0	0.1.1.0	0.1.25.2.1.1.0.2.0.0.4.0	0.1.25.2.1.1.0.2.0.0.4.0	NA
asf	Bacteria	0170	NA	NA	NA	NA	NA	0.0.3.0.0.1.0.0.0.2.0.1.0.0	NA	NA	NA	NA	NA	0.1.19.2.0.0.0.2.0.1	0.1.19.2.0.0.0.2.0.1	NA	NA	NA	NA	NA	NA	NA	NA	NA	NA	NA	NA	0.1.19.2.0.0.0.2.0.1	0.1.19.2.0.0.0.2.0.1	NA	NA	0.1.19.2.0.0.0.2.0.1	0.1.19.2.0.0.0.2.0.1	NA	NA	NA	NA	0.1.25.2.1.1.0.1.0.0.0.0.0.0	0.1.25.2.1.1.0.1.0.0.0.0.0.0	NA	NA	NA	NA	NA	0.0.3.1.0.0.0	0.0.3.1.0.0.0	0.0.3.0.1.0.0.0.0.0.0.1.1.0.0.0	0.0.3.0.1.0.0.0.0.0.0.1.1.0.0.0	NA
asg	Bacteria	0174	NA	NA	NA	NA	NA	NA	NA	NA	NA	NA	NA	0.1.25.0.4.1.0.4.0	0.1.25.0.4.1.0.4.0	NA	217	NA	NA	0.1.25.0.4.1.0.4.0	NA	NA	NA	NA	NA	NA	NA	0.1.25.0.4.1.0.4.0	0.1.25.0.4.1.0.4.0	NA	NA	0.1.25.0.4.1.0.4.0	0.1.25.0.4.1.0.4.0	NA	NA	NA	NA	0.1.25.2.1.1.0.2.0.0.4.0.4.0	0.1.25.2.1.1.0.2.0.0.4.0.4.0	NA	NA	NA	NA	NA	0.0.3.0.0.1.0.0.0.2.1.0.0.2	0.0.3.0.0.1.0.0.0.2.1.0.0.2	0.1.25.2.1.1.0.2.0.0.4.0.1.1.0.1	0.1.25.2.1.1.0.2.0.0.4.0.1.1.0.1	NA
ash	Bacteria	0175	NA	NA	NA	NA	NA	NA	NA	NA	NA	NA	NA	0.1.20.0.0.0.0.0.0.0.1	0.1.20.0.0.0.0.0.0.0.1	NA	NA	NA	NA	0.1.20.0.0.0.0.1.0	NA	NA	NA	NA	NA	NA	NA	NA	NA	NA	NA	0.1.20.0.0.0.0.0.0.0.1	0.1.20.0.0.0.0.0.0.0.1	NA	NA	NA	NA	0.1.25.2.1.1.0.2.0.0.4.0.1.2.0.0	0.1.25.2.1.1.0.2.0.0.4.0.1.2.0.0	NA	NA	NA	NA	NA	0.1.19.2.0.0.0.2.0.0.0	0.1.19.2.0.0.0.2.0.0.0	0.0.3.0.1.0.0.0.0.0.0.1.1.0.0.0	0.0.3.0.1.0.0.0.0.0.0.1.1.0.0.0	NA
asi	Bacteria	0176	NA	NA	NA	0.1.10.0.0.0.0.0.0.0.0	203	0.0.3.0.0.1.0.0.0.2.0.1.0.0	NA	0.1.10.0.0.0.0.0.0.0.0	0.1.10.0.0.0.0.0.0.0.0	189.0	NA	0.1.10.0.0.0.0.0.0.0.0	0.1.10.0.0.0.0.0.0.0.0	44.0	217	NA	NA	0.1.10.0.0.0.0.0.0.0.0	NA	NA	NA	NA	NA	NA	NA	0.1.10.0.0.0.0.0.0.0.0	0.1.10.0.0.0.0.0.0.0.0	NA	NA	0.1.10.0.0.0.0.0.0.0.0	0.1.10.0.0.0.0.0.0.0.0	NA	NA	0.1.10.0.0.0.1.0.0.0.0.0	0.1.10.0.0.0.1.0.0.0.0.0	0.1.10.0.0.0.1.0.0.0.0.0	0.1.10.0.0.0.1.0.0.0.0.0	NA	NA	NA	0.1.10.0.0.0.1.0.0.0.0.0	0.1.10.0.0.0.1.0.0.0.0.0	0.1.10.0.0.0.0.0.0.0.0	0.1.10.0.0.0.0.0.0.0.0	0.1.10.0.0.0.1.0.0.0.0.0	0.1.10.0.0.0.1.0.0.0.0.0	NA
asl	Bacteria	0177	NA	NA	NA	NA	NA	NA	NA	0.0.3.0.0.1.0.0.0.3.0	0.0.3.0.0.1.0.0.0.3.0	NA	NA	0.0.3.0.0.1.0.0.0.3.0	0.0.3.0.0.1.0.0.0.3.0	NA	NA	NA	NA	0.0.3.0.0.1.0.0.0.3.0	NA	NA	NA	NA	NA	NA	NA	0.0.3.0.0.1.0.0.0.3.0	0.0.3.0.0.1.0.0.0.3.0	NA	NA	0.0.3.0.0.1.0.0.0.3.0	0.0.3.0.0.1.0.0.0.3.0	NA	NA	0.1.25.2.1.1.0.2.0.0.4.0.1.1	0.1.25.2.1.1.0.2.0.0.4.0.1.1	0.1.25.2.1.1.0.2.0.0.4.0.1.1	0.1.25.2.1.1.0.2.0.0.4.0.1.1	NA	NA	NA	NA	NA	0.0.3.0.0.1.0.0.0.3.0	0.0.3.0.0.1.0.0.0.3.0	0.1.25.2.1.1.0.2.0.0.4.0.1.1	0.1.25.2.1.1.0.2.0.0.4.0.1.1	NA
asm	Bacteria	0170	NA	NA	NA	NA	NA	0.0.3.0.0.1.0.0.0.2.0.1.0.0	NA	NA	NA	NA	NA	0.1.19.2.0.0.0.2.0.1	0.1.19.2.0.0.0.2.0.1	NA	NA	NA	NA	NA	NA	NA	NA	NA	NA	NA	NA	0.1.19.2.0.0.0.2.0.1	0.1.19.2.0.0.0.2.0.1	NA	NA	0.1.19.2.0.0.0.2.0.1	0.1.19.2.0.0.0.2.0.1	NA	NA	NA	NA	0.1.25.2.1.1.0.1.0.0.0.0.0.0	0.1.25.2.1.1.0.1.0.0.0.0.0.0	NA	NA	NA	NA	NA	0.0.3.1.0.0.0	0.0.3.1.0.0.0	0.0.3.0.1.0.0.0.0.0.0.1.1.0.0.0	0.0.3.0.1.0.0.0.0.0.0.1.1.0.0.0	NA
asn	Animals	0178	0.0.3.0.0.0	0.0.3.0.0.0	0.0.3.0.0.0	NA	NA	0.0.3.0.0.0	0.0.3.0.0.0	0.0.3.0.0.0	0.0.3.0.0.0	NA	NA	0.0.3.0.0.0	0.0.3.0.0.0	NA	NA	0.0.3.0.0.0	NA	0.0.3.0.0.0	191	NA	0.0.3.0.0.0	0.0.3.0.0.0	0.0.3.0.0.0	0.0.3.0.0.0	216	0.0.3.0.0.0	0.0.3.0.0.0	0.0.3.0.0.0	0.0.3.0.0.0	0.0.3.0.0.0	0.0.3.0.0.0	0.0.3.0.0.0	0.0.3.0.0.0	0.0.3.0.0.0	0.0.3.0.0.0	0.0.3.0.0.0	0.0.3.0.0.0	0.0.3.0.0.0	0.0.3.0.0.0	0.0.3.0.0.0	NA	NA	0.0.3.0.0.0	0.0.3.0.0.0	0.0.3.0.0.0	0.0.3.0.0.0	0.0.3.0.0.0
aso	Bacteria	0170	NA	NA	NA	NA	NA	0.0.3.0.0.1.0.0.0.2.0.1.0.0	NA	NA	NA	NA	NA	0.1.19.2.0.0.0.2.0.1	0.1.19.2.0.0.0.2.0.1	NA	NA	NA	NA	NA	NA	NA	NA	NA	NA	NA	NA	0.1.19.2.0.0.0.2.0.1	0.1.19.2.0.0.0.2.0.1	NA	NA	0.1.19.2.0.0.0.2.0.1	0.1.19.2.0.0.0.2.0.1	NA	NA	NA	NA	0.1.25.2.1.1.0.1.0.0.0.0.0.0	0.1.25.2.1.1.0.1.0.0.0.0.0.0	NA	NA	NA	NA	NA	0.0.3.1.0.0.0	0.0.3.1.0.0.0	0.0.3.0.1.0.0.0.0.0.0.1.1.0.0.0	0.0.3.0.1.0.0.0.0.0.0.1.1.0.0.0	NA
asp	Bacteria	0179	NA	NA	NA	0.1.2	203	0.0.3.0.0.1.0.0.0.2.0.1.0.0	NA	0.1.2	0.1.2	189.0	NA	0.1.2	0.1.2	NA	NA	NA	NA	0.1.2	NA	NA	NA	0.1.2	NA	0.1.2	NA	0.1.2	0.1.2	NA	NA	0.1.2	0.1.2	NA	NA	0.1.25.2.1.1.0.2.0.0.2.0.1	0.1.25.2.1.1.0.2.0.0.2.0.1	0.1.25.2.1.1.0.2.0.0.2.0.1	0.1.25.2.1.1.0.2.0.0.2.0.1	NA	NA	NA	NA	NA	0.0.3.1.0	0.0.3.1.0	0.1.10.0.0.0.1.0.0.0.0.0.1.0.0.0	0.1.10.0.0.0.1.0.0.0.0.0.1.0.0.0	NA
ass	Bacteria	0071	NA	NA	NA	0.1.10.0.0.0.0.0.0.0.0	203	0.0.3.0.0.1.0.0.0.2.0.1.0.0	NA	0.1.10.0.0.0.0.0.0.0.0	0.1.10.0.0.0.0.0.0.0.0	189.0	NA	0.1.10.0.0.0.0.0.0.0.0	0.1.10.0.0.0.0.0.0.0.0	44.0	217	NA	NA	0.1.10.0.0.0.0.0.0.0.0	NA	NA	NA	NA	NA	NA	NA	0.1.10.0.0.0.0.0.0.0.0	0.1.10.0.0.0.0.0.0.0.0	NA	NA	0.1.10.0.0.0.0.0.0.0.0	0.1.10.0.0.0.0.0.0.0.0	NA	NA	0.1.10.0.0.0.1.0.0.0.0.0.1.0	0.1.10.0.0.0.1.0.0.0.0.0.1.0	0.1.10.0.0.0.1.0.0.0.0.0.1.0	0.1.10.0.0.0.1.0.0.0.0.0.1.0	NA	NA	NA	NA	NA	0.1.10.0.0.0.0.0.0.0.0	0.1.10.0.0.0.0.0.0.0.0	0.1.10.0.0.0.1.0.0.0.0.0.1.0	0.1.10.0.0.0.1.0.0.0.0.0.1.0	NA
ast	Archaea	0180	0.0.3.0.0.0.0.3.3.0.1.0.1.0.0.0	NA	NA	NA	NA	0.0.3.0.0.1.0.0.0.2.0.1.0.0	NA	0.0.3.0.0.0.0.3.3.0.1.0.1.0.0.0	0.0.3.0.0.0.0.3.3.0.1.0.1.0.0.0	NA	NA	0.0.3.0.0.0.0.3.3.0.1.0.1.0.0.0	0.0.3.0.0.0.0.3.3.0.1.0.1.0.0.0	NA	NA	NA	NA	NA	NA	NA	NA	NA	NA	NA	NA	NA	NA	NA	NA	NA	NA	NA	NA	0.1.25.2.1.1.0.2.0.0.4.0.0.0.1.0.0.0	0.1.25.2.1.1.0.2.0.0.4.0.0.0.1.0.0.0	NA	NA	NA	NA	NA	NA	NA	0.1.10.0.0.0.0.0.0.0.0.1.0.1.1.0	0.1.10.0.0.0.0.0.0.0.0.1.0.1.1.0	0.1.10.0.0.0.1.0.0.0.0.0.1.0.0.0.0.0	0.1.10.0.0.0.1.0.0.0.0.0.1.0.0.0.0.0	NA
asu	Bacteria	0181	NA	NA	NA	0.1.10.0.0.0.0.0.0.0.0.1.0	203	0.0.3.0.0.1.0.0.0.2.0.1.0.0	NA	0.1.10.0.0.0.0.0.0.0.0.1.0	0.1.10.0.0.0.0.0.0.0.0.1.0	189.0	NA	0.1.10.0.0.0.0.0.0.0.0.1.0	0.1.10.0.0.0.0.0.0.0.0.1.0	NA	NA	NA	NA	0.1.10.0.0.0.0.0.0.0.0.1.0	NA	NA	NA	NA	NA	NA	NA	0.1.10.0.0.0.0.0.0.0.0.1.0	0.1.10.0.0.0.0.0.0.0.0.1.0	NA	NA	0.1.10.0.0.0.0.0.0.0.0.1.0	0.1.10.0.0.0.0.0.0.0.0.1.0	NA	NA	0.1.10.0.0.0.1.0.0.0.0.0	0.1.10.0.0.0.1.0.0.0.0.0	0.1.10.0.0.0.1.0.0.0.0.0	0.1.10.0.0.0.1.0.0.0.0.0	NA	NA	NA	0.1.10.0.0.0.1.0.0.0.0.0	0.1.10.0.0.0.1.0.0.0.0.0	0.1.10.0.0.0.0.0.0.0.0.1.0	0.1.10.0.0.0.0.0.0.0.0.1.0	0.1.10.0.0.0.1.0.0.0.0.0	0.1.10.0.0.0.1.0.0.0.0.0	NA
ate	Bacteria	0182	NA	NA	NA	NA	NA	NA	NA	NA	NA	NA	NA	0.1.19.2.0.0.0.2.0.1.0	0.1.19.2.0.0.0.2.0.1.0	NA	NA	NA	NA	NA	NA	NA	NA	NA	NA	NA	NA	0.1.19.2.0.0.0.2.0.1.0	0.1.19.2.0.0.0.2.0.1.0	NA	NA	0.1.19.2.0.0.0.2.0.1.0	0.1.19.2.0.0.0.2.0.1.0	NA	NA	NA	NA	0.1.25.2.1.1.0.1.0.0.0.0.0	0.1.25.2.1.1.0.1.0.0.0.0.0	NA	NA	NA	NA	NA	0.0.3.1.0.0.0	0.0.3.1.0.0.0	0.1.25.2.1.1.0.1.0.0.0.0.0	0.1.25.2.1.1.0.1.0.0.0.0.0	NA
atf	Bacteria	0183	NA	NA	NA	0.1.25.0.4.1.0	203	NA	NA	0.1.25.0.4.1.0	0.1.25.0.4.1.0	NA	NA	0.1.25.0.4.1.0	0.1.25.0.4.1.0	44.0	NA	NA	0.1.25.0.4.1.0	0.1.25.0.4.1.0	NA	NA	NA	NA	NA	NA	NA	0.1.25.0.4.1.0	0.1.25.0.4.1.0	NA	NA	0.1.25.0.4.1.0	0.1.25.0.4.1.0	NA	NA	0.1.25.2.1.1.0.2.0.0	0.1.25.2.1.1.0.2.0.0	0.1.25.2.1.1.0.2.0.0	0.1.25.2.1.1.0.2.0.0	NA	NA	NA	NA	NA	0.1.25.0.4.1.0	0.1.25.0.4.1.0	0.1.25.2.1.1.0.2.0.0	0.1.25.2.1.1.0.2.0.0	NA
ath	Plants	0108	0.0.3.0.0.0.0.3.3.0	NA	0.0.3.0.0.0.0.3.3.0	NA	NA	NA	0.0.3.0.0.0.0.3.3.0	0.0.3.0.0.0.0.3.3.0	0.0.3.0.0.0.0.3.3.0	NA	NA	0.0.3.0.0.0.0.3.3.0	0.0.3.0.0.0.0.3.3.0	44.0	NA	0.0.3.0.0.0.0.3.3.0	NA	0.0.3.0.0.0.0.3.3.0	NA	NA	0.0.3.0.0.0.0.3.3.0	NA	0.0.3.0.0.0.0.3.3.0	NA	216	0.0.3.0.0.0.0.3.3.0	0.0.3.0.0.0.0.3.3.0	NA	NA	0.0.3.0.0.0.0.3.3.0	0.0.3.0.0.0.0.3.3.0	0.0.3.0.0.0.0.1.0	NA	0.0.3.0.0.0.0.1.0	0.0.3.0.0.0.0.1.0	0.0.3.0.0.0.0.1.0	0.0.3.0.0.0.0.1.0	NA	NA	0.0.3.0.0.0.0.1.0	NA	NA	0.0.3.0.0.1.0.0.0.2.1.0.0	0.0.3.0.0.1.0.0.0.2.1.0.0	0.0.3.0.1.0.0.0.0.0.0.1.1	0.0.3.0.1.0.0.0.0.0.0.1.1	0.0.3.0.0.0.0.1.0
ati	Bacteria	0103	NA	NA	NA	0.1.25.0.0.0	203	NA	NA	0.1.25.0.0.0	0.1.25.0.0.0	NA	NA	0.1.25.0.0.0	0.1.25.0.0.0	44.0	NA	NA	0.1.25.0.0.0	0.1.20.0.0.0.0.1.0	NA	NA	NA	NA	NA	NA	NA	0.1.25.0.0.0	0.1.25.0.0.0	NA	NA	0.1.25.0.0.0	0.1.25.0.0.0	NA	NA	0.1.25.0.0.0	0.1.25.0.0.0	0.1.25.0.0.0	0.1.25.0.0.0	NA	NA	NA	NA	NA	0.0.3.0.0.1.0.0.0.2.1.0.0	0.0.3.0.0.1.0.0.0.2.1.0.0	0.1.10.0.0.0.1.0.0.0.0.0.1.0.0.0	0.1.10.0.0.0.1.0.0.0.0.0.1.0.0.0	NA
atm	Bacteria	0184	NA	NA	NA	NA	NA	0.0.3.0.0.1.0.0.0.2.0.1.0.0	NA	0.1.9.0	0.1.9.0	NA	NA	0.1.9.0	0.1.9.0	NA	217	NA	NA	0.1.9.0	NA	NA	0.1.9.0	NA	0.1.9.0	NA	NA	0.1.9.0	0.1.9.0	NA	NA	0.1.9.0	0.1.9.0	NA	NA	0.1.10.0.0.0.1.0.0.0.0.0.1.0.0	0.1.10.0.0.0.1.0.0.0.0.0.1.0.0	0.1.10.0.0.0.1.0.0.0.0.0.1.0.0	0.1.10.0.0.0.1.0.0.0.0.0.1.0.0	NA	NA	NA	NA	NA	0.1.9.0	0.1.9.0	0.1.10.0.0.0.1.0.0.0.0.0.1.0.0	0.1.10.0.0.0.1.0.0.0.0.0.1.0.0	NA
atr	Plants	0185	0.0.3.0.0.0.0.3.3.0	NA	0.0.3.0.0.0.0.3.3.0	NA	NA	NA	0.0.3.0.0.0.0.3.3.0	0.0.3.0.0.0.0.3.3.0	0.0.3.0.0.0.0.3.3.0	NA	NA	0.0.3.0.0.0.0.3.3.0	0.0.3.0.0.0.0.3.3.0	44.0	NA	0.0.3.0.0.0.0.3.3.0	NA	0.0.3.0.0.0.0.3.3.0	NA	NA	0.0.3.0.0.0.0.3.3.0	NA	0.0.3.0.0.0.0.3.3.0	NA	216	0.0.3.0.0.0.0.3.3.0	0.0.3.0.0.0.0.3.3.0	NA	NA	0.0.3.0.0.0.0.3.3.0	0.0.3.0.0.0.0.3.3.0	0.0.3.0.0.0.0.1.0	NA	0.0.3.0.0.0.0.1.0	0.0.3.0.0.0.0.1.0	0.0.3.0.0.0.0.1.0	0.0.3.0.0.0.0.1.0	NA	NA	0.0.3.0.0.0.0.1.0	NA	NA	0.0.3.0.0.1.0.0.0.2.1.0.0	0.0.3.0.0.1.0.0.0.2.1.0.0	0.0.3.0.1.0.0.0.0.0.0.1.1	0.0.3.0.1.0.0.0.0.0.0.1.1	0.0.3.0.0.0.0.1.0
att	Bacteria	0186	NA	NA	NA	NA	NA	NA	NA	0.1.20.0.0.0.0.0.0.1	0.1.20.0.0.0.0.0.0.1	189.0	NA	0.1.20.0.0.0.0.0.0.1	0.1.20.0.0.0.0.0.0.1	44.0	NA	NA	NA	0.1.20.0.0.0.0.1.0	NA	NA	NA	NA	NA	NA	NA	0.1.20.0.0.0.0.0.0.1	0.1.20.0.0.0.0.0.0.1	NA	NA	NA	NA	NA	NA	0.1.25.2.1.1.0.2.0.0.2.5.0	0.1.25.2.1.1.0.2.0.0.2.5.0	0.1.25.2.1.1.0.2.0.0.2.5.0	0.1.25.2.1.1.0.2.0.0.2.5.0	NA	NA	NA	NA	NA	0.0.3.0.0.1.0.0.0.2.1.0.0.1	0.0.3.0.0.1.0.0.0.2.1.0.0.1	0.1.25.2.1.1.0.2.0.0.4.0.1.1.0.0	0.1.25.2.1.1.0.2.0.0.4.0.1.1.0.0	NA
atu	Bacteria	0089	NA	NA	NA	0.1.25.0.4.1.0	203	0.0.3.0.0.1.0.0.0.2.0.1.0.0	NA	0.1.25.0.4.1.0	0.1.25.0.4.1.0	NA	NA	0.1.25.0.4.1.0	0.1.25.0.4.1.0	44.0	NA	NA	0.1.25.0.4.1.0	0.1.25.0.4.1.0	NA	NA	NA	NA	NA	NA	NA	0.1.25.0.4.1.0	0.1.25.0.4.1.0	NA	NA	0.1.25.0.4.1.0	0.1.25.0.4.1.0	NA	NA	0.1.25.2.1.1.0.2.0	0.1.25.2.1.1.0.2.0	0.1.25.2.1.1.0.2.0	0.1.25.2.1.1.0.2.0	NA	NA	NA	0.1.25.2.1.1.0.2.0	0.1.25.2.1.1.0.2.0	0.1.25.0.4.1.0	0.1.25.0.4.1.0	0.1.25.2.1.1.0.2.0	0.1.25.2.1.1.0.2.0	NA
aua	Bacteria	0187	NA	NA	NA	0.1.25.0.4.1.0.0	203	NA	NA	0.1.25.0.4.1.0.0	0.1.25.0.4.1.0.0	NA	NA	0.1.25.0.4.1.0.0	0.1.25.0.4.1.0.0	44.0	NA	NA	0.1.25.0.4.1.0.0	0.1.25.0.4.1.0.0	NA	NA	NA	NA	NA	NA	NA	NA	NA	NA	NA	0.1.25.0.4.1.0.0	0.1.25.0.4.1.0.0	NA	NA	0.1.25.2.1.1.0.2.0.0.1	0.1.25.2.1.1.0.2.0.0.1	0.1.25.2.1.1.0.2.0.0.1	0.1.25.2.1.1.0.2.0.0.1	NA	NA	NA	NA	NA	0.1.25.0.4.1.0.0	0.1.25.0.4.1.0.0	0.1.25.2.1.1.0.2.0.0.1	0.1.25.2.1.1.0.2.0.0.1	NA
aur	Bacteria	0188	NA	NA	NA	NA	NA	NA	NA	NA	NA	NA	NA	0.1.20.0.0.0.0.0.0.2	0.1.20.0.0.0.0.0.0.2	NA	217	NA	NA	NA	NA	NA	NA	NA	NA	NA	NA	0.1.20.0.0.0.0.0.0.2	0.1.20.0.0.0.0.0.0.2	NA	NA	0.1.20.0.0.0.0.0.0.2	0.1.20.0.0.0.0.0.0.2	NA	NA	NA	NA	NA	NA	NA	NA	NA	NA	NA	0.0.3.1.0.0.0	0.0.3.1.0.0.0	0.0.3.0.1.0.0.0.0.0.0.1.1.0.0.0	0.0.3.0.1.0.0.0.0.0.0.1.1.0.0.0	NA
ava	Bacteria	0189	NA	NA	NA	NA	NA	0.1.11.0.0	NA	0.1.11.0.0	0.1.11.0.0	NA	189.1	0.1.11.0.0	0.1.11.0.0	44.0	NA	NA	NA	0.1.11.0.0	NA	NA	NA	NA	NA	NA	NA	0.1.11.0.0	0.1.11.0.0	0.1.11.0.0	NA	0.1.11.0.0	0.1.11.0.0	NA	NA	0.1.25.2.1.0.0.0	0.1.25.2.1.0.0.0	0.1.25.2.1.0.0.0	0.1.25.2.1.0.0.0	NA	NA	NA	NA	NA	0.0.3.0.0.1.0.0.0.2.1.0.0	0.0.3.0.0.1.0.0.0.2.1.0.0	0.0.3.0.1.0.0.0.0.0.0.1.1.1	0.0.3.0.1.0.0.0.0.0.0.1.1.1	NA
avd	Bacteria	0057	NA	NA	NA	0.1.10.0.0.0.0.0.0.0.0.1.0.0.0	203	NA	NA	0.1.10.0.0.0.0.0.0.0.0.1.0.0.0	0.1.10.0.0.0.0.0.0.0.0.1.0.0.0	189.0	NA	0.1.10.0.0.0.0.0.0.0.0.1.0.0.0	0.1.10.0.0.0.0.0.0.0.0.1.0.0.0	44.0	NA	NA	0.1.20.0.0.0.1.0.0	0.1.20.0.0.0.0.1.0	NA	NA	NA	NA	NA	NA	NA	NA	NA	NA	NA	0.1.10.0.0.0.0.0.0.0.0.1.0.0.0	0.1.10.0.0.0.0.0.0.0.0.1.0.0.0	NA	NA	0.1.25.2.1.1.0.2.0.0.1.1	0.1.25.2.1.1.0.2.0.0.1.1	0.1.25.2.1.1.0.2.0.0.1.1	0.1.25.2.1.1.0.2.0.0.1.1	NA	NA	NA	NA	NA	0.0.3.0.0.1.0.0.0.2.1.0.0	0.0.3.0.0.1.0.0.0.2.1.0.0	0.1.10.0.0.0.1.0.0.0.0.0.1.0.0.0	0.1.10.0.0.0.1.0.0.0.0.0.1.0.0.0	NA
ave	Archaea	0190	0.0.3.0.0.0.0.3.3.0.1.0.1.0.0.0	NA	NA	NA	NA	0.0.3.0.0.1.0.0.0.2.0.1.0.0	NA	0.0.3.0.0.0.0.3.3.0.1.0.1.0.0.0	0.0.3.0.0.0.0.3.3.0.1.0.1.0.0.0	NA	189.1	0.0.3.0.0.0.0.3.3.0.1.0.1.0.0.0	0.0.3.0.0.0.0.3.3.0.1.0.1.0.0.0	NA	NA	NA	NA	0.1.20.0.0.0.0.1.0	NA	NA	NA	NA	NA	NA	NA	NA	NA	NA	NA	NA	NA	NA	NA	0.1.25.2.1.1.0.2.0.0.4.0.0.0.1.0.0.0	0.1.25.2.1.1.0.2.0.0.4.0.0.0.1.0.0.0	NA	NA	NA	NA	NA	NA	NA	0.0.3.0.0.1.0.0.0.2.1.0.0.0.0	0.0.3.0.0.1.0.0.0.2.1.0.0.0.0	0.1.10.0.0.0.1.0.0.0.0.0.1.0.0.0.0.0	0.1.10.0.0.0.1.0.0.0.0.0.1.0.0.0.0.0	NA
avi	Bacteria	0191	NA	NA	NA	0.1.25.0.4.1.0	203	0.0.3.0.0.1.0.0.0.2.0.1.0.0	NA	0.1.25.0.4.1.0	0.1.25.0.4.1.0	NA	NA	0.1.25.0.4.1.0	0.1.25.0.4.1.0	44.0	NA	NA	0.1.25.0.4.1.0	0.1.25.0.4.1.0	NA	NA	NA	NA	NA	NA	NA	0.1.25.0.4.1.0	0.1.25.0.4.1.0	NA	NA	0.1.25.0.4.1.0	0.1.25.0.4.1.0	NA	NA	0.1.25.2.1.1.0.2.0	0.1.25.2.1.1.0.2.0	0.1.25.2.1.1.0.2.0	0.1.25.2.1.1.0.2.0	NA	NA	NA	0.1.25.2.1.1.0.2.0	0.1.25.2.1.1.0.2.0	0.1.25.0.4.1.0	0.1.25.0.4.1.0	0.1.25.2.1.1.0.2.0	0.1.25.2.1.1.0.2.0	NA
avl	Bacteria	0057	NA	NA	NA	0.1.10.0.0.0.0.0.0.0.0.1.0.0.0	203	NA	NA	0.1.10.0.0.0.0.0.0.0.0.1.0.0.0	0.1.10.0.0.0.0.0.0.0.0.1.0.0.0	189.0	NA	0.1.10.0.0.0.0.0.0.0.0.1.0.0.0	0.1.10.0.0.0.0.0.0.0.0.1.0.0.0	44.0	NA	NA	0.1.20.0.0.0.1.0.0	0.1.20.0.0.0.0.1.0	NA	NA	NA	NA	NA	NA	NA	NA	NA	NA	NA	0.1.10.0.0.0.0.0.0.0.0.1.0.0.0	0.1.10.0.0.0.0.0.0.0.0.1.0.0.0	NA	NA	0.1.25.2.1.1.0.2.0.0.1.1	0.1.25.2.1.1.0.2.0.0.1.1	0.1.25.2.1.1.0.2.0.0.1.1	0.1.25.2.1.1.0.2.0.0.1.1	NA	NA	NA	NA	NA	0.0.3.0.0.1.0.0.0.2.1.0.0	0.0.3.0.0.1.0.0.0.2.1.0.0	0.1.10.0.0.0.1.0.0.0.0.0.1.0.0.0	0.1.10.0.0.0.1.0.0.0.0.0.1.0.0.0	NA
avn	Bacteria	0057	NA	NA	NA	0.1.10.0.0.0.0.0.0.0.0.1.0.0.0	203	NA	NA	0.1.10.0.0.0.0.0.0.0.0.1.0.0.0	0.1.10.0.0.0.0.0.0.0.0.1.0.0.0	189.0	NA	0.1.10.0.0.0.0.0.0.0.0.1.0.0.0	0.1.10.0.0.0.0.0.0.0.0.1.0.0.0	44.0	NA	NA	0.1.20.0.0.0.1.0.0	0.1.20.0.0.0.0.1.0	NA	NA	NA	NA	NA	NA	NA	NA	NA	NA	NA	0.1.10.0.0.0.0.0.0.0.0.1.0.0.0	0.1.10.0.0.0.0.0.0.0.0.1.0.0.0	NA	NA	0.1.25.2.1.1.0.2.0.0.1.1	0.1.25.2.1.1.0.2.0.0.1.1	0.1.25.2.1.1.0.2.0.0.1.1	0.1.25.2.1.1.0.2.0.0.1.1	NA	NA	NA	NA	NA	0.0.3.0.0.1.0.0.0.2.1.0.0	0.0.3.0.0.1.0.0.0.2.1.0.0	0.1.10.0.0.0.1.0.0.0.0.0.1.0.0.0	0.1.10.0.0.0.1.0.0.0.0.0.1.0.0.0	NA
avr	Bacteria	0092	NA	NA	NA	0.1.10.0.0.0.0.0	203	0.0.3.0.0.1.0.0.0.2.0.1.0.0	NA	0.1.10.0.0.0.0.0	0.1.10.0.0.0.0.0	189.0	NA	0.1.10.0.0.0.0.0	0.1.10.0.0.0.0.0	NA	217	NA	NA	0.1.10.0.0.0.0.0	NA	NA	NA	NA	NA	NA	NA	0.1.10.0.0.0.0.0	0.1.10.0.0.0.0.0	NA	NA	0.1.10.0.0.0.0.0	0.1.10.0.0.0.0.0	NA	NA	0.1.10.0.0.0.0.0	0.1.10.0.0.0.0.0	0.1.10.0.0.0.0.0	0.1.10.0.0.0.0.0	NA	NA	NA	NA	NA	0.1.10.0.0.0.0.0	0.1.10.0.0.0.0.0	0.1.10.0.0.0.0.0	0.1.10.0.0.0.0.0	NA
awa	Bacteria	0192	NA	NA	NA	NA	NA	NA	NA	0.1.20.0.0.0.0.0.0	0.1.20.0.0.0.0.0.0	NA	189.1	0.1.20.0.0.0.0.0.0	0.1.20.0.0.0.0.0.0	44.0	NA	NA	NA	0.1.20.0.0.0.0.1.0	NA	NA	NA	NA	NA	NA	NA	0.1.20.0.0.0.0.0.0	0.1.20.0.0.0.0.0.0	NA	NA	0.1.20.0.0.0.0.0.0	0.1.20.0.0.0.0.0.0	NA	NA	0.1.25.2.1.1.0.2.0.0.4.0.0.0.1.1	0.1.25.2.1.1.0.2.0.0.4.0.0.0.1.1	0.1.25.2.1.1.0.2.0.0.4.0.0.0.1.1	0.1.25.2.1.1.0.2.0.0.4.0.0.0.1.1	NA	NA	NA	NA	NA	0.0.3.0.0.1.0.0.0.2.1.0.0	0.0.3.0.0.1.0.0.0.2.1.0.0	0.0.3.0.1.0.0.0.0.0.0.1.1.1	0.0.3.0.1.0.0.0.0.0.0.1.1.1	NA
awd	Bacteria	0193	NA	NA	NA	0.1.10.0.0.0.0.0.0.0	203	0.0.3.0.0.1.0.0.0.2.0.1.0.0	NA	0.1.10.0.0.0.0.0.0.0	0.1.10.0.0.0.0.0.0.0	189.0	NA	0.1.10.0.0.0.0.0.0.0	0.1.10.0.0.0.0.0.0.0	NA	NA	NA	NA	0.1.10.0.0.0.0.0.0.0	NA	NA	NA	NA	NA	NA	NA	0.1.10.0.0.0.0.0.0.0	0.1.10.0.0.0.0.0.0.0	NA	NA	0.1.10.0.0.0.0.0.0.0	0.1.10.0.0.0.0.0.0.0	NA	NA	0.1.10.0.0.0.0.0.0.0	0.1.10.0.0.0.0.0.0.0	0.1.10.0.0.0.0.0.0.0	0.1.10.0.0.0.0.0.0.0	NA	NA	NA	NA	NA	0.1.10.0.0.0.0.0.0.0	0.1.10.0.0.0.0.0.0.0	0.1.10.0.0.0.0.0.0.0	0.1.10.0.0.0.0.0.0.0	NA
awo	Bacteria	0194	0.1.6.1.1.1.0	NA	NA	NA	NA	NA	NA	0.1.6.1.1.1.0	0.1.6.1.1.1.0	NA	NA	0.1.6.1.1.1.0	0.1.6.1.1.1.0	NA	217	NA	NA	0.1.20.0.0.0.0.1.0	NA	NA	NA	NA	NA	NA	NA	0.1.6.1.1.1.0	0.1.6.1.1.1.0	NA	NA	0.1.6.1.1.1.0	0.1.6.1.1.1.0	NA	NA	0.1.25.2.1.1.0.2.0.0.2.1.0	0.1.25.2.1.1.0.2.0.0.2.1.0	0.1.25.2.1.1.0.2.0.0.2.1.0	0.1.25.2.1.1.0.2.0.0.2.1.0	NA	NA	NA	NA	NA	0.0.3.0.0.1.0.0.0.2.1.0.0.0	0.0.3.0.0.1.0.0.0.2.1.0.0.0	0.1.10.0.0.0.1.0.0.0.0.0.1.0.0.0	0.1.10.0.0.0.1.0.0.0.0.0.1.0.0.0	NA
axl	Bacteria	0195	NA	NA	NA	NA	NA	NA	NA	NA	NA	NA	NA	0.1.19.2.0.0.0.0.1	0.1.19.2.0.0.0.0.1	NA	217	NA	NA	NA	NA	NA	NA	NA	NA	NA	NA	0.1.19.2.0.0.0.0.1	0.1.19.2.0.0.0.0.1	NA	NA	0.1.19.2.0.0.0.0.1	0.1.19.2.0.0.0.0.1	NA	NA	NA	NA	0.1.19.2.0.0.0.0.1	0.1.19.2.0.0.0.0.1	NA	NA	NA	NA	NA	0.0.3.1.0.0.0	0.0.3.1.0.0.0	0.0.3.0.1.0.0.0.0.0.0.1.1.0.0.0	0.0.3.0.1.0.0.0.0.0.0.1.1.0.0.0	NA
axn	Bacteria	0196	NA	NA	NA	NA	NA	NA	NA	0.1.20.0.0.0	0.1.20.0.0.0	189.0	NA	0.1.20.0.0.0	0.1.20.0.0.0	NA	NA	NA	0.1.20.0.0.0	0.1.20.0.0.0	NA	NA	0.1.20.0.0.0	NA	0.1.20.0.0.0	NA	NA	0.1.20.0.0.0	0.1.20.0.0.0	NA	NA	0.1.20.0.0.0	0.1.20.0.0.0	NA	NA	0.1.25.2.1.1.0.2.0.0.4.0.0.0.1.1	0.1.25.2.1.1.0.2.0.0.4.0.0.0.1.1	0.1.25.2.1.1.0.2.0.0.4.0.0.0.1.1	0.1.25.2.1.1.0.2.0.0.4.0.0.0.1.1	NA	NA	NA	NA	NA	0.0.3.0.0.1.0.0.0.2.1.0.0	0.0.3.0.0.1.0.0.0.2.1.0.0	0.1.10.0.0.0.1.0.0.0.0.0.1.0.0.0	0.1.10.0.0.0.1.0.0.0.0.0.1.0.0.0	NA
axo	Bacteria	0197	NA	NA	NA	NA	NA	NA	NA	0.1.20.0.0.0	0.1.20.0.0.0	189.0	NA	0.1.20.0.0.0	0.1.20.0.0.0	NA	NA	NA	0.1.20.0.0.0	0.1.20.0.0.0	NA	NA	0.1.20.0.0.0	NA	0.1.20.0.0.0	NA	NA	0.1.20.0.0.0	0.1.20.0.0.0	NA	NA	0.1.20.0.0.0	0.1.20.0.0.0	NA	NA	0.1.25.2.1.1.0.2.0.0.4.0.0.0.1.1	0.1.25.2.1.1.0.2.0.0.4.0.0.0.1.1	0.1.25.2.1.1.0.2.0.0.4.0.0.0.1.1	0.1.25.2.1.1.0.2.0.0.4.0.0.0.1.1	NA	NA	NA	NA	NA	0.0.3.0.0.1.0.0.0.2.1.0.0	0.0.3.0.0.1.0.0.0.2.1.0.0	0.1.10.0.0.0.1.0.0.0.0.0.1.0.0.0	0.1.10.0.0.0.1.0.0.0.0.0.1.0.0.0	NA
axs	Bacteria	0198	NA	NA	NA	NA	NA	NA	NA	0.1.20.0.0.0	0.1.20.0.0.0	189.0	NA	0.1.20.0.0.0	0.1.20.0.0.0	NA	NA	NA	0.1.20.0.0.0	0.1.20.0.0.0	NA	NA	0.1.20.0.0.0	NA	0.1.20.0.0.0	NA	NA	0.1.20.0.0.0	0.1.20.0.0.0	NA	NA	0.1.20.0.0.0	0.1.20.0.0.0	NA	NA	0.1.25.2.1.1.0.2.0.0.4.0.0.0.1.1	0.1.25.2.1.1.0.2.0.0.4.0.0.0.1.1	0.1.25.2.1.1.0.2.0.0.4.0.0.0.1.1	0.1.25.2.1.1.0.2.0.0.4.0.0.0.1.1	NA	NA	NA	NA	NA	0.0.3.0.0.1.0.0.0.2.1.0.0	0.0.3.0.0.1.0.0.0.2.1.0.0	0.1.10.0.0.0.1.0.0.0.0.0.1.0.0.0	0.1.10.0.0.0.1.0.0.0.0.0.1.0.0.0	NA
axy	Bacteria	0197	NA	NA	NA	NA	NA	NA	NA	0.1.20.0.0.0	0.1.20.0.0.0	189.0	NA	0.1.20.0.0.0	0.1.20.0.0.0	NA	NA	NA	0.1.20.0.0.0	0.1.20.0.0.0	NA	NA	0.1.20.0.0.0	NA	0.1.20.0.0.0	NA	NA	0.1.20.0.0.0	0.1.20.0.0.0	NA	NA	0.1.20.0.0.0	0.1.20.0.0.0	NA	NA	0.1.25.2.1.1.0.2.0.0.4.0.0.0.1.1	0.1.25.2.1.1.0.2.0.0.4.0.0.0.1.1	0.1.25.2.1.1.0.2.0.0.4.0.0.0.1.1	0.1.25.2.1.1.0.2.0.0.4.0.0.0.1.1	NA	NA	NA	NA	NA	0.0.3.0.0.1.0.0.0.2.1.0.0	0.0.3.0.0.1.0.0.0.2.1.0.0	0.1.10.0.0.0.1.0.0.0.0.0.1.0.0.0	0.1.10.0.0.0.1.0.0.0.0.0.1.0.0.0	NA
aym	Bacteria	0199	NA	NA	NA	NA	NA	NA	NA	0.0.3.0.0.1.0.0.0.3	0.0.3.0.0.1.0.0.0.3	NA	189.1	0.0.3.0.0.1.0.0.0.3	0.0.3.0.0.1.0.0.0.3	44.0	NA	NA	NA	0.0.3.0.0.1.0.0.0.3	NA	NA	NA	NA	NA	NA	NA	0.0.3.0.0.1.0.0.0.3	0.0.3.0.0.1.0.0.0.3	NA	NA	0.0.3.0.0.1.0.0.0.3	0.0.3.0.0.1.0.0.0.3	NA	NA	0.1.25.2.1.1.0.2.0.0.4.0.1.1	0.1.25.2.1.1.0.2.0.0.4.0.1.1	0.1.25.2.1.1.0.2.0.0.4.0.1.1	0.1.25.2.1.1.0.2.0.0.4.0.1.1	NA	NA	NA	NA	NA	0.0.3.0.0.1.0.0.0.3	0.0.3.0.0.1.0.0.0.3	0.1.25.2.1.1.0.2.0.0.4.0.1.1	0.1.25.2.1.1.0.2.0.0.4.0.1.1	NA
ayw	Bacteria	0200	NA	NA	NA	NA	NA	NA	NA	NA	NA	NA	NA	0.1.20.0.0.0.0.0.0.0.1	0.1.20.0.0.0.0.0.0.0.1	NA	NA	NA	NA	NA	NA	NA	NA	NA	NA	NA	NA	NA	NA	NA	NA	0.1.20.0.0.0.0.0.0.0.1	0.1.20.0.0.0.0.0.0.0.1	NA	NA	NA	NA	0.1.25.2.1.1.0.1.0.0.0.0.0.0.0	0.1.25.2.1.1.0.1.0.0.0.0.0.0.0	NA	NA	NA	NA	NA	0.0.3.1.0.0.0	0.0.3.1.0.0.0	0.0.3.0.1.0.0.0.0.0.0.1.1.0.0.0	0.0.3.0.1.0.0.0.0.0.0.1.1.0.0.0	NA
aza	Bacteria	0201	NA	NA	NA	NA	NA	NA	NA	0.1.20.0.0.0.0.1	0.1.20.0.0.0.0.1	189	189	0.1.20.0.0.0.0.1	0.1.20.0.0.0.0.1	44.0	NA	NA	NA	0.1.20.0.0.0.0.1	NA	NA	0.1.20.0.0.0.0.1	NA	0.1.20.0.0.0.0.1	NA	NA	NA	NA	NA	NA	0.1.20.0.0.0.0.1	0.1.20.0.0.0.0.1	NA	NA	0.0.3.0.0.0.0.2.1.0.3.0.0	0.0.3.0.0.0.0.2.1.0.3.0.0	0.0.3.0.0.0.0.2.1.0.3.0.0	0.0.3.0.0.0.0.2.1.0.3.0.0	NA	NA	NA	NA	NA	0.0.3.0.0.1.0.0.0.2.1.0.0.0	0.0.3.0.0.1.0.0.0.2.1.0.0.0	0.1.10.0.0.0.1.0.0.0.0.0.1.0.0.0	0.1.10.0.0.0.1.0.0.0.0.0.1.0.0.0	NA
azc	Bacteria	0202	NA	NA	NA	0.1.10.0.0.0.0.0.0.0.0.1.0.0	203	NA	NA	0.1.10.0.0.0.0.0.0.0.0.1.0.0	0.1.10.0.0.0.0.0.0.0.0.1.0.0	NA	NA	0.1.10.0.0.0.0.0.0.0.0.1.0.0	0.1.10.0.0.0.0.0.0.0.0.1.0.0	44.0	NA	NA	NA	0.1.20.0.0.0.0.1.0	NA	NA	NA	NA	NA	NA	NA	0.1.10.0.0.0.0.0.0.0.0.1.0.0	0.1.10.0.0.0.0.0.0.0.0.1.0.0	NA	NA	0.1.10.0.0.0.0.0.0.0.0.1.0.0	0.1.10.0.0.0.0.0.0.0.0.1.0.0	NA	NA	0.1.25.2.1.1.0.2.0.0.2.2	0.1.25.2.1.1.0.2.0.0.2.2	0.1.25.2.1.1.0.2.0.0.2.2	0.1.25.2.1.1.0.2.0.0.2.2	NA	NA	NA	NA	NA	0.0.3.0.0.1.0.0.0.2.1.0.0	0.0.3.0.0.1.0.0.0.2.1.0.0	0.1.10.0.0.0.1.0.0.0.0.0.1.0.0.0	0.1.10.0.0.0.1.0.0.0.0.0.1.0.0.0	NA
azi	Bacteria	0203	NA	NA	NA	NA	NA	NA	NA	0.1.20.0.0.0.0	0.1.20.0.0.0.0	189	189	0.1.20.0.0.0.0	0.1.20.0.0.0.0	NA	NA	NA	NA	0.1.20.0.0.0.0	NA	NA	0.1.20.0.0.0.0	NA	0.1.20.0.0.0.0	NA	NA	0.1.20.0.0.0.0	0.1.20.0.0.0.0	NA	NA	0.1.20.0.0.0.0	0.1.20.0.0.0.0	NA	NA	0.0.3.0.0.0.0.2.1.0.3.0	0.0.3.0.0.0.0.2.1.0.3.0	0.0.3.0.0.0.0.2.1.0.3.0	0.0.3.0.0.0.0.2.1.0.3.0	NA	NA	NA	NA	NA	0.0.3.0.0.1.0.0.0.2.1.0.0.0	0.0.3.0.0.1.0.0.0.2.1.0.0.0	0.1.10.0.0.0.1.0.0.0.0.0.1.0.0.0	0.1.10.0.0.0.1.0.0.0.0.0.1.0.0.0	NA
azl	Bacteria	0204	NA	NA	NA	0.1.25.0.0.0	203	0.0.3.0.0.1.0.0.0.2.0.1.0.0	NA	0.1.25.0.0.0	0.1.25.0.0.0	NA	NA	0.1.25.0.0.0	0.1.25.0.0.0	44.0	NA	NA	0.1.25.0.0.0	0.1.20.0.0.0.0.1.0	NA	NA	NA	NA	NA	NA	NA	0.1.25.0.0.0	0.1.25.0.0.0	NA	NA	0.1.25.0.0.0	0.1.25.0.0.0	NA	NA	0.1.25.0.0.0	0.1.25.0.0.0	0.1.25.0.0.0	0.1.25.0.0.0	NA	NA	NA	NA	NA	0.0.3.0.0.1.0.0.0.2.1.0.0	0.0.3.0.0.1.0.0.0.2.1.0.0	0.1.10.0.0.0.1.0.0.0.0.0.1.0.0.0	0.1.10.0.0.0.1.0.0.0.0.0.1.0.0.0	NA
azo	Bacteria	0205	NA	NA	NA	NA	NA	0.0.3.0.0.1.0.0.0.4	NA	0.0.3.0.0.1.0.0.0.4	0.0.3.0.0.1.0.0.0.4	189	189	0.0.3.0.0.1.0.0.0.4	0.0.3.0.0.1.0.0.0.4	44.0	NA	NA	0.1.20.0.0.0.1.0.0	0.0.3.0.0.1.0.0.0.4	NA	NA	0.0.3.0.0.1.0.0.0.4	NA	0.0.3.0.0.1.0.0.0.4	NA	NA	NA	NA	0.0.3.0.0.1.0.0.0.4	NA	0.0.3.0.0.1.0.0.0.4	0.0.3.0.0.1.0.0.0.4	NA	NA	0.1.25.1.0.0.0	0.1.25.1.0.0.0	0.1.25.1.0.0.0	0.1.25.1.0.0.0	NA	NA	NA	0.1.25.1.0.0.0	0.1.25.1.0.0.0	0.0.3.0.0.1.0.0.0.2.1.0.0	0.0.3.0.0.1.0.0.0.2.1.0.0	0.1.10.0.0.0.1.0.0.0.0.0.1.0.0.0	0.1.10.0.0.0.1.0.0.0.0.0.1.0.0.0	NA
baa	Bacteria	0206	NA	NA	NA	0.1.25.0.4.1.0.2.0	203	NA	NA	0.1.25.0.4.1.0.2.0	0.1.25.0.4.1.0.2.0	NA	NA	0.1.25.0.4.1.0.2.0	0.1.25.0.4.1.0.2.0	44.0	NA	NA	0.1.25.0.4.1.0.2.0	0.1.25.0.4.1.0.2.0	NA	NA	NA	NA	NA	NA	NA	0.1.25.0.4.1.0.2.0	0.1.25.0.4.1.0.2.0	NA	NA	0.1.25.0.4.1.0.2.0	0.1.25.0.4.1.0.2.0	NA	NA	0.1.25.2.1.1.0.2.0.1	0.1.25.2.1.1.0.2.0.1	0.1.25.2.1.1.0.2.0.1	0.1.25.2.1.1.0.2.0.1	NA	NA	NA	0.1.25.2.1.1.0.2.0.1	0.1.25.2.1.1.0.2.0.1	0.0.3.0.0.1.0.0.0.2.1.0.0.0	0.0.3.0.0.1.0.0.0.2.1.0.0.0	0.1.10.0.0.0.1.0.0.0.0.0.1.0.0.0	0.1.10.0.0.0.1.0.0.0.0.0.1.0.0.0	NA
bab	Bacteria	0207	NA	NA	NA	NA	NA	NA	NA	NA	NA	189.0	NA	0.1.20.0.0.0.0.0.0.0.1	0.1.20.0.0.0.0.0.0.0.1	NA	NA	NA	NA	NA	NA	NA	NA	NA	NA	NA	NA	NA	NA	NA	NA	0.1.20.0.0.0.0.0.0.0.1	0.1.20.0.0.0.0.0.0.0.1	NA	NA	NA	NA	0.1.25.2.1.1.0.2.0.0.4.1.0.0.0.0	0.1.25.2.1.1.0.2.0.0.4.1.0.0.0.0	NA	NA	NA	NA	NA	0.0.3.1.0.0.0	0.0.3.1.0.0.0	0.0.3.0.1.0.0.0.0.0.0.1.1.0.0.0	0.0.3.0.1.0.0.0.0.0.0.1.1.0.0.0	NA
babb	Bacteria	0208	NA	NA	NA	0.1.25.0.4.1.0.2.0	203	NA	NA	0.1.25.0.4.1.0.2.0	0.1.25.0.4.1.0.2.0	NA	NA	0.1.25.0.4.1.0.2.0	0.1.25.0.4.1.0.2.0	44.0	NA	NA	0.1.25.0.4.1.0.2.0	0.1.25.0.4.1.0.2.0	NA	NA	NA	NA	NA	NA	NA	0.1.25.0.4.1.0.2.0	0.1.25.0.4.1.0.2.0	NA	NA	0.1.25.0.4.1.0.2.0	0.1.25.0.4.1.0.2.0	NA	NA	0.1.25.2.1.1.0.2.0.0.2	0.1.25.2.1.1.0.2.0.0.2	0.1.25.2.1.1.0.2.0.0.2	0.1.25.2.1.1.0.2.0.0.2	NA	NA	NA	NA	NA	0.0.3.0.0.1.0.0.0.2.1.0.0.0	0.0.3.0.0.1.0.0.0.2.1.0.0.0	0.1.10.0.0.0.1.0.0.0.0.0.1.0.0.0	0.1.10.0.0.0.1.0.0.0.0.0.1.0.0.0	NA
babc	Bacteria	0208	NA	NA	NA	0.1.25.0.4.1.0.2.0	203	NA	NA	0.1.25.0.4.1.0.2.0	0.1.25.0.4.1.0.2.0	NA	NA	0.1.25.0.4.1.0.2.0	0.1.25.0.4.1.0.2.0	44.0	NA	NA	0.1.25.0.4.1.0.2.0	0.1.25.0.4.1.0.2.0	NA	NA	NA	NA	NA	NA	NA	0.1.25.0.4.1.0.2.0	0.1.25.0.4.1.0.2.0	NA	NA	0.1.25.0.4.1.0.2.0	0.1.25.0.4.1.0.2.0	NA	NA	0.1.25.2.1.1.0.2.0.0.2	0.1.25.2.1.1.0.2.0.0.2	0.1.25.2.1.1.0.2.0.0.2	0.1.25.2.1.1.0.2.0.0.2	NA	NA	NA	NA	NA	0.0.3.0.0.1.0.0.0.2.1.0.0.0	0.0.3.0.0.1.0.0.0.2.1.0.0.0	0.1.10.0.0.0.1.0.0.0.0.0.1.0.0.0	0.1.10.0.0.0.1.0.0.0.0.0.1.0.0.0	NA
babo	Bacteria	0208	NA	NA	NA	0.1.25.0.4.1.0.2.0	203	NA	NA	0.1.25.0.4.1.0.2.0	0.1.25.0.4.1.0.2.0	NA	NA	0.1.25.0.4.1.0.2.0	0.1.25.0.4.1.0.2.0	44.0	NA	NA	0.1.25.0.4.1.0.2.0	0.1.25.0.4.1.0.2.0	NA	NA	NA	NA	NA	NA	NA	0.1.25.0.4.1.0.2.0	0.1.25.0.4.1.0.2.0	NA	NA	0.1.25.0.4.1.0.2.0	0.1.25.0.4.1.0.2.0	NA	NA	0.1.25.2.1.1.0.2.0.0.2	0.1.25.2.1.1.0.2.0.0.2	0.1.25.2.1.1.0.2.0.0.2	0.1.25.2.1.1.0.2.0.0.2	NA	NA	NA	NA	NA	0.0.3.0.0.1.0.0.0.2.1.0.0.0	0.0.3.0.0.1.0.0.0.2.1.0.0.0	0.1.10.0.0.0.1.0.0.0.0.0.1.0.0.0	0.1.10.0.0.0.1.0.0.0.0.0.1.0.0.0	NA
babr	Bacteria	0208	NA	NA	NA	0.1.25.0.4.1.0.2.0	203	NA	NA	0.1.25.0.4.1.0.2.0	0.1.25.0.4.1.0.2.0	NA	NA	0.1.25.0.4.1.0.2.0	0.1.25.0.4.1.0.2.0	44.0	NA	NA	0.1.25.0.4.1.0.2.0	0.1.25.0.4.1.0.2.0	NA	NA	NA	NA	NA	NA	NA	0.1.25.0.4.1.0.2.0	0.1.25.0.4.1.0.2.0	NA	NA	0.1.25.0.4.1.0.2.0	0.1.25.0.4.1.0.2.0	NA	NA	0.1.25.2.1.1.0.2.0.0.2	0.1.25.2.1.1.0.2.0.0.2	0.1.25.2.1.1.0.2.0.0.2	0.1.25.2.1.1.0.2.0.0.2	NA	NA	NA	NA	NA	0.0.3.0.0.1.0.0.0.2.1.0.0.0	0.0.3.0.0.1.0.0.0.2.1.0.0.0	0.1.10.0.0.0.1.0.0.0.0.0.1.0.0.0	0.1.10.0.0.0.1.0.0.0.0.0.1.0.0.0	NA
babs	Bacteria	0208	NA	NA	NA	0.1.25.0.4.1.0.2.0	203	NA	NA	0.1.25.0.4.1.0.2.0	0.1.25.0.4.1.0.2.0	NA	NA	0.1.25.0.4.1.0.2.0	0.1.25.0.4.1.0.2.0	44.0	NA	NA	0.1.25.0.4.1.0.2.0	0.1.25.0.4.1.0.2.0	NA	NA	NA	NA	NA	NA	NA	0.1.25.0.4.1.0.2.0	0.1.25.0.4.1.0.2.0	NA	NA	0.1.25.0.4.1.0.2.0	0.1.25.0.4.1.0.2.0	NA	NA	0.1.25.2.1.1.0.2.0.0.2	0.1.25.2.1.1.0.2.0.0.2	0.1.25.2.1.1.0.2.0.0.2	0.1.25.2.1.1.0.2.0.0.2	NA	NA	NA	NA	NA	0.0.3.0.0.1.0.0.0.2.1.0.0.0	0.0.3.0.0.1.0.0.0.2.1.0.0.0	0.1.10.0.0.0.1.0.0.0.0.0.1.0.0.0	0.1.10.0.0.0.1.0.0.0.0.0.1.0.0.0	NA
babt	Bacteria	0208	NA	NA	NA	0.1.25.0.4.1.0.2.0	203	NA	NA	0.1.25.0.4.1.0.2.0	0.1.25.0.4.1.0.2.0	NA	NA	0.1.25.0.4.1.0.2.0	0.1.25.0.4.1.0.2.0	44.0	NA	NA	0.1.25.0.4.1.0.2.0	0.1.25.0.4.1.0.2.0	NA	NA	NA	NA	NA	NA	NA	0.1.25.0.4.1.0.2.0	0.1.25.0.4.1.0.2.0	NA	NA	0.1.25.0.4.1.0.2.0	0.1.25.0.4.1.0.2.0	NA	NA	0.1.25.2.1.1.0.2.0.0.2	0.1.25.2.1.1.0.2.0.0.2	0.1.25.2.1.1.0.2.0.0.2	0.1.25.2.1.1.0.2.0.0.2	NA	NA	NA	NA	NA	0.0.3.0.0.1.0.0.0.2.1.0.0.0	0.0.3.0.0.1.0.0.0.2.1.0.0.0	0.1.10.0.0.0.1.0.0.0.0.0.1.0.0.0	0.1.10.0.0.0.1.0.0.0.0.0.1.0.0.0	NA
babu	Bacteria	0208	NA	NA	NA	0.1.25.0.4.1.0.2.0	203	NA	NA	0.1.25.0.4.1.0.2.0	0.1.25.0.4.1.0.2.0	NA	NA	0.1.25.0.4.1.0.2.0	0.1.25.0.4.1.0.2.0	44.0	NA	NA	0.1.25.0.4.1.0.2.0	0.1.25.0.4.1.0.2.0	NA	NA	NA	NA	NA	NA	NA	0.1.25.0.4.1.0.2.0	0.1.25.0.4.1.0.2.0	NA	NA	0.1.25.0.4.1.0.2.0	0.1.25.0.4.1.0.2.0	NA	NA	0.1.25.2.1.1.0.2.0.0.2	0.1.25.2.1.1.0.2.0.0.2	0.1.25.2.1.1.0.2.0.0.2	0.1.25.2.1.1.0.2.0.0.2	NA	NA	NA	NA	NA	0.0.3.0.0.1.0.0.0.2.1.0.0.0	0.0.3.0.0.1.0.0.0.2.1.0.0.0	0.1.10.0.0.0.1.0.0.0.0.0.1.0.0.0	0.1.10.0.0.0.1.0.0.0.0.0.1.0.0.0	NA
bac	Bacteria	0209	NA	NA	NA	NA	NA	NA	NA	0.1.20.0.0	0.1.20.0.0	189.0	NA	0.1.20.0.0	0.1.20.0.0	44.0	217	NA	0.1.20.0.0	0.1.20.0.0	NA	NA	0.1.20.0.0	NA	0.1.20.0.0	NA	NA	0.1.20.0.0	0.1.20.0.0	NA	NA	0.1.20.0.0	0.1.20.0.0	NA	NA	0.1.25.2.1.1.0.2.2.1	0.1.25.2.1.1.0.2.2.1	0.1.25.2.1.1.0.2.2.1	0.1.25.2.1.1.0.2.2.1	NA	NA	NA	0.1.25.2.1.1.0.2.2.1	0.1.25.2.1.1.0.2.2.1	0.0.3.0.0.1.0.0.0.2.1.0.0	0.0.3.0.0.1.0.0.0.2.1.0.0	0.1.10.0.0.0.1.0.0.0.0.0.1.0.0.0	0.1.10.0.0.0.1.0.0.0.0.0.1.0.0.0	NA
bacb	Bacteria	0210	NA	NA	NA	NA	NA	NA	NA	0.1.19.2.0.0.0.0	0.1.19.2.0.0.0.0	NA	NA	0.1.19.2.0.0.0.0	0.1.19.2.0.0.0.0	44.0	NA	NA	NA	0.1.19.2.0.0.0.0	NA	NA	NA	0.1.19.2.0.0.0.0	NA	0.1.19.2.0.0.0.0	NA	0.1.19.2.0.0.0.0	0.1.19.2.0.0.0.0	NA	NA	0.1.19.2.0.0.0.0	0.1.19.2.0.0.0.0	NA	NA	0.1.19.2.0.0.0.0	0.1.19.2.0.0.0.0	0.1.19.2.0.0.0.0	0.1.19.2.0.0.0.0	NA	NA	NA	NA	NA	0.1.19.2.0.0.0.0	0.1.19.2.0.0.0.0	0.1.19.2.0.0.0.0	0.1.19.2.0.0.0.0	NA
bacc	Bacteria	0211	NA	NA	NA	NA	NA	NA	NA	NA	NA	NA	NA	0.1.20.0.0.0.0.0.0.0.1	0.1.20.0.0.0.0.0.0.0.1	NA	NA	NA	NA	0.1.20.0.0.0.0.1.0	NA	NA	NA	NA	NA	NA	NA	NA	NA	NA	NA	0.1.20.0.0.0.0.0.0.0.1	0.1.20.0.0.0.0.0.0.0.1	NA	NA	NA	NA	0.0.3.0.0.0.0.2.1.0.2	0.0.3.0.0.0.0.2.1.0.2	NA	NA	NA	NA	NA	0.1.19.2.0.0.0.2.0.0.0	0.1.19.2.0.0.0.2.0.0.0	0.0.3.0.1.0.0.0.0.0.0.1.1.0.0.0	0.0.3.0.1.0.0.0.0.0.0.1.1.0.0.0	NA
baci	Bacteria	0212	NA	NA	NA	NA	NA	NA	NA	0.1.19.2.0.0.0	0.1.19.2.0.0.0	NA	NA	0.1.19.2.0.0.0	0.1.19.2.0.0.0	44.0	217	NA	NA	0.1.19.2.0.0.0	NA	NA	NA	0.1.19.2.0.0.0	NA	0.1.19.2.0.0.0	NA	0.1.19.2.0.0.0	0.1.19.2.0.0.0	NA	NA	0.1.19.2.0.0.0	0.1.19.2.0.0.0	NA	NA	0.1.19.2.0.0.0	0.1.19.2.0.0.0	0.1.19.2.0.0.0	0.1.19.2.0.0.0	NA	NA	NA	NA	NA	0.1.19.2.0.0.0	0.1.19.2.0.0.0	0.1.19.2.0.0.0	0.1.19.2.0.0.0	NA
bacl	Bacteria	0213	NA	NA	NA	NA	NA	NA	NA	0.1.19.2.0.0.0.0	0.1.19.2.0.0.0.0	NA	NA	0.1.19.2.0.0.0.0	0.1.19.2.0.0.0.0	44.0	NA	NA	NA	0.1.19.2.0.0.0.0	NA	NA	NA	0.1.19.2.0.0.0.0	NA	0.1.19.2.0.0.0.0	NA	0.1.19.2.0.0.0.0	0.1.19.2.0.0.0.0	NA	NA	0.1.19.2.0.0.0.0	0.1.19.2.0.0.0.0	NA	NA	0.1.19.2.0.0.0.0	0.1.19.2.0.0.0.0	0.1.19.2.0.0.0.0	0.1.19.2.0.0.0.0	NA	NA	NA	NA	NA	0.1.19.2.0.0.0.0	0.1.19.2.0.0.0.0	0.1.19.2.0.0.0.0	0.1.19.2.0.0.0.0	NA
baco	Bacteria	0214	NA	NA	NA	NA	NA	NA	NA	0.0.3.0.0.0.0.6.0.0	0.0.3.0.0.0.0.6.0.0	NA	NA	0.0.3.0.0.0.0.6.0.0	0.0.3.0.0.0.0.6.0.0	NA	NA	NA	NA	NA	NA	NA	NA	0.0.3.0.0.0.0.6.0.0	NA	0.0.3.0.0.0.0.6.0.0	NA	0.0.3.0.0.0.0.6.0.0	0.0.3.0.0.0.0.6.0.0	NA	NA	0.0.3.0.0.0.0.6.0.0	0.0.3.0.0.0.0.6.0.0	NA	NA	0.1.19.2.0.0.0.0.2	0.1.19.2.0.0.0.0.2	0.1.19.2.0.0.0.0.2	0.1.19.2.0.0.0.0.2	NA	NA	NA	NA	NA	0.0.3.0.0.1.0.0.0.2.1.0.0.0.1	0.0.3.0.0.1.0.0.0.2.1.0.0.0.1	0.1.19.2.0.0.0.0.2	0.1.19.2.0.0.0.0.2	NA
bacp	Bacteria	0210	NA	NA	NA	NA	NA	NA	NA	0.1.19.2.0.0.0.0	0.1.19.2.0.0.0.0	NA	NA	0.1.19.2.0.0.0.0	0.1.19.2.0.0.0.0	44.0	NA	NA	NA	0.1.19.2.0.0.0.0	NA	NA	NA	0.1.19.2.0.0.0.0	NA	0.1.19.2.0.0.0.0	NA	0.1.19.2.0.0.0.0	0.1.19.2.0.0.0.0	NA	NA	0.1.19.2.0.0.0.0	0.1.19.2.0.0.0.0	NA	NA	0.1.19.2.0.0.0.0	0.1.19.2.0.0.0.0	0.1.19.2.0.0.0.0	0.1.19.2.0.0.0.0	NA	NA	NA	NA	NA	0.1.19.2.0.0.0.0	0.1.19.2.0.0.0.0	0.1.19.2.0.0.0.0	0.1.19.2.0.0.0.0	NA
bact	Bacteria	0215	NA	NA	NA	NA	NA	NA	NA	NA	NA	NA	NA	0.1.20.0.0.0.0.0.0.2	0.1.20.0.0.0.0.0.0.2	NA	NA	NA	NA	NA	NA	NA	NA	NA	NA	NA	NA	0.1.20.0.0.0.0.0.0.2	0.1.20.0.0.0.0.0.0.2	NA	NA	0.1.20.0.0.0.0.0.0.2	0.1.20.0.0.0.0.0.0.2	NA	NA	NA	NA	0.1.10.0.0.0.0.0.0.0.2.0	0.1.10.0.0.0.0.0.0.0.2.0	NA	NA	NA	NA	NA	0.0.3.1.0.0.0	0.0.3.1.0.0.0	0.0.3.0.1.0.0.0.0.0.0.1.1.0.0.0	0.0.3.0.1.0.0.0.0.0.0.1.1.0.0.0	NA
bacu	Animals	0216	0.0.3.0	0.0.3.0	0.0.3.0	NA	NA	0.0.3.0	0.0.3.0	0.0.3.0	0.0.3.0	NA	NA	0.0.3.0	0.0.3.0	NA	NA	0.0.3.0	NA	0.0.3.0	191	NA	0.0.3.0	0.0.3.0	0.0.3.0	0.0.3.0	216	0.0.3.0	0.0.3.0	0.0.3.0	0.0.3.0	0.0.3.0	0.0.3.0	0.0.3.0	0.0.3.0	0.0.3.0	0.0.3.0	0.0.3.0	0.0.3.0	0.0.3.0	0.0.3.0	0.0.3.0	0.0.3.0	0.0.3.0	0.0.3.0	0.0.3.0	0.0.3.0	0.0.3.0	0.0.3.0
bacw	Bacteria	0217	NA	NA	NA	NA	NA	NA	NA	0.1.19.2.0.0.2.0	0.1.19.2.0.0.2.0	NA	NA	0.1.19.2.0.0.2.0	0.1.19.2.0.0.2.0	NA	NA	NA	NA	0.1.19.2.0.0.2.0	NA	NA	NA	0.1.19.2.0.0.2.0	NA	0.1.19.2.0.0.2.0	NA	0.1.19.2.0.0.2.0	0.1.19.2.0.0.2.0	NA	NA	0.1.19.2.0.0.2.0	0.1.19.2.0.0.2.0	NA	NA	0.1.19.2.0.0.1.0	0.1.19.2.0.0.1.0	0.1.19.2.0.0.1.0	0.1.19.2.0.0.1.0	NA	NA	NA	NA	NA	0.1.19.2.0.0.2.0	0.1.19.2.0.0.2.0	0.1.19.2.0.0.1.0	0.1.19.2.0.0.1.0	NA
bacy	Bacteria	0213	NA	NA	NA	NA	NA	NA	NA	0.1.19.2.0.0.0.0	0.1.19.2.0.0.0.0	NA	NA	0.1.19.2.0.0.0.0	0.1.19.2.0.0.0.0	44.0	NA	NA	NA	0.1.19.2.0.0.0.0	NA	NA	NA	0.1.19.2.0.0.0.0	NA	0.1.19.2.0.0.0.0	NA	0.1.19.2.0.0.0.0	0.1.19.2.0.0.0.0	NA	NA	0.1.19.2.0.0.0.0	0.1.19.2.0.0.0.0	NA	NA	0.1.19.2.0.0.0.0	0.1.19.2.0.0.0.0	0.1.19.2.0.0.0.0	0.1.19.2.0.0.0.0	NA	NA	NA	NA	NA	0.1.19.2.0.0.0.0	0.1.19.2.0.0.0.0	0.1.19.2.0.0.0.0	0.1.19.2.0.0.0.0	NA
bad	Bacteria	0218	NA	NA	NA	NA	NA	NA	NA	NA	NA	NA	NA	0.1.20.0.0.0.0.0.0.2	0.1.20.0.0.0.0.0.0.2	NA	NA	NA	NA	NA	NA	NA	NA	NA	NA	NA	NA	0.1.20.0.0.0.0.0.0.2	0.1.20.0.0.0.0.0.0.2	NA	NA	0.1.20.0.0.0.0.0.0.2	0.1.20.0.0.0.0.0.0.2	NA	NA	NA	NA	0.1.10.0.0.0.1.0.0.0.0.0.1.0.0.2.1	0.1.10.0.0.0.1.0.0.0.0.0.1.0.0.2.1	NA	NA	NA	NA	NA	0.0.3.1.0.0.0	0.0.3.1.0.0.0	0.0.3.0.1.0.0.0.0.0.0.1.1.0.0.0	0.0.3.0.1.0.0.0.0.0.0.1.1.0.0.0	NA
badl	Bacteria	0219	NA	NA	NA	NA	NA	NA	NA	NA	NA	NA	NA	0.1.20.0.0.0.0.0.0.2	0.1.20.0.0.0.0.0.0.2	NA	NA	NA	NA	NA	NA	NA	NA	NA	NA	NA	NA	0.1.20.0.0.0.0.0.0.2	0.1.20.0.0.0.0.0.0.2	NA	NA	0.1.20.0.0.0.0.0.0.2	0.1.20.0.0.0.0.0.0.2	NA	NA	NA	NA	0.1.10.0.0.0.1.0.0.0.0.0.1.0.0.2.1	0.1.10.0.0.0.1.0.0.0.0.0.1.0.0.2.1	NA	NA	NA	NA	NA	0.0.3.1.0.0.0	0.0.3.1.0.0.0	0.0.3.0.1.0.0.0.0.0.0.1.1.0.0.0	0.0.3.0.1.0.0.0.0.0.0.1.1.0.0.0	NA
bado	Bacteria	0219	NA	NA	NA	NA	NA	NA	NA	NA	NA	NA	NA	0.1.20.0.0.0.0.0.0.2	0.1.20.0.0.0.0.0.0.2	NA	NA	NA	NA	NA	NA	NA	NA	NA	NA	NA	NA	0.1.20.0.0.0.0.0.0.2	0.1.20.0.0.0.0.0.0.2	NA	NA	0.1.20.0.0.0.0.0.0.2	0.1.20.0.0.0.0.0.0.2	NA	NA	NA	NA	0.1.10.0.0.0.1.0.0.0.0.0.1.0.0.2.1	0.1.10.0.0.0.1.0.0.0.0.0.1.0.0.2.1	NA	NA	NA	NA	NA	0.0.3.1.0.0.0	0.0.3.1.0.0.0	0.0.3.0.1.0.0.0.0.0.0.1.1.0.0.0	0.0.3.0.1.0.0.0.0.0.0.1.1.0.0.0	NA
bae	Bacteria	0210	NA	NA	NA	NA	NA	NA	NA	0.1.19.2.0.0.0.0	0.1.19.2.0.0.0.0	NA	NA	0.1.19.2.0.0.0.0	0.1.19.2.0.0.0.0	44.0	NA	NA	NA	0.1.19.2.0.0.0.0	NA	NA	NA	0.1.19.2.0.0.0.0	NA	0.1.19.2.0.0.0.0	NA	0.1.19.2.0.0.0.0	0.1.19.2.0.0.0.0	NA	NA	0.1.19.2.0.0.0.0	0.1.19.2.0.0.0.0	NA	NA	0.1.19.2.0.0.0.0	0.1.19.2.0.0.0.0	0.1.19.2.0.0.0.0	0.1.19.2.0.0.0.0	NA	NA	NA	NA	NA	0.1.19.2.0.0.0.0	0.1.19.2.0.0.0.0	0.1.19.2.0.0.0.0	0.1.19.2.0.0.0.0	NA
baf	Bacteria	0220	NA	NA	NA	NA	NA	0.0.3.0.0.1.0.0.0.2.0.1.0.0	NA	0.1.20.0.0.0.0.0.0	0.1.20.0.0.0.0.0.0	NA	NA	0.1.20.0.0.0.0.0.0	0.1.20.0.0.0.0.0.0	NA	NA	NA	NA	NA	NA	NA	NA	NA	NA	NA	NA	0.1.20.0.0.0.0.0.0	0.1.20.0.0.0.0.0.0	NA	NA	0.1.20.0.0.0.0.0.0	0.1.20.0.0.0.0.0.0	NA	NA	0.0.3.0.1.0.0.0.0.0.0.2.2	0.0.3.0.1.0.0.0.0.0.0.2.2	NA	NA	NA	NA	NA	0.0.3.0.1.0.0.0.0.0.0.2.2	0.0.3.0.1.0.0.0.0.0.0.2.2	0.0.3.0.0.1.0.0.0.2.1.0.0.0.1	0.0.3.0.0.1.0.0.0.2.1.0.0.0.1	0.1.10.0.0.0.1.0.0.0.0.0.1.0.0.0.0	0.1.10.0.0.0.1.0.0.0.0.0.1.0.0.0.0	NA
bafe	Bacteria	0221	NA	NA	NA	NA	NA	0.0.3.0.0.1.0.0.0.2.0.1.0.0	NA	0.1.20.0.0.0.0.0.0	0.1.20.0.0.0.0.0.0	NA	NA	0.1.20.0.0.0.0.0.0	0.1.20.0.0.0.0.0.0	NA	NA	NA	NA	NA	NA	NA	NA	NA	NA	NA	NA	0.1.20.0.0.0.0.0.0	0.1.20.0.0.0.0.0.0	NA	NA	0.1.20.0.0.0.0.0.0	0.1.20.0.0.0.0.0.0	NA	NA	0.1.25.0.0.0.0.3.0.1.2	0.1.25.0.0.0.0.3.0.1.2	NA	NA	NA	NA	NA	NA	NA	0.0.3.0.0.1.0.0.0.2.1.0.0.0.1	0.0.3.0.0.1.0.0.0.2.1.0.0.0.1	0.1.10.0.0.0.1.0.0.0.0.0.1.0.0.0.0	0.1.10.0.0.0.1.0.0.0.0.0.1.0.0.0.0	NA
bafh	Bacteria	0222	NA	NA	NA	NA	NA	0.0.3.0.0.1.0.0.0.2.0.1.0.0	NA	0.1.20.0.0.0.0.0.0	0.1.20.0.0.0.0.0.0	NA	NA	0.1.20.0.0.0.0.0.0	0.1.20.0.0.0.0.0.0	NA	NA	NA	NA	NA	NA	NA	NA	NA	NA	NA	NA	0.1.20.0.0.0.0.0.0	0.1.20.0.0.0.0.0.0	NA	NA	0.1.20.0.0.0.0.0.0	0.1.20.0.0.0.0.0.0	NA	NA	0.1.25.0.0.0.0.3.0.1.2	0.1.25.0.0.0.0.3.0.1.2	NA	NA	NA	NA	NA	NA	NA	0.0.3.0.0.1.0.0.0.2.1.0.0.0.1	0.0.3.0.0.1.0.0.0.2.1.0.0.0.1	0.1.10.0.0.0.1.0.0.0.0.0.1.0.0.0.0	0.1.10.0.0.0.1.0.0.0.0.0.1.0.0.0.0	NA
baft	Bacteria	0223	NA	NA	NA	NA	NA	0.0.3.0.0.1.0.0.0.2.0.1.0.0	NA	0.1.20.0.0.0.0.0.0	0.1.20.0.0.0.0.0.0	NA	NA	0.1.20.0.0.0.0.0.0	0.1.20.0.0.0.0.0.0	NA	NA	NA	NA	NA	NA	NA	NA	NA	NA	NA	NA	0.1.20.0.0.0.0.0.0	0.1.20.0.0.0.0.0.0	NA	NA	0.1.20.0.0.0.0.0.0	0.1.20.0.0.0.0.0.0	NA	NA	0.1.25.0.0.0.0.3.0.1.2	0.1.25.0.0.0.0.3.0.1.2	NA	NA	NA	NA	NA	NA	NA	0.0.3.0.0.1.0.0.0.2.1.0.0.0.1	0.0.3.0.0.1.0.0.0.2.1.0.0.0.1	0.1.10.0.0.0.1.0.0.0.0.0.1.0.0.0.0	0.1.10.0.0.0.1.0.0.0.0.0.1.0.0.0.0	NA
bafz	Bacteria	0221	NA	NA	NA	NA	NA	0.0.3.0.0.1.0.0.0.2.0.1.0.0	NA	0.1.20.0.0.0.0.0.0	0.1.20.0.0.0.0.0.0	NA	NA	0.1.20.0.0.0.0.0.0	0.1.20.0.0.0.0.0.0	NA	NA	NA	NA	NA	NA	NA	NA	NA	NA	NA	NA	0.1.20.0.0.0.0.0.0	0.1.20.0.0.0.0.0.0	NA	NA	0.1.20.0.0.0.0.0.0	0.1.20.0.0.0.0.0.0	NA	NA	0.1.25.0.0.0.0.3.0.1.2	0.1.25.0.0.0.0.3.0.1.2	NA	NA	NA	NA	NA	NA	NA	0.0.3.0.0.1.0.0.0.2.1.0.0.0.1	0.0.3.0.0.1.0.0.0.2.1.0.0.0.1	0.1.10.0.0.0.1.0.0.0.0.0.1.0.0.0.0	0.1.10.0.0.0.1.0.0.0.0.0.1.0.0.0.0	NA
bag	Bacteria	0224	NA	NA	NA	NA	NA	NA	NA	0.1.19.2.0.0.0.1	0.1.19.2.0.0.0.1	NA	NA	0.1.19.2.0.0.0.1	0.1.19.2.0.0.0.1	44.0	NA	NA	NA	NA	NA	NA	NA	0.1.19.2.0.0.0.1	NA	0.1.19.2.0.0.0.1	NA	0.1.19.2.0.0.0.1	0.1.19.2.0.0.0.1	NA	NA	0.1.19.2.0.0.0.1	0.1.19.2.0.0.0.1	NA	NA	0.1.19.2.0.0.0.1	0.1.19.2.0.0.0.1	0.1.19.2.0.0.0.1	0.1.19.2.0.0.0.1	NA	NA	NA	NA	NA	0.0.3.0.0.1.0.0.0.2.1.0.0.0.1	0.0.3.0.0.1.0.0.0.2.1.0.0.0.1	0.1.19.2.0.0.0.1	0.1.19.2.0.0.0.1	NA
bah	Bacteria	0225	NA	NA	NA	NA	NA	0.0.3.0.0.1.0.0.0.2.0.1.0.0	NA	0.1.19.2.0.0	0.1.19.2.0.0	NA	NA	0.1.19.2.0.0	0.1.19.2.0.0	NA	NA	NA	NA	0.1.19.2.0.0	NA	NA	NA	0.1.19.2.0.0	NA	0.1.19.2.0.0	NA	0.1.19.2.0.0	0.1.19.2.0.0	NA	NA	0.1.19.2.0.0	0.1.19.2.0.0	NA	NA	0.1.19.2.0.0	0.1.19.2.0.0	0.1.19.2.0.0	0.1.19.2.0.0	NA	NA	NA	NA	NA	0.1.19.2.0.0	0.1.19.2.0.0	0.1.19.2.0.0	0.1.19.2.0.0	NA
bai	Bacteria	0225	NA	NA	NA	NA	NA	0.0.3.0.0.1.0.0.0.2.0.1.0.0	NA	0.1.19.2.0.0	0.1.19.2.0.0	NA	NA	0.1.19.2.0.0	0.1.19.2.0.0	NA	NA	NA	NA	0.1.19.2.0.0	NA	NA	NA	0.1.19.2.0.0	NA	0.1.19.2.0.0	NA	0.1.19.2.0.0	0.1.19.2.0.0	NA	NA	0.1.19.2.0.0	0.1.19.2.0.0	NA	NA	0.1.19.2.0.0	0.1.19.2.0.0	0.1.19.2.0.0	0.1.19.2.0.0	NA	NA	NA	NA	NA	0.1.19.2.0.0	0.1.19.2.0.0	0.1.19.2.0.0	0.1.19.2.0.0	NA
baj	Bacteria	0226	NA	NA	NA	NA	NA	NA	NA	NA	NA	189.0	NA	0.1.20.0.0.0.0.0.0.0.1	0.1.20.0.0.0.0.0.0.0.1	NA	NA	NA	NA	NA	NA	NA	NA	NA	NA	NA	NA	NA	NA	NA	NA	0.1.20.0.0.0.0.0.0.0.1	0.1.20.0.0.0.0.0.0.0.1	NA	NA	NA	NA	NA	NA	NA	NA	NA	NA	NA	0.0.3.1.0.0.0	0.0.3.1.0.0.0	0.0.3.0.1.0.0.0.0.0.0.1.1.0.0.0	0.0.3.0.1.0.0.0.0.0.0.1.1.0.0.0	NA
bajc	Bacteria	0227	NA	NA	NA	NA	NA	NA	NA	NA	NA	189.0	NA	0.1.20.0.0.0.0.0.0.0.1	0.1.20.0.0.0.0.0.0.0.1	NA	NA	NA	NA	NA	NA	NA	NA	NA	NA	NA	NA	NA	NA	NA	NA	0.1.20.0.0.0.0.0.0.0.1	0.1.20.0.0.0.0.0.0.0.1	NA	NA	NA	NA	0.1.25.2.1.1.0.2.0.0.4.1.0.0.0	0.1.25.2.1.1.0.2.0.0.4.1.0.0.0	NA	NA	NA	NA	NA	0.0.3.1.0.0.0	0.0.3.1.0.0.0	0.0.3.0.1.0.0.0.0.0.0.1.1.0.0.0	0.0.3.0.1.0.0.0.0.0.0.1.1.0.0.0	NA
bak	Bacteria	0227	NA	NA	NA	NA	NA	NA	NA	NA	NA	189.0	NA	0.1.20.0.0.0.0.0.0.0.1	0.1.20.0.0.0.0.0.0.0.1	NA	NA	NA	NA	NA	NA	NA	NA	NA	NA	NA	NA	NA	NA	NA	NA	0.1.20.0.0.0.0.0.0.0.1	0.1.20.0.0.0.0.0.0.0.1	NA	NA	NA	NA	0.1.25.2.1.1.0.2.0.0.4.1.0.0.0	0.1.25.2.1.1.0.2.0.0.4.1.0.0.0	NA	NA	NA	NA	NA	0.0.3.1.0.0.0	0.0.3.1.0.0.0	0.0.3.0.1.0.0.0.0.0.0.1.1.0.0.0	0.0.3.0.1.0.0.0.0.0.0.1.1.0.0.0	NA
bal	Bacteria	0225	NA	NA	NA	NA	NA	0.0.3.0.0.1.0.0.0.2.0.1.0.0	NA	0.1.19.2.0.0	0.1.19.2.0.0	NA	NA	0.1.19.2.0.0	0.1.19.2.0.0	NA	NA	NA	NA	0.1.19.2.0.0	NA	NA	NA	0.1.19.2.0.0	NA	0.1.19.2.0.0	NA	0.1.19.2.0.0	0.1.19.2.0.0	NA	NA	0.1.19.2.0.0	0.1.19.2.0.0	NA	NA	0.1.19.2.0.0	0.1.19.2.0.0	0.1.19.2.0.0	0.1.19.2.0.0	NA	NA	NA	NA	NA	0.1.19.2.0.0	0.1.19.2.0.0	0.1.19.2.0.0	0.1.19.2.0.0	NA
balm	Bacteria	0228	NA	NA	NA	NA	NA	NA	NA	0.1.19.2.0.0.0.0	0.1.19.2.0.0.0.0	NA	NA	0.1.19.2.0.0.0.0	0.1.19.2.0.0.0.0	44.0	NA	NA	NA	0.1.19.2.0.0.0.0	NA	NA	NA	0.1.19.2.0.0.0.0	NA	0.1.19.2.0.0.0.0	NA	0.1.19.2.0.0.0.0	0.1.19.2.0.0.0.0	NA	NA	0.1.19.2.0.0.0.0	0.1.19.2.0.0.0.0	NA	NA	0.1.19.2.0.0.0.0	0.1.19.2.0.0.0.0	0.1.19.2.0.0.0.0	0.1.19.2.0.0.0.0	NA	NA	NA	NA	NA	0.1.19.2.0.0.0.0	0.1.19.2.0.0.0.0	0.1.19.2.0.0.0.0	0.1.19.2.0.0.0.0	NA
bam	Bacteria	0229	NA	NA	NA	NA	NA	NA	NA	0.1.20.0.0	0.1.20.0.0	189.0	NA	0.1.20.0.0	0.1.20.0.0	44.0	NA	NA	0.1.20.0.0	0.1.20.0.0	NA	NA	0.1.20.0.0	NA	0.1.20.0.0	NA	NA	0.1.20.0.0	0.1.20.0.0	NA	NA	0.1.20.0.0	0.1.20.0.0	NA	NA	0.1.25.2.1.1.0.2.2.1	0.1.25.2.1.1.0.2.2.1	0.1.25.2.1.1.0.2.2.1	0.1.25.2.1.1.0.2.2.1	NA	NA	NA	0.1.25.2.1.1.0.2.2.1	0.1.25.2.1.1.0.2.2.1	0.0.3.0.0.1.0.0.0.2.1.0.0	0.0.3.0.0.1.0.0.0.2.1.0.0	0.1.10.0.0.0.1.0.0.0.0.0.1.0.0.0	0.1.10.0.0.0.1.0.0.0.0.0.1.0.0.0	NA
bama	Bacteria	0230	NA	NA	NA	NA	NA	NA	NA	0.1.19.2.1.0	0.1.19.2.1.0	NA	NA	0.1.19.2.1.0	0.1.19.2.1.0	44.0	NA	NA	NA	0.1.19.2.1.0	NA	NA	NA	0.1.19.2.1.0	NA	0.1.19.2.1.0	NA	0.1.19.2.1.0	0.1.19.2.1.0	NA	NA	0.1.19.2.1.0	0.1.19.2.1.0	NA	NA	0.1.19.2.1.0	0.1.19.2.1.0	0.1.19.2.1.0	0.1.19.2.1.0	NA	NA	NA	NA	NA	0.1.19.2.1.0	0.1.19.2.1.0	0.1.19.2.1.0	0.1.19.2.1.0	NA
bamb	Bacteria	0210	NA	NA	NA	NA	NA	NA	NA	0.1.19.2.0.0.0.0	0.1.19.2.0.0.0.0	NA	NA	0.1.19.2.0.0.0.0	0.1.19.2.0.0.0.0	44.0	NA	NA	NA	0.1.19.2.0.0.0.0	NA	NA	NA	0.1.19.2.0.0.0.0	NA	0.1.19.2.0.0.0.0	NA	0.1.19.2.0.0.0.0	0.1.19.2.0.0.0.0	NA	NA	0.1.19.2.0.0.0.0	0.1.19.2.0.0.0.0	NA	NA	0.1.19.2.0.0.0.0	0.1.19.2.0.0.0.0	0.1.19.2.0.0.0.0	0.1.19.2.0.0.0.0	NA	NA	NA	NA	NA	0.1.19.2.0.0.0.0	0.1.19.2.0.0.0.0	0.1.19.2.0.0.0.0	0.1.19.2.0.0.0.0	NA
bamc	Bacteria	0210	NA	NA	NA	NA	NA	NA	NA	0.1.19.2.0.0.0.0	0.1.19.2.0.0.0.0	NA	NA	0.1.19.2.0.0.0.0	0.1.19.2.0.0.0.0	44.0	NA	NA	NA	0.1.19.2.0.0.0.0	NA	NA	NA	0.1.19.2.0.0.0.0	NA	0.1.19.2.0.0.0.0	NA	0.1.19.2.0.0.0.0	0.1.19.2.0.0.0.0	NA	NA	0.1.19.2.0.0.0.0	0.1.19.2.0.0.0.0	NA	NA	0.1.19.2.0.0.0.0	0.1.19.2.0.0.0.0	0.1.19.2.0.0.0.0	0.1.19.2.0.0.0.0	NA	NA	NA	NA	NA	0.1.19.2.0.0.0.0	0.1.19.2.0.0.0.0	0.1.19.2.0.0.0.0	0.1.19.2.0.0.0.0	NA
bamf	Bacteria	0210	NA	NA	NA	NA	NA	NA	NA	0.1.19.2.0.0.0.0	0.1.19.2.0.0.0.0	NA	NA	0.1.19.2.0.0.0.0	0.1.19.2.0.0.0.0	44.0	NA	NA	NA	0.1.19.2.0.0.0.0	NA	NA	NA	0.1.19.2.0.0.0.0	NA	0.1.19.2.0.0.0.0	NA	0.1.19.2.0.0.0.0	0.1.19.2.0.0.0.0	NA	NA	0.1.19.2.0.0.0.0	0.1.19.2.0.0.0.0	NA	NA	0.1.19.2.0.0.0.0	0.1.19.2.0.0.0.0	0.1.19.2.0.0.0.0	0.1.19.2.0.0.0.0	NA	NA	NA	NA	NA	0.1.19.2.0.0.0.0	0.1.19.2.0.0.0.0	0.1.19.2.0.0.0.0	0.1.19.2.0.0.0.0	NA
bami	Bacteria	0210	NA	NA	NA	NA	NA	NA	NA	0.1.19.2.0.0.0.0	0.1.19.2.0.0.0.0	NA	NA	0.1.19.2.0.0.0.0	0.1.19.2.0.0.0.0	44.0	NA	NA	NA	0.1.19.2.0.0.0.0	NA	NA	NA	0.1.19.2.0.0.0.0	NA	0.1.19.2.0.0.0.0	NA	0.1.19.2.0.0.0.0	0.1.19.2.0.0.0.0	NA	NA	0.1.19.2.0.0.0.0	0.1.19.2.0.0.0.0	NA	NA	0.1.19.2.0.0.0.0	0.1.19.2.0.0.0.0	0.1.19.2.0.0.0.0	0.1.19.2.0.0.0.0	NA	NA	NA	NA	NA	0.1.19.2.0.0.0.0	0.1.19.2.0.0.0.0	0.1.19.2.0.0.0.0	0.1.19.2.0.0.0.0	NA
baml	Bacteria	0210	NA	NA	NA	NA	NA	NA	NA	0.1.19.2.0.0.0.0	0.1.19.2.0.0.0.0	NA	NA	0.1.19.2.0.0.0.0	0.1.19.2.0.0.0.0	44.0	NA	NA	NA	0.1.19.2.0.0.0.0	NA	NA	NA	0.1.19.2.0.0.0.0	NA	0.1.19.2.0.0.0.0	NA	0.1.19.2.0.0.0.0	0.1.19.2.0.0.0.0	NA	NA	0.1.19.2.0.0.0.0	0.1.19.2.0.0.0.0	NA	NA	0.1.19.2.0.0.0.0	0.1.19.2.0.0.0.0	0.1.19.2.0.0.0.0	0.1.19.2.0.0.0.0	NA	NA	NA	NA	NA	0.1.19.2.0.0.0.0	0.1.19.2.0.0.0.0	0.1.19.2.0.0.0.0	0.1.19.2.0.0.0.0	NA
bamn	Bacteria	0210	NA	NA	NA	NA	NA	NA	NA	0.1.19.2.0.0.0.0	0.1.19.2.0.0.0.0	NA	NA	0.1.19.2.0.0.0.0	0.1.19.2.0.0.0.0	44.0	NA	NA	NA	0.1.19.2.0.0.0.0	NA	NA	NA	0.1.19.2.0.0.0.0	NA	0.1.19.2.0.0.0.0	NA	0.1.19.2.0.0.0.0	0.1.19.2.0.0.0.0	NA	NA	0.1.19.2.0.0.0.0	0.1.19.2.0.0.0.0	NA	NA	0.1.19.2.0.0.0.0	0.1.19.2.0.0.0.0	0.1.19.2.0.0.0.0	0.1.19.2.0.0.0.0	NA	NA	NA	NA	NA	0.1.19.2.0.0.0.0	0.1.19.2.0.0.0.0	0.1.19.2.0.0.0.0	0.1.19.2.0.0.0.0	NA
bamp	Bacteria	0231	NA	NA	NA	NA	NA	NA	NA	0.1.19.2.0.0.0.0	0.1.19.2.0.0.0.0	NA	NA	0.1.19.2.0.0.0.0	0.1.19.2.0.0.0.0	44.0	NA	NA	NA	0.1.19.2.0.0.0.0	NA	NA	NA	0.1.19.2.0.0.0.0	NA	0.1.19.2.0.0.0.0	NA	0.1.19.2.0.0.0.0	0.1.19.2.0.0.0.0	NA	NA	0.1.19.2.0.0.0.0	0.1.19.2.0.0.0.0	NA	NA	0.1.19.2.0.0.0.0	0.1.19.2.0.0.0.0	0.1.19.2.0.0.0.0	0.1.19.2.0.0.0.0	NA	NA	NA	NA	NA	0.1.19.2.0.0.0.0	0.1.19.2.0.0.0.0	0.1.19.2.0.0.0.0	0.1.19.2.0.0.0.0	NA
bamt	Bacteria	0210	NA	NA	NA	NA	NA	NA	NA	0.1.19.2.0.0.0.0	0.1.19.2.0.0.0.0	NA	NA	0.1.19.2.0.0.0.0	0.1.19.2.0.0.0.0	44.0	NA	NA	NA	0.1.19.2.0.0.0.0	NA	NA	NA	0.1.19.2.0.0.0.0	NA	0.1.19.2.0.0.0.0	NA	0.1.19.2.0.0.0.0	0.1.19.2.0.0.0.0	NA	NA	0.1.19.2.0.0.0.0	0.1.19.2.0.0.0.0	NA	NA	0.1.19.2.0.0.0.0	0.1.19.2.0.0.0.0	0.1.19.2.0.0.0.0	0.1.19.2.0.0.0.0	NA	NA	NA	NA	NA	0.1.19.2.0.0.0.0	0.1.19.2.0.0.0.0	0.1.19.2.0.0.0.0	0.1.19.2.0.0.0.0	NA
bamy	Bacteria	0210	NA	NA	NA	NA	NA	NA	NA	0.1.19.2.0.0.0.0	0.1.19.2.0.0.0.0	NA	NA	0.1.19.2.0.0.0.0	0.1.19.2.0.0.0.0	44.0	NA	NA	NA	0.1.19.2.0.0.0.0	NA	NA	NA	0.1.19.2.0.0.0.0	NA	0.1.19.2.0.0.0.0	NA	0.1.19.2.0.0.0.0	0.1.19.2.0.0.0.0	NA	NA	0.1.19.2.0.0.0.0	0.1.19.2.0.0.0.0	NA	NA	0.1.19.2.0.0.0.0	0.1.19.2.0.0.0.0	0.1.19.2.0.0.0.0	0.1.19.2.0.0.0.0	NA	NA	NA	NA	NA	0.1.19.2.0.0.0.0	0.1.19.2.0.0.0.0	0.1.19.2.0.0.0.0	0.1.19.2.0.0.0.0	NA
ban	Bacteria	0232	NA	NA	NA	NA	NA	NA	NA	0.1.19.2.0.0	0.1.19.2.0.0	NA	NA	0.1.19.2.0.0	0.1.19.2.0.0	NA	NA	NA	NA	0.1.19.2.0.0	NA	NA	NA	0.1.19.2.0.0	NA	0.1.19.2.0.0	NA	0.1.19.2.0.0	0.1.19.2.0.0	NA	NA	0.1.19.2.0.0	0.1.19.2.0.0	NA	NA	0.1.19.2.0.0	0.1.19.2.0.0	0.1.19.2.0.0	0.1.19.2.0.0	NA	NA	NA	NA	NA	0.1.19.2.0.0	0.1.19.2.0.0	0.1.19.2.0.0	0.1.19.2.0.0	NA
banc	Bacteria	0233	NA	NA	NA	NA	NA	NA	NA	0.1.20.0.0.0.0.0.0.0.0	0.1.20.0.0.0.0.0.0.0.0	NA	NA	0.1.20.0.0.0.0.0.0.0.0	0.1.20.0.0.0.0.0.0.0.0	NA	NA	NA	NA	NA	NA	NA	NA	NA	NA	NA	NA	NA	NA	NA	NA	NA	NA	NA	NA	0.0.3.0.0.0.0.3.0.0.0.1.1	0.0.3.0.0.0.0.3.0.0.0.1.1	0.0.3.0.0.0.0.3.0.0.0.1.1	0.0.3.0.0.0.0.3.0.0.0.1.1	NA	NA	NA	NA	NA	0.1.10.0.0.0.0.0.0.0.0.1.0.1.1.0	0.1.10.0.0.0.0.0.0.0.0.1.0.1.1.0	0.1.25.2.1.1.0.1.0.0.0.0.3.0	0.1.25.2.1.1.0.1.0.0.0.0.3.0	NA
bang	Bacteria	0234	NA	NA	NA	NA	NA	NA	NA	NA	NA	NA	NA	0.1.20.0.0.0.0.0.0.2	0.1.20.0.0.0.0.0.0.2	NA	NA	NA	NA	NA	NA	NA	NA	NA	NA	NA	NA	0.1.20.0.0.0.0.0.0.2	0.1.20.0.0.0.0.0.0.2	NA	NA	0.1.20.0.0.0.0.0.0.2	0.1.20.0.0.0.0.0.0.2	NA	NA	NA	NA	0.1.10.0.0.0.1.0.0.0.0.0.1.0.0.2.1	0.1.10.0.0.0.1.0.0.0.0.0.1.0.0.2.1	NA	NA	NA	NA	NA	0.0.3.1.0.0.0	0.0.3.1.0.0.0	0.0.3.0.1.0.0.0.0.0.0.1.1.0.0.0	0.0.3.0.1.0.0.0.0.0.0.1.1.0.0.0	NA
banh	Bacteria	0225	NA	NA	NA	NA	NA	0.0.3.0.0.1.0.0.0.2.0.1.0.0	NA	0.1.19.2.0.0	0.1.19.2.0.0	NA	NA	0.1.19.2.0.0	0.1.19.2.0.0	NA	NA	NA	NA	0.1.19.2.0.0	NA	NA	NA	0.1.19.2.0.0	NA	0.1.19.2.0.0	NA	0.1.19.2.0.0	0.1.19.2.0.0	NA	NA	0.1.19.2.0.0	0.1.19.2.0.0	NA	NA	0.1.19.2.0.0	0.1.19.2.0.0	0.1.19.2.0.0	0.1.19.2.0.0	NA	NA	NA	NA	NA	0.1.19.2.0.0	0.1.19.2.0.0	0.1.19.2.0.0	0.1.19.2.0.0	NA
bani	Bacteria	0235	NA	NA	NA	NA	NA	NA	NA	NA	NA	NA	NA	0.1.25.0.4.1.0.1.0	0.1.25.0.4.1.0.1.0	NA	NA	NA	NA	0.1.25.0.4.1.0.1.0	NA	NA	NA	NA	NA	NA	NA	0.1.25.0.4.1.0.1.0	0.1.25.0.4.1.0.1.0	NA	NA	0.1.25.0.4.1.0.1.0	0.1.25.0.4.1.0.1.0	NA	NA	NA	NA	0.1.25.2.1.1.0.2.0.0.2.3	0.1.25.2.1.1.0.2.0.0.2.3	NA	NA	NA	NA	NA	0.0.3.0.0.1.0.0.0.2.1.0.0.2	0.0.3.0.0.1.0.0.0.2.1.0.0.2	0.0.3.0.1.0.0.0.0.0.0.1.1.0.0.0	0.0.3.0.1.0.0.0.0.0.0.1.1.0.0.0	NA
banl	Bacteria	0235	NA	NA	NA	NA	NA	NA	NA	NA	NA	NA	NA	0.1.25.0.4.1.0.1.0	0.1.25.0.4.1.0.1.0	NA	NA	NA	NA	0.1.25.0.4.1.0.1.0	NA	NA	NA	NA	NA	NA	NA	0.1.25.0.4.1.0.1.0	0.1.25.0.4.1.0.1.0	NA	NA	0.1.25.0.4.1.0.1.0	0.1.25.0.4.1.0.1.0	NA	NA	NA	NA	0.1.25.2.1.1.0.2.0.0.2.3	0.1.25.2.1.1.0.2.0.0.2.3	NA	NA	NA	NA	NA	0.0.3.0.0.1.0.0.0.2.1.0.0.2	0.0.3.0.0.1.0.0.0.2.1.0.0.2	0.0.3.0.1.0.0.0.0.0.0.1.1.0.0.0	0.0.3.0.1.0.0.0.0.0.0.1.1.0.0.0	NA
banm	Bacteria	0235	NA	NA	NA	NA	NA	NA	NA	NA	NA	NA	NA	0.1.25.0.4.1.0.1.0	0.1.25.0.4.1.0.1.0	NA	NA	NA	NA	0.1.25.0.4.1.0.1.0	NA	NA	NA	NA	NA	NA	NA	0.1.25.0.4.1.0.1.0	0.1.25.0.4.1.0.1.0	NA	NA	0.1.25.0.4.1.0.1.0	0.1.25.0.4.1.0.1.0	NA	NA	NA	NA	0.1.25.2.1.1.0.2.0.0.2.3	0.1.25.2.1.1.0.2.0.0.2.3	NA	NA	NA	NA	NA	0.0.3.0.0.1.0.0.0.2.1.0.0.2	0.0.3.0.0.1.0.0.0.2.1.0.0.2	0.0.3.0.1.0.0.0.0.0.0.1.1.0.0.0	0.0.3.0.1.0.0.0.0.0.0.1.1.0.0.0	NA
banr	Bacteria	0225	NA	NA	NA	NA	NA	0.0.3.0.0.1.0.0.0.2.0.1.0.0	NA	0.1.19.2.0.0	0.1.19.2.0.0	NA	NA	0.1.19.2.0.0	0.1.19.2.0.0	NA	NA	NA	NA	0.1.19.2.0.0	NA	NA	NA	0.1.19.2.0.0	NA	0.1.19.2.0.0	NA	0.1.19.2.0.0	0.1.19.2.0.0	NA	NA	0.1.19.2.0.0	0.1.19.2.0.0	NA	NA	0.1.19.2.0.0	0.1.19.2.0.0	0.1.19.2.0.0	0.1.19.2.0.0	NA	NA	NA	NA	NA	0.1.19.2.0.0	0.1.19.2.0.0	0.1.19.2.0.0	0.1.19.2.0.0	NA
bans	Bacteria	0225	NA	NA	NA	NA	NA	0.0.3.0.0.1.0.0.0.2.0.1.0.0	NA	0.1.19.2.0.0	0.1.19.2.0.0	NA	NA	0.1.19.2.0.0	0.1.19.2.0.0	NA	NA	NA	NA	0.1.19.2.0.0	NA	NA	NA	0.1.19.2.0.0	NA	0.1.19.2.0.0	NA	0.1.19.2.0.0	0.1.19.2.0.0	NA	NA	0.1.19.2.0.0	0.1.19.2.0.0	NA	NA	0.1.19.2.0.0	0.1.19.2.0.0	0.1.19.2.0.0	0.1.19.2.0.0	NA	NA	NA	NA	NA	0.1.19.2.0.0	0.1.19.2.0.0	0.1.19.2.0.0	0.1.19.2.0.0	NA
bant	Bacteria	0225	NA	NA	NA	NA	NA	0.0.3.0.0.1.0.0.0.2.0.1.0.0	NA	0.1.19.2.0.0	0.1.19.2.0.0	NA	NA	0.1.19.2.0.0	0.1.19.2.0.0	NA	NA	NA	NA	0.1.19.2.0.0	NA	NA	NA	0.1.19.2.0.0	NA	0.1.19.2.0.0	NA	0.1.19.2.0.0	0.1.19.2.0.0	NA	NA	0.1.19.2.0.0	0.1.19.2.0.0	NA	NA	0.1.19.2.0.0	0.1.19.2.0.0	0.1.19.2.0.0	0.1.19.2.0.0	NA	NA	NA	NA	NA	0.1.19.2.0.0	0.1.19.2.0.0	0.1.19.2.0.0	0.1.19.2.0.0	NA
banv	Bacteria	0225	NA	NA	NA	NA	NA	0.0.3.0.0.1.0.0.0.2.0.1.0.0	NA	0.1.19.2.0.0	0.1.19.2.0.0	NA	NA	0.1.19.2.0.0	0.1.19.2.0.0	NA	NA	NA	NA	0.1.19.2.0.0	NA	NA	NA	0.1.19.2.0.0	NA	0.1.19.2.0.0	NA	0.1.19.2.0.0	0.1.19.2.0.0	NA	NA	0.1.19.2.0.0	0.1.19.2.0.0	NA	NA	0.1.19.2.0.0	0.1.19.2.0.0	0.1.19.2.0.0	0.1.19.2.0.0	NA	NA	NA	NA	NA	0.1.19.2.0.0	0.1.19.2.0.0	0.1.19.2.0.0	0.1.19.2.0.0	NA
bao	Bacteria	0210	NA	NA	NA	NA	NA	NA	NA	0.1.19.2.0.0.0.0	0.1.19.2.0.0.0.0	NA	NA	0.1.19.2.0.0.0.0	0.1.19.2.0.0.0.0	44.0	NA	NA	NA	0.1.19.2.0.0.0.0	NA	NA	NA	0.1.19.2.0.0.0.0	NA	0.1.19.2.0.0.0.0	NA	0.1.19.2.0.0.0.0	0.1.19.2.0.0.0.0	NA	NA	0.1.19.2.0.0.0.0	0.1.19.2.0.0.0.0	NA	NA	0.1.19.2.0.0.0.0	0.1.19.2.0.0.0.0	0.1.19.2.0.0.0.0	0.1.19.2.0.0.0.0	NA	NA	NA	NA	NA	0.1.19.2.0.0.0.0	0.1.19.2.0.0.0.0	0.1.19.2.0.0.0.0	0.1.19.2.0.0.0.0	NA
bap	Bacteria	0227	NA	NA	NA	NA	NA	NA	NA	NA	NA	189.0	NA	0.1.20.0.0.0.0.0.0.0.1	0.1.20.0.0.0.0.0.0.0.1	NA	NA	NA	NA	NA	NA	NA	NA	NA	NA	NA	NA	NA	NA	NA	NA	0.1.20.0.0.0.0.0.0.0.1	0.1.20.0.0.0.0.0.0.0.1	NA	NA	NA	NA	0.1.25.2.1.1.0.2.0.0.4.1.0.0.0	0.1.25.2.1.1.0.2.0.0.4.1.0.0.0	NA	NA	NA	NA	NA	0.0.3.1.0.0.0	0.0.3.1.0.0.0	0.0.3.0.1.0.0.0.0.0.0.1.1.0.0.0	0.0.3.0.1.0.0.0.0.0.0.1.1.0.0.0	NA
bapf	Bacteria	0227	NA	NA	NA	NA	NA	NA	NA	NA	NA	189.0	NA	0.1.20.0.0.0.0.0.0.0.1	0.1.20.0.0.0.0.0.0.0.1	NA	NA	NA	NA	NA	NA	NA	NA	NA	NA	NA	NA	NA	NA	NA	NA	0.1.20.0.0.0.0.0.0.0.1	0.1.20.0.0.0.0.0.0.0.1	NA	NA	NA	NA	0.1.25.2.1.1.0.2.0.0.4.1.0.0.0	0.1.25.2.1.1.0.2.0.0.4.1.0.0.0	NA	NA	NA	NA	NA	0.0.3.1.0.0.0	0.0.3.1.0.0.0	0.0.3.0.1.0.0.0.0.0.0.1.1.0.0.0	0.0.3.0.1.0.0.0.0.0.0.1.1.0.0.0	NA
bapg	Bacteria	0227	NA	NA	NA	NA	NA	NA	NA	NA	NA	189.0	NA	0.1.20.0.0.0.0.0.0.0.1	0.1.20.0.0.0.0.0.0.0.1	NA	NA	NA	NA	NA	NA	NA	NA	NA	NA	NA	NA	NA	NA	NA	NA	0.1.20.0.0.0.0.0.0.0.1	0.1.20.0.0.0.0.0.0.0.1	NA	NA	NA	NA	0.1.25.2.1.1.0.2.0.0.4.1.0.0.0	0.1.25.2.1.1.0.2.0.0.4.1.0.0.0	NA	NA	NA	NA	NA	0.0.3.1.0.0.0	0.0.3.1.0.0.0	0.0.3.0.1.0.0.0.0.0.0.1.1.0.0.0	0.0.3.0.1.0.0.0.0.0.0.1.1.0.0.0	NA
bapu	Bacteria	0227	NA	NA	NA	NA	NA	NA	NA	NA	NA	189.0	NA	0.1.20.0.0.0.0.0.0.0.1	0.1.20.0.0.0.0.0.0.0.1	NA	NA	NA	NA	NA	NA	NA	NA	NA	NA	NA	NA	NA	NA	NA	NA	0.1.20.0.0.0.0.0.0.0.1	0.1.20.0.0.0.0.0.0.0.1	NA	NA	NA	NA	0.1.25.2.1.1.0.2.0.0.4.1.0.0.0	0.1.25.2.1.1.0.2.0.0.4.1.0.0.0	NA	NA	NA	NA	NA	0.0.3.1.0.0.0	0.0.3.1.0.0.0	0.0.3.0.1.0.0.0.0.0.0.1.1.0.0.0	0.0.3.0.1.0.0.0.0.0.0.1.1.0.0.0	NA
bapw	Bacteria	0227	NA	NA	NA	NA	NA	NA	NA	NA	NA	189.0	NA	0.1.20.0.0.0.0.0.0.0.1	0.1.20.0.0.0.0.0.0.0.1	NA	NA	NA	NA	NA	NA	NA	NA	NA	NA	NA	NA	NA	NA	NA	NA	0.1.20.0.0.0.0.0.0.0.1	0.1.20.0.0.0.0.0.0.0.1	NA	NA	NA	NA	0.1.25.2.1.1.0.2.0.0.4.1.0.0.0	0.1.25.2.1.1.0.2.0.0.4.1.0.0.0	NA	NA	NA	NA	NA	0.0.3.1.0.0.0	0.0.3.1.0.0.0	0.0.3.0.1.0.0.0.0.0.0.1.1.0.0.0	0.0.3.0.1.0.0.0.0.0.0.1.1.0.0.0	NA
baq	Bacteria	0210	NA	NA	NA	NA	NA	NA	NA	0.1.19.2.0.0.0.0	0.1.19.2.0.0.0.0	NA	NA	0.1.19.2.0.0.0.0	0.1.19.2.0.0.0.0	44.0	NA	NA	NA	0.1.19.2.0.0.0.0	NA	NA	NA	0.1.19.2.0.0.0.0	NA	0.1.19.2.0.0.0.0	NA	0.1.19.2.0.0.0.0	0.1.19.2.0.0.0.0	NA	NA	0.1.19.2.0.0.0.0	0.1.19.2.0.0.0.0	NA	NA	0.1.19.2.0.0.0.0	0.1.19.2.0.0.0.0	0.1.19.2.0.0.0.0	0.1.19.2.0.0.0.0	NA	NA	NA	NA	NA	0.1.19.2.0.0.0.0	0.1.19.2.0.0.0.0	0.1.19.2.0.0.0.0	0.1.19.2.0.0.0.0	NA
bar	Bacteria	0225	NA	NA	NA	NA	NA	0.0.3.0.0.1.0.0.0.2.0.1.0.0	NA	0.1.19.2.0.0	0.1.19.2.0.0	NA	NA	0.1.19.2.0.0	0.1.19.2.0.0	NA	NA	NA	NA	0.1.19.2.0.0	NA	NA	NA	0.1.19.2.0.0	NA	0.1.19.2.0.0	NA	0.1.19.2.0.0	0.1.19.2.0.0	NA	NA	0.1.19.2.0.0	0.1.19.2.0.0	NA	NA	0.1.19.2.0.0	0.1.19.2.0.0	0.1.19.2.0.0	0.1.19.2.0.0	NA	NA	NA	NA	NA	0.1.19.2.0.0	0.1.19.2.0.0	0.1.19.2.0.0	0.1.19.2.0.0	NA
barb	Archaea	0236	0.0.3.0.0.1.0.0.0.1.0	NA	NA	NA	NA	NA	NA	NA	NA	NA	NA	0.0.3.0.0.1.0.0.0.2.0.0.1.0.0.0	0.0.3.0.0.1.0.0.0.2.0.0.1.0.0.0	NA	NA	NA	NA	NA	NA	NA	NA	NA	NA	NA	NA	0.0.3.0.0.1.0.0.0.2.0.0.1.0.0.0	0.0.3.0.0.1.0.0.0.2.0.0.1.0.0.0	NA	NA	NA	NA	NA	NA	NA	NA	NA	NA	NA	NA	NA	NA	NA	0.1.19.2.0.0.0.2.0.0.0.0	0.1.19.2.0.0.0.2.0.0.0.0	0.0.3.0.1.0.0.0.0.0.0.1.1.0.0.0	0.0.3.0.1.0.0.0.0.0.0.1.1.0.0.0	NA
barc	Archaea	0237	0.0.3.0.0.1.0.0.0.1.0	NA	NA	NA	NA	NA	NA	NA	NA	NA	NA	0.1.20.0.0.0.0.0.0.0.0.0.1	0.1.20.0.0.0.0.0.0.0.0.0.1	NA	217	NA	NA	0.1.20.0.0.0.0.1.0	NA	NA	NA	NA	NA	NA	NA	NA	NA	NA	NA	NA	NA	NA	NA	NA	NA	NA	NA	NA	NA	NA	NA	NA	0.1.19.2.0.0.0.2.0.0.0.0	0.1.19.2.0.0.0.2.0.0.0.0	0.0.3.0.1.0.0.0.0.0.0.1.1.0.0.0	0.0.3.0.1.0.0.0.0.0.0.1.1.0.0.0	NA
bas	Bacteria	0238	NA	NA	NA	NA	NA	NA	NA	NA	NA	189.0	NA	0.1.20.0.0.0.0.0.0.0.1	0.1.20.0.0.0.0.0.0.0.1	NA	NA	NA	NA	NA	NA	NA	NA	NA	NA	NA	NA	NA	NA	NA	NA	0.1.20.0.0.0.0.0.0.0.1	0.1.20.0.0.0.0.0.0.0.1	NA	NA	NA	NA	0.1.25.2.1.1.0.2.0.0.4.1.0.0.0	0.1.25.2.1.1.0.2.0.0.4.1.0.0.0	NA	NA	NA	NA	NA	0.0.3.1.0.0.0	0.0.3.1.0.0.0	0.0.3.0.1.0.0.0.0.0.0.1.1.0.0.0	0.0.3.0.1.0.0.0.0.0.0.1.1.0.0.0	NA
bast	Bacteria	0239	NA	NA	NA	NA	NA	NA	NA	NA	NA	NA	NA	0.1.20.0.0.0.0.0.0.2	0.1.20.0.0.0.0.0.0.2	NA	NA	NA	NA	NA	NA	NA	NA	NA	NA	NA	NA	0.1.20.0.0.0.0.0.0.2	0.1.20.0.0.0.0.0.0.2	NA	NA	0.1.20.0.0.0.0.0.0.2	0.1.20.0.0.0.0.0.0.2	NA	NA	NA	NA	0.1.10.0.0.0.1.0.0.0.0.0.1.0.0.2.1	0.1.10.0.0.0.1.0.0.0.0.0.1.0.0.2.1	NA	NA	NA	NA	NA	0.0.3.1.0.0.0	0.0.3.1.0.0.0	0.0.3.0.1.0.0.0.0.0.0.1.1.0.0.0	0.0.3.0.1.0.0.0.0.0.0.1.1.0.0.0	NA
bat	Bacteria	0232	NA	NA	NA	NA	NA	NA	NA	0.1.19.2.0.0	0.1.19.2.0.0	NA	NA	0.1.19.2.0.0	0.1.19.2.0.0	NA	NA	NA	NA	0.1.19.2.0.0	NA	NA	NA	0.1.19.2.0.0	NA	0.1.19.2.0.0	NA	0.1.19.2.0.0	0.1.19.2.0.0	NA	NA	0.1.19.2.0.0	0.1.19.2.0.0	NA	NA	0.1.19.2.0.0	0.1.19.2.0.0	0.1.19.2.0.0	0.1.19.2.0.0	NA	NA	NA	NA	NA	0.1.19.2.0.0	0.1.19.2.0.0	0.1.19.2.0.0	0.1.19.2.0.0	NA
batr	Bacteria	0210	NA	NA	NA	NA	NA	NA	NA	0.1.19.2.0.0.0.0	0.1.19.2.0.0.0.0	NA	NA	0.1.19.2.0.0.0.0	0.1.19.2.0.0.0.0	44.0	NA	NA	NA	0.1.19.2.0.0.0.0	NA	NA	NA	0.1.19.2.0.0.0.0	NA	0.1.19.2.0.0.0.0	NA	0.1.19.2.0.0.0.0	0.1.19.2.0.0.0.0	NA	NA	0.1.19.2.0.0.0.0	0.1.19.2.0.0.0.0	NA	NA	0.1.19.2.0.0.0.0	0.1.19.2.0.0.0.0	0.1.19.2.0.0.0.0	0.1.19.2.0.0.0.0	NA	NA	NA	NA	NA	0.1.19.2.0.0.0.0	0.1.19.2.0.0.0.0	0.1.19.2.0.0.0.0	0.1.19.2.0.0.0.0	NA
bau	Bacteria	0227	NA	NA	NA	NA	NA	NA	NA	NA	NA	189.0	NA	0.1.20.0.0.0.0.0.0.0.1	0.1.20.0.0.0.0.0.0.0.1	NA	NA	NA	NA	NA	NA	NA	NA	NA	NA	NA	NA	NA	NA	NA	NA	0.1.20.0.0.0.0.0.0.0.1	0.1.20.0.0.0.0.0.0.0.1	NA	NA	NA	NA	0.1.25.2.1.1.0.2.0.0.4.1.0.0.0	0.1.25.2.1.1.0.2.0.0.4.1.0.0.0	NA	NA	NA	NA	NA	0.0.3.1.0.0.0	0.0.3.1.0.0.0	0.0.3.0.1.0.0.0.0.0.0.1.1.0.0.0	0.0.3.0.1.0.0.0.0.0.0.1.1.0.0.0	NA
baus	Bacteria	0240	NA	NA	NA	NA	NA	NA	NA	0.1.20.0.0.0.0.0.0.0	0.1.20.0.0.0.0.0.0.0	NA	NA	0.1.20.0.0.0.0.0.0.0	0.1.20.0.0.0.0.0.0.0	NA	NA	NA	NA	NA	NA	NA	NA	NA	NA	NA	NA	NA	NA	NA	NA	0.1.20.0.0.0.0.0.0.0	0.1.20.0.0.0.0.0.0.0	NA	NA	0.1.25.2.1.1.0.1.0.0.0.0.1.1.0	0.1.25.2.1.1.0.1.0.0.0.0.1.1.0	0.1.25.2.1.1.0.1.0.0.0.0.1.1.0	0.1.25.2.1.1.0.1.0.0.0.0.1.1.0	NA	NA	NA	NA	NA	0.0.3.0.0.1.0.0.0.2.1.0.0.0.1	0.0.3.0.0.1.0.0.0.2.1.0.0.0.1	0.0.3.0.1.0.0.0.0.0.0.1.1.0.0	0.0.3.0.1.0.0.0.0.0.0.1.1.0.0	NA
bav	Bacteria	0241	NA	NA	NA	NA	NA	NA	NA	0.1.20.0.0.0	0.1.20.0.0.0	189.0	NA	0.1.20.0.0.0	0.1.20.0.0.0	NA	NA	NA	0.1.20.0.0.0	0.1.20.0.0.0	NA	NA	0.1.20.0.0.0	NA	0.1.20.0.0.0	NA	NA	0.1.20.0.0.0	0.1.20.0.0.0	NA	NA	0.1.20.0.0.0	0.1.20.0.0.0	NA	NA	0.1.25.2.1.1.0.2.0.0.4.0.0.0.1.1	0.1.25.2.1.1.0.2.0.0.4.0.0.0.1.1	0.1.25.2.1.1.0.2.0.0.4.0.0.0.1.1	0.1.25.2.1.1.0.2.0.0.4.0.0.0.1.1	NA	NA	NA	NA	NA	0.0.3.0.0.1.0.0.0.2.1.0.0	0.0.3.0.0.1.0.0.0.2.1.0.0	0.1.10.0.0.0.1.0.0.0.0.0.1.0.0.0	0.1.10.0.0.0.1.0.0.0.0.0.1.0.0.0	NA
baw	Bacteria	0242	NA	NA	NA	NA	NA	NA	NA	NA	NA	189.0	NA	0.0.3.0.0.1.0.0.0.1.1	0.0.3.0.0.1.0.0.0.1.1	NA	NA	NA	NA	NA	NA	NA	NA	NA	NA	NA	NA	NA	NA	NA	NA	0.0.3.0.0.1.0.0.0.1.1	0.0.3.0.0.1.0.0.0.1.1	NA	NA	NA	NA	0.1.25.2.1.1.0.2.0.0.4.1.0.0.0.1	0.1.25.2.1.1.0.2.0.0.4.1.0.0.0.1	NA	NA	NA	NA	NA	0.0.3.1.0.0.0	0.0.3.1.0.0.0	0.0.3.0.1.0.0.0.0.0.0.1.1.0.0.0	0.0.3.0.1.0.0.0.0.0.0.1.1.0.0.0	NA
bax	Bacteria	0225	NA	NA	NA	NA	NA	0.0.3.0.0.1.0.0.0.2.0.1.0.0	NA	0.1.19.2.0.0	0.1.19.2.0.0	NA	NA	0.1.19.2.0.0	0.1.19.2.0.0	NA	NA	NA	NA	0.1.19.2.0.0	NA	NA	NA	0.1.19.2.0.0	NA	0.1.19.2.0.0	NA	0.1.19.2.0.0	0.1.19.2.0.0	NA	NA	0.1.19.2.0.0	0.1.19.2.0.0	NA	NA	0.1.19.2.0.0	0.1.19.2.0.0	0.1.19.2.0.0	0.1.19.2.0.0	NA	NA	NA	NA	NA	0.1.19.2.0.0	0.1.19.2.0.0	0.1.19.2.0.0	0.1.19.2.0.0	NA
bay	Bacteria	0210	NA	NA	NA	NA	NA	NA	NA	0.1.19.2.0.0.0.0	0.1.19.2.0.0.0.0	NA	NA	0.1.19.2.0.0.0.0	0.1.19.2.0.0.0.0	44.0	NA	NA	NA	0.1.19.2.0.0.0.0	NA	NA	NA	0.1.19.2.0.0.0.0	NA	0.1.19.2.0.0.0.0	NA	0.1.19.2.0.0.0.0	0.1.19.2.0.0.0.0	NA	NA	0.1.19.2.0.0.0.0	0.1.19.2.0.0.0.0	NA	NA	0.1.19.2.0.0.0.0	0.1.19.2.0.0.0.0	0.1.19.2.0.0.0.0	0.1.19.2.0.0.0.0	NA	NA	NA	NA	NA	0.1.19.2.0.0.0.0	0.1.19.2.0.0.0.0	0.1.19.2.0.0.0.0	0.1.19.2.0.0.0.0	NA
baz	Bacteria	0210	NA	NA	NA	NA	NA	NA	NA	0.1.19.2.0.0.0.0	0.1.19.2.0.0.0.0	NA	NA	0.1.19.2.0.0.0.0	0.1.19.2.0.0.0.0	44.0	NA	NA	NA	0.1.19.2.0.0.0.0	NA	NA	NA	0.1.19.2.0.0.0.0	NA	0.1.19.2.0.0.0.0	NA	0.1.19.2.0.0.0.0	0.1.19.2.0.0.0.0	NA	NA	0.1.19.2.0.0.0.0	0.1.19.2.0.0.0.0	NA	NA	0.1.19.2.0.0.0.0	0.1.19.2.0.0.0.0	0.1.19.2.0.0.0.0	0.1.19.2.0.0.0.0	NA	NA	NA	NA	NA	0.1.19.2.0.0.0.0	0.1.19.2.0.0.0.0	0.1.19.2.0.0.0.0	0.1.19.2.0.0.0.0	NA
bba	Bacteria	0243	NA	NA	NA	NA	NA	0.0.3.0.0.1.0.0.0.2.0.1.0.0	NA	0.1.25.0.4.1.0.5.0	0.1.25.0.4.1.0.5.0	NA	NA	0.1.25.0.4.1.0.5.0	0.1.25.0.4.1.0.5.0	NA	NA	NA	0.1.25.0.4.1.0.5.0	NA	NA	NA	NA	NA	NA	NA	NA	0.1.25.0.4.1.0.5.0	0.1.25.0.4.1.0.5.0	NA	NA	0.1.25.0.4.1.0.5.0	0.1.25.0.4.1.0.5.0	NA	NA	0.1.25.2.1.1.0.1.0.0.0.0.1	0.1.25.2.1.1.0.1.0.0.0.0.1	0.1.25.2.1.1.0.1.0.0.0.0.1	0.1.25.2.1.1.0.1.0.0.0.0.1	NA	NA	NA	NA	NA	0.0.3.0.0.1.0.0.0.2.1.0.0.0.1	0.0.3.0.0.1.0.0.0.2.1.0.0.0.1	0.0.3.0.1.0.0.0.0.0.0.1.1.0.0	0.0.3.0.1.0.0.0.0.0.0.1.1.0.0	NA
bbac	Bacteria	0244	NA	NA	NA	NA	NA	NA	NA	0.1.25.0.4.1.0.5.0	0.1.25.0.4.1.0.5.0	NA	189.1	0.1.25.0.4.1.0.5.0	0.1.25.0.4.1.0.5.0	NA	NA	NA	0.1.25.0.4.1.0.5.0	NA	NA	NA	NA	NA	NA	NA	NA	0.1.25.0.4.1.0.5.0	0.1.25.0.4.1.0.5.0	NA	NA	0.1.25.0.4.1.0.5.0	0.1.25.0.4.1.0.5.0	NA	NA	0.1.25.2.1.1.0.1.0.0.0.0.1	0.1.25.2.1.1.0.1.0.0.0.0.1	0.1.25.2.1.1.0.1.0.0.0.0.1	0.1.25.2.1.1.0.1.0.0.0.0.1	NA	NA	NA	NA	NA	0.0.3.0.0.1.0.0.0.2.1.0.0.0.1	0.0.3.0.0.1.0.0.0.2.1.0.0.0.1	0.0.3.0.1.0.0.0.0.0.0.1.1.0.0	0.0.3.0.1.0.0.0.0.0.0.1.1.0.0	NA
bbag	Bacteria	0245	NA	NA	NA	NA	NA	NA	NA	0.1.20.0.0.0.0	0.1.20.0.0.0.0	189.0	NA	0.1.20.0.0.0.0	0.1.20.0.0.0.0	44.0	NA	NA	NA	0.1.20.0.0.0.0	NA	NA	0.1.20.0.0.0.0	NA	0.1.20.0.0.0.0	NA	NA	0.1.20.0.0.0.0	0.1.20.0.0.0.0	NA	NA	0.1.20.0.0.0.0	0.1.20.0.0.0.0	NA	NA	0.1.25.2.1.1.0.2.0.0.4.0.0.0.1.1	0.1.25.2.1.1.0.2.0.0.4.0.0.0.1.1	0.1.25.2.1.1.0.2.0.0.4.0.0.0.1.1	0.1.25.2.1.1.0.2.0.0.4.0.0.0.1.1	NA	NA	NA	NA	NA	0.0.3.0.0.1.0.0.0.2.1.0.0.0	0.0.3.0.0.1.0.0.0.2.1.0.0.0	0.1.10.0.0.0.1.0.0.0.0.0.1.0.0.0	0.1.10.0.0.0.1.0.0.0.0.0.1.0.0.0	NA
bbat	Bacteria	0244	NA	NA	NA	NA	NA	NA	NA	0.1.25.0.4.1.0.5.0	0.1.25.0.4.1.0.5.0	NA	189.1	0.1.25.0.4.1.0.5.0	0.1.25.0.4.1.0.5.0	NA	NA	NA	0.1.25.0.4.1.0.5.0	NA	NA	NA	NA	NA	NA	NA	NA	0.1.25.0.4.1.0.5.0	0.1.25.0.4.1.0.5.0	NA	NA	0.1.25.0.4.1.0.5.0	0.1.25.0.4.1.0.5.0	NA	NA	0.1.25.2.1.1.0.1.0.0.0.0.1	0.1.25.2.1.1.0.1.0.0.0.0.1	0.1.25.2.1.1.0.1.0.0.0.0.1	0.1.25.2.1.1.0.1.0.0.0.0.1	NA	NA	NA	NA	NA	0.0.3.0.0.1.0.0.0.2.1.0.0.0.1	0.0.3.0.0.1.0.0.0.2.1.0.0.0.1	0.0.3.0.1.0.0.0.0.0.0.1.1.0.0	0.0.3.0.1.0.0.0.0.0.0.1.1.0.0	NA
bbb	Bacteria	0246	NA	NA	NA	NA	NA	NA	NA	NA	NA	NA	NA	0.1.25.0.4.1.0.2.0.0.1.0	0.1.25.0.4.1.0.2.0.0.1.0	NA	NA	NA	NA	0.1.25.0.4.1.0.2.0.0.1.0	NA	NA	NA	NA	NA	NA	NA	0.1.25.0.4.1.0.2.0.0.1.0	0.1.25.0.4.1.0.2.0.0.1.0	NA	NA	0.1.25.0.4.1.0.2.0.0.1.0	0.1.25.0.4.1.0.2.0.0.1.0	NA	NA	NA	NA	0.1.25.2.1.1.0.2.0.0.4.0.4	0.1.25.2.1.1.0.2.0.0.4.0.4	NA	NA	NA	NA	NA	0.0.3.0.0.1.0.0.0.2.1.0.0.0.2	0.0.3.0.0.1.0.0.0.2.1.0.0.0.2	0.0.3.0.1.0.0.0.0.0.0.1.1.0.0.0	0.0.3.0.1.0.0.0.0.0.0.1.1.0.0.0	NA
bbc	Bacteria	0235	NA	NA	NA	NA	NA	NA	NA	NA	NA	NA	NA	0.1.25.0.4.1.0.1.0	0.1.25.0.4.1.0.1.0	NA	NA	NA	NA	0.1.25.0.4.1.0.1.0	NA	NA	NA	NA	NA	NA	NA	0.1.25.0.4.1.0.1.0	0.1.25.0.4.1.0.1.0	NA	NA	0.1.25.0.4.1.0.1.0	0.1.25.0.4.1.0.1.0	NA	NA	NA	NA	0.1.25.2.1.1.0.2.0.0.2.3	0.1.25.2.1.1.0.2.0.0.2.3	NA	NA	NA	NA	NA	0.0.3.0.0.1.0.0.0.2.1.0.0.2	0.0.3.0.0.1.0.0.0.2.1.0.0.2	0.0.3.0.1.0.0.0.0.0.0.1.1.0.0.0	0.0.3.0.1.0.0.0.0.0.0.1.1.0.0.0	NA
bbd	Bacteria	0247	NA	NA	NA	NA	NA	NA	NA	0.1.19.2.0.0.0.2.2	0.1.19.2.0.0.0.2.2	NA	NA	0.1.19.2.0.0.0.2.2	0.1.19.2.0.0.0.2.2	NA	NA	NA	NA	0.1.19.2.0.0.0.2.2	NA	NA	NA	NA	NA	NA	NA	NA	NA	NA	NA	0.1.19.2.0.0.0.2.2	0.1.19.2.0.0.0.2.2	NA	NA	0.1.10.0.0.0.0.0.0.0.2.1.0	0.1.10.0.0.0.0.0.0.0.2.1.0	0.1.10.0.0.0.0.0.0.0.2.1.0	0.1.10.0.0.0.0.0.0.0.2.1.0	NA	NA	NA	NA	NA	0.1.19.2.0.0.0.2.2	0.1.19.2.0.0.0.2.2	0.1.10.0.0.0.0.0.0.0.2.1.0	0.1.10.0.0.0.0.0.0.0.2.1.0	NA
bbe	Bacteria	0248	NA	NA	NA	NA	NA	NA	NA	0.1.19.2.0.0.2.0	0.1.19.2.0.0.2.0	NA	NA	0.1.19.2.0.0.2.0	0.1.19.2.0.0.2.0	NA	217	NA	NA	0.1.19.2.0.0.2.0	NA	NA	NA	0.1.19.2.0.0.2.0	NA	0.1.19.2.0.0.2.0	NA	0.1.19.2.0.0.2.0	0.1.19.2.0.0.2.0	NA	NA	0.1.19.2.0.0.2.0	0.1.19.2.0.0.2.0	NA	NA	0.1.4.1.0	0.1.4.1.0	0.1.4.1.0	0.1.4.1.0	NA	NA	NA	NA	NA	0.1.19.2.0.0.2.0	0.1.19.2.0.0.2.0	0.1.4.1.0	0.1.4.1.0	NA
bbf	Bacteria	0249	NA	NA	NA	NA	NA	NA	NA	NA	NA	NA	NA	0.1.25.0.4.1.0.2.0.0.1.0	0.1.25.0.4.1.0.2.0.0.1.0	NA	NA	NA	NA	0.1.25.0.4.1.0.2.0.0.1.0	NA	NA	NA	NA	NA	NA	NA	0.1.25.0.4.1.0.2.0.0.1.0	0.1.25.0.4.1.0.2.0.0.1.0	NA	NA	0.1.25.0.4.1.0.2.0.0.1.0	0.1.25.0.4.1.0.2.0.0.1.0	NA	NA	NA	NA	NA	NA	NA	NA	NA	NA	NA	0.0.3.0.0.1.0.0.0.2.1.0.0.0.2	0.0.3.0.0.1.0.0.0.2.1.0.0.0.2	0.0.3.0.1.0.0.0.0.0.0.1.1.0.0.0	0.0.3.0.1.0.0.0.0.0.0.1.1.0.0.0	NA
bbg	Bacteria	0250	NA	NA	NA	NA	NA	NA	NA	0.1.20.0.0.0.0.0.0.0.0	0.1.20.0.0.0.0.0.0.0.0	NA	NA	0.1.20.0.0.0.0.0.0.0.0	0.1.20.0.0.0.0.0.0.0.0	44.0	NA	NA	NA	0.1.20.0.0.0.0.1.0	NA	NA	NA	NA	NA	NA	NA	NA	NA	NA	NA	NA	NA	NA	NA	0.0.3.0.0.0.0.3.0.0.0.1.1	0.0.3.0.0.0.0.3.0.0.0.1.1	0.0.3.0.0.0.0.3.0.0.0.1.1	0.0.3.0.0.0.0.3.0.0.0.1.1	NA	NA	NA	NA	NA	0.0.3.0.0.1.0.0.0.3.0.1.0	0.0.3.0.0.1.0.0.0.3.0.1.0	0.0.3.0.1.0.0.0.0.0.0.1.3	0.0.3.0.1.0.0.0.0.0.0.1.3	NA
bbgw	Bacteria	0251	NA	NA	NA	NA	NA	0.0.3.0.0.1.0.0.0.2.0.1.0.0	NA	0.1.20.0.0.0.0.0.0.0	0.1.20.0.0.0.0.0.0.0	NA	189.1	0.1.20.0.0.0.0.0.0.0	0.1.20.0.0.0.0.0.0.0	NA	NA	NA	NA	NA	NA	NA	NA	NA	NA	NA	NA	NA	NA	NA	NA	0.1.20.0.0.0.0.0.0.0	0.1.20.0.0.0.0.0.0.0	NA	NA	0.0.3.0.1.0.0.0.0.0.0.2.3	0.0.3.0.1.0.0.0.0.0.0.2.3	0.0.3.0.1.0.0.0.0.0.0.2.3	0.0.3.0.1.0.0.0.0.0.0.2.3	NA	NA	NA	NA	NA	0.0.3.0.0.1.0.0.0.2.1.0.0.0.1	0.0.3.0.0.1.0.0.0.2.1.0.0.0.1	0.0.3.0.1.0.0.0.0.0.0.1.1.0	0.0.3.0.1.0.0.0.0.0.0.1.1.0	0.0.3.0.1.0.0.0.0.0.0.2.3
bbh	Bacteria	0252	NA	NA	NA	NA	NA	NA	NA	0.1.20.0.0.0	0.1.20.0.0.0	189.0	NA	0.1.20.0.0.0	0.1.20.0.0.0	44.0	NA	NA	0.1.20.0.0.0	0.1.20.0.0.0	NA	NA	0.1.20.0.0.0	NA	0.1.20.0.0.0	NA	NA	0.1.20.0.0.0	0.1.20.0.0.0	NA	NA	0.1.20.0.0.0	0.1.20.0.0.0	NA	NA	0.1.25.2.1.1.0.2.0.0.4.0.0.0.1.1	0.1.25.2.1.1.0.2.0.0.4.0.0.0.1.1	0.1.25.2.1.1.0.2.0.0.4.0.0.0.1.1	0.1.25.2.1.1.0.2.0.0.4.0.0.0.1.1	NA	NA	NA	NA	NA	0.0.3.0.0.1.0.0.0.2.1.0.0	0.0.3.0.0.1.0.0.0.2.1.0.0	0.1.10.0.0.0.1.0.0.0.0.0.1.0.0.0	0.1.10.0.0.0.1.0.0.0.0.0.1.0.0.0	NA
bbi	Bacteria	0249	NA	NA	NA	NA	NA	NA	NA	NA	NA	NA	NA	0.1.25.0.4.1.0.2.0.0.1.0	0.1.25.0.4.1.0.2.0.0.1.0	NA	NA	NA	NA	0.1.25.0.4.1.0.2.0.0.1.0	NA	NA	NA	NA	NA	NA	NA	0.1.25.0.4.1.0.2.0.0.1.0	0.1.25.0.4.1.0.2.0.0.1.0	NA	NA	0.1.25.0.4.1.0.2.0.0.1.0	0.1.25.0.4.1.0.2.0.0.1.0	NA	NA	NA	NA	NA	NA	NA	NA	NA	NA	NA	0.0.3.0.0.1.0.0.0.2.1.0.0.0.2	0.0.3.0.0.1.0.0.0.2.1.0.0.0.2	0.0.3.0.1.0.0.0.0.0.0.1.1.0.0.0	0.0.3.0.1.0.0.0.0.0.0.1.1.0.0.0	NA
bbj	Bacteria	0221	NA	NA	NA	NA	NA	0.0.3.0.0.1.0.0.0.2.0.1.0.0	NA	0.1.20.0.0.0.0.0.0	0.1.20.0.0.0.0.0.0	NA	NA	0.1.20.0.0.0.0.0.0	0.1.20.0.0.0.0.0.0	NA	NA	NA	NA	NA	NA	NA	NA	NA	NA	NA	NA	0.1.20.0.0.0.0.0.0	0.1.20.0.0.0.0.0.0	NA	NA	0.1.20.0.0.0.0.0.0	0.1.20.0.0.0.0.0.0	NA	NA	0.1.25.0.0.0.0.3.0.1.2	0.1.25.0.0.0.0.3.0.1.2	NA	NA	NA	NA	NA	NA	NA	0.0.3.0.0.1.0.0.0.2.1.0.0.0.1	0.0.3.0.0.1.0.0.0.2.1.0.0.0.1	0.1.10.0.0.0.1.0.0.0.0.0.1.0.0.0.0	0.1.10.0.0.0.1.0.0.0.0.0.1.0.0.0.0	NA
bbk	Bacteria	0253	NA	NA	NA	NA	NA	NA	NA	0.1.20.0.0.0.0.0.0.0.0	0.1.20.0.0.0.0.0.0.0.0	NA	NA	0.1.20.0.0.0.0.0.0.0.0	0.1.20.0.0.0.0.0.0.0.0	NA	NA	NA	NA	NA	NA	NA	NA	NA	NA	NA	NA	NA	NA	NA	NA	NA	NA	NA	NA	0.0.3.0.0.0.0.3.0.0.0.1.1	0.0.3.0.0.0.0.3.0.0.0.1.1	0.0.3.0.0.0.0.3.0.0.0.1.1	0.0.3.0.0.0.0.3.0.0.0.1.1	NA	NA	NA	NA	NA	0.1.10.0.0.0.0.0.0.0.0.1.0.1.1.0	0.1.10.0.0.0.0.0.0.0.0.1.0.1.1.0	0.1.25.2.1.1.0.1.0.0.0.0.3.0	0.1.25.2.1.1.0.1.0.0.0.0.3.0	NA
bbl	Bacteria	0254	NA	NA	NA	NA	NA	NA	NA	0.1.20.0.0.0.0.0.0.0.0	0.1.20.0.0.0.0.0.0.0.0	NA	NA	0.1.20.0.0.0.0.0.0.0.0	0.1.20.0.0.0.0.0.0.0.0	44.0	NA	NA	NA	0.1.20.0.0.0.0.1.0	NA	NA	NA	NA	NA	NA	NA	NA	NA	NA	NA	NA	NA	NA	NA	0.0.3.0.0.0.0.3.0.0.0.1.1	0.0.3.0.0.0.0.3.0.0.0.1.1	0.0.3.0.0.0.0.3.0.0.0.1.1	0.0.3.0.0.0.0.3.0.0.0.1.1	NA	NA	NA	NA	NA	0.0.3.0.0.1.0.0.0.3.0.1.0	0.0.3.0.0.1.0.0.0.3.0.1.0	0.0.3.0.1.0.0.0.0.0.0.1.3	0.0.3.0.1.0.0.0.0.0.0.1.3	NA
bbm	Bacteria	0255	NA	NA	NA	NA	NA	0.0.3.0.0.1.0.0.0.2.0.1.0.0	NA	0.1.20.0.0.0	0.1.20.0.0.0	189.0	NA	0.1.20.0.0.0	0.1.20.0.0.0	44.0	NA	NA	0.1.20.0.0.0	0.1.20.0.0.0	NA	NA	0.1.20.0.0.0	NA	0.1.20.0.0.0	NA	NA	0.1.20.0.0.0	0.1.20.0.0.0	NA	NA	0.1.20.0.0.0	0.1.20.0.0.0	NA	NA	0.1.25.2.1.1.0.2.0.0.4.0.0.0.1.1	0.1.25.2.1.1.0.2.0.0.4.0.0.0.1.1	0.1.25.2.1.1.0.2.0.0.4.0.0.0.1.1	0.1.25.2.1.1.0.2.0.0.4.0.0.0.1.1	NA	NA	NA	NA	NA	0.0.3.0.0.1.0.0.0.2.1.0.0	0.0.3.0.0.1.0.0.0.2.1.0.0	0.1.10.0.0.0.1.0.0.0.0.0.1.0.0.0	0.1.10.0.0.0.1.0.0.0.0.0.1.0.0.0	NA
bbn	Bacteria	0221	NA	NA	NA	NA	NA	0.0.3.0.0.1.0.0.0.2.0.1.0.0	NA	0.1.20.0.0.0.0.0.0	0.1.20.0.0.0.0.0.0	NA	NA	0.1.20.0.0.0.0.0.0	0.1.20.0.0.0.0.0.0	NA	NA	NA	NA	NA	NA	NA	NA	NA	NA	NA	NA	0.1.20.0.0.0.0.0.0	0.1.20.0.0.0.0.0.0	NA	NA	0.1.20.0.0.0.0.0.0	0.1.20.0.0.0.0.0.0	NA	NA	0.1.25.0.0.0.0.3.0.1.2	0.1.25.0.0.0.0.3.0.1.2	NA	NA	NA	NA	NA	NA	NA	0.0.3.0.0.1.0.0.0.2.1.0.0.0.1	0.0.3.0.0.1.0.0.0.2.1.0.0.0.1	0.1.10.0.0.0.1.0.0.0.0.0.1.0.0.0.0	0.1.10.0.0.0.1.0.0.0.0.0.1.0.0.0.0	NA
bbo	Protists	0256	NA	0.0.3.0.0.0.0.6.0.1.0.0	NA	NA	NA	NA	NA	0.0.3.0.0.0.0.6.0.1.0.0	0.0.3.0.0.0.0.6.0.1.0.0	NA	NA	0.0.3.0.0.0.0.6.0.1.0.0	0.0.3.0.0.0.0.6.0.1.0.0	NA	NA	NA	NA	NA	191	NA	NA	NA	NA	NA	216	NA	NA	0.0.3.0.0.1.0.0.0.2.0.1.0.1	NA	0.0.3.0.0.0.0.6.0.1.0.0	0.0.3.0.0.0.0.6.0.1.0.0	NA	NA	0.0.3.0.0.1.0.0.1.0.0	0.0.3.0.0.1.0.0.1.0.0	0.0.3.0.0.1.0.0.1.0.0	0.0.3.0.0.1.0.0.1.0.0	NA	NA	NA	NA	NA	0.0.3.0.0.1.0.0.0.2.1.0.0.0.1	0.0.3.0.0.1.0.0.0.2.1.0.0.0.1	0.0.3.0.1.0.0.0.0.0.0.1.1.0	0.0.3.0.1.0.0.0.0.0.0.1.1.0	0.0.3.0.0.1.0.0.1.0.0
bbp	Bacteria	0249	NA	NA	NA	NA	NA	NA	NA	NA	NA	NA	NA	0.1.25.0.4.1.0.2.0.0.1.0	0.1.25.0.4.1.0.2.0.0.1.0	NA	NA	NA	NA	0.1.25.0.4.1.0.2.0.0.1.0	NA	NA	NA	NA	NA	NA	NA	0.1.25.0.4.1.0.2.0.0.1.0	0.1.25.0.4.1.0.2.0.0.1.0	NA	NA	0.1.25.0.4.1.0.2.0.0.1.0	0.1.25.0.4.1.0.2.0.0.1.0	NA	NA	NA	NA	NA	NA	NA	NA	NA	NA	NA	0.0.3.0.0.1.0.0.0.2.1.0.0.0.2	0.0.3.0.0.1.0.0.0.2.1.0.0.0.2	0.0.3.0.1.0.0.0.0.0.0.1.1.0.0.0	0.0.3.0.1.0.0.0.0.0.0.1.1.0.0.0	NA
bbq	Bacteria	0257	NA	NA	NA	NA	NA	NA	NA	0.1.20.0.0.0.0.0.0.0.0	0.1.20.0.0.0.0.0.0.0.0	NA	NA	0.1.20.0.0.0.0.0.0.0.0	0.1.20.0.0.0.0.0.0.0.0	44.0	NA	NA	NA	0.1.20.0.0.0.0.1.0	NA	NA	NA	NA	NA	NA	NA	NA	NA	NA	NA	NA	NA	NA	NA	0.0.3.0.0.0.0.3.0.0.0.1.1	0.0.3.0.0.0.0.3.0.0.0.1.1	0.0.3.0.0.0.0.3.0.0.0.1.1	0.0.3.0.0.0.0.3.0.0.0.1.1	NA	NA	NA	NA	NA	0.0.3.0.0.1.0.0.0.3.0.1.0	0.0.3.0.0.1.0.0.0.3.0.1.0	0.0.3.0.1.0.0.0.0.0.0.1.3	0.0.3.0.1.0.0.0.0.0.0.1.3	NA
bbr	Bacteria	0258	NA	NA	NA	NA	NA	0.0.3.0.0.1.0.0.0.2.0.1.0.0	NA	0.1.20.0.0.0	0.1.20.0.0.0	189.0	NA	0.1.20.0.0.0	0.1.20.0.0.0	44.0	NA	NA	0.1.20.0.0.0	0.1.20.0.0.0	NA	NA	0.1.20.0.0.0	NA	0.1.20.0.0.0	NA	NA	0.1.20.0.0.0	0.1.20.0.0.0	NA	NA	0.1.20.0.0.0	0.1.20.0.0.0	NA	NA	0.1.10.0.0.0.1.0.0.0.0.0.2.0	0.1.10.0.0.0.1.0.0.0.0.0.2.0	0.1.10.0.0.0.1.0.0.0.0.0.2.0	0.1.10.0.0.0.1.0.0.0.0.0.2.0	NA	NA	NA	0.1.10.0.0.0.1.0.0.0.0.0.2.0	0.1.10.0.0.0.1.0.0.0.0.0.2.0	0.0.3.0.0.1.0.0.0.2.1.0.0	0.0.3.0.0.1.0.0.0.2.1.0.0	0.1.10.0.0.0.1.0.0.0.0.0.1.0.0.0	0.1.10.0.0.0.1.0.0.0.0.0.1.0.0.0	NA
bbrc	Bacteria	0259	NA	NA	NA	NA	NA	NA	NA	NA	NA	NA	189.1	0.1.20.0.0.0.0.0.0.2	0.1.20.0.0.0.0.0.0.2	NA	NA	NA	NA	NA	NA	NA	NA	NA	NA	NA	NA	0.1.20.0.0.0.0.0.0.2	0.1.20.0.0.0.0.0.0.2	NA	NA	0.1.20.0.0.0.0.0.0.2	0.1.20.0.0.0.0.0.0.2	NA	NA	NA	NA	0.1.10.0.0.0.1.0.0.0.0.0.1.0.0.2.1	0.1.10.0.0.0.1.0.0.0.0.0.1.0.0.2.1	NA	NA	NA	NA	NA	0.0.3.1.0.0.0	0.0.3.1.0.0.0	0.0.3.0.1.0.0.0.0.0.0.1.1.0.0.0	0.0.3.0.1.0.0.0.0.0.0.1.1.0.0.0	NA
bbre	Bacteria	0259	NA	NA	NA	NA	NA	NA	NA	NA	NA	NA	189.1	0.1.20.0.0.0.0.0.0.2	0.1.20.0.0.0.0.0.0.2	NA	NA	NA	NA	NA	NA	NA	NA	NA	NA	NA	NA	0.1.20.0.0.0.0.0.0.2	0.1.20.0.0.0.0.0.0.2	NA	NA	0.1.20.0.0.0.0.0.0.2	0.1.20.0.0.0.0.0.0.2	NA	NA	NA	NA	0.1.10.0.0.0.1.0.0.0.0.0.1.0.0.2.1	0.1.10.0.0.0.1.0.0.0.0.0.1.0.0.2.1	NA	NA	NA	NA	NA	0.0.3.1.0.0.0	0.0.3.1.0.0.0	0.0.3.0.1.0.0.0.0.0.0.1.1.0.0.0	0.0.3.0.1.0.0.0.0.0.0.1.1.0.0.0	NA
bbrj	Bacteria	0259	NA	NA	NA	NA	NA	NA	NA	NA	NA	NA	189.1	0.1.20.0.0.0.0.0.0.2	0.1.20.0.0.0.0.0.0.2	NA	NA	NA	NA	NA	NA	NA	NA	NA	NA	NA	NA	0.1.20.0.0.0.0.0.0.2	0.1.20.0.0.0.0.0.0.2	NA	NA	0.1.20.0.0.0.0.0.0.2	0.1.20.0.0.0.0.0.0.2	NA	NA	NA	NA	0.1.10.0.0.0.1.0.0.0.0.0.1.0.0.2.1	0.1.10.0.0.0.1.0.0.0.0.0.1.0.0.2.1	NA	NA	NA	NA	NA	0.0.3.1.0.0.0	0.0.3.1.0.0.0	0.0.3.0.1.0.0.0.0.0.0.1.1.0.0.0	0.0.3.0.1.0.0.0.0.0.0.1.1.0.0.0	NA
bbrn	Bacteria	0259	NA	NA	NA	NA	NA	NA	NA	NA	NA	NA	189.1	0.1.20.0.0.0.0.0.0.2	0.1.20.0.0.0.0.0.0.2	NA	NA	NA	NA	NA	NA	NA	NA	NA	NA	NA	NA	0.1.20.0.0.0.0.0.0.2	0.1.20.0.0.0.0.0.0.2	NA	NA	0.1.20.0.0.0.0.0.0.2	0.1.20.0.0.0.0.0.0.2	NA	NA	NA	NA	0.1.10.0.0.0.1.0.0.0.0.0.1.0.0.2.1	0.1.10.0.0.0.1.0.0.0.0.0.1.0.0.2.1	NA	NA	NA	NA	NA	0.0.3.1.0.0.0	0.0.3.1.0.0.0	0.0.3.0.1.0.0.0.0.0.0.1.1.0.0.0	0.0.3.0.1.0.0.0.0.0.0.1.1.0.0.0	NA
bbrs	Bacteria	0259	NA	NA	NA	NA	NA	NA	NA	NA	NA	NA	189.1	0.1.20.0.0.0.0.0.0.2	0.1.20.0.0.0.0.0.0.2	NA	NA	NA	NA	NA	NA	NA	NA	NA	NA	NA	NA	0.1.20.0.0.0.0.0.0.2	0.1.20.0.0.0.0.0.0.2	NA	NA	0.1.20.0.0.0.0.0.0.2	0.1.20.0.0.0.0.0.0.2	NA	NA	NA	NA	0.1.10.0.0.0.1.0.0.0.0.0.1.0.0.2.1	0.1.10.0.0.0.1.0.0.0.0.0.1.0.0.2.1	NA	NA	NA	NA	NA	0.0.3.1.0.0.0	0.0.3.1.0.0.0	0.0.3.0.1.0.0.0.0.0.0.1.1.0.0.0	0.0.3.0.1.0.0.0.0.0.0.1.1.0.0.0	NA
bbru	Bacteria	0259	NA	NA	NA	NA	NA	NA	NA	NA	NA	NA	189.1	0.1.20.0.0.0.0.0.0.2	0.1.20.0.0.0.0.0.0.2	NA	NA	NA	NA	NA	NA	NA	NA	NA	NA	NA	NA	0.1.20.0.0.0.0.0.0.2	0.1.20.0.0.0.0.0.0.2	NA	NA	0.1.20.0.0.0.0.0.0.2	0.1.20.0.0.0.0.0.0.2	NA	NA	NA	NA	0.1.10.0.0.0.1.0.0.0.0.0.1.0.0.2.1	0.1.10.0.0.0.1.0.0.0.0.0.1.0.0.2.1	NA	NA	NA	NA	NA	0.0.3.1.0.0.0	0.0.3.1.0.0.0	0.0.3.0.1.0.0.0.0.0.0.1.1.0.0.0	0.0.3.0.1.0.0.0.0.0.0.1.1.0.0.0	NA
bbrv	Bacteria	0259	NA	NA	NA	NA	NA	NA	NA	NA	NA	NA	189.1	0.1.20.0.0.0.0.0.0.2	0.1.20.0.0.0.0.0.0.2	NA	NA	NA	NA	NA	NA	NA	NA	NA	NA	NA	NA	0.1.20.0.0.0.0.0.0.2	0.1.20.0.0.0.0.0.0.2	NA	NA	0.1.20.0.0.0.0.0.0.2	0.1.20.0.0.0.0.0.0.2	NA	NA	NA	NA	0.1.10.0.0.0.1.0.0.0.0.0.1.0.0.2.1	0.1.10.0.0.0.1.0.0.0.0.0.1.0.0.2.1	NA	NA	NA	NA	NA	0.0.3.1.0.0.0	0.0.3.1.0.0.0	0.0.3.0.1.0.0.0.0.0.0.1.1.0.0.0	0.0.3.0.1.0.0.0.0.0.0.1.1.0.0.0	NA
bbs	Bacteria	0221	NA	NA	NA	NA	NA	0.0.3.0.0.1.0.0.0.2.0.1.0.0	NA	0.1.20.0.0.0.0.0.0	0.1.20.0.0.0.0.0.0	NA	NA	0.1.20.0.0.0.0.0.0	0.1.20.0.0.0.0.0.0	NA	NA	NA	NA	NA	NA	NA	NA	NA	NA	NA	NA	0.1.20.0.0.0.0.0.0	0.1.20.0.0.0.0.0.0	NA	NA	0.1.20.0.0.0.0.0.0	0.1.20.0.0.0.0.0.0	NA	NA	0.1.25.0.0.0.0.3.0.1.2	0.1.25.0.0.0.0.3.0.1.2	NA	NA	NA	NA	NA	NA	NA	0.0.3.0.0.1.0.0.0.2.1.0.0.0.1	0.0.3.0.0.1.0.0.0.2.1.0.0.0.1	0.1.10.0.0.0.1.0.0.0.0.0.1.0.0.0.0	0.1.10.0.0.0.1.0.0.0.0.0.1.0.0.0.0	NA
bbt	Bacteria	0260	NA	NA	NA	0.1.23.0.0	203	0.0.3.0.0.1.0.0.0.2.0.1.0.0	NA	0.1.23.0.0	0.1.23.0.0	NA	NA	0.1.23.0.0	0.1.23.0.0	44.0	NA	NA	0.1.23.0.0	0.1.23.0.0	NA	NA	0.1.23.0.0	NA	0.1.23.0.0	NA	NA	0.1.23.0.0	0.1.23.0.0	NA	NA	0.1.23.0.0	0.1.23.0.0	NA	NA	0.1.10.0.0.0.1.0.0.0.0.0.2	0.1.10.0.0.0.1.0.0.0.0.0.2	0.1.10.0.0.0.1.0.0.0.0.0.2	0.1.10.0.0.0.1.0.0.0.0.0.2	NA	NA	NA	0.1.10.0.0.0.1.0.0.0.0.0.2	0.1.10.0.0.0.1.0.0.0.0.0.2	0.0.3.0.0.1.0.0.0.2.1.0.0.0	0.0.3.0.0.1.0.0.0.2.1.0.0.0	0.1.10.0.0.0.1.0.0.0.0.0.1.0.0.0	0.1.10.0.0.0.1.0.0.0.0.0.1.0.0.0	NA
bbu	Bacteria	0261	NA	NA	NA	NA	NA	NA	NA	0.1.20.0.0.0.0.0.0.0.2	0.1.20.0.0.0.0.0.0.0.2	NA	NA	NA	NA	NA	NA	NA	NA	NA	NA	NA	NA	NA	NA	NA	NA	0.1.20.0.0.0.0.0.0.1.0	0.1.20.0.0.0.0.0.0.1.0	NA	NA	0.1.20.0.0.0.0.0.0.0.2	0.1.20.0.0.0.0.0.0.0.2	NA	NA	0.1.25.0.0.0.0.3.0.1.2	0.1.25.0.0.0.0.3.0.1.2	NA	NA	NA	NA	NA	NA	NA	0.0.3.1.0.1.0	0.0.3.1.0.1.0	0.1.10.0.0.0.1.0.0.0.0.0.1.0.0.0.0	0.1.10.0.0.0.1.0.0.0.0.0.1.0.0.0.0	NA
bbur	Bacteria	0222	NA	NA	NA	NA	NA	0.0.3.0.0.1.0.0.0.2.0.1.0.0	NA	0.1.20.0.0.0.0.0.0	0.1.20.0.0.0.0.0.0	NA	NA	0.1.20.0.0.0.0.0.0	0.1.20.0.0.0.0.0.0	NA	NA	NA	NA	NA	NA	NA	NA	NA	NA	NA	NA	0.1.20.0.0.0.0.0.0	0.1.20.0.0.0.0.0.0	NA	NA	0.1.20.0.0.0.0.0.0	0.1.20.0.0.0.0.0.0	NA	NA	0.1.25.0.0.0.0.3.0.1.2	0.1.25.0.0.0.0.3.0.1.2	NA	NA	NA	NA	NA	NA	NA	0.0.3.0.0.1.0.0.0.2.1.0.0.0.1	0.0.3.0.0.1.0.0.0.2.1.0.0.0.1	0.1.10.0.0.0.1.0.0.0.0.0.1.0.0.0.0	0.1.10.0.0.0.1.0.0.0.0.0.1.0.0.0.0	NA
bbv	Bacteria	0259	NA	NA	NA	NA	NA	NA	NA	NA	NA	NA	189.1	0.1.20.0.0.0.0.0.0.2	0.1.20.0.0.0.0.0.0.2	NA	NA	NA	NA	NA	NA	NA	NA	NA	NA	NA	NA	0.1.20.0.0.0.0.0.0.2	0.1.20.0.0.0.0.0.0.2	NA	NA	0.1.20.0.0.0.0.0.0.2	0.1.20.0.0.0.0.0.0.2	NA	NA	NA	NA	0.1.10.0.0.0.1.0.0.0.0.0.1.0.0.2.1	0.1.10.0.0.0.1.0.0.0.0.0.1.0.0.2.1	NA	NA	NA	NA	NA	0.0.3.1.0.0.0	0.0.3.1.0.0.0	0.0.3.0.1.0.0.0.0.0.0.1.1.0.0.0	0.0.3.0.1.0.0.0.0.0.0.1.1.0.0.0	NA
bbw	Bacteria	0262	NA	NA	NA	NA	NA	NA	NA	0.1.25.0.4.1.0.0.3.0	0.1.25.0.4.1.0.0.3.0	NA	189.1	0.1.25.0.4.1.0.0.3.0	0.1.25.0.4.1.0.0.3.0	NA	NA	NA	0.1.25.0.4.1.0.0.3.0	NA	NA	NA	NA	NA	NA	NA	NA	NA	NA	NA	NA	0.1.25.0.4.1.0.0.3.0	0.1.25.0.4.1.0.0.3.0	NA	NA	0.1.25.2.1.1.0.1.0.0.0.0.1.1	0.1.25.2.1.1.0.1.0.0.0.0.1.1	0.1.25.2.1.1.0.1.0.0.0.0.1.1	0.1.25.2.1.1.0.1.0.0.0.0.1.1	NA	NA	NA	NA	NA	0.0.3.0.0.1.0.0.0.2.1.0.0.0.1	0.0.3.0.0.1.0.0.0.2.1.0.0.0.1	0.0.3.0.1.0.0.0.0.0.0.1.1.0.0	0.0.3.0.1.0.0.0.0.0.0.1.1.0.0	NA
bbx	Bacteria	0255	NA	NA	NA	NA	NA	0.0.3.0.0.1.0.0.0.2.0.1.0.0	NA	0.1.20.0.0.0	0.1.20.0.0.0	189.0	NA	0.1.20.0.0.0	0.1.20.0.0.0	44.0	NA	NA	0.1.20.0.0.0	0.1.20.0.0.0	NA	NA	0.1.20.0.0.0	NA	0.1.20.0.0.0	NA	NA	0.1.20.0.0.0	0.1.20.0.0.0	NA	NA	0.1.20.0.0.0	0.1.20.0.0.0	NA	NA	0.1.25.2.1.1.0.2.0.0.4.0.0.0.1.1	0.1.25.2.1.1.0.2.0.0.4.0.0.0.1.1	0.1.25.2.1.1.0.2.0.0.4.0.0.0.1.1	0.1.25.2.1.1.0.2.0.0.4.0.0.0.1.1	NA	NA	NA	NA	NA	0.0.3.0.0.1.0.0.0.2.1.0.0	0.0.3.0.0.1.0.0.0.2.1.0.0	0.1.10.0.0.0.1.0.0.0.0.0.1.0.0.0	0.1.10.0.0.0.1.0.0.0.0.0.1.0.0.0	NA
bby	Bacteria	0263	NA	NA	NA	NA	NA	NA	NA	0.1.19.2.0.0	0.1.19.2.0.0	NA	NA	0.1.19.2.0.0	0.1.19.2.0.0	NA	217	NA	NA	0.1.19.2.0.0	NA	NA	NA	0.1.19.2.0.0	NA	0.1.19.2.0.0	NA	0.1.19.2.0.0	0.1.19.2.0.0	NA	NA	0.1.19.2.0.0	0.1.19.2.0.0	NA	NA	0.1.19.2.0.0	0.1.19.2.0.0	0.1.19.2.0.0	0.1.19.2.0.0	NA	NA	NA	NA	NA	0.1.19.2.0.0	0.1.19.2.0.0	0.1.19.2.0.0	0.1.19.2.0.0	NA
bbz	Bacteria	0221	NA	NA	NA	NA	NA	0.0.3.0.0.1.0.0.0.2.0.1.0.0	NA	0.1.20.0.0.0.0.0.0	0.1.20.0.0.0.0.0.0	NA	NA	0.1.20.0.0.0.0.0.0	0.1.20.0.0.0.0.0.0	NA	NA	NA	NA	NA	NA	NA	NA	NA	NA	NA	NA	0.1.20.0.0.0.0.0.0	0.1.20.0.0.0.0.0.0	NA	NA	0.1.20.0.0.0.0.0.0	0.1.20.0.0.0.0.0.0	NA	NA	0.1.25.0.0.0.0.3.0.1.2	0.1.25.0.0.0.0.3.0.1.2	NA	NA	NA	NA	NA	NA	NA	0.0.3.0.0.1.0.0.0.2.1.0.0.0.1	0.0.3.0.0.1.0.0.0.2.1.0.0.0.1	0.1.10.0.0.0.1.0.0.0.0.0.1.0.0.0.0	0.1.10.0.0.0.1.0.0.0.0.0.1.0.0.0.0	NA
bca	Bacteria	0264	NA	NA	NA	NA	NA	NA	NA	0.1.19.2.0.0.3.0	0.1.19.2.0.0.3.0	NA	NA	0.1.19.2.0.0.3.0	0.1.19.2.0.0.3.0	44.0	217	NA	NA	0.1.19.2.0.0.3.0	NA	NA	NA	0.1.19.2.0.0.3.0	NA	0.1.19.2.0.0.3.0	NA	0.1.19.2.0.0.3.0	0.1.19.2.0.0.3.0	NA	NA	0.1.19.2.0.0.3.0	0.1.19.2.0.0.3.0	NA	NA	0.1.19.2.0.0.1	0.1.19.2.0.0.1	0.1.19.2.0.0.1	0.1.19.2.0.0.1	NA	NA	NA	NA	NA	0.1.19.2.0.0.3.0	0.1.19.2.0.0.3.0	0.1.19.2.0.0.1	0.1.19.2.0.0.1	NA
bcai	Bacteria	0265	NA	NA	NA	NA	NA	NA	NA	0.1.20.0.0.0	0.1.20.0.0.0	189	189	0.1.20.0.0.0	0.1.20.0.0.0	44.0	NA	NA	0.1.20.0.0.0	0.1.20.0.0.0	NA	NA	0.1.20.0.0.0	NA	0.1.20.0.0.0	NA	NA	0.1.20.0.0.0	0.1.20.0.0.0	NA	NA	0.1.20.0.0.0	0.1.20.0.0.0	NA	NA	0.0.3.0.0.0.0.2.1.0.3.0	0.0.3.0.0.0.0.2.1.0.3.0	0.0.3.0.0.0.0.2.1.0.3.0	0.0.3.0.0.0.0.2.1.0.3.0	NA	NA	NA	NA	NA	0.0.3.0.0.1.0.0.0.2.1.0.0	0.0.3.0.0.1.0.0.0.2.1.0.0	0.1.10.0.0.0.1.0.0.0.0.0.1.0.0.0	0.1.10.0.0.0.1.0.0.0.0.0.1.0.0.0	NA
bcar	Bacteria	0208	NA	NA	NA	0.1.25.0.4.1.0.2.0	203	NA	NA	0.1.25.0.4.1.0.2.0	0.1.25.0.4.1.0.2.0	NA	NA	0.1.25.0.4.1.0.2.0	0.1.25.0.4.1.0.2.0	44.0	NA	NA	0.1.25.0.4.1.0.2.0	0.1.25.0.4.1.0.2.0	NA	NA	NA	NA	NA	NA	NA	0.1.25.0.4.1.0.2.0	0.1.25.0.4.1.0.2.0	NA	NA	0.1.25.0.4.1.0.2.0	0.1.25.0.4.1.0.2.0	NA	NA	0.1.25.2.1.1.0.2.0.0.2	0.1.25.2.1.1.0.2.0.0.2	0.1.25.2.1.1.0.2.0.0.2	0.1.25.2.1.1.0.2.0.0.2	NA	NA	NA	NA	NA	0.0.3.0.0.1.0.0.0.2.1.0.0.0	0.0.3.0.0.1.0.0.0.2.1.0.0.0	0.1.10.0.0.0.1.0.0.0.0.0.1.0.0.0	0.1.10.0.0.0.1.0.0.0.0.0.1.0.0.0	NA
bcas	Bacteria	0208	NA	NA	NA	0.1.25.0.4.1.0.2.0	203	NA	NA	0.1.25.0.4.1.0.2.0	0.1.25.0.4.1.0.2.0	NA	NA	0.1.25.0.4.1.0.2.0	0.1.25.0.4.1.0.2.0	44.0	NA	NA	0.1.25.0.4.1.0.2.0	0.1.25.0.4.1.0.2.0	NA	NA	NA	NA	NA	NA	NA	0.1.25.0.4.1.0.2.0	0.1.25.0.4.1.0.2.0	NA	NA	0.1.25.0.4.1.0.2.0	0.1.25.0.4.1.0.2.0	NA	NA	0.1.25.2.1.1.0.2.0.0.2	0.1.25.2.1.1.0.2.0.0.2	0.1.25.2.1.1.0.2.0.0.2	0.1.25.2.1.1.0.2.0.0.2	NA	NA	NA	NA	NA	0.0.3.0.0.1.0.0.0.2.1.0.0.0	0.0.3.0.0.1.0.0.0.2.1.0.0.0	0.1.10.0.0.0.1.0.0.0.0.0.1.0.0.0	0.1.10.0.0.0.1.0.0.0.0.0.1.0.0.0	NA
bcat	Bacteria	0266	NA	NA	NA	NA	NA	NA	NA	NA	NA	NA	NA	0.1.20.0.0.0.0.0.0.2	0.1.20.0.0.0.0.0.0.2	NA	NA	NA	NA	NA	NA	NA	NA	NA	NA	NA	NA	0.1.20.0.0.0.0.0.0.2	0.1.20.0.0.0.0.0.0.2	NA	NA	0.1.20.0.0.0.0.0.0.2	0.1.20.0.0.0.0.0.0.2	NA	NA	NA	NA	0.1.10.0.0.0.1.0.0.0.0.0.1.0.0.2.1	0.1.10.0.0.0.1.0.0.0.0.0.1.0.0.2.1	NA	NA	NA	NA	NA	0.0.3.1.0.0.0	0.0.3.1.0.0.0	0.0.3.0.1.0.0.0.0.0.0.1.1.0.0.0	0.0.3.0.1.0.0.0.0.0.0.1.1.0.0.0	NA
bcb	Bacteria	0263	NA	NA	NA	NA	NA	NA	NA	0.1.19.2.0.0	0.1.19.2.0.0	NA	NA	0.1.19.2.0.0	0.1.19.2.0.0	NA	217	NA	NA	0.1.19.2.0.0	NA	NA	NA	0.1.19.2.0.0	NA	0.1.19.2.0.0	NA	0.1.19.2.0.0	0.1.19.2.0.0	NA	NA	0.1.19.2.0.0	0.1.19.2.0.0	NA	NA	0.1.19.2.0.0	0.1.19.2.0.0	0.1.19.2.0.0	0.1.19.2.0.0	NA	NA	NA	NA	NA	0.1.19.2.0.0	0.1.19.2.0.0	0.1.19.2.0.0	0.1.19.2.0.0	NA
bcc	Bacteria	0267	NA	NA	NA	NA	NA	NA	NA	NA	NA	NA	NA	0.1.20.0.0.0.0.0.0.0.1	0.1.20.0.0.0.0.0.0.0.1	NA	NA	NA	NA	NA	NA	NA	NA	NA	NA	NA	NA	NA	NA	NA	NA	0.1.20.0.0.0.0.0.0.0.1	0.1.20.0.0.0.0.0.0.0.1	NA	NA	NA	NA	NA	NA	NA	NA	NA	NA	NA	0.0.3.1.0.0.0	0.0.3.1.0.0.0	0.0.3.0.1.0.0.0.0.0.0.1.1.0.0.0	0.0.3.0.1.0.0.0.0.0.0.1.1.0.0.0	NA
bcd	Bacteria	0268	NA	NA	NA	NA	NA	NA	NA	0.1.20.0.0.0.0.0.0.0.0	0.1.20.0.0.0.0.0.0.0.0	NA	NA	0.1.20.0.0.0.0.0.0.0.0	0.1.20.0.0.0.0.0.0.0.0	NA	NA	NA	NA	NA	NA	NA	NA	NA	NA	NA	NA	NA	NA	NA	NA	NA	NA	NA	NA	0.0.3.0.0.0.0.3.0.0.0.1.1	0.0.3.0.0.0.0.3.0.0.0.1.1	0.0.3.0.0.0.0.3.0.0.0.1.1	0.0.3.0.0.0.0.3.0.0.0.1.1	NA	NA	NA	NA	NA	0.1.10.0.0.0.0.0.0.0.0.1.0.1.1.0	0.1.10.0.0.0.0.0.0.0.0.1.0.1.1.0	0.1.25.2.1.1.0.1.0.0.0.0.3.0	0.1.25.2.1.1.0.1.0.0.0.0.3.0	NA
bce	Bacteria	0269	NA	NA	NA	NA	NA	NA	NA	0.1.3	0.1.3	NA	NA	0.1.3	0.1.3	NA	217	NA	NA	0.1.3	NA	NA	NA	NA	NA	NA	NA	0.1.3	0.1.3	NA	NA	0.1.3	0.1.3	NA	NA	0.1.3	0.1.3	0.1.3	0.1.3	NA	NA	NA	NA	NA	0.1.3	0.1.3	0.1.3	0.1.3	NA
bced	Bacteria	0270	NA	NA	NA	NA	NA	NA	NA	0.1.20.0.0	0.1.20.0.0	189.0	NA	0.1.20.0.0	0.1.20.0.0	44.0	NA	NA	0.1.20.0.0	0.1.20.0.0	NA	NA	0.1.20.0.0	NA	0.1.20.0.0	NA	NA	0.1.20.0.0	0.1.20.0.0	NA	NA	0.1.20.0.0	0.1.20.0.0	NA	NA	0.1.25.2.1.1.0.2.0.0.2.4	0.1.25.2.1.1.0.2.0.0.2.4	0.1.25.2.1.1.0.2.0.0.2.4	0.1.25.2.1.1.0.2.0.0.2.4	NA	NA	NA	NA	NA	0.0.3.0.0.1.0.0.0.2.1.0.0	0.0.3.0.0.1.0.0.0.2.1.0.0	0.1.10.0.0.0.1.0.0.0.0.0.1.0.0.0	0.1.10.0.0.0.1.0.0.0.0.0.1.0.0.0	NA
bcee	Bacteria	0271	NA	NA	NA	NA	NA	NA	NA	0.1.20.0.0.0.0.0.0	0.1.20.0.0.0.0.0.0	NA	NA	0.1.20.0.0.0.0.0.0	0.1.20.0.0.0.0.0.0	44.0	NA	NA	NA	0.1.20.0.0.0.0.1.0	NA	NA	NA	NA	NA	NA	NA	0.1.20.0.0.0.0.0.0	0.1.20.0.0.0.0.0.0	NA	NA	0.1.20.0.0.0.0.0.0	0.1.20.0.0.0.0.0.0	NA	NA	0.1.25.2.1.1.0.2.0.0.2.5	0.1.25.2.1.1.0.2.0.0.2.5	0.1.25.2.1.1.0.2.0.0.2.5	0.1.25.2.1.1.0.2.0.0.2.5	NA	NA	NA	NA	NA	0.0.3.0.0.1.0.0.0.2.1.0.0.0	0.0.3.0.0.1.0.0.0.2.1.0.0.0	0.1.10.0.0.0.1.0.0.0.0.0.1.0.0.0	0.1.10.0.0.0.1.0.0.0.0.0.1.0.0.0	NA
bcef	Bacteria	0272	NA	NA	NA	NA	NA	NA	NA	0.1.19.2.0.0.2.0.0	0.1.19.2.0.0.2.0.0	NA	NA	0.1.19.2.0.0.2.0.0	0.1.19.2.0.0.2.0.0	44.0	217	NA	NA	0.1.19.2.0.0.2.0.0	NA	NA	NA	0.1.19.2.0.0.2.0.0	NA	0.1.19.2.0.0.2.0.0	NA	NA	NA	NA	NA	0.1.19.2.0.0.2.0.0	0.1.19.2.0.0.2.0.0	NA	NA	0.1.19.2.0.0.1.0.0	0.1.19.2.0.0.1.0.0	0.1.19.2.0.0.1.0.0	0.1.19.2.0.0.1.0.0	NA	NA	NA	NA	NA	0.1.19.2.0.0.2.0.0	0.1.19.2.0.0.2.0.0	0.1.19.2.0.0.1.0.0	0.1.19.2.0.0.1.0.0	NA
bcel	Bacteria	0273	NA	NA	NA	NA	NA	NA	NA	0.1.25.0.0.2.0.0.0.0	0.1.25.0.0.2.0.0.0.0	NA	NA	0.1.25.0.0.2.0.0.0.0	0.1.25.0.0.2.0.0.0.0	NA	NA	NA	0.1.25.0.0.2.0.0.0.0	0.1.25.0.0.2.0.0.0.0	NA	NA	NA	NA	NA	NA	NA	0.1.25.0.0.2.0.0.0.0	0.1.25.0.0.2.0.0.0.0	NA	NA	0.1.25.0.0.2.0.0.0.0	0.1.25.0.0.2.0.0.0.0	NA	NA	0.1.10.0.0.0.0.0.0.0.2.1	0.1.10.0.0.0.0.0.0.0.2.1	0.1.10.0.0.0.0.0.0.0.2.1	0.1.10.0.0.0.0.0.0.0.2.1	NA	NA	NA	NA	NA	0.1.25.0.0.2.0.0.0.0	0.1.25.0.0.2.0.0.0.0	0.1.10.0.0.0.0.0.0.0.2.1	0.1.10.0.0.0.0.0.0.0.2.1	NA
bcen	Bacteria	0274	NA	NA	NA	NA	NA	NA	NA	0.1.20.0.0.0	0.1.20.0.0.0	189.0	NA	0.1.20.0.0.0	0.1.20.0.0.0	44.0	NA	NA	0.1.20.0.0.0	0.1.20.0.0.0	NA	NA	0.1.20.0.0.0	NA	0.1.20.0.0.0	NA	NA	0.1.20.0.0.0	0.1.20.0.0.0	NA	NA	0.1.20.0.0.0	0.1.20.0.0.0	NA	NA	0.0.3.0.0.0.0.2.1.0.3.0	0.0.3.0.0.0.0.2.1.0.3.0	0.0.3.0.0.0.0.2.1.0.3.0	0.0.3.0.0.0.0.2.1.0.3.0	NA	NA	NA	NA	NA	0.0.3.0.0.1.0.0.0.2.1.0.0	0.0.3.0.0.1.0.0.0.2.1.0.0	0.1.10.0.0.0.1.0.0.0.0.0.1.0.0.0	0.1.10.0.0.0.1.0.0.0.0.0.1.0.0.0	NA
bceo	Bacteria	0270	NA	NA	NA	NA	NA	NA	NA	0.1.20.0.0	0.1.20.0.0	189.0	NA	0.1.20.0.0	0.1.20.0.0	44.0	NA	NA	0.1.20.0.0	0.1.20.0.0	NA	NA	0.1.20.0.0	NA	0.1.20.0.0	NA	NA	0.1.20.0.0	0.1.20.0.0	NA	NA	0.1.20.0.0	0.1.20.0.0	NA	NA	0.1.25.2.1.1.0.2.0.0.2.4	0.1.25.2.1.1.0.2.0.0.2.4	0.1.25.2.1.1.0.2.0.0.2.4	0.1.25.2.1.1.0.2.0.0.2.4	NA	NA	NA	NA	NA	0.0.3.0.0.1.0.0.0.2.1.0.0	0.0.3.0.0.1.0.0.0.2.1.0.0	0.1.10.0.0.0.1.0.0.0.0.0.1.0.0.0	0.1.10.0.0.0.1.0.0.0.0.0.1.0.0.0	NA
bcer	Bacteria	0264	NA	NA	NA	NA	NA	NA	NA	0.1.19.2.0.0.3.0	0.1.19.2.0.0.3.0	NA	NA	0.1.19.2.0.0.3.0	0.1.19.2.0.0.3.0	44.0	217	NA	NA	0.1.19.2.0.0.3.0	NA	NA	NA	0.1.19.2.0.0.3.0	NA	0.1.19.2.0.0.3.0	NA	0.1.19.2.0.0.3.0	0.1.19.2.0.0.3.0	NA	NA	0.1.19.2.0.0.3.0	0.1.19.2.0.0.3.0	NA	NA	0.1.19.2.0.0.1	0.1.19.2.0.0.1	0.1.19.2.0.0.1	0.1.19.2.0.0.1	NA	NA	NA	NA	NA	0.1.19.2.0.0.3.0	0.1.19.2.0.0.3.0	0.1.19.2.0.0.1	0.1.19.2.0.0.1	NA
bcet	Bacteria	0275	NA	NA	NA	0.1.25.0.4.1.0.2.0.1	203	NA	NA	0.1.25.0.4.1.0.2.0.1	0.1.25.0.4.1.0.2.0.1	NA	NA	0.1.25.0.4.1.0.2.0.1	0.1.25.0.4.1.0.2.0.1	44.0	NA	NA	NA	0.1.25.0.4.1.0.2.0.1	NA	NA	NA	NA	NA	NA	NA	0.1.25.0.4.1.0.2.0.1	0.1.25.0.4.1.0.2.0.1	NA	NA	0.1.25.0.4.1.0.2.0.1	0.1.25.0.4.1.0.2.0.1	NA	NA	0.1.25.2.1.1.0.2.0.0.2	0.1.25.2.1.1.0.2.0.0.2	0.1.25.2.1.1.0.2.0.0.2	0.1.25.2.1.1.0.2.0.0.2	NA	NA	NA	NA	NA	0.0.3.0.0.1.0.0.0.2.1.0.0.0	0.0.3.0.0.1.0.0.0.2.1.0.0.0	0.1.10.0.0.0.1.0.0.0.0.0.1.0.0.0	0.1.10.0.0.0.1.0.0.0.0.0.1.0.0.0	NA
bcew	Bacteria	0276	NA	NA	NA	NA	NA	NA	NA	0.1.20.0.0.0	0.1.20.0.0.0	189.0	NA	0.1.20.0.0.0	0.1.20.0.0.0	44.0	NA	NA	0.1.20.0.0.0	0.1.20.0.0.0	NA	NA	0.1.20.0.0.0	NA	0.1.20.0.0.0	NA	NA	0.1.20.0.0.0	0.1.20.0.0.0	NA	NA	0.1.20.0.0.0	0.1.20.0.0.0	NA	NA	0.0.3.0.0.0.0.2.1.0.3.0	0.0.3.0.0.0.0.2.1.0.3.0	0.0.3.0.0.0.0.2.1.0.3.0	0.0.3.0.0.0.0.2.1.0.3.0	NA	NA	NA	NA	NA	0.0.3.0.0.1.0.0.0.2.1.0.0	0.0.3.0.0.1.0.0.0.2.1.0.0	0.1.10.0.0.0.1.0.0.0.0.0.1.0.0.0	0.1.10.0.0.0.1.0.0.0.0.0.1.0.0.0	NA
bcf	Bacteria	0232	NA	NA	NA	NA	NA	NA	NA	0.1.19.2.0.0	0.1.19.2.0.0	NA	NA	0.1.19.2.0.0	0.1.19.2.0.0	NA	NA	NA	NA	0.1.19.2.0.0	NA	NA	NA	0.1.19.2.0.0	NA	0.1.19.2.0.0	NA	0.1.19.2.0.0	0.1.19.2.0.0	NA	NA	0.1.19.2.0.0	0.1.19.2.0.0	NA	NA	0.1.19.2.0.0	0.1.19.2.0.0	0.1.19.2.0.0	0.1.19.2.0.0	NA	NA	NA	NA	NA	0.1.19.2.0.0	0.1.19.2.0.0	0.1.19.2.0.0	0.1.19.2.0.0	NA
bcg	Bacteria	0263	NA	NA	NA	NA	NA	NA	NA	0.1.19.2.0.0	0.1.19.2.0.0	NA	NA	0.1.19.2.0.0	0.1.19.2.0.0	NA	217	NA	NA	0.1.19.2.0.0	NA	NA	NA	0.1.19.2.0.0	NA	0.1.19.2.0.0	NA	0.1.19.2.0.0	0.1.19.2.0.0	NA	NA	0.1.19.2.0.0	0.1.19.2.0.0	NA	NA	0.1.19.2.0.0	0.1.19.2.0.0	0.1.19.2.0.0	0.1.19.2.0.0	NA	NA	NA	NA	NA	0.1.19.2.0.0	0.1.19.2.0.0	0.1.19.2.0.0	0.1.19.2.0.0	NA
bch	Bacteria	0229	NA	NA	NA	NA	NA	NA	NA	0.1.20.0.0	0.1.20.0.0	189.0	NA	0.1.20.0.0	0.1.20.0.0	44.0	NA	NA	0.1.20.0.0	0.1.20.0.0	NA	NA	0.1.20.0.0	NA	0.1.20.0.0	NA	NA	0.1.20.0.0	0.1.20.0.0	NA	NA	0.1.20.0.0	0.1.20.0.0	NA	NA	0.1.25.2.1.1.0.2.2.1	0.1.25.2.1.1.0.2.2.1	0.1.25.2.1.1.0.2.2.1	0.1.25.2.1.1.0.2.2.1	NA	NA	NA	0.1.25.2.1.1.0.2.2.1	0.1.25.2.1.1.0.2.2.1	0.0.3.0.0.1.0.0.0.2.1.0.0	0.0.3.0.0.1.0.0.0.2.1.0.0	0.1.10.0.0.0.1.0.0.0.0.0.1.0.0.0	0.1.10.0.0.0.1.0.0.0.0.0.1.0.0.0	NA
bchi	Bacteria	0223	NA	NA	NA	NA	NA	0.0.3.0.0.1.0.0.0.2.0.1.0.0	NA	0.1.20.0.0.0.0.0.0	0.1.20.0.0.0.0.0.0	NA	NA	0.1.20.0.0.0.0.0.0	0.1.20.0.0.0.0.0.0	NA	NA	NA	NA	NA	NA	NA	NA	NA	NA	NA	NA	0.1.20.0.0.0.0.0.0	0.1.20.0.0.0.0.0.0	NA	NA	0.1.20.0.0.0.0.0.0	0.1.20.0.0.0.0.0.0	NA	NA	0.1.25.0.0.0.0.3.0.1.2	0.1.25.0.0.0.0.3.0.1.2	NA	NA	NA	NA	NA	NA	NA	0.0.3.0.0.1.0.0.0.2.1.0.0.0.1	0.0.3.0.0.1.0.0.0.2.1.0.0.0.1	0.1.10.0.0.0.1.0.0.0.0.0.1.0.0.0.0	0.1.10.0.0.0.1.0.0.0.0.0.1.0.0.0.0	NA
bchr	Bacteria	0277	NA	NA	NA	NA	NA	NA	NA	0.1.20.0.0.0.0.0.0	0.1.20.0.0.0.0.0.0	189.0	NA	0.1.20.0.0.0.0.0.0	0.1.20.0.0.0.0.0.0	44.0	NA	NA	NA	NA	NA	NA	NA	NA	NA	NA	NA	0.1.20.0.0.0.0.0.0	0.1.20.0.0.0.0.0.0	NA	NA	0.1.20.0.0.0.0.0.0	0.1.20.0.0.0.0.0.0	NA	NA	0.1.25.2.1.1.0.2.0.0.4.0.0.0.1.1	0.1.25.2.1.1.0.2.0.0.4.0.0.0.1.1	0.1.25.2.1.1.0.2.0.0.4.0.0.0.1.1	0.1.25.2.1.1.0.2.0.0.4.0.0.0.1.1	NA	NA	NA	NA	NA	0.0.3.0.0.1.0.0.0.2.1.0.0.0.1	0.0.3.0.0.1.0.0.0.2.1.0.0.0.1	0.0.3.0.1.0.0.0.0.0.0.1.1.0.0	0.0.3.0.1.0.0.0.0.0.0.1.1.0.0	NA
bci	Bacteria	0278	NA	NA	NA	NA	NA	NA	NA	0.1.20.0.0.0.0.0.0.0	0.1.20.0.0.0.0.0.0.0	189.0	NA	0.1.20.0.0.0.0.0.0.0	0.1.20.0.0.0.0.0.0.0	NA	NA	NA	NA	NA	NA	NA	NA	NA	NA	NA	NA	NA	NA	NA	NA	0.1.20.0.0.0.0.0.0.0	0.1.20.0.0.0.0.0.0.0	NA	NA	0.1.25.2.1.1.0.1.0.0.0.0.1.1.0	0.1.25.2.1.1.0.1.0.0.0.0.1.1.0	0.1.25.2.1.1.0.1.0.0.0.0.1.1.0	0.1.25.2.1.1.0.1.0.0.0.0.1.1.0	NA	NA	NA	NA	NA	0.0.3.0.0.1.0.0.0.2.1.0.0.0.1	0.0.3.0.0.1.0.0.0.2.1.0.0.0.1	0.0.3.0.1.0.0.0.0.0.0.1.1.0.0	0.0.3.0.1.0.0.0.0.0.0.1.1.0.0	NA
bcib	Bacteria	0279	NA	NA	NA	NA	NA	0.0.3.0.0.1.0.0.0.2.0.1.0.0	NA	0.1.20.0.0.0.0.0.0.0	0.1.20.0.0.0.0.0.0.0	189.0	NA	0.1.20.0.0.0.0.0.0.0	0.1.20.0.0.0.0.0.0.0	NA	NA	NA	NA	NA	NA	NA	NA	NA	NA	NA	NA	NA	NA	NA	NA	0.1.20.0.0.0.0.0.0.0	0.1.20.0.0.0.0.0.0.0	NA	NA	0.1.25.2.1.1.0.1.0.0.0.0.1.1.0	0.1.25.2.1.1.0.1.0.0.0.0.1.1.0	0.1.25.2.1.1.0.1.0.0.0.0.1.1.0	0.1.25.2.1.1.0.1.0.0.0.0.1.1.0	NA	NA	NA	NA	NA	0.0.3.0.0.1.0.0.0.2.1.0.0.0.1	0.0.3.0.0.1.0.0.0.2.1.0.0.0.1	0.0.3.0.1.0.0.0.0.0.0.1.1.0.0	0.0.3.0.1.0.0.0.0.0.0.1.1.0.0	NA
bcj	Bacteria	0229	NA	NA	NA	NA	NA	NA	NA	0.1.20.0.0	0.1.20.0.0	189.0	NA	0.1.20.0.0	0.1.20.0.0	44.0	NA	NA	0.1.20.0.0	0.1.20.0.0	NA	NA	0.1.20.0.0	NA	0.1.20.0.0	NA	NA	0.1.20.0.0	0.1.20.0.0	NA	NA	0.1.20.0.0	0.1.20.0.0	NA	NA	0.1.25.2.1.1.0.2.2.1	0.1.25.2.1.1.0.2.2.1	0.1.25.2.1.1.0.2.2.1	0.1.25.2.1.1.0.2.2.1	NA	NA	NA	0.1.25.2.1.1.0.2.2.1	0.1.25.2.1.1.0.2.2.1	0.0.3.0.0.1.0.0.0.2.1.0.0	0.0.3.0.0.1.0.0.0.2.1.0.0	0.1.10.0.0.0.1.0.0.0.0.0.1.0.0.0	0.1.10.0.0.0.1.0.0.0.0.0.1.0.0.0	NA
bck	Bacteria	0280	NA	NA	NA	NA	NA	NA	NA	0.1.19.2.0.0.0.1	0.1.19.2.0.0.0.1	NA	NA	0.1.19.2.0.0.0.1	0.1.19.2.0.0.0.1	44.0	NA	NA	NA	NA	NA	NA	NA	0.1.19.2.0.0.0.1	NA	0.1.19.2.0.0.0.1	NA	0.1.19.2.0.0.0.1	0.1.19.2.0.0.0.1	NA	NA	0.1.19.2.0.0.0.1	0.1.19.2.0.0.0.1	NA	NA	0.1.19.2.0.0.0.1	0.1.19.2.0.0.0.1	0.1.19.2.0.0.0.1	0.1.19.2.0.0.0.1	NA	NA	NA	NA	NA	0.0.3.0.0.1.0.0.0.2.1.0.0.0.1	0.0.3.0.0.1.0.0.0.2.1.0.0.0.1	0.1.19.2.0.0.0.1	0.1.19.2.0.0.0.1	NA
bcl	Bacteria	0281	NA	NA	NA	NA	NA	NA	NA	0.1.4	0.1.4	NA	NA	0.1.4	0.1.4	NA	NA	NA	NA	0.1.4	NA	NA	NA	0.1.4	NA	0.1.4	NA	0.1.4	0.1.4	NA	NA	0.1.4	0.1.4	NA	NA	0.1.4	0.1.4	0.1.4	0.1.4	NA	NA	NA	NA	NA	0.1.4	0.1.4	0.1.4	0.1.4	NA
bcm	Bacteria	0229	NA	NA	NA	NA	NA	NA	NA	0.1.20.0.0	0.1.20.0.0	189.0	NA	0.1.20.0.0	0.1.20.0.0	44.0	NA	NA	0.1.20.0.0	0.1.20.0.0	NA	NA	0.1.20.0.0	NA	0.1.20.0.0	NA	NA	0.1.20.0.0	0.1.20.0.0	NA	NA	0.1.20.0.0	0.1.20.0.0	NA	NA	0.1.25.2.1.1.0.2.2.1	0.1.25.2.1.1.0.2.2.1	0.1.25.2.1.1.0.2.2.1	0.1.25.2.1.1.0.2.2.1	NA	NA	NA	0.1.25.2.1.1.0.2.2.1	0.1.25.2.1.1.0.2.2.1	0.0.3.0.0.1.0.0.0.2.1.0.0	0.0.3.0.0.1.0.0.0.2.1.0.0	0.1.10.0.0.0.1.0.0.0.0.0.1.0.0.0	0.1.10.0.0.0.1.0.0.0.0.0.1.0.0.0	NA
bcn	Bacteria	0229	NA	NA	NA	NA	NA	NA	NA	0.1.20.0.0	0.1.20.0.0	189.0	NA	0.1.20.0.0	0.1.20.0.0	44.0	NA	NA	0.1.20.0.0	0.1.20.0.0	NA	NA	0.1.20.0.0	NA	0.1.20.0.0	NA	NA	0.1.20.0.0	0.1.20.0.0	NA	NA	0.1.20.0.0	0.1.20.0.0	NA	NA	0.1.25.2.1.1.0.2.2.1	0.1.25.2.1.1.0.2.2.1	0.1.25.2.1.1.0.2.2.1	0.1.25.2.1.1.0.2.2.1	NA	NA	NA	0.1.25.2.1.1.0.2.2.1	0.1.25.2.1.1.0.2.2.1	0.0.3.0.0.1.0.0.0.2.1.0.0	0.0.3.0.0.1.0.0.0.2.1.0.0	0.1.10.0.0.0.1.0.0.0.0.0.1.0.0.0	0.1.10.0.0.0.1.0.0.0.0.0.1.0.0.0	NA
bco	Bacteria	0282	NA	NA	NA	NA	NA	NA	NA	0.1.19.2.0.0.0.2	0.1.19.2.0.0.0.2	NA	NA	0.1.19.2.0.0.0.2	0.1.19.2.0.0.0.2	NA	NA	NA	NA	0.1.19.2.0.0.0.2	NA	NA	NA	0.1.19.2.0.0.0.2	NA	0.1.19.2.0.0.0.2	NA	0.1.19.2.0.0.0.2	0.1.19.2.0.0.0.2	NA	NA	0.1.19.2.0.0.0.2	0.1.19.2.0.0.0.2	NA	NA	0.1.19.2.0.0.0.2	0.1.19.2.0.0.0.2	0.1.19.2.0.0.0.2	0.1.19.2.0.0.0.2	NA	NA	NA	NA	NA	0.1.19.2.0.0.0.2	0.1.19.2.0.0.0.2	0.1.19.2.0.0.0.2	0.1.19.2.0.0.0.2	NA
bcoa	Bacteria	0280	NA	NA	NA	NA	NA	NA	NA	0.1.19.2.0.0.0.1	0.1.19.2.0.0.0.1	NA	NA	0.1.19.2.0.0.0.1	0.1.19.2.0.0.0.1	44.0	NA	NA	NA	NA	NA	NA	NA	0.1.19.2.0.0.0.1	NA	0.1.19.2.0.0.0.1	NA	0.1.19.2.0.0.0.1	0.1.19.2.0.0.0.1	NA	NA	0.1.19.2.0.0.0.1	0.1.19.2.0.0.0.1	NA	NA	0.1.19.2.0.0.0.1	0.1.19.2.0.0.0.1	0.1.19.2.0.0.0.1	0.1.19.2.0.0.0.1	NA	NA	NA	NA	NA	0.0.3.0.0.1.0.0.0.2.1.0.0.0.1	0.0.3.0.0.1.0.0.0.2.1.0.0.0.1	0.1.19.2.0.0.0.1	0.1.19.2.0.0.0.1	NA
bcom	Fungi	0283	NA	NA	NA	NA	NA	NA	NA	0.0.3.0.0.1.0.0.0.2.1	0.0.3.0.0.1.0.0.0.2.1	NA	NA	0.0.3.0.0.1.0.0.0.2.1	0.0.3.0.0.1.0.0.0.2.1	44.0	NA	0.0.3.0.0.1.0.0.0.2.1	NA	0.0.3.0.0.1.0.0.0.2.1	NA	NA	0.0.3.0.0.1.0.0.0.2.1	NA	0.0.3.0.0.1.0.0.0.2.1	NA	216	0.0.3.0.0.1.0.0.0.2.1	0.0.3.0.0.1.0.0.0.2.1	NA	NA	0.0.3.0.0.1.0.0.0.2.1	0.0.3.0.0.1.0.0.0.2.1	NA	NA	0.0.3.0.1.0.0.0.0.0.0.1	0.0.3.0.1.0.0.0.0.0.0.1	0.0.3.0.1.0.0.0.0.0.0.1	0.0.3.0.1.0.0.0.0.0.0.1	NA	NA	NA	NA	NA	0.0.3.0.0.1.0.0.0.2.1	0.0.3.0.0.1.0.0.0.2.1	0.0.3.0.1.0.0.0.0.0.0.1	0.0.3.0.1.0.0.0.0.0.0.1	0.0.3.0.1.0.0.0.0.0.0.1
bcon	Bacteria	0270	NA	NA	NA	NA	NA	NA	NA	0.1.20.0.0	0.1.20.0.0	189.0	NA	0.1.20.0.0	0.1.20.0.0	44.0	NA	NA	0.1.20.0.0	0.1.20.0.0	NA	NA	0.1.20.0.0	NA	0.1.20.0.0	NA	NA	0.1.20.0.0	0.1.20.0.0	NA	NA	0.1.20.0.0	0.1.20.0.0	NA	NA	0.1.25.2.1.1.0.2.0.0.2.4	0.1.25.2.1.1.0.2.0.0.2.4	0.1.25.2.1.1.0.2.0.0.2.4	0.1.25.2.1.1.0.2.0.0.2.4	NA	NA	NA	NA	NA	0.0.3.0.0.1.0.0.0.2.1.0.0	0.0.3.0.0.1.0.0.0.2.1.0.0	0.1.10.0.0.0.1.0.0.0.0.0.1.0.0.0	0.1.10.0.0.0.1.0.0.0.0.0.1.0.0.0	NA
bcor	Bacteria	0239	NA	NA	NA	NA	NA	NA	NA	NA	NA	NA	NA	0.1.20.0.0.0.0.0.0.2	0.1.20.0.0.0.0.0.0.2	NA	NA	NA	NA	NA	NA	NA	NA	NA	NA	NA	NA	0.1.20.0.0.0.0.0.0.2	0.1.20.0.0.0.0.0.0.2	NA	NA	0.1.20.0.0.0.0.0.0.2	0.1.20.0.0.0.0.0.0.2	NA	NA	NA	NA	0.1.10.0.0.0.1.0.0.0.0.0.1.0.0.2.1	0.1.10.0.0.0.1.0.0.0.0.0.1.0.0.2.1	NA	NA	NA	NA	NA	0.0.3.1.0.0.0	0.0.3.1.0.0.0	0.0.3.0.1.0.0.0.0.0.0.1.1.0.0.0	0.0.3.0.1.0.0.0.0.0.0.1.1.0.0.0	NA
bcp	Bacteria	0250	NA	NA	NA	NA	NA	NA	NA	0.1.20.0.0.0.0.0.0.0.0	0.1.20.0.0.0.0.0.0.0.0	NA	NA	0.1.20.0.0.0.0.0.0.0.0	0.1.20.0.0.0.0.0.0.0.0	44.0	NA	NA	NA	0.1.20.0.0.0.0.1.0	NA	NA	NA	NA	NA	NA	NA	NA	NA	NA	NA	NA	NA	NA	NA	0.0.3.0.0.0.0.3.0.0.0.1.1	0.0.3.0.0.0.0.3.0.0.0.1.1	0.0.3.0.0.0.0.3.0.0.0.1.1	0.0.3.0.0.0.0.3.0.0.0.1.1	NA	NA	NA	NA	NA	0.0.3.0.0.1.0.0.0.3.0.1.0	0.0.3.0.0.1.0.0.0.3.0.1.0	0.0.3.0.1.0.0.0.0.0.0.1.3	0.0.3.0.1.0.0.0.0.0.0.1.3	NA
bcq	Bacteria	0232	NA	NA	NA	NA	NA	NA	NA	0.1.19.2.0.0	0.1.19.2.0.0	NA	NA	0.1.19.2.0.0	0.1.19.2.0.0	NA	NA	NA	NA	0.1.19.2.0.0	NA	NA	NA	0.1.19.2.0.0	NA	0.1.19.2.0.0	NA	0.1.19.2.0.0	0.1.19.2.0.0	NA	NA	0.1.19.2.0.0	0.1.19.2.0.0	NA	NA	0.1.19.2.0.0	0.1.19.2.0.0	0.1.19.2.0.0	0.1.19.2.0.0	NA	NA	NA	NA	NA	0.1.19.2.0.0	0.1.19.2.0.0	0.1.19.2.0.0	0.1.19.2.0.0	NA
bcr	Bacteria	0232	NA	NA	NA	NA	NA	NA	NA	0.1.19.2.0.0	0.1.19.2.0.0	NA	NA	0.1.19.2.0.0	0.1.19.2.0.0	NA	NA	NA	NA	0.1.19.2.0.0	NA	NA	NA	0.1.19.2.0.0	NA	0.1.19.2.0.0	NA	0.1.19.2.0.0	0.1.19.2.0.0	NA	NA	0.1.19.2.0.0	0.1.19.2.0.0	NA	NA	0.1.19.2.0.0	0.1.19.2.0.0	0.1.19.2.0.0	0.1.19.2.0.0	NA	NA	NA	NA	NA	0.1.19.2.0.0	0.1.19.2.0.0	0.1.19.2.0.0	0.1.19.2.0.0	NA
bcs	Bacteria	0206	NA	NA	NA	0.1.25.0.4.1.0.2.0	203	NA	NA	0.1.25.0.4.1.0.2.0	0.1.25.0.4.1.0.2.0	NA	NA	0.1.25.0.4.1.0.2.0	0.1.25.0.4.1.0.2.0	44.0	NA	NA	0.1.25.0.4.1.0.2.0	0.1.25.0.4.1.0.2.0	NA	NA	NA	NA	NA	NA	NA	0.1.25.0.4.1.0.2.0	0.1.25.0.4.1.0.2.0	NA	NA	0.1.25.0.4.1.0.2.0	0.1.25.0.4.1.0.2.0	NA	NA	0.1.25.2.1.1.0.2.0.1	0.1.25.2.1.1.0.2.0.1	0.1.25.2.1.1.0.2.0.1	0.1.25.2.1.1.0.2.0.1	NA	NA	NA	0.1.25.2.1.1.0.2.0.1	0.1.25.2.1.1.0.2.0.1	0.0.3.0.0.1.0.0.0.2.1.0.0.0	0.0.3.0.0.1.0.0.0.2.1.0.0.0	0.1.10.0.0.0.1.0.0.0.0.0.1.0.0.0	0.1.10.0.0.0.1.0.0.0.0.0.1.0.0.0	NA
bct	Bacteria	0270	NA	NA	NA	NA	NA	NA	NA	0.1.20.0.0	0.1.20.0.0	189.0	NA	0.1.20.0.0	0.1.20.0.0	44.0	NA	NA	0.1.20.0.0	0.1.20.0.0	NA	NA	0.1.20.0.0	NA	0.1.20.0.0	NA	NA	0.1.20.0.0	0.1.20.0.0	NA	NA	0.1.20.0.0	0.1.20.0.0	NA	NA	0.1.25.2.1.1.0.2.0.0.2.4	0.1.25.2.1.1.0.2.0.0.2.4	0.1.25.2.1.1.0.2.0.0.2.4	0.1.25.2.1.1.0.2.0.0.2.4	NA	NA	NA	NA	NA	0.0.3.0.0.1.0.0.0.2.1.0.0	0.0.3.0.0.1.0.0.0.2.1.0.0	0.1.10.0.0.0.1.0.0.0.0.0.1.0.0.0	0.1.10.0.0.0.1.0.0.0.0.0.1.0.0.0	NA
bcu	Bacteria	0263	NA	NA	NA	NA	NA	NA	NA	0.1.19.2.0.0	0.1.19.2.0.0	NA	NA	0.1.19.2.0.0	0.1.19.2.0.0	NA	217	NA	NA	0.1.19.2.0.0	NA	NA	NA	0.1.19.2.0.0	NA	0.1.19.2.0.0	NA	0.1.19.2.0.0	0.1.19.2.0.0	NA	NA	0.1.19.2.0.0	0.1.19.2.0.0	NA	NA	0.1.19.2.0.0	0.1.19.2.0.0	0.1.19.2.0.0	0.1.19.2.0.0	NA	NA	NA	NA	NA	0.1.19.2.0.0	0.1.19.2.0.0	0.1.19.2.0.0	0.1.19.2.0.0	NA
bcv	Bacteria	0284	NA	NA	NA	NA	NA	0.0.3.0.0.1.0.0.0.2.0.1.0.0	NA	0.1.1.0.0.1	0.1.1.0.0.1	NA	189.1	0.1.1.0.0.1	0.1.1.0.0.1	NA	217	NA	NA	0.1.1.0.0.1	NA	NA	NA	NA	NA	NA	NA	0.1.1.0.0.1	0.1.1.0.0.1	NA	NA	0.1.1.0.0.1	0.1.1.0.0.1	NA	NA	0.1.25.2.1.1.0.2.0.0.0	0.1.25.2.1.1.0.2.0.0.0	0.1.25.2.1.1.0.2.0.0.0	0.1.25.2.1.1.0.2.0.0.0	NA	NA	NA	NA	NA	0.1.1.0.0.1	0.1.1.0.0.1	0.1.25.2.1.1.0.2.0.0.0	0.1.25.2.1.1.0.2.0.0.0	NA
bcw	Bacteria	0285	NA	NA	NA	NA	NA	0.0.3.0.0.1.0.0.0.2.0.1.0.0	NA	0.1.20.0.0.0.0.0.0	0.1.20.0.0.0.0.0.0	NA	NA	0.1.20.0.0.0.0.0.0	0.1.20.0.0.0.0.0.0	NA	217	NA	NA	NA	NA	NA	NA	NA	NA	NA	NA	0.1.20.0.0.0.0.0.0	0.1.20.0.0.0.0.0.0	NA	NA	0.1.20.0.0.0.0.0.0	0.1.20.0.0.0.0.0.0	NA	NA	0.1.25.0.0.0.0.3.0.1.2	0.1.25.0.0.0.0.3.0.1.2	NA	NA	NA	NA	NA	NA	NA	0.0.3.0.0.1.0.0.0.2.1.0.0.0.1	0.0.3.0.0.1.0.0.0.2.1.0.0.0.1	0.1.10.0.0.0.1.0.0.0.0.0.1.0.0.0.0	0.1.10.0.0.0.1.0.0.0.0.0.1.0.0.0.0	NA
bcx	Bacteria	0225	NA	NA	NA	NA	NA	0.0.3.0.0.1.0.0.0.2.0.1.0.0	NA	0.1.19.2.0.0	0.1.19.2.0.0	NA	NA	0.1.19.2.0.0	0.1.19.2.0.0	NA	NA	NA	NA	0.1.19.2.0.0	NA	NA	NA	0.1.19.2.0.0	NA	0.1.19.2.0.0	NA	0.1.19.2.0.0	0.1.19.2.0.0	NA	NA	0.1.19.2.0.0	0.1.19.2.0.0	NA	NA	0.1.19.2.0.0	0.1.19.2.0.0	0.1.19.2.0.0	0.1.19.2.0.0	NA	NA	NA	NA	NA	0.1.19.2.0.0	0.1.19.2.0.0	0.1.19.2.0.0	0.1.19.2.0.0	NA
bcy	Bacteria	0286	NA	NA	NA	NA	NA	NA	NA	0.1.19.2.0.0.3.0	0.1.19.2.0.0.3.0	NA	NA	0.1.19.2.0.0.3.0	0.1.19.2.0.0.3.0	NA	217	NA	NA	0.1.19.2.0.0.3.0	NA	NA	NA	0.1.19.2.0.0.3.0	NA	0.1.19.2.0.0.3.0	NA	0.1.19.2.0.0.3.0	0.1.19.2.0.0.3.0	NA	NA	0.1.19.2.0.0.3.0	0.1.19.2.0.0.3.0	NA	NA	0.1.19.2.0.0.1	0.1.19.2.0.0.1	0.1.19.2.0.0.1	0.1.19.2.0.0.1	NA	NA	NA	NA	NA	0.1.19.2.0.0.3.0	0.1.19.2.0.0.3.0	0.1.19.2.0.0.1	0.1.19.2.0.0.1	NA
bcz	Bacteria	0232	NA	NA	NA	NA	NA	NA	NA	0.1.19.2.0.0	0.1.19.2.0.0	NA	NA	0.1.19.2.0.0	0.1.19.2.0.0	NA	NA	NA	NA	0.1.19.2.0.0	NA	NA	NA	0.1.19.2.0.0	NA	0.1.19.2.0.0	NA	0.1.19.2.0.0	0.1.19.2.0.0	NA	NA	0.1.19.2.0.0	0.1.19.2.0.0	NA	NA	0.1.19.2.0.0	0.1.19.2.0.0	0.1.19.2.0.0	0.1.19.2.0.0	NA	NA	NA	NA	NA	0.1.19.2.0.0	0.1.19.2.0.0	0.1.19.2.0.0	0.1.19.2.0.0	NA
bde	Bacteria	0287	NA	NA	NA	NA	NA	NA	NA	NA	NA	NA	NA	0.1.20.0.0.0.0.0.0.2	0.1.20.0.0.0.0.0.0.2	NA	NA	NA	NA	NA	NA	NA	NA	NA	NA	NA	NA	0.1.20.0.0.0.0.0.0.2	0.1.20.0.0.0.0.0.0.2	NA	NA	0.1.20.0.0.0.0.0.0.2	0.1.20.0.0.0.0.0.0.2	NA	NA	NA	NA	0.1.10.0.0.0.1.0.0.0.0.0.1.0.0.2.1	0.1.10.0.0.0.1.0.0.0.0.0.1.0.0.2.1	NA	NA	NA	NA	NA	0.0.3.1.0.0.0	0.0.3.1.0.0.0	0.0.3.0.1.0.0.0.0.0.0.1.1.0.0.0	0.0.3.0.1.0.0.0.0.0.0.1.1.0.0.0	NA
bdh	Bacteria	0273	NA	NA	NA	NA	NA	NA	NA	0.1.25.0.0.2.0.0.0.0	0.1.25.0.0.2.0.0.0.0	NA	NA	0.1.25.0.0.2.0.0.0.0	0.1.25.0.0.2.0.0.0.0	NA	NA	NA	0.1.25.0.0.2.0.0.0.0	0.1.25.0.0.2.0.0.0.0	NA	NA	NA	NA	NA	NA	NA	0.1.25.0.0.2.0.0.0.0	0.1.25.0.0.2.0.0.0.0	NA	NA	0.1.25.0.0.2.0.0.0.0	0.1.25.0.0.2.0.0.0.0	NA	NA	0.1.10.0.0.0.0.0.0.0.2.1	0.1.10.0.0.0.0.0.0.0.2.1	0.1.10.0.0.0.0.0.0.0.2.1	0.1.10.0.0.0.0.0.0.0.2.1	NA	NA	NA	NA	NA	0.1.25.0.0.2.0.0.0.0	0.1.25.0.0.2.0.0.0.0	0.1.10.0.0.0.0.0.0.0.2.1	0.1.10.0.0.0.0.0.0.0.2.1	NA
bdi	Plants	0288	0.0.3.0.0.0.0.3.3.0	NA	0.0.3.0.0.0.0.3.3.0	NA	NA	NA	0.0.3.0.0.0.0.3.3.0	0.0.3.0.0.0.0.3.3.0	0.0.3.0.0.0.0.3.3.0	NA	NA	0.0.3.0.0.0.0.3.3.0	0.0.3.0.0.0.0.3.3.0	44.0	NA	0.0.3.0.0.0.0.3.3.0	NA	0.0.3.0.0.0.0.3.3.0	NA	NA	0.0.3.0.0.0.0.3.3.0	NA	0.0.3.0.0.0.0.3.3.0	NA	216	0.0.3.0.0.0.0.3.3.0	0.0.3.0.0.0.0.3.3.0	NA	NA	0.0.3.0.0.0.0.3.3.0	0.0.3.0.0.0.0.3.3.0	0.0.3.0.0.0.0.1.0	NA	0.0.3.0.0.0.0.1.0	0.0.3.0.0.0.0.1.0	0.0.3.0.0.0.0.1.0	0.0.3.0.0.0.0.1.0	NA	NA	0.0.3.0.0.0.0.1.0	NA	NA	0.0.3.0.0.1.0.0.0.2.1.0.0	0.0.3.0.0.1.0.0.0.2.1.0.0	0.0.3.0.1.0.0.0.0.0.0.1.1	0.0.3.0.1.0.0.0.0.0.0.1.1	0.0.3.0.0.0.0.1.0
bdl	Bacteria	0289	NA	NA	NA	NA	NA	NA	NA	0.1.20.0.0	0.1.20.0.0	189.0	NA	0.1.20.0.0	0.1.20.0.0	44.0	NA	NA	0.1.20.0.0	0.1.20.0.0	NA	NA	0.1.20.0.0	NA	0.1.20.0.0	NA	NA	0.1.20.0.0	0.1.20.0.0	NA	NA	0.1.20.0.0	0.1.20.0.0	NA	NA	0.1.25.2.1.1.0.2.0.0.2.4	0.1.25.2.1.1.0.2.0.0.2.4	0.1.25.2.1.1.0.2.0.0.2.4	0.1.25.2.1.1.0.2.0.0.2.4	NA	NA	NA	NA	NA	0.0.3.0.0.1.0.0.0.2.1.0.0	0.0.3.0.0.1.0.0.0.2.1.0.0	0.1.10.0.0.0.1.0.0.0.0.0.1.0.0.0	0.1.10.0.0.0.1.0.0.0.0.0.1.0.0.0	NA
bdo	Bacteria	0273	NA	NA	NA	NA	NA	NA	NA	0.1.25.0.0.2.0.0.0.0	0.1.25.0.0.2.0.0.0.0	NA	NA	0.1.25.0.0.2.0.0.0.0	0.1.25.0.0.2.0.0.0.0	NA	NA	NA	0.1.25.0.0.2.0.0.0.0	0.1.25.0.0.2.0.0.0.0	NA	NA	NA	NA	NA	NA	NA	0.1.25.0.0.2.0.0.0.0	0.1.25.0.0.2.0.0.0.0	NA	NA	0.1.25.0.0.2.0.0.0.0	0.1.25.0.0.2.0.0.0.0	NA	NA	0.1.10.0.0.0.0.0.0.0.2.1	0.1.10.0.0.0.0.0.0.0.2.1	0.1.10.0.0.0.0.0.0.0.2.1	0.1.10.0.0.0.0.0.0.0.2.1	NA	NA	NA	NA	NA	0.1.25.0.0.2.0.0.0.0	0.1.25.0.0.2.0.0.0.0	0.1.10.0.0.0.0.0.0.0.2.1	0.1.10.0.0.0.0.0.0.0.2.1	NA
bdu	Bacteria	0285	NA	NA	NA	NA	NA	0.0.3.0.0.1.0.0.0.2.0.1.0.0	NA	0.1.20.0.0.0.0.0.0	0.1.20.0.0.0.0.0.0	NA	NA	0.1.20.0.0.0.0.0.0	0.1.20.0.0.0.0.0.0	NA	217	NA	NA	NA	NA	NA	NA	NA	NA	NA	NA	0.1.20.0.0.0.0.0.0	0.1.20.0.0.0.0.0.0	NA	NA	0.1.20.0.0.0.0.0.0	0.1.20.0.0.0.0.0.0	NA	NA	0.1.25.0.0.0.0.3.0.1.2	0.1.25.0.0.0.0.3.0.1.2	NA	NA	NA	NA	NA	NA	NA	0.0.3.0.0.1.0.0.0.2.1.0.0.0.1	0.0.3.0.0.1.0.0.0.2.1.0.0.0.1	0.1.10.0.0.0.1.0.0.0.0.0.1.0.0.0.0	0.1.10.0.0.0.1.0.0.0.0.0.1.0.0.0.0	NA
bed	Bacteria	0277	NA	NA	NA	NA	NA	NA	NA	0.1.20.0.0.0.0.0.0	0.1.20.0.0.0.0.0.0	189.0	NA	0.1.20.0.0.0.0.0.0	0.1.20.0.0.0.0.0.0	44.0	NA	NA	NA	NA	NA	NA	NA	NA	NA	NA	NA	0.1.20.0.0.0.0.0.0	0.1.20.0.0.0.0.0.0	NA	NA	0.1.20.0.0.0.0.0.0	0.1.20.0.0.0.0.0.0	NA	NA	0.1.25.2.1.1.0.2.0.0.4.0.0.0.1.1	0.1.25.2.1.1.0.2.0.0.4.0.0.0.1.1	0.1.25.2.1.1.0.2.0.0.4.0.0.0.1.1	0.1.25.2.1.1.0.2.0.0.4.0.0.0.1.1	NA	NA	NA	NA	NA	0.0.3.0.0.1.0.0.0.2.1.0.0.0.1	0.0.3.0.0.1.0.0.0.2.1.0.0.0.1	0.0.3.0.1.0.0.0.0.0.0.1.1.0.0	0.0.3.0.1.0.0.0.0.0.0.1.1.0.0	NA
ben	Bacteria	0290	NA	NA	NA	NA	NA	NA	NA	0.1.20.0.0.0.0.0.0.1	0.1.20.0.0.0.0.0.0.1	NA	NA	0.1.20.0.0.0.0.0.0.1	0.1.20.0.0.0.0.0.0.1	44.0	NA	NA	NA	NA	NA	NA	NA	NA	NA	NA	NA	0.1.20.0.0.0.0.0.0.1	0.1.20.0.0.0.0.0.0.1	NA	NA	NA	NA	NA	NA	0.1.25.2.1.1.0.1.0.0.0.0.1.0	0.1.25.2.1.1.0.1.0.0.0.0.1.0	0.1.25.2.1.1.0.1.0.0.0.0.1.0	0.1.25.2.1.1.0.1.0.0.0.0.1.0	NA	NA	NA	NA	NA	0.1.10.0.0.0.0.0.0.0.0.1.0.1.1.0	0.1.10.0.0.0.0.0.0.0.0.1.0.1.1.0	0.1.25.2.1.1.0.1.0.0.0.0.3.0	0.1.25.2.1.1.0.1.0.0.0.0.3.0	NA
beo	Bacteria	0291	NA	NA	NA	NA	NA	NA	NA	0.1.19.2.0.0.2	0.1.19.2.0.0.2	NA	NA	0.1.19.2.0.0.2	0.1.19.2.0.0.2	44.0	NA	NA	NA	0.1.19.2.0.0.2	NA	NA	NA	0.1.19.2.0.0.2	NA	0.1.19.2.0.0.2	NA	0.1.19.2.0.0.2	0.1.19.2.0.0.2	NA	NA	0.1.19.2.0.0.2	0.1.19.2.0.0.2	NA	NA	0.1.19.2.0.0.2	0.1.19.2.0.0.2	0.1.19.2.0.0.2	0.1.19.2.0.0.2	NA	NA	NA	NA	NA	0.1.19.2.0.0.2	0.1.19.2.0.0.2	0.1.19.2.0.0.2	0.1.19.2.0.0.2	NA
beq	Protists	0292	NA	NA	NA	NA	NA	NA	NA	0.0.3.0.0.1.0.0.0.2.0.0.1.0.0	0.0.3.0.0.1.0.0.0.2.0.0.1.0.0	NA	NA	0.0.3.0.0.1.0.0.0.2.0.0.1.0.0	0.0.3.0.0.1.0.0.0.2.0.0.1.0.0	NA	NA	NA	NA	NA	191	NA	NA	NA	NA	NA	216	0.0.3.0.0.1.0.0.0.2.0.0.1.0.0	0.0.3.0.0.1.0.0.0.2.0.0.1.0.0	0.0.3.0.0.1.0.0.0.2.0.1.0.1	NA	0.0.3.0.0.1.0.0.0.2.0.0.1.0.0	0.0.3.0.0.1.0.0.0.2.0.0.1.0.0	NA	NA	0.0.3.0.0.1.0.0.1.0	0.0.3.0.0.1.0.0.1.0	0.0.3.0.0.1.0.0.1.0	0.0.3.0.0.1.0.0.1.0	NA	NA	NA	NA	NA	0.0.3.0.0.1.0.0.0.2.1.0.0.0.1	0.0.3.0.0.1.0.0.0.2.1.0.0.0.1	0.0.3.0.1.0.0.0.0.0.0.1.1.0	0.0.3.0.1.0.0.0.0.0.0.1.1.0	0.0.3.0.0.1.0.0.1.0
bex	Bacteria	0293	NA	NA	NA	NA	NA	NA	NA	0.1.25.0.4.1.0.5.0.0	0.1.25.0.4.1.0.5.0.0	NA	189.1	0.1.25.0.4.1.0.5.0.0	0.1.25.0.4.1.0.5.0.0	NA	NA	NA	0.1.25.0.4.1.0.5.0.0	NA	NA	NA	NA	NA	NA	NA	NA	0.1.25.0.4.1.0.5.0.0	0.1.25.0.4.1.0.5.0.0	NA	NA	0.1.25.0.4.1.0.5.0.0	0.1.25.0.4.1.0.5.0.0	NA	NA	0.1.25.2.1.1.0.1.0.0.0.0.1	0.1.25.2.1.1.0.1.0.0.0.0.1	0.1.25.2.1.1.0.1.0.0.0.0.1	0.1.25.2.1.1.0.1.0.0.0.0.1	NA	NA	NA	NA	NA	0.0.3.0.0.1.0.0.0.2.1.0.0.0.1	0.0.3.0.0.1.0.0.0.2.1.0.0.0.1	0.0.3.0.1.0.0.0.0.0.0.1.1.0.0	0.0.3.0.1.0.0.0.0.0.0.1.1.0.0	NA
bfa	Bacteria	0294	NA	NA	NA	NA	NA	0.0.3.0.0.1.0.0.0.2.0.1.0.0	NA	0.1.1.0.0.0.0	0.1.1.0.0.0.0	NA	189.1	0.1.1.0.0.0.0	0.1.1.0.0.0.0	44.0	NA	NA	NA	NA	NA	NA	NA	NA	NA	NA	NA	0.1.1.0.0.0.0	0.1.1.0.0.0.0	NA	NA	0.1.1.0.0.0.0	0.1.1.0.0.0.0	NA	NA	0.1.25.2.1.1.0.2.0.0.4.0.0.0	0.1.25.2.1.1.0.2.0.0.4.0.0.0	0.1.25.2.1.1.0.2.0.0.4.0.0.0	0.1.25.2.1.1.0.2.0.0.4.0.0.0	NA	NA	NA	NA	NA	0.0.3.0.0.1.0.0.0.2.1.0.0.0.1	0.0.3.0.0.1.0.0.0.2.1.0.0.0.1	0.1.25.2.1.1.0.2.0.0.4.0.0.0	0.1.25.2.1.1.0.2.0.0.4.0.0.0	NA
bfb	Bacteria	0273	NA	NA	NA	NA	NA	NA	NA	0.1.25.0.0.2.0.0.0.0	0.1.25.0.0.2.0.0.0.0	NA	NA	0.1.25.0.0.2.0.0.0.0	0.1.25.0.0.2.0.0.0.0	NA	NA	NA	0.1.25.0.0.2.0.0.0.0	0.1.25.0.0.2.0.0.0.0	NA	NA	NA	NA	NA	NA	NA	0.1.25.0.0.2.0.0.0.0	0.1.25.0.0.2.0.0.0.0	NA	NA	0.1.25.0.0.2.0.0.0.0	0.1.25.0.0.2.0.0.0.0	NA	NA	0.1.10.0.0.0.0.0.0.0.2.1	0.1.10.0.0.0.0.0.0.0.2.1	0.1.10.0.0.0.0.0.0.0.2.1	0.1.10.0.0.0.0.0.0.0.2.1	NA	NA	NA	NA	NA	0.1.25.0.0.2.0.0.0.0	0.1.25.0.0.2.0.0.0.0	0.1.10.0.0.0.0.0.0.0.2.1	0.1.10.0.0.0.0.0.0.0.2.1	NA
bfg	Bacteria	0273	NA	NA	NA	NA	NA	NA	NA	0.1.25.0.0.2.0.0.0.0	0.1.25.0.0.2.0.0.0.0	NA	NA	0.1.25.0.0.2.0.0.0.0	0.1.25.0.0.2.0.0.0.0	NA	NA	NA	0.1.25.0.0.2.0.0.0.0	0.1.25.0.0.2.0.0.0.0	NA	NA	NA	NA	NA	NA	NA	0.1.25.0.0.2.0.0.0.0	0.1.25.0.0.2.0.0.0.0	NA	NA	0.1.25.0.0.2.0.0.0.0	0.1.25.0.0.2.0.0.0.0	NA	NA	0.1.10.0.0.0.0.0.0.0.2.1	0.1.10.0.0.0.0.0.0.0.2.1	0.1.10.0.0.0.0.0.0.0.2.1	0.1.10.0.0.0.0.0.0.0.2.1	NA	NA	NA	NA	NA	0.1.25.0.0.2.0.0.0.0	0.1.25.0.0.2.0.0.0.0	0.1.10.0.0.0.0.0.0.0.2.1	0.1.10.0.0.0.0.0.0.0.2.1	NA
bfi	Bacteria	0295	NA	NA	NA	NA	NA	NA	NA	NA	NA	NA	NA	0.0.3.0.0.0.0.2.1.0.0.5.0	0.0.3.0.0.0.0.2.1.0.0.5.0	NA	217	NA	NA	0.0.3.0.0.0.0.2.1.0.0.5.0	NA	NA	NA	NA	NA	NA	NA	0.0.3.0.0.0.0.2.1.0.0.5.0	0.0.3.0.0.0.0.2.1.0.0.5.0	NA	NA	0.0.3.0.0.0.0.2.1.0.0.5.0	0.0.3.0.0.0.0.2.1.0.0.5.0	NA	NA	NA	NA	0.1.25.2.1.1.0.2.0.0.0.0	0.1.25.2.1.1.0.2.0.0.0.0	NA	NA	NA	NA	NA	0.0.3.0.0.0.0.2.1.0.0.5.0	0.0.3.0.0.0.0.2.1.0.0.5.0	0.1.25.2.1.1.0.2.0.0.0.0	0.1.25.2.1.1.0.2.0.0.0.0	NA
bfl	Bacteria	0277	NA	NA	NA	NA	NA	NA	NA	0.1.20.0.0.0.0.0.0	0.1.20.0.0.0.0.0.0	189.0	NA	0.1.20.0.0.0.0.0.0	0.1.20.0.0.0.0.0.0	44.0	NA	NA	NA	NA	NA	NA	NA	NA	NA	NA	NA	0.1.20.0.0.0.0.0.0	0.1.20.0.0.0.0.0.0	NA	NA	0.1.20.0.0.0.0.0.0	0.1.20.0.0.0.0.0.0	NA	NA	0.1.25.2.1.1.0.2.0.0.4.0.0.0.1.1	0.1.25.2.1.1.0.2.0.0.4.0.0.0.1.1	0.1.25.2.1.1.0.2.0.0.4.0.0.0.1.1	0.1.25.2.1.1.0.2.0.0.4.0.0.0.1.1	NA	NA	NA	NA	NA	0.0.3.0.0.1.0.0.0.2.1.0.0.0.1	0.0.3.0.0.1.0.0.0.2.1.0.0.0.1	0.0.3.0.1.0.0.0.0.0.0.1.1.0.0	0.0.3.0.1.0.0.0.0.0.0.1.1.0.0	NA
bfn	Bacteria	0296	NA	NA	NA	NA	NA	NA	NA	0.1.20.0	0.1.20.0	189	189	0.1.20.0	0.1.20.0	44.0	NA	NA	0.1.20.0	0.1.20.0	NA	NA	0.1.20.0	NA	0.1.20.0	NA	NA	0.1.20.0	0.1.20.0	NA	NA	0.1.20.0	0.1.20.0	NA	NA	0.1.25.2.1.1.0.2.0.0.2.4	0.1.25.2.1.1.0.2.0.0.2.4	0.1.25.2.1.1.0.2.0.0.2.4	0.1.25.2.1.1.0.2.0.0.2.4	NA	NA	NA	NA	NA	0.0.3.0.0.1.0.0.0.2.1.0.0	0.0.3.0.0.1.0.0.0.2.1.0.0	0.1.10.0.0.0.1.0.0.0.0.0.1.0.0.0	0.1.10.0.0.0.1.0.0.0.0.0.1.0.0.0	NA
bfo	Animals	0297	0.0.3.0.1.0	NA	NA	NA	NA	0.0.3.0.1.0	NA	0.0.3.0.1.0	0.0.3.0.1.0	NA	NA	0.0.3.0.1.0	0.0.3.0.1.0	44.0	NA	0.0.3.0.1.0	NA	0.0.3.0.1.0	191	NA	0.0.3.0.1.0	0.0.3.0.1.0	0.0.3.0.1.0	0.0.3.0.1.0	216	0.0.3.0.1.0	0.0.3.0.1.0	0.0.3.0.1.0	0.0.3.0.1.0	0.0.3.0.1.0	0.0.3.0.1.0	NA	0.0.3.0.1.0	0.0.3.0.1.0	0.0.3.0.1.0	0.0.3.0.1.0	0.0.3.0.1.0	0.0.3.0.1.0	0.0.3.0.1.0	NA	0.0.3.0.1.0	0.0.3.0.1.0	0.0.3.0.1.0	0.0.3.0.1.0	0.0.3.0.1.0	0.0.3.0.1.0	0.0.3.0.1.0
bfr	Bacteria	0298	NA	NA	NA	NA	NA	NA	NA	0.1.25.0.0.2.0.0.0	0.1.25.0.0.2.0.0.0	NA	NA	0.1.25.0.0.2.0.0.0	0.1.25.0.0.2.0.0.0	NA	NA	NA	0.1.25.0.0.2.0.0.0	0.1.25.0.0.2.0.0.0	NA	NA	NA	NA	NA	NA	NA	0.1.25.0.0.2.0.0.0	0.1.25.0.0.2.0.0.0	NA	NA	0.1.25.0.0.2.0.0.0	0.1.25.0.0.2.0.0.0	NA	NA	0.1.10.0.0.0.0.0.0.0.2.1	0.1.10.0.0.0.0.0.0.0.2.1	0.1.10.0.0.0.0.0.0.0.2.1	0.1.10.0.0.0.0.0.0.0.2.1	NA	NA	NA	NA	NA	0.1.25.0.0.2.0.0.0	0.1.25.0.0.2.0.0.0	0.1.10.0.0.0.0.0.0.0.2.1	0.1.10.0.0.0.0.0.0.0.2.1	NA
bfs	Bacteria	0299	NA	NA	NA	NA	NA	NA	NA	0.1.25.0.0.2.0.0.0.0	0.1.25.0.0.2.0.0.0.0	NA	NA	0.1.25.0.0.2.0.0.0.0	0.1.25.0.0.2.0.0.0.0	NA	NA	NA	0.1.25.0.0.2.0.0.0.0	0.1.25.0.0.2.0.0.0.0	NA	NA	NA	NA	NA	NA	NA	0.1.25.0.0.2.0.0.0.0	0.1.25.0.0.2.0.0.0.0	NA	NA	0.1.25.0.0.2.0.0.0.0	0.1.25.0.0.2.0.0.0.0	NA	NA	0.1.10.0.0.0.0.0.0.0.2.1	0.1.10.0.0.0.0.0.0.0.2.1	0.1.10.0.0.0.0.0.0.0.2.1	0.1.10.0.0.0.0.0.0.0.2.1	NA	NA	NA	NA	NA	0.1.25.0.0.2.0.0.0.0	0.1.25.0.0.2.0.0.0.0	0.1.10.0.0.0.0.0.0.0.2.1	0.1.10.0.0.0.0.0.0.0.2.1	NA
bfu	Fungi	0300	NA	NA	NA	NA	NA	0.0.3.0.0.1.0.0.0.2.0.1.0	NA	NA	NA	NA	189.1	0.0.3.0.0.1.0.0.0.2.0.1.0	0.0.3.0.0.1.0.0.0.2.0.1.0	44.0	NA	0.0.3.0.0.1.0.0.0.2.0.1.0	NA	NA	NA	NA	0.0.3.0.0.1.0.0.0.2.0.1.0	NA	0.0.3.0.0.1.0.0.0.2.0.1.0	NA	216	0.0.3.0.0.1.0.0.0.2.0.1.0	0.0.3.0.0.1.0.0.0.2.0.1.0	0.0.3.0.0.1.0.0.0.2.0.1.0	NA	0.0.3.0.0.1.0.0.0.2.0.1.0	0.0.3.0.0.1.0.0.0.2.0.1.0	NA	NA	NA	NA	0.0.3.0.0.1.0.0.1.1	0.0.3.0.0.1.0.0.1.1	NA	NA	NA	NA	NA	0.0.3.1.0.0.0	0.0.3.1.0.0.0	0.0.3.0.0.1.0.0.2	0.0.3.0.0.1.0.0.2	0.0.3.0.0.1.0.0.1.1
bga	Bacteria	0301	NA	NA	NA	NA	NA	0.0.3.0.0.1.0.0.0.2.0.1.0.0	NA	0.0.3.0.0.0.0.6.0.0.0	0.0.3.0.0.0.0.6.0.0.0	NA	NA	0.0.3.0.0.0.0.6.0.0.0	0.0.3.0.0.0.0.6.0.0.0	NA	NA	NA	NA	NA	NA	NA	NA	0.0.3.0.0.0.0.6.0.0.0	NA	0.0.3.0.0.0.0.6.0.0.0	NA	0.0.3.0.0.0.0.6.0.0.0	0.0.3.0.0.0.0.6.0.0.0	NA	NA	0.0.3.0.0.0.0.6.0.0.0	0.0.3.0.0.0.0.6.0.0.0	NA	NA	0.0.3.0.1.0.0.0.0.0.0.2.2	0.0.3.0.1.0.0.0.0.0.0.2.2	NA	NA	NA	NA	NA	0.0.3.0.1.0.0.0.0.0.0.2.2	0.0.3.0.1.0.0.0.0.0.0.2.2	0.0.3.0.0.1.0.0.0.2.1.0.0.0.1	0.0.3.0.0.1.0.0.0.2.1.0.0.0.1	0.1.10.0.0.0.1.0.0.0.0.0.1.0.0.0.0	0.1.10.0.0.0.1.0.0.0.0.0.1.0.0.0.0	NA
bgb	Bacteria	0223	NA	NA	NA	NA	NA	0.0.3.0.0.1.0.0.0.2.0.1.0.0	NA	0.1.20.0.0.0.0.0.0	0.1.20.0.0.0.0.0.0	NA	NA	0.1.20.0.0.0.0.0.0	0.1.20.0.0.0.0.0.0	NA	NA	NA	NA	NA	NA	NA	NA	NA	NA	NA	NA	0.1.20.0.0.0.0.0.0	0.1.20.0.0.0.0.0.0	NA	NA	0.1.20.0.0.0.0.0.0	0.1.20.0.0.0.0.0.0	NA	NA	0.1.25.0.0.0.0.3.0.1.2	0.1.25.0.0.0.0.3.0.1.2	NA	NA	NA	NA	NA	NA	NA	0.0.3.0.0.1.0.0.0.2.1.0.0.0.1	0.0.3.0.0.1.0.0.0.2.1.0.0.0.1	0.1.10.0.0.0.1.0.0.0.0.0.1.0.0.0.0	0.1.10.0.0.0.1.0.0.0.0.0.1.0.0.0.0	NA
bgd	Bacteria	0302	NA	NA	NA	NA	NA	NA	NA	0.1.20.0.0	0.1.20.0.0	189.0	NA	0.1.20.0.0	0.1.20.0.0	44.0	NA	NA	0.1.20.0.0	0.1.20.0.0	NA	NA	0.1.20.0.0	NA	0.1.20.0.0	NA	NA	0.1.20.0.0	0.1.20.0.0	NA	NA	0.1.20.0.0	0.1.20.0.0	NA	NA	0.1.25.2.1.1.0.2.0.0.2.4	0.1.25.2.1.1.0.2.0.0.2.4	0.1.25.2.1.1.0.2.0.0.2.4	0.1.25.2.1.1.0.2.0.0.2.4	NA	NA	NA	NA	NA	0.0.3.0.0.1.0.0.0.2.1.0.0	0.0.3.0.0.1.0.0.0.2.1.0.0	0.1.10.0.0.0.1.0.0.0.0.0.1.0.0.0	0.1.10.0.0.0.1.0.0.0.0.0.1.0.0.0	NA
bge	Bacteria	0303	NA	NA	NA	NA	NA	0.0.3.0.0.1.0.0.0.2.0.1.0.0	NA	0.1.20.0.0.0	0.1.20.0.0.0	189	189	0.1.20.0.0.0	0.1.20.0.0.0	44.0	NA	NA	0.1.20.0.0.0	0.1.20.0.0.0	NA	NA	0.1.20.0.0.0	NA	0.1.20.0.0.0	NA	NA	0.1.20.0.0.0	0.1.20.0.0.0	NA	NA	0.1.20.0.0.0	0.1.20.0.0.0	NA	NA	0.0.3.0.0.0.0.2.1.0.3.0	0.0.3.0.0.0.0.2.1.0.3.0	0.0.3.0.0.0.0.2.1.0.3.0	0.0.3.0.0.0.0.2.1.0.3.0	NA	NA	NA	NA	NA	0.0.3.0.0.1.0.0.0.2.1.0.0	0.0.3.0.0.1.0.0.0.2.1.0.0	0.1.10.0.0.0.1.0.0.0.0.0.1.0.0.0	0.1.10.0.0.0.1.0.0.0.0.0.1.0.0.0	NA
bgf	Bacteria	0304	NA	NA	NA	NA	NA	NA	NA	0.1.20.0.0.0	0.1.20.0.0.0	189	189	0.1.20.0.0.0	0.1.20.0.0.0	44.0	217	NA	0.1.20.0.0.0	0.1.20.0.0.0	NA	NA	0.1.20.0.0.0	NA	0.1.20.0.0.0	NA	NA	0.1.20.0.0.0	0.1.20.0.0.0	NA	NA	0.1.20.0.0.0	0.1.20.0.0.0	NA	NA	0.0.3.0.0.0.0.2.1.0.3.0	0.0.3.0.0.0.0.2.1.0.3.0	0.0.3.0.0.0.0.2.1.0.3.0	0.0.3.0.0.0.0.2.1.0.3.0	NA	NA	NA	NA	NA	0.0.3.0.0.1.0.0.0.2.1.0.0	0.0.3.0.0.1.0.0.0.2.1.0.0	0.1.10.0.0.0.1.0.0.0.0.0.1.0.0.0	0.1.10.0.0.0.1.0.0.0.0.0.1.0.0.0	NA
bgl	Bacteria	0305	NA	NA	NA	NA	NA	NA	NA	0.1.20.0.0	0.1.20.0.0	189.0	NA	0.1.20.0.0	0.1.20.0.0	44.0	NA	NA	0.1.20.0.0	0.1.20.0.0	NA	NA	0.1.20.0.0	NA	0.1.20.0.0	NA	NA	0.1.20.0.0	0.1.20.0.0	NA	NA	0.1.20.0.0	0.1.20.0.0	NA	NA	0.1.25.2.1.1.0.2.0.0.2.4	0.1.25.2.1.1.0.2.0.0.2.4	0.1.25.2.1.1.0.2.0.0.2.4	0.1.25.2.1.1.0.2.0.0.2.4	NA	NA	NA	NA	NA	0.0.3.0.0.1.0.0.0.2.1.0.0	0.0.3.0.0.1.0.0.0.2.1.0.0	0.1.10.0.0.0.1.0.0.0.0.0.1.0.0.0	0.1.10.0.0.0.1.0.0.0.0.0.1.0.0.0	NA
bgn	Bacteria	0222	NA	NA	NA	NA	NA	0.0.3.0.0.1.0.0.0.2.0.1.0.0	NA	0.1.20.0.0.0.0.0.0	0.1.20.0.0.0.0.0.0	NA	NA	0.1.20.0.0.0.0.0.0	0.1.20.0.0.0.0.0.0	NA	NA	NA	NA	NA	NA	NA	NA	NA	NA	NA	NA	0.1.20.0.0.0.0.0.0	0.1.20.0.0.0.0.0.0	NA	NA	0.1.20.0.0.0.0.0.0	0.1.20.0.0.0.0.0.0	NA	NA	0.1.25.0.0.0.0.3.0.1.2	0.1.25.0.0.0.0.3.0.1.2	NA	NA	NA	NA	NA	NA	NA	0.0.3.0.0.1.0.0.0.2.1.0.0.0.1	0.0.3.0.0.1.0.0.0.2.1.0.0.0.1	0.1.10.0.0.0.1.0.0.0.0.0.1.0.0.0.0	0.1.10.0.0.0.1.0.0.0.0.0.1.0.0.0.0	NA
bgo	Bacteria	0302	NA	NA	NA	NA	NA	NA	NA	0.1.20.0.0	0.1.20.0.0	189.0	NA	0.1.20.0.0	0.1.20.0.0	44.0	NA	NA	0.1.20.0.0	0.1.20.0.0	NA	NA	0.1.20.0.0	NA	0.1.20.0.0	NA	NA	0.1.20.0.0	0.1.20.0.0	NA	NA	0.1.20.0.0	0.1.20.0.0	NA	NA	0.1.25.2.1.1.0.2.0.0.2.4	0.1.25.2.1.1.0.2.0.0.2.4	0.1.25.2.1.1.0.2.0.0.2.4	0.1.25.2.1.1.0.2.0.0.2.4	NA	NA	NA	NA	NA	0.0.3.0.0.1.0.0.0.2.1.0.0	0.0.3.0.0.1.0.0.0.2.1.0.0	0.1.10.0.0.0.1.0.0.0.0.0.1.0.0.0	0.1.10.0.0.0.1.0.0.0.0.0.1.0.0.0	NA
bgp	Bacteria	0306	NA	NA	NA	NA	NA	NA	NA	0.1.20.0.0	0.1.20.0.0	189.0	NA	0.1.20.0.0	0.1.20.0.0	44.0	NA	NA	0.1.20.0.0	0.1.20.0.0	NA	NA	0.1.20.0.0	NA	0.1.20.0.0	NA	NA	0.1.20.0.0	0.1.20.0.0	NA	NA	0.1.20.0.0	0.1.20.0.0	NA	NA	0.1.25.2.1.1.0.2.0.0.2.4	0.1.25.2.1.1.0.2.0.0.2.4	0.1.25.2.1.1.0.2.0.0.2.4	0.1.25.2.1.1.0.2.0.0.2.4	NA	NA	NA	NA	NA	0.0.3.0.0.1.0.0.0.2.1.0.0	0.0.3.0.0.1.0.0.0.2.1.0.0	0.1.10.0.0.0.1.0.0.0.0.0.1.0.0.0	0.1.10.0.0.0.1.0.0.0.0.0.1.0.0.0	NA
bgr	Bacteria	0307	NA	NA	NA	0.1.10.0.0.0.0.0.0.0.0.1.0.0.0	203	NA	NA	0.1.10.0.0.0.0.0.0.0.0.1.0.0.0	0.1.10.0.0.0.0.0.0.0.0.1.0.0.0	NA	NA	0.1.10.0.0.0.0.0.0.0.0.1.0.0.0	0.1.10.0.0.0.0.0.0.0.0.1.0.0.0	NA	NA	NA	NA	NA	NA	NA	NA	NA	NA	NA	NA	NA	NA	NA	NA	0.1.10.0.0.0.0.0.0.0.0.1.0.0.0	0.1.10.0.0.0.0.0.0.0.0.1.0.0.0	NA	NA	0.1.25.2.1.1.0.2.0.1.0.0	0.1.25.2.1.1.0.2.0.1.0.0	0.1.25.2.1.1.0.2.0.1.0.0	0.1.25.2.1.1.0.2.0.1.0.0	NA	NA	NA	0.1.25.2.1.1.0.2.0.1.0.0	0.1.25.2.1.1.0.2.0.1.0.0	0.0.3.0.0.1.0.0.0.2.1.0.0.0.1	0.0.3.0.0.1.0.0.0.2.1.0.0.0.1	0.0.3.0.1.0.0.0.0.0.0.1.1.0.0	0.0.3.0.1.0.0.0.0.0.0.1.1.0.0	NA
bgs	Bacteria	0222	NA	NA	NA	NA	NA	0.0.3.0.0.1.0.0.0.2.0.1.0.0	NA	0.1.20.0.0.0.0.0.0	0.1.20.0.0.0.0.0.0	NA	NA	0.1.20.0.0.0.0.0.0	0.1.20.0.0.0.0.0.0	NA	NA	NA	NA	NA	NA	NA	NA	NA	NA	NA	NA	0.1.20.0.0.0.0.0.0	0.1.20.0.0.0.0.0.0	NA	NA	0.1.20.0.0.0.0.0.0	0.1.20.0.0.0.0.0.0	NA	NA	0.1.25.0.0.0.0.3.0.1.2	0.1.25.0.0.0.0.3.0.1.2	NA	NA	NA	NA	NA	NA	NA	0.0.3.0.0.1.0.0.0.2.1.0.0.0.1	0.0.3.0.0.1.0.0.0.2.1.0.0.0.1	0.1.10.0.0.0.1.0.0.0.0.0.1.0.0.0.0	0.1.10.0.0.0.1.0.0.0.0.0.1.0.0.0.0	NA
bgu	Bacteria	0305	NA	NA	NA	NA	NA	NA	NA	0.1.20.0.0	0.1.20.0.0	189.0	NA	0.1.20.0.0	0.1.20.0.0	44.0	NA	NA	0.1.20.0.0	0.1.20.0.0	NA	NA	0.1.20.0.0	NA	0.1.20.0.0	NA	NA	0.1.20.0.0	0.1.20.0.0	NA	NA	0.1.20.0.0	0.1.20.0.0	NA	NA	0.1.25.2.1.1.0.2.0.0.2.4	0.1.25.2.1.1.0.2.0.0.2.4	0.1.25.2.1.1.0.2.0.0.2.4	0.1.25.2.1.1.0.2.0.0.2.4	NA	NA	NA	NA	NA	0.0.3.0.0.1.0.0.0.2.1.0.0	0.0.3.0.0.1.0.0.0.2.1.0.0	0.1.10.0.0.0.1.0.0.0.0.0.1.0.0.0	0.1.10.0.0.0.1.0.0.0.0.0.1.0.0.0	NA
bgw	Bacteria	0308	NA	NA	NA	NA	NA	NA	NA	0.1.20.0.0.0.0.0.0.0.0	0.1.20.0.0.0.0.0.0.0.0	NA	NA	0.1.20.0.0.0.0.0.0.0.0	0.1.20.0.0.0.0.0.0.0.0	NA	NA	NA	NA	NA	NA	NA	NA	NA	NA	NA	NA	NA	NA	NA	NA	NA	NA	NA	NA	0.0.3.0.0.0.0.3.0.0.0.1.1	0.0.3.0.0.0.0.3.0.0.0.1.1	0.0.3.0.0.0.0.3.0.0.0.1.1	0.0.3.0.0.0.0.3.0.0.0.1.1	NA	NA	NA	NA	NA	0.1.10.0.0.0.0.0.0.0.0.1.0.1.1.0	0.1.10.0.0.0.0.0.0.0.0.1.0.1.1.0	0.1.25.2.1.1.0.1.0.0.0.0.3.0	0.1.25.2.1.1.0.1.0.0.0.0.3.0	NA
bha	Bacteria	0309	NA	NA	NA	NA	NA	NA	NA	0.1.25.0.4.1.0.2.1	0.1.25.0.4.1.0.2.1	189.0	NA	0.1.25.0.4.1.0.2.1	0.1.25.0.4.1.0.2.1	44.0	NA	NA	NA	0.1.25.0.4.1.0.2.1	NA	NA	NA	NA	NA	NA	NA	0.1.25.0.4.1.0.2.1	0.1.25.0.4.1.0.2.1	NA	NA	0.1.25.0.4.1.0.2.1	0.1.25.0.4.1.0.2.1	NA	NA	0.1.25.2.1.1.0.2.0.0.4.1	0.1.25.2.1.1.0.2.0.0.4.1	0.1.25.2.1.1.0.2.0.0.4.1	0.1.25.2.1.1.0.2.0.0.4.1	NA	NA	NA	NA	NA	0.1.25.0.4.1.0.2.1	0.1.25.0.4.1.0.2.1	0.1.25.2.1.1.0.2.0.0.4.1	0.1.25.2.1.1.0.2.0.0.4.1	NA
bhe	Bacteria	0307	NA	NA	NA	0.1.10.0.0.0.0.0.0.0.0.1.0.0.0	203	NA	NA	0.1.10.0.0.0.0.0.0.0.0.1.0.0.0	0.1.10.0.0.0.0.0.0.0.0.1.0.0.0	NA	NA	0.1.10.0.0.0.0.0.0.0.0.1.0.0.0	0.1.10.0.0.0.0.0.0.0.0.1.0.0.0	NA	NA	NA	NA	NA	NA	NA	NA	NA	NA	NA	NA	NA	NA	NA	NA	0.1.10.0.0.0.0.0.0.0.0.1.0.0.0	0.1.10.0.0.0.0.0.0.0.0.1.0.0.0	NA	NA	0.1.25.2.1.1.0.2.0.1.0.0	0.1.25.2.1.1.0.2.0.1.0.0	0.1.25.2.1.1.0.2.0.1.0.0	0.1.25.2.1.1.0.2.0.1.0.0	NA	NA	NA	0.1.25.2.1.1.0.2.0.1.0.0	0.1.25.2.1.1.0.2.0.1.0.0	0.0.3.0.0.1.0.0.0.2.1.0.0.0.1	0.0.3.0.0.1.0.0.0.2.1.0.0.0.1	0.0.3.0.1.0.0.0.0.0.0.1.1.0.0	0.0.3.0.1.0.0.0.0.0.0.1.1.0.0	NA
bhi	Bacteria	0310	NA	NA	NA	NA	NA	0.0.3.0.0.1.0.0.0.2.0.1.0.0	NA	0.1.20.0.0.0.0.0.0	0.1.20.0.0.0.0.0.0	NA	NA	0.1.20.0.0.0.0.0.0	0.1.20.0.0.0.0.0.0	NA	217	NA	NA	NA	NA	NA	NA	NA	NA	NA	NA	0.1.20.0.0.0.0.0.0	0.1.20.0.0.0.0.0.0	NA	NA	0.1.20.0.0.0.0.0.0	0.1.20.0.0.0.0.0.0	NA	NA	0.1.25.0.0.0.0.3.0.1.2	0.1.25.0.0.0.0.3.0.1.2	NA	NA	NA	NA	NA	NA	NA	0.0.3.0.0.1.0.0.0.2.1.0.0.0.1	0.0.3.0.0.1.0.0.0.2.1.0.0.0.1	0.1.10.0.0.0.1.0.0.0.0.0.1.0.0.0.0	0.1.10.0.0.0.1.0.0.0.0.0.1.0.0.0.0	NA
bhl	Bacteria	0311	NA	NA	NA	NA	NA	NA	NA	NA	NA	NA	NA	0.1.25.0.0.2.0.0.0.0.0	0.1.25.0.0.2.0.0.0.0.0	NA	NA	NA	0.1.25.0.0.2.0.0.0.0.0	0.1.25.0.0.2.0.0.0.0.0	NA	NA	NA	NA	NA	NA	NA	0.1.25.0.0.2.0.0.0.0.0	0.1.25.0.0.2.0.0.0.0.0	NA	NA	0.1.25.0.0.2.0.0.0.0.0	0.1.25.0.0.2.0.0.0.0.0	NA	NA	NA	NA	0.1.10.0.0.0.0.0.0.0.2.1.1	0.1.10.0.0.0.0.0.0.0.2.1.1	NA	NA	NA	NA	NA	0.1.25.0.0.2.0.0.0.0.0	0.1.25.0.0.2.0.0.0.0.0	0.1.10.0.0.0.0.0.0.0.2.1.1	0.1.10.0.0.0.0.0.0.0.2.1.1	NA
bhm	Bacteria	0312	NA	NA	NA	NA	NA	NA	NA	0.1.20.0.0.0	0.1.20.0.0.0	189.0	NA	0.1.20.0.0.0	0.1.20.0.0.0	NA	NA	NA	0.1.20.0.0.0	0.1.20.0.0.0	NA	NA	0.1.20.0.0.0	NA	0.1.20.0.0.0	NA	NA	0.1.20.0.0.0	0.1.20.0.0.0	NA	NA	0.1.20.0.0.0	0.1.20.0.0.0	NA	NA	0.1.25.2.1.1.0.2.0.0.4.0.0.0.1.1	0.1.25.2.1.1.0.2.0.0.4.0.0.0.1.1	0.1.25.2.1.1.0.2.0.0.4.0.0.0.1.1	0.1.25.2.1.1.0.2.0.0.4.0.0.0.1.1	NA	NA	NA	NA	NA	0.0.3.0.0.1.0.0.0.2.1.0.0	0.0.3.0.0.1.0.0.0.2.1.0.0	0.1.10.0.0.0.1.0.0.0.0.0.1.0.0.0	0.1.10.0.0.0.1.0.0.0.0.0.1.0.0.0	NA
bhn	Bacteria	0313	NA	NA	NA	0.1.10.0.0.0.0.0.0.0.0.1.0.0.0	203	NA	NA	0.1.10.0.0.0.0.0.0.0.0.1.0.0.0	0.1.10.0.0.0.0.0.0.0.0.1.0.0.0	NA	NA	0.1.10.0.0.0.0.0.0.0.0.1.0.0.0	0.1.10.0.0.0.0.0.0.0.0.1.0.0.0	NA	NA	NA	NA	NA	NA	NA	NA	NA	NA	NA	NA	NA	NA	NA	NA	0.1.10.0.0.0.0.0.0.0.0.1.0.0.0	0.1.10.0.0.0.0.0.0.0.0.1.0.0.0	NA	NA	0.1.25.2.1.1.0.2.0.0.1.1.0.1	0.1.25.2.1.1.0.2.0.0.1.1.0.1	0.1.25.2.1.1.0.2.0.0.1.1.0.1	0.1.25.2.1.1.0.2.0.0.1.1.0.1	NA	NA	NA	NA	NA	0.0.3.0.0.1.0.0.0.2.1.0.0.0.1	0.0.3.0.0.1.0.0.0.2.1.0.0.0.1	0.0.3.0.1.0.0.0.0.0.0.1.1.0.0	0.0.3.0.1.0.0.0.0.0.0.1.1.0.0	NA
bho	Bacteria	0312	NA	NA	NA	NA	NA	NA	NA	0.1.20.0.0.0	0.1.20.0.0.0	189.0	NA	0.1.20.0.0.0	0.1.20.0.0.0	NA	NA	NA	0.1.20.0.0.0	0.1.20.0.0.0	NA	NA	0.1.20.0.0.0	NA	0.1.20.0.0.0	NA	NA	0.1.20.0.0.0	0.1.20.0.0.0	NA	NA	0.1.20.0.0.0	0.1.20.0.0.0	NA	NA	0.1.25.2.1.1.0.2.0.0.4.0.0.0.1.1	0.1.25.2.1.1.0.2.0.0.4.0.0.0.1.1	0.1.25.2.1.1.0.2.0.0.4.0.0.0.1.1	0.1.25.2.1.1.0.2.0.0.4.0.0.0.1.1	NA	NA	NA	NA	NA	0.0.3.0.0.1.0.0.0.2.1.0.0	0.0.3.0.0.1.0.0.0.2.1.0.0	0.1.10.0.0.0.1.0.0.0.0.0.1.0.0.0	0.1.10.0.0.0.1.0.0.0.0.0.1.0.0.0	NA
bhr	Bacteria	0310	NA	NA	NA	NA	NA	0.0.3.0.0.1.0.0.0.2.0.1.0.0	NA	0.1.20.0.0.0.0.0.0	0.1.20.0.0.0.0.0.0	NA	NA	0.1.20.0.0.0.0.0.0	0.1.20.0.0.0.0.0.0	NA	217	NA	NA	NA	NA	NA	NA	NA	NA	NA	NA	0.1.20.0.0.0.0.0.0	0.1.20.0.0.0.0.0.0	NA	NA	0.1.20.0.0.0.0.0.0	0.1.20.0.0.0.0.0.0	NA	NA	0.1.25.0.0.0.0.3.0.1.2	0.1.25.0.0.0.0.3.0.1.2	NA	NA	NA	NA	NA	NA	NA	0.0.3.0.0.1.0.0.0.2.1.0.0.0.1	0.0.3.0.0.1.0.0.0.2.1.0.0.0.1	0.1.10.0.0.0.1.0.0.0.0.0.1.0.0.0.0	0.1.10.0.0.0.1.0.0.0.0.0.1.0.0.0.0	NA
bhs	Bacteria	0313	NA	NA	NA	0.1.10.0.0.0.0.0.0.0.0.1.0.0.0	203	NA	NA	0.1.10.0.0.0.0.0.0.0.0.1.0.0.0	0.1.10.0.0.0.0.0.0.0.0.1.0.0.0	NA	NA	0.1.10.0.0.0.0.0.0.0.0.1.0.0.0	0.1.10.0.0.0.0.0.0.0.0.1.0.0.0	NA	NA	NA	NA	NA	NA	NA	NA	NA	NA	NA	NA	NA	NA	NA	NA	0.1.10.0.0.0.0.0.0.0.0.1.0.0.0	0.1.10.0.0.0.0.0.0.0.0.1.0.0.0	NA	NA	0.1.25.2.1.1.0.2.0.0.1.1.0.1	0.1.25.2.1.1.0.2.0.0.1.1.0.1	0.1.25.2.1.1.0.2.0.0.1.1.0.1	0.1.25.2.1.1.0.2.0.0.1.1.0.1	NA	NA	NA	NA	NA	0.0.3.0.0.1.0.0.0.2.1.0.0.0.1	0.0.3.0.0.1.0.0.0.2.1.0.0.0.1	0.0.3.0.1.0.0.0.0.0.0.1.1.0.0	0.0.3.0.1.0.0.0.0.0.0.1.1.0.0	NA
bhy	Bacteria	0314	NA	NA	NA	NA	NA	0.0.3.0.0.1.0.0.0.2.0.1.0.0	NA	NA	NA	NA	NA	0.1.25.0.4.1.0.2.1.1.0	0.1.25.0.4.1.0.2.1.1.0	NA	217	NA	NA	0.1.25.0.4.1.0.2.1.1.0	NA	NA	NA	NA	NA	NA	NA	0.1.25.0.4.1.0.2.1.1.0	0.1.25.0.4.1.0.2.1.1.0	NA	NA	0.1.25.0.4.1.0.2.1.1.0	0.1.25.0.4.1.0.2.1.1.0	NA	NA	NA	NA	0.1.25.2.1.1.0.2.0.0.4.0.1.2	0.1.25.2.1.1.0.2.0.0.4.0.1.2	NA	NA	NA	NA	NA	0.1.25.0.4.1.0.2.1.1.0	0.1.25.0.4.1.0.2.1.1.0	0.1.25.2.1.1.0.2.0.0.4.0.1.2	0.1.25.2.1.1.0.2.0.0.4.0.1.2	NA
bhz	Bacteria	0312	NA	NA	NA	NA	NA	NA	NA	0.1.20.0.0.0	0.1.20.0.0.0	189.0	NA	0.1.20.0.0.0	0.1.20.0.0.0	NA	NA	NA	0.1.20.0.0.0	0.1.20.0.0.0	NA	NA	0.1.20.0.0.0	NA	0.1.20.0.0.0	NA	NA	0.1.20.0.0.0	0.1.20.0.0.0	NA	NA	0.1.20.0.0.0	0.1.20.0.0.0	NA	NA	0.1.25.2.1.1.0.2.0.0.4.0.0.0.1.1	0.1.25.2.1.1.0.2.0.0.4.0.0.0.1.1	0.1.25.2.1.1.0.2.0.0.4.0.0.0.1.1	0.1.25.2.1.1.0.2.0.0.4.0.0.0.1.1	NA	NA	NA	NA	NA	0.0.3.0.0.1.0.0.0.2.1.0.0	0.0.3.0.0.1.0.0.0.2.1.0.0	0.1.10.0.0.0.1.0.0.0.0.0.1.0.0.0	0.1.10.0.0.0.1.0.0.0.0.0.1.0.0.0	NA
bid	Bacteria	0315	NA	NA	NA	0.1.10.0.0.0.0.0.0.0.0.1.0.0	203	0.0.3.0.0.1.0.0.0.2.0.1.0.0	NA	0.1.10.0.0.0.0.0.0.0.0.1.0.0	0.1.10.0.0.0.0.0.0.0.0.1.0.0	NA	NA	0.1.10.0.0.0.0.0.0.0.0.1.0.0	0.1.10.0.0.0.0.0.0.0.0.1.0.0	44.0	NA	NA	NA	0.1.20.0.0.0.0.1.0	NA	NA	NA	NA	NA	NA	NA	0.1.10.0.0.0.0.0.0.0.0.1.0.0	0.1.10.0.0.0.0.0.0.0.0.1.0.0	NA	NA	0.1.10.0.0.0.0.0.0.0.0.1.0.0	0.1.10.0.0.0.0.0.0.0.0.1.0.0	NA	NA	0.1.25.2.1.1.0.2.0.0.2.0.0.0	0.1.25.2.1.1.0.2.0.0.2.0.0.0	0.1.25.2.1.1.0.2.0.0.2.0.0.0	0.1.25.2.1.1.0.2.0.0.2.0.0.0	NA	NA	NA	NA	NA	0.0.3.0.0.1.0.0.0.2.1.0.0.0	0.0.3.0.0.1.0.0.0.2.1.0.0.0	0.1.10.0.0.0.1.0.0.0.0.0.1.0.0.0	0.1.10.0.0.0.1.0.0.0.0.0.1.0.0.0	NA
bif	Bacteria	0316	NA	NA	NA	NA	NA	NA	NA	0.1.19.2.0.0.2.0	0.1.19.2.0.0.2.0	NA	NA	0.1.19.2.0.0.2.0	0.1.19.2.0.0.2.0	NA	NA	NA	NA	0.1.19.2.0.0.2.0	NA	NA	NA	0.1.19.2.0.0.2.0	NA	0.1.19.2.0.0.2.0	NA	0.1.19.2.0.0.2.0	0.1.19.2.0.0.2.0	NA	NA	0.1.19.2.0.0.2.0	0.1.19.2.0.0.2.0	NA	NA	0.1.19.2.0.0.1.0	0.1.19.2.0.0.1.0	0.1.19.2.0.0.1.0	0.1.19.2.0.0.1.0	NA	NA	NA	NA	NA	0.1.19.2.0.0.2.0	0.1.19.2.0.0.2.0	0.1.19.2.0.0.1.0	0.1.19.2.0.0.1.0	NA
bii	Bacteria	0239	NA	NA	NA	NA	NA	NA	NA	NA	NA	NA	NA	0.1.20.0.0.0.0.0.0.2	0.1.20.0.0.0.0.0.0.2	NA	NA	NA	NA	NA	NA	NA	NA	NA	NA	NA	NA	0.1.20.0.0.0.0.0.0.2	0.1.20.0.0.0.0.0.0.2	NA	NA	0.1.20.0.0.0.0.0.0.2	0.1.20.0.0.0.0.0.0.2	NA	NA	NA	NA	0.1.10.0.0.0.1.0.0.0.0.0.1.0.0.2.1	0.1.10.0.0.0.1.0.0.0.0.0.1.0.0.2.1	NA	NA	NA	NA	NA	0.0.3.1.0.0.0	0.0.3.1.0.0.0	0.0.3.0.1.0.0.0.0.0.0.1.1.0.0.0	0.0.3.0.1.0.0.0.0.0.0.1.1.0.0.0	NA
bip	Bacteria	0317	NA	NA	NA	NA	NA	0.0.3.0.0.1.0.0.0.2.0.1.0.0	NA	NA	NA	NA	NA	0.1.25.0.4.1.0.2.1.1.0	0.1.25.0.4.1.0.2.1.1.0	NA	217	NA	NA	0.1.25.0.4.1.0.2.1.1.0	NA	NA	NA	NA	NA	NA	NA	0.1.25.0.4.1.0.2.1.1.0	0.1.25.0.4.1.0.2.1.1.0	NA	NA	0.1.25.0.4.1.0.2.1.1.0	0.1.25.0.4.1.0.2.1.1.0	NA	NA	NA	NA	0.1.25.2.1.1.0.2.0.0.4.0.1.2	0.1.25.2.1.1.0.2.0.0.4.0.1.2	NA	NA	NA	NA	NA	0.1.25.0.4.1.0.2.1.1.0	0.1.25.0.4.1.0.2.1.1.0	0.1.25.2.1.1.0.2.0.0.4.0.1.2	0.1.25.2.1.1.0.2.0.0.4.0.1.2	NA
bja	Bacteria	0318	NA	NA	NA	0.1.25.0.4.1.0.2.0.0.0	203	0.0.3.0.0.1.0.0.0.2.0.1.0.0	NA	0.1.25.0.4.1.0.2.0.0.0	0.1.25.0.4.1.0.2.0.0.0	NA	NA	0.1.25.0.4.1.0.2.0.0.0	0.1.25.0.4.1.0.2.0.0.0	44.0	NA	NA	0.1.25.0.4.1.0.2.0.0.0	0.1.20.0.0.0.0.1.0	NA	NA	NA	NA	NA	NA	NA	0.1.25.0.4.1.0.2.0.0.0	0.1.25.0.4.1.0.2.0.0.0	NA	NA	0.1.25.0.4.1.0.2.0.0.0	0.1.25.0.4.1.0.2.0.0.0	NA	NA	0.1.25.2.1.1.0.2.0.1.0	0.1.25.2.1.1.0.2.0.1.0	0.1.25.2.1.1.0.2.0.1.0	0.1.25.2.1.1.0.2.0.1.0	NA	NA	NA	0.1.25.2.1.1.0.2.0.1.0	0.1.25.2.1.1.0.2.0.1.0	0.0.3.0.0.1.0.0.0.2.1.0.0.0	0.0.3.0.0.1.0.0.0.2.1.0.0.0	0.1.10.0.0.0.1.0.0.0.0.0.1.0.0.0	0.1.10.0.0.0.1.0.0.0.0.0.1.0.0.0	NA
bjp	Bacteria	0319	NA	NA	NA	0.1.25.0.4.1.0.2.0.0.0	203	0.0.3.0.0.1.0.0.0.2.0.1.0.0	NA	0.1.25.0.4.1.0.2.0.0.0	0.1.25.0.4.1.0.2.0.0.0	NA	NA	0.1.25.0.4.1.0.2.0.0.0	0.1.25.0.4.1.0.2.0.0.0	44.0	NA	NA	0.1.25.0.4.1.0.2.0.0.0	0.1.20.0.0.0.0.1.0	NA	NA	NA	NA	NA	NA	NA	0.1.25.0.4.1.0.2.0.0.0	0.1.25.0.4.1.0.2.0.0.0	NA	NA	0.1.25.0.4.1.0.2.0.0.0	0.1.25.0.4.1.0.2.0.0.0	NA	NA	0.1.25.2.1.1.0.2.0.0.2.0.0	0.1.25.2.1.1.0.2.0.0.2.0.0	0.1.25.2.1.1.0.2.0.0.2.0.0	0.1.25.2.1.1.0.2.0.0.2.0.0	NA	NA	NA	NA	NA	0.0.3.0.0.1.0.0.0.2.1.0.0.0	0.0.3.0.0.1.0.0.0.2.1.0.0.0	0.1.10.0.0.0.1.0.0.0.0.0.1.0.0.0	0.1.10.0.0.0.1.0.0.0.0.0.1.0.0.0	NA
bjs	Bacteria	0213	NA	NA	NA	NA	NA	NA	NA	0.1.19.2.0.0.0.0	0.1.19.2.0.0.0.0	NA	NA	0.1.19.2.0.0.0.0	0.1.19.2.0.0.0.0	44.0	NA	NA	NA	0.1.19.2.0.0.0.0	NA	NA	NA	0.1.19.2.0.0.0.0	NA	0.1.19.2.0.0.0.0	NA	0.1.19.2.0.0.0.0	0.1.19.2.0.0.0.0	NA	NA	0.1.19.2.0.0.0.0	0.1.19.2.0.0.0.0	NA	NA	0.1.19.2.0.0.0.0	0.1.19.2.0.0.0.0	0.1.19.2.0.0.0.0	0.1.19.2.0.0.0.0	NA	NA	NA	NA	NA	0.1.19.2.0.0.0.0	0.1.19.2.0.0.0.0	0.1.19.2.0.0.0.0	0.1.19.2.0.0.0.0	NA
bju	Bacteria	0319	NA	NA	NA	0.1.25.0.4.1.0.2.0.0.0	203	0.0.3.0.0.1.0.0.0.2.0.1.0.0	NA	0.1.25.0.4.1.0.2.0.0.0	0.1.25.0.4.1.0.2.0.0.0	NA	NA	0.1.25.0.4.1.0.2.0.0.0	0.1.25.0.4.1.0.2.0.0.0	44.0	NA	NA	0.1.25.0.4.1.0.2.0.0.0	0.1.20.0.0.0.0.1.0	NA	NA	NA	NA	NA	NA	NA	0.1.25.0.4.1.0.2.0.0.0	0.1.25.0.4.1.0.2.0.0.0	NA	NA	0.1.25.0.4.1.0.2.0.0.0	0.1.25.0.4.1.0.2.0.0.0	NA	NA	0.1.25.2.1.1.0.2.0.0.2.0.0	0.1.25.2.1.1.0.2.0.0.2.0.0	0.1.25.2.1.1.0.2.0.0.2.0.0	0.1.25.2.1.1.0.2.0.0.2.0.0	NA	NA	NA	NA	NA	0.0.3.0.0.1.0.0.0.2.1.0.0.0	0.0.3.0.0.1.0.0.0.2.1.0.0.0	0.1.10.0.0.0.1.0.0.0.0.0.1.0.0.0	0.1.10.0.0.0.1.0.0.0.0.0.1.0.0.0	NA
bka	Bacteria	0320	NA	NA	NA	NA	NA	NA	NA	NA	NA	NA	NA	0.1.25.0.4.1.0.2.1.0	0.1.25.0.4.1.0.2.1.0	44.0	NA	NA	NA	NA	NA	NA	NA	NA	NA	NA	NA	0.1.25.0.4.1.0.2.1.0	0.1.25.0.4.1.0.2.1.0	NA	NA	0.1.25.0.4.1.0.2.1.0	0.1.25.0.4.1.0.2.1.0	NA	NA	NA	NA	0.1.25.2.1.1.0.2.0.0.4.1.0	0.1.25.2.1.1.0.2.0.0.4.1.0	NA	NA	NA	NA	NA	0.0.3.1.0.0.0	0.0.3.1.0.0.0	0.0.3.0.1.0.0.0.0.0.0.1.1.0.0.0	0.0.3.0.1.0.0.0.0.0.0.1.1.0.0.0	NA
bla	Bacteria	0235	NA	NA	NA	NA	NA	NA	NA	NA	NA	NA	NA	0.1.25.0.4.1.0.1.0	0.1.25.0.4.1.0.1.0	NA	NA	NA	NA	0.1.25.0.4.1.0.1.0	NA	NA	NA	NA	NA	NA	NA	0.1.25.0.4.1.0.1.0	0.1.25.0.4.1.0.1.0	NA	NA	0.1.25.0.4.1.0.1.0	0.1.25.0.4.1.0.1.0	NA	NA	NA	NA	0.1.25.2.1.1.0.2.0.0.2.3	0.1.25.2.1.1.0.2.0.0.2.3	NA	NA	NA	NA	NA	0.0.3.0.0.1.0.0.0.2.1.0.0.2	0.0.3.0.0.1.0.0.0.2.1.0.0.2	0.0.3.0.1.0.0.0.0.0.0.1.1.0.0.0	0.0.3.0.1.0.0.0.0.0.0.1.1.0.0.0	NA
blb	Bacteria	0321	NA	NA	NA	NA	NA	NA	NA	NA	NA	NA	189.1	0.1.20.0.0.0.0.0.0.2	0.1.20.0.0.0.0.0.0.2	NA	NA	NA	NA	NA	NA	NA	NA	NA	NA	NA	NA	0.1.20.0.0.0.0.0.0.2	0.1.20.0.0.0.0.0.0.2	NA	NA	0.1.20.0.0.0.0.0.0.2	0.1.20.0.0.0.0.0.0.2	NA	NA	NA	NA	0.1.10.0.0.0.1.0.0.0.0.0.1.0.0.2.1	0.1.10.0.0.0.1.0.0.0.0.0.1.0.0.2.1	NA	NA	NA	NA	NA	0.0.3.1.0.0.0	0.0.3.1.0.0.0	0.0.3.0.1.0.0.0.0.0.0.1.1.0.0.0	0.0.3.0.1.0.0.0.0.0.0.1.1.0.0.0	NA
blc	Bacteria	0235	NA	NA	NA	NA	NA	NA	NA	NA	NA	NA	NA	0.1.25.0.4.1.0.1.0	0.1.25.0.4.1.0.1.0	NA	NA	NA	NA	0.1.25.0.4.1.0.1.0	NA	NA	NA	NA	NA	NA	NA	0.1.25.0.4.1.0.1.0	0.1.25.0.4.1.0.1.0	NA	NA	0.1.25.0.4.1.0.1.0	0.1.25.0.4.1.0.1.0	NA	NA	NA	NA	0.1.25.2.1.1.0.2.0.0.2.3	0.1.25.2.1.1.0.2.0.0.2.3	NA	NA	NA	NA	NA	0.0.3.0.0.1.0.0.0.2.1.0.0.2	0.0.3.0.0.1.0.0.0.2.1.0.0.2	0.0.3.0.1.0.0.0.0.0.0.1.1.0.0.0	0.0.3.0.1.0.0.0.0.0.0.1.1.0.0.0	NA
bld	Bacteria	0322	NA	NA	NA	NA	NA	NA	NA	0.1.19.2.0	0.1.19.2.0	189.0	NA	0.1.19.2.0	0.1.19.2.0	NA	217	NA	NA	0.1.19.2.0	NA	NA	NA	0.1.19.2.0	NA	0.1.19.2.0	NA	0.1.19.2.0	0.1.19.2.0	NA	NA	0.1.19.2.0	0.1.19.2.0	NA	NA	0.1.19.2.0	0.1.19.2.0	0.1.19.2.0	0.1.19.2.0	NA	NA	NA	NA	NA	0.1.19.2.0	0.1.19.2.0	0.1.19.2.0	0.1.19.2.0	NA
ble	Bacteria	0323	NA	NA	NA	NA	NA	NA	NA	0.1.19.2.0.0.2	0.1.19.2.0.0.2	NA	NA	0.1.19.2.0.0.2	0.1.19.2.0.0.2	NA	NA	NA	NA	0.1.19.2.0.0.2	NA	NA	NA	0.1.19.2.0.0.2	NA	0.1.19.2.0.0.2	NA	0.1.19.2.0.0.2	0.1.19.2.0.0.2	NA	NA	0.1.19.2.0.0.2	0.1.19.2.0.0.2	NA	NA	0.1.19.2.0.0.2	0.1.19.2.0.0.2	0.1.19.2.0.0.2	0.1.19.2.0.0.2	NA	NA	NA	NA	NA	0.1.19.2.0.0.2	0.1.19.2.0.0.2	0.1.19.2.0.0.2	0.1.19.2.0.0.2	NA
blep	Bacteria	0324	NA	NA	NA	NA	NA	NA	NA	0.1.20.0.0.0.0.1	0.1.20.0.0.0.0.1	189.0	NA	0.1.20.0.0.0.0.1	0.1.20.0.0.0.0.1	44.0	NA	NA	NA	0.1.20.0.0.0.0.1	NA	NA	0.1.20.0.0.0.0.1	NA	0.1.20.0.0.0.0.1	NA	NA	NA	NA	NA	NA	0.1.20.0.0.0.0.1	0.1.20.0.0.0.0.1	NA	NA	0.1.25.2.1.1.0.2.0.0.4.0.0.0.1.0	0.1.25.2.1.1.0.2.0.0.4.0.0.0.1.0	0.1.25.2.1.1.0.2.0.0.4.0.0.0.1.0	0.1.25.2.1.1.0.2.0.0.4.0.0.0.1.0	NA	NA	NA	NA	NA	0.0.3.0.0.1.0.0.0.2.1.0.0.0	0.0.3.0.0.1.0.0.0.2.1.0.0.0	0.1.10.0.0.0.1.0.0.0.0.0.1.0.0.0	0.1.10.0.0.0.1.0.0.0.0.0.1.0.0.0	NA
blf	Bacteria	0321	NA	NA	NA	NA	NA	NA	NA	NA	NA	NA	189.1	0.1.20.0.0.0.0.0.0.2	0.1.20.0.0.0.0.0.0.2	NA	NA	NA	NA	NA	NA	NA	NA	NA	NA	NA	NA	0.1.20.0.0.0.0.0.0.2	0.1.20.0.0.0.0.0.0.2	NA	NA	0.1.20.0.0.0.0.0.0.2	0.1.20.0.0.0.0.0.0.2	NA	NA	NA	NA	0.1.10.0.0.0.1.0.0.0.0.0.1.0.0.2.1	0.1.10.0.0.0.1.0.0.0.0.0.1.0.0.2.1	NA	NA	NA	NA	NA	0.0.3.1.0.0.0	0.0.3.1.0.0.0	0.0.3.0.1.0.0.0.0.0.0.1.1.0.0.0	0.0.3.0.1.0.0.0.0.0.0.1.1.0.0.0	NA
blg	Bacteria	0325	NA	NA	NA	NA	NA	NA	NA	NA	NA	NA	189.1	0.1.20.0.0.0.0.0.0.2	0.1.20.0.0.0.0.0.0.2	NA	NA	NA	NA	NA	NA	NA	NA	NA	NA	NA	NA	0.1.20.0.0.0.0.0.0.2	0.1.20.0.0.0.0.0.0.2	NA	NA	0.1.20.0.0.0.0.0.0.2	0.1.20.0.0.0.0.0.0.2	NA	NA	NA	NA	0.1.10.0.0.0.1.0.0.0.0.0.1.0.0.2.1	0.1.10.0.0.0.1.0.0.0.0.0.1.0.0.2.1	NA	NA	NA	NA	NA	0.0.3.1.0.0.0	0.0.3.1.0.0.0	0.0.3.0.1.0.0.0.0.0.0.1.1.0.0.0	0.0.3.0.1.0.0.0.0.0.0.1.1.0.0.0	NA
blh	Bacteria	0326	NA	NA	NA	NA	NA	NA	NA	0.1.19.2.0.0	0.1.19.2.0.0	NA	NA	0.1.19.2.0.0	0.1.19.2.0.0	44.0	217	NA	NA	0.1.19.2.0.0	NA	NA	NA	0.1.19.2.0.0	NA	0.1.19.2.0.0	NA	0.1.19.2.0.0	0.1.19.2.0.0	NA	NA	0.1.19.2.0.0	0.1.19.2.0.0	NA	NA	0.1.19.2.0.0	0.1.19.2.0.0	0.1.19.2.0.0	0.1.19.2.0.0	NA	NA	NA	NA	NA	0.1.19.2.0.0	0.1.19.2.0.0	0.1.19.2.0.0	0.1.19.2.0.0	NA
bli	Bacteria	0322	NA	NA	NA	NA	NA	NA	NA	0.1.19.2.0	0.1.19.2.0	189.0	NA	0.1.19.2.0	0.1.19.2.0	NA	217	NA	NA	0.1.19.2.0	NA	NA	NA	0.1.19.2.0	NA	0.1.19.2.0	NA	0.1.19.2.0	0.1.19.2.0	NA	NA	0.1.19.2.0	0.1.19.2.0	NA	NA	0.1.19.2.0	0.1.19.2.0	0.1.19.2.0	0.1.19.2.0	NA	NA	NA	NA	NA	0.1.19.2.0	0.1.19.2.0	0.1.19.2.0	0.1.19.2.0	NA
blj	Bacteria	0327	NA	NA	NA	NA	NA	NA	NA	NA	NA	NA	189.1	0.1.20.0.0.0.0.0.0.2	0.1.20.0.0.0.0.0.0.2	NA	NA	NA	NA	0.1.20.0.0.0.0.1.0	NA	NA	NA	NA	NA	NA	NA	0.1.20.0.0.0.0.0.0.2	0.1.20.0.0.0.0.0.0.2	NA	NA	0.1.20.0.0.0.0.0.0.2	0.1.20.0.0.0.0.0.0.2	NA	NA	NA	NA	0.1.10.0.0.0.1.0.0.0.0.0.1.0.0.2.1	0.1.10.0.0.0.1.0.0.0.0.0.1.0.0.2.1	NA	NA	NA	NA	NA	0.0.3.0.0.1.0.0.0.2.1.0.0.0.2	0.0.3.0.0.1.0.0.0.2.1.0.0.0.2	0.1.25.2.1.1.0.2.0.0.4.0.1.1.0.1	0.1.25.2.1.1.0.2.0.0.4.0.1.1.0.1	NA
blk	Bacteria	0259	NA	NA	NA	NA	NA	NA	NA	NA	NA	NA	189.1	0.1.20.0.0.0.0.0.0.2	0.1.20.0.0.0.0.0.0.2	NA	NA	NA	NA	NA	NA	NA	NA	NA	NA	NA	NA	0.1.20.0.0.0.0.0.0.2	0.1.20.0.0.0.0.0.0.2	NA	NA	0.1.20.0.0.0.0.0.0.2	0.1.20.0.0.0.0.0.0.2	NA	NA	NA	NA	0.1.10.0.0.0.1.0.0.0.0.0.1.0.0.2.1	0.1.10.0.0.0.1.0.0.0.0.0.1.0.0.2.1	NA	NA	NA	NA	NA	0.0.3.1.0.0.0	0.0.3.1.0.0.0	0.0.3.0.1.0.0.0.0.0.0.1.1.0.0.0	0.0.3.0.1.0.0.0.0.0.0.1.1.0.0.0	NA
bll	Bacteria	0327	NA	NA	NA	NA	NA	NA	NA	NA	NA	NA	189.1	0.1.20.0.0.0.0.0.0.2	0.1.20.0.0.0.0.0.0.2	NA	NA	NA	NA	0.1.20.0.0.0.0.1.0	NA	NA	NA	NA	NA	NA	NA	0.1.20.0.0.0.0.0.0.2	0.1.20.0.0.0.0.0.0.2	NA	NA	0.1.20.0.0.0.0.0.0.2	0.1.20.0.0.0.0.0.0.2	NA	NA	NA	NA	0.1.10.0.0.0.1.0.0.0.0.0.1.0.0.2.1	0.1.10.0.0.0.1.0.0.0.0.0.1.0.0.2.1	NA	NA	NA	NA	NA	0.0.3.0.0.1.0.0.0.2.1.0.0.0.2	0.0.3.0.0.1.0.0.0.2.1.0.0.0.2	0.1.25.2.1.1.0.2.0.0.4.0.1.1.0.1	0.1.25.2.1.1.0.2.0.0.4.0.1.1.0.1	NA
blm	Bacteria	0328	NA	NA	NA	NA	NA	NA	NA	NA	NA	NA	189.1	0.1.25.0.4.1.0.2.0.0.1.0	0.1.25.0.4.1.0.2.0.0.1.0	NA	NA	NA	NA	0.1.25.0.4.1.0.2.0.0.1.0	NA	NA	NA	NA	NA	NA	NA	0.1.25.0.4.1.0.2.0.0.1.0	0.1.25.0.4.1.0.2.0.0.1.0	NA	NA	0.1.25.0.4.1.0.2.0.0.1.0	0.1.25.0.4.1.0.2.0.0.1.0	NA	NA	NA	NA	0.1.25.2.1.1.0.2.0.0.2.3	0.1.25.2.1.1.0.2.0.0.2.3	NA	NA	NA	NA	NA	0.0.3.0.0.1.0.0.0.2.1.0.0.0.2	0.0.3.0.0.1.0.0.0.2.1.0.0.0.2	0.1.25.2.1.1.0.2.0.0.4.0.1.1.0.1	0.1.25.2.1.1.0.2.0.0.4.0.1.1.0.1	NA
bln	Bacteria	0329	NA	NA	NA	NA	NA	NA	NA	NA	NA	NA	189.1	0.1.20.0.0.0.0.0.0.2	0.1.20.0.0.0.0.0.0.2	44.0	NA	NA	NA	NA	NA	NA	NA	NA	NA	NA	NA	0.1.20.0.0.0.0.0.0.2	0.1.20.0.0.0.0.0.0.2	NA	NA	0.1.20.0.0.0.0.0.0.2	0.1.20.0.0.0.0.0.0.2	NA	NA	NA	NA	0.1.10.0.0.0.1.0.0.0.0.0.1.0.0.2.1	0.1.10.0.0.0.1.0.0.0.0.0.1.0.0.2.1	NA	NA	NA	NA	NA	0.0.3.1.0.0.0	0.0.3.1.0.0.0	0.0.3.0.1.0.0.0.0.0.0.1.1.0.0.0	0.0.3.0.1.0.0.0.0.0.0.1.1.0.0.0	NA
blo	Bacteria	0330	NA	NA	NA	NA	NA	NA	NA	NA	NA	NA	189.1	0.1.20.0.0.0.0.0.0.2	0.1.20.0.0.0.0.0.0.2	NA	NA	NA	NA	NA	NA	NA	NA	NA	NA	NA	NA	0.1.20.0.0.0.0.0.0.2	0.1.20.0.0.0.0.0.0.2	NA	NA	0.1.20.0.0.0.0.0.0.2	0.1.20.0.0.0.0.0.0.2	NA	NA	NA	NA	0.1.10.0.0.0.1.0.0.0.0.0.1.0.0.2.1	0.1.10.0.0.0.1.0.0.0.0.0.1.0.0.2.1	NA	NA	NA	NA	NA	0.0.3.1.0.0.0	0.0.3.1.0.0.0	0.0.3.0.1.0.0.0.0.0.0.1.1.0.0.0	0.0.3.0.1.0.0.0.0.0.0.1.1.0.0.0	NA
blon	Bacteria	0329	NA	NA	NA	NA	NA	NA	NA	NA	NA	NA	189.1	0.1.20.0.0.0.0.0.0.2	0.1.20.0.0.0.0.0.0.2	44.0	NA	NA	NA	NA	NA	NA	NA	NA	NA	NA	NA	0.1.20.0.0.0.0.0.0.2	0.1.20.0.0.0.0.0.0.2	NA	NA	0.1.20.0.0.0.0.0.0.2	0.1.20.0.0.0.0.0.0.2	NA	NA	NA	NA	0.1.10.0.0.0.1.0.0.0.0.0.1.0.0.2.1	0.1.10.0.0.0.1.0.0.0.0.0.1.0.0.2.1	NA	NA	NA	NA	NA	0.0.3.1.0.0.0	0.0.3.1.0.0.0	0.0.3.0.1.0.0.0.0.0.0.1.1.0.0.0	0.0.3.0.1.0.0.0.0.0.0.1.1.0.0.0	NA
blp	Bacteria	0250	NA	NA	NA	NA	NA	NA	NA	0.1.20.0.0.0.0.0.0.0.0	0.1.20.0.0.0.0.0.0.0.0	NA	NA	0.1.20.0.0.0.0.0.0.0.0	0.1.20.0.0.0.0.0.0.0.0	44.0	NA	NA	NA	0.1.20.0.0.0.0.1.0	NA	NA	NA	NA	NA	NA	NA	NA	NA	NA	NA	NA	NA	NA	NA	0.0.3.0.0.0.0.3.0.0.0.1.1	0.0.3.0.0.0.0.3.0.0.0.1.1	0.0.3.0.0.0.0.3.0.0.0.1.1	0.0.3.0.0.0.0.3.0.0.0.1.1	NA	NA	NA	NA	NA	0.0.3.0.0.1.0.0.0.3.0.1.0	0.0.3.0.0.1.0.0.0.3.0.1.0	0.0.3.0.1.0.0.0.0.0.0.1.3	0.0.3.0.1.0.0.0.0.0.0.1.3	NA
blr	Bacteria	0331	NA	NA	NA	NA	NA	NA	NA	0.1.19.2.0.0.3	0.1.19.2.0.0.3	NA	NA	0.1.19.2.0.0.3	0.1.19.2.0.0.3	NA	217	NA	NA	0.1.19.2.0.0.3	NA	NA	NA	0.1.19.2.0.0.3	NA	0.1.19.2.0.0.3	NA	0.1.19.2.0.0.3	0.1.19.2.0.0.3	NA	NA	0.1.19.2.0.0.3	0.1.19.2.0.0.3	NA	NA	0.1.3.0	0.1.3.0	0.1.3.0	0.1.3.0	NA	NA	NA	NA	NA	0.1.19.2.0.0.3	0.1.19.2.0.0.3	0.1.3.0	0.1.3.0	NA
bls	Bacteria	0235	NA	NA	NA	NA	NA	NA	NA	NA	NA	NA	NA	0.1.25.0.4.1.0.1.0	0.1.25.0.4.1.0.1.0	NA	NA	NA	NA	0.1.25.0.4.1.0.1.0	NA	NA	NA	NA	NA	NA	NA	0.1.25.0.4.1.0.1.0	0.1.25.0.4.1.0.1.0	NA	NA	0.1.25.0.4.1.0.1.0	0.1.25.0.4.1.0.1.0	NA	NA	NA	NA	0.1.25.2.1.1.0.2.0.0.2.3	0.1.25.2.1.1.0.2.0.0.2.3	NA	NA	NA	NA	NA	0.0.3.0.0.1.0.0.0.2.1.0.0.2	0.0.3.0.0.1.0.0.0.2.1.0.0.2	0.0.3.0.1.0.0.0.0.0.0.1.1.0.0.0	0.0.3.0.1.0.0.0.0.0.0.1.1.0.0.0	NA
blt	Bacteria	0235	NA	NA	NA	NA	NA	NA	NA	NA	NA	NA	NA	0.1.25.0.4.1.0.1.0	0.1.25.0.4.1.0.1.0	NA	NA	NA	NA	0.1.25.0.4.1.0.1.0	NA	NA	NA	NA	NA	NA	NA	0.1.25.0.4.1.0.1.0	0.1.25.0.4.1.0.1.0	NA	NA	0.1.25.0.4.1.0.1.0	0.1.25.0.4.1.0.1.0	NA	NA	NA	NA	0.1.25.2.1.1.0.2.0.0.2.3	0.1.25.2.1.1.0.2.0.0.2.3	NA	NA	NA	NA	NA	0.0.3.0.0.1.0.0.0.2.1.0.0.2	0.0.3.0.0.1.0.0.0.2.1.0.0.2	0.0.3.0.1.0.0.0.0.0.0.1.1.0.0.0	0.0.3.0.1.0.0.0.0.0.0.1.1.0.0.0	NA
blu	Bacteria	0250	NA	NA	NA	NA	NA	NA	NA	0.1.20.0.0.0.0.0.0.0.0	0.1.20.0.0.0.0.0.0.0.0	NA	NA	0.1.20.0.0.0.0.0.0.0.0	0.1.20.0.0.0.0.0.0.0.0	44.0	NA	NA	NA	0.1.20.0.0.0.0.1.0	NA	NA	NA	NA	NA	NA	NA	NA	NA	NA	NA	NA	NA	NA	NA	0.0.3.0.0.0.0.3.0.0.0.1.1	0.0.3.0.0.0.0.3.0.0.0.1.1	0.0.3.0.0.0.0.3.0.0.0.1.1	0.0.3.0.0.0.0.3.0.0.0.1.1	NA	NA	NA	NA	NA	0.0.3.0.0.1.0.0.0.3.0.1.0	0.0.3.0.0.1.0.0.0.3.0.1.0	0.0.3.0.1.0.0.0.0.0.0.1.3	0.0.3.0.1.0.0.0.0.0.0.1.3	NA
blv	Bacteria	0235	NA	NA	NA	NA	NA	NA	NA	NA	NA	NA	NA	0.1.25.0.4.1.0.1.0	0.1.25.0.4.1.0.1.0	NA	NA	NA	NA	0.1.25.0.4.1.0.1.0	NA	NA	NA	NA	NA	NA	NA	0.1.25.0.4.1.0.1.0	0.1.25.0.4.1.0.1.0	NA	NA	0.1.25.0.4.1.0.1.0	0.1.25.0.4.1.0.1.0	NA	NA	NA	NA	0.1.25.2.1.1.0.2.0.0.2.3	0.1.25.2.1.1.0.2.0.0.2.3	NA	NA	NA	NA	NA	0.0.3.0.0.1.0.0.0.2.1.0.0.2	0.0.3.0.0.1.0.0.0.2.1.0.0.2	0.0.3.0.1.0.0.0.0.0.0.1.1.0.0.0	0.0.3.0.1.0.0.0.0.0.0.1.1.0.0.0	NA
blw	Bacteria	0235	NA	NA	NA	NA	NA	NA	NA	NA	NA	NA	NA	0.1.25.0.4.1.0.1.0	0.1.25.0.4.1.0.1.0	NA	NA	NA	NA	0.1.25.0.4.1.0.1.0	NA	NA	NA	NA	NA	NA	NA	0.1.25.0.4.1.0.1.0	0.1.25.0.4.1.0.1.0	NA	NA	0.1.25.0.4.1.0.1.0	0.1.25.0.4.1.0.1.0	NA	NA	NA	NA	0.1.25.2.1.1.0.2.0.0.2.3	0.1.25.2.1.1.0.2.0.0.2.3	NA	NA	NA	NA	NA	0.0.3.0.0.1.0.0.0.2.1.0.0.2	0.0.3.0.0.1.0.0.0.2.1.0.0.2	0.0.3.0.1.0.0.0.0.0.0.1.1.0.0.0	0.0.3.0.1.0.0.0.0.0.0.1.1.0.0.0	NA
blx	Bacteria	0328	NA	NA	NA	NA	NA	NA	NA	NA	NA	NA	189.1	0.1.25.0.4.1.0.2.0.0.1.0	0.1.25.0.4.1.0.2.0.0.1.0	NA	NA	NA	NA	0.1.25.0.4.1.0.2.0.0.1.0	NA	NA	NA	NA	NA	NA	NA	0.1.25.0.4.1.0.2.0.0.1.0	0.1.25.0.4.1.0.2.0.0.1.0	NA	NA	0.1.25.0.4.1.0.2.0.0.1.0	0.1.25.0.4.1.0.2.0.0.1.0	NA	NA	NA	NA	0.1.25.2.1.1.0.2.0.0.2.3	0.1.25.2.1.1.0.2.0.0.2.3	NA	NA	NA	NA	NA	0.0.3.0.0.1.0.0.0.2.1.0.0.0.2	0.0.3.0.0.1.0.0.0.2.1.0.0.0.2	0.1.25.2.1.1.0.2.0.0.4.0.1.1.0.1	0.1.25.2.1.1.0.2.0.0.4.0.1.1.0.1	NA
blz	Bacteria	0259	NA	NA	NA	NA	NA	NA	NA	NA	NA	NA	189.1	0.1.20.0.0.0.0.0.0.2	0.1.20.0.0.0.0.0.0.2	NA	NA	NA	NA	NA	NA	NA	NA	NA	NA	NA	NA	0.1.20.0.0.0.0.0.0.2	0.1.20.0.0.0.0.0.0.2	NA	NA	0.1.20.0.0.0.0.0.0.2	0.1.20.0.0.0.0.0.0.2	NA	NA	NA	NA	0.1.10.0.0.0.1.0.0.0.0.0.1.0.0.2.1	0.1.10.0.0.0.1.0.0.0.0.0.1.0.0.2.1	NA	NA	NA	NA	NA	0.0.3.1.0.0.0	0.0.3.1.0.0.0	0.0.3.0.1.0.0.0.0.0.0.1.1.0.0.0	0.0.3.0.1.0.0.0.0.0.0.1.1.0.0.0	NA
bma	Bacteria	0332	NA	NA	NA	NA	NA	NA	NA	0.1.20.0.0.0.0.1	0.1.20.0.0.0.0.1	189.0	NA	0.1.20.0.0.0.0.1	0.1.20.0.0.0.0.1	44.0	217	NA	0.1.20.0.0.0.1.0.0	0.1.20.0.0.0.0.1	NA	NA	0.1.20.0.0.0.0.1	NA	0.1.20.0.0.0.0.1	NA	NA	NA	NA	NA	NA	0.1.20.0.0.0.0.1	0.1.20.0.0.0.0.1	NA	NA	0.1.10.0.0.0.1.0.1.0.0.0	0.1.10.0.0.0.1.0.1.0.0.0	0.1.10.0.0.0.1.0.1.0.0.0	0.1.10.0.0.0.1.0.1.0.0.0	NA	NA	NA	0.1.10.0.0.0.1.0.1.0.0.0	0.1.10.0.0.0.1.0.1.0.0.0	0.0.3.0.0.1.0.0.0.2.1.0.0	0.0.3.0.0.1.0.0.0.2.1.0.0	0.1.10.0.0.0.1.0.0.0.0.0.1.0.0.0	0.1.10.0.0.0.1.0.0.0.0.0.1.0.0.0	NA
bmab	Bacteria	0333	NA	NA	NA	NA	NA	NA	NA	0.1.20.0.0.0	0.1.20.0.0.0	189.0	NA	0.1.20.0.0.0	0.1.20.0.0.0	44.0	217	NA	0.1.20.0.0.0	0.1.20.0.0.0	NA	NA	0.1.20.0.0.0	NA	0.1.20.0.0.0	NA	NA	0.1.20.0.0.0	0.1.20.0.0.0	NA	NA	0.1.20.0.0.0	0.1.20.0.0.0	NA	NA	0.0.3.0.0.0.0.2.1.0.3.0	0.0.3.0.0.0.0.2.1.0.3.0	0.0.3.0.0.0.0.2.1.0.3.0	0.0.3.0.0.0.0.2.1.0.3.0	NA	NA	NA	NA	NA	0.0.3.0.0.1.0.0.0.2.1.0.0	0.0.3.0.0.1.0.0.0.2.1.0.0	0.1.10.0.0.0.1.0.0.0.0.0.1.0.0.0	0.1.10.0.0.0.1.0.0.0.0.0.1.0.0.0	NA
bmae	Bacteria	0334	NA	NA	NA	NA	NA	NA	NA	0.1.20.0.0.0	0.1.20.0.0.0	189.0	NA	0.1.20.0.0.0	0.1.20.0.0.0	44.0	217	NA	0.1.20.0.0.0	0.1.20.0.0.0	NA	NA	0.1.20.0.0.0	NA	0.1.20.0.0.0	NA	NA	0.1.20.0.0.0	0.1.20.0.0.0	NA	NA	0.1.20.0.0.0	0.1.20.0.0.0	NA	NA	0.1.10.0.0.0.1.0.1.0.0	0.1.10.0.0.0.1.0.1.0.0	0.1.10.0.0.0.1.0.1.0.0	0.1.10.0.0.0.1.0.1.0.0	NA	NA	NA	0.1.10.0.0.0.1.0.1.0.0	0.1.10.0.0.0.1.0.1.0.0	0.0.3.0.0.1.0.0.0.2.1.0.0	0.0.3.0.0.1.0.0.0.2.1.0.0	0.1.10.0.0.0.1.0.0.0.0.0.1.0.0.0	0.1.10.0.0.0.1.0.0.0.0.0.1.0.0.0	NA
bmaf	Bacteria	0334	NA	NA	NA	NA	NA	NA	NA	0.1.20.0.0.0	0.1.20.0.0.0	189.0	NA	0.1.20.0.0.0	0.1.20.0.0.0	44.0	217	NA	0.1.20.0.0.0	0.1.20.0.0.0	NA	NA	0.1.20.0.0.0	NA	0.1.20.0.0.0	NA	NA	0.1.20.0.0.0	0.1.20.0.0.0	NA	NA	0.1.20.0.0.0	0.1.20.0.0.0	NA	NA	0.1.10.0.0.0.1.0.1.0.0	0.1.10.0.0.0.1.0.1.0.0	0.1.10.0.0.0.1.0.1.0.0	0.1.10.0.0.0.1.0.1.0.0	NA	NA	NA	0.1.10.0.0.0.1.0.1.0.0	0.1.10.0.0.0.1.0.1.0.0	0.0.3.0.0.1.0.0.0.2.1.0.0	0.0.3.0.0.1.0.0.0.2.1.0.0	0.1.10.0.0.0.1.0.0.0.0.0.1.0.0.0	0.1.10.0.0.0.1.0.0.0.0.0.1.0.0.0	NA
bmai	Bacteria	0334	NA	NA	NA	NA	NA	NA	NA	0.1.20.0.0.0	0.1.20.0.0.0	189.0	NA	0.1.20.0.0.0	0.1.20.0.0.0	44.0	217	NA	0.1.20.0.0.0	0.1.20.0.0.0	NA	NA	0.1.20.0.0.0	NA	0.1.20.0.0.0	NA	NA	0.1.20.0.0.0	0.1.20.0.0.0	NA	NA	0.1.20.0.0.0	0.1.20.0.0.0	NA	NA	0.1.10.0.0.0.1.0.1.0.0	0.1.10.0.0.0.1.0.1.0.0	0.1.10.0.0.0.1.0.1.0.0	0.1.10.0.0.0.1.0.1.0.0	NA	NA	NA	0.1.10.0.0.0.1.0.1.0.0	0.1.10.0.0.0.1.0.1.0.0	0.0.3.0.0.1.0.0.0.2.1.0.0	0.0.3.0.0.1.0.0.0.2.1.0.0	0.1.10.0.0.0.1.0.0.0.0.0.1.0.0.0	0.1.10.0.0.0.1.0.0.0.0.0.1.0.0.0	NA
bmal	Bacteria	0334	NA	NA	NA	NA	NA	NA	NA	0.1.20.0.0.0	0.1.20.0.0.0	189.0	NA	0.1.20.0.0.0	0.1.20.0.0.0	44.0	217	NA	0.1.20.0.0.0	0.1.20.0.0.0	NA	NA	0.1.20.0.0.0	NA	0.1.20.0.0.0	NA	NA	0.1.20.0.0.0	0.1.20.0.0.0	NA	NA	0.1.20.0.0.0	0.1.20.0.0.0	NA	NA	0.1.10.0.0.0.1.0.1.0.0	0.1.10.0.0.0.1.0.1.0.0	0.1.10.0.0.0.1.0.1.0.0	0.1.10.0.0.0.1.0.1.0.0	NA	NA	NA	0.1.10.0.0.0.1.0.1.0.0	0.1.10.0.0.0.1.0.1.0.0	0.0.3.0.0.1.0.0.0.2.1.0.0	0.0.3.0.0.1.0.0.0.2.1.0.0	0.1.10.0.0.0.1.0.0.0.0.0.1.0.0.0	0.1.10.0.0.0.1.0.0.0.0.0.1.0.0.0	NA
bmaq	Bacteria	0334	NA	NA	NA	NA	NA	NA	NA	0.1.20.0.0.0	0.1.20.0.0.0	189.0	NA	0.1.20.0.0.0	0.1.20.0.0.0	44.0	217	NA	0.1.20.0.0.0	0.1.20.0.0.0	NA	NA	0.1.20.0.0.0	NA	0.1.20.0.0.0	NA	NA	0.1.20.0.0.0	0.1.20.0.0.0	NA	NA	0.1.20.0.0.0	0.1.20.0.0.0	NA	NA	0.1.10.0.0.0.1.0.1.0.0	0.1.10.0.0.0.1.0.1.0.0	0.1.10.0.0.0.1.0.1.0.0	0.1.10.0.0.0.1.0.1.0.0	NA	NA	NA	0.1.10.0.0.0.1.0.1.0.0	0.1.10.0.0.0.1.0.1.0.0	0.0.3.0.0.1.0.0.0.2.1.0.0	0.0.3.0.0.1.0.0.0.2.1.0.0	0.1.10.0.0.0.1.0.0.0.0.0.1.0.0.0	0.1.10.0.0.0.1.0.0.0.0.0.1.0.0.0	NA
bmaz	Bacteria	0334	NA	NA	NA	NA	NA	NA	NA	0.1.20.0.0.0	0.1.20.0.0.0	189.0	NA	0.1.20.0.0.0	0.1.20.0.0.0	44.0	217	NA	0.1.20.0.0.0	0.1.20.0.0.0	NA	NA	0.1.20.0.0.0	NA	0.1.20.0.0.0	NA	NA	0.1.20.0.0.0	0.1.20.0.0.0	NA	NA	0.1.20.0.0.0	0.1.20.0.0.0	NA	NA	0.1.10.0.0.0.1.0.1.0.0	0.1.10.0.0.0.1.0.1.0.0	0.1.10.0.0.0.1.0.1.0.0	0.1.10.0.0.0.1.0.1.0.0	NA	NA	NA	0.1.10.0.0.0.1.0.1.0.0	0.1.10.0.0.0.1.0.1.0.0	0.0.3.0.0.1.0.0.0.2.1.0.0	0.0.3.0.0.1.0.0.0.2.1.0.0	0.1.10.0.0.0.1.0.0.0.0.0.1.0.0.0	0.1.10.0.0.0.1.0.0.0.0.0.1.0.0.0	NA
bmb	Bacteria	0335	NA	NA	NA	0.1.25.0.4.1.0.2.0	203	NA	NA	0.1.25.0.4.1.0.2.0	0.1.25.0.4.1.0.2.0	NA	NA	0.1.25.0.4.1.0.2.0	0.1.25.0.4.1.0.2.0	44.0	NA	NA	0.1.25.0.4.1.0.2.0	0.1.25.0.4.1.0.2.0	NA	NA	NA	NA	NA	NA	NA	0.1.25.0.4.1.0.2.0	0.1.25.0.4.1.0.2.0	NA	NA	0.1.25.0.4.1.0.2.0	0.1.25.0.4.1.0.2.0	NA	NA	0.1.25.2.1.1.0.2.0.1.1	0.1.25.2.1.1.0.2.0.1.1	0.1.25.2.1.1.0.2.0.1.1	0.1.25.2.1.1.0.2.0.1.1	NA	NA	NA	0.1.25.2.1.1.0.2.0.1.1	0.1.25.2.1.1.0.2.0.1.1	0.0.3.0.0.1.0.0.0.2.1.0.0.0	0.0.3.0.0.1.0.0.0.2.1.0.0.0	0.1.10.0.0.0.1.0.0.0.0.0.1.0.0.0	0.1.10.0.0.0.1.0.0.0.0.0.1.0.0.0	NA
bmc	Bacteria	0206	NA	NA	NA	0.1.25.0.4.1.0.2.0	203	NA	NA	0.1.25.0.4.1.0.2.0	0.1.25.0.4.1.0.2.0	NA	NA	0.1.25.0.4.1.0.2.0	0.1.25.0.4.1.0.2.0	44.0	NA	NA	0.1.25.0.4.1.0.2.0	0.1.25.0.4.1.0.2.0	NA	NA	NA	NA	NA	NA	NA	0.1.25.0.4.1.0.2.0	0.1.25.0.4.1.0.2.0	NA	NA	0.1.25.0.4.1.0.2.0	0.1.25.0.4.1.0.2.0	NA	NA	0.1.25.2.1.1.0.2.0.1	0.1.25.2.1.1.0.2.0.1	0.1.25.2.1.1.0.2.0.1	0.1.25.2.1.1.0.2.0.1	NA	NA	NA	0.1.25.2.1.1.0.2.0.1	0.1.25.2.1.1.0.2.0.1	0.0.3.0.0.1.0.0.0.2.1.0.0.0	0.0.3.0.0.1.0.0.0.2.1.0.0.0	0.1.10.0.0.0.1.0.0.0.0.0.1.0.0.0	0.1.10.0.0.0.1.0.0.0.0.0.1.0.0.0	NA
bmd	Bacteria	0336	NA	NA	NA	NA	NA	NA	NA	0.1.19.2.0.0.2.0	0.1.19.2.0.0.2.0	NA	NA	0.1.19.2.0.0.2.0	0.1.19.2.0.0.2.0	44.0	NA	NA	NA	0.1.19.2.0.0.2.0	NA	NA	NA	0.1.19.2.0.0.2.0	NA	0.1.19.2.0.0.2.0	NA	0.1.19.2.0.0.2.0	0.1.19.2.0.0.2.0	NA	NA	0.1.19.2.0.0.2.0	0.1.19.2.0.0.2.0	NA	NA	0.1.19.2.0.0.1.0	0.1.19.2.0.0.1.0	0.1.19.2.0.0.1.0	0.1.19.2.0.0.1.0	NA	NA	NA	NA	NA	0.1.19.2.0.0.2.0	0.1.19.2.0.0.2.0	0.1.19.2.0.0.1.0	0.1.19.2.0.0.1.0	NA
bme	Bacteria	0337	NA	NA	NA	0.1.25.0.4.1.0.2.0	203	NA	NA	0.1.25.0.4.1.0.2.0	0.1.25.0.4.1.0.2.0	NA	NA	0.1.25.0.4.1.0.2.0	0.1.25.0.4.1.0.2.0	44.0	NA	NA	0.1.25.0.4.1.0.2.0	0.1.25.0.4.1.0.2.0	191	NA	NA	NA	NA	NA	NA	0.1.25.0.4.1.0.2.0	0.1.25.0.4.1.0.2.0	NA	NA	0.1.25.0.4.1.0.2.0	0.1.25.0.4.1.0.2.0	NA	NA	0.1.25.2.1.1.0.2.0.1	0.1.25.2.1.1.0.2.0.1	0.1.25.2.1.1.0.2.0.1	0.1.25.2.1.1.0.2.0.1	NA	NA	NA	0.1.25.2.1.1.0.2.0.1	0.1.25.2.1.1.0.2.0.1	0.0.3.0.0.1.0.0.0.2.1.0.0.0	0.0.3.0.0.1.0.0.0.2.1.0.0.0	0.1.10.0.0.0.1.0.0.0.0.0.1.0.0.0	0.1.10.0.0.0.1.0.0.0.0.0.1.0.0.0	NA
bmee	Bacteria	0208	NA	NA	NA	0.1.25.0.4.1.0.2.0	203	NA	NA	0.1.25.0.4.1.0.2.0	0.1.25.0.4.1.0.2.0	NA	NA	0.1.25.0.4.1.0.2.0	0.1.25.0.4.1.0.2.0	44.0	NA	NA	0.1.25.0.4.1.0.2.0	0.1.25.0.4.1.0.2.0	NA	NA	NA	NA	NA	NA	NA	0.1.25.0.4.1.0.2.0	0.1.25.0.4.1.0.2.0	NA	NA	0.1.25.0.4.1.0.2.0	0.1.25.0.4.1.0.2.0	NA	NA	0.1.25.2.1.1.0.2.0.0.2	0.1.25.2.1.1.0.2.0.0.2	0.1.25.2.1.1.0.2.0.0.2	0.1.25.2.1.1.0.2.0.0.2	NA	NA	NA	NA	NA	0.0.3.0.0.1.0.0.0.2.1.0.0.0	0.0.3.0.0.1.0.0.0.2.1.0.0.0	0.1.10.0.0.0.1.0.0.0.0.0.1.0.0.0	0.1.10.0.0.0.1.0.0.0.0.0.1.0.0.0	NA
bmeg	Bacteria	0336	NA	NA	NA	NA	NA	NA	NA	0.1.19.2.0.0.2.0	0.1.19.2.0.0.2.0	NA	NA	0.1.19.2.0.0.2.0	0.1.19.2.0.0.2.0	44.0	NA	NA	NA	0.1.19.2.0.0.2.0	NA	NA	NA	0.1.19.2.0.0.2.0	NA	0.1.19.2.0.0.2.0	NA	0.1.19.2.0.0.2.0	0.1.19.2.0.0.2.0	NA	NA	0.1.19.2.0.0.2.0	0.1.19.2.0.0.2.0	NA	NA	0.1.19.2.0.0.1.0	0.1.19.2.0.0.1.0	0.1.19.2.0.0.1.0	0.1.19.2.0.0.1.0	NA	NA	NA	NA	NA	0.1.19.2.0.0.2.0	0.1.19.2.0.0.2.0	0.1.19.2.0.0.1.0	0.1.19.2.0.0.1.0	NA
bmel	Bacteria	0208	NA	NA	NA	0.1.25.0.4.1.0.2.0	203	NA	NA	0.1.25.0.4.1.0.2.0	0.1.25.0.4.1.0.2.0	NA	NA	0.1.25.0.4.1.0.2.0	0.1.25.0.4.1.0.2.0	44.0	NA	NA	0.1.25.0.4.1.0.2.0	0.1.25.0.4.1.0.2.0	NA	NA	NA	NA	NA	NA	NA	0.1.25.0.4.1.0.2.0	0.1.25.0.4.1.0.2.0	NA	NA	0.1.25.0.4.1.0.2.0	0.1.25.0.4.1.0.2.0	NA	NA	0.1.25.2.1.1.0.2.0.0.2	0.1.25.2.1.1.0.2.0.0.2	0.1.25.2.1.1.0.2.0.0.2	0.1.25.2.1.1.0.2.0.0.2	NA	NA	NA	NA	NA	0.0.3.0.0.1.0.0.0.2.1.0.0.0	0.0.3.0.0.1.0.0.0.2.1.0.0.0	0.1.10.0.0.0.1.0.0.0.0.0.1.0.0.0	0.1.10.0.0.0.1.0.0.0.0.0.1.0.0.0	NA
bmet	Bacteria	0338	NA	NA	NA	NA	NA	NA	NA	0.1.19.2.1.0.0	0.1.19.2.1.0.0	NA	NA	0.1.19.2.1.0.0	0.1.19.2.1.0.0	44.0	NA	NA	NA	NA	NA	NA	NA	0.1.19.2.1.0.0	NA	0.1.19.2.1.0.0	NA	0.1.19.2.1.0.0	0.1.19.2.1.0.0	NA	NA	0.1.19.2.1.0.0	0.1.19.2.1.0.0	NA	NA	0.1.19.2.0.0.0.0.2	0.1.19.2.0.0.0.0.2	0.1.19.2.0.0.0.0.2	0.1.19.2.0.0.0.0.2	NA	NA	NA	NA	NA	0.0.3.0.0.1.0.0.0.2.1.0.0.0.1	0.0.3.0.0.1.0.0.0.2.1.0.0.0.1	0.1.19.2.0.0.0.0.2	0.1.19.2.0.0.0.0.2	NA
bmf	Bacteria	0206	NA	NA	NA	0.1.25.0.4.1.0.2.0	203	NA	NA	0.1.25.0.4.1.0.2.0	0.1.25.0.4.1.0.2.0	NA	NA	0.1.25.0.4.1.0.2.0	0.1.25.0.4.1.0.2.0	44.0	NA	NA	0.1.25.0.4.1.0.2.0	0.1.25.0.4.1.0.2.0	NA	NA	NA	NA	NA	NA	NA	0.1.25.0.4.1.0.2.0	0.1.25.0.4.1.0.2.0	NA	NA	0.1.25.0.4.1.0.2.0	0.1.25.0.4.1.0.2.0	NA	NA	0.1.25.2.1.1.0.2.0.1	0.1.25.2.1.1.0.2.0.1	0.1.25.2.1.1.0.2.0.1	0.1.25.2.1.1.0.2.0.1	NA	NA	NA	0.1.25.2.1.1.0.2.0.1	0.1.25.2.1.1.0.2.0.1	0.0.3.0.0.1.0.0.0.2.1.0.0.0	0.0.3.0.0.1.0.0.0.2.1.0.0.0	0.1.10.0.0.0.1.0.0.0.0.0.1.0.0.0	0.1.10.0.0.0.1.0.0.0.0.0.1.0.0.0	NA
bmg	Bacteria	0206	NA	NA	NA	0.1.25.0.4.1.0.2.0	203	NA	NA	0.1.25.0.4.1.0.2.0	0.1.25.0.4.1.0.2.0	NA	NA	0.1.25.0.4.1.0.2.0	0.1.25.0.4.1.0.2.0	44.0	NA	NA	0.1.25.0.4.1.0.2.0	0.1.25.0.4.1.0.2.0	NA	NA	NA	NA	NA	NA	NA	0.1.25.0.4.1.0.2.0	0.1.25.0.4.1.0.2.0	NA	NA	0.1.25.0.4.1.0.2.0	0.1.25.0.4.1.0.2.0	NA	NA	0.1.25.2.1.1.0.2.0.1	0.1.25.2.1.1.0.2.0.1	0.1.25.2.1.1.0.2.0.1	0.1.25.2.1.1.0.2.0.1	NA	NA	NA	0.1.25.2.1.1.0.2.0.1	0.1.25.2.1.1.0.2.0.1	0.0.3.0.0.1.0.0.0.2.1.0.0.0	0.0.3.0.0.1.0.0.0.2.1.0.0.0	0.1.10.0.0.0.1.0.0.0.0.0.1.0.0.0	0.1.10.0.0.0.1.0.0.0.0.0.1.0.0.0	NA
bmh	Bacteria	0339	NA	NA	NA	NA	NA	NA	NA	0.1.4.1.1	0.1.4.1.1	NA	NA	0.1.4.1.1	0.1.4.1.1	44.0	NA	NA	NA	0.1.4.1.1	NA	NA	NA	0.1.4.1.1	NA	0.1.4.1.1	NA	0.1.4.1.1	0.1.4.1.1	NA	NA	0.1.4.1.1	0.1.4.1.1	NA	NA	0.1.19.2.0.0.1.0	0.1.19.2.0.0.1.0	0.1.19.2.0.0.1.0	0.1.19.2.0.0.1.0	NA	NA	NA	NA	NA	0.1.4.1.1	0.1.4.1.1	0.1.19.2.0.0.1.0	0.1.19.2.0.0.1.0	NA
bmi	Bacteria	0335	NA	NA	NA	0.1.25.0.4.1.0.2.0	203	NA	NA	0.1.25.0.4.1.0.2.0	0.1.25.0.4.1.0.2.0	NA	NA	0.1.25.0.4.1.0.2.0	0.1.25.0.4.1.0.2.0	44.0	NA	NA	0.1.25.0.4.1.0.2.0	0.1.25.0.4.1.0.2.0	NA	NA	NA	NA	NA	NA	NA	0.1.25.0.4.1.0.2.0	0.1.25.0.4.1.0.2.0	NA	NA	0.1.25.0.4.1.0.2.0	0.1.25.0.4.1.0.2.0	NA	NA	0.1.25.2.1.1.0.2.0.1.1	0.1.25.2.1.1.0.2.0.1.1	0.1.25.2.1.1.0.2.0.1.1	0.1.25.2.1.1.0.2.0.1.1	NA	NA	NA	0.1.25.2.1.1.0.2.0.1.1	0.1.25.2.1.1.0.2.0.1.1	0.0.3.0.0.1.0.0.0.2.1.0.0.0	0.0.3.0.0.1.0.0.0.2.1.0.0.0	0.1.10.0.0.0.1.0.0.0.0.0.1.0.0.0	0.1.10.0.0.0.1.0.0.0.0.0.1.0.0.0	NA
bmiy	Bacteria	0310	NA	NA	NA	NA	NA	0.0.3.0.0.1.0.0.0.2.0.1.0.0	NA	0.1.20.0.0.0.0.0.0	0.1.20.0.0.0.0.0.0	NA	NA	0.1.20.0.0.0.0.0.0	0.1.20.0.0.0.0.0.0	NA	217	NA	NA	NA	NA	NA	NA	NA	NA	NA	NA	0.1.20.0.0.0.0.0.0	0.1.20.0.0.0.0.0.0	NA	NA	0.1.20.0.0.0.0.0.0	0.1.20.0.0.0.0.0.0	NA	NA	0.1.25.0.0.0.0.3.0.1.2	0.1.25.0.0.0.0.3.0.1.2	NA	NA	NA	NA	NA	NA	NA	0.0.3.0.0.1.0.0.0.2.1.0.0.0.1	0.0.3.0.0.1.0.0.0.2.1.0.0.0.1	0.1.10.0.0.0.1.0.0.0.0.0.1.0.0.0.0	0.1.10.0.0.0.1.0.0.0.0.0.1.0.0.0.0	NA
bmj	Bacteria	0340	NA	NA	NA	NA	NA	NA	NA	0.1.20.0.0.0.0	0.1.20.0.0.0.0	189.0	NA	0.1.20.0.0.0.0	0.1.20.0.0.0.0	44.0	NA	NA	NA	0.1.20.0.0.0.0	NA	NA	0.1.20.0.0.0.0	NA	0.1.20.0.0.0.0	NA	NA	0.1.20.0.0.0.0	0.1.20.0.0.0.0	NA	NA	0.1.20.0.0.0.0	0.1.20.0.0.0.0	NA	NA	0.1.10.0.0.0.1.0.1.0.0	0.1.10.0.0.0.1.0.1.0.0	0.1.10.0.0.0.1.0.1.0.0	0.1.10.0.0.0.1.0.1.0.0	NA	NA	NA	0.1.10.0.0.0.1.0.1.0.0	0.1.10.0.0.0.1.0.1.0.0	0.0.3.0.0.1.0.0.0.2.1.0.0	0.0.3.0.0.1.0.0.0.2.1.0.0	0.1.10.0.0.0.1.0.0.0.0.0.1.0.0.0	0.1.10.0.0.0.1.0.0.0.0.0.1.0.0.0	NA
bmk	Bacteria	0274	NA	NA	NA	NA	NA	NA	NA	0.1.20.0.0.0	0.1.20.0.0.0	189.0	NA	0.1.20.0.0.0	0.1.20.0.0.0	44.0	NA	NA	0.1.20.0.0.0	0.1.20.0.0.0	NA	NA	0.1.20.0.0.0	NA	0.1.20.0.0.0	NA	NA	0.1.20.0.0.0	0.1.20.0.0.0	NA	NA	0.1.20.0.0.0	0.1.20.0.0.0	NA	NA	0.0.3.0.0.0.0.2.1.0.3.0	0.0.3.0.0.0.0.2.1.0.3.0	0.0.3.0.0.0.0.2.1.0.3.0	0.0.3.0.0.0.0.2.1.0.3.0	NA	NA	NA	NA	NA	0.0.3.0.0.1.0.0.0.2.1.0.0	0.0.3.0.0.1.0.0.0.2.1.0.0	0.1.10.0.0.0.1.0.0.0.0.0.1.0.0.0	0.1.10.0.0.0.1.0.0.0.0.0.1.0.0.0	NA
bml	Bacteria	0341	NA	NA	NA	NA	NA	0.0.3.0.0.1.0.0.0.4	NA	0.0.3.0.0.1.0.0.0.4	0.0.3.0.0.1.0.0.0.4	189.0	NA	0.0.3.0.0.1.0.0.0.4	0.0.3.0.0.1.0.0.0.4	44.0	217	NA	0.1.20.0.0.0.1.0.0	0.0.3.0.0.1.0.0.0.4	NA	NA	0.0.3.0.0.1.0.0.0.4	NA	0.0.3.0.0.1.0.0.0.4	NA	NA	NA	NA	0.0.3.0.0.1.0.0.0.4	NA	0.0.3.0.0.1.0.0.0.4	0.0.3.0.0.1.0.0.0.4	NA	NA	0.1.25.1.0.0.0	0.1.25.1.0.0.0	0.1.25.1.0.0.0	0.1.25.1.0.0.0	NA	NA	NA	0.1.25.1.0.0.0	0.1.25.1.0.0.0	0.0.3.0.0.1.0.0.0.2.1.0.0	0.0.3.0.0.1.0.0.0.2.1.0.0	0.1.10.0.0.0.1.0.0.0.0.0.1.0.0.0	0.1.10.0.0.0.1.0.0.0.0.0.1.0.0.0	NA
bmm	Bacteria	0342	NA	NA	NA	NA	NA	NA	NA	0.1.20.0.0.0.0.0.0.0.0	0.1.20.0.0.0.0.0.0.0.0	NA	NA	0.1.20.0.0.0.0.0.0.0.0	0.1.20.0.0.0.0.0.0.0.0	44.0	NA	NA	NA	0.1.20.0.0.0.0.1.0	NA	NA	NA	NA	NA	NA	NA	NA	NA	NA	NA	NA	NA	NA	NA	0.0.3.0.0.0.0.3.0.0.0.1.1	0.0.3.0.0.0.0.3.0.0.0.1.1	0.0.3.0.0.0.0.3.0.0.0.1.1	0.0.3.0.0.0.0.3.0.0.0.1.1	NA	NA	NA	NA	NA	0.0.3.0.0.1.0.0.0.3.0.1.0	0.0.3.0.0.1.0.0.0.3.0.1.0	0.0.3.0.1.0.0.0.0.0.0.1.3	0.0.3.0.1.0.0.0.0.0.0.1.3	NA
bmn	Bacteria	0341	NA	NA	NA	NA	NA	0.0.3.0.0.1.0.0.0.4	NA	0.0.3.0.0.1.0.0.0.4	0.0.3.0.0.1.0.0.0.4	189.0	NA	0.0.3.0.0.1.0.0.0.4	0.0.3.0.0.1.0.0.0.4	44.0	217	NA	0.1.20.0.0.0.1.0.0	0.0.3.0.0.1.0.0.0.4	NA	NA	0.0.3.0.0.1.0.0.0.4	NA	0.0.3.0.0.1.0.0.0.4	NA	NA	NA	NA	0.0.3.0.0.1.0.0.0.4	NA	0.0.3.0.0.1.0.0.0.4	0.0.3.0.0.1.0.0.0.4	NA	NA	0.1.25.1.0.0.0	0.1.25.1.0.0.0	0.1.25.1.0.0.0	0.1.25.1.0.0.0	NA	NA	NA	0.1.25.1.0.0.0	0.1.25.1.0.0.0	0.0.3.0.0.1.0.0.0.2.1.0.0	0.0.3.0.0.1.0.0.0.2.1.0.0	0.1.10.0.0.0.1.0.0.0.0.0.1.0.0.0	0.1.10.0.0.0.1.0.0.0.0.0.1.0.0.0	NA
bmo	Bacteria	0343	NA	NA	NA	NA	NA	0.0.3.0.0.1.0.0.0.2.0.1.0.0	NA	0.1.25.0.4.1.0.2.0.1.0	0.1.25.0.4.1.0.2.0.1.0	NA	NA	0.1.25.0.4.1.0.2.0.1.0	0.1.25.0.4.1.0.2.0.1.0	NA	217	NA	NA	NA	NA	NA	NA	NA	NA	NA	NA	0.1.25.0.4.1.0.2.0.1.0	0.1.25.0.4.1.0.2.0.1.0	NA	NA	0.1.25.0.4.1.0.2.0.1.0	0.1.25.0.4.1.0.2.0.1.0	NA	NA	0.1.25.0.0.0.0.3.0.1.2	0.1.25.0.0.0.0.3.0.1.2	NA	NA	NA	NA	NA	NA	NA	0.0.3.0.0.1.0.0.0.2.1.0.0.0.1	0.0.3.0.0.1.0.0.0.2.1.0.0.0.1	0.1.10.0.0.0.1.0.0.0.0.0.1.0.0.0.0	0.1.10.0.0.0.1.0.0.0.0.0.1.0.0.0.0	NA
bmor	Animals	0344	0.0.3.0.0.1.0.0	NA	NA	NA	NA	0.0.3.0.0.1.0.0	NA	0.0.3.0.0.1.0.0	0.0.3.0.0.1.0.0	NA	NA	0.0.3.0.0.1.0.0	0.0.3.0.0.1.0.0	NA	NA	0.0.3.0.0.1.0.0	NA	0.0.3.0.0.1.0.0	191	NA	0.0.3.0.0.1.0.0	NA	0.0.3.0.0.1.0.0	NA	NA	0.0.3.0.0.1.0.0	0.0.3.0.0.1.0.0	0.0.3.0.0.1.0.0	0.0.3.0.0.1.0.0	0.0.3.0.0.1.0.0	0.0.3.0.0.1.0.0	NA	0.0.3.0.0.1.0.0	0.0.3.0.0.1.0.0	0.0.3.0.0.1.0.0	0.0.3.0.0.1.0.0	0.0.3.0.0.1.0.0	0.0.3.0.0.1.0.0	0.0.3.0.0.1.0.0	NA	NA	NA	0.0.3.0.0.1.0.0	0.0.3.0.0.1.0.0	0.0.3.0.0.1.0.0	0.0.3.0.0.1.0.0	0.0.3.0.0.1.0.0
bmp	Bacteria	0210	NA	NA	NA	NA	NA	NA	NA	0.1.19.2.0.0.0.0	0.1.19.2.0.0.0.0	NA	NA	0.1.19.2.0.0.0.0	0.1.19.2.0.0.0.0	44.0	NA	NA	NA	0.1.19.2.0.0.0.0	NA	NA	NA	0.1.19.2.0.0.0.0	NA	0.1.19.2.0.0.0.0	NA	0.1.19.2.0.0.0.0	0.1.19.2.0.0.0.0	NA	NA	0.1.19.2.0.0.0.0	0.1.19.2.0.0.0.0	NA	NA	0.1.19.2.0.0.0.0	0.1.19.2.0.0.0.0	0.1.19.2.0.0.0.0	0.1.19.2.0.0.0.0	NA	NA	NA	NA	NA	0.1.19.2.0.0.0.0	0.1.19.2.0.0.0.0	0.1.19.2.0.0.0.0	0.1.19.2.0.0.0.0	NA
bmq	Bacteria	0336	NA	NA	NA	NA	NA	NA	NA	0.1.19.2.0.0.2.0	0.1.19.2.0.0.2.0	NA	NA	0.1.19.2.0.0.2.0	0.1.19.2.0.0.2.0	44.0	NA	NA	NA	0.1.19.2.0.0.2.0	NA	NA	NA	0.1.19.2.0.0.2.0	NA	0.1.19.2.0.0.2.0	NA	0.1.19.2.0.0.2.0	0.1.19.2.0.0.2.0	NA	NA	0.1.19.2.0.0.2.0	0.1.19.2.0.0.2.0	NA	NA	0.1.19.2.0.0.1.0	0.1.19.2.0.0.1.0	0.1.19.2.0.0.1.0	0.1.19.2.0.0.1.0	NA	NA	NA	NA	NA	0.1.19.2.0.0.2.0	0.1.19.2.0.0.2.0	0.1.19.2.0.0.1.0	0.1.19.2.0.0.1.0	NA
bmr	Bacteria	0206	NA	NA	NA	0.1.25.0.4.1.0.2.0	203	NA	NA	0.1.25.0.4.1.0.2.0	0.1.25.0.4.1.0.2.0	NA	NA	0.1.25.0.4.1.0.2.0	0.1.25.0.4.1.0.2.0	44.0	NA	NA	0.1.25.0.4.1.0.2.0	0.1.25.0.4.1.0.2.0	NA	NA	NA	NA	NA	NA	NA	0.1.25.0.4.1.0.2.0	0.1.25.0.4.1.0.2.0	NA	NA	0.1.25.0.4.1.0.2.0	0.1.25.0.4.1.0.2.0	NA	NA	0.1.25.2.1.1.0.2.0.1	0.1.25.2.1.1.0.2.0.1	0.1.25.2.1.1.0.2.0.1	0.1.25.2.1.1.0.2.0.1	NA	NA	NA	0.1.25.2.1.1.0.2.0.1	0.1.25.2.1.1.0.2.0.1	0.0.3.0.0.1.0.0.0.2.1.0.0.0	0.0.3.0.0.1.0.0.0.2.1.0.0.0	0.1.10.0.0.0.1.0.0.0.0.0.1.0.0.0	0.1.10.0.0.0.1.0.0.0.0.0.1.0.0.0	NA
bms	Bacteria	0206	NA	NA	NA	0.1.25.0.4.1.0.2.0	203	NA	NA	0.1.25.0.4.1.0.2.0	0.1.25.0.4.1.0.2.0	NA	NA	0.1.25.0.4.1.0.2.0	0.1.25.0.4.1.0.2.0	44.0	NA	NA	0.1.25.0.4.1.0.2.0	0.1.25.0.4.1.0.2.0	NA	NA	NA	NA	NA	NA	NA	0.1.25.0.4.1.0.2.0	0.1.25.0.4.1.0.2.0	NA	NA	0.1.25.0.4.1.0.2.0	0.1.25.0.4.1.0.2.0	NA	NA	0.1.25.2.1.1.0.2.0.1	0.1.25.2.1.1.0.2.0.1	0.1.25.2.1.1.0.2.0.1	0.1.25.2.1.1.0.2.0.1	NA	NA	NA	0.1.25.2.1.1.0.2.0.1	0.1.25.2.1.1.0.2.0.1	0.0.3.0.0.1.0.0.0.2.1.0.0.0	0.0.3.0.0.1.0.0.0.2.1.0.0.0	0.1.10.0.0.0.1.0.0.0.0.0.1.0.0.0	0.1.10.0.0.0.1.0.0.0.0.0.1.0.0.0	NA
bmt	Bacteria	0345	NA	NA	NA	NA	NA	NA	NA	0.1.25.0.4.1.0.2.0.2	0.1.25.0.4.1.0.2.0.2	NA	NA	0.1.25.0.4.1.0.2.0.2	0.1.25.0.4.1.0.2.0.2	44.0	NA	NA	0.1.25.0.4.1.0.2.0.2	0.1.25.0.4.1.0.2.0.2	NA	NA	NA	NA	NA	NA	NA	0.1.25.0.4.1.0.2.0.2	0.1.25.0.4.1.0.2.0.2	NA	NA	0.1.25.0.4.1.0.2.0.2	0.1.25.0.4.1.0.2.0.2	NA	NA	0.1.25.2.1.1.0.2.0.1.2	0.1.25.2.1.1.0.2.0.1.2	0.1.25.2.1.1.0.2.0.1.2	0.1.25.2.1.1.0.2.0.1.2	NA	NA	NA	0.1.25.2.1.1.0.2.0.1.2	0.1.25.2.1.1.0.2.0.1.2	0.0.3.0.0.1.0.0.0.2.1.0.0.0	0.0.3.0.0.1.0.0.0.2.1.0.0.0	0.1.10.0.0.0.1.0.0.0.0.0.1.0.0.0	0.1.10.0.0.0.1.0.0.0.0.0.1.0.0.0	NA
bmu	Bacteria	0346	NA	NA	NA	NA	NA	NA	NA	0.1.20.0.0.0	0.1.20.0.0.0	189.0	NA	0.1.20.0.0.0	0.1.20.0.0.0	44.0	NA	NA	0.1.20.0.0.0	0.1.20.0.0.0	NA	NA	0.1.20.0.0.0	NA	0.1.20.0.0.0	NA	NA	0.1.20.0.0.0	0.1.20.0.0.0	NA	NA	0.1.20.0.0.0	0.1.20.0.0.0	NA	NA	0.1.10.0.0.0.1.0.1.0.0	0.1.10.0.0.0.1.0.1.0.0	0.1.10.0.0.0.1.0.1.0.0	0.1.10.0.0.0.1.0.1.0.0	NA	NA	NA	0.1.10.0.0.0.1.0.1.0.0	0.1.10.0.0.0.1.0.1.0.0	0.0.3.0.0.1.0.0.0.2.1.0.0	0.0.3.0.0.1.0.0.0.2.1.0.0	0.1.10.0.0.0.1.0.0.0.0.0.1.0.0.0	0.1.10.0.0.0.1.0.0.0.0.0.1.0.0.0	NA
bmul	Bacteria	0274	NA	NA	NA	NA	NA	NA	NA	0.1.20.0.0.0	0.1.20.0.0.0	189.0	NA	0.1.20.0.0.0	0.1.20.0.0.0	44.0	NA	NA	0.1.20.0.0.0	0.1.20.0.0.0	NA	NA	0.1.20.0.0.0	NA	0.1.20.0.0.0	NA	NA	0.1.20.0.0.0	0.1.20.0.0.0	NA	NA	0.1.20.0.0.0	0.1.20.0.0.0	NA	NA	0.0.3.0.0.0.0.2.1.0.3.0	0.0.3.0.0.0.0.2.1.0.3.0	0.0.3.0.0.0.0.2.1.0.3.0	0.0.3.0.0.0.0.2.1.0.3.0	NA	NA	NA	NA	NA	0.0.3.0.0.1.0.0.0.2.1.0.0	0.0.3.0.0.1.0.0.0.2.1.0.0	0.1.10.0.0.0.1.0.0.0.0.0.1.0.0.0	0.1.10.0.0.0.1.0.0.0.0.0.1.0.0.0	NA
bmv	Bacteria	0347	NA	NA	NA	NA	NA	0.0.3.0.0.1.0.0.0.2.0.1.0.0	NA	0.1.20.0.0.0	0.1.20.0.0.0	189.0	NA	0.1.20.0.0.0	0.1.20.0.0.0	44.0	217	NA	0.1.20.0.0.0	0.1.20.0.0.0	NA	NA	0.1.20.0.0.0	NA	0.1.20.0.0.0	NA	NA	0.1.20.0.0.0	0.1.20.0.0.0	NA	NA	0.1.20.0.0.0	0.1.20.0.0.0	NA	NA	0.1.10.0.0.0.1.0.1.0.0	0.1.10.0.0.0.1.0.1.0.0	0.1.10.0.0.0.1.0.1.0.0	0.1.10.0.0.0.1.0.1.0.0	NA	NA	NA	0.1.10.0.0.0.1.0.1.0.0	0.1.10.0.0.0.1.0.1.0.0	0.0.3.0.0.1.0.0.0.2.1.0.0	0.0.3.0.0.1.0.0.0.2.1.0.0	0.1.10.0.0.0.1.0.0.0.0.0.1.0.0.0	0.1.10.0.0.0.1.0.0.0.0.0.1.0.0.0	NA
bmw	Bacteria	0206	NA	NA	NA	0.1.25.0.4.1.0.2.0	203	NA	NA	0.1.25.0.4.1.0.2.0	0.1.25.0.4.1.0.2.0	NA	NA	0.1.25.0.4.1.0.2.0	0.1.25.0.4.1.0.2.0	44.0	NA	NA	0.1.25.0.4.1.0.2.0	0.1.25.0.4.1.0.2.0	NA	NA	NA	NA	NA	NA	NA	0.1.25.0.4.1.0.2.0	0.1.25.0.4.1.0.2.0	NA	NA	0.1.25.0.4.1.0.2.0	0.1.25.0.4.1.0.2.0	NA	NA	0.1.25.2.1.1.0.2.0.1	0.1.25.2.1.1.0.2.0.1	0.1.25.2.1.1.0.2.0.1	0.1.25.2.1.1.0.2.0.1	NA	NA	NA	0.1.25.2.1.1.0.2.0.1	0.1.25.2.1.1.0.2.0.1	0.0.3.0.0.1.0.0.0.2.1.0.0.0	0.0.3.0.0.1.0.0.0.2.1.0.0.0	0.1.10.0.0.0.1.0.0.0.0.0.1.0.0.0	0.1.10.0.0.0.1.0.0.0.0.0.1.0.0.0	NA
bmx	Bacteria	0348	NA	NA	NA	NA	NA	0.0.3.0.0.1.0.0.0.2.0.1.0.0	NA	0.1.25.0.0.1.0.0	0.1.25.0.0.1.0.0	NA	NA	0.1.25.0.0.1.0.0	0.1.25.0.0.1.0.0	NA	NA	NA	0.1.25.0.0.1.0.0	0.1.25.0.0.1.0.0	NA	NA	NA	NA	NA	NA	NA	NA	NA	NA	NA	0.1.25.0.0.1.0.0	0.1.25.0.0.1.0.0	NA	NA	0.1.10.0.0.0.0.0.0.4.0	0.1.10.0.0.0.0.0.0.4.0	0.1.10.0.0.0.0.0.0.4.0	0.1.10.0.0.0.0.0.0.4.0	NA	NA	NA	NA	NA	0.1.25.0.0.1.0.0	0.1.25.0.0.1.0.0	0.1.10.0.0.0.0.0.0.4.0	0.1.10.0.0.0.0.0.0.4.0	NA
bmy	Animals	0349	NA	NA	NA	NA	NA	0.0.3.0.0.1.1.0	NA	0.0.3.0.0.1.1.0	0.0.3.0.0.1.1.0	NA	NA	0.0.3.0.0.1.1.0	0.0.3.0.0.1.1.0	NA	NA	0.0.3.0.0.1.1.0	NA	0.0.3.0.0.1.1.0	191	NA	0.0.3.0.0.1.1.0	NA	0.0.3.0.0.1.1.0	NA	NA	0.0.3.0.0.1.1.0	0.0.3.0.0.1.1.0	0.0.3.0.0.1.1.0	0.0.3.0.0.1.1.0	0.0.3.0.0.1.1.0	0.0.3.0.0.1.1.0	NA	0.0.3.0.0.1.1.0	0.0.3.0.0.1.1.0	0.0.3.0.0.1.1.0	0.0.3.0.0.1.1.0	0.0.3.0.0.1.1.0	NA	NA	NA	0.0.3.0.0.1.1.0	0.0.3.0.0.1.1.0	0.0.3.0.0.1.1.0	0.0.3.0.0.1.1.0	0.0.3.0.0.1.1.0	0.0.3.0.0.1.1.0	0.0.3.0.0.1.1.0
bmyc	Bacteria	0286	NA	NA	NA	NA	NA	NA	NA	0.1.19.2.0.0.3.0	0.1.19.2.0.0.3.0	NA	NA	0.1.19.2.0.0.3.0	0.1.19.2.0.0.3.0	NA	217	NA	NA	0.1.19.2.0.0.3.0	NA	NA	NA	0.1.19.2.0.0.3.0	NA	0.1.19.2.0.0.3.0	NA	0.1.19.2.0.0.3.0	0.1.19.2.0.0.3.0	NA	NA	0.1.19.2.0.0.3.0	0.1.19.2.0.0.3.0	NA	NA	0.1.19.2.0.0.1	0.1.19.2.0.0.1	0.1.19.2.0.0.1	0.1.19.2.0.0.1	NA	NA	NA	NA	NA	0.1.19.2.0.0.3.0	0.1.19.2.0.0.3.0	0.1.19.2.0.0.1	0.1.19.2.0.0.1	NA
bmyo	Bacteria	0350	NA	NA	NA	NA	NA	NA	NA	0.1.19.2.0.0	0.1.19.2.0.0	NA	NA	0.1.19.2.0.0	0.1.19.2.0.0	44.0	NA	NA	NA	0.1.19.2.0.0	NA	NA	NA	0.1.19.2.0.0	NA	0.1.19.2.0.0	NA	0.1.19.2.0.0	0.1.19.2.0.0	NA	NA	0.1.19.2.0.0	0.1.19.2.0.0	NA	NA	0.1.19.2.0.0	0.1.19.2.0.0	0.1.19.2.0.0	0.1.19.2.0.0	NA	NA	NA	NA	NA	0.1.19.2.0.0	0.1.19.2.0.0	0.1.19.2.0.0	0.1.19.2.0.0	NA
bmz	Bacteria	0206	NA	NA	NA	0.1.25.0.4.1.0.2.0	203	NA	NA	0.1.25.0.4.1.0.2.0	0.1.25.0.4.1.0.2.0	NA	NA	0.1.25.0.4.1.0.2.0	0.1.25.0.4.1.0.2.0	44.0	NA	NA	0.1.25.0.4.1.0.2.0	0.1.25.0.4.1.0.2.0	NA	NA	NA	NA	NA	NA	NA	0.1.25.0.4.1.0.2.0	0.1.25.0.4.1.0.2.0	NA	NA	0.1.25.0.4.1.0.2.0	0.1.25.0.4.1.0.2.0	NA	NA	0.1.25.2.1.1.0.2.0.1	0.1.25.2.1.1.0.2.0.1	0.1.25.2.1.1.0.2.0.1	0.1.25.2.1.1.0.2.0.1	NA	NA	NA	0.1.25.2.1.1.0.2.0.1	0.1.25.2.1.1.0.2.0.1	0.0.3.0.0.1.0.0.0.2.1.0.0.0	0.0.3.0.0.1.0.0.0.2.1.0.0.0	0.1.10.0.0.0.1.0.0.0.0.0.1.0.0.0	0.1.10.0.0.0.1.0.0.0.0.0.1.0.0.0	NA
bna	Plants	0351	NA	NA	0.0.3.0.0.0.0.4.0	NA	NA	NA	0.0.3.0.0.0.0.4.0	0.0.3.0.0.0.0.4.0	0.0.3.0.0.0.0.4.0	NA	NA	0.0.3.0.0.0.0.4.0	0.0.3.0.0.0.0.4.0	44.0	NA	0.0.3.0.0.0.0.4.0	NA	0.0.3.0.0.0.0.4.0	NA	NA	0.0.3.0.0.0.0.4.0	0.0.3.0.0.0.0.4.0	0.0.3.0.0.0.0.4.0	0.0.3.0.0.0.0.4.0	216	0.0.3.0.0.0.0.4.0	0.0.3.0.0.0.0.4.0	NA	NA	0.0.3.0.0.0.0.4.0	0.0.3.0.0.0.0.4.0	0.0.3.0.0.0.0.1.0	NA	0.0.3.0.0.0.0.1.0	0.0.3.0.0.0.0.1.0	0.0.3.0.0.0.0.1.0	0.0.3.0.0.0.0.1.0	NA	NA	0.0.3.0.0.0.0.1.0	NA	NA	0.0.3.0.0.1.0.0.0.2.1.0.0	0.0.3.0.0.1.0.0.0.2.1.0.0	0.0.3.0.1.0.0.0.0.0.0.1.1	0.0.3.0.1.0.0.0.0.0.0.1.1	0.0.3.0.0.0.0.1.0
bnc	Bacteria	0232	NA	NA	NA	NA	NA	NA	NA	0.1.19.2.0.0	0.1.19.2.0.0	NA	NA	0.1.19.2.0.0	0.1.19.2.0.0	NA	NA	NA	NA	0.1.19.2.0.0	NA	NA	NA	0.1.19.2.0.0	NA	0.1.19.2.0.0	NA	0.1.19.2.0.0	0.1.19.2.0.0	NA	NA	0.1.19.2.0.0	0.1.19.2.0.0	NA	NA	0.1.19.2.0.0	0.1.19.2.0.0	0.1.19.2.0.0	0.1.19.2.0.0	NA	NA	NA	NA	NA	0.1.19.2.0.0	0.1.19.2.0.0	0.1.19.2.0.0	0.1.19.2.0.0	NA
bni	Bacteria	0235	NA	NA	NA	NA	NA	NA	NA	NA	NA	NA	NA	0.1.25.0.4.1.0.1.0	0.1.25.0.4.1.0.1.0	NA	NA	NA	NA	0.1.25.0.4.1.0.1.0	NA	NA	NA	NA	NA	NA	NA	0.1.25.0.4.1.0.1.0	0.1.25.0.4.1.0.1.0	NA	NA	0.1.25.0.4.1.0.1.0	0.1.25.0.4.1.0.1.0	NA	NA	NA	NA	0.1.25.2.1.1.0.2.0.0.2.3	0.1.25.2.1.1.0.2.0.0.2.3	NA	NA	NA	NA	NA	0.0.3.0.0.1.0.0.0.2.1.0.0.2	0.0.3.0.0.1.0.0.0.2.1.0.0.2	0.0.3.0.1.0.0.0.0.0.0.1.1.0.0.0	0.0.3.0.1.0.0.0.0.0.0.1.1.0.0.0	NA
bnm	Bacteria	0246	NA	NA	NA	NA	NA	NA	NA	NA	NA	NA	NA	0.1.25.0.4.1.0.2.0.0.1.0	0.1.25.0.4.1.0.2.0.0.1.0	NA	NA	NA	NA	0.1.25.0.4.1.0.2.0.0.1.0	NA	NA	NA	NA	NA	NA	NA	0.1.25.0.4.1.0.2.0.0.1.0	0.1.25.0.4.1.0.2.0.0.1.0	NA	NA	0.1.25.0.4.1.0.2.0.0.1.0	0.1.25.0.4.1.0.2.0.0.1.0	NA	NA	NA	NA	0.1.25.2.1.1.0.2.0.0.4.0.4	0.1.25.2.1.1.0.2.0.0.4.0.4	NA	NA	NA	NA	NA	0.0.3.0.0.1.0.0.0.2.1.0.0.0.2	0.0.3.0.0.1.0.0.0.2.1.0.0.0.2	0.0.3.0.1.0.0.0.0.0.0.1.1.0.0.0	0.0.3.0.1.0.0.0.0.0.0.1.1.0.0.0	NA
boa	Bacteria	0273	NA	NA	NA	NA	NA	NA	NA	0.1.25.0.0.2.0.0.0.0	0.1.25.0.0.2.0.0.0.0	NA	NA	0.1.25.0.0.2.0.0.0.0	0.1.25.0.0.2.0.0.0.0	NA	NA	NA	0.1.25.0.0.2.0.0.0.0	0.1.25.0.0.2.0.0.0.0	NA	NA	NA	NA	NA	NA	NA	0.1.25.0.0.2.0.0.0.0	0.1.25.0.0.2.0.0.0.0	NA	NA	0.1.25.0.0.2.0.0.0.0	0.1.25.0.0.2.0.0.0.0	NA	NA	0.1.10.0.0.0.0.0.0.0.2.1	0.1.10.0.0.0.0.0.0.0.2.1	0.1.10.0.0.0.0.0.0.0.2.1	0.1.10.0.0.0.0.0.0.0.2.1	NA	NA	NA	NA	NA	0.1.25.0.0.2.0.0.0.0	0.1.25.0.0.2.0.0.0.0	0.1.10.0.0.0.0.0.0.0.2.1	0.1.10.0.0.0.0.0.0.0.2.1	NA
boc	Bacteria	0352	NA	NA	NA	NA	NA	NA	NA	0.1.20.0.0.0	0.1.20.0.0.0	189.0	NA	0.1.20.0.0.0	0.1.20.0.0.0	44.0	217	NA	0.1.20.0.0.0	0.1.20.0.0.0	NA	NA	0.1.20.0.0.0	NA	0.1.20.0.0.0	NA	NA	0.1.20.0.0.0	0.1.20.0.0.0	NA	NA	0.1.20.0.0.0	0.1.20.0.0.0	NA	NA	0.0.3.0.0.0.0.2.1.0.3.0	0.0.3.0.0.0.0.2.1.0.3.0	0.0.3.0.0.0.0.2.1.0.3.0	0.0.3.0.0.0.0.2.1.0.3.0	NA	NA	NA	NA	NA	0.0.3.0.0.1.0.0.0.2.1.0.0	0.0.3.0.0.1.0.0.0.2.1.0.0	0.1.10.0.0.0.1.0.0.0.0.0.1.0.0.0	0.1.10.0.0.0.1.0.0.0.0.0.1.0.0.0	NA
bok	Bacteria	0353	NA	NA	NA	NA	NA	NA	NA	0.1.20.0.0.0	0.1.20.0.0.0	189.0	NA	0.1.20.0.0.0	0.1.20.0.0.0	44.0	217	NA	0.1.20.0.0.0	0.1.20.0.0.0	NA	NA	0.1.20.0.0.0	NA	0.1.20.0.0.0	NA	NA	0.1.20.0.0.0	0.1.20.0.0.0	NA	NA	0.1.20.0.0.0	0.1.20.0.0.0	NA	NA	0.1.10.0.0.0.1.0.1.0.0	0.1.10.0.0.0.1.0.1.0.0	0.1.10.0.0.0.1.0.1.0.0	0.1.10.0.0.0.1.0.1.0.0	NA	NA	NA	0.1.10.0.0.0.1.0.1.0.0	0.1.10.0.0.0.1.0.1.0.0	0.0.3.0.0.1.0.0.0.2.1.0.0	0.0.3.0.0.1.0.0.0.2.1.0.0	0.1.10.0.0.0.1.0.0.0.0.0.1.0.0.0	0.1.10.0.0.0.1.0.0.0.0.0.1.0.0.0	NA
bol	Bacteria	0208	NA	NA	NA	0.1.25.0.4.1.0.2.0	203	NA	NA	0.1.25.0.4.1.0.2.0	0.1.25.0.4.1.0.2.0	NA	NA	0.1.25.0.4.1.0.2.0	0.1.25.0.4.1.0.2.0	44.0	NA	NA	0.1.25.0.4.1.0.2.0	0.1.25.0.4.1.0.2.0	NA	NA	NA	NA	NA	NA	NA	0.1.25.0.4.1.0.2.0	0.1.25.0.4.1.0.2.0	NA	NA	0.1.25.0.4.1.0.2.0	0.1.25.0.4.1.0.2.0	NA	NA	0.1.25.2.1.1.0.2.0.0.2	0.1.25.2.1.1.0.2.0.0.2	0.1.25.2.1.1.0.2.0.0.2	0.1.25.2.1.1.0.2.0.0.2	NA	NA	NA	NA	NA	0.0.3.0.0.1.0.0.0.2.1.0.0.0	0.0.3.0.0.1.0.0.0.2.1.0.0.0	0.1.10.0.0.0.1.0.0.0.0.0.1.0.0.0	0.1.10.0.0.0.1.0.0.0.0.0.1.0.0.0	NA
bom	Animals	0216	0.0.3.0	0.0.3.0	0.0.3.0	NA	NA	0.0.3.0	0.0.3.0	0.0.3.0	0.0.3.0	NA	NA	0.0.3.0	0.0.3.0	NA	NA	0.0.3.0	NA	0.0.3.0	191	NA	0.0.3.0	0.0.3.0	0.0.3.0	0.0.3.0	216	0.0.3.0	0.0.3.0	0.0.3.0	0.0.3.0	0.0.3.0	0.0.3.0	0.0.3.0	0.0.3.0	0.0.3.0	0.0.3.0	0.0.3.0	0.0.3.0	0.0.3.0	0.0.3.0	0.0.3.0	0.0.3.0	0.0.3.0	0.0.3.0	0.0.3.0	0.0.3.0	0.0.3.0	0.0.3.0
bor	Fungi	0354	NA	NA	NA	NA	NA	0.0.3.0.0.1.0.0.0.2.0.1.0.0	NA	0.0.3.0.0.1.0.0.0.2.1	0.0.3.0.0.1.0.0.0.2.1	NA	189.1	0.0.3.0.0.1.0.0.0.2.1	0.0.3.0.0.1.0.0.0.2.1	44.0	NA	0.0.3.0.0.1.0.0.0.2.1	NA	0.0.3.0.0.1.0.0.0.2.1	NA	NA	0.0.3.0.0.1.0.0.0.2.1	NA	0.0.3.0.0.1.0.0.0.2.1	NA	216	0.0.3.0.0.1.0.0.0.2.1	0.0.3.0.0.1.0.0.0.2.1	NA	NA	0.0.3.0.0.1.0.0.0.2.1	0.0.3.0.0.1.0.0.0.2.1	NA	NA	0.0.3.0.1.0.0.0.0.0.0.1	0.0.3.0.1.0.0.0.0.0.0.1	0.0.3.0.1.0.0.0.0.0.0.1	0.0.3.0.1.0.0.0.0.0.0.1	NA	NA	NA	NA	NA	0.0.3.0.0.1.0.0.0.2.1	0.0.3.0.0.1.0.0.0.2.1	0.0.3.0.1.0.0.0.0.0.0.1	0.0.3.0.1.0.0.0.0.0.0.1	0.0.3.0.1.0.0.0.0.0.0.1
bov	Bacteria	0335	NA	NA	NA	0.1.25.0.4.1.0.2.0	203	NA	NA	0.1.25.0.4.1.0.2.0	0.1.25.0.4.1.0.2.0	NA	NA	0.1.25.0.4.1.0.2.0	0.1.25.0.4.1.0.2.0	44.0	NA	NA	0.1.25.0.4.1.0.2.0	0.1.25.0.4.1.0.2.0	NA	NA	NA	NA	NA	NA	NA	0.1.25.0.4.1.0.2.0	0.1.25.0.4.1.0.2.0	NA	NA	0.1.25.0.4.1.0.2.0	0.1.25.0.4.1.0.2.0	NA	NA	0.1.25.2.1.1.0.2.0.1.1	0.1.25.2.1.1.0.2.0.1.1	0.1.25.2.1.1.0.2.0.1.1	0.1.25.2.1.1.0.2.0.1.1	NA	NA	NA	0.1.25.2.1.1.0.2.0.1.1	0.1.25.2.1.1.0.2.0.1.1	0.0.3.0.0.1.0.0.0.2.1.0.0.0	0.0.3.0.0.1.0.0.0.2.1.0.0.0	0.1.10.0.0.0.1.0.0.0.0.0.1.0.0.0	0.1.10.0.0.0.1.0.0.0.0.0.1.0.0.0	NA
bpa	Bacteria	0355	NA	NA	NA	NA	NA	0.0.3.0.0.1.0.0.0.2.0.1.0.0	NA	0.1.20.0.0.0	0.1.20.0.0.0	189.0	NA	0.1.20.0.0.0	0.1.20.0.0.0	44.0	NA	NA	0.1.20.0.0.0	0.1.20.0.0.0	NA	NA	0.1.20.0.0.0	NA	0.1.20.0.0.0	NA	NA	0.1.20.0.0.0	0.1.20.0.0.0	NA	NA	0.1.20.0.0.0	0.1.20.0.0.0	NA	NA	0.1.25.2.1.1.0.2.0.1.0.1	0.1.25.2.1.1.0.2.0.1.0.1	0.1.25.2.1.1.0.2.0.1.0.1	0.1.25.2.1.1.0.2.0.1.0.1	NA	NA	NA	0.1.25.2.1.1.0.2.0.1.0.1	0.1.25.2.1.1.0.2.0.1.0.1	0.0.3.0.0.1.0.0.0.2.1.0.0	0.0.3.0.0.1.0.0.0.2.1.0.0	0.1.10.0.0.0.1.0.0.0.0.0.1.0.0.0	0.1.10.0.0.0.1.0.0.0.0.0.1.0.0.0	NA
bpak	Bacteria	0310	NA	NA	NA	NA	NA	0.0.3.0.0.1.0.0.0.2.0.1.0.0	NA	0.1.20.0.0.0.0.0.0	0.1.20.0.0.0.0.0.0	NA	NA	0.1.20.0.0.0.0.0.0	0.1.20.0.0.0.0.0.0	NA	217	NA	NA	NA	NA	NA	NA	NA	NA	NA	NA	0.1.20.0.0.0.0.0.0	0.1.20.0.0.0.0.0.0	NA	NA	0.1.20.0.0.0.0.0.0	0.1.20.0.0.0.0.0.0	NA	NA	0.1.25.0.0.0.0.3.0.1.2	0.1.25.0.0.0.0.3.0.1.2	NA	NA	NA	NA	NA	NA	NA	0.0.3.0.0.1.0.0.0.2.1.0.0.0.1	0.0.3.0.0.1.0.0.0.2.1.0.0.0.1	0.1.10.0.0.0.1.0.0.0.0.0.1.0.0.0.0	0.1.10.0.0.0.1.0.0.0.0.0.1.0.0.0.0	NA
bpar	Bacteria	0255	NA	NA	NA	NA	NA	0.0.3.0.0.1.0.0.0.2.0.1.0.0	NA	0.1.20.0.0.0	0.1.20.0.0.0	189.0	NA	0.1.20.0.0.0	0.1.20.0.0.0	44.0	NA	NA	0.1.20.0.0.0	0.1.20.0.0.0	NA	NA	0.1.20.0.0.0	NA	0.1.20.0.0.0	NA	NA	0.1.20.0.0.0	0.1.20.0.0.0	NA	NA	0.1.20.0.0.0	0.1.20.0.0.0	NA	NA	0.1.25.2.1.1.0.2.0.0.4.0.0.0.1.1	0.1.25.2.1.1.0.2.0.0.4.0.0.0.1.1	0.1.25.2.1.1.0.2.0.0.4.0.0.0.1.1	0.1.25.2.1.1.0.2.0.0.4.0.0.0.1.1	NA	NA	NA	NA	NA	0.0.3.0.0.1.0.0.0.2.1.0.0	0.0.3.0.0.1.0.0.0.2.1.0.0	0.1.10.0.0.0.1.0.0.0.0.0.1.0.0.0	0.1.10.0.0.0.1.0.0.0.0.0.1.0.0.0	NA
bpb	Bacteria	0356	NA	NA	NA	NA	NA	0.0.3.0.0.1.0.0.0.2.0.1.0.0	NA	NA	NA	NA	NA	0.1.10.0.0.0.0.0.0.0.0.1.0.1.0.0	0.1.10.0.0.0.0.0.0.0.0.1.0.1.0.0	NA	217	NA	NA	0.1.10.0.0.0.0.0.0.0.0.1.0.1.0.0	NA	NA	NA	NA	NA	NA	NA	0.1.10.0.0.0.0.0.0.0.0.1.0.1.0.0	0.1.10.0.0.0.0.0.0.0.0.1.0.1.0.0	NA	NA	0.1.10.0.0.0.0.0.0.0.0.1.0.1.0.0	0.1.10.0.0.0.0.0.0.0.0.1.0.1.0.0	NA	NA	NA	NA	0.1.10.0.0.0.0.0.0.0.2.1.1.0	0.1.10.0.0.0.0.0.0.0.2.1.1.0	NA	NA	NA	NA	NA	0.1.10.0.0.0.0.0.0.0.0.1.0.1.0.0	0.1.10.0.0.0.0.0.0.0.0.1.0.1.0.0	0.1.10.0.0.0.0.0.0.0.2.1.1.0	0.1.10.0.0.0.0.0.0.0.2.1.1.0	NA
bpc	Bacteria	0357	NA	NA	NA	NA	NA	0.0.3.0.0.1.0.0.0.2.0.1.0.0	NA	0.1.20.0.0.0	0.1.20.0.0.0	189.0	NA	0.1.20.0.0.0	0.1.20.0.0.0	44.0	NA	NA	0.1.20.0.0.0	0.1.20.0.0.0	NA	NA	0.1.20.0.0.0	NA	0.1.20.0.0.0	NA	NA	0.1.20.0.0.0	0.1.20.0.0.0	NA	NA	0.1.20.0.0.0	0.1.20.0.0.0	NA	NA	0.1.25.2.1.1.0.2.0.0.4.0.0.0.1.1	0.1.25.2.1.1.0.2.0.0.4.0.0.0.1.1	0.1.25.2.1.1.0.2.0.0.4.0.0.0.1.1	0.1.25.2.1.1.0.2.0.0.4.0.0.0.1.1	NA	NA	NA	NA	NA	0.0.3.0.0.1.0.0.0.2.1.0.0.0	0.0.3.0.0.1.0.0.0.2.1.0.0.0	0.1.10.0.0.0.1.0.0.0.0.0.1.0.0.0	0.1.10.0.0.0.1.0.0.0.0.0.1.0.0.0	NA
bpd	Bacteria	0358	NA	NA	NA	NA	NA	0.0.3.0.0.1.0.0.0.2.0.1.0.0	NA	0.1.20.0.0.0	0.1.20.0.0.0	189.0	NA	0.1.20.0.0.0	0.1.20.0.0.0	44.0	217	NA	0.1.20.0.0.0	0.1.20.0.0.0	NA	NA	0.1.20.0.0.0	NA	0.1.20.0.0.0	NA	NA	0.1.20.0.0.0	0.1.20.0.0.0	NA	NA	0.1.20.0.0.0	0.1.20.0.0.0	NA	NA	0.1.10.0.0.0.1.0.1.0.0	0.1.10.0.0.0.1.0.1.0.0	0.1.10.0.0.0.1.0.1.0.0	0.1.10.0.0.0.1.0.1.0.0	NA	NA	NA	0.1.10.0.0.0.1.0.1.0.0	0.1.10.0.0.0.1.0.1.0.0	0.0.3.0.0.1.0.0.0.2.1.0.0	0.0.3.0.0.1.0.0.0.2.1.0.0	0.1.10.0.0.0.1.0.0.0.0.0.1.0.0.0	0.1.10.0.0.0.1.0.0.0.0.0.1.0.0.0	NA
bpe	Bacteria	0359	NA	NA	NA	NA	NA	0.0.3.0.0.1.0.0.0.2.0.1.0.0	NA	0.1.20.0.0.0	0.1.20.0.0.0	189.0	NA	0.1.20.0.0.0	0.1.20.0.0.0	44.0	NA	NA	0.1.20.0.0.0	0.1.20.0.0.0	NA	NA	0.1.20.0.0.0	NA	0.1.20.0.0.0	NA	NA	0.1.20.0.0.0	0.1.20.0.0.0	NA	NA	0.1.20.0.0.0	0.1.20.0.0.0	NA	NA	0.1.10.0.0.0.1.0.0.0.0.0.2.0	0.1.10.0.0.0.1.0.0.0.0.0.2.0	0.1.10.0.0.0.1.0.0.0.0.0.2.0	0.1.10.0.0.0.1.0.0.0.0.0.2.0	NA	NA	NA	0.1.10.0.0.0.1.0.0.0.0.0.2.0	0.1.10.0.0.0.1.0.0.0.0.0.2.0	0.0.3.0.0.1.0.0.0.2.1.0.0.0	0.0.3.0.0.1.0.0.0.2.1.0.0.0	0.1.10.0.0.0.1.0.0.0.0.0.1.0.0.0	0.1.10.0.0.0.1.0.0.0.0.0.1.0.0.0	NA
bper	Bacteria	0360	NA	NA	NA	NA	NA	0.0.3.0.0.1.0.0.0.2.0.1.0.0	NA	0.1.20.0.0.0.0	0.1.20.0.0.0.0	189.0	NA	0.1.20.0.0.0.0	0.1.20.0.0.0.0	44.0	NA	NA	NA	0.1.20.0.0.0.0	NA	NA	0.1.20.0.0.0.0	NA	0.1.20.0.0.0.0	NA	NA	0.1.20.0.0.0.0	0.1.20.0.0.0.0	NA	NA	0.1.20.0.0.0.0	0.1.20.0.0.0.0	NA	NA	0.1.25.2.1.1.0.2.0.0.4.0.0.0.1.1	0.1.25.2.1.1.0.2.0.0.4.0.0.0.1.1	0.1.25.2.1.1.0.2.0.0.4.0.0.0.1.1	0.1.25.2.1.1.0.2.0.0.4.0.0.0.1.1	NA	NA	NA	NA	NA	0.0.3.0.0.1.0.0.0.2.1.0.0.0	0.0.3.0.0.1.0.0.0.2.1.0.0.0	0.1.10.0.0.0.1.0.0.0.0.0.1.0.0.0	0.1.10.0.0.0.1.0.0.0.0.0.1.0.0.0	NA
bpet	Bacteria	0357	NA	NA	NA	NA	NA	0.0.3.0.0.1.0.0.0.2.0.1.0.0	NA	0.1.20.0.0.0	0.1.20.0.0.0	189.0	NA	0.1.20.0.0.0	0.1.20.0.0.0	44.0	NA	NA	0.1.20.0.0.0	0.1.20.0.0.0	NA	NA	0.1.20.0.0.0	NA	0.1.20.0.0.0	NA	NA	0.1.20.0.0.0	0.1.20.0.0.0	NA	NA	0.1.20.0.0.0	0.1.20.0.0.0	NA	NA	0.1.25.2.1.1.0.2.0.0.4.0.0.0.1.1	0.1.25.2.1.1.0.2.0.0.4.0.0.0.1.1	0.1.25.2.1.1.0.2.0.0.4.0.0.0.1.1	0.1.25.2.1.1.0.2.0.0.4.0.0.0.1.1	NA	NA	NA	NA	NA	0.0.3.0.0.1.0.0.0.2.1.0.0.0	0.0.3.0.0.1.0.0.0.2.1.0.0.0	0.1.10.0.0.0.1.0.0.0.0.0.1.0.0.0	0.1.10.0.0.0.1.0.0.0.0.0.1.0.0.0	NA
bpeu	Bacteria	0357	NA	NA	NA	NA	NA	0.0.3.0.0.1.0.0.0.2.0.1.0.0	NA	0.1.20.0.0.0	0.1.20.0.0.0	189.0	NA	0.1.20.0.0.0	0.1.20.0.0.0	44.0	NA	NA	0.1.20.0.0.0	0.1.20.0.0.0	NA	NA	0.1.20.0.0.0	NA	0.1.20.0.0.0	NA	NA	0.1.20.0.0.0	0.1.20.0.0.0	NA	NA	0.1.20.0.0.0	0.1.20.0.0.0	NA	NA	0.1.25.2.1.1.0.2.0.0.4.0.0.0.1.1	0.1.25.2.1.1.0.2.0.0.4.0.0.0.1.1	0.1.25.2.1.1.0.2.0.0.4.0.0.0.1.1	0.1.25.2.1.1.0.2.0.0.4.0.0.0.1.1	NA	NA	NA	NA	NA	0.0.3.0.0.1.0.0.0.2.1.0.0.0	0.0.3.0.0.1.0.0.0.2.1.0.0.0	0.1.10.0.0.0.1.0.0.0.0.0.1.0.0.0	0.1.10.0.0.0.1.0.0.0.0.0.1.0.0.0	NA
bpf	Bacteria	0361	NA	NA	NA	NA	NA	NA	NA	0.1.19.2.1	0.1.19.2.1	NA	NA	0.1.19.2.1	0.1.19.2.1	44.0	NA	NA	NA	0.1.19.2.1	NA	NA	NA	0.1.19.2.1	NA	0.1.19.2.1	NA	0.1.19.2.1	0.1.19.2.1	NA	NA	0.1.19.2.1	0.1.19.2.1	NA	NA	0.1.19.2.1	0.1.19.2.1	0.1.19.2.1	0.1.19.2.1	NA	NA	NA	NA	NA	0.1.19.2.1	0.1.19.2.1	0.1.19.2.1	0.1.19.2.1	NA
bpg	Plants	0362	NA	NA	0.0.3.0.0.0.0.3.3.0.0	NA	NA	NA	0.0.3.0.0.0.0.3.3.0.0	0.0.3.0.0.0.0.3.3.0.0	0.0.3.0.0.0.0.3.3.0.0	NA	NA	0.0.3.0.0.0.0.3.3.0.0	0.0.3.0.0.0.0.3.3.0.0	44.0	NA	0.0.3.0.0.0.0.3.3.0.0	NA	0.0.3.0.0.0.0.3.3.0.0	NA	NA	0.0.3.0.0.0.0.3.3.0.0	NA	0.0.3.0.0.0.0.3.3.0.0	NA	216	0.0.3.0.0.0.0.3.3.0.0	0.0.3.0.0.0.0.3.3.0.0	NA	0.0.3.0.0.1.0.0.0.0	0.0.3.0.0.0.0.3.3.0.0	0.0.3.0.0.0.0.3.3.0.0	0.0.3.0.0.0.0.1.0	NA	0.0.3.0.0.0.0.1.0	0.0.3.0.0.0.0.1.0	0.0.3.0.0.0.0.1.0	0.0.3.0.0.0.0.1.0	NA	NA	0.0.3.0.0.0.0.1.0	NA	NA	0.0.3.0.0.1.0.0.0.2.1.0.0.0	0.0.3.0.0.1.0.0.0.2.1.0.0.0	0.0.3.0.1.0.0.0.0.0.0.1.1	0.0.3.0.1.0.0.0.0.0.0.1.1	0.0.3.0.0.0.0.1.0
bph	Bacteria	0363	NA	NA	NA	NA	NA	NA	NA	0.1.20.0.0.0	0.1.20.0.0.0	189	189	0.1.20.0.0.0	0.1.20.0.0.0	44.0	217	NA	0.1.20.0.0.0	0.1.20.0.0.0	NA	NA	0.1.20.0.0.0	NA	0.1.20.0.0.0	NA	NA	0.1.20.0.0.0	0.1.20.0.0.0	NA	NA	0.1.20.0.0.0	0.1.20.0.0.0	NA	NA	0.1.10.0.0.0.1.0.1.0.0	0.1.10.0.0.0.1.0.1.0.0	0.1.10.0.0.0.1.0.1.0.0	0.1.10.0.0.0.1.0.1.0.0	NA	NA	NA	0.1.10.0.0.0.1.0.1.0.0	0.1.10.0.0.0.1.0.1.0.0	0.0.3.0.0.1.0.0.0.2.1.0.0	0.0.3.0.0.1.0.0.0.2.1.0.0	0.1.10.0.0.0.1.0.0.0.0.0.1.0.0.0	0.1.10.0.0.0.1.0.0.0.0.0.1.0.0.0	NA
bpi	Bacteria	0257	NA	NA	NA	NA	NA	NA	NA	0.1.20.0.0.0.0.0.0.0.0	0.1.20.0.0.0.0.0.0.0.0	NA	NA	0.1.20.0.0.0.0.0.0.0.0	0.1.20.0.0.0.0.0.0.0.0	44.0	NA	NA	NA	0.1.20.0.0.0.0.1.0	NA	NA	NA	NA	NA	NA	NA	NA	NA	NA	NA	NA	NA	NA	NA	0.0.3.0.0.0.0.3.0.0.0.1.1	0.0.3.0.0.0.0.3.0.0.0.1.1	0.0.3.0.0.0.0.3.0.0.0.1.1	0.0.3.0.0.0.0.3.0.0.0.1.1	NA	NA	NA	NA	NA	0.0.3.0.0.1.0.0.0.3.0.1.0	0.0.3.0.0.1.0.0.0.3.0.1.0	0.0.3.0.1.0.0.0.0.0.0.1.3	0.0.3.0.1.0.0.0.0.0.0.1.3	NA
bpip	Bacteria	0364	NA	NA	NA	NA	NA	0.0.3.0.0.1.0.0.0.2.0.1.0.0	NA	NA	NA	NA	NA	0.1.25.0.4.1.0.2.1.1.0	0.1.25.0.4.1.0.2.1.1.0	NA	217	NA	NA	0.1.25.0.4.1.0.2.1.1.0	NA	NA	NA	NA	NA	NA	NA	0.1.25.0.4.1.0.2.1.1.0	0.1.25.0.4.1.0.2.1.1.0	NA	NA	0.1.25.0.4.1.0.2.1.1.0	0.1.25.0.4.1.0.2.1.1.0	NA	NA	NA	NA	0.1.25.2.1.1.0.2.0.0.4.0.1.2	0.1.25.2.1.1.0.2.0.0.4.0.1.2	NA	NA	NA	NA	NA	0.1.25.0.4.1.0.2.1.1.0	0.1.25.0.4.1.0.2.1.1.0	0.1.25.2.1.1.0.2.0.0.4.0.1.2	0.1.25.2.1.1.0.2.0.0.4.0.1.2	NA
bpj	Bacteria	0365	NA	NA	NA	NA	NA	0.0.3.0.0.1.0.0.0.2.0.1.0.0	NA	NA	NA	NA	NA	0.1.7.2.0	0.1.7.2.0	NA	217	NA	NA	0.1.7.2.0	NA	NA	NA	NA	NA	NA	NA	0.1.7.2.0	0.1.7.2.0	NA	NA	0.1.7.2.0	0.1.7.2.0	NA	NA	NA	NA	0.1.0.0	0.1.0.0	NA	NA	NA	NA	NA	0.1.7.2.0	0.1.7.2.0	0.1.0.0	0.1.0.0	NA
bpk	Bacteria	0366	NA	NA	NA	NA	NA	NA	NA	0.1.20.0.0.0	0.1.20.0.0.0	189.0	NA	0.1.20.0.0.0	0.1.20.0.0.0	44.0	217	NA	0.1.20.0.0.0	0.1.20.0.0.0	NA	NA	0.1.20.0.0.0	NA	0.1.20.0.0.0	NA	NA	0.1.20.0.0.0	0.1.20.0.0.0	NA	NA	0.1.20.0.0.0	0.1.20.0.0.0	NA	NA	0.1.10.0.0.0.1.0.1.0.0	0.1.10.0.0.0.1.0.1.0.0	0.1.10.0.0.0.1.0.1.0.0	0.1.10.0.0.0.1.0.1.0.0	NA	NA	NA	0.1.10.0.0.0.1.0.1.0.0	0.1.10.0.0.0.1.0.1.0.0	0.0.3.0.0.1.0.0.0.2.1.0.0	0.0.3.0.0.1.0.0.0.2.1.0.0	0.1.10.0.0.0.1.0.0.0.0.0.1.0.0.0	0.1.10.0.0.0.1.0.0.0.0.0.1.0.0.0	NA
bpl	Bacteria	0367	NA	NA	NA	NA	NA	0.0.3.0.0.1.0.0.0.2.0.1.0.0	NA	0.1.20.0.0.0	0.1.20.0.0.0	189.0	NA	0.1.20.0.0.0	0.1.20.0.0.0	44.0	217	NA	0.1.20.0.0.0	0.1.20.0.0.0	NA	NA	0.1.20.0.0.0	NA	0.1.20.0.0.0	NA	NA	0.1.20.0.0.0	0.1.20.0.0.0	NA	NA	0.1.20.0.0.0	0.1.20.0.0.0	NA	NA	0.1.10.0.0.0.1.0.1.0.0	0.1.10.0.0.0.1.0.1.0.0	0.1.10.0.0.0.1.0.1.0.0	0.1.10.0.0.0.1.0.1.0.0	NA	NA	NA	0.1.10.0.0.0.1.0.1.0.0	0.1.10.0.0.0.1.0.1.0.0	0.0.3.0.0.1.0.0.0.2.1.0.0	0.0.3.0.0.1.0.0.0.2.1.0.0	0.1.10.0.0.0.1.0.0.0.0.0.1.0.0.0	0.1.10.0.0.0.1.0.0.0.0.0.1.0.0.0	NA
bpla	Bacteria	0306	NA	NA	NA	NA	NA	NA	NA	0.1.20.0.0	0.1.20.0.0	189.0	NA	0.1.20.0.0	0.1.20.0.0	44.0	NA	NA	0.1.20.0.0	0.1.20.0.0	NA	NA	0.1.20.0.0	NA	0.1.20.0.0	NA	NA	0.1.20.0.0	0.1.20.0.0	NA	NA	0.1.20.0.0	0.1.20.0.0	NA	NA	0.1.25.2.1.1.0.2.0.0.2.4	0.1.25.2.1.1.0.2.0.0.2.4	0.1.25.2.1.1.0.2.0.0.2.4	0.1.25.2.1.1.0.2.0.0.2.4	NA	NA	NA	NA	NA	0.0.3.0.0.1.0.0.0.2.1.0.0	0.0.3.0.0.1.0.0.0.2.1.0.0	0.1.10.0.0.0.1.0.0.0.0.0.1.0.0.0	0.1.10.0.0.0.1.0.0.0.0.0.1.0.0.0	NA
bpm	Bacteria	0367	NA	NA	NA	NA	NA	0.0.3.0.0.1.0.0.0.2.0.1.0.0	NA	0.1.20.0.0.0	0.1.20.0.0.0	189.0	NA	0.1.20.0.0.0	0.1.20.0.0.0	44.0	217	NA	0.1.20.0.0.0	0.1.20.0.0.0	NA	NA	0.1.20.0.0.0	NA	0.1.20.0.0.0	NA	NA	0.1.20.0.0.0	0.1.20.0.0.0	NA	NA	0.1.20.0.0.0	0.1.20.0.0.0	NA	NA	0.1.10.0.0.0.1.0.1.0.0	0.1.10.0.0.0.1.0.1.0.0	0.1.10.0.0.0.1.0.1.0.0	0.1.10.0.0.0.1.0.1.0.0	NA	NA	NA	0.1.10.0.0.0.1.0.1.0.0	0.1.10.0.0.0.1.0.1.0.0	0.0.3.0.0.1.0.0.0.2.1.0.0	0.0.3.0.0.1.0.0.0.2.1.0.0	0.1.10.0.0.0.1.0.0.0.0.0.1.0.0.0	0.1.10.0.0.0.1.0.0.0.0.0.1.0.0.0	NA
bpn	Bacteria	0277	NA	NA	NA	NA	NA	NA	NA	0.1.20.0.0.0.0.0.0	0.1.20.0.0.0.0.0.0	189.0	NA	0.1.20.0.0.0.0.0.0	0.1.20.0.0.0.0.0.0	44.0	NA	NA	NA	NA	NA	NA	NA	NA	NA	NA	NA	0.1.20.0.0.0.0.0.0	0.1.20.0.0.0.0.0.0	NA	NA	0.1.20.0.0.0.0.0.0	0.1.20.0.0.0.0.0.0	NA	NA	0.1.25.2.1.1.0.2.0.0.4.0.0.0.1.1	0.1.25.2.1.1.0.2.0.0.4.0.0.0.1.1	0.1.25.2.1.1.0.2.0.0.4.0.0.0.1.1	0.1.25.2.1.1.0.2.0.0.4.0.0.0.1.1	NA	NA	NA	NA	NA	0.0.3.0.0.1.0.0.0.2.1.0.0.0.1	0.0.3.0.0.1.0.0.0.2.1.0.0.0.1	0.0.3.0.1.0.0.0.0.0.0.1.1.0.0	0.0.3.0.1.0.0.0.0.0.0.1.1.0.0	NA
bpo	Bacteria	0368	NA	NA	NA	NA	NA	0.0.3.0.0.1.0.0.0.2.0.1.0.0	NA	NA	NA	NA	NA	0.1.25.0.4.1.0.5.0.1.0	0.1.25.0.4.1.0.5.0.1.0	NA	217	NA	NA	NA	NA	NA	NA	NA	NA	NA	NA	0.1.25.0.4.1.0.5.0.1.0	0.1.25.0.4.1.0.5.0.1.0	NA	NA	0.1.25.0.4.1.0.5.0.1.0	0.1.25.0.4.1.0.5.0.1.0	NA	NA	NA	NA	0.1.25.2.1.1.0.1.0.0.0.0.2	0.1.25.2.1.1.0.1.0.0.0.0.2	NA	NA	NA	NA	NA	0.0.3.1.0.0.0	0.0.3.1.0.0.0	0.1.25.2.1.1.0.1.0.0.0.0.2	0.1.25.2.1.1.0.1.0.0.0.0.2	NA
bpp	Bacteria	0369	NA	NA	NA	0.1.25.0.4.1.0.2.0.3	203	NA	NA	0.1.25.0.4.1.0.2.0.3	0.1.25.0.4.1.0.2.0.3	NA	NA	0.1.25.0.4.1.0.2.0.3	0.1.25.0.4.1.0.2.0.3	44.0	NA	NA	0.1.25.0.4.1.0.2.0.3	NA	NA	NA	NA	NA	NA	NA	NA	0.1.25.0.4.1.0.2.0.3	0.1.25.0.4.1.0.2.0.3	NA	NA	NA	NA	NA	NA	0.1.25.2.1.1.0.2.0.0.2.6	0.1.25.2.1.1.0.2.0.0.2.6	0.1.25.2.1.1.0.2.0.0.2.6	0.1.25.2.1.1.0.2.0.0.2.6	NA	NA	NA	NA	NA	0.1.10.0.0.0.0.0.0.0.0.1.0.1.1.0	0.1.10.0.0.0.0.0.0.0.0.1.0.1.1.0	0.1.25.2.1.1.0.1.0.0.0.0.3.0	0.1.25.2.1.1.0.1.0.0.0.0.3.0	NA
bpq	Bacteria	0366	NA	NA	NA	NA	NA	NA	NA	0.1.20.0.0.0	0.1.20.0.0.0	189.0	NA	0.1.20.0.0.0	0.1.20.0.0.0	44.0	217	NA	0.1.20.0.0.0	0.1.20.0.0.0	NA	NA	0.1.20.0.0.0	NA	0.1.20.0.0.0	NA	NA	0.1.20.0.0.0	0.1.20.0.0.0	NA	NA	0.1.20.0.0.0	0.1.20.0.0.0	NA	NA	0.1.10.0.0.0.1.0.1.0.0	0.1.10.0.0.0.1.0.1.0.0	0.1.10.0.0.0.1.0.1.0.0	0.1.10.0.0.0.1.0.1.0.0	NA	NA	NA	0.1.10.0.0.0.1.0.1.0.0	0.1.10.0.0.0.1.0.1.0.0	0.0.3.0.0.1.0.0.0.2.1.0.0	0.0.3.0.0.1.0.0.0.2.1.0.0	0.1.10.0.0.0.1.0.0.0.0.0.1.0.0.0	0.1.10.0.0.0.1.0.0.0.0.0.1.0.0.0	NA
bpr	Bacteria	0370	NA	NA	NA	NA	NA	NA	NA	0.1.20.0.0.0.0	0.1.20.0.0.0.0	189.0	NA	0.1.20.0.0.0.0	0.1.20.0.0.0.0	44.0	217	NA	NA	0.1.20.0.0.0.0	NA	NA	0.1.20.0.0.0.0	NA	0.1.20.0.0.0.0	NA	NA	0.1.20.0.0.0.0	0.1.20.0.0.0.0	NA	NA	0.1.20.0.0.0.0	0.1.20.0.0.0.0	NA	NA	0.1.10.0.0.0.1.0.1.0.0	0.1.10.0.0.0.1.0.1.0.0	0.1.10.0.0.0.1.0.1.0.0	0.1.10.0.0.0.1.0.1.0.0	NA	NA	NA	0.1.10.0.0.0.1.0.1.0.0	0.1.10.0.0.0.1.0.1.0.0	0.0.3.0.0.1.0.0.0.2.1.0.0	0.0.3.0.0.1.0.0.0.2.1.0.0	0.1.10.0.0.0.1.0.0.0.0.0.1.0.0.0	0.1.10.0.0.0.1.0.0.0.0.0.1.0.0.0	NA
bprc	Bacteria	0371	NA	NA	NA	NA	NA	NA	NA	0.1.20.0.0.0.0	0.1.20.0.0.0.0	189.0	NA	0.1.20.0.0.0.0	0.1.20.0.0.0.0	NA	NA	NA	NA	0.1.20.0.0.0.0	NA	NA	0.1.20.0.0.0.0	NA	0.1.20.0.0.0.0	NA	NA	0.1.20.0.0.0.0	0.1.20.0.0.0.0	NA	NA	0.1.20.0.0.0.0	0.1.20.0.0.0.0	NA	NA	0.1.25.2.1.1.0.2.0.0.4.0.0.0.1.1	0.1.25.2.1.1.0.2.0.0.4.0.0.0.1.1	0.1.25.2.1.1.0.2.0.0.4.0.0.0.1.1	0.1.25.2.1.1.0.2.0.0.4.0.0.0.1.1	NA	NA	NA	NA	NA	0.0.3.0.0.1.0.0.0.2.1.0.0.0	0.0.3.0.0.1.0.0.0.2.1.0.0.0	0.0.3.0.1.0.0.0.0.0.0.1.1.1	0.0.3.0.1.0.0.0.0.0.0.1.1.1	NA
bprl	Bacteria	0372	NA	NA	NA	NA	NA	NA	NA	NA	NA	NA	NA	0.1.20.0.0.0.0.0.0.0.1	0.1.20.0.0.0.0.0.0.0.1	NA	NA	NA	NA	NA	NA	NA	NA	NA	NA	NA	NA	NA	NA	NA	NA	0.1.20.0.0.0.0.0.0.0.1	0.1.20.0.0.0.0.0.0.0.1	NA	NA	NA	NA	0.1.10.0.0.0.0.0.0.0.2.1.1.0.0	0.1.10.0.0.0.0.0.0.0.2.1.1.0.0	NA	NA	NA	NA	NA	0.0.3.1.0.0.0	0.0.3.1.0.0.0	0.1.10.0.0.0.0.0.0.0.2.1.1.0.0	0.1.10.0.0.0.0.0.0.0.2.1.1.0.0	NA
bprm	Bacteria	0373	NA	NA	NA	NA	NA	NA	NA	NA	NA	NA	NA	0.0.3.0.0.1.0.0.0.3.0.2.0	0.0.3.0.0.1.0.0.0.3.0.2.0	NA	NA	NA	NA	NA	NA	NA	NA	NA	NA	NA	NA	NA	NA	NA	NA	0.0.3.0.0.1.0.0.0.3.0.2.0	0.0.3.0.0.1.0.0.0.3.0.2.0	NA	NA	NA	NA	NA	NA	NA	NA	NA	NA	NA	0.0.3.1.0.0.0	0.0.3.1.0.0.0	0.0.3.0.1.0.0.0.0.0.0.1.1.0.0.0	0.0.3.0.1.0.0.0.0.0.0.1.1.0.0.0	NA
bprs	Bacteria	0374	NA	NA	NA	NA	NA	NA	NA	NA	NA	NA	NA	NA	NA	NA	217	NA	NA	NA	NA	NA	NA	NA	NA	NA	NA	0.1.25.0.4.1.0.3.0.0	0.1.25.0.4.1.0.3.0.0	NA	NA	0.0.3.0.0.1.0.0.0.3.0.2.1	0.0.3.0.0.1.0.0.0.3.0.2.1	NA	NA	NA	NA	0.1.25.2.1.1.0.1.0.0.0.1.0	0.1.25.2.1.1.0.1.0.0.0.1.0	NA	NA	NA	NA	NA	0.0.3.0.0.1.0.0.0.2.1.0.0.0.1.0	0.0.3.0.0.1.0.0.0.2.1.0.0.0.1.0	0.1.25.2.1.1.0.1.0.0.0.1.0	0.1.25.2.1.1.0.1.0.0.0.1.0	NA
bps	Bacteria	0366	NA	NA	NA	NA	NA	NA	NA	0.1.20.0.0.0	0.1.20.0.0.0	189.0	NA	0.1.20.0.0.0	0.1.20.0.0.0	44.0	217	NA	0.1.20.0.0.0	0.1.20.0.0.0	NA	NA	0.1.20.0.0.0	NA	0.1.20.0.0.0	NA	NA	0.1.20.0.0.0	0.1.20.0.0.0	NA	NA	0.1.20.0.0.0	0.1.20.0.0.0	NA	NA	0.1.10.0.0.0.1.0.1.0.0	0.1.10.0.0.0.1.0.1.0.0	0.1.10.0.0.0.1.0.1.0.0	0.1.10.0.0.0.1.0.1.0.0	NA	NA	NA	0.1.10.0.0.0.1.0.1.0.0	0.1.10.0.0.0.1.0.1.0.0	0.0.3.0.0.1.0.0.0.2.1.0.0	0.0.3.0.0.1.0.0.0.2.1.0.0	0.1.10.0.0.0.1.0.0.0.0.0.1.0.0.0	0.1.10.0.0.0.1.0.0.0.0.0.1.0.0.0	NA
bpsa	Bacteria	0366	NA	NA	NA	NA	NA	NA	NA	0.1.20.0.0.0	0.1.20.0.0.0	189.0	NA	0.1.20.0.0.0	0.1.20.0.0.0	44.0	217	NA	0.1.20.0.0.0	0.1.20.0.0.0	NA	NA	0.1.20.0.0.0	NA	0.1.20.0.0.0	NA	NA	0.1.20.0.0.0	0.1.20.0.0.0	NA	NA	0.1.20.0.0.0	0.1.20.0.0.0	NA	NA	0.1.10.0.0.0.1.0.1.0.0	0.1.10.0.0.0.1.0.1.0.0	0.1.10.0.0.0.1.0.1.0.0	0.1.10.0.0.0.1.0.1.0.0	NA	NA	NA	0.1.10.0.0.0.1.0.1.0.0	0.1.10.0.0.0.1.0.1.0.0	0.0.3.0.0.1.0.0.0.2.1.0.0	0.0.3.0.0.1.0.0.0.2.1.0.0	0.1.10.0.0.0.1.0.0.0.0.0.1.0.0.0	0.1.10.0.0.0.1.0.0.0.0.0.1.0.0.0	NA
bpsc	Bacteria	0266	NA	NA	NA	NA	NA	NA	NA	NA	NA	NA	NA	0.1.20.0.0.0.0.0.0.2	0.1.20.0.0.0.0.0.0.2	NA	NA	NA	NA	NA	NA	NA	NA	NA	NA	NA	NA	0.1.20.0.0.0.0.0.0.2	0.1.20.0.0.0.0.0.0.2	NA	NA	0.1.20.0.0.0.0.0.0.2	0.1.20.0.0.0.0.0.0.2	NA	NA	NA	NA	0.1.10.0.0.0.1.0.0.0.0.0.1.0.0.2.1	0.1.10.0.0.0.1.0.0.0.0.0.1.0.0.2.1	NA	NA	NA	NA	NA	0.0.3.1.0.0.0	0.0.3.1.0.0.0	0.0.3.0.1.0.0.0.0.0.0.1.1.0.0.0	0.0.3.0.1.0.0.0.0.0.0.1.1.0.0.0	NA
bpsd	Bacteria	0353	NA	NA	NA	NA	NA	NA	NA	0.1.20.0.0.0	0.1.20.0.0.0	189.0	NA	0.1.20.0.0.0	0.1.20.0.0.0	44.0	217	NA	0.1.20.0.0.0	0.1.20.0.0.0	NA	NA	0.1.20.0.0.0	NA	0.1.20.0.0.0	NA	NA	0.1.20.0.0.0	0.1.20.0.0.0	NA	NA	0.1.20.0.0.0	0.1.20.0.0.0	NA	NA	0.1.10.0.0.0.1.0.1.0.0	0.1.10.0.0.0.1.0.1.0.0	0.1.10.0.0.0.1.0.1.0.0	0.1.10.0.0.0.1.0.1.0.0	NA	NA	NA	0.1.10.0.0.0.1.0.1.0.0	0.1.10.0.0.0.1.0.1.0.0	0.0.3.0.0.1.0.0.0.2.1.0.0	0.0.3.0.0.1.0.0.0.2.1.0.0	0.1.10.0.0.0.1.0.0.0.0.0.1.0.0.0	0.1.10.0.0.0.1.0.0.0.0.0.1.0.0.0	NA
bpse	Bacteria	0353	NA	NA	NA	NA	NA	NA	NA	0.1.20.0.0.0	0.1.20.0.0.0	189.0	NA	0.1.20.0.0.0	0.1.20.0.0.0	44.0	217	NA	0.1.20.0.0.0	0.1.20.0.0.0	NA	NA	0.1.20.0.0.0	NA	0.1.20.0.0.0	NA	NA	0.1.20.0.0.0	0.1.20.0.0.0	NA	NA	0.1.20.0.0.0	0.1.20.0.0.0	NA	NA	0.1.10.0.0.0.1.0.1.0.0	0.1.10.0.0.0.1.0.1.0.0	0.1.10.0.0.0.1.0.1.0.0	0.1.10.0.0.0.1.0.1.0.0	NA	NA	NA	0.1.10.0.0.0.1.0.1.0.0	0.1.10.0.0.0.1.0.1.0.0	0.0.3.0.0.1.0.0.0.2.1.0.0	0.0.3.0.0.1.0.0.0.2.1.0.0	0.1.10.0.0.0.1.0.0.0.0.0.1.0.0.0	0.1.10.0.0.0.1.0.0.0.0.0.1.0.0.0	NA
bpsh	Bacteria	0366	NA	NA	NA	NA	NA	NA	NA	0.1.20.0.0.0	0.1.20.0.0.0	189.0	NA	0.1.20.0.0.0	0.1.20.0.0.0	44.0	217	NA	0.1.20.0.0.0	0.1.20.0.0.0	NA	NA	0.1.20.0.0.0	NA	0.1.20.0.0.0	NA	NA	0.1.20.0.0.0	0.1.20.0.0.0	NA	NA	0.1.20.0.0.0	0.1.20.0.0.0	NA	NA	0.1.10.0.0.0.1.0.1.0.0	0.1.10.0.0.0.1.0.1.0.0	0.1.10.0.0.0.1.0.1.0.0	0.1.10.0.0.0.1.0.1.0.0	NA	NA	NA	0.1.10.0.0.0.1.0.1.0.0	0.1.10.0.0.0.1.0.1.0.0	0.0.3.0.0.1.0.0.0.2.1.0.0	0.0.3.0.0.1.0.0.0.2.1.0.0	0.1.10.0.0.0.1.0.0.0.0.0.1.0.0.0	0.1.10.0.0.0.1.0.0.0.0.0.1.0.0.0	NA
bpsi	Bacteria	0375	NA	NA	NA	NA	NA	NA	NA	0.1.20.0.0.0.0.0.0.1	0.1.20.0.0.0.0.0.0.1	189.0	NA	0.1.20.0.0.0.0.0.0.1	0.1.20.0.0.0.0.0.0.1	NA	NA	NA	NA	0.1.20.0.0.0.0.1.0	NA	NA	NA	NA	NA	NA	NA	0.1.20.0.0.0.0.0.0.1	0.1.20.0.0.0.0.0.0.1	NA	NA	NA	NA	NA	NA	0.1.25.2.1.1.0.1.0.0.0.0.1.0	0.1.25.2.1.1.0.1.0.0.0.0.1.0	0.1.25.2.1.1.0.1.0.0.0.0.1.0	0.1.25.2.1.1.0.1.0.0.0.0.1.0	NA	NA	NA	NA	NA	0.0.3.0.0.1.0.0.0.2.1.0.0.1	0.0.3.0.0.1.0.0.0.2.1.0.0.1	0.1.25.2.1.1.0.2.0.0.4.0.1.1.0.0	0.1.25.2.1.1.0.2.0.0.4.0.1.1.0.0	NA
bpsm	Bacteria	0366	NA	NA	NA	NA	NA	NA	NA	0.1.20.0.0.0	0.1.20.0.0.0	189.0	NA	0.1.20.0.0.0	0.1.20.0.0.0	44.0	217	NA	0.1.20.0.0.0	0.1.20.0.0.0	NA	NA	0.1.20.0.0.0	NA	0.1.20.0.0.0	NA	NA	0.1.20.0.0.0	0.1.20.0.0.0	NA	NA	0.1.20.0.0.0	0.1.20.0.0.0	NA	NA	0.1.10.0.0.0.1.0.1.0.0	0.1.10.0.0.0.1.0.1.0.0	0.1.10.0.0.0.1.0.1.0.0	0.1.10.0.0.0.1.0.1.0.0	NA	NA	NA	0.1.10.0.0.0.1.0.1.0.0	0.1.10.0.0.0.1.0.1.0.0	0.0.3.0.0.1.0.0.0.2.1.0.0	0.0.3.0.0.1.0.0.0.2.1.0.0	0.1.10.0.0.0.1.0.0.0.0.0.1.0.0.0	0.1.10.0.0.0.1.0.0.0.0.0.1.0.0.0	NA
bpso	Bacteria	0366	NA	NA	NA	NA	NA	NA	NA	0.1.20.0.0.0	0.1.20.0.0.0	189.0	NA	0.1.20.0.0.0	0.1.20.0.0.0	44.0	217	NA	0.1.20.0.0.0	0.1.20.0.0.0	NA	NA	0.1.20.0.0.0	NA	0.1.20.0.0.0	NA	NA	0.1.20.0.0.0	0.1.20.0.0.0	NA	NA	0.1.20.0.0.0	0.1.20.0.0.0	NA	NA	0.1.10.0.0.0.1.0.1.0.0	0.1.10.0.0.0.1.0.1.0.0	0.1.10.0.0.0.1.0.1.0.0	0.1.10.0.0.0.1.0.1.0.0	NA	NA	NA	0.1.10.0.0.0.1.0.1.0.0	0.1.10.0.0.0.1.0.1.0.0	0.0.3.0.0.1.0.0.0.2.1.0.0	0.0.3.0.0.1.0.0.0.2.1.0.0	0.1.10.0.0.0.1.0.0.0.0.0.1.0.0.0	0.1.10.0.0.0.1.0.0.0.0.0.1.0.0.0	NA
bpsp	Bacteria	0376	NA	NA	NA	NA	NA	NA	NA	NA	NA	NA	NA	0.1.20.0.0.0.0.0.0.2	0.1.20.0.0.0.0.0.0.2	NA	NA	NA	NA	NA	NA	NA	NA	NA	NA	NA	NA	0.1.20.0.0.0.0.0.0.2	0.1.20.0.0.0.0.0.0.2	NA	NA	0.1.20.0.0.0.0.0.0.2	0.1.20.0.0.0.0.0.0.2	NA	NA	NA	NA	0.1.10.0.0.0.1.0.0.0.0.0.1.0.0.2.1	0.1.10.0.0.0.1.0.0.0.0.0.1.0.0.2.1	NA	NA	NA	NA	NA	0.0.3.1.0.0.0	0.0.3.1.0.0.0	0.0.3.0.1.0.0.0.0.0.0.1.1.0.0.0	0.0.3.0.1.0.0.0.0.0.0.1.1.0.0.0	NA
bpsu	Bacteria	0366	NA	NA	NA	NA	NA	NA	NA	0.1.20.0.0.0	0.1.20.0.0.0	189.0	NA	0.1.20.0.0.0	0.1.20.0.0.0	44.0	217	NA	0.1.20.0.0.0	0.1.20.0.0.0	NA	NA	0.1.20.0.0.0	NA	0.1.20.0.0.0	NA	NA	0.1.20.0.0.0	0.1.20.0.0.0	NA	NA	0.1.20.0.0.0	0.1.20.0.0.0	NA	NA	0.1.10.0.0.0.1.0.1.0.0	0.1.10.0.0.0.1.0.1.0.0	0.1.10.0.0.0.1.0.1.0.0	0.1.10.0.0.0.1.0.1.0.0	NA	NA	NA	0.1.10.0.0.0.1.0.1.0.0	0.1.10.0.0.0.1.0.1.0.0	0.0.3.0.0.1.0.0.0.2.1.0.0	0.0.3.0.0.1.0.0.0.2.1.0.0	0.1.10.0.0.0.1.0.0.0.0.0.1.0.0.0	0.1.10.0.0.0.1.0.0.0.0.0.1.0.0.0	NA
bpt	Bacteria	0377	NA	NA	NA	NA	NA	NA	NA	0.1.20.0.0.0	0.1.20.0.0.0	189.0	NA	0.1.20.0.0.0	0.1.20.0.0.0	NA	NA	NA	0.1.20.0.0.0	0.1.20.0.0.0	NA	NA	0.1.20.0.0.0	NA	0.1.20.0.0.0	NA	NA	0.1.20.0.0.0	0.1.20.0.0.0	NA	NA	0.1.20.0.0.0	0.1.20.0.0.0	NA	NA	0.1.10.0.0.0.1.0.0.0.0.0.2.0	0.1.10.0.0.0.1.0.0.0.0.0.2.0	0.1.10.0.0.0.1.0.0.0.0.0.2.0	0.1.10.0.0.0.1.0.0.0.0.0.2.0	NA	NA	NA	0.1.10.0.0.0.1.0.0.0.0.0.2.0	0.1.10.0.0.0.1.0.0.0.0.0.2.0	0.0.3.0.0.1.0.0.0.2.1.0.0	0.0.3.0.0.1.0.0.0.2.1.0.0	0.1.10.0.0.0.1.0.0.0.0.0.1.0.0.0	0.1.10.0.0.0.1.0.0.0.0.0.1.0.0.0	NA
bpu	Bacteria	0378	NA	NA	NA	NA	NA	NA	NA	0.1.19.2.0.0.2.0	0.1.19.2.0.0.2.0	NA	NA	0.1.19.2.0.0.2.0	0.1.19.2.0.0.2.0	NA	NA	NA	NA	0.1.19.2.0.0.2.0	NA	NA	NA	0.1.19.2.0.0.2.0	NA	0.1.19.2.0.0.2.0	NA	0.1.19.2.0.0.2.0	0.1.19.2.0.0.2.0	NA	NA	0.1.19.2.0.0.2.0	0.1.19.2.0.0.2.0	NA	NA	0.1.4.1.0	0.1.4.1.0	0.1.4.1.0	0.1.4.1.0	NA	NA	NA	NA	NA	0.1.19.2.0.0.2.0	0.1.19.2.0.0.2.0	0.1.4.1.0	0.1.4.1.0	NA
bpum	Bacteria	0217	NA	NA	NA	NA	NA	NA	NA	0.1.19.2.0.0.2.0	0.1.19.2.0.0.2.0	NA	NA	0.1.19.2.0.0.2.0	0.1.19.2.0.0.2.0	NA	NA	NA	NA	0.1.19.2.0.0.2.0	NA	NA	NA	0.1.19.2.0.0.2.0	NA	0.1.19.2.0.0.2.0	NA	0.1.19.2.0.0.2.0	0.1.19.2.0.0.2.0	NA	NA	0.1.19.2.0.0.2.0	0.1.19.2.0.0.2.0	NA	NA	0.1.19.2.0.0.1.0	0.1.19.2.0.0.1.0	0.1.19.2.0.0.1.0	0.1.19.2.0.0.1.0	NA	NA	NA	NA	NA	0.1.19.2.0.0.2.0	0.1.19.2.0.0.2.0	0.1.19.2.0.0.1.0	0.1.19.2.0.0.1.0	NA
bpv	Bacteria	0208	NA	NA	NA	0.1.25.0.4.1.0.2.0	203	NA	NA	0.1.25.0.4.1.0.2.0	0.1.25.0.4.1.0.2.0	NA	NA	0.1.25.0.4.1.0.2.0	0.1.25.0.4.1.0.2.0	44.0	NA	NA	0.1.25.0.4.1.0.2.0	0.1.25.0.4.1.0.2.0	NA	NA	NA	NA	NA	NA	NA	0.1.25.0.4.1.0.2.0	0.1.25.0.4.1.0.2.0	NA	NA	0.1.25.0.4.1.0.2.0	0.1.25.0.4.1.0.2.0	NA	NA	0.1.25.2.1.1.0.2.0.0.2	0.1.25.2.1.1.0.2.0.0.2	0.1.25.2.1.1.0.2.0.0.2	0.1.25.2.1.1.0.2.0.0.2	NA	NA	NA	NA	NA	0.0.3.0.0.1.0.0.0.2.1.0.0.0	0.0.3.0.0.1.0.0.0.2.1.0.0.0	0.1.10.0.0.0.1.0.0.0.0.0.1.0.0.0	0.1.10.0.0.0.1.0.0.0.0.0.1.0.0.0	NA
bpw	Bacteria	0365	NA	NA	NA	NA	NA	0.0.3.0.0.1.0.0.0.2.0.1.0.0	NA	NA	NA	NA	NA	0.1.7.2.0	0.1.7.2.0	NA	217	NA	NA	0.1.7.2.0	NA	NA	NA	NA	NA	NA	NA	0.1.7.2.0	0.1.7.2.0	NA	NA	0.1.7.2.0	0.1.7.2.0	NA	NA	NA	NA	0.1.0.0	0.1.0.0	NA	NA	NA	NA	NA	0.1.7.2.0	0.1.7.2.0	0.1.0.0	0.1.0.0	NA
bpx	Bacteria	0265	NA	NA	NA	NA	NA	NA	NA	0.1.20.0.0.0	0.1.20.0.0.0	189	189	0.1.20.0.0.0	0.1.20.0.0.0	44.0	NA	NA	0.1.20.0.0.0	0.1.20.0.0.0	NA	NA	0.1.20.0.0.0	NA	0.1.20.0.0.0	NA	NA	0.1.20.0.0.0	0.1.20.0.0.0	NA	NA	0.1.20.0.0.0	0.1.20.0.0.0	NA	NA	0.0.3.0.0.0.0.2.1.0.3.0	0.0.3.0.0.0.0.2.1.0.3.0	0.0.3.0.0.0.0.2.1.0.3.0	0.0.3.0.0.0.0.2.1.0.3.0	NA	NA	NA	NA	NA	0.0.3.0.0.1.0.0.0.2.1.0.0	0.0.3.0.0.1.0.0.0.2.1.0.0	0.1.10.0.0.0.1.0.0.0.0.0.1.0.0.0	0.1.10.0.0.0.1.0.0.0.0.0.1.0.0.0	NA
bpy	Bacteria	0379	NA	NA	NA	NA	NA	0.0.3.0.0.1.0.0.0.2.0.1.0.0	NA	0.1.20.0.0.0	0.1.20.0.0.0	189	189	0.1.20.0.0.0	0.1.20.0.0.0	44.0	217	NA	0.1.20.0.0.0	0.1.20.0.0.0	NA	NA	0.1.20.0.0.0	NA	0.1.20.0.0.0	NA	NA	0.1.20.0.0.0	0.1.20.0.0.0	NA	NA	0.1.20.0.0.0	0.1.20.0.0.0	NA	NA	0.0.3.0.0.0.0.2.1.0.3.0	0.0.3.0.0.0.0.2.1.0.3.0	0.0.3.0.0.0.0.2.1.0.3.0	0.0.3.0.0.0.0.2.1.0.3.0	NA	NA	NA	NA	NA	0.0.3.0.0.1.0.0.0.2.1.0.0	0.0.3.0.0.1.0.0.0.2.1.0.0	0.1.10.0.0.0.1.0.0.0.0.0.1.0.0.0	0.1.10.0.0.0.1.0.0.0.0.0.1.0.0.0	NA
bpyr	Bacteria	0274	NA	NA	NA	NA	NA	NA	NA	0.1.20.0.0.0	0.1.20.0.0.0	189.0	NA	0.1.20.0.0.0	0.1.20.0.0.0	44.0	NA	NA	0.1.20.0.0.0	0.1.20.0.0.0	NA	NA	0.1.20.0.0.0	NA	0.1.20.0.0.0	NA	NA	0.1.20.0.0.0	0.1.20.0.0.0	NA	NA	0.1.20.0.0.0	0.1.20.0.0.0	NA	NA	0.0.3.0.0.0.0.2.1.0.3.0	0.0.3.0.0.0.0.2.1.0.3.0	0.0.3.0.0.0.0.2.1.0.3.0	0.0.3.0.0.0.0.2.1.0.3.0	NA	NA	NA	NA	NA	0.0.3.0.0.1.0.0.0.2.1.0.0	0.0.3.0.0.1.0.0.0.2.1.0.0	0.1.10.0.0.0.1.0.0.0.0.0.1.0.0.0	0.1.10.0.0.0.1.0.0.0.0.0.1.0.0.0	NA
bpz	Bacteria	0380	NA	NA	NA	NA	NA	NA	NA	0.1.20.0.0.0	0.1.20.0.0.0	189.0	NA	0.1.20.0.0.0	0.1.20.0.0.0	44.0	217	NA	0.1.20.0.0.0	0.1.20.0.0.0	NA	NA	0.1.20.0.0.0	NA	0.1.20.0.0.0	NA	NA	0.1.20.0.0.0	0.1.20.0.0.0	NA	NA	0.1.20.0.0.0	0.1.20.0.0.0	NA	NA	0.1.10.0.0.0.1.0.1.0.0	0.1.10.0.0.0.1.0.1.0.0	0.1.10.0.0.0.1.0.1.0.0	0.1.10.0.0.0.1.0.1.0.0	NA	NA	NA	0.1.10.0.0.0.1.0.1.0.0	0.1.10.0.0.0.1.0.1.0.0	0.0.3.0.0.1.0.0.0.2.1.0.0	0.0.3.0.0.1.0.0.0.2.1.0.0	0.1.10.0.0.0.1.0.0.0.0.0.1.0.0.0	0.1.10.0.0.0.1.0.0.0.0.0.1.0.0.0	NA
bql	Bacteria	0210	NA	NA	NA	NA	NA	NA	NA	0.1.19.2.0.0.0.0	0.1.19.2.0.0.0.0	NA	NA	0.1.19.2.0.0.0.0	0.1.19.2.0.0.0.0	44.0	NA	NA	NA	0.1.19.2.0.0.0.0	NA	NA	NA	0.1.19.2.0.0.0.0	NA	0.1.19.2.0.0.0.0	NA	0.1.19.2.0.0.0.0	0.1.19.2.0.0.0.0	NA	NA	0.1.19.2.0.0.0.0	0.1.19.2.0.0.0.0	NA	NA	0.1.19.2.0.0.0.0	0.1.19.2.0.0.0.0	0.1.19.2.0.0.0.0	0.1.19.2.0.0.0.0	NA	NA	NA	NA	NA	0.1.19.2.0.0.0.0	0.1.19.2.0.0.0.0	0.1.19.2.0.0.0.0	0.1.19.2.0.0.0.0	NA
bqr	Bacteria	0313	NA	NA	NA	0.1.10.0.0.0.0.0.0.0.0.1.0.0.0	203	NA	NA	0.1.10.0.0.0.0.0.0.0.0.1.0.0.0	0.1.10.0.0.0.0.0.0.0.0.1.0.0.0	NA	NA	0.1.10.0.0.0.0.0.0.0.0.1.0.0.0	0.1.10.0.0.0.0.0.0.0.0.1.0.0.0	NA	NA	NA	NA	NA	NA	NA	NA	NA	NA	NA	NA	NA	NA	NA	NA	0.1.10.0.0.0.0.0.0.0.0.1.0.0.0	0.1.10.0.0.0.0.0.0.0.0.1.0.0.0	NA	NA	0.1.25.2.1.1.0.2.0.0.1.1.0.1	0.1.25.2.1.1.0.2.0.0.1.1.0.1	0.1.25.2.1.1.0.2.0.0.1.1.0.1	0.1.25.2.1.1.0.2.0.0.1.1.0.1	NA	NA	NA	NA	NA	0.0.3.0.0.1.0.0.0.2.1.0.0.0.1	0.0.3.0.0.1.0.0.0.2.1.0.0.0.1	0.0.3.0.1.0.0.0.0.0.0.1.1.0.0	0.0.3.0.1.0.0.0.0.0.0.1.1.0.0	NA
bqu	Bacteria	0381	NA	NA	NA	NA	NA	NA	NA	0.1.20.0.0.0.0.0.0.0.0	0.1.20.0.0.0.0.0.0.0.0	NA	NA	0.1.20.0.0.0.0.0.0.0.0	0.1.20.0.0.0.0.0.0.0.0	NA	NA	NA	NA	NA	NA	NA	NA	NA	NA	NA	NA	NA	NA	NA	NA	NA	NA	NA	NA	0.1.25.2.1.1.0.2.2.0.0.1	0.1.25.2.1.1.0.2.2.0.0.1	0.1.25.2.1.1.0.2.2.0.0.1	0.1.25.2.1.1.0.2.2.0.0.1	NA	NA	NA	0.1.25.2.1.1.0.2.2.0.0.1	0.1.25.2.1.1.0.2.2.0.0.1	0.1.10.0.0.0.0.0.0.0.0.1.0.1.1.0	0.1.10.0.0.0.0.0.0.0.0.1.0.1.1.0	0.1.25.2.1.1.0.1.0.0.0.0.3.0	0.1.25.2.1.1.0.1.0.0.0.0.3.0	NA
bqy	Bacteria	0382	NA	NA	NA	NA	NA	NA	NA	0.1.20.0.0.0.0.0.0.0.2	0.1.20.0.0.0.0.0.0.0.2	NA	NA	NA	NA	44.0	NA	NA	NA	0.1.4.0.0.0	NA	NA	NA	0.1.4.0.0.0	NA	0.1.4.0.0.0	NA	0.1.4.0.0.0	0.1.4.0.0.0	NA	NA	0.1.20.0.0.0.0.0.0.0.2	0.1.20.0.0.0.0.0.0.0.2	NA	NA	0.1.4.0.0.0	0.1.4.0.0.0	0.1.4.0.0.0	0.1.4.0.0.0	NA	NA	NA	NA	NA	0.0.3.1.0.1.0	0.0.3.1.0.1.0	0.1.4.0.0.0	0.1.4.0.0.0	NA
bra	Bacteria	0383	NA	NA	NA	0.1.23.0.0	203	0.0.3.0.0.1.0.0.0.2.0.1.0.0	NA	0.1.23.0.0	0.1.23.0.0	NA	NA	0.1.23.0.0	0.1.23.0.0	44.0	NA	NA	0.1.23.0.0	0.1.23.0.0	NA	NA	0.1.23.0.0	NA	0.1.23.0.0	NA	NA	0.1.23.0.0	0.1.23.0.0	NA	NA	0.1.23.0.0	0.1.23.0.0	NA	NA	0.1.10.0.0.0.1.0.0.0.0.0.2	0.1.10.0.0.0.1.0.0.0.0.0.2	0.1.10.0.0.0.1.0.0.0.0.0.2	0.1.10.0.0.0.1.0.0.0.0.0.2	NA	NA	NA	0.1.10.0.0.0.1.0.0.0.0.0.2	0.1.10.0.0.0.1.0.0.0.0.0.2	0.0.3.0.0.1.0.0.0.2.1.0.0.0	0.0.3.0.0.1.0.0.0.2.1.0.0.0	0.1.10.0.0.0.1.0.0.0.0.0.1.0.0.0	0.1.10.0.0.0.1.0.0.0.0.0.1.0.0.0	NA
brd	Bacteria	0384	NA	NA	NA	0.1.25.0.4.1.0.0.2	203	NA	NA	0.1.25.0.4.1.0.0.2	0.1.25.0.4.1.0.0.2	NA	NA	0.1.25.0.4.1.0.0.2	0.1.25.0.4.1.0.0.2	NA	NA	NA	0.1.20.0.0.0.1.0.0	0.1.25.0.4.1.0.0.2	NA	NA	NA	NA	NA	NA	NA	NA	NA	NA	NA	0.1.25.0.4.1.0.0.2	0.1.25.0.4.1.0.0.2	NA	NA	0.1.25.2.1.1.0.2.0.0.1.4.0	0.1.25.2.1.1.0.2.0.0.1.4.0	0.1.25.2.1.1.0.2.0.0.1.4.0	0.1.25.2.1.1.0.2.0.0.1.4.0	NA	NA	NA	NA	NA	0.0.3.0.0.1.0.0.0.2.1.0.0	0.0.3.0.0.1.0.0.0.2.1.0.0	0.1.10.0.0.0.1.0.0.0.0.0.1.0.0.0	0.1.10.0.0.0.1.0.0.0.0.0.1.0.0.0	NA
bre	Bacteria	0385	NA	NA	NA	NA	NA	0.0.3.0.0.1.0.0.0.2.0.1.0.0	NA	0.1.20.0.0.0.0.0.0	0.1.20.0.0.0.0.0.0	NA	NA	0.1.20.0.0.0.0.0.0	0.1.20.0.0.0.0.0.0	NA	NA	NA	NA	NA	NA	NA	NA	NA	NA	NA	NA	0.1.20.0.0.0.0.0.0	0.1.20.0.0.0.0.0.0	NA	NA	0.1.20.0.0.0.0.0.0	0.1.20.0.0.0.0.0.0	NA	NA	0.1.25.0.0.0.0.3.0.1.2	0.1.25.0.0.0.0.3.0.1.2	NA	NA	NA	NA	NA	NA	NA	0.0.3.0.0.1.0.0.0.2.1.0.0.0.1	0.0.3.0.0.1.0.0.0.2.1.0.0.0.1	0.1.10.0.0.0.1.0.0.0.0.0.1.0.0.0.0	0.1.10.0.0.0.1.0.0.0.0.0.1.0.0.0.0	NA
brh	Bacteria	0386	NA	NA	NA	NA	NA	NA	NA	0.1.20.0.0.0	0.1.20.0.0.0	189.0	NA	0.1.20.0.0.0	0.1.20.0.0.0	NA	NA	NA	0.1.20.0.0.0	0.1.20.0.0.0	NA	NA	0.1.20.0.0.0	NA	0.1.20.0.0.0	NA	NA	0.1.20.0.0.0	0.1.20.0.0.0	NA	NA	0.1.20.0.0.0	0.1.20.0.0.0	NA	NA	0.0.3.0.0.0.0.2.1.0.3.0	0.0.3.0.0.0.0.2.1.0.3.0	0.0.3.0.0.0.0.2.1.0.3.0	0.0.3.0.0.0.0.2.1.0.3.0	NA	NA	NA	NA	NA	0.0.3.0.0.1.0.0.0.2.1.0.0	0.0.3.0.0.1.0.0.0.2.1.0.0	0.1.10.0.0.0.1.0.0.0.0.0.1.0.0.0	0.1.10.0.0.0.1.0.0.0.0.0.1.0.0.0	NA
brm	Bacteria	0387	NA	NA	NA	NA	NA	0.0.3.0.0.1.0.0.0.2.0.1.0.0	NA	NA	NA	NA	NA	0.1.7.2.0.0	0.1.7.2.0.0	NA	217	NA	NA	NA	NA	NA	NA	NA	NA	NA	NA	0.1.7.2.0.0	0.1.7.2.0.0	NA	NA	0.1.7.2.0.0	0.1.7.2.0.0	NA	NA	NA	NA	0.1.0.0.0	0.1.0.0.0	NA	NA	NA	NA	NA	0.0.3.1.0.0.0	0.0.3.1.0.0.0	0.1.0.0.0	0.1.0.0.0	NA
brp	Plants	0388	NA	NA	0.0.3.0.0.0.0.3.3.0.0	NA	NA	NA	0.0.3.0.0.0.0.3.3.0.0	0.0.3.0.0.0.0.3.3.0.0	0.0.3.0.0.0.0.3.3.0.0	NA	NA	0.0.3.0.0.0.0.3.3.0.0	0.0.3.0.0.0.0.3.3.0.0	44.0	NA	0.0.3.0.0.0.0.3.3.0.0	NA	0.0.3.0.0.0.0.3.3.0.0	NA	NA	0.0.3.0.0.0.0.3.3.0.0	NA	0.0.3.0.0.0.0.3.3.0.0	NA	216	0.0.3.0.0.0.0.3.3.0.0	0.0.3.0.0.0.0.3.3.0.0	NA	NA	0.0.3.0.0.0.0.3.3.0.0	0.0.3.0.0.0.0.3.3.0.0	0.0.3.0.0.0.0.1.0	NA	0.0.3.0.0.0.0.1.0	0.0.3.0.0.0.0.1.0	0.0.3.0.0.0.0.1.0	0.0.3.0.0.0.0.1.0	NA	NA	0.0.3.0.0.0.0.1.0	NA	NA	0.0.3.0.0.1.0.0.0.2.1.0.0	0.0.3.0.0.1.0.0.0.2.1.0.0	0.0.3.0.1.0.0.0.0.0.0.1.1	0.0.3.0.1.0.0.0.0.0.0.1.1	0.0.3.0.0.0.0.1.0
brs	Bacteria	0389	NA	NA	NA	0.1.25.0.4.1.0.2.0.0.0	203	0.0.3.0.0.1.0.0.0.2.0.1.0.0	NA	0.1.25.0.4.1.0.2.0.0.0	0.1.25.0.4.1.0.2.0.0.0	NA	NA	0.1.25.0.4.1.0.2.0.0.0	0.1.25.0.4.1.0.2.0.0.0	44.0	NA	NA	0.1.25.0.4.1.0.2.0.0.0	0.1.20.0.0.0.0.1.0	NA	NA	NA	NA	NA	NA	NA	0.1.25.0.4.1.0.2.0.0.0	0.1.25.0.4.1.0.2.0.0.0	NA	NA	0.1.25.0.4.1.0.2.0.0.0	0.1.25.0.4.1.0.2.0.0.0	NA	NA	0.1.25.2.1.1.0.2.0.0.2.0.0	0.1.25.2.1.1.0.2.0.0.2.0.0	0.1.25.2.1.1.0.2.0.0.2.0.0	0.1.25.2.1.1.0.2.0.0.2.0.0	NA	NA	NA	NA	NA	0.0.3.0.0.1.0.0.0.2.1.0.0.0	0.0.3.0.0.1.0.0.0.2.1.0.0.0	0.1.10.0.0.0.1.0.0.0.0.0.1.0.0.0	0.1.10.0.0.0.1.0.0.0.0.0.1.0.0.0	NA
bsa	Bacteria	0390	NA	NA	NA	NA	NA	NA	NA	0.1.10.0.0.0.0.0.0.0.0.1.0.1	0.1.10.0.0.0.0.0.0.0.0.1.0.1	NA	NA	0.1.10.0.0.0.0.0.0.0.0.1.0.1	0.1.10.0.0.0.0.0.0.0.0.1.0.1	NA	NA	NA	NA	0.1.10.0.0.0.0.0.0.0.0.1.0.1	NA	NA	NA	NA	NA	NA	NA	0.1.10.0.0.0.0.0.0.0.0.1.0.1	0.1.10.0.0.0.0.0.0.0.0.1.0.1	NA	NA	0.1.10.0.0.0.0.0.0.0.0.1.0.1	0.1.10.0.0.0.0.0.0.0.0.1.0.1	NA	NA	0.1.10.0.0.0.0.0.0.0.2.1	0.1.10.0.0.0.0.0.0.0.2.1	0.1.10.0.0.0.0.0.0.0.2.1	0.1.10.0.0.0.0.0.0.0.2.1	NA	NA	NA	NA	NA	0.1.10.0.0.0.0.0.0.0.0.1.0.1	0.1.10.0.0.0.0.0.0.0.0.1.0.1	0.1.10.0.0.0.0.0.0.0.2.1	0.1.10.0.0.0.0.0.0.0.2.1	NA
bsb	Bacteria	0384	NA	NA	NA	0.1.25.0.4.1.0.0.2	203	NA	NA	0.1.25.0.4.1.0.0.2	0.1.25.0.4.1.0.0.2	NA	NA	0.1.25.0.4.1.0.0.2	0.1.25.0.4.1.0.0.2	NA	NA	NA	0.1.20.0.0.0.1.0.0	0.1.25.0.4.1.0.0.2	NA	NA	NA	NA	NA	NA	NA	NA	NA	NA	NA	0.1.25.0.4.1.0.0.2	0.1.25.0.4.1.0.0.2	NA	NA	0.1.25.2.1.1.0.2.0.0.1.4.0	0.1.25.2.1.1.0.2.0.0.1.4.0	0.1.25.2.1.1.0.2.0.0.1.4.0	0.1.25.2.1.1.0.2.0.0.1.4.0	NA	NA	NA	NA	NA	0.0.3.0.0.1.0.0.0.2.1.0.0	0.0.3.0.0.1.0.0.0.2.1.0.0	0.1.10.0.0.0.1.0.0.0.0.0.1.0.0.0	0.1.10.0.0.0.1.0.0.0.0.0.1.0.0.0	NA
bsc	Fungi	0354	NA	NA	NA	NA	NA	0.0.3.0.0.1.0.0.0.2.0.1.0.0	NA	0.0.3.0.0.1.0.0.0.2.1	0.0.3.0.0.1.0.0.0.2.1	NA	189.1	0.0.3.0.0.1.0.0.0.2.1	0.0.3.0.0.1.0.0.0.2.1	44.0	NA	0.0.3.0.0.1.0.0.0.2.1	NA	0.0.3.0.0.1.0.0.0.2.1	NA	NA	0.0.3.0.0.1.0.0.0.2.1	NA	0.0.3.0.0.1.0.0.0.2.1	NA	216	0.0.3.0.0.1.0.0.0.2.1	0.0.3.0.0.1.0.0.0.2.1	NA	NA	0.0.3.0.0.1.0.0.0.2.1	0.0.3.0.0.1.0.0.0.2.1	NA	NA	0.0.3.0.1.0.0.0.0.0.0.1	0.0.3.0.1.0.0.0.0.0.0.1	0.0.3.0.1.0.0.0.0.0.0.1	0.0.3.0.1.0.0.0.0.0.0.1	NA	NA	NA	NA	NA	0.0.3.0.0.1.0.0.0.2.1	0.0.3.0.0.1.0.0.0.2.1	0.0.3.0.1.0.0.0.0.0.0.1	0.0.3.0.1.0.0.0.0.0.0.1	0.0.3.0.1.0.0.0.0.0.0.1
bsca	Bacteria	0391	NA	NA	NA	NA	NA	NA	NA	NA	NA	NA	189.1	0.1.20.0.0.0.0.0.0.2	0.1.20.0.0.0.0.0.0.2	44.0	NA	NA	NA	NA	NA	NA	NA	NA	NA	NA	NA	0.1.20.0.0.0.0.0.0.2	0.1.20.0.0.0.0.0.0.2	NA	NA	0.1.20.0.0.0.0.0.0.2	0.1.20.0.0.0.0.0.0.2	NA	NA	NA	NA	NA	NA	NA	NA	NA	NA	NA	0.0.3.1.0.0.0	0.0.3.1.0.0.0	0.0.3.0.1.0.0.0.0.0.0.1.1.0.0.0	0.0.3.0.1.0.0.0.0.0.0.1.1.0.0.0	NA
bsd	Bacteria	0392	NA	NA	NA	NA	NA	NA	NA	0.0.3.0.0.0.0.2.1.0.0	0.0.3.0.0.0.0.2.1.0.0	NA	189.1	0.0.3.0.0.0.0.2.1.0.0	0.0.3.0.0.0.0.2.1.0.0	NA	217	NA	NA	0.0.3.0.0.0.0.2.1.0.0	NA	NA	0.0.3.0.0.0.0.2.1.0.0	NA	0.0.3.0.0.0.0.2.1.0.0	NA	NA	0.0.3.0.0.0.0.2.1.0.0	0.0.3.0.0.0.0.2.1.0.0	NA	NA	0.0.3.0.0.0.0.2.1.0.0	0.0.3.0.0.0.0.2.1.0.0	NA	NA	0.1.25.2.1.1.0.2.0.0.4.0.1	0.1.25.2.1.1.0.2.0.0.4.0.1	0.1.25.2.1.1.0.2.0.0.4.0.1	0.1.25.2.1.1.0.2.0.0.4.0.1	NA	NA	NA	NA	NA	0.0.3.0.0.0.0.2.1.0.0	0.0.3.0.0.0.0.2.1.0.0	0.1.25.2.1.1.0.2.0.0.4.0.1	0.1.25.2.1.1.0.2.0.0.4.0.1	NA
bse	Bacteria	0393	NA	NA	NA	NA	NA	0.0.3.0.0.1.0.0.0.2.0.1.0.0	NA	0.1.19.2.0.0.3	0.1.19.2.0.0.3	NA	NA	0.1.19.2.0.0.3	0.1.19.2.0.0.3	NA	217	NA	NA	0.1.19.2.0.0.3	NA	NA	NA	0.1.19.2.0.0.3	NA	0.1.19.2.0.0.3	NA	0.1.19.2.0.0.3	0.1.19.2.0.0.3	NA	NA	0.1.19.2.0.0.3	0.1.19.2.0.0.3	NA	NA	0.1.3.0.0	0.1.3.0.0	0.1.3.0.0	0.1.3.0.0	NA	NA	NA	NA	NA	0.1.19.2.0.0.3	0.1.19.2.0.0.3	0.1.3.0.0	0.1.3.0.0	NA
bsf	Bacteria	0208	NA	NA	NA	0.1.25.0.4.1.0.2.0	203	NA	NA	0.1.25.0.4.1.0.2.0	0.1.25.0.4.1.0.2.0	NA	NA	0.1.25.0.4.1.0.2.0	0.1.25.0.4.1.0.2.0	44.0	NA	NA	0.1.25.0.4.1.0.2.0	0.1.25.0.4.1.0.2.0	NA	NA	NA	NA	NA	NA	NA	0.1.25.0.4.1.0.2.0	0.1.25.0.4.1.0.2.0	NA	NA	0.1.25.0.4.1.0.2.0	0.1.25.0.4.1.0.2.0	NA	NA	0.1.25.2.1.1.0.2.0.0.2	0.1.25.2.1.1.0.2.0.0.2	0.1.25.2.1.1.0.2.0.0.2	0.1.25.2.1.1.0.2.0.0.2	NA	NA	NA	NA	NA	0.0.3.0.0.1.0.0.0.2.1.0.0.0	0.0.3.0.0.1.0.0.0.2.1.0.0.0	0.1.10.0.0.0.1.0.0.0.0.0.1.0.0.0	0.1.10.0.0.0.1.0.0.0.0.0.1.0.0.0	NA
bsg	Bacteria	0208	NA	NA	NA	0.1.25.0.4.1.0.2.0	203	NA	NA	0.1.25.0.4.1.0.2.0	0.1.25.0.4.1.0.2.0	NA	NA	0.1.25.0.4.1.0.2.0	0.1.25.0.4.1.0.2.0	44.0	NA	NA	0.1.25.0.4.1.0.2.0	0.1.25.0.4.1.0.2.0	NA	NA	NA	NA	NA	NA	NA	0.1.25.0.4.1.0.2.0	0.1.25.0.4.1.0.2.0	NA	NA	0.1.25.0.4.1.0.2.0	0.1.25.0.4.1.0.2.0	NA	NA	0.1.25.2.1.1.0.2.0.0.2	0.1.25.2.1.1.0.2.0.0.2	0.1.25.2.1.1.0.2.0.0.2	0.1.25.2.1.1.0.2.0.0.2	NA	NA	NA	NA	NA	0.0.3.0.0.1.0.0.0.2.1.0.0.0	0.0.3.0.0.1.0.0.0.2.1.0.0.0	0.1.10.0.0.0.1.0.0.0.0.0.1.0.0.0	0.1.10.0.0.0.1.0.0.0.0.0.1.0.0.0	NA
bsh	Bacteria	0213	NA	NA	NA	NA	NA	NA	NA	0.1.19.2.0.0.0.0	0.1.19.2.0.0.0.0	NA	NA	0.1.19.2.0.0.0.0	0.1.19.2.0.0.0.0	44.0	NA	NA	NA	0.1.19.2.0.0.0.0	NA	NA	NA	0.1.19.2.0.0.0.0	NA	0.1.19.2.0.0.0.0	NA	0.1.19.2.0.0.0.0	0.1.19.2.0.0.0.0	NA	NA	0.1.19.2.0.0.0.0	0.1.19.2.0.0.0.0	NA	NA	0.1.19.2.0.0.0.0	0.1.19.2.0.0.0.0	0.1.19.2.0.0.0.0	0.1.19.2.0.0.0.0	NA	NA	NA	NA	NA	0.1.19.2.0.0.0.0	0.1.19.2.0.0.0.0	0.1.19.2.0.0.0.0	0.1.19.2.0.0.0.0	NA
bsi	Bacteria	0208	NA	NA	NA	0.1.25.0.4.1.0.2.0	203	NA	NA	0.1.25.0.4.1.0.2.0	0.1.25.0.4.1.0.2.0	NA	NA	0.1.25.0.4.1.0.2.0	0.1.25.0.4.1.0.2.0	44.0	NA	NA	0.1.25.0.4.1.0.2.0	0.1.25.0.4.1.0.2.0	NA	NA	NA	NA	NA	NA	NA	0.1.25.0.4.1.0.2.0	0.1.25.0.4.1.0.2.0	NA	NA	0.1.25.0.4.1.0.2.0	0.1.25.0.4.1.0.2.0	NA	NA	0.1.25.2.1.1.0.2.0.0.2	0.1.25.2.1.1.0.2.0.0.2	0.1.25.2.1.1.0.2.0.0.2	0.1.25.2.1.1.0.2.0.0.2	NA	NA	NA	NA	NA	0.0.3.0.0.1.0.0.0.2.1.0.0.0	0.0.3.0.0.1.0.0.0.2.1.0.0.0	0.1.10.0.0.0.1.0.0.0.0.0.1.0.0.0	0.1.10.0.0.0.1.0.0.0.0.0.1.0.0.0	NA
bsk	Bacteria	0394	NA	NA	NA	0.1.25.0.4.1.0.2.0.0	203	NA	NA	0.1.25.0.4.1.0.2.0.0	0.1.25.0.4.1.0.2.0.0	NA	NA	0.1.25.0.4.1.0.2.0.0	0.1.25.0.4.1.0.2.0.0	44.0	NA	NA	0.1.25.0.4.1.0.2.0.0	0.1.25.0.4.1.0.2.0.0	NA	NA	NA	NA	NA	NA	NA	0.1.25.0.4.1.0.2.0.0	0.1.25.0.4.1.0.2.0.0	NA	NA	0.1.25.0.4.1.0.2.0.0	0.1.25.0.4.1.0.2.0.0	NA	NA	0.1.25.2.1.1.0.2.0.0.2	0.1.25.2.1.1.0.2.0.0.2	0.1.25.2.1.1.0.2.0.0.2	0.1.25.2.1.1.0.2.0.0.2	NA	NA	NA	NA	NA	0.0.3.0.0.1.0.0.0.2.1.0.0.0	0.0.3.0.0.1.0.0.0.2.1.0.0.0	0.1.10.0.0.0.1.0.0.0.0.0.1.0.0.0	0.1.10.0.0.0.1.0.0.0.0.0.1.0.0.0	NA
bsl	Bacteria	0395	NA	NA	NA	NA	NA	NA	NA	0.1.19.2.0.0.0.0	0.1.19.2.0.0.0.0	NA	NA	0.1.19.2.0.0.0.0	0.1.19.2.0.0.0.0	44.0	NA	NA	NA	0.1.19.2.0.0.0.0	NA	NA	NA	0.1.19.2.0.0.0.0	NA	0.1.19.2.0.0.0.0	NA	0.1.19.2.0.0.0.0	0.1.19.2.0.0.0.0	NA	NA	0.1.19.2.0.0.0.0	0.1.19.2.0.0.0.0	NA	NA	0.1.19.2.0.0.0.0	0.1.19.2.0.0.0.0	0.1.19.2.0.0.0.0	0.1.19.2.0.0.0.0	NA	NA	NA	NA	NA	0.1.19.2.0.0.0.0	0.1.19.2.0.0.0.0	0.1.19.2.0.0.0.0	0.1.19.2.0.0.0.0	NA
bsm	Bacteria	0396	NA	NA	NA	NA	NA	NA	NA	0.1.25.0.4.1.0.2.1.1	0.1.25.0.4.1.0.2.1.1	NA	NA	0.1.25.0.4.1.0.2.1.1	0.1.25.0.4.1.0.2.1.1	44.0	NA	NA	NA	0.1.25.0.4.1.0.2.1.1	NA	NA	NA	NA	NA	NA	NA	0.1.25.0.4.1.0.2.1.1	0.1.25.0.4.1.0.2.1.1	NA	NA	0.1.25.0.4.1.0.2.1.1	0.1.25.0.4.1.0.2.1.1	NA	NA	0.1.25.2.1.1.0.2.0.0.4.1.1	0.1.25.2.1.1.0.2.0.0.4.1.1	0.1.25.2.1.1.0.2.0.0.4.1.1	0.1.25.2.1.1.0.2.0.0.4.1.1	NA	NA	NA	NA	NA	0.1.25.0.4.1.0.2.1.1	0.1.25.0.4.1.0.2.1.1	0.1.25.2.1.1.0.2.0.0.4.1.1	0.1.25.2.1.1.0.2.0.0.4.1.1	NA
bsn	Bacteria	0213	NA	NA	NA	NA	NA	NA	NA	0.1.19.2.0.0.0.0	0.1.19.2.0.0.0.0	NA	NA	0.1.19.2.0.0.0.0	0.1.19.2.0.0.0.0	44.0	NA	NA	NA	0.1.19.2.0.0.0.0	NA	NA	NA	0.1.19.2.0.0.0.0	NA	0.1.19.2.0.0.0.0	NA	0.1.19.2.0.0.0.0	0.1.19.2.0.0.0.0	NA	NA	0.1.19.2.0.0.0.0	0.1.19.2.0.0.0.0	NA	NA	0.1.19.2.0.0.0.0	0.1.19.2.0.0.0.0	0.1.19.2.0.0.0.0	0.1.19.2.0.0.0.0	NA	NA	NA	NA	NA	0.1.19.2.0.0.0.0	0.1.19.2.0.0.0.0	0.1.19.2.0.0.0.0	0.1.19.2.0.0.0.0	NA
bso	Bacteria	0228	NA	NA	NA	NA	NA	NA	NA	0.1.19.2.0.0.0.0	0.1.19.2.0.0.0.0	NA	NA	0.1.19.2.0.0.0.0	0.1.19.2.0.0.0.0	44.0	NA	NA	NA	0.1.19.2.0.0.0.0	NA	NA	NA	0.1.19.2.0.0.0.0	NA	0.1.19.2.0.0.0.0	NA	0.1.19.2.0.0.0.0	0.1.19.2.0.0.0.0	NA	NA	0.1.19.2.0.0.0.0	0.1.19.2.0.0.0.0	NA	NA	0.1.19.2.0.0.0.0	0.1.19.2.0.0.0.0	0.1.19.2.0.0.0.0	0.1.19.2.0.0.0.0	NA	NA	NA	NA	NA	0.1.19.2.0.0.0.0	0.1.19.2.0.0.0.0	0.1.19.2.0.0.0.0	0.1.19.2.0.0.0.0	NA
bsp	Bacteria	0397	NA	NA	NA	NA	NA	NA	NA	0.1.4.0.0.1	0.1.4.0.0.1	NA	NA	0.1.4.0.0.1	0.1.4.0.0.1	44.0	NA	NA	NA	0.1.4.0.0.1	NA	NA	NA	0.1.4.0.0.1	NA	0.1.4.0.0.1	NA	0.1.4.0.0.1	0.1.4.0.0.1	NA	NA	0.1.4.0.0.1	0.1.4.0.0.1	NA	NA	0.1.4.0.0.1	0.1.4.0.0.1	0.1.4.0.0.1	0.1.4.0.0.1	NA	NA	NA	NA	NA	0.1.4.0.0.1	0.1.4.0.0.1	0.1.4.0.0.1	0.1.4.0.0.1	NA
bsq	Bacteria	0213	NA	NA	NA	NA	NA	NA	NA	0.1.19.2.0.0.0.0	0.1.19.2.0.0.0.0	NA	NA	0.1.19.2.0.0.0.0	0.1.19.2.0.0.0.0	44.0	NA	NA	NA	0.1.19.2.0.0.0.0	NA	NA	NA	0.1.19.2.0.0.0.0	NA	0.1.19.2.0.0.0.0	NA	0.1.19.2.0.0.0.0	0.1.19.2.0.0.0.0	NA	NA	0.1.19.2.0.0.0.0	0.1.19.2.0.0.0.0	NA	NA	0.1.19.2.0.0.0.0	0.1.19.2.0.0.0.0	0.1.19.2.0.0.0.0	0.1.19.2.0.0.0.0	NA	NA	NA	NA	NA	0.1.19.2.0.0.0.0	0.1.19.2.0.0.0.0	0.1.19.2.0.0.0.0	0.1.19.2.0.0.0.0	NA
bsr	Bacteria	0213	NA	NA	NA	NA	NA	NA	NA	0.1.19.2.0.0.0.0	0.1.19.2.0.0.0.0	NA	NA	0.1.19.2.0.0.0.0	0.1.19.2.0.0.0.0	44.0	NA	NA	NA	0.1.19.2.0.0.0.0	NA	NA	NA	0.1.19.2.0.0.0.0	NA	0.1.19.2.0.0.0.0	NA	0.1.19.2.0.0.0.0	0.1.19.2.0.0.0.0	NA	NA	0.1.19.2.0.0.0.0	0.1.19.2.0.0.0.0	NA	NA	0.1.19.2.0.0.0.0	0.1.19.2.0.0.0.0	0.1.19.2.0.0.0.0	0.1.19.2.0.0.0.0	NA	NA	NA	NA	NA	0.1.19.2.0.0.0.0	0.1.19.2.0.0.0.0	0.1.19.2.0.0.0.0	0.1.19.2.0.0.0.0	NA
bss	Bacteria	0213	NA	NA	NA	NA	NA	NA	NA	0.1.19.2.0.0.0.0	0.1.19.2.0.0.0.0	NA	NA	0.1.19.2.0.0.0.0	0.1.19.2.0.0.0.0	44.0	NA	NA	NA	0.1.19.2.0.0.0.0	NA	NA	NA	0.1.19.2.0.0.0.0	NA	0.1.19.2.0.0.0.0	NA	0.1.19.2.0.0.0.0	0.1.19.2.0.0.0.0	NA	NA	0.1.19.2.0.0.0.0	0.1.19.2.0.0.0.0	NA	NA	0.1.19.2.0.0.0.0	0.1.19.2.0.0.0.0	0.1.19.2.0.0.0.0	0.1.19.2.0.0.0.0	NA	NA	NA	NA	NA	0.1.19.2.0.0.0.0	0.1.19.2.0.0.0.0	0.1.19.2.0.0.0.0	0.1.19.2.0.0.0.0	NA
bst	Bacteria	0398	NA	NA	NA	NA	NA	NA	NA	0.1.19.2.0.0.0.0	0.1.19.2.0.0.0.0	NA	NA	0.1.19.2.0.0.0.0	0.1.19.2.0.0.0.0	44.0	NA	NA	NA	0.1.19.2.0.0.0.0	NA	NA	NA	0.1.19.2.0.0.0.0	NA	0.1.19.2.0.0.0.0	NA	0.1.19.2.0.0.0.0	0.1.19.2.0.0.0.0	NA	NA	0.1.19.2.0.0.0.0	0.1.19.2.0.0.0.0	NA	NA	0.1.19.2.0.0.0.0	0.1.19.2.0.0.0.0	0.1.19.2.0.0.0.0	0.1.19.2.0.0.0.0	NA	NA	NA	NA	NA	0.1.19.2.0.0.0.0	0.1.19.2.0.0.0.0	0.1.19.2.0.0.0.0	0.1.19.2.0.0.0.0	NA
bsu	Bacteria	0399	NA	NA	NA	NA	NA	NA	NA	0.1.4.0	0.1.4.0	NA	NA	0.1.4.0	0.1.4.0	44.0	NA	NA	NA	0.1.4.0	NA	NA	NA	0.1.4.0	NA	0.1.4.0	NA	0.1.4.0	0.1.4.0	NA	NA	0.1.4.0	0.1.4.0	NA	NA	0.1.4.0	0.1.4.0	0.1.4.0	0.1.4.0	NA	NA	NA	NA	NA	0.1.4.0	0.1.4.0	0.1.4.0	0.1.4.0	NA
bsuc	Bacteria	0208	NA	NA	NA	0.1.25.0.4.1.0.2.0	203	NA	NA	0.1.25.0.4.1.0.2.0	0.1.25.0.4.1.0.2.0	NA	NA	0.1.25.0.4.1.0.2.0	0.1.25.0.4.1.0.2.0	44.0	NA	NA	0.1.25.0.4.1.0.2.0	0.1.25.0.4.1.0.2.0	NA	NA	NA	NA	NA	NA	NA	0.1.25.0.4.1.0.2.0	0.1.25.0.4.1.0.2.0	NA	NA	0.1.25.0.4.1.0.2.0	0.1.25.0.4.1.0.2.0	NA	NA	0.1.25.2.1.1.0.2.0.0.2	0.1.25.2.1.1.0.2.0.0.2	0.1.25.2.1.1.0.2.0.0.2	0.1.25.2.1.1.0.2.0.0.2	NA	NA	NA	NA	NA	0.0.3.0.0.1.0.0.0.2.1.0.0.0	0.0.3.0.0.1.0.0.0.2.1.0.0.0	0.1.10.0.0.0.1.0.0.0.0.0.1.0.0.0	0.1.10.0.0.0.1.0.0.0.0.0.1.0.0.0	NA
bsui	Bacteria	0208	NA	NA	NA	0.1.25.0.4.1.0.2.0	203	NA	NA	0.1.25.0.4.1.0.2.0	0.1.25.0.4.1.0.2.0	NA	NA	0.1.25.0.4.1.0.2.0	0.1.25.0.4.1.0.2.0	44.0	NA	NA	0.1.25.0.4.1.0.2.0	0.1.25.0.4.1.0.2.0	NA	NA	NA	NA	NA	NA	NA	0.1.25.0.4.1.0.2.0	0.1.25.0.4.1.0.2.0	NA	NA	0.1.25.0.4.1.0.2.0	0.1.25.0.4.1.0.2.0	NA	NA	0.1.25.2.1.1.0.2.0.0.2	0.1.25.2.1.1.0.2.0.0.2	0.1.25.2.1.1.0.2.0.0.2	0.1.25.2.1.1.0.2.0.0.2	NA	NA	NA	NA	NA	0.0.3.0.0.1.0.0.0.2.1.0.0.0	0.0.3.0.0.1.0.0.0.2.1.0.0.0	0.1.10.0.0.0.1.0.0.0.0.0.1.0.0.0	0.1.10.0.0.0.1.0.0.0.0.0.1.0.0.0	NA
bsul	Bacteria	0213	NA	NA	NA	NA	NA	NA	NA	0.1.19.2.0.0.0.0	0.1.19.2.0.0.0.0	NA	NA	0.1.19.2.0.0.0.0	0.1.19.2.0.0.0.0	44.0	NA	NA	NA	0.1.19.2.0.0.0.0	NA	NA	NA	0.1.19.2.0.0.0.0	NA	0.1.19.2.0.0.0.0	NA	0.1.19.2.0.0.0.0	0.1.19.2.0.0.0.0	NA	NA	0.1.19.2.0.0.0.0	0.1.19.2.0.0.0.0	NA	NA	0.1.19.2.0.0.0.0	0.1.19.2.0.0.0.0	0.1.19.2.0.0.0.0	0.1.19.2.0.0.0.0	NA	NA	NA	NA	NA	0.1.19.2.0.0.0.0	0.1.19.2.0.0.0.0	0.1.19.2.0.0.0.0	0.1.19.2.0.0.0.0	NA
bsup	Bacteria	0208	NA	NA	NA	0.1.25.0.4.1.0.2.0	203	NA	NA	0.1.25.0.4.1.0.2.0	0.1.25.0.4.1.0.2.0	NA	NA	0.1.25.0.4.1.0.2.0	0.1.25.0.4.1.0.2.0	44.0	NA	NA	0.1.25.0.4.1.0.2.0	0.1.25.0.4.1.0.2.0	NA	NA	NA	NA	NA	NA	NA	0.1.25.0.4.1.0.2.0	0.1.25.0.4.1.0.2.0	NA	NA	0.1.25.0.4.1.0.2.0	0.1.25.0.4.1.0.2.0	NA	NA	0.1.25.2.1.1.0.2.0.0.2	0.1.25.2.1.1.0.2.0.0.2	0.1.25.2.1.1.0.2.0.0.2	0.1.25.2.1.1.0.2.0.0.2	NA	NA	NA	NA	NA	0.0.3.0.0.1.0.0.0.2.1.0.0.0	0.0.3.0.0.1.0.0.0.2.1.0.0.0	0.1.10.0.0.0.1.0.0.0.0.0.1.0.0.0	0.1.10.0.0.0.1.0.0.0.0.0.1.0.0.0	NA
bsus	Bacteria	0400	NA	NA	NA	NA	NA	NA	NA	0.1.19.2.0.0.0.0.0	0.1.19.2.0.0.0.0.0	NA	NA	0.1.19.2.0.0.0.0.0	0.1.19.2.0.0.0.0.0	44.0	NA	NA	NA	0.1.19.2.0.0.0.0.0	NA	NA	NA	0.1.19.2.0.0.0.0.0	NA	0.1.19.2.0.0.0.0.0	NA	0.1.19.2.0.0.0.0.0	0.1.19.2.0.0.0.0.0	NA	NA	0.1.19.2.0.0.0.0.0	0.1.19.2.0.0.0.0.0	NA	NA	0.1.3.0.1	0.1.3.0.1	0.1.3.0.1	0.1.3.0.1	NA	NA	NA	NA	NA	0.1.19.2.0.0.0.0.0	0.1.19.2.0.0.0.0.0	0.1.3.0.1	0.1.3.0.1	NA
bsut	Bacteria	0213	NA	NA	NA	NA	NA	NA	NA	0.1.19.2.0.0.0.0	0.1.19.2.0.0.0.0	NA	NA	0.1.19.2.0.0.0.0	0.1.19.2.0.0.0.0	44.0	NA	NA	NA	0.1.19.2.0.0.0.0	NA	NA	NA	0.1.19.2.0.0.0.0	NA	0.1.19.2.0.0.0.0	NA	0.1.19.2.0.0.0.0	0.1.19.2.0.0.0.0	NA	NA	0.1.19.2.0.0.0.0	0.1.19.2.0.0.0.0	NA	NA	0.1.19.2.0.0.0.0	0.1.19.2.0.0.0.0	0.1.19.2.0.0.0.0	0.1.19.2.0.0.0.0	NA	NA	NA	NA	NA	0.1.19.2.0.0.0.0	0.1.19.2.0.0.0.0	0.1.19.2.0.0.0.0	0.1.19.2.0.0.0.0	NA
bsuv	Bacteria	0208	NA	NA	NA	0.1.25.0.4.1.0.2.0	203	NA	NA	0.1.25.0.4.1.0.2.0	0.1.25.0.4.1.0.2.0	NA	NA	0.1.25.0.4.1.0.2.0	0.1.25.0.4.1.0.2.0	44.0	NA	NA	0.1.25.0.4.1.0.2.0	0.1.25.0.4.1.0.2.0	NA	NA	NA	NA	NA	NA	NA	0.1.25.0.4.1.0.2.0	0.1.25.0.4.1.0.2.0	NA	NA	0.1.25.0.4.1.0.2.0	0.1.25.0.4.1.0.2.0	NA	NA	0.1.25.2.1.1.0.2.0.0.2	0.1.25.2.1.1.0.2.0.0.2	0.1.25.2.1.1.0.2.0.0.2	0.1.25.2.1.1.0.2.0.0.2	NA	NA	NA	NA	NA	0.0.3.0.0.1.0.0.0.2.1.0.0.0	0.0.3.0.0.1.0.0.0.2.1.0.0.0	0.1.10.0.0.0.1.0.0.0.0.0.1.0.0.0	0.1.10.0.0.0.1.0.0.0.0.0.1.0.0.0	NA
bsv	Bacteria	0208	NA	NA	NA	0.1.25.0.4.1.0.2.0	203	NA	NA	0.1.25.0.4.1.0.2.0	0.1.25.0.4.1.0.2.0	NA	NA	0.1.25.0.4.1.0.2.0	0.1.25.0.4.1.0.2.0	44.0	NA	NA	0.1.25.0.4.1.0.2.0	0.1.25.0.4.1.0.2.0	NA	NA	NA	NA	NA	NA	NA	0.1.25.0.4.1.0.2.0	0.1.25.0.4.1.0.2.0	NA	NA	0.1.25.0.4.1.0.2.0	0.1.25.0.4.1.0.2.0	NA	NA	0.1.25.2.1.1.0.2.0.0.2	0.1.25.2.1.1.0.2.0.0.2	0.1.25.2.1.1.0.2.0.0.2	0.1.25.2.1.1.0.2.0.0.2	NA	NA	NA	NA	NA	0.0.3.0.0.1.0.0.0.2.1.0.0.0	0.0.3.0.0.1.0.0.0.2.1.0.0.0	0.1.10.0.0.0.1.0.0.0.0.0.1.0.0.0	0.1.10.0.0.0.1.0.0.0.0.0.1.0.0.0	NA
bsw	Bacteria	0208	NA	NA	NA	0.1.25.0.4.1.0.2.0	203	NA	NA	0.1.25.0.4.1.0.2.0	0.1.25.0.4.1.0.2.0	NA	NA	0.1.25.0.4.1.0.2.0	0.1.25.0.4.1.0.2.0	44.0	NA	NA	0.1.25.0.4.1.0.2.0	0.1.25.0.4.1.0.2.0	NA	NA	NA	NA	NA	NA	NA	0.1.25.0.4.1.0.2.0	0.1.25.0.4.1.0.2.0	NA	NA	0.1.25.0.4.1.0.2.0	0.1.25.0.4.1.0.2.0	NA	NA	0.1.25.2.1.1.0.2.0.0.2	0.1.25.2.1.1.0.2.0.0.2	0.1.25.2.1.1.0.2.0.0.2	0.1.25.2.1.1.0.2.0.0.2	NA	NA	NA	NA	NA	0.0.3.0.0.1.0.0.0.2.1.0.0.0	0.0.3.0.0.1.0.0.0.2.1.0.0.0	0.1.10.0.0.0.1.0.0.0.0.0.1.0.0.0	0.1.10.0.0.0.1.0.0.0.0.0.1.0.0.0	NA
bsx	Bacteria	0213	NA	NA	NA	NA	NA	NA	NA	0.1.19.2.0.0.0.0	0.1.19.2.0.0.0.0	NA	NA	0.1.19.2.0.0.0.0	0.1.19.2.0.0.0.0	44.0	NA	NA	NA	0.1.19.2.0.0.0.0	NA	NA	NA	0.1.19.2.0.0.0.0	NA	0.1.19.2.0.0.0.0	NA	0.1.19.2.0.0.0.0	0.1.19.2.0.0.0.0	NA	NA	0.1.19.2.0.0.0.0	0.1.19.2.0.0.0.0	NA	NA	0.1.19.2.0.0.0.0	0.1.19.2.0.0.0.0	0.1.19.2.0.0.0.0	0.1.19.2.0.0.0.0	NA	NA	NA	NA	NA	0.1.19.2.0.0.0.0	0.1.19.2.0.0.0.0	0.1.19.2.0.0.0.0	0.1.19.2.0.0.0.0	NA
bsy	Bacteria	0213	NA	NA	NA	NA	NA	NA	NA	0.1.19.2.0.0.0.0	0.1.19.2.0.0.0.0	NA	NA	0.1.19.2.0.0.0.0	0.1.19.2.0.0.0.0	44.0	NA	NA	NA	0.1.19.2.0.0.0.0	NA	NA	NA	0.1.19.2.0.0.0.0	NA	0.1.19.2.0.0.0.0	NA	0.1.19.2.0.0.0.0	0.1.19.2.0.0.0.0	NA	NA	0.1.19.2.0.0.0.0	0.1.19.2.0.0.0.0	NA	NA	0.1.19.2.0.0.0.0	0.1.19.2.0.0.0.0	0.1.19.2.0.0.0.0	0.1.19.2.0.0.0.0	NA	NA	NA	NA	NA	0.1.19.2.0.0.0.0	0.1.19.2.0.0.0.0	0.1.19.2.0.0.0.0	0.1.19.2.0.0.0.0	NA
bsz	Bacteria	0208	NA	NA	NA	0.1.25.0.4.1.0.2.0	203	NA	NA	0.1.25.0.4.1.0.2.0	0.1.25.0.4.1.0.2.0	NA	NA	0.1.25.0.4.1.0.2.0	0.1.25.0.4.1.0.2.0	44.0	NA	NA	0.1.25.0.4.1.0.2.0	0.1.25.0.4.1.0.2.0	NA	NA	NA	NA	NA	NA	NA	0.1.25.0.4.1.0.2.0	0.1.25.0.4.1.0.2.0	NA	NA	0.1.25.0.4.1.0.2.0	0.1.25.0.4.1.0.2.0	NA	NA	0.1.25.2.1.1.0.2.0.0.2	0.1.25.2.1.1.0.2.0.0.2	0.1.25.2.1.1.0.2.0.0.2	0.1.25.2.1.1.0.2.0.0.2	NA	NA	NA	NA	NA	0.0.3.0.0.1.0.0.0.2.1.0.0.0	0.0.3.0.0.1.0.0.0.2.1.0.0.0	0.1.10.0.0.0.1.0.0.0.0.0.1.0.0.0	0.1.10.0.0.0.1.0.0.0.0.0.1.0.0.0	NA
bta	Animals	0216	0.0.3.0	0.0.3.0	0.0.3.0	NA	NA	0.0.3.0	0.0.3.0	0.0.3.0	0.0.3.0	NA	NA	0.0.3.0	0.0.3.0	NA	NA	0.0.3.0	NA	0.0.3.0	191	NA	0.0.3.0	0.0.3.0	0.0.3.0	0.0.3.0	216	0.0.3.0	0.0.3.0	0.0.3.0	0.0.3.0	0.0.3.0	0.0.3.0	0.0.3.0	0.0.3.0	0.0.3.0	0.0.3.0	0.0.3.0	0.0.3.0	0.0.3.0	0.0.3.0	0.0.3.0	0.0.3.0	0.0.3.0	0.0.3.0	0.0.3.0	0.0.3.0	0.0.3.0	0.0.3.0
btb	Bacteria	0263	NA	NA	NA	NA	NA	NA	NA	0.1.19.2.0.0	0.1.19.2.0.0	NA	NA	0.1.19.2.0.0	0.1.19.2.0.0	NA	217	NA	NA	0.1.19.2.0.0	NA	NA	NA	0.1.19.2.0.0	NA	0.1.19.2.0.0	NA	0.1.19.2.0.0	0.1.19.2.0.0	NA	NA	0.1.19.2.0.0	0.1.19.2.0.0	NA	NA	0.1.19.2.0.0	0.1.19.2.0.0	0.1.19.2.0.0	0.1.19.2.0.0	NA	NA	NA	NA	NA	0.1.19.2.0.0	0.1.19.2.0.0	0.1.19.2.0.0	0.1.19.2.0.0	NA
btc	Bacteria	0263	NA	NA	NA	NA	NA	NA	NA	0.1.19.2.0.0	0.1.19.2.0.0	NA	NA	0.1.19.2.0.0	0.1.19.2.0.0	NA	217	NA	NA	0.1.19.2.0.0	NA	NA	NA	0.1.19.2.0.0	NA	0.1.19.2.0.0	NA	0.1.19.2.0.0	0.1.19.2.0.0	NA	NA	0.1.19.2.0.0	0.1.19.2.0.0	NA	NA	0.1.19.2.0.0	0.1.19.2.0.0	0.1.19.2.0.0	0.1.19.2.0.0	NA	NA	NA	NA	NA	0.1.19.2.0.0	0.1.19.2.0.0	0.1.19.2.0.0	0.1.19.2.0.0	NA
btd	Bacteria	0353	NA	NA	NA	NA	NA	NA	NA	0.1.20.0.0.0	0.1.20.0.0.0	189.0	NA	0.1.20.0.0.0	0.1.20.0.0.0	44.0	217	NA	0.1.20.0.0.0	0.1.20.0.0.0	NA	NA	0.1.20.0.0.0	NA	0.1.20.0.0.0	NA	NA	0.1.20.0.0.0	0.1.20.0.0.0	NA	NA	0.1.20.0.0.0	0.1.20.0.0.0	NA	NA	0.1.10.0.0.0.1.0.1.0.0	0.1.10.0.0.0.1.0.1.0.0	0.1.10.0.0.0.1.0.1.0.0	0.1.10.0.0.0.1.0.1.0.0	NA	NA	NA	0.1.10.0.0.0.1.0.1.0.0	0.1.10.0.0.0.1.0.1.0.0	0.0.3.0.0.1.0.0.0.2.1.0.0	0.0.3.0.0.1.0.0.0.2.1.0.0	0.1.10.0.0.0.1.0.0.0.0.0.1.0.0.0	0.1.10.0.0.0.1.0.0.0.0.0.1.0.0.0	NA
bte	Bacteria	0353	NA	NA	NA	NA	NA	NA	NA	0.1.20.0.0.0	0.1.20.0.0.0	189.0	NA	0.1.20.0.0.0	0.1.20.0.0.0	44.0	217	NA	0.1.20.0.0.0	0.1.20.0.0.0	NA	NA	0.1.20.0.0.0	NA	0.1.20.0.0.0	NA	NA	0.1.20.0.0.0	0.1.20.0.0.0	NA	NA	0.1.20.0.0.0	0.1.20.0.0.0	NA	NA	0.1.10.0.0.0.1.0.1.0.0	0.1.10.0.0.0.1.0.1.0.0	0.1.10.0.0.0.1.0.1.0.0	0.1.10.0.0.0.1.0.1.0.0	NA	NA	NA	0.1.10.0.0.0.1.0.1.0.0	0.1.10.0.0.0.1.0.1.0.0	0.0.3.0.0.1.0.0.0.2.1.0.0	0.0.3.0.0.1.0.0.0.2.1.0.0	0.1.10.0.0.0.1.0.0.0.0.0.1.0.0.0	0.1.10.0.0.0.1.0.0.0.0.0.1.0.0.0	NA
btf	Bacteria	0225	NA	NA	NA	NA	NA	0.0.3.0.0.1.0.0.0.2.0.1.0.0	NA	0.1.19.2.0.0	0.1.19.2.0.0	NA	NA	0.1.19.2.0.0	0.1.19.2.0.0	NA	NA	NA	NA	0.1.19.2.0.0	NA	NA	NA	0.1.19.2.0.0	NA	0.1.19.2.0.0	NA	0.1.19.2.0.0	0.1.19.2.0.0	NA	NA	0.1.19.2.0.0	0.1.19.2.0.0	NA	NA	0.1.19.2.0.0	0.1.19.2.0.0	0.1.19.2.0.0	0.1.19.2.0.0	NA	NA	NA	NA	NA	0.1.19.2.0.0	0.1.19.2.0.0	0.1.19.2.0.0	0.1.19.2.0.0	NA
btg	Bacteria	0263	NA	NA	NA	NA	NA	NA	NA	0.1.19.2.0.0	0.1.19.2.0.0	NA	NA	0.1.19.2.0.0	0.1.19.2.0.0	NA	217	NA	NA	0.1.19.2.0.0	NA	NA	NA	0.1.19.2.0.0	NA	0.1.19.2.0.0	NA	0.1.19.2.0.0	0.1.19.2.0.0	NA	NA	0.1.19.2.0.0	0.1.19.2.0.0	NA	NA	0.1.19.2.0.0	0.1.19.2.0.0	0.1.19.2.0.0	0.1.19.2.0.0	NA	NA	NA	NA	NA	0.1.19.2.0.0	0.1.19.2.0.0	0.1.19.2.0.0	0.1.19.2.0.0	NA
bth	Bacteria	0273	NA	NA	NA	NA	NA	NA	NA	0.1.25.0.0.2.0.0.0.0	0.1.25.0.0.2.0.0.0.0	NA	NA	0.1.25.0.0.2.0.0.0.0	0.1.25.0.0.2.0.0.0.0	NA	NA	NA	0.1.25.0.0.2.0.0.0.0	0.1.25.0.0.2.0.0.0.0	NA	NA	NA	NA	NA	NA	NA	0.1.25.0.0.2.0.0.0.0	0.1.25.0.0.2.0.0.0.0	NA	NA	0.1.25.0.0.2.0.0.0.0	0.1.25.0.0.2.0.0.0.0	NA	NA	0.1.10.0.0.0.0.0.0.0.2.1	0.1.10.0.0.0.0.0.0.0.2.1	0.1.10.0.0.0.0.0.0.0.2.1	0.1.10.0.0.0.0.0.0.0.2.1	NA	NA	NA	NA	NA	0.1.25.0.0.2.0.0.0.0	0.1.25.0.0.2.0.0.0.0	0.1.10.0.0.0.0.0.0.0.2.1	0.1.10.0.0.0.0.0.0.0.2.1	NA
btha	Bacteria	0352	NA	NA	NA	NA	NA	NA	NA	0.1.20.0.0.0	0.1.20.0.0.0	189.0	NA	0.1.20.0.0.0	0.1.20.0.0.0	44.0	217	NA	0.1.20.0.0.0	0.1.20.0.0.0	NA	NA	0.1.20.0.0.0	NA	0.1.20.0.0.0	NA	NA	0.1.20.0.0.0	0.1.20.0.0.0	NA	NA	0.1.20.0.0.0	0.1.20.0.0.0	NA	NA	0.0.3.0.0.0.0.2.1.0.3.0	0.0.3.0.0.0.0.2.1.0.3.0	0.0.3.0.0.0.0.2.1.0.3.0	0.0.3.0.0.0.0.2.1.0.3.0	NA	NA	NA	NA	NA	0.0.3.0.0.1.0.0.0.2.1.0.0	0.0.3.0.0.1.0.0.0.2.1.0.0	0.1.10.0.0.0.1.0.0.0.0.0.1.0.0.0	0.1.10.0.0.0.1.0.0.0.0.0.1.0.0.0	NA
bthe	Bacteria	0353	NA	NA	NA	NA	NA	NA	NA	0.1.20.0.0.0	0.1.20.0.0.0	189.0	NA	0.1.20.0.0.0	0.1.20.0.0.0	44.0	217	NA	0.1.20.0.0.0	0.1.20.0.0.0	NA	NA	0.1.20.0.0.0	NA	0.1.20.0.0.0	NA	NA	0.1.20.0.0.0	0.1.20.0.0.0	NA	NA	0.1.20.0.0.0	0.1.20.0.0.0	NA	NA	0.1.10.0.0.0.1.0.1.0.0	0.1.10.0.0.0.1.0.1.0.0	0.1.10.0.0.0.1.0.1.0.0	0.1.10.0.0.0.1.0.1.0.0	NA	NA	NA	0.1.10.0.0.0.1.0.1.0.0	0.1.10.0.0.0.1.0.1.0.0	0.0.3.0.0.1.0.0.0.2.1.0.0	0.0.3.0.0.1.0.0.0.2.1.0.0	0.1.10.0.0.0.1.0.0.0.0.0.1.0.0.0	0.1.10.0.0.0.1.0.0.0.0.0.1.0.0.0	NA
bthi	Bacteria	0401	NA	NA	NA	NA	NA	NA	NA	0.1.19.2.0.0	0.1.19.2.0.0	NA	NA	0.1.19.2.0.0	0.1.19.2.0.0	44.0	217	NA	NA	0.1.19.2.0.0	NA	NA	NA	0.1.19.2.0.0	NA	0.1.19.2.0.0	NA	0.1.19.2.0.0	0.1.19.2.0.0	NA	NA	0.1.19.2.0.0	0.1.19.2.0.0	NA	NA	0.1.19.2.0.0	0.1.19.2.0.0	0.1.19.2.0.0	0.1.19.2.0.0	NA	NA	NA	NA	NA	0.1.19.2.0.0	0.1.19.2.0.0	0.1.19.2.0.0	0.1.19.2.0.0	NA
bthl	Bacteria	0352	NA	NA	NA	NA	NA	NA	NA	0.1.20.0.0.0	0.1.20.0.0.0	189.0	NA	0.1.20.0.0.0	0.1.20.0.0.0	44.0	217	NA	0.1.20.0.0.0	0.1.20.0.0.0	NA	NA	0.1.20.0.0.0	NA	0.1.20.0.0.0	NA	NA	0.1.20.0.0.0	0.1.20.0.0.0	NA	NA	0.1.20.0.0.0	0.1.20.0.0.0	NA	NA	0.0.3.0.0.0.0.2.1.0.3.0	0.0.3.0.0.0.0.2.1.0.3.0	0.0.3.0.0.0.0.2.1.0.3.0	0.0.3.0.0.0.0.2.1.0.3.0	NA	NA	NA	NA	NA	0.0.3.0.0.1.0.0.0.2.1.0.0	0.0.3.0.0.1.0.0.0.2.1.0.0	0.1.10.0.0.0.1.0.0.0.0.0.1.0.0.0	0.1.10.0.0.0.1.0.0.0.0.0.1.0.0.0	NA
bthm	Bacteria	0353	NA	NA	NA	NA	NA	NA	NA	0.1.20.0.0.0	0.1.20.0.0.0	189.0	NA	0.1.20.0.0.0	0.1.20.0.0.0	44.0	217	NA	0.1.20.0.0.0	0.1.20.0.0.0	NA	NA	0.1.20.0.0.0	NA	0.1.20.0.0.0	NA	NA	0.1.20.0.0.0	0.1.20.0.0.0	NA	NA	0.1.20.0.0.0	0.1.20.0.0.0	NA	NA	0.1.10.0.0.0.1.0.1.0.0	0.1.10.0.0.0.1.0.1.0.0	0.1.10.0.0.0.1.0.1.0.0	0.1.10.0.0.0.1.0.1.0.0	NA	NA	NA	0.1.10.0.0.0.1.0.1.0.0	0.1.10.0.0.0.1.0.1.0.0	0.0.3.0.0.1.0.0.0.2.1.0.0	0.0.3.0.0.1.0.0.0.2.1.0.0	0.1.10.0.0.0.1.0.0.0.0.0.1.0.0.0	0.1.10.0.0.0.1.0.0.0.0.0.1.0.0.0	NA
bthr	Bacteria	0402	NA	NA	NA	NA	NA	NA	NA	0.1.19.2.0.0	0.1.19.2.0.0	NA	NA	0.1.19.2.0.0	0.1.19.2.0.0	44.0	217	NA	NA	0.1.19.2.0.0	NA	NA	NA	0.1.19.2.0.0	NA	0.1.19.2.0.0	NA	0.1.19.2.0.0	0.1.19.2.0.0	NA	NA	0.1.19.2.0.0	0.1.19.2.0.0	NA	NA	0.1.19.2.0.0	0.1.19.2.0.0	0.1.19.2.0.0	0.1.19.2.0.0	NA	NA	NA	NA	NA	0.1.19.2.0.0	0.1.19.2.0.0	0.1.19.2.0.0	0.1.19.2.0.0	NA
btht	Bacteria	0263	NA	NA	NA	NA	NA	NA	NA	0.1.19.2.0.0	0.1.19.2.0.0	NA	NA	0.1.19.2.0.0	0.1.19.2.0.0	NA	217	NA	NA	0.1.19.2.0.0	NA	NA	NA	0.1.19.2.0.0	NA	0.1.19.2.0.0	NA	0.1.19.2.0.0	0.1.19.2.0.0	NA	NA	0.1.19.2.0.0	0.1.19.2.0.0	NA	NA	0.1.19.2.0.0	0.1.19.2.0.0	0.1.19.2.0.0	0.1.19.2.0.0	NA	NA	NA	NA	NA	0.1.19.2.0.0	0.1.19.2.0.0	0.1.19.2.0.0	0.1.19.2.0.0	NA
bthu	Bacteria	0232	NA	NA	NA	NA	NA	NA	NA	0.1.19.2.0.0	0.1.19.2.0.0	NA	NA	0.1.19.2.0.0	0.1.19.2.0.0	NA	NA	NA	NA	0.1.19.2.0.0	NA	NA	NA	0.1.19.2.0.0	NA	0.1.19.2.0.0	NA	0.1.19.2.0.0	0.1.19.2.0.0	NA	NA	0.1.19.2.0.0	0.1.19.2.0.0	NA	NA	0.1.19.2.0.0	0.1.19.2.0.0	0.1.19.2.0.0	0.1.19.2.0.0	NA	NA	NA	NA	NA	0.1.19.2.0.0	0.1.19.2.0.0	0.1.19.2.0.0	0.1.19.2.0.0	NA
bti	Bacteria	0263	NA	NA	NA	NA	NA	NA	NA	0.1.19.2.0.0	0.1.19.2.0.0	NA	NA	0.1.19.2.0.0	0.1.19.2.0.0	NA	217	NA	NA	0.1.19.2.0.0	NA	NA	NA	0.1.19.2.0.0	NA	0.1.19.2.0.0	NA	0.1.19.2.0.0	0.1.19.2.0.0	NA	NA	0.1.19.2.0.0	0.1.19.2.0.0	NA	NA	0.1.19.2.0.0	0.1.19.2.0.0	0.1.19.2.0.0	0.1.19.2.0.0	NA	NA	NA	NA	NA	0.1.19.2.0.0	0.1.19.2.0.0	0.1.19.2.0.0	0.1.19.2.0.0	NA
btj	Bacteria	0403	NA	NA	NA	NA	NA	NA	NA	0.1.23.0.0.0	0.1.23.0.0.0	189.0	NA	0.1.23.0.0.0	0.1.23.0.0.0	44.0	217	NA	0.1.23.0.0.0	NA	NA	NA	0.1.23.0.0.0	NA	0.1.23.0.0.0	NA	NA	0.1.23.0.0.0	0.1.23.0.0.0	NA	NA	0.1.23.0.0.0	0.1.23.0.0.0	NA	NA	0.1.10.0.0.0.1.0.1.0.0	0.1.10.0.0.0.1.0.1.0.0	0.1.10.0.0.0.1.0.1.0.0	0.1.10.0.0.0.1.0.1.0.0	NA	NA	NA	0.1.10.0.0.0.1.0.1.0.0	0.1.10.0.0.0.1.0.1.0.0	0.0.3.0.0.1.0.0.0.2.1.0.0.0.1	0.0.3.0.0.1.0.0.0.2.1.0.0.0.1	0.0.3.0.1.0.0.0.0.0.0.1.1.0.0	0.0.3.0.1.0.0.0.0.0.0.1.1.0.0	NA
btk	Bacteria	0263	NA	NA	NA	NA	NA	NA	NA	0.1.19.2.0.0	0.1.19.2.0.0	NA	NA	0.1.19.2.0.0	0.1.19.2.0.0	NA	217	NA	NA	0.1.19.2.0.0	NA	NA	NA	0.1.19.2.0.0	NA	0.1.19.2.0.0	NA	0.1.19.2.0.0	0.1.19.2.0.0	NA	NA	0.1.19.2.0.0	0.1.19.2.0.0	NA	NA	0.1.19.2.0.0	0.1.19.2.0.0	0.1.19.2.0.0	0.1.19.2.0.0	NA	NA	NA	NA	NA	0.1.19.2.0.0	0.1.19.2.0.0	0.1.19.2.0.0	0.1.19.2.0.0	NA
btl	Bacteria	0263	NA	NA	NA	NA	NA	NA	NA	0.1.19.2.0.0	0.1.19.2.0.0	NA	NA	0.1.19.2.0.0	0.1.19.2.0.0	NA	217	NA	NA	0.1.19.2.0.0	NA	NA	NA	0.1.19.2.0.0	NA	0.1.19.2.0.0	NA	0.1.19.2.0.0	0.1.19.2.0.0	NA	NA	0.1.19.2.0.0	0.1.19.2.0.0	NA	NA	0.1.19.2.0.0	0.1.19.2.0.0	0.1.19.2.0.0	0.1.19.2.0.0	NA	NA	NA	NA	NA	0.1.19.2.0.0	0.1.19.2.0.0	0.1.19.2.0.0	0.1.19.2.0.0	NA
btm	Bacteria	0404	NA	NA	NA	NA	NA	NA	NA	0.1.19.2.0.0	0.1.19.2.0.0	NA	NA	0.1.19.2.0.0	0.1.19.2.0.0	NA	217	NA	NA	0.1.19.2.0.0	NA	NA	NA	0.1.19.2.0.0	NA	0.1.19.2.0.0	NA	0.1.19.2.0.0	0.1.19.2.0.0	NA	NA	0.1.19.2.0.0	0.1.19.2.0.0	NA	NA	0.1.19.2.0.0	0.1.19.2.0.0	0.1.19.2.0.0	0.1.19.2.0.0	NA	NA	NA	NA	NA	0.1.19.2.0.0	0.1.19.2.0.0	0.1.19.2.0.0	0.1.19.2.0.0	NA
btn	Bacteria	0263	NA	NA	NA	NA	NA	NA	NA	0.1.19.2.0.0	0.1.19.2.0.0	NA	NA	0.1.19.2.0.0	0.1.19.2.0.0	NA	217	NA	NA	0.1.19.2.0.0	NA	NA	NA	0.1.19.2.0.0	NA	0.1.19.2.0.0	NA	0.1.19.2.0.0	0.1.19.2.0.0	NA	NA	0.1.19.2.0.0	0.1.19.2.0.0	NA	NA	0.1.19.2.0.0	0.1.19.2.0.0	0.1.19.2.0.0	0.1.19.2.0.0	NA	NA	NA	NA	NA	0.1.19.2.0.0	0.1.19.2.0.0	0.1.19.2.0.0	0.1.19.2.0.0	NA
bto	Bacteria	0405	NA	NA	NA	0.1.25.0.4.0.1.0.0.0	203	0.0.3.0.0.1.0.0.0.2.0.1.0.0	NA	0.1.25.0.4.0.1.0.0.0	0.1.25.0.4.0.1.0.0.0	189.0	NA	0.1.25.0.4.0.1.0.0.0	0.1.25.0.4.0.1.0.0.0	NA	NA	NA	NA	0.1.25.0.4.0.1.0.0.0	NA	NA	NA	NA	NA	NA	NA	0.1.25.0.4.0.1.0.0.0	0.1.25.0.4.0.1.0.0.0	NA	NA	0.1.25.0.4.0.1.0.0.0	0.1.25.0.4.0.1.0.0.0	NA	NA	0.1.25.2.1.1.0.1.0	0.1.25.2.1.1.0.1.0	0.1.25.2.1.1.0.1.0	0.1.25.2.1.1.0.1.0	NA	NA	NA	0.1.25.2.1.1.0.1.0	0.1.25.2.1.1.0.1.0	0.1.25.0.4.0.1.0.0.0	0.1.25.0.4.0.1.0.0.0	0.1.25.2.1.1.0.1.0	0.1.25.2.1.1.0.1.0	NA
btp	Bacteria	0406	NA	NA	NA	NA	NA	NA	NA	NA	NA	NA	NA	0.1.20.0.0.0.0.0.0.2	0.1.20.0.0.0.0.0.0.2	NA	NA	NA	NA	NA	NA	NA	NA	NA	NA	NA	NA	0.1.20.0.0.0.0.0.0.2	0.1.20.0.0.0.0.0.0.2	NA	NA	0.1.20.0.0.0.0.0.0.2	0.1.20.0.0.0.0.0.0.2	NA	NA	NA	NA	0.1.10.0.0.0.1.0.0.0.0.0.1.0.0.2.1	0.1.10.0.0.0.1.0.0.0.0.0.1.0.0.2.1	NA	NA	NA	NA	NA	0.0.3.1.0.0.0	0.0.3.1.0.0.0	0.0.3.0.1.0.0.0.0.0.0.1.1.0.0.0	0.0.3.0.1.0.0.0.0.0.0.1.1.0.0.0	NA
btq	Bacteria	0407	NA	NA	NA	NA	NA	NA	NA	0.1.20.0.0.0	0.1.20.0.0.0	189.0	NA	0.1.20.0.0.0	0.1.20.0.0.0	44.0	NA	NA	0.1.20.0.0.0	0.1.20.0.0.0	NA	NA	0.1.20.0.0.0	NA	0.1.20.0.0.0	NA	NA	0.1.20.0.0.0	0.1.20.0.0.0	NA	NA	0.1.20.0.0.0	0.1.20.0.0.0	NA	NA	0.1.10.0.0.0.1.0.1.0.0	0.1.10.0.0.0.1.0.1.0.0	0.1.10.0.0.0.1.0.1.0.0	0.1.10.0.0.0.1.0.1.0.0	NA	NA	NA	0.1.10.0.0.0.1.0.1.0.0	0.1.10.0.0.0.1.0.1.0.0	0.0.3.0.0.1.0.0.0.2.1.0.0	0.0.3.0.0.1.0.0.0.2.1.0.0	0.1.10.0.0.0.1.0.0.0.0.0.1.0.0.0	0.1.10.0.0.0.1.0.0.0.0.0.1.0.0.0	NA
btr	Bacteria	0307	NA	NA	NA	0.1.10.0.0.0.0.0.0.0.0.1.0.0.0	203	NA	NA	0.1.10.0.0.0.0.0.0.0.0.1.0.0.0	0.1.10.0.0.0.0.0.0.0.0.1.0.0.0	NA	NA	0.1.10.0.0.0.0.0.0.0.0.1.0.0.0	0.1.10.0.0.0.0.0.0.0.0.1.0.0.0	NA	NA	NA	NA	NA	NA	NA	NA	NA	NA	NA	NA	NA	NA	NA	NA	0.1.10.0.0.0.0.0.0.0.0.1.0.0.0	0.1.10.0.0.0.0.0.0.0.0.1.0.0.0	NA	NA	0.1.25.2.1.1.0.2.0.1.0.0	0.1.25.2.1.1.0.2.0.1.0.0	0.1.25.2.1.1.0.2.0.1.0.0	0.1.25.2.1.1.0.2.0.1.0.0	NA	NA	NA	0.1.25.2.1.1.0.2.0.1.0.0	0.1.25.2.1.1.0.2.0.1.0.0	0.0.3.0.0.1.0.0.0.2.1.0.0.0.1	0.0.3.0.0.1.0.0.0.2.1.0.0.0.1	0.0.3.0.1.0.0.0.0.0.0.1.1.0.0	0.0.3.0.1.0.0.0.0.0.0.1.1.0.0	NA
btra	Bacteria	0408	NA	NA	NA	0.1.25.0.4.0.1.0.0.0	203	0.0.3.0.0.1.0.0.0.2.0.1.0.0	NA	0.1.25.0.4.0.1.0.0.0	0.1.25.0.4.0.1.0.0.0	189.0	NA	0.1.25.0.4.0.1.0.0.0	0.1.25.0.4.0.1.0.0.0	NA	NA	NA	NA	0.1.25.0.4.0.1.0.0.0	NA	NA	NA	NA	NA	NA	NA	0.1.25.0.4.0.1.0.0.0	0.1.25.0.4.0.1.0.0.0	NA	NA	0.1.25.0.4.0.1.0.0.0	0.1.25.0.4.0.1.0.0.0	NA	NA	0.1.25.2.1.1.0.1.0.0	0.1.25.2.1.1.0.1.0.0	0.1.25.2.1.1.0.1.0.0	0.1.25.2.1.1.0.1.0.0	NA	NA	NA	NA	NA	0.1.25.0.4.0.1.0.0.0	0.1.25.0.4.0.1.0.0.0	0.1.25.2.1.1.0.1.0.0	0.1.25.2.1.1.0.1.0.0	NA
btre	Bacteria	0408	NA	NA	NA	0.1.25.0.4.0.1.0.0.0	203	0.0.3.0.0.1.0.0.0.2.0.1.0.0	NA	0.1.25.0.4.0.1.0.0.0	0.1.25.0.4.0.1.0.0.0	189.0	NA	0.1.25.0.4.0.1.0.0.0	0.1.25.0.4.0.1.0.0.0	NA	NA	NA	NA	0.1.25.0.4.0.1.0.0.0	NA	NA	NA	NA	NA	NA	NA	0.1.25.0.4.0.1.0.0.0	0.1.25.0.4.0.1.0.0.0	NA	NA	0.1.25.0.4.0.1.0.0.0	0.1.25.0.4.0.1.0.0.0	NA	NA	0.1.25.2.1.1.0.1.0.0	0.1.25.2.1.1.0.1.0.0	0.1.25.2.1.1.0.1.0.0	0.1.25.2.1.1.0.1.0.0	NA	NA	NA	NA	NA	0.1.25.0.4.0.1.0.0.0	0.1.25.0.4.0.1.0.0.0	0.1.25.2.1.1.0.1.0.0	0.1.25.2.1.1.0.1.0.0	NA
btrh	Bacteria	0408	NA	NA	NA	0.1.25.0.4.0.1.0.0.0	203	0.0.3.0.0.1.0.0.0.2.0.1.0.0	NA	0.1.25.0.4.0.1.0.0.0	0.1.25.0.4.0.1.0.0.0	189.0	NA	0.1.25.0.4.0.1.0.0.0	0.1.25.0.4.0.1.0.0.0	NA	NA	NA	NA	0.1.25.0.4.0.1.0.0.0	NA	NA	NA	NA	NA	NA	NA	0.1.25.0.4.0.1.0.0.0	0.1.25.0.4.0.1.0.0.0	NA	NA	0.1.25.0.4.0.1.0.0.0	0.1.25.0.4.0.1.0.0.0	NA	NA	0.1.25.2.1.1.0.1.0.0	0.1.25.2.1.1.0.1.0.0	0.1.25.2.1.1.0.1.0.0	0.1.25.2.1.1.0.1.0.0	NA	NA	NA	NA	NA	0.1.25.0.4.0.1.0.0.0	0.1.25.0.4.0.1.0.0.0	0.1.25.2.1.1.0.1.0.0	0.1.25.2.1.1.0.1.0.0	NA
bts	Bacteria	0409	NA	NA	NA	NA	NA	NA	NA	0.1.25.0.4.1.0.5.0.1	0.1.25.0.4.1.0.5.0.1	NA	NA	0.1.25.0.4.1.0.5.0.1	0.1.25.0.4.1.0.5.0.1	44.0	NA	NA	NA	NA	NA	192	NA	NA	NA	NA	NA	0.1.25.0.4.1.0.5.0.1	0.1.25.0.4.1.0.5.0.1	NA	NA	0.1.25.0.4.1.0.5.0.1	0.1.25.0.4.1.0.5.0.1	NA	NA	0.1.25.2.1.1.0.1.0.0.0.0.1	0.1.25.2.1.1.0.1.0.0.0.0.1	0.1.25.2.1.1.0.1.0.0.0.0.1	0.1.25.2.1.1.0.1.0.0.0.0.1	NA	NA	NA	NA	NA	0.0.3.0.0.1.0.0.0.2.1.0.0.0.1	0.0.3.0.0.1.0.0.0.2.1.0.0.0.1	0.0.3.0.1.0.0.0.0.0.0.1.1.0.0	0.0.3.0.1.0.0.0.0.0.0.1.1.0.0	NA
btt	Bacteria	0402	NA	NA	NA	NA	NA	NA	NA	0.1.19.2.0.0	0.1.19.2.0.0	NA	NA	0.1.19.2.0.0	0.1.19.2.0.0	44.0	217	NA	NA	0.1.19.2.0.0	NA	NA	NA	0.1.19.2.0.0	NA	0.1.19.2.0.0	NA	0.1.19.2.0.0	0.1.19.2.0.0	NA	NA	0.1.19.2.0.0	0.1.19.2.0.0	NA	NA	0.1.19.2.0.0	0.1.19.2.0.0	0.1.19.2.0.0	0.1.19.2.0.0	NA	NA	NA	NA	NA	0.1.19.2.0.0	0.1.19.2.0.0	0.1.19.2.0.0	0.1.19.2.0.0	NA
btu	Bacteria	0310	NA	NA	NA	NA	NA	0.0.3.0.0.1.0.0.0.2.0.1.0.0	NA	0.1.20.0.0.0.0.0.0	0.1.20.0.0.0.0.0.0	NA	NA	0.1.20.0.0.0.0.0.0	0.1.20.0.0.0.0.0.0	NA	217	NA	NA	NA	NA	NA	NA	NA	NA	NA	NA	0.1.20.0.0.0.0.0.0	0.1.20.0.0.0.0.0.0	NA	NA	0.1.20.0.0.0.0.0.0	0.1.20.0.0.0.0.0.0	NA	NA	0.1.25.0.0.0.0.3.0.1.2	0.1.25.0.0.0.0.3.0.1.2	NA	NA	NA	NA	NA	NA	NA	0.0.3.0.0.1.0.0.0.2.1.0.0.0.1	0.0.3.0.0.1.0.0.0.2.1.0.0.0.1	0.1.10.0.0.0.1.0.0.0.0.0.1.0.0.0.0	0.1.10.0.0.0.1.0.0.0.0.0.1.0.0.0.0	NA
btv	Bacteria	0353	NA	NA	NA	NA	NA	NA	NA	0.1.20.0.0.0	0.1.20.0.0.0	189.0	NA	0.1.20.0.0.0	0.1.20.0.0.0	44.0	217	NA	0.1.20.0.0.0	0.1.20.0.0.0	NA	NA	0.1.20.0.0.0	NA	0.1.20.0.0.0	NA	NA	0.1.20.0.0.0	0.1.20.0.0.0	NA	NA	0.1.20.0.0.0	0.1.20.0.0.0	NA	NA	0.1.10.0.0.0.1.0.1.0.0	0.1.10.0.0.0.1.0.1.0.0	0.1.10.0.0.0.1.0.1.0.0	0.1.10.0.0.0.1.0.1.0.0	NA	NA	NA	0.1.10.0.0.0.1.0.1.0.0	0.1.10.0.0.0.1.0.1.0.0	0.0.3.0.0.1.0.0.0.2.1.0.0	0.0.3.0.0.1.0.0.0.2.1.0.0	0.1.10.0.0.0.1.0.0.0.0.0.1.0.0.0	0.1.10.0.0.0.1.0.0.0.0.0.1.0.0.0	NA
btw	Bacteria	0263	NA	NA	NA	NA	NA	NA	NA	0.1.19.2.0.0	0.1.19.2.0.0	NA	NA	0.1.19.2.0.0	0.1.19.2.0.0	NA	217	NA	NA	0.1.19.2.0.0	NA	NA	NA	0.1.19.2.0.0	NA	0.1.19.2.0.0	NA	0.1.19.2.0.0	0.1.19.2.0.0	NA	NA	0.1.19.2.0.0	0.1.19.2.0.0	NA	NA	0.1.19.2.0.0	0.1.19.2.0.0	0.1.19.2.0.0	0.1.19.2.0.0	NA	NA	NA	NA	NA	0.1.19.2.0.0	0.1.19.2.0.0	0.1.19.2.0.0	0.1.19.2.0.0	NA
btx	Bacteria	0313	NA	NA	NA	0.1.10.0.0.0.0.0.0.0.0.1.0.0.0	203	NA	NA	0.1.10.0.0.0.0.0.0.0.0.1.0.0.0	0.1.10.0.0.0.0.0.0.0.0.1.0.0.0	NA	NA	0.1.10.0.0.0.0.0.0.0.0.1.0.0.0	0.1.10.0.0.0.0.0.0.0.0.1.0.0.0	NA	NA	NA	NA	NA	NA	NA	NA	NA	NA	NA	NA	NA	NA	NA	NA	0.1.10.0.0.0.0.0.0.0.0.1.0.0.0	0.1.10.0.0.0.0.0.0.0.0.1.0.0.0	NA	NA	0.1.25.2.1.1.0.2.0.0.1.1.0.1	0.1.25.2.1.1.0.2.0.0.1.1.0.1	0.1.25.2.1.1.0.2.0.0.1.1.0.1	0.1.25.2.1.1.0.2.0.0.1.1.0.1	NA	NA	NA	NA	NA	0.0.3.0.0.1.0.0.0.2.1.0.0.0.1	0.0.3.0.0.1.0.0.0.2.1.0.0.0.1	0.0.3.0.1.0.0.0.0.0.0.1.1.0.0	0.0.3.0.1.0.0.0.0.0.0.1.1.0.0	NA
bty	Bacteria	0263	NA	NA	NA	NA	NA	NA	NA	0.1.19.2.0.0	0.1.19.2.0.0	NA	NA	0.1.19.2.0.0	0.1.19.2.0.0	NA	217	NA	NA	0.1.19.2.0.0	NA	NA	NA	0.1.19.2.0.0	NA	0.1.19.2.0.0	NA	0.1.19.2.0.0	0.1.19.2.0.0	NA	NA	0.1.19.2.0.0	0.1.19.2.0.0	NA	NA	0.1.19.2.0.0	0.1.19.2.0.0	0.1.19.2.0.0	0.1.19.2.0.0	NA	NA	NA	NA	NA	0.1.19.2.0.0	0.1.19.2.0.0	0.1.19.2.0.0	0.1.19.2.0.0	NA
btz	Bacteria	0353	NA	NA	NA	NA	NA	NA	NA	0.1.20.0.0.0	0.1.20.0.0.0	189.0	NA	0.1.20.0.0.0	0.1.20.0.0.0	44.0	217	NA	0.1.20.0.0.0	0.1.20.0.0.0	NA	NA	0.1.20.0.0.0	NA	0.1.20.0.0.0	NA	NA	0.1.20.0.0.0	0.1.20.0.0.0	NA	NA	0.1.20.0.0.0	0.1.20.0.0.0	NA	NA	0.1.10.0.0.0.1.0.1.0.0	0.1.10.0.0.0.1.0.1.0.0	0.1.10.0.0.0.1.0.1.0.0	0.1.10.0.0.0.1.0.1.0.0	NA	NA	NA	0.1.10.0.0.0.1.0.1.0.0	0.1.10.0.0.0.1.0.1.0.0	0.0.3.0.0.1.0.0.0.2.1.0.0	0.0.3.0.0.1.0.0.0.2.1.0.0	0.1.10.0.0.0.1.0.0.0.0.0.1.0.0.0	0.1.10.0.0.0.1.0.0.0.0.0.1.0.0.0	NA
bua	Bacteria	0227	NA	NA	NA	NA	NA	NA	NA	NA	NA	189.0	NA	0.1.20.0.0.0.0.0.0.0.1	0.1.20.0.0.0.0.0.0.0.1	NA	NA	NA	NA	NA	NA	NA	NA	NA	NA	NA	NA	NA	NA	NA	NA	0.1.20.0.0.0.0.0.0.0.1	0.1.20.0.0.0.0.0.0.0.1	NA	NA	NA	NA	0.1.25.2.1.1.0.2.0.0.4.1.0.0.0	0.1.25.2.1.1.0.2.0.0.4.1.0.0.0	NA	NA	NA	NA	NA	0.0.3.1.0.0.0	0.0.3.1.0.0.0	0.0.3.0.1.0.0.0.0.0.0.1.1.0.0.0	0.0.3.0.1.0.0.0.0.0.0.1.1.0.0.0	NA
bub	Bacteria	0410	NA	NA	NA	NA	NA	NA	NA	0.1.20.0.0.0	0.1.20.0.0.0	189	189	0.1.20.0.0.0	0.1.20.0.0.0	44.0	217	NA	0.1.20.0.0.0	0.1.20.0.0.0	NA	NA	0.1.20.0.0.0	NA	0.1.20.0.0.0	NA	NA	0.1.20.0.0.0	0.1.20.0.0.0	NA	NA	0.1.20.0.0.0	0.1.20.0.0.0	NA	NA	0.0.3.0.0.0.0.2.1.0.3.0	0.0.3.0.0.0.0.2.1.0.3.0	0.0.3.0.0.0.0.2.1.0.3.0	0.0.3.0.0.0.0.2.1.0.3.0	NA	NA	NA	NA	NA	0.0.3.0.0.1.0.0.0.2.1.0.0	0.0.3.0.0.1.0.0.0.2.1.0.0	0.1.10.0.0.0.1.0.0.0.0.0.1.0.0.0	0.1.10.0.0.0.1.0.0.0.0.0.1.0.0.0	NA
buc	Bacteria	0227	NA	NA	NA	NA	NA	NA	NA	NA	NA	189.0	NA	0.1.20.0.0.0.0.0.0.0.1	0.1.20.0.0.0.0.0.0.0.1	NA	NA	NA	NA	NA	NA	NA	NA	NA	NA	NA	NA	NA	NA	NA	NA	0.1.20.0.0.0.0.0.0.0.1	0.1.20.0.0.0.0.0.0.0.1	NA	NA	NA	NA	0.1.25.2.1.1.0.2.0.0.4.1.0.0.0	0.1.25.2.1.1.0.2.0.0.4.1.0.0.0	NA	NA	NA	NA	NA	0.0.3.1.0.0.0	0.0.3.1.0.0.0	0.0.3.0.1.0.0.0.0.0.0.1.1.0.0.0	0.0.3.0.1.0.0.0.0.0.0.1.1.0.0.0	NA
bue	Bacteria	0411	NA	NA	NA	NA	NA	NA	NA	0.1.20.0.0.0	0.1.20.0.0.0	189	189	0.1.20.0.0.0	0.1.20.0.0.0	44.0	NA	NA	0.1.20.0.0.0	0.1.20.0.0.0	NA	NA	0.1.20.0.0.0	NA	0.1.20.0.0.0	NA	NA	0.1.20.0.0.0	0.1.20.0.0.0	NA	NA	0.1.20.0.0.0	0.1.20.0.0.0	NA	NA	0.0.3.0.0.0.0.2.1.0.3.0	0.0.3.0.0.0.0.2.1.0.3.0	0.0.3.0.0.0.0.2.1.0.3.0	0.0.3.0.0.0.0.2.1.0.3.0	NA	NA	NA	NA	NA	0.0.3.0.0.1.0.0.0.2.1.0.0	0.0.3.0.0.1.0.0.0.2.1.0.0	0.1.10.0.0.0.1.0.0.0.0.0.1.0.0.0	0.1.10.0.0.0.1.0.0.0.0.0.1.0.0.0	NA
bug	Bacteria	0265	NA	NA	NA	NA	NA	NA	NA	0.1.20.0.0.0	0.1.20.0.0.0	189	189	0.1.20.0.0.0	0.1.20.0.0.0	44.0	NA	NA	0.1.20.0.0.0	0.1.20.0.0.0	NA	NA	0.1.20.0.0.0	NA	0.1.20.0.0.0	NA	NA	0.1.20.0.0.0	0.1.20.0.0.0	NA	NA	0.1.20.0.0.0	0.1.20.0.0.0	NA	NA	0.0.3.0.0.0.0.2.1.0.3.0	0.0.3.0.0.0.0.2.1.0.3.0	0.0.3.0.0.0.0.2.1.0.3.0	0.0.3.0.0.0.0.2.1.0.3.0	NA	NA	NA	NA	NA	0.0.3.0.0.1.0.0.0.2.1.0.0	0.0.3.0.0.1.0.0.0.2.1.0.0	0.1.10.0.0.0.1.0.0.0.0.0.1.0.0.0	0.1.10.0.0.0.1.0.0.0.0.0.1.0.0.0	NA
buh	Bacteria	0227	NA	NA	NA	NA	NA	NA	NA	NA	NA	189.0	NA	0.1.20.0.0.0.0.0.0.0.1	0.1.20.0.0.0.0.0.0.0.1	NA	NA	NA	NA	NA	NA	NA	NA	NA	NA	NA	NA	NA	NA	NA	NA	0.1.20.0.0.0.0.0.0.0.1	0.1.20.0.0.0.0.0.0.0.1	NA	NA	NA	NA	0.1.25.2.1.1.0.2.0.0.4.1.0.0.0	0.1.25.2.1.1.0.2.0.0.4.1.0.0.0	NA	NA	NA	NA	NA	0.0.3.1.0.0.0	0.0.3.1.0.0.0	0.0.3.0.1.0.0.0.0.0.0.1.1.0.0.0	0.0.3.0.1.0.0.0.0.0.0.1.1.0.0.0	NA
buj	Bacteria	0412	NA	NA	NA	0.1.23.0	203	0.0.3.0.0.1.0.0.0.2.0.1.0.0	NA	0.1.23.0	0.1.23.0	189.0	NA	0.1.23.0	0.1.23.0	NA	NA	NA	0.1.23.0	0.1.23.0	NA	NA	0.1.23.0	NA	0.1.23.0	NA	NA	0.1.23.0	0.1.23.0	NA	NA	0.1.23.0	0.1.23.0	NA	NA	0.1.25.2.1.1.0.1.0.2.0	0.1.25.2.1.1.0.1.0.2.0	0.1.25.2.1.1.0.1.0.2.0	0.1.25.2.1.1.0.1.0.2.0	NA	NA	NA	0.1.25.2.1.1.0.1.0.2.0	0.1.25.2.1.1.0.1.0.2.0	0.0.3.0.0.1.0.0.0.2.1.0.0.0	0.0.3.0.0.1.0.0.0.2.1.0.0.0	0.0.3.0.1.0.0.0.0.0.0.1.1.1	0.0.3.0.1.0.0.0.0.0.0.1.1.1	NA
buk	Bacteria	0274	NA	NA	NA	NA	NA	NA	NA	0.1.20.0.0.0	0.1.20.0.0.0	189.0	NA	0.1.20.0.0.0	0.1.20.0.0.0	44.0	NA	NA	0.1.20.0.0.0	0.1.20.0.0.0	NA	NA	0.1.20.0.0.0	NA	0.1.20.0.0.0	NA	NA	0.1.20.0.0.0	0.1.20.0.0.0	NA	NA	0.1.20.0.0.0	0.1.20.0.0.0	NA	NA	0.0.3.0.0.0.0.2.1.0.3.0	0.0.3.0.0.0.0.2.1.0.3.0	0.0.3.0.0.0.0.2.1.0.3.0	0.0.3.0.0.0.0.2.1.0.3.0	NA	NA	NA	NA	NA	0.0.3.0.0.1.0.0.0.2.1.0.0	0.0.3.0.0.1.0.0.0.2.1.0.0	0.1.10.0.0.0.1.0.0.0.0.0.1.0.0.0	0.1.10.0.0.0.1.0.0.0.0.0.1.0.0.0	NA
bul	Bacteria	0352	NA	NA	NA	NA	NA	NA	NA	0.1.20.0.0.0	0.1.20.0.0.0	189.0	NA	0.1.20.0.0.0	0.1.20.0.0.0	44.0	217	NA	0.1.20.0.0.0	0.1.20.0.0.0	NA	NA	0.1.20.0.0.0	NA	0.1.20.0.0.0	NA	NA	0.1.20.0.0.0	0.1.20.0.0.0	NA	NA	0.1.20.0.0.0	0.1.20.0.0.0	NA	NA	0.0.3.0.0.0.0.2.1.0.3.0	0.0.3.0.0.0.0.2.1.0.3.0	0.0.3.0.0.0.0.2.1.0.3.0	0.0.3.0.0.0.0.2.1.0.3.0	NA	NA	NA	NA	NA	0.0.3.0.0.1.0.0.0.2.1.0.0	0.0.3.0.0.1.0.0.0.2.1.0.0	0.1.10.0.0.0.1.0.0.0.0.0.1.0.0.0	0.1.10.0.0.0.1.0.0.0.0.0.1.0.0.0	NA
buo	Bacteria	0413	NA	NA	NA	NA	NA	NA	NA	0.1.20.0.0.0	0.1.20.0.0.0	189	189	0.1.20.0.0.0	0.1.20.0.0.0	44.0	NA	NA	0.1.20.0.0.0	0.1.20.0.0.0	NA	NA	0.1.20.0.0.0	NA	0.1.20.0.0.0	NA	NA	0.1.20.0.0.0	0.1.20.0.0.0	NA	NA	0.1.20.0.0.0	0.1.20.0.0.0	NA	NA	0.0.3.0.0.0.0.2.1.0.3.0	0.0.3.0.0.0.0.2.1.0.3.0	0.0.3.0.0.0.0.2.1.0.3.0	0.0.3.0.0.0.0.2.1.0.3.0	NA	NA	NA	NA	NA	0.0.3.0.0.1.0.0.0.2.1.0.0	0.0.3.0.0.1.0.0.0.2.1.0.0	0.1.10.0.0.0.1.0.0.0.0.0.1.0.0.0	0.1.10.0.0.0.1.0.0.0.0.0.1.0.0.0	NA
bup	Bacteria	0414	NA	NA	NA	NA	NA	NA	NA	NA	NA	189.0	NA	0.1.20.0.0.0.0.0.0.0.1	0.1.20.0.0.0.0.0.0.0.1	NA	NA	NA	NA	NA	NA	NA	NA	NA	NA	NA	NA	NA	NA	NA	NA	0.1.20.0.0.0.0.0.0.0.1	0.1.20.0.0.0.0.0.0.0.1	NA	NA	NA	NA	0.1.25.2.1.1.0.2.0.0.4.1.0.0.0	0.1.25.2.1.1.0.2.0.0.4.1.0.0.0	NA	NA	NA	NA	NA	0.0.3.1.0.0.0	0.0.3.1.0.0.0	0.0.3.0.1.0.0.0.0.0.0.1.1.0.0.0	0.0.3.0.1.0.0.0.0.0.0.1.1.0.0.0	NA
buq	Bacteria	0304	NA	NA	NA	NA	NA	NA	NA	0.1.20.0.0.0	0.1.20.0.0.0	189	189	0.1.20.0.0.0	0.1.20.0.0.0	44.0	217	NA	0.1.20.0.0.0	0.1.20.0.0.0	NA	NA	0.1.20.0.0.0	NA	0.1.20.0.0.0	NA	NA	0.1.20.0.0.0	0.1.20.0.0.0	NA	NA	0.1.20.0.0.0	0.1.20.0.0.0	NA	NA	0.0.3.0.0.0.0.2.1.0.3.0	0.0.3.0.0.0.0.2.1.0.3.0	0.0.3.0.0.0.0.2.1.0.3.0	0.0.3.0.0.0.0.2.1.0.3.0	NA	NA	NA	NA	NA	0.0.3.0.0.1.0.0.0.2.1.0.0	0.0.3.0.0.1.0.0.0.2.1.0.0	0.1.10.0.0.0.1.0.0.0.0.0.1.0.0.0	0.1.10.0.0.0.1.0.0.0.0.0.1.0.0.0	NA
bur	Bacteria	0415	NA	NA	NA	NA	NA	0.0.3.0.0.1.0.0.0.2.0.1.0.0	NA	0.1.20.0	0.1.20.0	189.0	NA	0.1.20.0	0.1.20.0	44.0	NA	NA	0.1.20.0	0.1.20.0	NA	NA	0.1.20.0	NA	0.1.20.0	NA	NA	0.1.20.0	0.1.20.0	NA	NA	0.1.20.0	0.1.20.0	NA	NA	0.1.25.2.1.1.0.2.2.1	0.1.25.2.1.1.0.2.2.1	0.1.25.2.1.1.0.2.2.1	0.1.25.2.1.1.0.2.2.1	NA	NA	NA	0.1.25.2.1.1.0.2.2.1	0.1.25.2.1.1.0.2.2.1	0.0.3.0.0.1.0.0.0.2.1.0.0	0.0.3.0.0.1.0.0.0.2.1.0.0	0.1.10.0.0.0.1.0.0.0.0.0.1.0.0.0	0.1.10.0.0.0.1.0.0.0.0.0.1.0.0.0	NA
but	Bacteria	0366	NA	NA	NA	NA	NA	NA	NA	0.1.20.0.0.0	0.1.20.0.0.0	189.0	NA	0.1.20.0.0.0	0.1.20.0.0.0	44.0	217	NA	0.1.20.0.0.0	0.1.20.0.0.0	NA	NA	0.1.20.0.0.0	NA	0.1.20.0.0.0	NA	NA	0.1.20.0.0.0	0.1.20.0.0.0	NA	NA	0.1.20.0.0.0	0.1.20.0.0.0	NA	NA	0.1.10.0.0.0.1.0.1.0.0	0.1.10.0.0.0.1.0.1.0.0	0.1.10.0.0.0.1.0.1.0.0	0.1.10.0.0.0.1.0.1.0.0	NA	NA	NA	0.1.10.0.0.0.1.0.1.0.0	0.1.10.0.0.0.1.0.1.0.0	0.0.3.0.0.1.0.0.0.2.1.0.0	0.0.3.0.0.1.0.0.0.2.1.0.0	0.1.10.0.0.0.1.0.0.0.0.0.1.0.0.0	0.1.10.0.0.0.1.0.0.0.0.0.1.0.0.0	NA
bva	Bacteria	0416	NA	NA	NA	NA	NA	NA	NA	0.1.20.0.0.0.0.0.0	0.1.20.0.0.0.0.0.0	189.0	NA	0.1.20.0.0.0.0.0.0	0.1.20.0.0.0.0.0.0	44.0	NA	NA	NA	NA	NA	NA	NA	NA	NA	NA	NA	0.1.20.0.0.0.0.0.0	0.1.20.0.0.0.0.0.0	NA	NA	0.1.20.0.0.0.0.0.0	0.1.20.0.0.0.0.0.0	NA	NA	0.1.25.2.1.1.0.2.0.0.4.0.0.0.1.1	0.1.25.2.1.1.0.2.0.0.4.0.0.0.1.1	0.1.25.2.1.1.0.2.0.0.4.0.0.0.1.1	0.1.25.2.1.1.0.2.0.0.4.0.0.0.1.1	NA	NA	NA	NA	NA	0.0.3.0.0.1.0.0.0.2.1.0.0.0.1	0.0.3.0.0.1.0.0.0.2.1.0.0.0.1	0.0.3.0.1.0.0.0.0.0.0.1.1.0.0	0.0.3.0.1.0.0.0.0.0.0.1.1.0.0	NA
bve	Bacteria	0274	NA	NA	NA	NA	NA	NA	NA	0.1.20.0.0.0	0.1.20.0.0.0	189.0	NA	0.1.20.0.0.0	0.1.20.0.0.0	44.0	NA	NA	0.1.20.0.0.0	0.1.20.0.0.0	NA	NA	0.1.20.0.0.0	NA	0.1.20.0.0.0	NA	NA	0.1.20.0.0.0	0.1.20.0.0.0	NA	NA	0.1.20.0.0.0	0.1.20.0.0.0	NA	NA	0.0.3.0.0.0.0.2.1.0.3.0	0.0.3.0.0.0.0.2.1.0.3.0	0.0.3.0.0.0.0.2.1.0.3.0	0.0.3.0.0.0.0.2.1.0.3.0	NA	NA	NA	NA	NA	0.0.3.0.0.1.0.0.0.2.1.0.0	0.0.3.0.0.1.0.0.0.2.1.0.0	0.1.10.0.0.0.1.0.0.0.0.0.1.0.0.0	0.1.10.0.0.0.1.0.0.0.0.0.1.0.0.0	NA
bvg	Plants	0108	0.0.3.0.0.0.0.3.3.0	NA	0.0.3.0.0.0.0.3.3.0	NA	NA	NA	0.0.3.0.0.0.0.3.3.0	0.0.3.0.0.0.0.3.3.0	0.0.3.0.0.0.0.3.3.0	NA	NA	0.0.3.0.0.0.0.3.3.0	0.0.3.0.0.0.0.3.3.0	44.0	NA	0.0.3.0.0.0.0.3.3.0	NA	0.0.3.0.0.0.0.3.3.0	NA	NA	0.0.3.0.0.0.0.3.3.0	NA	0.0.3.0.0.0.0.3.3.0	NA	216	0.0.3.0.0.0.0.3.3.0	0.0.3.0.0.0.0.3.3.0	NA	NA	0.0.3.0.0.0.0.3.3.0	0.0.3.0.0.0.0.3.3.0	0.0.3.0.0.0.0.1.0	NA	0.0.3.0.0.0.0.1.0	0.0.3.0.0.0.0.1.0	0.0.3.0.0.0.0.1.0	0.0.3.0.0.0.0.1.0	NA	NA	0.0.3.0.0.0.0.1.0	NA	NA	0.0.3.0.0.1.0.0.0.2.1.0.0	0.0.3.0.0.1.0.0.0.2.1.0.0	0.0.3.0.1.0.0.0.0.0.0.1.1	0.0.3.0.1.0.0.0.0.0.0.1.1	0.0.3.0.0.0.0.1.0
bvi	Bacteria	0346	NA	NA	NA	NA	NA	NA	NA	0.1.20.0.0.0	0.1.20.0.0.0	189.0	NA	0.1.20.0.0.0	0.1.20.0.0.0	44.0	NA	NA	0.1.20.0.0.0	0.1.20.0.0.0	NA	NA	0.1.20.0.0.0	NA	0.1.20.0.0.0	NA	NA	0.1.20.0.0.0	0.1.20.0.0.0	NA	NA	0.1.20.0.0.0	0.1.20.0.0.0	NA	NA	0.1.10.0.0.0.1.0.1.0.0	0.1.10.0.0.0.1.0.1.0.0	0.1.10.0.0.0.1.0.1.0.0	0.1.10.0.0.0.1.0.1.0.0	NA	NA	NA	0.1.10.0.0.0.1.0.1.0.0	0.1.10.0.0.0.1.0.1.0.0	0.0.3.0.0.1.0.0.0.2.1.0.0	0.0.3.0.0.1.0.0.0.2.1.0.0	0.1.10.0.0.0.1.0.0.0.0.0.1.0.0.0	0.1.10.0.0.0.1.0.0.0.0.0.1.0.0.0	NA
bvn	Bacteria	0240	NA	NA	NA	NA	NA	NA	NA	0.1.20.0.0.0.0.0.0.0	0.1.20.0.0.0.0.0.0.0	NA	NA	0.1.20.0.0.0.0.0.0.0	0.1.20.0.0.0.0.0.0.0	NA	NA	NA	NA	NA	NA	NA	NA	NA	NA	NA	NA	NA	NA	NA	NA	0.1.20.0.0.0.0.0.0.0	0.1.20.0.0.0.0.0.0.0	NA	NA	0.1.25.2.1.1.0.1.0.0.0.0.1.1.0	0.1.25.2.1.1.0.1.0.0.0.0.1.1.0	0.1.25.2.1.1.0.1.0.0.0.0.1.1.0	0.1.25.2.1.1.0.1.0.0.0.0.1.1.0	NA	NA	NA	NA	NA	0.0.3.0.0.1.0.0.0.2.1.0.0.0.1	0.0.3.0.0.1.0.0.0.2.1.0.0.0.1	0.0.3.0.1.0.0.0.0.0.0.1.1.0.0	0.0.3.0.1.0.0.0.0.0.0.1.1.0.0	NA
bvr	Bacteria	0417	NA	NA	NA	0.1.10.0.0.0.0.0.0.0.0.1.0.0.0	203	NA	NA	0.1.10.0.0.0.0.0.0.0.0.1.0.0.0	0.1.10.0.0.0.0.0.0.0.0.1.0.0.0	NA	NA	0.1.10.0.0.0.0.0.0.0.0.1.0.0.0	0.1.10.0.0.0.0.0.0.0.0.1.0.0.0	NA	NA	NA	NA	0.1.20.0.0.0.0.1.0	NA	NA	NA	NA	NA	NA	NA	NA	NA	NA	NA	0.1.10.0.0.0.0.0.0.0.0.1.0.0.0	0.1.10.0.0.0.0.0.0.0.0.1.0.0.0	NA	NA	0.1.10.0.0.0.1.0.0.0.0.0.1.0.2.0.1	0.1.10.0.0.0.1.0.0.0.0.0.1.0.2.0.1	0.1.10.0.0.0.1.0.0.0.0.0.1.0.2.0.1	0.1.10.0.0.0.1.0.0.0.0.0.1.0.2.0.1	NA	NA	NA	NA	NA	0.0.3.0.0.1.0.0.0.2.1.0.0.0	0.0.3.0.0.1.0.0.0.2.1.0.0.0	0.1.10.0.0.0.1.0.0.0.0.0.1.0.0.0	0.1.10.0.0.0.1.0.0.0.0.0.1.0.0.0	NA
bvs	Bacteria	0418	NA	NA	NA	NA	NA	NA	NA	NA	NA	NA	NA	0.1.25.0.0.2.0.0.0.0.0	0.1.25.0.0.2.0.0.0.0.0	NA	NA	NA	0.1.25.0.0.2.0.0.0.0.0	0.1.25.0.0.2.0.0.0.0.0	NA	NA	NA	NA	NA	NA	NA	0.1.25.0.0.2.0.0.0.0.0	0.1.25.0.0.2.0.0.0.0.0	NA	NA	0.1.25.0.0.2.0.0.0.0.0	0.1.25.0.0.2.0.0.0.0.0	NA	NA	NA	NA	0.1.10.0.0.0.1.0.0.0.0.0.1.0.4.1	0.1.10.0.0.0.1.0.0.0.0.0.1.0.4.1	NA	NA	NA	NA	NA	0.1.25.0.0.2.0.0.0.0.0	0.1.25.0.0.2.0.0.0.0.0	0.1.10.0.0.0.1.0.0.0.0.0.1.0.4.1	0.1.10.0.0.0.1.0.0.0.0.0.1.0.4.1	NA
bvt	Bacteria	0223	NA	NA	NA	NA	NA	0.0.3.0.0.1.0.0.0.2.0.1.0.0	NA	0.1.20.0.0.0.0.0.0	0.1.20.0.0.0.0.0.0	NA	NA	0.1.20.0.0.0.0.0.0	0.1.20.0.0.0.0.0.0	NA	NA	NA	NA	NA	NA	NA	NA	NA	NA	NA	NA	0.1.20.0.0.0.0.0.0	0.1.20.0.0.0.0.0.0	NA	NA	0.1.20.0.0.0.0.0.0	0.1.20.0.0.0.0.0.0	NA	NA	0.1.25.0.0.0.0.3.0.1.2	0.1.25.0.0.0.0.3.0.1.2	NA	NA	NA	NA	NA	NA	NA	0.0.3.0.0.1.0.0.0.2.1.0.0.0.1	0.0.3.0.0.1.0.0.0.2.1.0.0.0.1	0.1.10.0.0.0.1.0.0.0.0.0.1.0.0.0.0	0.1.10.0.0.0.1.0.0.0.0.0.1.0.0.0.0	NA
bvu	Bacteria	0273	NA	NA	NA	NA	NA	NA	NA	0.1.25.0.0.2.0.0.0.0	0.1.25.0.0.2.0.0.0.0	NA	NA	0.1.25.0.0.2.0.0.0.0	0.1.25.0.0.2.0.0.0.0	NA	NA	NA	0.1.25.0.0.2.0.0.0.0	0.1.25.0.0.2.0.0.0.0	NA	NA	NA	NA	NA	NA	NA	0.1.25.0.0.2.0.0.0.0	0.1.25.0.0.2.0.0.0.0	NA	NA	0.1.25.0.0.2.0.0.0.0	0.1.25.0.0.2.0.0.0.0	NA	NA	0.1.10.0.0.0.0.0.0.0.2.1	0.1.10.0.0.0.0.0.0.0.2.1	0.1.10.0.0.0.0.0.0.0.2.1	0.1.10.0.0.0.0.0.0.0.2.1	NA	NA	NA	NA	NA	0.1.25.0.0.2.0.0.0.0	0.1.25.0.0.2.0.0.0.0	0.1.10.0.0.0.0.0.0.0.2.1	0.1.10.0.0.0.0.0.0.0.2.1	NA
bwe	Bacteria	0232	NA	NA	NA	NA	NA	NA	NA	0.1.19.2.0.0	0.1.19.2.0.0	NA	NA	0.1.19.2.0.0	0.1.19.2.0.0	NA	NA	NA	NA	0.1.19.2.0.0	NA	NA	NA	0.1.19.2.0.0	NA	0.1.19.2.0.0	NA	0.1.19.2.0.0	0.1.19.2.0.0	NA	NA	0.1.19.2.0.0	0.1.19.2.0.0	NA	NA	0.1.19.2.0.0	0.1.19.2.0.0	0.1.19.2.0.0	0.1.19.2.0.0	NA	NA	NA	NA	NA	0.1.19.2.0.0	0.1.19.2.0.0	0.1.19.2.0.0	0.1.19.2.0.0	NA
bww	Bacteria	0419	NA	NA	NA	NA	NA	0.0.3.0.0.1.0.0.0.2.0.1.0.0	NA	0.1.19.2.0.0	0.1.19.2.0.0	NA	NA	0.1.19.2.0.0	0.1.19.2.0.0	NA	217	NA	NA	0.1.19.2.0.0	NA	NA	NA	0.1.19.2.0.0	NA	0.1.19.2.0.0	NA	0.1.19.2.0.0	0.1.19.2.0.0	NA	NA	0.1.19.2.0.0	0.1.19.2.0.0	NA	NA	0.1.19.2.0.0	0.1.19.2.0.0	0.1.19.2.0.0	0.1.19.2.0.0	NA	NA	NA	NA	NA	0.1.19.2.0.0	0.1.19.2.0.0	0.1.19.2.0.0	0.1.19.2.0.0	NA
bxb	Bacteria	0420	NA	NA	NA	NA	NA	NA	NA	0.1.20.0.0.0	0.1.20.0.0.0	189.0	NA	0.1.20.0.0.0	0.1.20.0.0.0	44.0	217	NA	0.1.20.0.0.0	0.1.20.0.0.0	NA	NA	0.1.20.0.0.0	NA	0.1.20.0.0.0	NA	NA	0.1.20.0.0.0	0.1.20.0.0.0	NA	NA	0.1.20.0.0.0	0.1.20.0.0.0	NA	NA	0.0.3.0.0.0.0.2.1.0.3.0	0.0.3.0.0.0.0.2.1.0.3.0	0.0.3.0.0.0.0.2.1.0.3.0	0.0.3.0.0.0.0.2.1.0.3.0	NA	NA	NA	NA	NA	0.0.3.0.0.1.0.0.0.2.1.0.0	0.0.3.0.0.1.0.0.0.2.1.0.0	0.1.10.0.0.0.1.0.0.0.0.0.1.0.0.0	0.1.10.0.0.0.1.0.0.0.0.0.1.0.0.0	NA
bxe	Bacteria	0421	NA	NA	NA	NA	NA	0.0.3.0.0.1.0.0.0.2.0.1.0.0	NA	0.1.20.0.0.0	0.1.20.0.0.0	189.0	NA	0.1.20.0.0.0	0.1.20.0.0.0	44.0	217	NA	0.1.20.0.0.0	0.1.20.0.0.0	NA	NA	0.1.20.0.0.0	NA	0.1.20.0.0.0	NA	NA	0.1.20.0.0.0	0.1.20.0.0.0	NA	NA	0.1.20.0.0.0	0.1.20.0.0.0	NA	NA	0.0.3.0.0.0.0.2.1.0.3.0	0.0.3.0.0.0.0.2.1.0.3.0	0.0.3.0.0.0.0.2.1.0.3.0	0.0.3.0.0.0.0.2.1.0.3.0	NA	NA	NA	NA	NA	0.0.3.0.0.1.0.0.0.2.1.0.0	0.0.3.0.0.1.0.0.0.2.1.0.0	0.1.10.0.0.0.1.0.0.0.0.0.1.0.0.0	0.1.10.0.0.0.1.0.0.0.0.0.1.0.0.0	NA
bxh	Bacteria	0210	NA	NA	NA	NA	NA	NA	NA	0.1.19.2.0.0.0.0	0.1.19.2.0.0.0.0	NA	NA	0.1.19.2.0.0.0.0	0.1.19.2.0.0.0.0	44.0	NA	NA	NA	0.1.19.2.0.0.0.0	NA	NA	NA	0.1.19.2.0.0.0.0	NA	0.1.19.2.0.0.0.0	NA	0.1.19.2.0.0.0.0	0.1.19.2.0.0.0.0	NA	NA	0.1.19.2.0.0.0.0	0.1.19.2.0.0.0.0	NA	NA	0.1.19.2.0.0.0.0	0.1.19.2.0.0.0.0	0.1.19.2.0.0.0.0	0.1.19.2.0.0.0.0	NA	NA	NA	NA	NA	0.1.19.2.0.0.0.0	0.1.19.2.0.0.0.0	0.1.19.2.0.0.0.0	0.1.19.2.0.0.0.0	NA
bxy	Bacteria	0422	NA	NA	NA	NA	NA	NA	NA	0.1.25.0.0.2.0.0.0.0.1	0.1.25.0.0.2.0.0.0.0.1	NA	NA	0.1.25.0.0.2.0.0.0.0.1	0.1.25.0.0.2.0.0.0.0.1	NA	NA	NA	0.1.25.0.0.2.0.0.0.0.1	0.1.25.0.0.2.0.0.0.0.1	NA	NA	NA	NA	NA	NA	NA	0.1.25.0.0.2.0.0.0.0.1	0.1.25.0.0.2.0.0.0.0.1	NA	NA	0.1.25.0.0.2.0.0.0.0.1	0.1.25.0.0.2.0.0.0.0.1	NA	NA	0.1.10.0.0.0.0.0.0.0.2.1.2	0.1.10.0.0.0.0.0.0.0.2.1.2	0.1.10.0.0.0.0.0.0.0.2.1.2	0.1.10.0.0.0.0.0.0.0.2.1.2	NA	NA	NA	NA	NA	0.1.25.0.0.2.0.0.0.0.1	0.1.25.0.0.2.0.0.0.0.1	0.1.10.0.0.0.0.0.0.0.2.1.2	0.1.10.0.0.0.0.0.0.0.2.1.2	NA
bya	Bacteria	0210	NA	NA	NA	NA	NA	NA	NA	0.1.19.2.0.0.0.0	0.1.19.2.0.0.0.0	NA	NA	0.1.19.2.0.0.0.0	0.1.19.2.0.0.0.0	44.0	NA	NA	NA	0.1.19.2.0.0.0.0	NA	NA	NA	0.1.19.2.0.0.0.0	NA	0.1.19.2.0.0.0.0	NA	0.1.19.2.0.0.0.0	0.1.19.2.0.0.0.0	NA	NA	0.1.19.2.0.0.0.0	0.1.19.2.0.0.0.0	NA	NA	0.1.19.2.0.0.0.0	0.1.19.2.0.0.0.0	0.1.19.2.0.0.0.0	0.1.19.2.0.0.0.0	NA	NA	NA	NA	NA	0.1.19.2.0.0.0.0	0.1.19.2.0.0.0.0	0.1.19.2.0.0.0.0	0.1.19.2.0.0.0.0	NA
byi	Bacteria	0411	NA	NA	NA	NA	NA	NA	NA	0.1.20.0.0.0	0.1.20.0.0.0	189	189	0.1.20.0.0.0	0.1.20.0.0.0	44.0	NA	NA	0.1.20.0.0.0	0.1.20.0.0.0	NA	NA	0.1.20.0.0.0	NA	0.1.20.0.0.0	NA	NA	0.1.20.0.0.0	0.1.20.0.0.0	NA	NA	0.1.20.0.0.0	0.1.20.0.0.0	NA	NA	0.0.3.0.0.0.0.2.1.0.3.0	0.0.3.0.0.0.0.2.1.0.3.0	0.0.3.0.0.0.0.2.1.0.3.0	0.0.3.0.0.0.0.2.1.0.3.0	NA	NA	NA	NA	NA	0.0.3.0.0.1.0.0.0.2.1.0.0	0.0.3.0.0.1.0.0.0.2.1.0.0	0.1.10.0.0.0.1.0.0.0.0.0.1.0.0.0	0.1.10.0.0.0.1.0.0.0.0.0.1.0.0.0	NA
bze	Fungi	0354	NA	NA	NA	NA	NA	0.0.3.0.0.1.0.0.0.2.0.1.0.0	NA	0.0.3.0.0.1.0.0.0.2.1	0.0.3.0.0.1.0.0.0.2.1	NA	189.1	0.0.3.0.0.1.0.0.0.2.1	0.0.3.0.0.1.0.0.0.2.1	44.0	NA	0.0.3.0.0.1.0.0.0.2.1	NA	0.0.3.0.0.1.0.0.0.2.1	NA	NA	0.0.3.0.0.1.0.0.0.2.1	NA	0.0.3.0.0.1.0.0.0.2.1	NA	216	0.0.3.0.0.1.0.0.0.2.1	0.0.3.0.0.1.0.0.0.2.1	NA	NA	0.0.3.0.0.1.0.0.0.2.1	0.0.3.0.0.1.0.0.0.2.1	NA	NA	0.0.3.0.1.0.0.0.0.0.0.1	0.0.3.0.1.0.0.0.0.0.0.1	0.0.3.0.1.0.0.0.0.0.0.1	0.0.3.0.1.0.0.0.0.0.0.1	NA	NA	NA	NA	NA	0.0.3.0.0.1.0.0.0.2.1	0.0.3.0.0.1.0.0.0.2.1	0.0.3.0.1.0.0.0.0.0.0.1	0.0.3.0.1.0.0.0.0.0.0.1	0.0.3.0.1.0.0.0.0.0.0.1
caa	Bacteria	0423	NA	NA	NA	NA	NA	0.0.3.0.0.1.0.0.0.2.0.1.0.0	NA	0.1.25.0.0.1.0.1.0	0.1.25.0.0.1.0.1.0	NA	189.1	0.1.25.0.0.1.0.1.0	0.1.25.0.0.1.0.1.0	44.0	NA	NA	NA	0.1.25.0.0.1.0.1.0	NA	NA	NA	NA	NA	NA	NA	NA	NA	NA	NA	0.1.25.0.0.1.0.1.0	0.1.25.0.0.1.0.1.0	NA	NA	0.1.10.0.0.0.0.0.0.0.2.1.0	0.1.10.0.0.0.0.0.0.0.2.1.0	0.1.10.0.0.0.0.0.0.0.2.1.0	0.1.10.0.0.0.0.0.0.0.2.1.0	NA	NA	NA	NA	NA	0.1.25.0.0.1.0.1.0	0.1.25.0.0.1.0.1.0	0.1.10.0.0.0.0.0.0.0.2.1.0	0.1.10.0.0.0.0.0.0.0.2.1.0	NA
cab	Bacteria	0424	NA	NA	NA	NA	NA	NA	NA	0.1.20.0.0.0.0.0.0.0	0.1.20.0.0.0.0.0.0.0	NA	NA	0.1.20.0.0.0.0.0.0.0	0.1.20.0.0.0.0.0.0.0	NA	NA	NA	0.1.20.0.0.0.1.0.0	0.1.20.0.0.0.0.1.0	NA	NA	NA	NA	NA	NA	NA	NA	NA	NA	NA	0.1.20.0.0.0.0.0.0.0	0.1.20.0.0.0.0.0.0.0	NA	NA	0.1.25.2.1.1.0.1.0.0.0.0.1.1.0	0.1.25.2.1.1.0.1.0.0.0.0.1.1.0	0.1.25.2.1.1.0.1.0.0.0.0.1.1.0	0.1.25.2.1.1.0.1.0.0.0.0.1.1.0	NA	NA	NA	NA	NA	0.0.3.0.0.1.0.0.0.2.1.0.0.0	0.0.3.0.0.1.0.0.0.2.1.0.0.0	0.0.3.0.1.0.0.0.0.0.0.1.1.1	0.0.3.0.1.0.0.0.0.0.0.1.1.1	NA
cabo	Bacteria	0425	NA	NA	NA	NA	NA	NA	NA	0.1.20.0.0.0.0.0.0.0	0.1.20.0.0.0.0.0.0.0	NA	NA	0.1.20.0.0.0.0.0.0.0	0.1.20.0.0.0.0.0.0.0	NA	NA	NA	0.1.20.0.0.0.1.0.0	0.1.20.0.0.0.0.1.0	NA	NA	NA	NA	NA	NA	NA	NA	NA	NA	NA	0.1.20.0.0.0.0.0.0.0	0.1.20.0.0.0.0.0.0.0	NA	NA	0.1.25.2.1.1.0.1.0.0.0.0.1.1.0	0.1.25.2.1.1.0.1.0.0.0.0.1.1.0	0.1.25.2.1.1.0.1.0.0.0.0.1.1.0	0.1.25.2.1.1.0.1.0.0.0.0.1.1.0	NA	NA	NA	NA	NA	0.0.3.0.0.1.0.0.0.2.1.0.0.0	0.0.3.0.0.1.0.0.0.2.1.0.0.0	0.0.3.0.1.0.0.0.0.0.0.1.1.1	0.0.3.0.1.0.0.0.0.0.0.1.1.1	NA
cac	Bacteria	0426	NA	NA	NA	NA	NA	0.0.3.0.0.1.0.0.0.2.0.1.0.0	NA	NA	NA	NA	NA	0.1.25.0.0.1.1.0.0	0.1.25.0.0.1.1.0.0	NA	NA	NA	NA	NA	NA	NA	NA	NA	NA	NA	NA	0.1.25.0.0.1.1.0.0	0.1.25.0.0.1.1.0.0	NA	NA	0.1.25.0.0.1.1.0.0	0.1.25.0.0.1.1.0.0	NA	NA	NA	NA	0.1.25.0.0.1.1.0.0	0.1.25.0.0.1.1.0.0	NA	NA	NA	NA	NA	0.0.3.1.0.0.0	0.0.3.1.0.0.0	0.0.3.0.1.0.0.0.0.0.0.1.1.0.0.0	0.0.3.0.1.0.0.0.0.0.0.1.1.0.0.0	NA
cace	Bacteria	0427	NA	NA	NA	NA	NA	NA	NA	NA	NA	189.0	NA	0.1.10.0.0.0.0.0.0.0.0.1.0.1.0	0.1.10.0.0.0.0.0.0.0.0.1.0.1.0	NA	NA	NA	NA	0.1.10.0.0.0.0.0.0.0.0.1.0.1.0	NA	NA	NA	NA	NA	NA	NA	0.1.10.0.0.0.0.0.0.0.0.1.0.1.0	0.1.10.0.0.0.0.0.0.0.0.1.0.1.0	NA	NA	0.1.10.0.0.0.0.0.0.0.0.1.0.1.0	0.1.10.0.0.0.0.0.0.0.0.1.0.1.0	NA	NA	NA	NA	0.1.10.0.0.0.0.0.0.0.2.1.1	0.1.10.0.0.0.0.0.0.0.2.1.1	NA	NA	NA	NA	NA	0.1.10.0.0.0.0.0.0.0.0.1.0.1.0	0.1.10.0.0.0.0.0.0.0.0.1.0.1.0	0.1.10.0.0.0.0.0.0.0.2.1.1	0.1.10.0.0.0.0.0.0.0.2.1.1	NA
cad	Bacteria	0428	0.1.5.0.0.0	NA	NA	NA	NA	0.0.3.0.0.1.0.0.0.2.0.1.0.0	NA	NA	NA	NA	NA	0.1.5.0.0.0	0.1.5.0.0.0	NA	NA	NA	NA	0.1.5.0.0.0	NA	NA	NA	NA	NA	NA	NA	0.1.5.0.0.0	0.1.5.0.0.0	NA	NA	0.1.5.0.0.0	0.1.5.0.0.0	NA	NA	NA	NA	0.1.25.2.1.1.0.2.0.0.3	0.1.25.2.1.1.0.2.0.0.3	NA	NA	NA	NA	NA	0.1.5.0.0.0	0.1.5.0.0.0	0.0.3.0.1.0.0.0.0.0.0.1.1.0.0.0	0.0.3.0.1.0.0.0.0.0.0.1.1.0.0.0	NA
cae	Bacteria	0429	NA	NA	NA	NA	NA	0.0.3.0.0.1.0.0.0.2.0.1.0.0	NA	0.1.25.0.0.1.1.0	0.1.25.0.0.1.1.0	NA	NA	0.1.25.0.0.1.1.0	0.1.25.0.0.1.1.0	NA	NA	NA	NA	NA	NA	NA	NA	NA	NA	NA	NA	0.1.25.0.0.1.1.0	0.1.25.0.0.1.1.0	NA	NA	0.1.25.0.0.1.1.0	0.1.25.0.0.1.1.0	NA	NA	0.1.25.0.0.1.1.0	0.1.25.0.0.1.1.0	0.1.25.0.0.1.1.0	0.1.25.0.0.1.1.0	NA	NA	NA	NA	NA	0.0.3.0.0.1.0.0.0.2.1.0.0.0.1	0.0.3.0.0.1.0.0.0.2.1.0.0.0.1	0.0.3.0.1.0.0.0.0.0.0.1.1.0.0	0.0.3.0.1.0.0.0.0.0.0.1.1.0.0	NA
cag	Bacteria	0430	NA	NA	NA	NA	NA	NA	NA	0.1.1.0	0.1.1.0	NA	189.1	0.1.1.0	0.1.1.0	NA	NA	NA	NA	0.1.1.0	NA	NA	0.1.1.0	NA	0.1.1.0	NA	NA	0.1.1.0	0.1.1.0	NA	NA	0.1.1.0	0.1.1.0	NA	NA	0.1.25.2.1.1.0.2.0.0.4	0.1.25.2.1.1.0.2.0.0.4	0.1.25.2.1.1.0.2.0.0.4	0.1.25.2.1.1.0.2.0.0.4	NA	NA	NA	NA	NA	0.1.1.0	0.1.1.0	0.1.25.2.1.1.0.2.0.0.4	0.1.25.2.1.1.0.2.0.0.4	NA
cah	Bacteria	0431	0.1.5.0	NA	NA	NA	NA	0.0.3.0.0.1.0.0.0.2.0.1.0.0	NA	NA	NA	NA	NA	0.1.5.0	0.1.5.0	NA	217	NA	NA	0.1.5.0	NA	NA	NA	NA	NA	NA	NA	0.1.5.0	0.1.5.0	NA	NA	0.1.5.0	0.1.5.0	NA	NA	NA	NA	0.1.10.0.0.0.0.0.0.2.0	0.1.10.0.0.0.0.0.0.2.0	NA	NA	NA	NA	NA	0.1.5.0	0.1.5.0	0.1.10.0.0.0.0.0.0.2.0	0.1.10.0.0.0.0.0.0.2.0	NA
cai	Bacteria	0432	NA	NA	NA	NA	NA	0.0.3.0.0.1.0.0.0.2.0.1.0.0	NA	0.0.3.0.0.0.0.2.1.0.0	0.0.3.0.0.0.0.2.1.0.0	NA	189.1	0.0.3.0.0.0.0.2.1.0.0	0.0.3.0.0.0.0.2.1.0.0	44.0	217	NA	NA	0.0.3.0.0.0.0.2.1.0.0	NA	NA	0.0.3.0.0.0.0.2.1.0.0	NA	0.0.3.0.0.0.0.2.1.0.0	NA	NA	0.0.3.0.0.0.0.2.1.0.0	0.0.3.0.0.0.0.2.1.0.0	NA	NA	0.0.3.0.0.0.0.2.1.0.0	0.0.3.0.0.0.0.2.1.0.0	NA	NA	0.1.25.2.1.1.0.2.0.0.4.0.1	0.1.25.2.1.1.0.2.0.0.4.0.1	0.1.25.2.1.1.0.2.0.0.4.0.1	0.1.25.2.1.1.0.2.0.0.4.0.1	NA	NA	NA	NA	NA	0.0.3.0.0.0.0.2.1.0.0	0.0.3.0.0.0.0.2.1.0.0	0.1.25.2.1.1.0.2.0.0.4.0.1	0.1.25.2.1.1.0.2.0.0.4.0.1	NA
caj	Bacteria	0433	NA	NA	NA	NA	NA	NA	NA	0.1.20.0.0.0.0.0.0	0.1.20.0.0.0.0.0.0	NA	NA	0.1.20.0.0.0.0.0.0	0.1.20.0.0.0.0.0.0	NA	NA	NA	NA	0.1.20.0.0.0.0.1.0	NA	NA	NA	NA	NA	NA	NA	0.1.20.0.0.0.0.0.0	0.1.20.0.0.0.0.0.0	NA	NA	0.1.20.0.0.0.0.0.0	0.1.20.0.0.0.0.0.0	NA	NA	0.1.10.0.0.0.1.0.0.0.0.0.1.0.0.1	0.1.10.0.0.0.1.0.0.0.0.0.1.0.0.1	0.1.10.0.0.0.1.0.0.0.0.0.1.0.0.1	0.1.10.0.0.0.1.0.0.0.0.0.1.0.0.1	NA	NA	NA	NA	NA	0.0.3.0.0.1.0.0.0.2.1.0.0.0	0.0.3.0.0.1.0.0.0.2.1.0.0.0	0.0.3.0.1.0.0.0.0.0.0.1.1.1	0.0.3.0.1.0.0.0.0.0.0.1.1.1	NA
cak	Bacteria	0434	NA	NA	NA	0.1.25.0.4.1.0.0.2	203	NA	NA	0.1.25.0.4.1.0.0.2	0.1.25.0.4.1.0.0.2	NA	NA	0.1.25.0.4.1.0.0.2	0.1.25.0.4.1.0.0.2	NA	217	NA	0.1.20.0.0.0.1.0.0	0.1.25.0.4.1.0.0.2	NA	NA	NA	NA	NA	NA	NA	NA	NA	NA	NA	0.1.25.0.4.1.0.0.2	0.1.25.0.4.1.0.0.2	NA	NA	0.1.25.2.1.1.0.2.0.0.1.4	0.1.25.2.1.1.0.2.0.0.1.4	0.1.25.2.1.1.0.2.0.0.1.4	0.1.25.2.1.1.0.2.0.0.1.4	NA	NA	NA	NA	NA	0.0.3.0.0.1.0.0.0.2.1.0.0	0.0.3.0.0.1.0.0.0.2.1.0.0	0.1.10.0.0.0.1.0.0.0.0.0.1.0.0.0	0.1.10.0.0.0.1.0.0.0.0.0.1.0.0.0	NA
cal	Fungi	0435	NA	NA	0.0.3.0.0.0.0.6.3.0	NA	NA	0.0.3.0.0.0.0.6.3.0	0.0.3.0.0.0.0.6.3.0	0.0.3.0.0.0.0.6.3.0	0.0.3.0.0.0.0.6.3.0	NA	189.1	0.0.3.0.0.0.0.6.3.0	0.0.3.0.0.0.0.6.3.0	NA	NA	0.0.3.0.0.0.0.6.3.0	NA	0.0.3.0.0.0.0.6.3.0	NA	NA	0.0.3.0.0.0.0.6.3.0	NA	0.0.3.0.0.0.0.6.3.0	NA	216	0.0.3.0.0.0.0.6.3.0	0.0.3.0.0.0.0.6.3.0	0.0.3.0.0.0.0.6.3.0	NA	0.0.3.0.0.0.0.6.3.0	0.0.3.0.0.0.0.6.3.0	0.0.3.0.0.0.0.0	NA	0.0.3.0.0.0.0.0	0.0.3.0.0.0.0.0	0.0.3.0.0.0.0.0	0.0.3.0.0.0.0.0	NA	NA	0.0.3.0.0.0.0.0	NA	NA	0.0.3.0.0.0.0.6.3.0	0.0.3.0.0.0.0.6.3.0	0.0.3.0.0.0.0.0	0.0.3.0.0.0.0.0	0.0.3.0.0.0.0.0
calh	Bacteria	0436	NA	NA	NA	NA	NA	NA	NA	0.1.25.0.4.1.0.2.0.0.1	0.1.25.0.4.1.0.2.0.0.1	NA	NA	0.1.25.0.4.1.0.2.0.0.1	0.1.25.0.4.1.0.2.0.0.1	44.0	NA	NA	NA	0.1.25.0.4.1.0.2.0.0.1	NA	NA	NA	NA	NA	NA	NA	0.1.25.0.4.1.0.2.0.0.1	0.1.25.0.4.1.0.2.0.0.1	NA	NA	0.1.25.0.4.1.0.2.0.0.1	0.1.25.0.4.1.0.2.0.0.1	NA	NA	0.1.25.2.1.1.0.2.0.0.4.0.3	0.1.25.2.1.1.0.2.0.0.4.0.3	0.1.25.2.1.1.0.2.0.0.4.0.3	0.1.25.2.1.1.0.2.0.0.4.0.3	NA	NA	NA	NA	NA	0.0.3.0.0.1.0.0.0.2.1.0.0	0.0.3.0.0.1.0.0.0.2.1.0.0	0.0.3.0.1.0.0.0.0.0.0.1.1.1	0.0.3.0.1.0.0.0.0.0.0.1.1.1	NA
calo	Bacteria	0437	NA	NA	NA	NA	NA	0.0.3.0.0.1.0.0.0.2.0.1.0.0	NA	0.1.25.0.4.1.0.2.0.0.1	0.1.25.0.4.1.0.2.0.0.1	NA	189.1	0.1.25.0.4.1.0.2.0.0.1	0.1.25.0.4.1.0.2.0.0.1	NA	NA	NA	NA	0.1.25.0.4.1.0.2.0.0.1	NA	NA	NA	NA	NA	NA	NA	0.1.25.0.4.1.0.2.0.0.1	0.1.25.0.4.1.0.2.0.0.1	NA	NA	0.1.25.0.4.1.0.2.0.0.1	0.1.25.0.4.1.0.2.0.0.1	NA	NA	0.1.25.2.1.1.0.2.0.0.4.0.3	0.1.25.2.1.1.0.2.0.0.4.0.3	0.1.25.2.1.1.0.2.0.0.4.0.3	0.1.25.2.1.1.0.2.0.0.4.0.3	NA	NA	NA	NA	NA	0.0.3.0.0.1.0.0.0.2.1.0.0	0.0.3.0.0.1.0.0.0.2.1.0.0	0.0.3.0.1.0.0.0.0.0.0.1.1.1	0.0.3.0.1.0.0.0.0.0.0.1.1.1	NA
calt	Bacteria	0438	NA	NA	NA	NA	NA	NA	NA	0.1.25.0.4.1.0.2.0.0.1	0.1.25.0.4.1.0.2.0.0.1	NA	189.1	0.1.25.0.4.1.0.2.0.0.1	0.1.25.0.4.1.0.2.0.0.1	44.0	NA	NA	NA	0.1.25.0.4.1.0.2.0.0.1	NA	NA	NA	NA	NA	NA	NA	0.1.25.0.4.1.0.2.0.0.1	0.1.25.0.4.1.0.2.0.0.1	NA	NA	0.1.25.0.4.1.0.2.0.0.1	0.1.25.0.4.1.0.2.0.0.1	NA	NA	0.1.25.2.1.1.0.2.0.0.4.0.3	0.1.25.2.1.1.0.2.0.0.4.0.3	0.1.25.2.1.1.0.2.0.0.4.0.3	0.1.25.2.1.1.0.2.0.0.4.0.3	NA	NA	NA	NA	NA	0.0.3.0.0.1.0.0.0.2.1.0.0	0.0.3.0.0.1.0.0.0.2.1.0.0	0.0.3.0.1.0.0.0.0.0.0.1.1.1	0.0.3.0.1.0.0.0.0.0.0.1.1.1	NA
cam	Plants	0439	0.0.3.0.0.0.0.3.3.0	NA	0.0.3.0.0.0.0.3.3.0	NA	NA	NA	0.0.3.0.0.0.0.3.3.0	0.0.3.0.0.0.0.3.3.0	0.0.3.0.0.0.0.3.3.0	NA	NA	0.0.3.0.0.0.0.3.3.0	0.0.3.0.0.0.0.3.3.0	44.0	NA	0.0.3.0.0.0.0.3.3.0	NA	0.0.3.0.0.0.0.3.3.0	NA	NA	0.0.3.0.0.0.0.3.3.0	NA	0.0.3.0.0.0.0.3.3.0	NA	216	0.0.3.0.0.0.0.3.3.0	0.0.3.0.0.0.0.3.3.0	NA	NA	0.0.3.0.0.0.0.3.3.0	0.0.3.0.0.0.0.3.3.0	0.0.3.0.0.0.0.1.0	NA	0.0.3.0.0.0.0.1.0	0.0.3.0.0.0.0.1.0	0.0.3.0.0.0.0.1.0	0.0.3.0.0.0.0.1.0	NA	NA	0.0.3.0.0.0.0.1.0	NA	NA	0.0.3.0.0.1.0.0.0.2.1.0.0	0.0.3.0.0.1.0.0.0.2.1.0.0	0.0.3.0.1.0.0.0.0.0.0.1.1	0.0.3.0.1.0.0.0.0.0.0.1.1	0.0.3.0.0.0.0.1.0
cama	Bacteria	0440	NA	NA	NA	0.1.25.0	203	0.0.3.0.0.1.0.0.0.2.0.1.0.0	NA	0.1.25.0	0.1.25.0	189.0	NA	0.1.25.0	0.1.25.0	44.0	217	NA	0.1.25.0	0.1.25.0	NA	NA	NA	NA	NA	NA	NA	0.1.25.0	0.1.25.0	NA	NA	0.1.25.0	0.1.25.0	NA	NA	0.1.25.0	0.1.25.0	0.1.25.0	0.1.25.0	NA	NA	NA	NA	NA	0.1.25.0	0.1.25.0	0.1.25.0	0.1.25.0	NA
camp	Bacteria	0441	NA	NA	NA	NA	NA	NA	NA	0.1.20.0.0.0.0.0.0	0.1.20.0.0.0.0.0.0	NA	NA	0.1.20.0.0.0.0.0.0	0.1.20.0.0.0.0.0.0	NA	NA	NA	NA	0.1.20.0.0.0.0.1.0	NA	NA	NA	NA	NA	NA	NA	0.1.20.0.0.0.0.0.0	0.1.20.0.0.0.0.0.0	NA	NA	0.1.20.0.0.0.0.0.0	0.1.20.0.0.0.0.0.0	NA	NA	0.1.10.0.0.0.1.0.0.0.0.0.1.0.0.1	0.1.10.0.0.0.1.0.0.0.0.0.1.0.0.1	0.1.10.0.0.0.1.0.0.0.0.0.1.0.0.1	0.1.10.0.0.0.1.0.0.0.0.0.1.0.0.1	NA	NA	NA	NA	NA	0.0.3.0.0.1.0.0.0.2.1.0.0.0	0.0.3.0.0.1.0.0.0.2.1.0.0.0	0.0.3.0.1.0.0.0.0.0.0.1.1.1	0.0.3.0.1.0.0.0.0.0.0.1.1.1	NA
camr	Bacteria	0441	NA	NA	NA	NA	NA	NA	NA	0.1.20.0.0.0.0.0.0	0.1.20.0.0.0.0.0.0	NA	NA	0.1.20.0.0.0.0.0.0	0.1.20.0.0.0.0.0.0	NA	NA	NA	NA	0.1.20.0.0.0.0.1.0	NA	NA	NA	NA	NA	NA	NA	0.1.20.0.0.0.0.0.0	0.1.20.0.0.0.0.0.0	NA	NA	0.1.20.0.0.0.0.0.0	0.1.20.0.0.0.0.0.0	NA	NA	0.1.10.0.0.0.1.0.0.0.0.0.1.0.0.1	0.1.10.0.0.0.1.0.0.0.0.0.1.0.0.1	0.1.10.0.0.0.1.0.0.0.0.0.1.0.0.1	0.1.10.0.0.0.1.0.0.0.0.0.1.0.0.1	NA	NA	NA	NA	NA	0.0.3.0.0.1.0.0.0.2.1.0.0.0	0.0.3.0.0.1.0.0.0.2.1.0.0.0	0.0.3.0.1.0.0.0.0.0.0.1.1.1	0.0.3.0.1.0.0.0.0.0.0.1.1.1	NA
camu	Bacteria	0442	NA	NA	NA	NA	NA	NA	NA	0.1.9.0.0	0.1.9.0.0	NA	NA	0.1.9.0.0	0.1.9.0.0	NA	NA	NA	NA	0.1.9.0.0	NA	NA	NA	NA	NA	NA	NA	NA	NA	NA	NA	0.1.9.0.0	0.1.9.0.0	NA	NA	0.1.25.2.1.1.0.2.0.0.0.1	0.1.25.2.1.1.0.2.0.0.0.1	0.1.25.2.1.1.0.2.0.0.0.1	0.1.25.2.1.1.0.2.0.0.0.1	NA	NA	NA	NA	NA	0.1.9.0.0	0.1.9.0.0	0.1.25.2.1.1.0.2.0.0.0.1	0.1.25.2.1.1.0.2.0.0.0.1	NA
can	Bacteria	0443	NA	NA	NA	NA	NA	0.0.3.0.0.1.0.0.0.2.0.1.0.0	NA	0.1.20.0.0.0.0.0.0	0.1.20.0.0.0.0.0.0	NA	189.1	0.1.20.0.0.0.0.0.0	0.1.20.0.0.0.0.0.0	44.0	NA	NA	NA	0.1.20.0.0.0.0.1.0	NA	NA	NA	NA	NA	NA	NA	0.1.20.0.0.0.0.0.0	0.1.20.0.0.0.0.0.0	NA	NA	0.1.20.0.0.0.0.0.0	0.1.20.0.0.0.0.0.0	NA	NA	0.1.25.2.1.1.0.2.0.0.4.0.0.0.1.1	0.1.25.2.1.1.0.2.0.0.4.0.0.0.1.1	0.1.25.2.1.1.0.2.0.0.4.0.0.0.1.1	0.1.25.2.1.1.0.2.0.0.4.0.0.0.1.1	NA	NA	NA	NA	NA	0.0.3.0.0.1.0.0.0.2.1.0.0.0	0.0.3.0.0.1.0.0.0.2.1.0.0.0	0.0.3.0.1.0.0.0.0.0.0.1.1.1	0.0.3.0.1.0.0.0.0.0.0.1.1.1	NA
cao	Bacteria	0444	NA	NA	NA	NA	NA	NA	NA	0.1.20.0.0.0.0.0.0.0	0.1.20.0.0.0.0.0.0.0	NA	NA	0.1.20.0.0.0.0.0.0.0	0.1.20.0.0.0.0.0.0.0	NA	NA	NA	NA	0.1.20.0.0.0.0.1.0	NA	NA	NA	NA	NA	NA	NA	NA	NA	NA	NA	0.1.20.0.0.0.0.0.0.0	0.1.20.0.0.0.0.0.0.0	NA	NA	0.1.25.2.1.1.0.1.0.0.0.0.1.1.0	0.1.25.2.1.1.0.1.0.0.0.0.1.1.0	0.1.25.2.1.1.0.1.0.0.0.0.1.1.0	0.1.25.2.1.1.0.1.0.0.0.0.1.1.0	NA	NA	NA	NA	NA	0.0.3.0.0.1.0.0.0.2.1.0	0.0.3.0.0.1.0.0.0.2.1.0	0.1.25.2.1.1.0.2.0.0.4.0.1.1.0	0.1.25.2.1.1.0.2.0.0.4.0.1.1.0	NA
cap	Bacteria	0445	NA	NA	NA	NA	NA	NA	NA	0.1.6.0	0.1.6.0	NA	189.1	0.1.6.0	0.1.6.0	44.0	217	NA	NA	0.1.6.0	NA	NA	0.1.6.0	NA	0.1.6.0	NA	NA	0.1.6.0	0.1.6.0	NA	NA	0.1.6.0	0.1.6.0	NA	NA	0.1.25.2.1.1.0.2.0.0.4	0.1.25.2.1.1.0.2.0.0.4	0.1.25.2.1.1.0.2.0.0.4	0.1.25.2.1.1.0.2.0.0.4	NA	NA	NA	NA	NA	0.1.6.0	0.1.6.0	0.1.25.2.1.1.0.2.0.0.4	0.1.25.2.1.1.0.2.0.0.4	NA
caq	Bacteria	0446	NA	NA	NA	NA	NA	NA	NA	0.1.20.0.0.0.0.0.0.0	0.1.20.0.0.0.0.0.0.0	NA	NA	0.1.20.0.0.0.0.0.0.0	0.1.20.0.0.0.0.0.0.0	NA	NA	NA	0.1.20.0.0.0.1.0.0	0.1.20.0.0.0.0.1.0	NA	NA	NA	NA	NA	NA	NA	NA	NA	NA	NA	0.1.20.0.0.0.0.0.0.0	0.1.20.0.0.0.0.0.0.0	NA	NA	0.1.25.2.1.1.0.1.0.0.0.0.1.1.0	0.1.25.2.1.1.0.1.0.0.0.0.1.1.0	0.1.25.2.1.1.0.1.0.0.0.0.1.1.0	0.1.25.2.1.1.0.1.0.0.0.0.1.1.0	NA	NA	NA	NA	NA	0.0.3.0.0.1.0.0.0.2.1.0.0.0	0.0.3.0.0.1.0.0.0.2.1.0.0.0	0.0.3.0.1.0.0.0.0.0.0.1.1.1	0.0.3.0.1.0.0.0.0.0.0.1.1.1	NA
car	Bacteria	0447	NA	NA	NA	NA	NA	0.0.3.0.0.1.0.0.0.2.0.1.0.0	NA	0.1.20.0.0.0.1	0.1.20.0.0.0.1	NA	189.1	0.1.20.0.0.0.1	0.1.20.0.0.0.1	NA	NA	NA	0.1.20.0.0.0.1	0.1.20.0.0.0.0.1.0	NA	NA	NA	NA	NA	NA	NA	0.1.20.0.0.0.1	0.1.20.0.0.0.1	NA	NA	0.1.20.0.0.0.1	0.1.20.0.0.0.1	NA	NA	0.1.25.2.1.1.0.2.0.0.4.0.0.0.1	0.1.25.2.1.1.0.2.0.0.4.0.0.0.1	0.1.25.2.1.1.0.2.0.0.4.0.0.0.1	0.1.25.2.1.1.0.2.0.0.4.0.0.0.1	NA	NA	NA	NA	NA	0.0.3.0.0.1.0.0.0.2.1.0.0.0	0.0.3.0.0.1.0.0.0.2.1.0.0.0	0.1.10.0.0.0.1.0.0.0.0.0.1.0.0.0	0.1.10.0.0.0.1.0.0.0.0.0.1.0.0.0	NA
care	Bacteria	0448	NA	NA	NA	NA	NA	NA	NA	0.1.20.0.0.0.0.1	0.1.20.0.0.0.0.1	189.0	NA	0.1.20.0.0.0.0.1	0.1.20.0.0.0.0.1	44.0	NA	NA	0.1.20.0.0.0.1.0.0	0.1.20.0.0.0.0.1	NA	NA	0.1.20.0.0.0.0.1	NA	0.1.20.0.0.0.0.1	NA	NA	NA	NA	NA	NA	0.1.20.0.0.0.0.1	0.1.20.0.0.0.0.1	NA	NA	0.1.25.2.1.1.0.1.0.0.0.0.1.1.0	0.1.25.2.1.1.0.1.0.0.0.0.1.1.0	0.1.25.2.1.1.0.1.0.0.0.0.1.1.0	0.1.25.2.1.1.0.1.0.0.0.0.1.1.0	NA	NA	NA	NA	NA	0.0.3.0.0.1.0.0.0.2.1.0.0	0.0.3.0.0.1.0.0.0.2.1.0.0	0.1.10.0.0.0.1.0.0.0.0.0.1.0.0.0	0.1.10.0.0.0.1.0.0.0.0.0.1.0.0.0	NA
cat	Bacteria	0449	NA	NA	NA	NA	NA	NA	NA	0.0.3.0.0.1.0.0.0.3.0	0.0.3.0.0.1.0.0.0.3.0	NA	NA	0.0.3.0.0.1.0.0.0.3.0	0.0.3.0.0.1.0.0.0.3.0	NA	NA	NA	NA	0.0.3.0.0.1.0.0.0.3.0	NA	NA	NA	NA	NA	NA	NA	0.0.3.0.0.1.0.0.0.3.0	0.0.3.0.0.1.0.0.0.3.0	NA	NA	0.0.3.0.0.1.0.0.0.3.0	0.0.3.0.0.1.0.0.0.3.0	NA	NA	0.1.25.2.1.1.0.2.0.0.4.0.1.1	0.1.25.2.1.1.0.2.0.0.4.0.1.1	0.1.25.2.1.1.0.2.0.0.4.0.1.1	0.1.25.2.1.1.0.2.0.0.4.0.1.1	NA	NA	NA	NA	NA	0.0.3.0.0.1.0.0.0.3.0	0.0.3.0.0.1.0.0.0.3.0	0.1.25.2.1.1.0.2.0.0.4.0.1.1	0.1.25.2.1.1.0.2.0.0.4.0.1.1	NA
cau	Bacteria	0450	NA	NA	NA	NA	NA	NA	NA	0.1.1.0	0.1.1.0	NA	189.1	0.1.1.0	0.1.1.0	NA	NA	NA	NA	0.1.1.0	NA	NA	0.1.1.0	NA	0.1.1.0	NA	NA	0.1.1.0	0.1.1.0	NA	NA	0.1.1.0	0.1.1.0	NA	NA	0.1.25.2.1.1.0.2.0.0.4	0.1.25.2.1.1.0.2.0.0.4	0.1.25.2.1.1.0.2.0.0.4	0.1.25.2.1.1.0.2.0.0.4	NA	NA	NA	NA	NA	0.1.1.0	0.1.1.0	0.1.25.2.1.1.0.2.0.0.4	0.1.25.2.1.1.0.2.0.0.4	NA
cav	Bacteria	0451	NA	NA	NA	NA	NA	NA	NA	0.1.20.0.0.0.0.0.0.0	0.1.20.0.0.0.0.0.0.0	NA	NA	0.1.20.0.0.0.0.0.0.0	0.1.20.0.0.0.0.0.0.0	NA	NA	NA	0.1.20.0.0.0.1.0.0	0.1.20.0.0.0.0.1.0	NA	NA	NA	NA	NA	NA	NA	NA	NA	NA	NA	0.1.20.0.0.0.0.0.0.0	0.1.20.0.0.0.0.0.0.0	NA	NA	0.1.25.2.1.1.0.1.0.0.0.0.1.1.0	0.1.25.2.1.1.0.1.0.0.0.0.1.1.0	0.1.25.2.1.1.0.1.0.0.0.0.1.1.0	0.1.25.2.1.1.0.1.0.0.0.0.1.1.0	NA	NA	NA	NA	NA	0.0.3.0.0.1.0.0.0.2.1.0.0.0	0.0.3.0.0.1.0.0.0.2.1.0.0.0	0.0.3.0.1.0.0.0.0.0.0.1.1.1	0.0.3.0.1.0.0.0.0.0.0.1.1.1	NA
caw	Bacteria	0452	NA	NA	NA	NA	NA	NA	NA	0.1.25.0.0.1.1.0.1	0.1.25.0.0.1.1.0.1	NA	NA	0.1.25.0.0.1.1.0.1	0.1.25.0.0.1.1.0.1	NA	217	NA	NA	NA	NA	NA	NA	NA	NA	NA	NA	0.1.25.0.0.1.1.0.1	0.1.25.0.0.1.1.0.1	NA	NA	0.1.25.0.0.1.1.0.1	0.1.25.0.0.1.1.0.1	NA	NA	0.1.25.0.0.1.1.0.1	0.1.25.0.0.1.1.0.1	0.1.25.0.0.1.1.0.1	0.1.25.0.0.1.1.0.1	NA	NA	NA	NA	NA	0.0.3.0.0.1.0.0.0.2.1.0.0.0.1	0.0.3.0.0.1.0.0.0.2.1.0.0.0.1	0.0.3.0.1.0.0.0.0.0.0.1.1.0.0	0.0.3.0.1.0.0.0.0.0.0.1.1.0.0	NA
cax	Bacteria	0453	NA	NA	NA	NA	NA	NA	NA	0.1.20.0.0.0.1.0	0.1.20.0.0.0.1.0	NA	189.1	0.1.20.0.0.0.1.0	0.1.20.0.0.0.1.0	44.0	NA	NA	0.1.20.0.0.0.1.0	NA	NA	NA	NA	NA	NA	NA	NA	0.1.20.0.0.0.1.0	0.1.20.0.0.0.1.0	NA	NA	NA	NA	NA	NA	0.0.3.0.0.0.0.2.1.0.3.0.1.0	0.0.3.0.0.0.0.2.1.0.3.0.1.0	0.0.3.0.0.0.0.2.1.0.3.0.1.0	0.0.3.0.0.0.0.2.1.0.3.0.1.0	NA	NA	NA	NA	NA	0.1.10.0.0.0.0.0.0.0.0.1.0.1.1.0	0.1.10.0.0.0.0.0.0.0.0.1.0.1.1.0	0.1.25.2.1.1.0.1.0.0.0.0.3.0	0.1.25.2.1.1.0.1.0.0.0.0.3.0	NA
cay	Bacteria	0429	NA	NA	NA	NA	NA	0.0.3.0.0.1.0.0.0.2.0.1.0.0	NA	0.1.25.0.0.1.1.0	0.1.25.0.0.1.1.0	NA	NA	0.1.25.0.0.1.1.0	0.1.25.0.0.1.1.0	NA	NA	NA	NA	NA	NA	NA	NA	NA	NA	NA	NA	0.1.25.0.0.1.1.0	0.1.25.0.0.1.1.0	NA	NA	0.1.25.0.0.1.1.0	0.1.25.0.0.1.1.0	NA	NA	0.1.25.0.0.1.1.0	0.1.25.0.0.1.1.0	0.1.25.0.0.1.1.0	0.1.25.0.0.1.1.0	NA	NA	NA	NA	NA	0.0.3.0.0.1.0.0.0.2.1.0.0.0.1	0.0.3.0.0.1.0.0.0.2.1.0.0.0.1	0.0.3.0.1.0.0.0.0.0.0.1.1.0.0	0.0.3.0.1.0.0.0.0.0.0.1.1.0.0	NA
caz	Bacteria	0454	NA	NA	NA	NA	NA	NA	NA	0.1.1.0.0.0	0.1.1.0.0.0	NA	189.1	0.1.1.0.0.0	0.1.1.0.0.0	NA	NA	NA	NA	NA	NA	NA	NA	NA	NA	NA	NA	0.1.1.0.0.0	0.1.1.0.0.0	NA	NA	0.1.1.0.0.0	0.1.1.0.0.0	NA	NA	0.1.25.2.1.1.0.2.0.0.4.0.0	0.1.25.2.1.1.0.2.0.0.4.0.0	0.1.25.2.1.1.0.2.0.0.4.0.0	0.1.25.2.1.1.0.2.0.0.4.0.0	NA	NA	NA	NA	NA	0.0.3.0.0.1.0.0.0.2.1.0.0.0.1	0.0.3.0.0.1.0.0.0.2.1.0.0.0.1	0.1.25.2.1.1.0.2.0.0.4.0.0	0.1.25.2.1.1.0.2.0.0.4.0.0	NA
cba	Bacteria	0455	0.1.5.0	NA	NA	NA	NA	0.0.3.0.0.1.0.0.0.2.0.1.0.0	NA	NA	NA	NA	NA	0.1.5.0	0.1.5.0	NA	217	NA	NA	0.1.5.0	NA	NA	NA	NA	NA	NA	NA	0.1.5.0	0.1.5.0	NA	NA	0.1.5.0	0.1.5.0	NA	NA	NA	NA	0.1.10.0.0.0.0.0.0.0.2.1.1	0.1.10.0.0.0.0.0.0.0.2.1.1	NA	NA	NA	NA	NA	0.1.5.0	0.1.5.0	0.1.10.0.0.0.0.0.0.0.2.1.1	0.1.10.0.0.0.0.0.0.0.2.1.1	NA
cbaa	Bacteria	0456	NA	NA	NA	NA	NA	NA	NA	0.1.20.0.0.0	0.1.20.0.0.0	189.0	NA	0.1.20.0.0.0	0.1.20.0.0.0	44.0	NA	NA	0.1.20.0.0.0	0.1.20.0.0.0	NA	NA	0.1.20.0.0.0	NA	0.1.20.0.0.0	NA	NA	0.1.20.0.0.0	0.1.20.0.0.0	NA	NA	0.1.20.0.0.0	0.1.20.0.0.0	NA	NA	0.1.25.2.1.1.0.2.0.0.4.0.0.0.1.1	0.1.25.2.1.1.0.2.0.0.4.0.0.0.1.1	0.1.25.2.1.1.0.2.0.0.4.0.0.0.1.1	0.1.25.2.1.1.0.2.0.0.4.0.0.0.1.1	NA	NA	NA	NA	NA	0.0.3.0.0.1.0.0.0.2.1.0.0.0	0.0.3.0.0.1.0.0.0.2.1.0.0.0	0.1.10.0.0.0.1.0.0.0.0.0.1.0.0.0	0.1.10.0.0.0.1.0.0.0.0.0.1.0.0.0	NA
cbab	Bacteria	0457	NA	NA	NA	NA	NA	NA	NA	0.1.20.0.0.0	0.1.20.0.0.0	189.0	NA	0.1.20.0.0.0	0.1.20.0.0.0	NA	NA	NA	0.1.20.0.0.0	0.1.20.0.0.0	NA	NA	0.1.20.0.0.0	NA	0.1.20.0.0.0	NA	NA	0.1.20.0.0.0	0.1.20.0.0.0	NA	NA	0.1.20.0.0.0	0.1.20.0.0.0	NA	NA	0.1.25.2.1.1.0.2.0.0.4.0.0.0.1.1	0.1.25.2.1.1.0.2.0.0.4.0.0.0.1.1	0.1.25.2.1.1.0.2.0.0.4.0.0.0.1.1	0.1.25.2.1.1.0.2.0.0.4.0.0.0.1.1	NA	NA	NA	NA	NA	0.0.3.0.0.1.0.0.0.2.1.0.0.0	0.0.3.0.0.1.0.0.0.2.1.0.0.0	0.1.10.0.0.0.1.0.0.0.0.0.1.0.0.0	0.1.10.0.0.0.1.0.0.0.0.0.1.0.0.0	NA
cbac	Bacteria	0458	NA	NA	NA	NA	NA	NA	NA	0.1.20.0.0.0.0.0.0.1	0.1.20.0.0.0.0.0.0.1	NA	NA	0.1.20.0.0.0.0.0.0.1	0.1.20.0.0.0.0.0.0.1	NA	217	NA	NA	NA	NA	NA	NA	NA	NA	NA	NA	0.1.20.0.0.0.0.0.0.1	0.1.20.0.0.0.0.0.0.1	NA	NA	NA	NA	NA	NA	0.1.25.2.1.1.0.2.0.0.2.1.0.0	0.1.25.2.1.1.0.2.0.0.2.1.0.0	0.1.25.2.1.1.0.2.0.0.2.1.0.0	0.1.25.2.1.1.0.2.0.0.2.1.0.0	NA	NA	NA	NA	NA	0.1.10.0.0.0.0.0.0.0.0.1.0.1.1.0	0.1.10.0.0.0.0.0.0.0.0.1.0.1.1.0	0.1.25.2.1.1.0.1.0.0.0.0.3.0	0.1.25.2.1.1.0.1.0.0.0.0.3.0	NA
cbal	Bacteria	0459	NA	NA	NA	NA	NA	NA	NA	0.0.3.0.0.1.0.0.0.3	0.0.3.0.0.1.0.0.0.3	NA	NA	0.0.3.0.0.1.0.0.0.3	0.0.3.0.0.1.0.0.0.3	NA	NA	NA	NA	0.0.3.0.0.1.0.0.0.3	NA	NA	NA	NA	NA	NA	NA	0.0.3.0.0.1.0.0.0.3	0.0.3.0.0.1.0.0.0.3	NA	NA	0.0.3.0.0.1.0.0.0.3	0.0.3.0.0.1.0.0.0.3	NA	NA	0.1.25.2.1.1.0.2.0.0.4.0.1.1	0.1.25.2.1.1.0.2.0.0.4.0.1.1	0.1.25.2.1.1.0.2.0.0.4.0.1.1	0.1.25.2.1.1.0.2.0.0.4.0.1.1	NA	NA	NA	NA	NA	0.0.3.0.0.1.0.0.0.3	0.0.3.0.0.1.0.0.0.3	0.1.25.2.1.1.0.2.0.0.4.0.1.1	0.1.25.2.1.1.0.2.0.0.4.0.1.1	NA
cbat	Bacteria	0459	NA	NA	NA	NA	NA	NA	NA	0.0.3.0.0.1.0.0.0.3	0.0.3.0.0.1.0.0.0.3	NA	NA	0.0.3.0.0.1.0.0.0.3	0.0.3.0.0.1.0.0.0.3	NA	NA	NA	NA	0.0.3.0.0.1.0.0.0.3	NA	NA	NA	NA	NA	NA	NA	0.0.3.0.0.1.0.0.0.3	0.0.3.0.0.1.0.0.0.3	NA	NA	0.0.3.0.0.1.0.0.0.3	0.0.3.0.0.1.0.0.0.3	NA	NA	0.1.25.2.1.1.0.2.0.0.4.0.1.1	0.1.25.2.1.1.0.2.0.0.4.0.1.1	0.1.25.2.1.1.0.2.0.0.4.0.1.1	0.1.25.2.1.1.0.2.0.0.4.0.1.1	NA	NA	NA	NA	NA	0.0.3.0.0.1.0.0.0.3	0.0.3.0.0.1.0.0.0.3	0.1.25.2.1.1.0.2.0.0.4.0.1.1	0.1.25.2.1.1.0.2.0.0.4.0.1.1	NA
cbb	Bacteria	0455	0.1.5.0	NA	NA	NA	NA	0.0.3.0.0.1.0.0.0.2.0.1.0.0	NA	NA	NA	NA	NA	0.1.5.0	0.1.5.0	NA	217	NA	NA	0.1.5.0	NA	NA	NA	NA	NA	NA	NA	0.1.5.0	0.1.5.0	NA	NA	0.1.5.0	0.1.5.0	NA	NA	NA	NA	0.1.10.0.0.0.0.0.0.0.2.1.1	0.1.10.0.0.0.0.0.0.0.2.1.1	NA	NA	NA	NA	NA	0.1.5.0	0.1.5.0	0.1.10.0.0.0.0.0.0.0.2.1.1	0.1.10.0.0.0.0.0.0.0.2.1.1	NA
cbc	Bacteria	0460	NA	NA	NA	NA	NA	NA	NA	0.1.20.0.0.0.0.0.0.0	0.1.20.0.0.0.0.0.0.0	189.0	NA	0.1.20.0.0.0.0.0.0.0	0.1.20.0.0.0.0.0.0.0	NA	NA	NA	NA	0.1.20.0.0.0.0.1.0	NA	NA	NA	NA	NA	NA	NA	NA	NA	0.0.3.0.0.1.0.0.0.2.0.1.0.1	NA	0.1.20.0.0.0.0.0.0.0	0.1.20.0.0.0.0.0.0.0	NA	NA	0.0.3.0.0.1.1.0.0.0	0.0.3.0.0.1.1.0.0.0	0.0.3.0.0.1.1.0.0.0	0.0.3.0.0.1.1.0.0.0	NA	NA	NA	0.0.3.0.0.1.1.0.0.0	0.0.3.0.0.1.1.0.0.0	0.0.3.0.0.1.0.0.0.2.1.0.0.0	0.0.3.0.0.1.0.0.0.2.1.0.0.0	0.0.3.0.1.0.0.0.0.0.0.1.1.1	0.0.3.0.1.0.0.0.0.0.0.1.1.1	NA
cbd	Bacteria	0460	NA	NA	NA	NA	NA	NA	NA	0.1.20.0.0.0.0.0.0.0	0.1.20.0.0.0.0.0.0.0	189.0	NA	0.1.20.0.0.0.0.0.0.0	0.1.20.0.0.0.0.0.0.0	NA	NA	NA	NA	0.1.20.0.0.0.0.1.0	NA	NA	NA	NA	NA	NA	NA	NA	NA	0.0.3.0.0.1.0.0.0.2.0.1.0.1	NA	0.1.20.0.0.0.0.0.0.0	0.1.20.0.0.0.0.0.0.0	NA	NA	0.0.3.0.0.1.1.0.0.0	0.0.3.0.0.1.1.0.0.0	0.0.3.0.0.1.1.0.0.0	0.0.3.0.0.1.1.0.0.0	NA	NA	NA	0.0.3.0.0.1.1.0.0.0	0.0.3.0.0.1.1.0.0.0	0.0.3.0.0.1.0.0.0.2.1.0.0.0	0.0.3.0.0.1.0.0.0.2.1.0.0.0	0.0.3.0.1.0.0.0.0.0.0.1.1.1	0.0.3.0.1.0.0.0.0.0.0.1.1.1	NA
cbe	Bacteria	0461	NA	NA	NA	NA	NA	0.0.3.0.0.1.0.0.0.2.0.1.0.0	NA	0.1.3.1	0.1.3.1	NA	NA	0.1.3.1	0.1.3.1	NA	217	NA	NA	0.1.3.1	NA	NA	NA	NA	NA	NA	NA	0.1.3.1	0.1.3.1	NA	NA	0.1.3.1	0.1.3.1	NA	NA	0.1.10.0.0.0.0.0.0.2	0.1.10.0.0.0.0.0.0.2	0.1.10.0.0.0.0.0.0.2	0.1.10.0.0.0.0.0.0.2	NA	NA	NA	NA	NA	0.1.3.1	0.1.3.1	0.1.10.0.0.0.0.0.0.2	0.1.10.0.0.0.0.0.0.2	NA
cbf	Bacteria	0455	0.1.5.0	NA	NA	NA	NA	0.0.3.0.0.1.0.0.0.2.0.1.0.0	NA	NA	NA	NA	NA	0.1.5.0	0.1.5.0	NA	217	NA	NA	0.1.5.0	NA	NA	NA	NA	NA	NA	NA	0.1.5.0	0.1.5.0	NA	NA	0.1.5.0	0.1.5.0	NA	NA	NA	NA	0.1.10.0.0.0.0.0.0.0.2.1.1	0.1.10.0.0.0.0.0.0.0.2.1.1	NA	NA	NA	NA	NA	0.1.5.0	0.1.5.0	0.1.10.0.0.0.0.0.0.0.2.1.1	0.1.10.0.0.0.0.0.0.0.2.1.1	NA
cbg	Bacteria	0460	NA	NA	NA	NA	NA	NA	NA	0.1.20.0.0.0.0.0.0.0	0.1.20.0.0.0.0.0.0.0	189.0	NA	0.1.20.0.0.0.0.0.0.0	0.1.20.0.0.0.0.0.0.0	NA	NA	NA	NA	0.1.20.0.0.0.0.1.0	NA	NA	NA	NA	NA	NA	NA	NA	NA	0.0.3.0.0.1.0.0.0.2.0.1.0.1	NA	0.1.20.0.0.0.0.0.0.0	0.1.20.0.0.0.0.0.0.0	NA	NA	0.0.3.0.0.1.1.0.0.0	0.0.3.0.0.1.1.0.0.0	0.0.3.0.0.1.1.0.0.0	0.0.3.0.0.1.1.0.0.0	NA	NA	NA	0.0.3.0.0.1.1.0.0.0	0.0.3.0.0.1.1.0.0.0	0.0.3.0.0.1.0.0.0.2.1.0.0.0	0.0.3.0.0.1.0.0.0.2.1.0.0.0	0.0.3.0.1.0.0.0.0.0.0.1.1.1	0.0.3.0.1.0.0.0.0.0.0.1.1.1	NA
cbh	Bacteria	0455	0.1.5.0	NA	NA	NA	NA	0.0.3.0.0.1.0.0.0.2.0.1.0.0	NA	NA	NA	NA	NA	0.1.5.0	0.1.5.0	NA	217	NA	NA	0.1.5.0	NA	NA	NA	NA	NA	NA	NA	0.1.5.0	0.1.5.0	NA	NA	0.1.5.0	0.1.5.0	NA	NA	NA	NA	0.1.10.0.0.0.0.0.0.0.2.1.1	0.1.10.0.0.0.0.0.0.0.2.1.1	NA	NA	NA	NA	NA	0.1.5.0	0.1.5.0	0.1.10.0.0.0.0.0.0.0.2.1.1	0.1.10.0.0.0.0.0.0.0.2.1.1	NA
cbi	Bacteria	0455	0.1.5.0	NA	NA	NA	NA	0.0.3.0.0.1.0.0.0.2.0.1.0.0	NA	NA	NA	NA	NA	0.1.5.0	0.1.5.0	NA	217	NA	NA	0.1.5.0	NA	NA	NA	NA	NA	NA	NA	0.1.5.0	0.1.5.0	NA	NA	0.1.5.0	0.1.5.0	NA	NA	NA	NA	0.1.10.0.0.0.0.0.0.0.2.1.1	0.1.10.0.0.0.0.0.0.0.2.1.1	NA	NA	NA	NA	NA	0.1.5.0	0.1.5.0	0.1.10.0.0.0.0.0.0.0.2.1.1	0.1.10.0.0.0.0.0.0.0.2.1.1	NA
cbj	Bacteria	0455	0.1.5.0	NA	NA	NA	NA	0.0.3.0.0.1.0.0.0.2.0.1.0.0	NA	NA	NA	NA	NA	0.1.5.0	0.1.5.0	NA	217	NA	NA	0.1.5.0	NA	NA	NA	NA	NA	NA	NA	0.1.5.0	0.1.5.0	NA	NA	0.1.5.0	0.1.5.0	NA	NA	NA	NA	0.1.10.0.0.0.0.0.0.0.2.1.1	0.1.10.0.0.0.0.0.0.0.2.1.1	NA	NA	NA	NA	NA	0.1.5.0	0.1.5.0	0.1.10.0.0.0.0.0.0.0.2.1.1	0.1.10.0.0.0.0.0.0.0.2.1.1	NA
cbk	Bacteria	0462	0.1.6.1	NA	NA	NA	NA	0.0.3.0.0.1.0.0.0.2.0.1.0.0	NA	0.1.6.1	0.1.6.1	NA	NA	0.1.6.1	0.1.6.1	NA	217	NA	NA	0.1.6.1	NA	NA	NA	NA	NA	NA	NA	0.1.6.1	0.1.6.1	NA	NA	0.1.6.1	0.1.6.1	NA	NA	0.1.25.2.1.1.0.1.0.0.0	0.1.25.2.1.1.0.1.0.0.0	0.1.25.2.1.1.0.1.0.0.0	0.1.25.2.1.1.0.1.0.0.0	NA	NA	NA	NA	NA	0.1.6.1	0.1.6.1	0.1.25.2.1.1.0.1.0.0.0	0.1.25.2.1.1.0.1.0.0.0	NA
cbl	Bacteria	0455	0.1.5.0	NA	NA	NA	NA	0.0.3.0.0.1.0.0.0.2.0.1.0.0	NA	NA	NA	NA	NA	0.1.5.0	0.1.5.0	NA	217	NA	NA	0.1.5.0	NA	NA	NA	NA	NA	NA	NA	0.1.5.0	0.1.5.0	NA	NA	0.1.5.0	0.1.5.0	NA	NA	NA	NA	0.1.10.0.0.0.0.0.0.0.2.1.1	0.1.10.0.0.0.0.0.0.0.2.1.1	NA	NA	NA	NA	NA	0.1.5.0	0.1.5.0	0.1.10.0.0.0.0.0.0.0.2.1.1	0.1.10.0.0.0.0.0.0.0.2.1.1	NA
cbm	Bacteria	0463	0.1.5.0.0.1	NA	NA	NA	NA	0.0.3.0.0.1.0.0.0.2.0.1.0.0	NA	NA	NA	NA	NA	0.1.5.0.0.1	0.1.5.0.0.1	NA	217	NA	NA	0.1.5.0.0.1	NA	NA	NA	NA	NA	NA	NA	0.1.5.0.0.1	0.1.5.0.0.1	NA	NA	0.1.5.0.0.1	0.1.5.0.0.1	NA	NA	NA	NA	0.1.10.0.0.0.0.0.0.0.2.1.1.0.1	0.1.10.0.0.0.0.0.0.0.2.1.1.0.1	NA	NA	NA	NA	NA	0.1.5.0.0.1	0.1.5.0.0.1	0.1.10.0.0.0.0.0.0.0.2.1.1.0.1	0.1.10.0.0.0.0.0.0.0.2.1.1.0.1	NA
cbn	Bacteria	0464	NA	NA	NA	NA	NA	0.0.3.0.0.1.0.0.0.2.0.1.0.0	NA	0.0.3.0.0.1.0.0.0.3.0.2	0.0.3.0.0.1.0.0.0.3.0.2	NA	NA	0.0.3.0.0.1.0.0.0.3.0.2	0.0.3.0.0.1.0.0.0.3.0.2	NA	NA	NA	NA	NA	NA	NA	NA	NA	NA	NA	NA	0.0.3.0.0.1.0.0.0.3.0.2	0.0.3.0.0.1.0.0.0.3.0.2	NA	NA	0.0.3.0.0.1.0.0.0.3.0.2	0.0.3.0.0.1.0.0.0.3.0.2	NA	NA	0.1.10.0.0.0.0.0.0.0.2.1.2.0	0.1.10.0.0.0.0.0.0.0.2.1.2.0	0.1.10.0.0.0.0.0.0.0.2.1.2.0	0.1.10.0.0.0.0.0.0.0.2.1.2.0	NA	NA	NA	NA	NA	0.0.3.0.0.1.0.0.0.2.1.0.0.0.1	0.0.3.0.0.1.0.0.0.2.1.0.0.0.1	0.1.10.0.0.0.0.0.0.0.2.1.2.0	0.1.10.0.0.0.0.0.0.0.2.1.2.0	NA
cbo	Bacteria	0465	0.1.5	NA	NA	NA	NA	0.0.3.0.0.1.0.0.0.2.0.1.0.0	NA	NA	NA	NA	NA	0.1.5	0.1.5	NA	217	NA	NA	0.1.5	NA	NA	NA	NA	NA	NA	NA	0.1.5	0.1.5	NA	NA	0.1.5	0.1.5	NA	NA	NA	NA	0.1.25.2.1.1.0.1.0.0.0.1	0.1.25.2.1.1.0.1.0.0.0.1	NA	NA	NA	NA	NA	0.1.5	0.1.5	0.1.25.2.1.1.0.1.0.0.0.1	0.1.25.2.1.1.0.1.0.0.0.1	NA
cbq	Bacteria	0466	NA	NA	NA	NA	NA	NA	NA	0.1.20.0.0.0.0.0	0.1.20.0.0.0.0.0	NA	189.1	0.1.20.0.0.0.0.0	0.1.20.0.0.0.0.0	NA	NA	NA	NA	NA	NA	NA	0.1.20.0.0.0.0.0	NA	0.1.20.0.0.0.0.0	NA	NA	0.1.20.0.0.0.0.0	0.1.20.0.0.0.0.0	NA	NA	0.1.20.0.0.0.0.0	0.1.20.0.0.0.0.0	NA	NA	0.1.25.2.1.1.0.2.0.0.4.0.0.0.1	0.1.25.2.1.1.0.2.0.0.4.0.0.0.1	0.1.25.2.1.1.0.2.0.0.4.0.0.0.1	0.1.25.2.1.1.0.2.0.0.4.0.0.0.1	NA	NA	NA	NA	NA	0.0.3.0.0.1.0.0.0.2.1.0.0.0.1	0.0.3.0.0.1.0.0.0.2.1.0.0.0.1	0.0.3.0.1.0.0.0.0.0.0.1.1.0.0	0.0.3.0.1.0.0.0.0.0.0.1.1.0.0	NA
cbr	Animals	0467	NA	NA	NA	NA	NA	0.0.3.0.0.1.1	NA	0.0.3.0.0.1.1	0.0.3.0.0.1.1	NA	NA	0.0.3.0.0.1.1	0.0.3.0.0.1.1	NA	NA	0.0.3.0.0.1.1	NA	0.0.3.0.0.1.1	191	NA	0.0.3.0.0.1.1	NA	0.0.3.0.0.1.1	NA	NA	0.0.3.0.0.1.1	0.0.3.0.0.1.1	0.0.3.0.0.1.1	0.0.3.0.0.1.1	0.0.3.0.0.1.1	0.0.3.0.0.1.1	NA	0.0.3.0.0.1.1	0.0.3.0.0.1.1	0.0.3.0.0.1.1	0.0.3.0.0.1.1	0.0.3.0.0.1.1	NA	NA	NA	0.0.3.0.0.1.1	0.0.3.0.0.1.1	0.0.3.0.0.1.1	0.0.3.0.0.1.1	0.0.3.0.0.1.1	0.0.3.0.0.1.1	0.0.3.0.0.1.1
cbs	Bacteria	0468	NA	NA	NA	NA	NA	NA	NA	0.1.20.0.0.0.0.0.0.0	0.1.20.0.0.0.0.0.0.0	189.0	NA	0.1.20.0.0.0.0.0.0.0	0.1.20.0.0.0.0.0.0.0	NA	NA	NA	NA	0.1.20.0.0.0.0.1.0	NA	NA	NA	NA	NA	NA	NA	NA	NA	NA	NA	0.1.20.0.0.0.0.0.0.0	0.1.20.0.0.0.0.0.0.0	NA	NA	0.0.3.0.0.1.1.0.0.0	0.0.3.0.0.1.1.0.0.0	0.0.3.0.0.1.1.0.0.0	0.0.3.0.0.1.1.0.0.0	NA	NA	NA	0.0.3.0.0.1.1.0.0.0	0.0.3.0.0.1.1.0.0.0	0.0.3.0.0.1.0.0.0.2.1.0.0.0	0.0.3.0.0.1.0.0.0.2.1.0.0.0	0.0.3.0.1.0.0.0.0.0.0.1.1.1	0.0.3.0.1.0.0.0.0.0.0.1.1.1	NA
cbt	Bacteria	0469	0.1.6	NA	NA	NA	NA	0.0.3.0.0.1.0.0.0.2.0.1.0.0	NA	0.1.6	0.1.6	NA	NA	0.1.6	0.1.6	NA	217	NA	NA	0.1.6	NA	NA	0.1.6	NA	0.1.6	NA	NA	0.1.6	0.1.6	NA	NA	0.1.6	0.1.6	NA	NA	0.1.25.2.1.1.0.1.0.0.0	0.1.25.2.1.1.0.1.0.0.0	0.1.25.2.1.1.0.1.0.0.0	0.1.25.2.1.1.0.1.0.0.0	NA	NA	NA	NA	NA	0.1.6	0.1.6	0.1.25.2.1.1.0.1.0.0.0	0.1.25.2.1.1.0.1.0.0.0	NA
cbu	Bacteria	0470	NA	NA	NA	NA	NA	NA	NA	0.1.20.0.0.0.0.0.0.0	0.1.20.0.0.0.0.0.0.0	189.0	NA	0.1.20.0.0.0.0.0.0.0	0.1.20.0.0.0.0.0.0.0	NA	NA	NA	NA	0.1.20.0.0.0.0.1.0	NA	NA	NA	NA	NA	NA	NA	NA	NA	NA	NA	0.1.20.0.0.0.0.0.0.0	0.1.20.0.0.0.0.0.0.0	NA	NA	0.0.3.0.0.1.1.0.0.0	0.0.3.0.0.1.1.0.0.0	0.0.3.0.0.1.1.0.0.0	0.0.3.0.0.1.1.0.0.0	NA	NA	NA	0.0.3.0.0.1.1.0.0.0	0.0.3.0.0.1.1.0.0.0	0.0.3.0.0.1.0.0.0.2.1.0.0.0	0.0.3.0.0.1.0.0.0.2.1.0.0.0	0.0.3.0.1.0.0.0.0.0.0.1.1.1	0.0.3.0.1.0.0.0.0.0.0.1.1.1	NA
cbv	Bacteria	0471	NA	NA	NA	NA	NA	0.0.3.0.0.1.0.0.0.2.0.1.0.0	NA	0.1.1.0.0.0.0	0.1.1.0.0.0.0	NA	NA	0.1.1.0.0.0.0	0.1.1.0.0.0.0	NA	NA	NA	NA	NA	NA	NA	NA	NA	NA	NA	NA	0.1.1.0.0.0.0	0.1.1.0.0.0.0	NA	NA	0.1.1.0.0.0.0	0.1.1.0.0.0.0	NA	NA	0.1.10.0.0.0.0.0.0.0.2.1.3	0.1.10.0.0.0.0.0.0.0.2.1.3	0.1.10.0.0.0.0.0.0.0.2.1.3	0.1.10.0.0.0.0.0.0.0.2.1.3	NA	NA	NA	NA	NA	0.0.3.0.0.1.0.0.0.2.1.0.0.0.1	0.0.3.0.0.1.0.0.0.2.1.0.0.0.1	0.1.10.0.0.0.0.0.0.0.2.1.3	0.1.10.0.0.0.0.0.0.0.2.1.3	NA
cbw	Bacteria	0472	NA	NA	NA	NA	NA	NA	NA	0.1.20.0.0.0	0.1.20.0.0.0	189	189	0.1.20.0.0.0	0.1.20.0.0.0	44.0	NA	NA	0.1.20.0.0.0	0.1.20.0.0.0	NA	NA	0.1.20.0.0.0	NA	0.1.20.0.0.0	NA	NA	0.1.20.0.0.0	0.1.20.0.0.0	NA	NA	0.1.20.0.0.0	0.1.20.0.0.0	NA	NA	0.0.3.0.0.0.0.2.1.0.3.0	0.0.3.0.0.0.0.2.1.0.3.0	0.0.3.0.0.0.0.2.1.0.3.0	0.0.3.0.0.0.0.2.1.0.3.0	NA	NA	NA	NA	NA	0.0.3.0.0.1.0.0.0.2.1.0.0	0.0.3.0.0.1.0.0.0.2.1.0.0	0.1.10.0.0.0.1.0.0.0.0.0.1.0.0.0	0.1.10.0.0.0.1.0.0.0.0.0.1.0.0.0	NA
cbx	Bacteria	0473	NA	NA	NA	NA	NA	NA	NA	0.1.20.0.0.0.0.0.0.0	0.1.20.0.0.0.0.0.0.0	189.0	NA	0.1.20.0.0.0.0.0.0.0	0.1.20.0.0.0.0.0.0.0	NA	NA	NA	NA	0.1.20.0.0.0.0.1.0	NA	NA	NA	NA	NA	NA	NA	NA	NA	NA	NA	0.1.20.0.0.0.0.0.0.0	0.1.20.0.0.0.0.0.0.0	NA	NA	0.1.25.0.0.0.0.3.0.1	0.1.25.0.0.0.0.3.0.1	0.1.25.0.0.0.0.3.0.1	0.1.25.0.0.0.0.3.0.1	NA	NA	NA	NA	NA	0.0.3.0.0.1.0.0.0.2.1.0.0	0.0.3.0.0.1.0.0.0.2.1.0.0	0.0.3.0.1.0.0.0.0.0.0.1.1.1	0.0.3.0.1.0.0.0.0.0.0.1.1.1	NA
cby	Bacteria	0455	0.1.5.0	NA	NA	NA	NA	0.0.3.0.0.1.0.0.0.2.0.1.0.0	NA	NA	NA	NA	NA	0.1.5.0	0.1.5.0	NA	217	NA	NA	0.1.5.0	NA	NA	NA	NA	NA	NA	NA	0.1.5.0	0.1.5.0	NA	NA	0.1.5.0	0.1.5.0	NA	NA	NA	NA	0.1.10.0.0.0.0.0.0.0.2.1.1	0.1.10.0.0.0.0.0.0.0.2.1.1	NA	NA	NA	NA	NA	0.1.5.0	0.1.5.0	0.1.10.0.0.0.0.0.0.0.2.1.1	0.1.10.0.0.0.0.0.0.0.2.1.1	NA
cbz	Bacteria	0461	NA	NA	NA	NA	NA	0.0.3.0.0.1.0.0.0.2.0.1.0.0	NA	0.1.3.1	0.1.3.1	NA	NA	0.1.3.1	0.1.3.1	NA	217	NA	NA	0.1.3.1	NA	NA	NA	NA	NA	NA	NA	0.1.3.1	0.1.3.1	NA	NA	0.1.3.1	0.1.3.1	NA	NA	0.1.10.0.0.0.0.0.0.2	0.1.10.0.0.0.0.0.0.2	0.1.10.0.0.0.0.0.0.2	0.1.10.0.0.0.0.0.0.2	NA	NA	NA	NA	NA	0.1.3.1	0.1.3.1	0.1.10.0.0.0.0.0.0.2	0.1.10.0.0.0.0.0.0.2	NA
cca	Bacteria	0474	NA	NA	NA	NA	NA	NA	NA	0.1.20.0.0.0.0.0.0.0	0.1.20.0.0.0.0.0.0.0	NA	NA	0.1.20.0.0.0.0.0.0.0	0.1.20.0.0.0.0.0.0.0	NA	NA	NA	0.1.20.0.0.0.1.0.0	0.1.20.0.0.0.0.1.0	NA	NA	NA	NA	NA	NA	NA	NA	NA	NA	NA	0.1.20.0.0.0.0.0.0.0	0.1.20.0.0.0.0.0.0.0	NA	NA	0.1.25.2.1.1.0.1.0.0.0.0.1.1.0	0.1.25.2.1.1.0.1.0.0.0.0.1.1.0	0.1.25.2.1.1.0.1.0.0.0.0.1.1.0	0.1.25.2.1.1.0.1.0.0.0.0.1.1.0	NA	NA	NA	NA	NA	0.0.3.0.0.1.0.0.0.2.1.0.0.0	0.0.3.0.0.1.0.0.0.2.1.0.0.0	0.0.3.0.1.0.0.0.0.0.0.1.1.1	0.0.3.0.1.0.0.0.0.0.0.1.1.1	NA
ccb	Bacteria	0475	0.1.7.0	NA	NA	NA	NA	0.0.3.0.0.1.0.0.0.2.0.1.0.0	NA	0.1.7.0	0.1.7.0	NA	NA	0.1.7.0	0.1.7.0	NA	NA	NA	NA	0.1.7.0	NA	NA	NA	NA	NA	NA	NA	0.1.7.0	0.1.7.0	NA	NA	0.1.7.0	0.1.7.0	NA	NA	0.1.10.0.0.0.0.0.0.2	0.1.10.0.0.0.0.0.0.2	0.1.10.0.0.0.0.0.0.2	0.1.10.0.0.0.0.0.0.2	NA	NA	NA	NA	NA	0.1.7.0	0.1.7.0	0.1.10.0.0.0.0.0.0.2	0.1.10.0.0.0.0.0.0.2	NA
ccc	Bacteria	0476	NA	NA	NA	NA	NA	NA	NA	0.1.20.0.0.0.0.0.0	0.1.20.0.0.0.0.0.0	NA	NA	0.1.20.0.0.0.0.0.0	0.1.20.0.0.0.0.0.0	NA	NA	NA	NA	0.1.20.0.0.0.0.1.0	NA	NA	NA	NA	NA	NA	NA	0.1.20.0.0.0.0.0.0	0.1.20.0.0.0.0.0.0	NA	NA	0.1.20.0.0.0.0.0.0	0.1.20.0.0.0.0.0.0	NA	NA	0.1.10.0.0.0.1.0.0.0.0.0.1.0.0.1	0.1.10.0.0.0.1.0.0.0.0.0.1.0.0.1	0.1.10.0.0.0.1.0.0.0.0.0.1.0.0.1	0.1.10.0.0.0.1.0.0.0.0.0.1.0.0.1	NA	NA	NA	NA	NA	0.0.3.0.0.1.0.0.0.2.1.0.0.0	0.0.3.0.0.1.0.0.0.2.1.0.0.0	0.0.3.0.1.0.0.0.0.0.0.1.1.1	0.0.3.0.1.0.0.0.0.0.0.1.1.1	NA
cce	Bacteria	0477	NA	NA	NA	NA	NA	NA	NA	NA	NA	NA	NA	0.1.6.2	0.1.6.2	NA	NA	NA	NA	0.1.6.2	NA	NA	0.1.6.2	NA	0.1.6.2	NA	NA	0.1.6.2	0.1.6.2	NA	NA	0.1.6.2	0.1.6.2	NA	NA	NA	NA	0.1.10.0.0.0.0.0.0.0.2.1.1	0.1.10.0.0.0.0.0.0.0.2.1.1	NA	NA	NA	NA	NA	0.1.6.2	0.1.6.2	0.1.10.0.0.0.0.0.0.0.2.1.1	0.1.10.0.0.0.0.0.0.0.2.1.1	NA
ccel	Bacteria	0478	NA	NA	NA	NA	NA	NA	NA	0.0.3.0.0.0.0.2.1.0.0.1	0.0.3.0.0.0.0.2.1.0.0.1	NA	NA	0.0.3.0.0.0.0.2.1.0.0.1	0.0.3.0.0.0.0.2.1.0.0.1	NA	NA	NA	NA	NA	NA	NA	0.0.3.0.0.0.0.2.1.0.0.1	NA	0.0.3.0.0.0.0.2.1.0.0.1	NA	NA	0.0.3.0.0.0.0.2.1.0.0.1	0.0.3.0.0.0.0.2.1.0.0.1	NA	NA	0.0.3.0.0.0.0.2.1.0.0.1	0.0.3.0.0.0.0.2.1.0.0.1	NA	NA	0.1.10.0.0.0.0.0.0.0.2.1.3.0	0.1.10.0.0.0.0.0.0.0.2.1.3.0	0.1.10.0.0.0.0.0.0.0.2.1.3.0	0.1.10.0.0.0.0.0.0.0.2.1.3.0	NA	NA	NA	NA	NA	0.0.3.0.0.1.0.0.0.2.1.0.0.0.1	0.0.3.0.0.1.0.0.0.2.1.0.0.0.1	0.1.10.0.0.0.0.0.0.0.2.1.3.0	0.1.10.0.0.0.0.0.0.0.2.1.3.0	NA
ccf	Bacteria	0479	NA	NA	NA	NA	NA	NA	NA	0.1.20.0.0.0.0.0.0	0.1.20.0.0.0.0.0.0	NA	NA	0.1.20.0.0.0.0.0.0	0.1.20.0.0.0.0.0.0	NA	NA	NA	NA	0.1.20.0.0.0.0.1.0	NA	NA	NA	NA	NA	NA	NA	0.1.20.0.0.0.0.0.0	0.1.20.0.0.0.0.0.0	NA	NA	0.1.20.0.0.0.0.0.0	0.1.20.0.0.0.0.0.0	NA	NA	0.1.10.0.0.0.1.0.0.0.0.0.1.0.0.1	0.1.10.0.0.0.1.0.0.0.0.0.1.0.0.1	0.1.10.0.0.0.1.0.0.0.0.0.1.0.0.1	0.1.10.0.0.0.1.0.0.0.0.0.1.0.0.1	NA	NA	NA	NA	NA	0.0.3.0.0.1.0.0.0.2.1.0.0.0	0.0.3.0.0.1.0.0.0.2.1.0.0.0	0.0.3.0.1.0.0.0.0.0.0.1.1.1	0.0.3.0.1.0.0.0.0.0.0.1.1.1	NA
ccg	Bacteria	0480	NA	NA	NA	NA	NA	NA	NA	0.1.20.0.0.1	0.1.20.0.0.1	NA	189.1	0.1.20.0.0.1	0.1.20.0.0.1	NA	NA	NA	0.1.20.0.0.1	0.1.20.0.0.1	NA	NA	NA	NA	NA	NA	NA	0.1.20.0.0.1	0.1.20.0.0.1	NA	NA	0.1.20.0.0.1	0.1.20.0.0.1	NA	NA	0.1.25.2.1.1.0.2.0.0.2.4.0	0.1.25.2.1.1.0.2.0.0.2.4.0	0.1.25.2.1.1.0.2.0.0.2.4.0	0.1.25.2.1.1.0.2.0.0.2.4.0	NA	NA	NA	NA	NA	0.0.3.0.0.1.0.0.0.2.1.0.0	0.0.3.0.0.1.0.0.0.2.1.0.0	0.1.10.0.0.0.1.0.0.0.0.0.1.0.0.0	0.1.10.0.0.0.1.0.0.0.0.0.1.0.0.0	NA
cch	Bacteria	0481	NA	NA	NA	NA	NA	NA	NA	0.0.3.0.0.1.0.0.0.5	0.0.3.0.0.1.0.0.0.5	NA	189.1	0.0.3.0.0.1.0.0.0.5	0.0.3.0.0.1.0.0.0.5	NA	NA	NA	NA	0.0.3.0.0.1.0.0.0.5	NA	NA	0.0.3.0.0.1.0.0.0.5	NA	0.0.3.0.0.1.0.0.0.5	NA	NA	0.0.3.0.0.1.0.0.0.5	0.0.3.0.0.1.0.0.0.5	NA	NA	NA	NA	NA	NA	0.0.3.0.0.1.0.0.3	0.0.3.0.0.1.0.0.3	0.0.3.0.0.1.0.0.3	0.0.3.0.0.1.0.0.3	NA	NA	NA	NA	NA	0.0.3.0.0.1.0.0.0.5	0.0.3.0.0.1.0.0.0.5	0.0.3.0.0.1.0.0.3	0.0.3.0.0.1.0.0.3	NA
cci	Fungi	0482	NA	NA	NA	NA	NA	0.0.3.0.0.1.0.0.0.2.0.1.0.0	NA	0.0.3.0.0.1.0.0.0.2.1	0.0.3.0.0.1.0.0.0.2.1	NA	189.1	0.0.3.0.0.1.0.0.0.2.1	0.0.3.0.0.1.0.0.0.2.1	44.0	NA	0.0.3.0.0.1.0.0.0.2.1	NA	0.0.3.0.0.1.0.0.0.2.1	NA	NA	0.0.3.0.0.1.0.0.0.2.1	NA	0.0.3.0.0.1.0.0.0.2.1	NA	216	0.0.3.0.0.1.0.0.0.2.1	0.0.3.0.0.1.0.0.0.2.1	NA	NA	0.0.3.0.0.1.0.0.0.2.1	0.0.3.0.0.1.0.0.0.2.1	NA	NA	0.0.3.0.1.0.0.0.0.0.0.1	0.0.3.0.1.0.0.0.0.0.0.1	0.0.3.0.1.0.0.0.0.0.0.1	0.0.3.0.1.0.0.0.0.0.0.1	NA	NA	NA	NA	NA	0.0.3.0.0.1.0.0.0.2.1	0.0.3.0.0.1.0.0.0.2.1	0.0.3.0.1.0.0.0.0.0.0.1	0.0.3.0.1.0.0.0.0.0.0.1	0.0.3.0.1.0.0.0.0.0.0.1
ccj	Bacteria	0483	NA	NA	NA	NA	NA	NA	NA	0.1.25.0.4.1.0.1	0.1.25.0.4.1.0.1	NA	189.1	0.1.25.0.4.1.0.1	0.1.25.0.4.1.0.1	NA	NA	NA	0.1.25.0.4.1.0.1	0.1.25.0.4.1.0.1	NA	NA	NA	NA	NA	NA	NA	0.1.25.0.4.1.0.1	0.1.25.0.4.1.0.1	NA	NA	0.1.25.0.4.1.0.1	0.1.25.0.4.1.0.1	NA	NA	0.1.25.2.1.1.0.2.0.0.4.0	0.1.25.2.1.1.0.2.0.0.4.0	0.1.25.2.1.1.0.2.0.0.4.0	0.1.25.2.1.1.0.2.0.0.4.0	NA	NA	NA	NA	NA	0.1.25.0.4.1.0.1	0.1.25.0.4.1.0.1	0.1.25.2.1.1.0.2.0.0.4.0	0.1.25.2.1.1.0.2.0.0.4.0	NA
cck	Bacteria	0484	0.1.5.0	NA	NA	NA	NA	0.0.3.0.0.1.0.0.0.2.0.1.0.0	NA	NA	NA	NA	NA	0.1.5.0	0.1.5.0	NA	217	NA	NA	0.1.5.0	NA	NA	NA	NA	NA	NA	NA	0.1.5.0	0.1.5.0	NA	NA	0.1.5.0	0.1.5.0	NA	NA	NA	NA	0.1.10.0.0.0.0.0.0.2.0	0.1.10.0.0.0.0.0.0.2.0	NA	NA	NA	NA	NA	0.1.5.0	0.1.5.0	0.1.10.0.0.0.0.0.0.2.0	0.1.10.0.0.0.0.0.0.2.0	NA
ccl	Bacteria	0485	NA	NA	NA	NA	NA	NA	NA	0.0.3.0.0.1.0.0.0.6	0.0.3.0.0.1.0.0.0.6	NA	NA	0.0.3.0.0.1.0.0.0.6	0.0.3.0.0.1.0.0.0.6	NA	NA	NA	NA	NA	NA	NA	0.0.3.0.0.1.0.0.0.6	NA	0.0.3.0.0.1.0.0.0.6	NA	NA	0.0.3.0.0.1.0.0.0.6	0.0.3.0.0.1.0.0.0.6	NA	NA	0.0.3.0.0.1.0.0.0.6	0.0.3.0.0.1.0.0.0.6	NA	NA	0.1.10.0.0.0.0.0.0.0.2.1.3.0	0.1.10.0.0.0.0.0.0.0.2.1.3.0	0.1.10.0.0.0.0.0.0.0.2.1.3.0	0.1.10.0.0.0.0.0.0.0.2.1.3.0	NA	NA	NA	NA	NA	0.0.3.0.0.1.0.0.0.2.1.0.0.0.1	0.0.3.0.0.1.0.0.0.2.1.0.0.0.1	0.1.10.0.0.0.0.0.0.0.2.1.3.0	0.1.10.0.0.0.0.0.0.0.2.1.3.0	NA
ccm	Bacteria	0486	NA	NA	NA	NA	NA	NA	NA	0.1.10.0.0.0.0.0.0.0.0.1.0.1	0.1.10.0.0.0.0.0.0.0.0.1.0.1	NA	NA	0.1.10.0.0.0.0.0.0.0.0.1.0.1	0.1.10.0.0.0.0.0.0.0.0.1.0.1	NA	NA	NA	NA	0.1.10.0.0.0.0.0.0.0.0.1.0.1	NA	NA	NA	NA	NA	NA	NA	0.1.10.0.0.0.0.0.0.0.0.1.0.1	0.1.10.0.0.0.0.0.0.0.0.1.0.1	NA	NA	0.1.10.0.0.0.0.0.0.0.0.1.0.1	0.1.10.0.0.0.0.0.0.0.0.1.0.1	NA	NA	0.1.10.0.0.0.1.0.0.0.0.0.1.0.4.0	0.1.10.0.0.0.1.0.0.0.0.0.1.0.4.0	0.1.10.0.0.0.1.0.0.0.0.0.1.0.4.0	0.1.10.0.0.0.1.0.0.0.0.0.1.0.4.0	NA	NA	NA	NA	NA	0.1.10.0.0.0.0.0.0.0.0.1.0.1	0.1.10.0.0.0.0.0.0.0.0.1.0.1	0.1.10.0.0.0.1.0.0.0.0.0.1.0.4.0	0.1.10.0.0.0.1.0.0.0.0.0.1.0.4.0	NA
ccn	Bacteria	0487	NA	NA	NA	NA	NA	NA	NA	0.1.20.0.0.1.0	0.1.20.0.0.1.0	NA	189.1	0.1.20.0.0.1.0	0.1.20.0.0.1.0	44.0	NA	NA	0.1.20.0.0.1.0	0.1.20.0.0.1.0	NA	NA	NA	NA	NA	NA	NA	0.1.20.0.0.1.0	0.1.20.0.0.1.0	NA	NA	0.1.20.0.0.1.0	0.1.20.0.0.1.0	NA	NA	0.1.25.2.1.1.0.2.0.0.2.4.0	0.1.25.2.1.1.0.2.0.0.2.4.0	0.1.25.2.1.1.0.2.0.0.2.4.0	0.1.25.2.1.1.0.2.0.0.2.4.0	NA	NA	NA	NA	NA	0.0.3.0.0.1.0.0.0.2.1.0.0.0	0.0.3.0.0.1.0.0.0.2.1.0.0.0	0.1.10.0.0.0.1.0.0.0.0.0.1.0.0.0	0.1.10.0.0.0.1.0.0.0.0.0.1.0.0.0	NA
cco	Bacteria	0488	NA	NA	NA	NA	NA	NA	NA	0.1.20.0.0.0.0.0.0	0.1.20.0.0.0.0.0.0	NA	NA	0.1.20.0.0.0.0.0.0	0.1.20.0.0.0.0.0.0	NA	NA	NA	NA	0.1.20.0.0.0.0.1.0	NA	NA	NA	NA	NA	NA	NA	0.1.20.0.0.0.0.0.0	0.1.20.0.0.0.0.0.0	NA	NA	0.1.20.0.0.0.0.0.0	0.1.20.0.0.0.0.0.0	NA	NA	0.1.10.0.0.0.1.0.0.0.0.0.1.0.0.1	0.1.10.0.0.0.1.0.0.0.0.0.1.0.0.1	0.1.10.0.0.0.1.0.0.0.0.0.1.0.0.1	0.1.10.0.0.0.1.0.0.0.0.0.1.0.0.1	NA	NA	NA	NA	NA	0.0.3.0.0.1.0.0.0.2.1.0.0.0	0.0.3.0.0.1.0.0.0.2.1.0.0.0	0.0.3.0.1.0.0.0.0.0.0.1.1.1	0.0.3.0.1.0.0.0.0.0.0.1.1.1	NA
ccof	Bacteria	0476	NA	NA	NA	NA	NA	NA	NA	0.1.20.0.0.0.0.0.0	0.1.20.0.0.0.0.0.0	NA	NA	0.1.20.0.0.0.0.0.0	0.1.20.0.0.0.0.0.0	NA	NA	NA	NA	0.1.20.0.0.0.0.1.0	NA	NA	NA	NA	NA	NA	NA	0.1.20.0.0.0.0.0.0	0.1.20.0.0.0.0.0.0	NA	NA	0.1.20.0.0.0.0.0.0	0.1.20.0.0.0.0.0.0	NA	NA	0.1.10.0.0.0.1.0.0.0.0.0.1.0.0.1	0.1.10.0.0.0.1.0.0.0.0.0.1.0.0.1	0.1.10.0.0.0.1.0.0.0.0.0.1.0.0.1	0.1.10.0.0.0.1.0.0.0.0.0.1.0.0.1	NA	NA	NA	NA	NA	0.0.3.0.0.1.0.0.0.2.1.0.0.0	0.0.3.0.0.1.0.0.0.2.1.0.0.0	0.0.3.0.1.0.0.0.0.0.0.1.1.1	0.0.3.0.1.0.0.0.0.0.0.1.1.1	NA
ccoi	Bacteria	0479	NA	NA	NA	NA	NA	NA	NA	0.1.20.0.0.0.0.0.0	0.1.20.0.0.0.0.0.0	NA	NA	0.1.20.0.0.0.0.0.0	0.1.20.0.0.0.0.0.0	NA	NA	NA	NA	0.1.20.0.0.0.0.1.0	NA	NA	NA	NA	NA	NA	NA	0.1.20.0.0.0.0.0.0	0.1.20.0.0.0.0.0.0	NA	NA	0.1.20.0.0.0.0.0.0	0.1.20.0.0.0.0.0.0	NA	NA	0.1.10.0.0.0.1.0.0.0.0.0.1.0.0.1	0.1.10.0.0.0.1.0.0.0.0.0.1.0.0.1	0.1.10.0.0.0.1.0.0.0.0.0.1.0.0.1	0.1.10.0.0.0.1.0.0.0.0.0.1.0.0.1	NA	NA	NA	NA	NA	0.0.3.0.0.1.0.0.0.2.1.0.0.0	0.0.3.0.0.1.0.0.0.2.1.0.0.0	0.0.3.0.1.0.0.0.0.0.0.1.1.1	0.0.3.0.1.0.0.0.0.0.0.1.1.1	NA
ccol	Bacteria	0479	NA	NA	NA	NA	NA	NA	NA	0.1.20.0.0.0.0.0.0	0.1.20.0.0.0.0.0.0	NA	NA	0.1.20.0.0.0.0.0.0	0.1.20.0.0.0.0.0.0	NA	NA	NA	NA	0.1.20.0.0.0.0.1.0	NA	NA	NA	NA	NA	NA	NA	0.1.20.0.0.0.0.0.0	0.1.20.0.0.0.0.0.0	NA	NA	0.1.20.0.0.0.0.0.0	0.1.20.0.0.0.0.0.0	NA	NA	0.1.10.0.0.0.1.0.0.0.0.0.1.0.0.1	0.1.10.0.0.0.1.0.0.0.0.0.1.0.0.1	0.1.10.0.0.0.1.0.0.0.0.0.1.0.0.1	0.1.10.0.0.0.1.0.0.0.0.0.1.0.0.1	NA	NA	NA	NA	NA	0.0.3.0.0.1.0.0.0.2.1.0.0.0	0.0.3.0.0.1.0.0.0.2.1.0.0.0	0.0.3.0.1.0.0.0.0.0.0.1.1.1	0.0.3.0.1.0.0.0.0.0.0.1.1.1	NA
ccon	Bacteria	0489	NA	NA	NA	0.1.25.0.0.2.0.0	203	0.0.3.0.0.1.0.0.0.2.0.1.0.0	NA	0.1.25.0.0.2.0.0	0.1.25.0.0.2.0.0	189.0	NA	0.1.25.0.0.2.0.0	0.1.25.0.0.2.0.0	NA	217	NA	0.1.25.0.0.2.0.0	0.1.25.0.0.2.0.0	NA	NA	NA	NA	NA	NA	NA	0.1.25.0.0.2.0.0	0.1.25.0.0.2.0.0	NA	NA	0.1.25.0.0.2.0.0	0.1.25.0.0.2.0.0	NA	NA	0.1.25.0.0.2.0.0	0.1.25.0.0.2.0.0	0.1.25.0.0.2.0.0	0.1.25.0.0.2.0.0	NA	NA	NA	NA	NA	0.1.25.0.0.2.0.0	0.1.25.0.0.2.0.0	0.1.25.0.0.2.0.0	0.1.25.0.0.2.0.0	NA
ccp	Plants	0490	NA	NA	NA	NA	NA	NA	NA	0.0.3.0.0.0.0.3.3.0.0.0	0.0.3.0.0.0.0.3.3.0.0.0	NA	NA	0.0.3.0.0.0.0.3.3.0.0.0	0.0.3.0.0.0.0.3.3.0.0.0	NA	NA	0.0.3.0.0.0.0.3.3.0.0.0	NA	0.0.3.0.0.0.0.3.3.0.0.0	NA	NA	0.0.3.0.0.0.0.3.3.0.0.0	NA	0.0.3.0.0.0.0.3.3.0.0.0	NA	NA	NA	NA	NA	NA	0.0.3.0.0.0.0.3.3.0.0.0	0.0.3.0.0.0.0.3.3.0.0.0	NA	0.0.3.0.0.0.0.1.1	0.0.3.0.0.0.0.1.1	0.0.3.0.0.0.0.1.1	0.0.3.0.0.0.0.1.1	0.0.3.0.0.0.0.1.1	NA	NA	NA	NA	NA	0.0.3.0.0.1.0.0.0.2.1.0.0	0.0.3.0.0.1.0.0.0.2.1.0.0	0.0.3.0.1.0.0.0.0.0.0.1.1	0.0.3.0.1.0.0.0.0.0.0.1.1	0.0.3.0.0.0.0.1.1
ccq	Bacteria	0476	NA	NA	NA	NA	NA	NA	NA	0.1.20.0.0.0.0.0.0	0.1.20.0.0.0.0.0.0	NA	NA	0.1.20.0.0.0.0.0.0	0.1.20.0.0.0.0.0.0	NA	NA	NA	NA	0.1.20.0.0.0.0.1.0	NA	NA	NA	NA	NA	NA	NA	0.1.20.0.0.0.0.0.0	0.1.20.0.0.0.0.0.0	NA	NA	0.1.20.0.0.0.0.0.0	0.1.20.0.0.0.0.0.0	NA	NA	0.1.10.0.0.0.1.0.0.0.0.0.1.0.0.1	0.1.10.0.0.0.1.0.0.0.0.0.1.0.0.1	0.1.10.0.0.0.1.0.0.0.0.0.1.0.0.1	0.1.10.0.0.0.1.0.0.0.0.0.1.0.0.1	NA	NA	NA	NA	NA	0.0.3.0.0.1.0.0.0.2.1.0.0.0	0.0.3.0.0.1.0.0.0.2.1.0.0.0	0.0.3.0.1.0.0.0.0.0.0.1.1.1	0.0.3.0.1.0.0.0.0.0.0.1.1.1	NA
ccr	Bacteria	0491	NA	NA	NA	0.1.25.0.4.1.0.0.2	203	NA	NA	0.1.25.0.4.1.0.0.2	0.1.25.0.4.1.0.0.2	NA	NA	0.1.25.0.4.1.0.0.2	0.1.25.0.4.1.0.0.2	NA	NA	NA	0.1.20.0.0.0.1.0.0	0.1.25.0.4.1.0.0.2	NA	NA	NA	NA	NA	NA	NA	NA	NA	NA	NA	0.1.25.0.4.1.0.0.2	0.1.25.0.4.1.0.0.2	NA	NA	0.1.25.2.1.1.0.2.0.1.1.2	0.1.25.2.1.1.0.2.0.1.1.2	0.1.25.2.1.1.0.2.0.1.1.2	0.1.25.2.1.1.0.2.0.1.1.2	NA	NA	NA	0.1.25.2.1.1.0.2.0.1.1.2	0.1.25.2.1.1.0.2.0.1.1.2	0.0.3.0.0.1.0.0.0.2.1.0.0	0.0.3.0.0.1.0.0.0.2.1.0.0	0.1.10.0.0.0.1.0.0.0.0.0.1.0.0.0	0.1.10.0.0.0.1.0.0.0.0.0.1.0.0.0	NA
ccro	Bacteria	0492	NA	NA	NA	NA	NA	NA	NA	0.1.1.0.0.1	0.1.1.0.0.1	NA	189.1	0.1.1.0.0.1	0.1.1.0.0.1	44.0	NA	NA	NA	0.1.1.0.0.1	NA	NA	NA	NA	NA	NA	NA	0.1.1.0.0.1	0.1.1.0.0.1	NA	NA	0.1.1.0.0.1	0.1.1.0.0.1	NA	NA	0.0.3.0.0.0.0.2.1.0.3	0.0.3.0.0.0.0.2.1.0.3	0.0.3.0.0.0.0.2.1.0.3	0.0.3.0.0.0.0.2.1.0.3	NA	NA	NA	NA	NA	0.1.1.0.0.1	0.1.1.0.0.1	0.0.3.0.0.0.0.2.1.0.3	0.0.3.0.0.0.0.2.1.0.3	NA
ccs	Bacteria	0493	NA	NA	NA	0.1.25.0.4.1.0.0.2	203	NA	NA	0.1.25.0.4.1.0.0.2	0.1.25.0.4.1.0.0.2	NA	NA	0.1.25.0.4.1.0.0.2	0.1.25.0.4.1.0.0.2	NA	NA	NA	0.1.20.0.0.0.1.0.0	0.1.25.0.4.1.0.0.2	NA	NA	NA	NA	NA	NA	NA	NA	NA	NA	NA	0.1.25.0.4.1.0.0.2	0.1.25.0.4.1.0.0.2	NA	NA	0.1.25.2.1.1.0.2.0.0.1.4	0.1.25.2.1.1.0.2.0.0.1.4	0.1.25.2.1.1.0.2.0.0.1.4	0.1.25.2.1.1.0.2.0.0.1.4	NA	NA	NA	NA	NA	0.0.3.0.0.1.0.0.0.2.1.0.0	0.0.3.0.0.1.0.0.0.2.1.0.0	0.1.10.0.0.0.1.0.0.0.0.0.1.0.0.0	0.1.10.0.0.0.1.0.0.0.0.0.1.0.0.0	NA
cct	Bacteria	0494	NA	NA	NA	NA	NA	NA	NA	NA	NA	NA	NA	0.1.3.1.1.0	0.1.3.1.1.0	NA	217	NA	NA	0.1.3.1.1.0	NA	NA	NA	NA	NA	NA	NA	0.1.3.1.1.0	0.1.3.1.1.0	NA	NA	0.1.3.1.1.0	0.1.3.1.1.0	NA	NA	NA	NA	0.1.10.0.0.0.0.0.0.2.0.0	0.1.10.0.0.0.0.0.0.2.0.0	NA	NA	NA	NA	NA	0.1.3.1.1.0	0.1.3.1.1.0	0.1.10.0.0.0.0.0.0.2.0.0	0.1.10.0.0.0.0.0.0.2.0.0	NA
ccu	Bacteria	0495	NA	NA	NA	NA	NA	NA	NA	0.1.1.0.0.0.2.1.0	0.1.1.0.0.0.2.1.0	NA	NA	0.1.1.0.0.0.2.1.0	0.1.1.0.0.0.2.1.0	NA	217	NA	NA	NA	NA	NA	NA	NA	NA	NA	NA	0.1.1.0.0.0.2.1.0	0.1.1.0.0.0.2.1.0	NA	NA	NA	NA	NA	NA	0.1.25.2.1.1.0.1.0.0.0.0.3	0.1.25.2.1.1.0.1.0.0.0.0.3	0.1.25.2.1.1.0.1.0.0.0.0.3	0.1.25.2.1.1.0.1.0.0.0.0.3	NA	NA	NA	NA	NA	0.1.10.0.0.0.0.0.0.0.0.1.0.1.1.0	0.1.10.0.0.0.0.0.0.0.0.1.0.1.1.0	0.1.25.2.1.1.0.1.0.0.0.0.3	0.1.25.2.1.1.0.1.0.0.0.0.3	NA
ccv	Bacteria	0433	NA	NA	NA	NA	NA	NA	NA	0.1.20.0.0.0.0.0.0	0.1.20.0.0.0.0.0.0	NA	NA	0.1.20.0.0.0.0.0.0	0.1.20.0.0.0.0.0.0	NA	NA	NA	NA	0.1.20.0.0.0.0.1.0	NA	NA	NA	NA	NA	NA	NA	0.1.20.0.0.0.0.0.0	0.1.20.0.0.0.0.0.0	NA	NA	0.1.20.0.0.0.0.0.0	0.1.20.0.0.0.0.0.0	NA	NA	0.1.10.0.0.0.1.0.0.0.0.0.1.0.0.1	0.1.10.0.0.0.1.0.0.0.0.0.1.0.0.1	0.1.10.0.0.0.1.0.0.0.0.0.1.0.0.1	0.1.10.0.0.0.1.0.0.0.0.0.1.0.0.1	NA	NA	NA	NA	NA	0.0.3.0.0.1.0.0.0.2.1.0.0.0	0.0.3.0.0.1.0.0.0.2.1.0.0.0	0.0.3.0.1.0.0.0.0.0.0.1.1.1	0.0.3.0.1.0.0.0.0.0.0.1.1.1	NA
ccw	Animals	0496	0.0.3.0.0.0.0	0.0.3.0.0.0.0	0.0.3.0.0.0.0	NA	NA	0.0.3.0.0.0.0	0.0.3.0.0.0.0	0.0.3.0.0.0.0	0.0.3.0.0.0.0	NA	NA	0.0.3.0.0.0.0	0.0.3.0.0.0.0	NA	NA	0.0.3.0.0.0.0	NA	0.0.3.0.0.0.0	191	NA	0.0.3.0.0.0.0	0.0.3.0.0.0.0	0.0.3.0.0.0.0	0.0.3.0.0.0.0	216	0.0.3.0.0.0.0	0.0.3.0.0.0.0	0.0.3.0.0.0.0	0.0.3.0.0.0.0	0.0.3.0.0.0.0	0.0.3.0.0.0.0	0.0.3.0.0.0.0	0.0.3.0.0.0.0	0.0.3.0.0.0.0	0.0.3.0.0.0.0	0.0.3.0.0.0.0	0.0.3.0.0.0.0	0.0.3.0.0.0.0	0.0.3.0.0.0.0	0.0.3.0.0.0.0	NA	NA	0.0.3.0.0.0.0	0.0.3.0.0.0.0	0.0.3.0.0.0.0	0.0.3.0.0.0.0	0.0.3.0.0.0.0
[truncated: 3,334 more rows]
[truncated: 172 more columns]
