# Supplementary material for: Metabolomics analysis: Finding out metabolic building blocks
Source: PLoS One. 2017 May 11;12(5):e0177031. doi: 10.1371/journal.pone.0177031 (PMC5426688; doi:10.1371/journal.pone.0177031)
Supplement: S7 Table — A file with the distances between every pair of m-DAGs, based on the similarity measure described in this paper. (ZIP) [file pone.0177031.s007.zip › S7_Table.csv]

	0001	0002	0003	0004	0005	0006	0007	0008	0009	0010	0011	0012	0013	0014	0015	0016	0017	0018	0019	0020	0021	0022	0023	0024	0025	0026	0027	0028	0029	0030	0031	0032	0033	0034	0035	0036	0037	0038	0039	0040	0041	0042	0043	0044	0045	0046	0047	0048	0049
0001	0.0	0.29678881619047615	0.30241381619047625	0.5374241226190477	0.22209109562499996	0.328297811091954	0.4531913828571429	0.32373067035714276	0.22375776229166655	0.4531913828571429	0.4961484645408164	0.47153585947619037	0.504187311904762	0.45727446758241763	0.2880077094155844	0.29728330619047616	0.3250034433333334	0.4147913213690476	0.3889629002380952	0.4114579880357143	0.5909051777023809	0.48389551897058813	0.3294099563690476	0.3909508388690476	0.4044162113690475	0.42239194136904756	0.23613210461904766	0.48719786513736263	0.35592996006493505	0.4402247682900433	0.3592357462121213	0.38941621470238086	0.47625113894557825	0.3456838782581453	0.4147913213690476	0.4147913213690476	0.31718944595238097	0.4132721115714285	0.2927167013690476	0.2946078503571429	0.3852404926190476	0.39142375811507935	0.7333085953571429	0.4840108215079366	0.35052277261904763	0.6110707364920636	0.3341431785714286	0.36249168756756756	0.47827051897058814
0002	0.29678881619047615	0.0	0.1777969914141413	0.4780437347643097	0.07652117592592589	0.22307356704980852	0.31997951363636357	0.20352600740740734	0.08763228703703718	0.3879815622727272	0.4736952904761905	0.385648577996633	0.5596471335858586	0.4332103128205128	0.30713794820936646	0.2600172922727272	0.20332722878787868	0.3586671984848484	0.4395164271885521	0.3597254003367003	0.5675882214478114	0.3914522582739156	0.26476511515151513	0.43379889946969696	0.4538030318181818	0.45132287626262624	0.2956323070707071	0.39780802360139855	0.2705635570247935	0.43973128285123964	0.29711627493112946	0.42320169848484845	0.5175302765692641	0.3608361167995747	0.35311164292929287	0.3586671984848484	0.19641253097643097	0.44362134437710443	0.36306436363636363	0.1813037851851852	0.32934191863636364	0.3970749109217171	0.7359655664141413	0.4555364365319865	0.2744470643097643	0.573207542070707	0.277154953030303	0.23477699039039046	0.31303344716280446
0003	0.30241381619047625	0.1777969914141413	0.0	0.46570097660984844	0.004166666666666652	0.25095776293103456	0.3670033136363636	0.23890959259259248	0.12314814814814812	0.43030298227272723	0.49644188095238095	0.38967284024621207	0.541381862784091	0.45770664102564096	0.3360881542699725	0.29448156727272723	0.24448094848484858	0.3215809420454545	0.4704247086700336	0.3194976087121212	0.5396275745454546	0.352162628058155	0.30305875404040394	0.476120319469697	0.4223072482954545	0.42581857954545455	0.2539404996212121	0.35931286405157337	0.36147264793388434	0.4770866646694215	0.3880253658402204	0.3941822545454545	0.5468809337121212	0.4020398093921673	0.31533094204545453	0.3215809420454545	0.1390444410984848	0.4138805457575758	0.3924874336363636	0.21668737037037034	0.4293419186363636	0.4257951400883838	0.7206059549242425	0.42425732859848475	0.23665472234848473	0.6398742087373737	0.31267081414141407	0.26412411418918924	0.352162628058155
0004	0.5374241226190477	0.4780437347643097	0.46570097660984844	0.0	0.44794504270833335	0.5919707848778736	0.5982187498148147	0.6321687379629629	0.514840037962963	0.6383968748333333	0.749251331547619	0.3140891971428571	0.6651709875	0.7299629724358974	0.6555436674242424	0.6084444798333333	0.5918779409090908	0.6741378460416667	0.5166666518518519	0.6536764502083333	0.6347569449999999	0.587225541617647	0.5855137233333333	0.46699999933333325	0.6430731210416667	0.6384441383333334	0.5809996927083332	0.6019782429945055	0.6442242362121211	0.6209311342424243	0.6704885153030302	0.6430731335416666	0.6384523773809524	0.688585798196881	0.6460128397916667	0.6741378460416667	0.5366325695833334	0.6028880802380953	0.6360714768333333	0.6099465157407407	0.6764231218333333	0.64150939875	0.7454620941666668	0.49676010111111113	0.5022575758333334	0.715502884	0.6979373398148148	0.5391255793758043	0.6141192132536765
0005	0.22209109562499996	0.07652117592592589	0.004166666666666652	0.44794504270833335	0.0	0.24578534913793104	0.26541885555555544	0.13981481481481473	0.11944444444444446	0.33887696999999994	0.43273809523809526	0.27531813645833325	0.48438519427083326	0.38910256410256416	0.2996635799242424	0.2025	0.15235897592592584	0.2759479098958333	0.4359223148148148	0.27386457656249996	0.4939945423958334	0.25188970012254897	0.2624960587962962	0.4404472270833333	0.3766742161458333	0.3801855473958333	0.2288567098958333	0.2528648815705128	0.28181818181818186	0.4438990049242424	0.3053030303030303	0.3485492223958333	0.5233480095238094	0.33546153778021437	0.2696979098958333	0.2759479098958333	0.0322145791666667	0.37620205906250004	0.35681434125	0.12098765370370368	0.39283549291666664	0.40067614895833337	0.6364164182291667	0.3146496895833333	0.12704708333333325	0.6192234602777777	0.2620071087962963	0.2620970871621622	0.25188970012254897
0006	0.328297811091954	0.22307356704980852	0.25095776293103456	0.5919707848778736	0.24578534913793104	0.0	0.4946515718390805	0.38232674112388265	0.3792062022030651	0.5295908246551724	0.6029243335796388	0.4692454291882183	0.5184669143318965	0.5723800515473033	0.4904497504179729	0.4330111753448276	0.4105779921804249	0.4094417737068965	0.6428444729565772	0.4106322507902298	0.6461569457902299	0.5263783705248478	0.4926094599616858	0.5868885749712643	0.40473194870689644	0.4094417737068965	0.3162051047413793	0.5273535519728116	0.43134632758620683	0.6515874831504702	0.4548311760710555	0.3703054487068964	0.649678235816913	0.2996150245210728	0.4031917737068965	0.4094417737068965	0.33100232356321835	0.4106322507902298	0.5130951891379311	0.385136446871009	0.4811644589655172	0.5732611998323753	0.6679111112068965	0.5520884173132184	0.3483628735632184	0.7298057630842911	0.3824799988505747	0.20820240236486487	0.4311259580248479
0007	0.4531913828571429	0.31997951363636357	0.3670033136363636	0.5982187498148147	0.26541885555555544	0.4946515718390805	0.0	0.4523166796296296	0.22292816944444427	0.47230486500000013	0.5696660583333333	0.39945923314814813	0.5870362907407407	0.5365634474358973	0.4289281424242424	0.38512181999999995	0.3521247296296297	0.540816412962963	0.5177334712962962	0.5260015907407408	0.6124541048148149	0.40246181869553377	0.3380963907407408	0.43540786249999996	0.5302462907407408	0.6292495240740741	0.39304110925925917	0.40697846226851864	0.442096253030303	0.4900753310606061	0.4677980893939394	0.5302463018518518	0.6141802160714285	0.5365241999999999	0.5158164074074075	0.540816412962963	0.3421906194444444	0.6041221692592593	0.46905762166666665	0.3305916462962962	0.4089590466666666	0.5237982993055557	0.8085080666666666	0.4747886583333334	0.3678442138888889	0.6204076927777777	0.4283779500000001	0.4429109548048048	0.39237963111383445
0008	0.32373067035714276	0.20352600740740734	0.23890959259259248	0.6321687379629629	0.13981481481481473	0.38232674112388265	0.4523166796296296	0.0	0.12393789166666658	0.5085579066666667	0.49987865833333334	0.47255086648148137	0.5716244592592592	0.4614077858974359	0.3423805424242423	0.30059618999999993	0.2574554388888888	0.3854997888888889	0.4430377342592592	0.38179608518518515	0.5811818514814815	0.4119567327478213	0.3128538277777777	0.4936975574999999	0.4581824333333332	0.47815546666666675	0.3146218981481481	0.4178550866274928	0.36160925757575757	0.4877629431818181	0.3629063196969696	0.4415157703703704	0.5551071005952379	0.4383760555555556	0.3854997888888889	0.3854997888888889	0.2475213287037037	0.46628125481481486	0.3954634199999999	0.22203346851851846	0.41753248499999995	0.43358336458333324	0.7940261666666666	0.4890875570987654	0.3407675027777777	0.6452119316666666	0.2984759888888888	0.32587440120120115	0.4057067327478213
0009	0.22375776229166655	0.08763228703703718	0.12314814814814812	0.514840037962963	0.11944444444444446	0.3792062022030651	0.22292816944444427	0.12393789166666658	0.0	0.3313288999999999	0.42496566428571436	0.34357049240740745	0.5206105990740741	0.38073225384615383	0.28977139507575755	0.19232142000000008	0.1467500092592593	0.3461997199074074	0.3875757444444443	0.3434219421296296	0.5372521528703704	0.3210707667755991	0.25133153657407403	0.43082749708333323	0.42351199212962953	0.4388553976851852	0.31513664398148156	0.3219375947293447	0.2584790272727274	0.43742652310606056	0.2607517545454545	0.40128977546296296	0.518262488095238	0.33513388963206614	0.3461997199074074	0.3461997199074074	0.13413732592592598	0.43438859324074075	0.3391357612499999	0.10889720555555549	0.3821624229166666	0.39230275729166675	0.6633805787037037	0.3649248240740741	0.21565510740740734	0.6087747469444444	0.23973147546296292	0.3238939996996997	0.3148207667755991
0010	0.4531913828571429	0.3879815622727272	0.43030298227272723	0.6383968748333333	0.33887696999999994	0.5295908246551724	0.47230486500000013	0.5085579066666667	0.3313288999999999	0.0	0.5343719369047619	0.4206897698333334	0.5882569716666668	0.4985543935897435	0.38400835151515145	0.33571005	0.3675004866666667	0.5373230016666667	0.5244416879166667	0.5239896616666667	0.6017969243333333	0.41280386682598036	0.35487498166666664	0.393831485	0.5356452841666667	0.6247481941666667	0.4119268743333333	0.41686884604166674	0.39717646212121205	0.44515554015151515	0.42287829848484837	0.5356452941666667	0.5850780410714286	0.5428146399999999	0.5148229966666668	0.5373230016666667	0.35855978749999995	0.6018998283333333	0.42748124416666666	0.3481207116666666	0.35954727666666664	0.48262182430555556	0.8237974925	0.4884862525	0.39223625249999994	0.5874665127777777	0.43612838500000006	0.46660691486486483	0.40372989800245096
0011	0.4961484645408164	0.4736952904761905	0.49644188095238095	0.749251331547619	0.43273809523809526	0.6029243335796388	0.5696660583333333	0.49987865833333334	0.42496566428571436	0.5343719369047619	0.0	0.36166534273809514	0.5843532952380953	0.20061844404761897	0.18403878333333323	0.2011656357142858	0.2233897107142856	0.4566896214285714	0.34269261488095226	0.454308669047619	0.5824852330952381	0.336997685337885	0.2590029607142855	0.3390951839285713	0.5110927214285713	0.524397507142857	0.35052539166666663	0.340789484260531	0.19914705952380962	0.2982678124999999	0.20016617976190487	0.5003784380952381	0.2558468863095237	0.4915227530075189	0.4566896214285714	0.4566896214285714	0.2170034970238095	0.5150011780952382	0.26892794285714294	0.20061844404761897	0.37507737500000005	0.2152398124999999	0.8019780928571429	0.37229607242063467	0.2769474660714285	0.36590239833333327	0.4002807714285712	0.4387783376447876	0.3329798281950279
0012	0.47153585947619037	0.385648577996633	0.38967284024621207	0.3140891971428571	0.27531813645833325	0.4692454291882183	0.39945923314814813	0.47255086648148137	0.34357049240740745	0.4206897698333334	0.36166534273809514	0.0	0.5735554753246753	0.6466493442307693	0.5593840762396693	0.5124448111060607	0.4690449419191919	0.6508104480871213	0.4912053758922559	0.6265295014204546	0.6637430285281385	0.4378593156799083	0.4743689429292929	0.38719999563636365	0.5223458530871212	0.6117842549567101	0.44377792982954534	0.45509644572927077	0.551497087782369	0.5483856763360881	0.5774545799311295	0.5223458655871211	0.5838766166883116	0.4936993559409887	0.6226854418371213	0.6508104480871213	0.4113662501262626	0.5727720868181818	0.539489662469697	0.4896046083333334	0.5528291874696969	0.5641457427272727	0.7710499806277056	0.42549000728715725	0.37699125637626263	0.6335311701818183	0.5774587484006735	0.3597747027734878	0.4620332137934491
0013	0.504187311904762	0.5596471335858586	0.541381862784091	0.6651709875	0.48438519427083326	0.5184669143318965	0.5870362907407407	0.5716244592592592	0.5206105990740741	0.5882569716666668	0.5843532952380953	0.5735554753246753	0.0	0.7638440025641026	0.6542851462121213	0.6935067445833333	0.6887438384259259	0.6534210421875	0.7123635615740741	0.6534210421875	0.6154436684722222	0.6202512	0.611658126388889	0.6810251945833333	0.5366061296875	0.6039097625000001	0.4356422295833333	0.6081984263736264	0.7135675515151515	0.7342317522727273	0.7191919787878788	0.5366061296875	0.7616596011904762	0.6122178592592593	0.6534210421875	0.6534210421875	0.6406326723958333	0.5802943576190476	0.62928490375	0.6593546481481481	0.6286569099999999	0.7221383926388889	0.7089158229166667	0.5208435631944444	0.6406326723958333	0.7735472041111111	0.5740403444444444	0.4838265640926641	0.6606885499999999
0014	0.45727446758241763	0.4332103128205128	0.45770664102564096	0.7299629724358974	0.38910256410256416	0.5723800515473033	0.5365634474358973	0.4614077858974359	0.38073225384615383	0.4985543935897435	0.20061844404761897	0.6466493442307693	0.7638440025641026	0.0	0.21822263589743585	0.24389056923076935	0.2678241884615383	0.42872175576923066	0.39207294487179467	0.4261576532051281	0.5641939529487179	0.3901712380561839	0.3006003519230769	0.3868535153846152	0.48488714038461533	0.49871462499999997	0.3606501987179487	0.39425471381903343	0.24171671794871807	0.34288557692307675	0.24281423205128216	0.4733486814102563	0.3458719791666667	0.48454574939271255	0.42872175576923066	0.42872175576923066	0.2609467275641024	0.48840745794871787	0.3112887942307693	0.24330128589743572	0.3880080288461538	0.25255357499999986	0.798026126923077	0.4281848856837607	0.32550177115384593	0.45055833833333336	0.367807146153846	0.4236902562370062	0.38584431497926086
0015	0.2880077094155844	0.30713794820936646	0.3360881542699725	0.6555436674242424	0.2996635799242424	0.4904497504179729	0.4289281424242424	0.3423805424242423	0.28977139507575755	0.38400835151515145	0.18403878333333323	0.5593840762396693	0.6542851462121213	0.21822263589743585	0.0	0.270257551082251	0.29545767575757587	0.3770830194264069	0.3995919365800865	0.37405271639610393	0.5371865251839827	0.4399050172459892	0.29946359669913414	0.4013991535173159	0.436550637608225	0.45289221033549787	0.2835650860173161	0.44290715012487514	0.2650208691558441	0.3493156773809525	0.26832665530303035	0.42291427700216444	0.4409570175170068	0.36672317958532696	0.3770830194264069	0.3770830194264069	0.2883540417748919	0.444601455974026	0.31209539215367965	0.2678253185064935	0.35021862965367967	0.30809042478174586	0.735543713961039	0.4859991377344878	0.36464636601731604	0.5444040698253969	0.303766525974026	0.39179597346437345	0.4347913808823528
0016	0.29728330619047616	0.2600172922727272	0.29448156727272723	0.6084444798333333	0.2025	0.4330111753448276	0.38512181999999995	0.30059618999999993	0.19232142000000008	0.33571005	0.2011656357142858	0.5124448111060607	0.6935067445833333	0.24389056923076935	0.270257551082251	0.0	0.2655194316666667	0.4057593466666667	0.40873396083333335	0.40409268	0.601384186	0.44848852653186266	0.33091185916666666	0.39008643916666663	0.4231975216666666	0.48914945666666676	0.3403025783333333	0.4536323148878205	0.25479107575757576	0.3988740462121212	0.28108813787878795	0.4006975266666666	0.48526582440476185	0.39527472421052634	0.4007593466666667	0.4057593466666667	0.2565787325000001	0.4801293326666667	0.2778391566666667	0.24030632500000004	0.3915181516666666	0.3825913118055556	0.7485835658333333	0.48813968305555555	0.3346669575	0.6056555677777777	0.32827125999999995	0.3497285508108108	0.4428635265318627
0017	0.3250034433333334	0.20332722878787868	0.24448094848484858	0.5918779409090908	0.15235897592592584	0.4105779921804249	0.3521247296296297	0.2574554388888888	0.1467500092592593	0.3675004866666667	0.2233897107142856	0.4690449419191919	0.6887438384259259	0.2678241884615383	0.29545767575757587	0.2655194316666667	0.0	0.41816740666666663	0.456266088047138	0.41631555481481486	0.5708249437037037	0.3969103091666666	0.28419782636363633	0.4646864005454545	0.5010352344444444	0.5108230844444445	0.33877099814814815	0.4065184599358974	0.3719936581818182	0.4423619777685951	0.39885316303030305	0.47603523999999997	0.5362896068181818	0.4079993083820662	0.4126118511111111	0.41816740666666663	0.20920451202020207	0.4995044281481482	0.40557334599999995	0.23597031481481479	0.44193334100000004	0.42197685159090914	0.7788744924074075	0.4627270786868687	0.2959692064646464	0.633069577939394	0.3298473111111111	0.36204710330330325	0.3906603091666665
0018	0.4147913213690476	0.3586671984848484	0.3215809420454545	0.6741378460416667	0.2759479098958333	0.4094417737068965	0.540816412962963	0.3854997888888889	0.3461997199074074	0.5373230016666667	0.4566896214285714	0.6508104480871213	0.6534210421875	0.42872175576923066	0.3770830194264069	0.4057593466666667	0.41816740666666663	0.0	0.5581203181623932	0.27041826366185895	0.49235810074519226	0.5814207349264706	0.4624981139957265	0.6450440884294872	0.45929204074519225	0.3609884594951923	0.28900088862179485	0.5843135153846154	0.5388009314685315	0.61462326486014	0.5709157864801865	0.43116704699519226	0.6602755751831502	0.47015047407407407	0.2725015969951923	0.2662515969951923	0.3977581253205128	0.3670894892628206	0.5358523475961539	0.4409224908831909	0.4994128988461538	0.551967265758547	0.7394393895432692	0.6767210128205129	0.5172434128205129	0.7399817326068376	0.3902209307692308	0.38814791790540537	0.5743894849264706
0019	0.3889629002380952	0.4395164271885521	0.4704247086700336	0.5166666518518519	0.4359223148148148	0.6428444729565772	0.5177334712962962	0.4430377342592592	0.3875757444444443	0.5244416879166667	0.34269261488095226	0.4912053758922559	0.7123635615740741	0.39207294487179467	0.3995919365800865	0.40873396083333335	0.456266088047138	0.5581203181623932	0.0	0.46861316388888896	0.5832331322222222	0.5552502633986927	0.41659713657407416	0.42575279583333336	0.48097362685185185	0.5140953342592594	0.37502264388888884	0.5586776752136752	0.4756663643939394	0.5291608636363636	0.4805332159090909	0.43631953796296297	0.5140038666666666	0.4800421928362574	0.5019464972222223	0.505650200925926	0.475636737808642	0.474053482037037	0.42427373749999997	0.4274489787037037	0.5419229674999999	0.46160921833333335	0.6925666625	0.5309635828703704	0.5126737748456791	0.5933090496666666	0.4993137324074074	0.49711869607107106	0.5490002633986927
0020	0.4114579880357143	0.3597254003367003	0.3194976087121212	0.6536764502083333	0.27386457656249996	0.4106322507902298	0.5260015907407408	0.38179608518518515	0.3434219421296296	0.5239896616666667	0.454308669047619	0.6265295014204546	0.6534210421875	0.4261576532051281	0.37405271639610393	0.40409268	0.41631555481481486	0.27041826366185895	0.46861316388888896	0.0	0.49056058407852565	0.5799501466911765	0.46620181769943025	0.6317107484294873	0.45200037616185895	0.36515512616185897	0.2848342219551282	0.5822864293269231	0.5365282041958042	0.6131081133449884	0.5406127561771561	0.4332503803285256	0.659085098992674	0.4664467703703703	0.27041826366185895	0.27041826366185895	0.3956747919871796	0.36292282259615394	0.5334766109294872	0.43721878717948714	0.4977462321794872	0.5547450435363248	0.7289792218349359	0.667436798931624	0.5005767378205128	0.7417277648290598	0.38744315299145304	0.3850229179054053	0.5729188966911765
0021	0.5909051777023809	0.5675882214478114	0.5396275745454546	0.6347569449999999	0.4939945423958334	0.6461569457902299	0.6124541048148149	0.5811818514814815	0.5372521528703704	0.6017969243333333	0.5824852330952381	0.6637430285281385	0.6154436684722222	0.5641939529487179	0.5371865251839827	0.601384186	0.5708249437037037	0.49235810074519226	0.5832331322222222	0.49056058407852565	0.0	0.4950947839460784	0.6147989588105414	0.7285929129294872	0.659971147411859	0.6199670256135531	0.5871502432051282	0.47851215089285704	0.75487924995338	0.6920109792540793	0.7604789534498835	0.659971147411859	0.8014212983974359	0.7351721225925927	0.572734284911859	0.572734284911859	0.6677220840705128	0.6221777263003663	0.7027756579294872	0.7096478431054132	0.6515594341794871	0.7208911761752137	0.7601736907799145	0.6412764954273504	0.7309573715705129	0.7815576204957265	0.6543166533618234	0.6402921209395109	0.5511766859528187
0022	0.48389551897058813	0.3914522582739156	0.352162628058155	0.587225541617647	0.25188970012254897	0.5263783705248478	0.40246181869553377	0.4119567327478213	0.3210707667755991	0.41280386682598036	0.336997685337885	0.4378593156799083	0.6202512	0.3901712380561839	0.4399050172459892	0.44848852653186266	0.3969103091666666	0.5814207349264706	0.5552502633986927	0.5799501466911765	0.4950947839460784	0.0	0.42233506522331155	0.5825841465318626	0.5539429373468138	0.6203447662114846	0.5323894736519608	0.1585447739495799	0.5006866101604277	0.5255501961452762	0.5006866101604277	0.550986757935049	0.6678436073879551	0.6402462575980392	0.5620934446997549	0.563564032935049	0.32420063639705876	0.6164924882282913	0.5683675030024509	0.49584273649237476	0.5322178157598039	0.5677944552900327	0.6742229164915967	0.2955616915966386	0.38361648014705874	0.6635694999183006	0.5126148175108933	0.4730293432432433	0.22728366249999998
0023	0.3294099563690476	0.26476511515151513	0.30305875404040394	0.5855137233333333	0.2624960587962962	0.4926094599616858	0.3380963907407408	0.3128538277777777	0.25133153657407403	0.35487498166666664	0.2590029607142855	0.4743689429292929	0.611658126388889	0.3006003519230769	0.29946359669913414	0.33091185916666666	0.28419782636363633	0.4624981139957265	0.41659713657407416	0.46620181769943025	0.6147989588105414	0.42233506522331155	0.0	0.379100249375	0.38900772083333335	0.45562098194444434	0.26778722592592585	0.2919035140847578	0.387744196969697	0.3485259232954545	0.41988377575757585	0.3640077263888889	0.5288507751488094	0.38585253430799216	0.36852085972222204	0.3629653041666665	0.23421505632716055	0.458897752962963	0.3668914537499999	0.2502464740740741	0.32057282	0.3963670772569444	0.716319225	0.38404715632716047	0.34042420077160485	0.5603706351388889	0.3099308222222221	0.40578113183183173	0.2890345313044661
0024	0.3909508388690476	0.43379889946969696	0.476120319469697	0.46699999933333325	0.4404472270833333	0.5868885749712643	0.43540786249999996	0.4936975574999999	0.43082749708333323	0.393831485	0.3390951839285713	0.38719999563636365	0.6810251945833333	0.3868535153846152	0.4013991535173159	0.39008643916666663	0.4646864005454545	0.6450440884294872	0.42575279583333336	0.6317107484294873	0.7285929129294872	0.5825841465318626	0.379100249375	0.0	0.4422989612499999	0.5806400320833334	0.36630584	0.5205006619391026	0.44682329924242414	0.3847586348484848	0.4753373492424242	0.44229897124999984	0.4608157113095238	0.461854945877193	0.5505394070833334	0.5730394120833334	0.43020792513888895	0.5642277085	0.3639119412499999	0.45136155750000007	0.4164133658333332	0.44665086666666665	0.7796350975	0.498957930138889	0.40270793013888895	0.5472624622222222	0.4994388833333334	0.49310022177927915	0.4893853797671568
0025	0.4044162113690475	0.4538030318181818	0.4223072482954545	0.6430731210416667	0.3766742161458333	0.40473194870689644	0.5302462907407408	0.4581824333333332	0.42351199212962953	0.5356452841666667	0.5110927214285713	0.5223458530871212	0.5366061296875	0.48488714038461533	0.436550637608225	0.4231975216666666	0.5010352344444444	0.45929204074519225	0.48097362685185185	0.45200037616185895	0.659971147411859	0.5539429373468138	0.38900772083333335	0.4422989612499999	0.0	0.47797462343749997	0.29790414375000007	0.5252441927684295	0.5588805833333333	0.5824640628787878	0.6008686515151516	0.3178561296875	0.6602707023809523	0.4773462481481482	0.48422462343749995	0.47797462343749997	0.5024916786458333	0.47210281458333325	0.47542053375000004	0.5245256185185185	0.513475905	0.6198963368055554	0.7444743291666667	0.5756118980902778	0.5306166723958334	0.7264432311111111	0.4764213055555556	0.4052216451013513	0.5193969337469362
0026	0.42239194136904756	0.45132287626262624	0.42581857954545455	0.6384441383333334	0.3801855473958333	0.4094417737068965	0.6292495240740741	0.47815546666666675	0.4388553976851852	0.6247481941666667	0.524397507142857	0.6117842549567101	0.6039097625000001	0.49871462499999997	0.45289221033549787	0.48914945666666676	0.5108230844444445	0.3609884594951923	0.5140953342592594	0.36515512616185897	0.6199670256135531	0.6203447662114846	0.45562098194444434	0.5806400320833334	0.47797462343749997	0.0	0.30980889791666666	0.5952934472298534	0.6293351333333334	0.703062925	0.6614747121212121	0.4580347171875	0.6938024583333333	0.48792825185185185	0.39410612968750003	0.38785612968750005	0.5216880973958333	0.3067916023809525	0.58254774375	0.5517742851851852	0.5966965249999999	0.6326939493055557	0.7357358940476191	0.6999036541666667	0.5779380973958334	0.8045630794444444	0.49904034444444456	0.3457635015444015	0.6373188370557598
0027	0.23613210461904766	0.2956323070707071	0.2539404996212121	0.5809996927083332	0.2288567098958333	0.3162051047413793	0.39304110925925917	0.3146218981481481	0.31513664398148156	0.4119268743333333	0.35052539166666663	0.44377792982954534	0.4356422295833333	0.3606501987179487	0.2835650860173161	0.3403025783333333	0.33877099814814815	0.28900088862179485	0.37502264388888884	0.2848342219551282	0.5871502432051282	0.5323894736519608	0.26778722592592585	0.36630584	0.29790414375000007	0.30980889791666666	0.0	0.5152566040705128	0.5016257981818182	0.5068538522727273	0.4796561012121212	0.2636755791666666	0.5415321734523809	0.3524372270955165	0.3048952375	0.3090619041666667	0.3111467064015152	0.30685036570512825	0.4185621974358973	0.3702741237037037	0.38086654499999995	0.4860830618055555	0.599149940625	0.525954042260101	0.3351997325378787	0.6640214545238096	0.3177212985185185	0.29049965810810796	0.5057795843872548
0028	0.48719786513736263	0.39780802360139855	0.35931286405157337	0.6019782429945055	0.2528648815705128	0.5273535519728116	0.40697846226851864	0.4178550866274928	0.3219375947293447	0.41686884604166674	0.340789484260531	0.45509644572927077	0.6081984263736264	0.39425471381903343	0.44290715012487514	0.4536323148878205	0.4065184599358974	0.5843135153846154	0.5586776752136752	0.5822864293269231	0.47851215089285704	0.1585447739495799	0.2919035140847578	0.5205006619391026	0.5252441927684295	0.5952934472298534	0.5152566040705128	0.0	0.4954771027972028	0.5357399419289044	0.4954771027972028	0.5423530970753205	0.6758498362179486	0.635186271474359	0.5549303720753205	0.5549303720753205	0.31286084375	0.6083061195146521	0.5590956307852564	0.39300596452991454	0.5264873576602563	0.5775060541399573	0.6609773847527474	0.2826019285714285	0.3722766875	0.6610738299786325	0.5062476418447294	0.4682043190674191	0.25669542720588234
0029	0.35592996006493505	0.2705635570247935	0.36147264793388434	0.6442242362121211	0.28181818181818186	0.43134632758620683	0.442096253030303	0.36160925757575757	0.2584790272727274	0.39717646212121205	0.19914705952380962	0.551497087782369	0.7135675515151515	0.24171671794871807	0.2650208691558441	0.25479107575757576	0.3719936581818182	0.5388009314685315	0.4756663643939394	0.5365282041958042	0.75487924995338	0.5006866101604277	0.387744196969697	0.44682329924242414	0.5588805833333333	0.6293351333333334	0.5016257981818182	0.4954771027972028	0.0	0.36833684621212115	0.16214874393939416	0.4238484106060606	0.46127231011904757	0.38753579890350875	0.4307227924242425	0.4307227924242425	0.2996495068181818	0.48723243121212123	0.316741896969697	0.28193433181818184	0.3627437742424242	0.3559544159722222	0.7527793321969697	0.4981611573232323	0.3612232159090909	0.5406555677777778	0.3534608954545454	0.31793504619164625	0.3297571125668448
0030	0.4402247682900433	0.43973128285123964	0.4770866646694215	0.6209311342424243	0.4438990049242424	0.6515874831504702	0.4900753310606061	0.4877629431818181	0.43742652310606056	0.44515554015151515	0.2982678124999999	0.5483856763360881	0.7342317522727273	0.34288557692307675	0.3493156773809525	0.3988740462121212	0.4423619777685951	0.61462326486014	0.5291608636363636	0.6131081133449884	0.6920109792540793	0.5255501961452762	0.3485259232954545	0.3847586348484848	0.5824640628787878	0.703062925	0.5068538522727273	0.5357399419289044	0.36833684621212115	0.0	0.3242230151515152	0.41014919015151496	0.38071094523809534	0.48665710602073353	0.45010459999999997	0.4546500545454545	0.3125764511363637	0.4723629961305361	0.33376249015151516	0.3368388272727273	0.2822492477272728	0.32718215416666663	0.7798764068181818	0.4397118056818182	0.38356574659090914	0.46520045222222217	0.40604541590909093	0.49054341216216213	0.32847007796345806
0031	0.3592357462121213	0.29711627493112946	0.3880253658402204	0.6704885153030302	0.3053030303030303	0.4548311760710555	0.4677980893939394	0.3629063196969696	0.2607517545454545	0.42287829848484837	0.20016617976190487	0.5774545799311295	0.7191919787878788	0.24281423205128216	0.26832665530303035	0.28108813787878795	0.39885316303030305	0.5709157864801865	0.4805332159090909	0.5406127561771561	0.7604789534498835	0.5006866101604277	0.41988377575757585	0.4753373492424242	0.6008686515151516	0.6614747121212121	0.4796561012121212	0.4954771027972028	0.16214874393939416	0.3242230151515152	0.0	0.42687871363636354	0.47972469107142857	0.3655661019338118	0.45420764090909094	0.4572379439393939	0.32313435530303025	0.48571727969696965	0.3189016575757576	0.28041918030303037	0.38622862272727265	0.3802599715277778	0.7545589575757576	0.5049133128787879	0.3922838265151515	0.5394650911111112	0.3557336227272727	0.31793504619164625	0.3297571125668448
0032	0.38941621470238086	0.42320169848484845	0.3941822545454545	0.6430731335416666	0.3485492223958333	0.3703054487068964	0.5302463018518518	0.4415157703703704	0.40128977546296296	0.5356452941666667	0.5003784380952381	0.5223458655871211	0.5366061296875	0.4733486814102563	0.42291427700216444	0.4006975266666666	0.47603523999999997	0.43116704699519226	0.43631953796296297	0.4332503803285256	0.659971147411859	0.550986757935049	0.3640077263888889	0.44229897124999984	0.3178561296875	0.4580347171875	0.2636755791666666	0.5423530970753205	0.4238484106060606	0.41014919015151496	0.42687871363636354	0.0	0.6441992773809524	0.44030921851851845	0.3845042000000001	0.3782542000000001	0.47436668489583333	0.30929761217948715	0.42527139999999997	0.5078589555555555	0.49097590999999996	0.553010420138889	0.622894446875	0.5776808105902778	0.5306166848958334	0.7212051344444443	0.39197993333333336	0.37397165135135124	0.5041277580116421
0033	0.47625113894557825	0.5175302765692641	0.5468809337121212	0.6384523773809524	0.5233480095238094	0.649678235816913	0.6141802160714285	0.5551071005952379	0.518262488095238	0.5850780410714286	0.2558468863095237	0.5838766166883116	0.7616596011904762	0.3458719791666667	0.4409570175170068	0.48526582440476185	0.5362896068181818	0.6602755751831502	0.5140038666666666	0.659085098992674	0.8014212983974359	0.6678436073879551	0.5288507751488094	0.4608157113095238	0.6602707023809523	0.6938024583333333	0.5415321734523809	0.6758498362179486	0.46127231011904757	0.38071094523809534	0.47972469107142857	0.6441992773809524	0.0	0.4260608738721804	0.48125879619047607	0.4848302247619046	0.31652763269841266	0.45808652130952376	0.29144378845238095	0.3253964238095237	0.3908257372619047	0.203751064047619	0.7578574194047619	0.4433719755555555	0.33617048626984125	0.315420002	0.429996639047619	0.45870402064028304	0.4137133219887955
0034	0.3456838782581453	0.3608361167995747	0.4020398093921673	0.688585798196881	0.33546153778021437	0.2996150245210728	0.5365241999999999	0.4383760555555556	0.33513388963206614	0.5428146399999999	0.4915227530075189	0.4936993559409887	0.6122178592592593	0.48454574939271255	0.36672317958532696	0.39527472421052634	0.4079993083820662	0.47015047407407407	0.4800421928362574	0.4664467703703703	0.7351721225925927	0.6402462575980392	0.38585253430799216	0.461854945877193	0.4773462481481482	0.48792825185185185	0.3524372270955165	0.635186271474359	0.38753579890350875	0.48665710602073353	0.3655661019338118	0.44030921851851845	0.4260608738721804	0.0	0.44331996686159847	0.4470236705653021	0.44061313237934896	0.3986985597450893	0.46674324877192974	0.4204447004629629	0.5225702525438596	0.5425838713377193	0.7062686549707602	0.6246525602132436	0.45509317379349046	0.7465570104035089	0.3730710549707603	0.337934103903904	0.5555358401960784
0035	0.4147913213690476	0.35311164292929287	0.31533094204545453	0.6460128397916667	0.2696979098958333	0.4031917737068965	0.5158164074074075	0.3854997888888889	0.3461997199074074	0.5148229966666668	0.4566896214285714	0.6226854418371213	0.6534210421875	0.42872175576923066	0.3770830194264069	0.4007593466666667	0.4126118511111111	0.2725015969951923	0.5019464972222223	0.27041826366185895	0.572734284911859	0.5620934446997549	0.36852085972222204	0.5505394070833334	0.48422462343749995	0.39410612968750003	0.3048952375	0.5549303720753205	0.4307227924242425	0.45010459999999997	0.45420764090909094	0.3845042000000001	0.48125879619047607	0.44331996686159847	0.0	0.19751070000000004	0.39043809739583335	0.20452283205128208	0.47585963	0.44066317407407407	0.48722033500000006	0.5053913618055557	0.6193243322916666	0.6756509848958333	0.4880483786458334	0.734912286111111	0.32571007777777783	0.3850229179054053	0.5108482488204656
0036	0.4147913213690476	0.3586671984848484	0.3215809420454545	0.6741378460416667	0.2759479098958333	0.4094417737068965	0.540816412962963	0.3854997888888889	0.3461997199074074	0.5373230016666667	0.4566896214285714	0.6508104480871213	0.6534210421875	0.42872175576923066	0.3770830194264069	0.4057593466666667	0.41816740666666663	0.2662515969951923	0.505650200925926	0.27041826366185895	0.572734284911859	0.563564032935049	0.3629653041666665	0.5730394120833334	0.47797462343749997	0.38785612968750005	0.3090619041666667	0.5549303720753205	0.4307227924242425	0.4546500545454545	0.4572379439393939	0.3782542000000001	0.4848302247619046	0.4470236705653021	0.19751070000000004	0.0	0.39668809739583344	0.20452283205128208	0.47585963	0.44066317407407407	0.49222033500000006	0.5012246951388888	0.6193243322916666	0.6756509848958333	0.5161733848958334	0.734912286111111	0.32571007777777783	0.38814791790540537	0.5123188370557598
0037	0.31718944595238097	0.19641253097643097	0.1390444410984848	0.5366325695833334	0.0322145791666667	0.33100232356321835	0.3421906194444444	0.2475213287037037	0.13413732592592598	0.35855978749999995	0.2170034970238095	0.4113662501262626	0.6406326723958333	0.2609467275641024	0.2883540417748919	0.2565787325000001	0.20920451202020207	0.3977581253205128	0.475636737808642	0.3956747919871796	0.6677220840705128	0.32420063639705876	0.23421505632716055	0.43020792513888895	0.5024916786458333	0.5216880973958333	0.3111467064015152	0.31286084375	0.2996495068181818	0.3125764511363637	0.32313435530303025	0.47436668489583333	0.31652763269841266	0.44061313237934896	0.39043809739583335	0.39668809739583344	0.0	0.42006645617424243	0.4160368746969697	0.23914971296296295	0.4528913596969697	0.43164866851851846	0.7458760903409092	0.3989871931818181	0.21138458693181805	0.6445570314814815	0.3351331567340067	0.29119605095720724	0.253271563235294
0038	0.4132721115714285	0.44362134437710443	0.4138805457575758	0.6028880802380953	0.37620205906250004	0.4106322507902298	0.6041221692592593	0.46628125481481486	0.43438859324074075	0.6018998283333333	0.5150011780952382	0.5727720868181818	0.5802943576190476	0.48840745794871787	0.444601455974026	0.4801293326666667	0.4995044281481482	0.3670894892628206	0.474053482037037	0.36292282259615394	0.6221777263003663	0.6164924882282913	0.458897752962963	0.5642277085	0.47210281458333325	0.3067916023809525	0.30685036570512825	0.6083061195146521	0.48723243121212123	0.4723629961305361	0.48571727969696965	0.30929761217948715	0.45808652130952376	0.3986985597450893	0.20452283205128208	0.20452283205128208	0.42006645617424243	0.0	0.46651621564102563	0.5050947922222222	0.5337217314102565	0.5344349227029914	0.46238478772893776	0.6287474892784993	0.5082939920075757	0.7656778399206349	0.3418227389743591	0.34064767142857133	0.6348981713204657
0039	0.2927167013690476	0.36306436363636363	0.3924874336363636	0.6360714768333333	0.35681434125	0.5130951891379311	0.46905762166666665	0.3954634199999999	0.3391357612499999	0.42748124416666666	0.26892794285714294	0.539489662469697	0.62928490375	0.3112887942307693	0.31209539215367965	0.2778391566666667	0.40557334599999995	0.5358523475961539	0.42427373749999997	0.5334766109294872	0.7027756579294872	0.5683675030024509	0.3668914537499999	0.3639119412499999	0.47542053375000004	0.58254774375	0.4185621974358973	0.5590956307852564	0.316741896969697	0.33376249015151516	0.3189016575757576	0.42527139999999997	0.29144378845238095	0.46674324877192974	0.47585963	0.47585963	0.4160368746969697	0.46651621564102563	0.0	0.3506397784615385	0.4449216488461538	0.38478373659188037	0.6361372233012821	0.46140812649378415	0.36969606593822857	0.6021634576068375	0.34602092769230763	0.41265257594594584	0.4608110582720587
0040	0.2946078503571429	0.1813037851851852	0.21668737037037034	0.6099465157407407	0.12098765370370368	0.385136446871009	0.3305916462962962	0.22203346851851846	0.10889720555555549	0.3481207116666666	0.20061844404761897	0.4896046083333334	0.6593546481481481	0.24330128589743572	0.2678253185064935	0.24030632500000004	0.23597031481481479	0.4409224908831909	0.4274489787037037	0.43721878717948714	0.7096478431054132	0.49584273649237476	0.2502464740740741	0.45136155750000007	0.5245256185185185	0.5517742851851852	0.3702741237037037	0.39300596452991454	0.28193433181818184	0.3368388272727273	0.28041918030303037	0.5078589555555555	0.3253964238095237	0.4204447004629629	0.44066317407407407	0.44066317407407407	0.23914971296296295	0.5050947922222222	0.3506397784615385	0.0	0.42058803999999994	0.41946299374999996	0.7337358101851852	0.46686533487654325	0.31854528055555553	0.633915635	0.2984759888888888	0.3272974027027027	0.320067679738562
0041	0.3852404926190476	0.32934191863636364	0.4293419186363636	0.6764231218333333	0.39283549291666664	0.4811644589655172	0.4089590466666666	0.41753248499999995	0.3821624229166666	0.35954727666666664	0.37507737500000005	0.5528291874696969	0.6286569099999999	0.3880080288461538	0.35021862965367967	0.3915181516666666	0.44193334100000004	0.4994128988461538	0.5419229674999999	0.4977462321794872	0.6515594341794871	0.5322178157598039	0.32057282	0.4164133658333332	0.513475905	0.5966965249999999	0.38086654499999995	0.5264873576602563	0.3627437742424242	0.2822492477272728	0.38622862272727265	0.49097590999999996	0.3908257372619047	0.5225702525438596	0.48722033500000006	0.49222033500000006	0.4528913596969697	0.5337217314102565	0.4449216488461538	0.42058803999999994	0.0	0.4414330993055555	0.6518265208333334	0.5239522179166667	0.44929320291666663	0.5250486927777778	0.336053425	0.3602539590540539	0.3323777610539216
0042	0.39142375811507935	0.3970749109217171	0.4257951400883838	0.64150939875	0.40067614895833337	0.5732611998323753	0.5237982993055557	0.43358336458333324	0.39230275729166675	0.48262182430555556	0.2152398124999999	0.5641457427272727	0.7221383926388889	0.25255357499999986	0.30809042478174586	0.3825913118055556	0.42197685159090914	0.551967265758547	0.46160921833333335	0.5547450435363248	0.7208911761752137	0.5677944552900327	0.3963670772569444	0.44665086666666665	0.6198963368055554	0.6326939493055557	0.4860830618055555	0.5775060541399573	0.3559544159722222	0.32718215416666663	0.3802599715277778	0.553010420138889	0.203751064047619	0.5425838713377193	0.5053913618055557	0.5012246951388888	0.43164866851851846	0.5344349227029914	0.38478373659188037	0.41946299374999996	0.4414330993055555	0.0	0.6828753711805555	0.5260945078135522	0.4197761078135521	0.43179132555555566	0.3171440176388889	0.4398299389451952	0.43492236249795746
0043	0.7333085953571429	0.7359655664141413	0.7206059549242425	0.7454620941666668	0.6364164182291667	0.6679111112068965	0.8085080666666666	0.7940261666666666	0.6633805787037037	0.8237974925	0.8019780928571429	0.7710499806277056	0.7089158229166667	0.798026126923077	0.735543713961039	0.7485835658333333	0.7788744924074075	0.7394393895432692	0.6925666625	0.7289792218349359	0.7601736907799145	0.6742229164915967	0.716319225	0.7796350975	0.7444743291666667	0.7357358940476191	0.599149940625	0.6609773847527474	0.7527793321969697	0.7798764068181818	0.7545589575757576	0.622894446875	0.7578574194047619	0.7062686549707602	0.6193243322916666	0.6193243322916666	0.7458760903409092	0.46238478772893776	0.6361372233012821	0.7337358101851852	0.6518265208333334	0.6828753711805555	0.0	0.681240716540404	0.760930537405303	0.9071229027777777	0.7479857111111111	0.7206807554054054	0.8021930719822303
0044	0.4840108215079366	0.4555364365319865	0.42425732859848475	0.49676010111111113	0.3146496895833333	0.5520884173132184	0.4747886583333334	0.4890875570987654	0.3649248240740741	0.4884862525	0.37229607242063467	0.42549000728715725	0.5208435631944444	0.4281848856837607	0.4859991377344878	0.48813968305555555	0.4627270786868687	0.6767210128205129	0.5309635828703704	0.667436798931624	0.6412764954273504	0.2955616915966386	0.38404715632716047	0.498957930138889	0.5756118980902778	0.6999036541666667	0.525954042260101	0.2826019285714285	0.4981611573232323	0.4397118056818182	0.5049133128787879	0.5776808105902778	0.4433719755555555	0.6246525602132436	0.6756509848958333	0.6756509848958333	0.3989871931818181	0.6287474892784993	0.46140812649378415	0.46686533487654325	0.5239522179166667	0.5260945078135522	0.681240716540404	0.0	0.3593149125	0.704476152087542	0.5903993936026937	0.4855120663449164	0.43834994264705873
0045	0.35052277261904763	0.2744470643097643	0.23665472234848473	0.5022575758333334	0.12704708333333325	0.3483628735632184	0.3678442138888889	0.3407675027777777	0.21565510740740734	0.39223625249999994	0.2769474660714285	0.37699125637626263	0.6406326723958333	0.32550177115384593	0.36464636601731604	0.3346669575	0.2959692064646464	0.5172434128205129	0.5126737748456791	0.5005767378205128	0.7309573715705129	0.38361648014705874	0.34042420077160485	0.40270793013888895	0.5306166723958334	0.5779380973958334	0.3351997325378787	0.3722766875	0.3612232159090909	0.38356574659090914	0.3922838265151515	0.5306166848958334	0.33617048626984125	0.45509317379349046	0.4880483786458334	0.5161733848958334	0.21138458693181805	0.5082939920075757	0.36969606593822857	0.31854528055555553	0.44929320291666663	0.4197761078135521	0.760930537405303	0.3593149125	0.0	0.6684761520875421	0.40428827693602687	0.3373230518018018	0.3657985805147057
0046	0.6110707364920636	0.573207542070707	0.6398742087373737	0.715502884	0.6192234602777777	0.7298057630842911	0.6204076927777777	0.6452119316666666	0.6087747469444444	0.5874665127777777	0.36590239833333327	0.6335311701818183	0.7735472041111111	0.45055833833333336	0.5444040698253969	0.6056555677777777	0.633069577939394	0.7399817326068376	0.5933090496666666	0.7417277648290598	0.7815576204957265	0.6635694999183006	0.5603706351388889	0.5472624622222222	0.7264432311111111	0.8045630794444444	0.6640214545238096	0.6610738299786325	0.5406555677777778	0.46520045222222217	0.5394650911111112	0.7212051344444443	0.315420002	0.7465570104035089	0.734912286111111	0.734912286111111	0.6445570314814815	0.7656778399206349	0.6021634576068375	0.633915635	0.5250486927777778	0.43179132555555566	0.9071229027777777	0.704476152087542	0.6684761520875421	0.0	0.4722973164920635	0.516635957012012	0.33321874348692804
0047	0.3341431785714286	0.277154953030303	0.31267081414141407	0.6979373398148148	0.2620071087962963	0.3824799988505747	0.4283779500000001	0.2984759888888888	0.23973147546296292	0.43612838500000006	0.4002807714285712	0.5774587484006735	0.5740403444444444	0.367807146153846	0.303766525974026	0.32827125999999995	0.3298473111111111	0.3902209307692308	0.4993137324074074	0.38744315299145304	0.6543166533618234	0.5126148175108933	0.3099308222222221	0.4994388833333334	0.4764213055555556	0.49904034444444456	0.3177212985185185	0.5062476418447294	0.3534608954545454	0.40604541590909093	0.3557336227272727	0.39197993333333336	0.429996639047619	0.3730710549707603	0.32571007777777783	0.32571007777777783	0.3351331567340067	0.3418227389743591	0.34602092769230763	0.2984759888888888	0.336053425	0.3171440176388889	0.7479857111111111	0.5903993936026937	0.40428827693602687	0.4722973164920635	0.0	0.346847197897898	0.45426028784041383
0048	0.36249168756756756	0.23477699039039046	0.26412411418918924	0.5391255793758043	0.2620970871621622	0.20820240236486487	0.4429109548048048	0.32587440120120115	0.3238939996996997	0.46660691486486483	0.4387783376447876	0.3597747027734878	0.4838265640926641	0.4236902562370062	0.39179597346437345	0.3497285508108108	0.36204710330330325	0.38814791790540537	0.49711869607107106	0.3850229179054053	0.6402921209395109	0.4730293432432433	0.40578113183183173	0.49310022177927915	0.4052216451013513	0.3457635015444015	0.29049965810810796	0.4682043190674191	0.31793504619164625	0.49054341216216213	0.31793504619164625	0.37397165135135124	0.45870402064028304	0.337934103903904	0.3850229179054053	0.38814791790540537	0.29119605095720724	0.34064767142857133	0.41265257594594584	0.3272974027027027	0.3602539590540539	0.4398299389451952	0.7206807554054054	0.4855120663449164	0.3373230518018018	0.516635957012012	0.346847197897898	0.0	0.47056503536367245
0049	0.47827051897058814	0.31303344716280446	0.352162628058155	0.6141192132536765	0.25188970012254897	0.4311259580248479	0.39237963111383445	0.4057067327478213	0.3148207667755991	0.40372989800245096	0.3329798281950279	0.4620332137934491	0.6606885499999999	0.38584431497926086	0.4347913808823528	0.4428635265318627	0.3906603091666665	0.5743894849264706	0.5490002633986927	0.5729188966911765	0.5511766859528187	0.22728366249999998	0.2890345313044661	0.4893853797671568	0.5193969337469362	0.6373188370557598	0.5057795843872548	0.25669542720588234	0.3297571125668448	0.32847007796345806	0.3297571125668448	0.5041277580116421	0.4137133219887955	0.5555358401960784	0.5108482488204656	0.5123188370557598	0.253271563235294	0.6348981713204657	0.4608110582720587	0.320067679738562	0.3323777610539216	0.43492236249795746	0.8021930719822303	0.43834994264705873	0.3657985805147057	0.33321874348692804	0.45426028784041383	0.47056503536367245	0.0
0050	0.4078977836309524	0.3859778388888889	0.4125155277777778	0.6787793756944445	0.33819444444444446	0.532469630842912	0.4936683097222222	0.4122496763888889	0.3248511833333333	0.4524918347222221	0.19695379404761915	0.5990126740277777	0.7402405611111111	0.23935473974358967	0.32456445029761916	0.3150274541666668	0.4227023111111111	0.576416443162393	0.5186922506944445	0.5736386653846153	0.7779604573290598	0.5427081343137254	0.4376848555555556	0.4991972173611111	0.5914997305555556	0.6595552888888889	0.5234301677777777	0.5379327525641024	0.2898786541666666	0.3527736027777778	0.2884897652777778	0.5789997333333332	0.2880214976190477	0.5585118045138888	0.5762219555555554	0.5762219555555554	0.42936228472222215	0.6245456691666667	0.40697199871794865	0.39558300972222227	0.4716062916666667	0.27092970024305574	0.8232570414930556	0.5861423847222222	0.4500312680555555	0.33182106463888894	0.44147839149305557	0.5602636221471471	0.5161704454248366
0051	0.37789125619047614	0.3364729275252525	0.29031088096590907	0.5208948580555555	0.17637558854166668	0.4187084787715517	0.4535081518518518	0.3686581888888889	0.2468242828703704	0.46933379666666664	0.29487719285714287	0.4467824651515151	0.4977287576388889	0.3448107076923075	0.3895268056277056	0.3773033741666667	0.3887588683333333	0.5462445348557693	0.5075148578703703	0.5357843671474359	0.6583381178632479	0.30072845042016805	0.40541522453703704	0.5167477529166666	0.5469545682291668	0.5509435744047619	0.38625370441287876	0.2874829186813186	0.4013361435606061	0.4662448450757576	0.40311576893939394	0.5535042151041667	0.3916835694047618	0.5052725132996634	0.5453109151041667	0.5453109151041667	0.31558101638257563	0.46937599800865804	0.3557180560664336	0.34643596666666665	0.5080015820833333	0.4439661041098484	0.6475472026515152	0.1794467305555556	0.2522600979166667	0.371986002050505	0.4020900476010101	0.3652097446911198	0.35135855661764703
0052	0.30241381619047625	0.18335254696969683	0.22164618585858575	0.6315520831481481	0.122	0.3782034051724138	0.34750259444444453	0.22858522222222222	0.1108354777777778	0.363340565	0.20483028571428563	0.5142946356734007	0.6651525050925926	0.2478371153846154	0.2749216510822511	0.24453623666666668	0.24123982666666666	0.4435872115384616	0.47028387268518523	0.44729091524216524	0.6428619661481482	0.39557938596078435	0.18108810533333342	0.47224545171666665	0.46555243311111116	0.48261591644444446	0.37708893851851844	0.38790502075213673	0.2009047550909091	0.28757925772727266	0.2274199066060606	0.4405524386666667	0.2931816361190476	0.3731585158518519	0.37706036088888895	0.3715048053333334	0.14612682970370372	0.4844032117037037	0.28815776840000007	0.10389842325925924	0.30642823099999994	0.27328625097222226	0.7694598386666667	0.4527311368148148	0.28606447014814806	0.33497955824444436	0.2649280711111113	0.4146806076696695	0.3533138350718954
0053	0.31579722900432905	0.3681164797520661	0.3994476388429752	0.646177890909091	0.35799551628787885	0.5002808172413793	0.48877523181818183	0.41131853939393936	0.35340636174242424	0.45234278636363634	0.23820435238095228	0.5577481388429752	0.6661029181818181	0.27753448717948703	0.2708774380952381	0.3511453909090909	0.3815090842975206	0.5594217888111888	0.5321850428030304	0.5579066372960373	0.75952213002331	0.6089829834781639	0.3725205545454545	0.4385745363636363	0.5885055227272726	0.6024665545454546	0.43158431913419915	0.5651072314393939	0.32663241363636353	0.32045574147727274	0.3501172621212121	0.5171444000000001	0.2767473409821427	0.4640236503987242	0.5020947272727273	0.5066401818181818	0.3858423762167126	0.48096458277056275	0.3281103342657343	0.3931367212121212	0.4323220772727273	0.282374088125	0.8084218545454546	0.5950694607208449	0.43825127435720845	0.37892088621428544	0.3952765454545454	0.5576645286240787	0.5420231942736184
0054	0.3505227792857143	0.25817723097643097	0.20852972859848484	0.5366325695833334	0.09892208958333326	0.3300593110632184	0.39839976388888887	0.34076751018518514	0.23787733518518517	0.41973624750000005	0.27694747083333326	0.4113662501262626	0.6406326723958333	0.3255017762820511	0.36464637207792205	0.3121669625	0.27096921202020197	0.46099341282051287	0.4793404415123458	0.5005767461538462	0.7309573715705129	0.38361648014705874	0.2904242007716049	0.43020792513888895	0.5024916786458333	0.5216880973958333	0.31644973670454546	0.3722766875	0.3865478977272727	0.3631112056818182	0.3721539583333333	0.47436668489583333	0.3200990612698412	0.4384265108305274	0.4599233848958334	0.4599233848958334	0.18325959318181817	0.5082940003409091	0.36969606593822857	0.3185452879629629	0.43465035291666665	0.38227610781355215	0.760930537405303	0.3593149125	0.14368990625	0.3782906233468012	0.39314309991582486	0.36948057139639645	0.3405361363970587
0055	0.4131800710714285	0.28069656161616163	0.3157836318181818	0.522576685625	0.19842569791666675	0.3455061756465517	0.4313569263888888	0.4042802152777777	0.2728527648148148	0.44939769375000005	0.31777706696428576	0.39418938556818184	0.7212833385416666	0.3694721105769231	0.42160754642857134	0.3346855287499999	0.3534425473232323	0.5968314913461539	0.49481106111111106	0.5801648163461539	0.7726134355128206	0.39505338602941165	0.42887784259259254	0.40789393750000014	0.5398387510416667	0.6585887635416667	0.39954709712121206	0.406063983653846	0.3088050261363636	0.37272427499999994	0.3394868579545455	0.5398387635416666	0.3495324119047619	0.5214408151515151	0.5686990447916667	0.5968240510416667	0.2948017700126262	0.572641356590909	0.3762236587587412	0.38205799305555554	0.4617601558333333	0.45399813084595964	0.8323091519886363	0.42795055069444443	0.17795055069444443	0.35328266427272725	0.4281185295454545	0.38315827347972975	0.27005338602941165
0056	0.30082258928571437	0.375791045959596	0.33772027045454545	0.536618694047619	0.3126364807291667	0.4063836859913794	0.47491942222222217	0.3863150277777778	0.3544223662037038	0.4858511025000001	0.39661383214285717	0.4752798102813852	0.46148228809523806	0.41120113653846146	0.34237461753246756	0.4073263950000001	0.4132419055555556	0.2825425552884616	0.37502264351851855	0.27941755528846157	0.5196002779487179	0.5570645707282913	0.33188776296296296	0.4339963216666667	0.3564755833333333	0.20382921666666676	0.21591011875	0.548878202014652	0.4253292000000001	0.3728508515151514	0.4276019272727273	0.33147558958333334	0.3545323416666667	0.42593906686159855	0.27308742708333344	0.27308742708333344	0.3618540422348485	0.21963507747252742	0.3419489757692308	0.3863150277777778	0.3250610441666666	0.38576415902777783	0.6554421523809524	0.5478196852813852	0.39496721837121207	0.4438712506349206	0.3320301018518519	0.3586995799227799	0.5724761556372548
0057	0.2946078503571429	0.23751292962962955	0.18200857916666657	0.5611898302083334	0.07434639791666664	0.3082785027298851	0.3868007907407407	0.27824261296296293	0.16510634999999996	0.40929717166666657	0.236752894047619	0.42580518437500003	0.6167739791666667	0.282215308974359	0.3138146185064935	0.29089455500000005	0.29217945925925926	0.4342730897435898	0.4274489787037037	0.43010642307692315	0.7365891109935898	0.4960583660539215	0.30645561851851844	0.45136155750000007	0.4650913208333334	0.49574607083333333	0.29155838916666665	0.3803669975961538	0.32792363181818185	0.3828281272727273	0.3264084803030304	0.446341325	0.3253964238095237	0.42260844490740734	0.4339813583333334	0.4339813583333334	0.20727871458333325	0.44323164125000003	0.3506397784615385	0.2560203907407408	0.4165157799999999	0.3702908198611111	0.8142788166666667	0.49919167291666666	0.2950249979166667	0.4133172889047618	0.3877860148148149	0.34928604774774774	0.34772353688725477
0058	0.2946078503571429	0.23751292962962955	0.18200857916666657	0.5611898302083334	0.07434639791666664	0.3082785027298851	0.3868007907407407	0.27824261296296293	0.16510634999999996	0.40929717166666657	0.236752894047619	0.42580518437500003	0.6167739791666667	0.282215308974359	0.3138146185064935	0.29089455500000005	0.29217945925925926	0.4342730897435898	0.4274489787037037	0.43010642307692315	0.7365891109935898	0.38753007022058816	0.30645561851851844	0.45136155750000007	0.4650913208333334	0.49574607083333333	0.28587657098484853	0.3803669975961538	0.32792363181818185	0.3828281272727273	0.3264084803030304	0.446341325	0.3253964238095237	0.4164118320707071	0.4339813583333334	0.4339813583333334	0.20727871458333325	0.43719053159090915	0.3506397784615385	0.2560203907407408	0.4165157799999999	0.3702908198611111	0.8142788166666667	0.38875171382575757	0.1845850388257576	0.4133172889047618	0.3877860148148149	0.34928604774774774	0.34772353688725477
0059	0.430222017077573	0.3644777270772238	0.41003744296187683	0.7112752997916667	0.32016129032258067	0.10405342419354835	0.5572536319593788	0.45262400788530466	0.3768527580645161	0.5614711287634409	0.5409725764976959	0.5286360517858015	0.6148850948420699	0.5377994054590571	0.4551552677244799	0.4380715340860216	0.4819452789964158	0.41387235705645165	0.5516677457885304	0.4117890237231183	0.7141050449731183	0.5804565321157495	0.43170747329749115	0.4851855659946236	0.4027404544354839	0.4219368731854839	0.33845148924731183	0.5732934594913152	0.32914617272727287	0.5247801504398828	0.3526310212121213	0.3746154606854839	0.4609546782066053	0.27056214348864993	0.40762235705645167	0.41387235705645165	0.3055764616263442	0.4117890237231182	0.40723792016129035	0.33679649366786146	0.40144869516129034	0.4495588518593191	0.7285218752016129	0.5309135031586021	0.31528849690860206	0.5344100738530466	0.37783277616487465	0.23483077398648644	0.45545653211574955
0060	0.23524212397186162	0.3635168573002754	0.3941986663911845	0.6315285704545455	0.3759559102272727	0.5089475549634275	0.47696503787878786	0.3639022803030302	0.3234143450757576	0.43916833106060604	0.20094872023809518	0.5486305016942149	0.6002854140151515	0.23808040064102565	0.1903223330627707	0.28511440151515155	0.395781846969697	0.47890874664918415	0.36837415378787874	0.4516360193764568	0.6715022166491842	0.5867248364527629	0.3263104306818181	0.3435311602272727	0.45634602007575764	0.5169520806818182	0.38897325606060607	0.5804458103729604	0.22337198636363642	0.23865644772727268	0.22412956212121216	0.3527614651515152	0.225904824404762	0.412516547368421	0.4229931893939395	0.41996288636363643	0.41175050041322314	0.4499409523310024	0.17012743251748252	0.3457204621212121	0.3639435121212121	0.2215692784722223	0.7287878787878788	0.5845006269972453	0.46328850578512404	0.3177234323015873	0.32375076515151513	0.5354062190417691	0.5560430273618537
0061	0.23407930238095243	0.3340796285123967	0.3654107876033058	0.6163770553030303	0.3471680314393939	0.47951032617554856	0.4618135227272727	0.3639022803030302	0.32795979962121213	0.4253810772727272	0.20094872023809518	0.5334789865426997	0.5763953196969698	0.23741303717948703	0.1891595114718615	0.25632652272727263	0.3669939681818182	0.4701701674825175	0.407010518939394	0.47320047051282055	0.6930666677855477	0.5867248364527629	0.31757185151515155	0.3499440962121212	0.44230440606060606	0.5082135015151517	0.3956399215151515	0.5804458103729604	0.22726809090909095	0.23180713939393938	0.25378324242424244	0.3709432833333334	0.20328577678571425	0.40762553373205745	0.4169325833333333	0.41238712878787875	0.3829626216253442	0.4566076177855478	0.19285470524475523	0.3457204621212121	0.3572335560606059	0.19990261069444448	0.7287878787878788	0.5845006269972453	0.4481369906336089	0.3221361303015873	0.30556894696969694	0.534756869041769	0.5553936773618537
0062	0.5154754394047619	0.5587106169191919	0.554913094034091	0.5432432944444445	0.49791642552083326	0.5148237580818965	0.7171547527777778	0.5841668231481482	0.5402371226851852	0.7053635875	0.5930591077380953	0.6175488400865801	0.6223166124999999	0.5716792160256411	0.5375135721861473	0.5571390191666666	0.5588619383838385	0.5598266814903846	0.6092198601851853	0.5181600106570513	0.6275769583760684	0.6265415519257704	0.5933238284722222	0.5755579333333334	0.5424318927083334	0.5285847535714285	0.43983685770833325	0.6380332823717949	0.5623164537878789	0.50753395	0.5956497916666668	0.5286853427083333	0.5065566884523811	0.5574269633040936	0.452876965625	0.487251971875	0.5237620054924242	0.28240020844322355	0.47909920185897437	0.5841668231481482	0.5815415825000001	0.5488159356944444	0.7477196958333333	0.5848134542929293	0.507360078219697	0.625158380936508	0.3888834138888889	0.5321158414092664	0.621860207935049
0063	0.41957625119047615	0.29784100808080805	0.33613464696969697	0.6287742998148148	0.2345501888888888	0.47251306628352496	0.44422762222222234	0.4166030833333334	0.22894122222222224	0.45039309000000005	0.418236432142857	0.5115168523400673	0.6752889717592592	0.4096775269230769	0.3814329556277056	0.36775198166666667	0.35572828777777776	0.5571010282051282	0.5112203134259259	0.5552491763532763	0.7261527341310541	0.3965953624183006	0.29025487175925924	0.47923052791666665	0.5749148995370371	0.6673822550925925	0.4680959181481481	0.39022818675213666	0.4007160969696969	0.3784351382575758	0.42420094545454545	0.5499149050925927	0.46456726047619035	0.5136368652777779	0.5405791217592593	0.5461346773148148	0.3585969895622896	0.6066202903703704	0.48458710538461536	0.3264070166666666	0.38636969958333334	0.423904255625	0.8407123606481481	0.4878410296296296	0.3939961518518519	0.46239613834920623	0.43797429953703704	0.5152981375375376	0.3583017235294117
0064	0.2219601080357143	0.2351244703030304	0.26696969696969697	0.6217647001666666	0.22962993791666664	0.4394947254597701	0.3748765116666667	0.2741185966666666	0.21874853458333332	0.3254647416666667	0.18225306904761907	0.5125952111363635	0.63441541375	0.21794662243589746	0.20178191639610388	0.21459480000000009	0.2851861193333334	0.4154651209294872	0.4197058975	0.4121317875961539	0.6573179379294871	0.48017687575980383	0.24137371708333333	0.3675134479166666	0.4882249470833334	0.5127487470833334	0.34990394761904764	0.4744464176602563	0.25856021818181807	0.2625594446969697	0.2570450666666666	0.41594860666666666	0.27529763845238087	0.3945685154385965	0.3554724033333334	0.3554724033333334	0.29051913803030305	0.4023174757142858	0.21199831384615386	0.2571741516666667	0.2813415366666667	0.21616363541666672	0.76468714	0.5301829942424242	0.3668496542424242	0.28313130166666656	0.2188805014285714	0.49943258927927925	0.4483316490931373
0065	0.5143710962499999	0.5741105401515152	0.5576531951704546	0.6712031278571429	0.5109784963541667	0.5456289641163793	0.6208442272486774	0.5803545276455027	0.5228004904100529	0.6171834270238096	0.5896319249149661	0.5696782572356216	0.4668479181547619	0.5694678210622711	0.5365096238636363	0.6133303063095238	0.5814849634126984	0.6073011251201923	0.5815307376984127	0.5894439822630495	0.4918687948824787	0.43860140906862743	0.46366715019841265	0.5484706244642858	0.5219356921875	0.5819071946428571	0.4374287049107143	0.447388923894558	0.5983572278138528	0.5079021753246753	0.6113442408008658	0.4056690370535715	0.5650535983163265	0.547106329427736	0.5323102281250001	0.5323102281250001	0.5538804521509741	0.40850197704081637	0.46684909206043956	0.5837495887566138	0.4916516285714285	0.5290432672619048	0.6207609542857142	0.43014295984848483	0.5307472194399352	0.5071791102380953	0.40208369801587307	0.5272286896166576	0.47199739543504904
0066	0.426900608452381	0.43277765946969693	0.47386857946969696	0.5549999893333333	0.43652882041666674	0.6648646946264367	0.4728196225	0.47919260083333337	0.4219090904166667	0.4234078525	0.328734500595238	0.4751999856363637	0.6808916908333333	0.37569585641025627	0.38809146222943725	0.3878346991666667	0.46243466054545457	0.6201588396794873	0.4286914091666667	0.6170722880128205	0.6839318941794872	0.5068994942892157	0.354215000625	0.29521024000000007	0.5591651241666666	0.7174424658333334	0.5189847517857143	0.5035009884294872	0.4061307083333333	0.2270323977272728	0.4089366643939394	0.5572837225	0.29025151464285703	0.6322707296052632	0.6174424658333334	0.6174424658333334	0.47904427803030303	0.6645343198809524	0.36987790134615384	0.46224815583333334	0.35732615833333325	0.3742146104166667	0.8705114208333333	0.5584190325757576	0.5321333125757576	0.23586524666666664	0.4791838972619048	0.6933474517792793	0.4658085742892156
0067	0.30241381619047625	0.2395616914141413	0.18758724659090897	0.5262812497619047	0.07365195416666659	0.3096833381465517	0.404463662962963	0.2847943666666666	0.16541499259259262	0.4251937566666667	0.24096473571428567	0.3755216744372295	0.5694817922619048	0.28675113846153844	0.3209109510822511	0.2951244666666667	0.2974489711111111	0.4372709004807692	0.47028387268518523	0.44143756714743587	0.7071469581684982	0.29734995966386546	0.30854977175925924	0.4726077129166667	0.4789055744791667	0.42640227797619057	0.2911796012878788	0.2874829186813186	0.3301456287878788	0.39153674734848487	0.3566607803030303	0.4507805807291667	0.3329843497619046	0.4207621994107743	0.44258728072916664	0.43633728072916667	0.21285738200757565	0.36155108372294376	0.3557180560664336	0.26257214444444443	0.4207814695833332	0.3713170145265151	0.6978976022727272	0.2966686261904762	0.1970850479166667	0.3686251987171717	0.3206807573232324	0.25409764111969113	0.34210087095588226
0068	0.37523654886904756	0.3534273438552188	0.40045114385521885	0.407777777037037	0.3608143745370369	0.5235269833014049	0.4504531805555555	0.4199814083333332	0.3501257856481481	0.46383148500000004	0.3278706910714284	0.396888884040404	0.7233613273148148	0.3747655999999998	0.3871134353354978	0.3743721491666666	0.38774678949494945	0.5103664426994302	0.3619475509259259	0.4955516204772079	0.6984365699216524	0.613982385035403	0.3878891659722222	0.2773437537500001	0.5628674791666667	0.5622502162037037	0.41543853055555546	0.5811494053774928	0.39731884469696965	0.32801849772727276	0.42837945530303023	0.4992271083333333	0.2722387932142857	0.4772351403021441	0.418707862037037	0.4437078675925926	0.40620192003367006	0.4223578171652421	0.2970207713461538	0.40115424722222215	0.46430167583333326	0.3341267895833333	0.7926317564814814	0.6328227114478115	0.4106004892255892	0.3858944745238093	0.418707862037037	0.5907191698448448	0.5243384074891067
0069	0.3357471428571429	0.2558315247474746	0.21571224034090908	0.4548526783333333	0.10177694791666658	0.32798690064655167	0.3489081074074074	0.3218313962962962	0.19319276481481473	0.37519375666666666	0.26477425476190475	0.3122966937229438	0.5694817922619048	0.3123921589743588	0.35121397532467535	0.3176244616666667	0.3224489655555556	0.4997709004807692	0.5036172060185184	0.48310422548076926	0.7071469581684982	0.30072845042016805	0.3641053273148148	0.42260771291666666	0.5132805682291668	0.49783084940476197	0.30992959712121204	0.2874829186813186	0.34573003787878787	0.4119912882575757	0.37679064848484844	0.5132805807291667	0.34905577476190464	0.43742886237373724	0.47071227447916664	0.49883728072916667	0.24098237575757575	0.4091701218181818	0.3557180560664336	0.29960917407407406	0.4354243195833333	0.41298368119318185	0.6978976022727272	0.2966686261904762	0.1345850479166667	0.36338710205050495	0.34845852954545453	0.2750159982625483	0.335235619117647
0070	0.4921306073979592	0.42501330952380945	0.49644188095238095	0.7246680363095238	0.43333333333333335	0.550717106321839	0.5656482011904762	0.49586080119047615	0.42154304523809516	0.5303540797619046	0.196600586904762	0.6516991777380952	0.7769958452380952	0.2933333369047618	0.4207020359693878	0.412527467857143	0.5048202023809524	0.6365751727106227	0.5870972934523809	0.6341942203296703	0.8093271848534799	0.6076823365546218	0.5180155904761905	0.5703872648809525	0.6495037047619048	0.7078370404761904	0.5885609626406927	0.6035891521978022	0.3422893726190477	0.4452345166666667	0.3410988964285716	0.6387894214285714	0.2876682904761906	0.6170463900974026	0.636408469047619	0.636408469047619	0.5108819583333333	0.6743767323376624	0.490870431530969	0.4815750869047619	0.49840912619047617	0.41963032108225107	0.8489488011363636	0.644316455952381	0.5276497845238095	0.2874592287171718	0.5213567511363637	0.574434016988417	0.5362537651260504
0071	0.5438023361428571	0.43557429651515145	0.44583927357954534	0.534828035	0.3353040135416666	0.498678618987069	0.5724898294444445	0.6335876961111111	0.396891272037037	0.6080979965	0.5715920903571429	0.37852135795454533	0.748057276875	0.5997687511538461	0.5403550601298701	0.4828440694999999	0.4508817696969696	0.7339244076442307	0.5822869837037037	0.7172577326442308	0.8016474799358975	0.40153783477941163	0.4622481284722222	0.45440910599999995	0.618839949375	0.795764476875	0.5035664285416666	0.412548432403846	0.475626834090909	0.4498562063636363	0.5042431992424241	0.5841838065625	0.526848289642857	0.6056215214814814	0.6712186028125	0.6993436090625	0.41468818503787874	0.6756264090624999	0.5206081798653845	0.5002543627777777	0.49143676199999997	0.5049136868749999	0.8269827559375	0.44727009174242416	0.3076718667424242	0.536632531	0.5238877597222221	0.5387571386317568	0.31893534602941165
0072	0.23296467261904774	0.30411947386363636	0.33354254386363635	0.6596071908333333	0.31347551208333324	0.5146814712931035	0.401546685	0.3251817183333333	0.2834359108333333	0.35213491499999994	0.21872672738095233	0.5646297946969697	0.5340348516666668	0.25655858333333326	0.2117860660173161	0.2706927225	0.3352840425	0.4537778617307693	0.43836232750000004	0.4454097275641026	0.6117851045641025	0.49717403362745105	0.2859197141666666	0.37896767666666675	0.49811691166666683	0.5462137591666667	0.4112631961666666	0.48790216141025644	0.30441736931818186	0.3058796924242424	0.3061969946969697	0.44735938916666673	0.29762008988095245	0.4244473696052632	0.39021651916666666	0.39021651916666666	0.3528495612878787	0.47774581956410256	0.1692830457692308	0.3051817183333334	0.32958879416666664	0.23039484194444448	0.7016666666666667	0.5429506896969698	0.4370907296969697	0.29177144696825386	0.25880597291666674	0.566011028445946	0.46775096362745106
0073	0.5072282301020408	0.49380543733766236	0.5148219159090909	0.7550646513095238	0.44999999642857147	0.6182516966748768	0.5961930321428571	0.5103342	0.43737243928571423	0.5608989107142857	0.21107398571428582	0.6865813793614719	0.7790975499999999	0.30780673571428563	0.43579965867346937	0.4311675321428571	0.5236652578571428	0.6561123409340659	0.6133099363095238	0.649564723076923	0.8116024518864469	0.610565125210084	0.5373274035714286	0.6019570517857142	0.6721449214285715	0.7275020607142857	0.6153210914285714	0.6039423593406593	0.41015105357142867	0.4645463297619047	0.4166986761904763	0.6400020642857143	0.30763540559523805	0.6428504264880952	0.646073475	0.646073475	0.5292619932900433	0.6812772235714286	0.48361233021978023	0.4960484857142856	0.5681330321428572	0.3823444871130953	0.8385060212797619	0.6452649011904761	0.5577648976190476	0.33343583575	0.5270371891369048	0.6426703558880309	0.5895486466386555
0074	0.533477542202381	0.5722339771885523	0.5701268743371213	0.43962844888888897	0.5255355088541667	0.5426523937140804	0.717770625	0.6015839120370371	0.5620096412037038	0.7044171850000001	0.6037443648809524	0.5247967223376624	0.607343057638889	0.5841650871794872	0.5538791201839827	0.5700676191666667	0.6051862006060607	0.512959429286859	0.4860760990740741	0.5091012397035257	0.5997581465491453	0.7057688534488796	0.5803285715277778	0.48750146375000003	0.5533490848958333	0.4740881136904761	0.4535519510416667	0.6461164739468865	0.5717969992424243	0.5225688068181817	0.5746029553030303	0.4794019031250001	0.4705110503571428	0.5736074159356725	0.43796853229166666	0.43796853229166666	0.5765964975378789	0.3088647268315018	0.4191784913461538	0.6049789731481482	0.5707604358333334	0.4784563437499999	0.6889476347222222	0.6528302671717172	0.599622687878788	0.5563454278571429	0.5097282953703703	0.560135546943372	0.6432363970281864
0075	0.35052277261904763	0.34700235787878786	0.3893237778787878	0.6018060606666666	0.3016376666666666	0.4786902988505747	0.4310597924999999	0.4066907525	0.29408959666666656	0.39223625249999994	0.2769474660714285	0.5015930051010101	0.7125061379166666	0.32550177115384593	0.36464636601731604	0.3346669575	0.3663722858181818	0.6137947302564103	0.5614063973611112	0.6004613902564102	0.7847658972564103	0.5068931841176469	0.4063817806944444	0.40270793013888895	0.6244933379166667	0.6623504779166667	0.46815978603030295	0.49782134999999994	0.3612232159090909	0.38356574659090914	0.3922838265151515	0.6244933479166667	0.33617048626984125	0.5095838564141414	0.5904387029166667	0.6129387079166667	0.3691076695454545	0.6066351936060606	0.36969606593822857	0.38669075249999996	0.44929320291666663	0.4197761078135521	0.8087444299242424	0.48745193	0.28745193	0.37305252668013467	0.43382878492424237	0.5127273071171172	0.464571764117647
0076	0.40748570863095235	0.3291821944444444	0.4125155277777778	0.6959258423611111	0.34144444444444444	0.4752619113984674	0.49325623472222213	0.4118376013888888	0.3276891083333333	0.45207975972222214	0.196600586904762	0.5936490406944444	0.7398284861111111	0.23897436282051276	0.3241523752976191	0.36223443750000006	0.42229023611111105	0.5760043681623932	0.5658992340277778	0.5732265903846154	0.7775483823290599	0.5455460593137254	0.4376848555555556	0.5265797534722223	0.6387067138888889	0.6591432138888889	0.5246847594444444	0.5407706775641026	0.2802899930555557	0.38056821388888895	0.2789011041666667	0.6262067166666667	0.31149224285714283	0.5602464635833333	0.5758098805555556	0.5758098805555556	0.42936228472222215	0.6251017316666667	0.45417898205128204	0.32143747366666675	0.3619776729444444	0.27061348725	0.8233529035	0.5865064532777777	0.4503953366111111	0.2861538009111111	0.44116217850000006	0.5030559027027026	0.4622127259803921
0077	0.43472509166666673	0.4052731993686868	0.4361384891414142	0.7015473431818182	0.3645007138888888	0.5586039926027517	0.5217324347222223	0.44031380138888887	0.35543287777777777	0.4805559597222222	0.22100875833333322	0.609422593939394	0.7665578788194444	0.26526008589743577	0.35139175833333336	0.3907106375	0.39917816111111115	0.6031114486111111	0.5866378418244949	0.6003336708333333	0.7726648463888889	0.5415448029411765	0.43040070053661617	0.5347489962436869	0.6654361065972223	0.6858726065972223	0.5502871147474748	0.5358458615384616	0.3612342366161616	0.37110483955176765	0.3598453477272727	0.6529361093750001	0.3251263083874457	0.5819800202020202	0.602539273263889	0.602539273263889	0.4194522823232324	0.6504055127272728	0.4807416422348486	0.42364713472222226	0.4893205834911616	0.34364064905934344	0.8493854263257575	0.5818022265151515	0.4456911098484849	0.3488804956363636	0.47188220132575764	0.5862737217137592	0.5106795131684492
0078	0.4819436671666667	0.44838220994949496	0.4162088236931818	0.5279139754166666	0.3225528796153845	0.5243704756034483	0.46300030967592587	0.46866374449074066	0.38371901410256404	0.47787673870833325	0.37345219288690445	0.4497585775541125	0.5476743	0.42942993849358957	0.48411990651515147	0.4985733563749999	0.4564986739814815	0.64232941125	0.5534711255555554	0.6406627445833334	0.5569532666666668	0.2098699118293471	0.4001163518518518	0.5189550466666667	0.5820219375	0.6630147614285714	0.5292775710576922	0.22723685860805865	0.5172756048863636	0.436534823030303	0.517339420340909	0.5739796916666666	0.45975676178571423	0.6278990423361823	0.6417942833333333	0.6433732037500001	0.41098855619318175	0.626237497912088	0.5072853776666666	0.46866374449074066	0.5022225743333333	0.5228524547222222	0.8110140833333334	0.27337303452991446	0.39398101423076926	0.447310875111111	0.5704932951851853	0.5001673197554699	0.2718573353506787
0079	0.3516334233630952	0.36260372525252527	0.3891414141414141	0.6848039168055555	0.3587193927083333	0.5583106838601533	0.47906375972222226	0.3950988305555555	0.34965155659722225	0.43788728472222227	0.18225306904761907	0.5938293426136363	0.6953461781250001	0.21794662243589746	0.26830009002976185	0.34549566666666676	0.40432176611111115	0.5128876007745726	0.5164215812499999	0.5101098229967949	0.7144316149412393	0.56681406313317	0.3678114309027778	0.47292787326388885	0.5735207892361112	0.5939572892361111	0.44773741666666667	0.562038681383547	0.32034686666666656	0.32401282430555556	0.3189579777777777	0.561020792013889	0.27529763845238087	0.520297462865497	0.5106239559027779	0.5106239559027779	0.4087659483585858	0.5438195640224359	0.3910622146634616	0.3809784597222222	0.4035168576388889	0.26389392187499994	0.8516362364583333	0.6084858285353536	0.47237471186868685	0.33153831952380963	0.39560689479166666	0.5833109415165165	0.5402763742442811
0080	0.5309987255357143	0.5832259697811448	0.564388128503788	0.663820616904762	0.5266146020833333	0.5671624605962644	0.6585657287037037	0.5988296712962964	0.5711454574074074	0.6511327783333334	0.601973781547619	0.6415834563852815	0.6344591827380952	0.5822583051282051	0.551625650487013	0.6072813491666667	0.6037341950505051	0.5463148272035256	0.6201476333333333	0.5046481563701923	0.6300006137087912	0.6374868189775911	0.514517138888889	0.5976747695833333	0.48952842656249995	0.5122085684523809	0.4740912135416666	0.6278558136446888	0.6210674719696969	0.5230685772727273	0.6544008098484848	0.474182996875	0.5820080753571428	0.580660834454191	0.4369489239583333	0.4713239302083333	0.5605876732323233	0.3168566392857143	0.5047287113461538	0.6022247324074075	0.5117643691666667	0.5916173874999999	0.6959165202380952	0.612764983044733	0.5660304226641415	0.6244952061904762	0.45412365648148145	0.5900050937902188	0.6495420541053922
0081	0.5716954299851191	0.5492413190340909	0.5707814909090909	0.784179074375	0.5136938958333334	0.6602874779094827	0.642118890625	0.5748049114583333	0.5074138520833333	0.611236534375	0.31295222395833333	0.7221682315340909	0.81878793203125	0.39759338020833324	0.5091954299851191	0.536560871875	0.5596641229545454	0.6943876776442308	0.7064926979166667	0.696471010977564	0.796757779765625	0.6586280963235294	0.5288582764322917	0.6602295149739583	0.7089655858072916	0.7185637951822916	0.65843142375	0.6529582	0.46012964062499995	0.4984551251302083	0.4783588072916667	0.6927731967447917	0.3748139100260416	0.6511775901041665	0.6490454981770833	0.6459204981770834	0.5072916663194444	0.7100287927604166	0.5571556252604166	0.5056311817708333	0.5766201809895832	0.4537025680208334	0.8719000966145833	0.6797845085069445	0.5860345085069445	0.3838048148958333	0.5879415481770833	0.680910212626689	0.6349580322610293
0082	0.6186694531994048	0.6117046559185606	0.6742046559185606	0.70160984125	0.6508673065104167	0.722920571641523	0.6449090765625	0.6829695921874999	0.6426341377604166	0.6189238406249999	0.42111690468749996	0.6243636322727273	0.7983364692708332	0.5012270999999999	0.5877870969494048	0.641793240625	0.6682230418181818	0.7774777341746795	0.6160199401041666	0.7691443966746795	0.8261649571955129	0.7123995708792892	0.609349583984375	0.5391037437499999	0.7316392770833333	0.8066623567708333	0.6629888552827381	0.7138743593549679	0.582418240625	0.5068102859375	0.603512	0.7316392833333333	0.33855124562499994	0.7337925914199561	0.7617174973958333	0.7757800005208333	0.6785948022411616	0.7671905228422619	0.6291629044871795	0.6723793140625001	0.5629180114583333	0.49910410000000005	0.9190696380208333	0.7229463925820707	0.6531472800820707	0.22976698281250008	0.6784308920386903	0.7422847948620495	0.6498995708792892
0083	0.4424962822023809	0.3869331438552188	0.3616634368371212	0.5702205616666667	0.3170720713541666	0.43842659371408044	0.5359690583333333	0.4162830787037036	0.3767088078703703	0.5329603825	0.47601390059523807	0.4704705570454546	0.6012814932291667	0.45003326410256406	0.40226934745670995	0.4032968691666666	0.4198853672727272	0.418222566786859	0.4776309657407407	0.4143643772035256	0.605081747411859	0.5340843092677696	0.3950277381944445	0.39652020374999997	0.4491232848958333	0.5398270994791666	0.34932615104166664	0.4818884772035257	0.4201872265151515	0.3709590340909089	0.4229931825757576	0.37517610312500005	0.4000954217857142	0.4809622603801169	0.34323166979166664	0.34323166979166664	0.3681330600378788	0.3952566359775641	0.32819723134615375	0.41967813981481483	0.41159030583333334	0.33948071874999997	0.7667107260416667	0.6258961253787879	0.485896112878788	0.4400978478571427	0.3328725953703704	0.5108928035754505	0.4347729595281863
0084	0.4547030377380952	0.341670856060606	0.29615855056818174	0.65837567	0.18892780416666655	0.36247271961206895	0.4910474944444445	0.3546640537037038	0.2678824148148148	0.492530975	0.4364016702380952	0.5166366006493506	0.6235569466836735	0.4292400910256411	0.4133663979437229	0.3821738499999999	0.3545989463636363	0.4826892362408425	0.632637703968254	0.44102256540750917	0.6518025204657247	0.34362424159663874	0.42567305112433873	0.5838533510119048	0.49700123251488093	0.5506544514455783	0.3819904023809523	0.33066447857142867	0.4138643454545453	0.4880544969426407	0.4471976833333333	0.5532512325148811	0.49546591045493193	0.4652716694775133	0.43639357834821435	0.48182264501488103	0.2774513144570706	0.38541760442176876	0.48062747065934075	0.3546640537037038	0.4001146988095239	0.4155516271329365	0.7187029010204081	0.4219731600288601	0.31297650252525255	0.4993095072619048	0.32441391904761896	0.31203048833425273	0.38258351318277317
0085	0.5224201094761904	0.4284829298484847	0.43786148607954534	0.606078035	0.3273262260416666	0.490700831487069	0.6336009294444445	0.6098296664814815	0.38702212759259247	0.6630979865	0.5563190713095238	0.4497713579545455	0.748057276875	0.5833208844871796	0.5209166722510821	0.4764618395	0.4437904030303029	0.7321966201442307	0.5729956087037036	0.6905299493108974	0.7906286699358974	0.3984330009558822	0.4678036840277777	0.511409106	0.562589961875	0.7940366893749999	0.5143386368749999	0.40848826509615366	0.4675520795454544	0.4498562063636363	0.49844117196969695	0.5841838065625	0.5163165271428571	0.6151968177777778	0.6632408153125	0.6976158215624999	0.40671039753787874	0.6488986257291667	0.5142259498653845	0.4764963331481481	0.49143676199999997	0.49679329729166655	0.8269827559375	0.44727009174242416	0.36844406674242425	0.531057706	0.5140186152777777	0.5307793511317568	0.3158305122058822
0086	0.49237592704081634	0.4736952904761905	0.49644188095238095	0.7246680363095238	0.4349206345238096	0.6010659229885058	0.5660014083333333	0.4962140083333333	0.42348355357142864	0.5307072869047618	0.19695379404761915	0.6562965777380952	0.777047638095238	0.29368654404761896	0.42094735561224483	0.41288067500000014	0.5051734095238095	0.6369283798534798	0.5874505005952381	0.6345474274725275	0.809680391996337	0.6102180829831932	0.5180155904761905	0.5707404720238096	0.6498569119047619	0.7081902476190476	0.5882648191341991	0.6061248986263736	0.3913245607142857	0.4452345166666667	0.3901340845238096	0.6391426285714286	0.2879136101190476	0.6172399099025974	0.6267616619047619	0.6267616619047619	0.5108819583333333	0.6647299251948051	0.4816902703296704	0.48192829404761905	0.5470911071428571	0.41045015988095235	0.8838735952380953	0.64705061504329	0.5303839436147186	0.3761714622380953	0.556333338095238	0.6244988058558558	0.5874714925070027
0087	0.4819436671666667	0.3921730655050505	0.35297353619318184	0.5953548360714285	0.2561124627083333	0.5296755143965518	0.4067911652314815	0.4124546000462962	0.3246608657407407	0.41670027870833326	0.3373177428869045	0.4497585775541125	0.6122922571428572	0.3905159154166665	0.43813060651515157	0.447985126375	0.400289529537037	0.57909412375	0.5534711255555554	0.5211073925	0.47915156872294384	0.13274753060224087	0.28944868974747473	0.515833466439394	0.5207561051325758	0.5929966672943723	0.52578106625	0.15011447738095252	0.40471147969696963	0.34882635424242414	0.4047752951515151	0.511276504185606	0.42956356743506485	0.569688108080808	0.5158558083522726	0.5174347287689394	0.2520576968181817	0.588363410974026	0.45886695259090904	0.3332027813804713	0.4057432586666667	0.43889347140151513	0.7679939772943722	0.35745227709956695	0.3767219807954545	0.38222474193939393	0.458547984090909	0.5032766320580321	0.2029378966633244
0088	0.37166135857142846	0.29879637272727266	0.39879637272727275	0.7303988798333333	0.3349730645833333	0.36988161879310344	0.4952084133333333	0.3789466433333333	0.30929999458333324	0.44579664333333324	0.4071866702380952	0.6078232565606061	0.6633650916666667	0.3784137179487179	0.3378739623376622	0.3385895133333333	0.41036948399999995	0.46164296961538465	0.5765975108333333	0.4591429696153846	0.6993291199487179	0.555728335759804	0.3966570216666666	0.4949975674999999	0.5408734566666666	0.5612305916666667	0.41121161628571434	0.5499978776602564	0.3009904666666666	0.4066664696969696	0.3032631939393938	0.4597598066666666	0.44427835869047605	0.4650165494736841	0.4001169366666667	0.4001169366666667	0.41901248106060607	0.42614860771428575	0.3513486446153846	0.3789466433333333	0.28176616666666665	0.33397498986111107	0.7818865066666667	0.6257344542424242	0.4582344492424242	0.3840240674444444	0.22179350142857135	0.42565281594594595	0.45572833575980387
0089	0.3376880617857143	0.3018668889545454	0.33855452545454545	0.654663216	0.25555555500000005	0.4884470590172414	0.42799594100000005	0.344960245	0.23500748500000002	0.37858417099999997	0.23285424642857133	0.5440259474545454	0.72767943	0.2780167653846153	0.30698914707792213	0.28410311499999996	0.28577099890909097	0.5381151407692308	0.547707035	0.5361151407692308	0.7256467414358975	0.45290931852941174	0.33007184	0.454777008	0.619666634	0.63752377	0.5073679234545454	0.4460705888461538	0.30855952590909097	0.32359357454545457	0.3103777077272727	0.59666664	0.3585095039285714	0.5495778918636364	0.5375237700000001	0.5375237700000001	0.3095545254545454	0.5977524252727273	0.38525801076923083	0.324960245	0.4020120535	0.38063642333333336	0.8856833	0.5017852627272728	0.3317852587272727	0.41446769719047605	0.4296794300000001	0.5335864283648648	0.4162216820294117
0090	0.23613210461904766	0.2948386570707071	0.24977383295454547	0.5882913572916666	0.22469004322916664	0.3153122484913793	0.3995225888888889	0.3146218981481481	0.2929144217592593	0.41776020599999997	0.35052539166666663	0.4623914702462121	0.4356422295833333	0.3606501987179487	0.2835650860173161	0.33696924500000003	0.3350672944444445	0.2869175552884615	0.4083559772222223	0.2848342219551282	0.5871502432051282	0.5338600618872549	0.2659353740740741	0.37213917166666666	0.28852914583333333	0.30772556458333333	0.0996303479166667	0.5266969892628205	0.3727317909090909	0.3132603492424241	0.39621663939393936	0.26040415208333334	0.30415818595238087	0.3211367741325536	0.2712124270833334	0.27746242708333335	0.27390760473484854	0.3075973594551282	0.28509182576923076	0.3146218981481481	0.2570114916666666	0.32629986736111105	0.6985118833333334	0.5257707871212121	0.31014578087121214	0.3955048823015873	0.25755919296296304	0.35716569493243244	0.49077971813725485
0091	0.5071740752747252	0.4870564666666666	0.511552794871795	0.7034886544871795	0.4452991448717949	0.6242248401414676	0.5864630551282051	0.5113073935897435	0.4329822884615384	0.5484540012820512	0.24695379404761908	0.6837040067948719	0.8137436102564103	0.29320089358974366	0.4302509983516484	0.4215638038461539	0.5209559794871794	0.6089997936883629	0.5557159237179486	0.6064356911242603	0.7950404221499014	0.6340810124434388	0.5347860205128205	0.5915666621794872	0.6767689820512821	0.6857433435897436	0.610439035990676	0.6296729677514792	0.3983495269230769	0.4564064025641026	0.39706747564102574	0.6652305230769231	0.3379136101190475	0.6416429798951049	0.5980510205128206	0.5980510205128206	0.5271036474358974	0.6389399194405594	0.49566644497041423	0.4959227782051282	0.5660981153846154	0.41894632602564097	0.8749407948717949	0.6737468162004662	0.5481057854312353	0.4228381289047618	0.5760512871794872	0.6494602524601525	0.6095846842383106
0092	0.3910928471428572	0.35259309772727265	0.3084460724431818	0.5697522271428571	0.19427088229166656	0.4305242651939656	0.46902055	0.38500578333333335	0.2564298648148148	0.48329495499999997	0.3053863607142856	0.42801315779220783	0.5864038160714287	0.35612827307692296	0.401528251948052	0.39200386749999994	0.3655211880303031	0.5619084459134616	0.515440225925926	0.5514637052884616	0.6077152537499999	0.2919902630252099	0.31631079421296293	0.5005072639583334	0.4859801653645833	0.4823147354166667	0.4137698610416667	0.27903049999999996	0.32743031363636366	0.39184970246212114	0.33502648863636364	0.4891941966145833	0.34483681502976193	0.47212668888888887	0.48100089661458334	0.48100089661458334	0.18146642326388884	0.4644237611309523	0.3042704481249999	0.26203026388888884	0.46113996708333327	0.3977100242013888	0.725516574702381	0.26807887658730156	0.22724406701388877	0.37981142588888883	0.4143051331018517	0.37547718600386093	0.3394528582720586
0093	0.45436772513736257	0.3193892124902874	0.43050032360139856	0.6588918501068376	0.3472996478157645	0.40351591822870614	0.3801218767984331	0.40461788662749276	0.3201201478157645	0.39269791911858976	0.33227985568910245	0.5231554012937063	0.6587875094017094	0.385090498434418	0.41306156830669327	0.4417188348878205	0.39328125993589735	0.5940229692307692	0.5454404752136752	0.5922211149572649	0.5568064818930041	0.3341131649237473	0.2685413518676796	0.4604669892307691	0.5413954757993036	0.6486288745172524	0.5611266949762583	0.3079693740740741	0.3251592972675472	0.3374890434861434	0.3251592972675472	0.5330483980215258	0.4096467490893365	0.47249218238366575	0.5357159091326369	0.5375177634061412	0.33763710653687873	0.6449900114371636	0.42228785878917374	0.3142539321779043	0.3330267509116809	0.414682805182811	0.7905073770813549	0.4851953876543209	0.41942006244064567	0.32269385185754973	0.42477775357708136	0.525284548983599	0.22300205381263616
0094	0.36799470686813196	0.3944680402097902	0.41905594405594404	0.6830516506410256	0.4062713455128205	0.5815785410572186	0.4875725342490842	0.41946815347985345	0.3840728323260074	0.44956348040293037	0.1616744996598639	0.6023706677738927	0.6795636925824176	0.19449304963369962	0.291071629945055	0.373039591941392	0.42144317142857135	0.5248628387362637	0.549683901007326	0.5229397618131868	0.7076983389926741	0.6058232877181641	0.3998128134615384	0.4868279808608058	0.5861265810439561	0.6017859156593407	0.5185750157142857	0.6014152430262045	0.34268245732600733	0.3577522057692307	0.34460553424908424	0.5707419695054945	0.2606358180272109	0.5528390230480046	0.5248628387362637	0.5248628387362637	0.43390749592074596	0.5958884802747253	0.41030240906593407	0.4040835380952381	0.42897608846153845	0.28852229501831517	0.8233434057692308	0.6431775142024643	0.5143313565101564	0.29342637973015884	0.44879446181318683	0.6000131133204634	0.5812353838720102
0095	0.17839311892857146	0.21280845227272738	0.24477272727272736	0.5879671458333333	0.22815274916666672	0.4560521033743842	0.3338442945238095	0.24530859952380946	0.19929468202380962	0.2844325245238094	0.1616744996598639	0.48308186810606046	0.5834328003571428	0.19449304963369962	0.16217556266233768	0.1849514695238096	0.24787612285714278	0.3823216903571429	0.4145890713095238	0.37982169035714286	0.6200078406904762	0.4875702740336133	0.21975665749999995	0.33287637511904755	0.46196455535714287	0.4823216903571429	0.37414752042857136	0.4818398159340658	0.22317017683982676	0.24097987954545452	0.22544290411255408	0.4419645603571428	0.2606358180272109	0.41869072996240597	0.3823216903571429	0.3823216903571429	0.2640797446969697	0.4746550243571428	0.2333931317857143	0.22530859952380955	0.257668915	0.22923248626984138	0.7703464275	0.5361307684632035	0.36863076346320334	0.29342637973015884	0.2834328003571429	0.48001704731660233	0.4556059990336133
0096	0.3531314685763888	0.31572421527777783	0.3423611111111111	0.6361300284722222	0.33958333333333335	0.5344046516522989	0.4171961270833332	0.34295341874999996	0.3200367520833334	0.3760196520833332	0.13755700178571428	0.5409520618055557	0.6850759130208333	0.17538896346153854	0.2697981352430556	0.29265581041666666	0.35722265069444437	0.5207240616319444	0.5145050074652777	0.518640728298611	0.7187958535763889	0.5427548141748366	0.3807513928819445	0.47902360052083326	0.587093115798611	0.6040573949652777	0.5124003440972222	0.5379794324252136	0.2597689145833334	0.3383965593749999	0.2618522479166666	0.570426453298611	0.28578014940476193	0.5199388460069443	0.5207240616319444	0.5207240616319444	0.3610597194444445	0.599890728298611	0.3961208977430556	0.3288330479166667	0.41555576562499996	0.26691069427083347	0.8271816963541666	0.5896612868055555	0.45007794930555556	0.32653443138888893	0.43507591302083326	0.5606990830518017	0.5161179183415032
0097	0.22209109562499996	0.07652117592592589	0.11481481481481481	0.5092844824074074	0.11111111111111116	0.36809509109195393	0.21737261388888873	0.1220860398148147	0.10171566944444443	0.24622358249999987	0.1363665255952381	0.3880188146296297	0.5801012173611111	0.17410691217948715	0.20190099602272749	0.14368697250000007	0.1346302009259258	0.35818763773148143	0.3813770469907407	0.35633578587962955	0.6250611381018518	0.39033975223311534	0.1715574127314814	0.36982832062499993	0.4522352655092592	0.4692987488425925	0.32301527361111093	0.3839725765669515	0.1970206340909093	0.2714326102272726	0.22050548257575775	0.42723527106481474	0.2804230065476191	0.33306660949074063	0.3526320821759259	0.35818763773148143	0.13974629259259264	0.46466911921296294	0.2753450772916667	0.10325887870370365	0.28866691874999995	0.26482736093750014	0.7695755951388888	0.45288171574074065	0.26121504351851843	0.32486776472222234	0.25510121736111113	0.4114876662912912	0.35204611334422653
0098	0.4979516169217687	0.47144092305194796	0.49605826233766226	0.7203174855952381	0.4325396821428572	0.5968142217980295	0.5608013000000001	0.50042585	0.4252692678571429	0.5255071785714285	0.2011656357142858	0.6517462936471862	0.7807748318452381	0.29789838571428573	0.4265230454931973	0.41233061190476195	0.5049895242857143	0.6422128431318681	0.6126062657738096	0.6410223669413919	0.8137743790842491	0.6102180829831932	0.5229332604166667	0.5679200479166666	0.6613221997023809	0.7131079175595239	0.5882648191341991	0.6061248986263736	0.3930704154761905	0.4465807580357143	0.4115227964285715	0.6452507747023809	0.2900052902380953	0.6172399099025974	0.6281079032738095	0.6316793318452381	0.5104983397186147	0.6671108775757575	0.48578425741758247	0.4861401357142857	0.546566599702381	0.4153678298214286	0.8876007889880952	0.64705061504329	0.5238363257575758	0.377407185015873	0.5618462461309524	0.6226280570463321	0.5856007436974789
0099	0.16013283128571432	0.22189936136363642	0.2538636363636364	0.5979671458333333	0.2337966045833333	0.46616512879310346	0.3399066399999999	0.2513709449999999	0.20266754958333333	0.29049486999999996	0.16600474642857144	0.4921727771969697	0.5485137836666667	0.19953119615384618	0.14557530116883122	0.19101381500000003	0.25560513500000004	0.3562445542307693	0.3640211061666667	0.3537445542307692	0.5939307045641026	0.49363261950980397	0.18838640666666673	0.2994732316666666	0.4283233166666667	0.4486804516666667	0.3038709450000001	0.48790216141025644	0.22868140000000003	0.18057359469696965	0.23095412727272735	0.4083233216666666	0.21284970023809524	0.4115333744385965	0.3486804516666667	0.3486804516666667	0.27317065378787875	0.4477445542307692	0.20742588576923082	0.231370945	0.1912220016666668	0.2005036756944446	0.7588095066666667	0.5429506896969698	0.37545068469696974	0.25642396896825403	0.24851378366666677	0.48823255594594595	0.4616683445098039
0100	0.4979516169217687	0.4750123516233765	0.4996296909090908	0.7363889177380952	0.43611111071428577	0.600385650369458	0.5768727321428572	0.50042585	0.4252692678571429	0.5415786107142857	0.2011656357142858	0.6678177257900433	0.7807748318452381	0.29789838571428573	0.4265230454931973	0.4159020404761905	0.5085609528571429	0.6386414145604395	0.614987218154762	0.6410223669413919	0.8137743790842491	0.611058419117647	0.5193618318452381	0.5839914800595238	0.6577507711309524	0.7095364889880953	0.5906457715151515	0.6061248986263736	0.3930704154761905	0.45015218660714285	0.41390374880952396	0.6416793461309523	0.29357671880952374	0.6196208622835497	0.6316793318452381	0.6281079032738095	0.5140697682900432	0.6671108775757575	0.48578425741758247	0.4861401357142857	0.5501380282738095	0.41179640125000005	0.8876007889880952	0.64705061504329	0.5399077579004329	0.377407185015873	0.5618462461309524	0.6244137713320463	0.5864410798319327
0101	0.32251156803571424	0.27231282363636367	0.37231282363636364	0.7049336418333334	0.3349730645833333	0.36988161879310344	0.4746373766666667	0.3546700566666666	0.30929999458333324	0.42522560666666664	0.3903105333333332	0.581339707469697	0.62879041375	0.3577373301282051	0.29319233457792204	0.31431292666666666	0.38490424599999995	0.41400678759615384	0.5194240241666667	0.4115067875961538	0.6516929379294871	0.555728335759804	0.34671684375	0.4450573895833332	0.49093327875000004	0.5112904137500001	0.38675548428571427	0.5499978776602564	0.2789208424242424	0.3623886659090907	0.2811935696969696	0.41365694	0.4077002122619048	0.4292082168421052	0.35401407000000007	0.35401407000000007	0.3958622646969696	0.4016924757142857	0.3075497738461538	0.3577256116666666	0.23566330000000013	0.2992620743055556	0.76468714	0.6257344542424242	0.4582344492424242	0.36771997944444434	0.2082555014285714	0.42565281594594595	0.45572833575980387
0102	0.4388441926190476	0.37258197542087546	0.34705649734848487	0.43115151523809525	0.24126830208333327	0.4619255675287357	0.3678442138888889	0.43890241388888884	0.3171850796296297	0.39223625249999994	0.340034194642857	0.2879900072871573	0.5892944827380953	0.39344132499999995	0.4449385660173161	0.42637901805555556	0.3941041175757576	0.6276451878205128	0.5164411532407407	0.6109785128205129	0.6925227103663004	0.2999267701680671	0.34042420077160485	0.40270793013888895	0.5348549730902779	0.6438169970238096	0.4388969620833333	0.28696700714285706	0.4445978164141414	0.38356574659090914	0.475658427020202	0.5343654927777778	0.39925721484126975	0.5494958525308642	0.5979606608333334	0.6260856670833334	0.3217863619318182	0.5553793629761905	0.4616698365619658	0.4166801916666667	0.3855324248333333	0.44046140113425925	0.7233680508333333	0.2725503753246753	0.22388335340909093	0.37128685707407405	0.466403789537037	0.4258718196267697	0.32838360514705867
0103	0.6701766051785715	0.7218951381313132	0.7047767231060607	0.7205765847222223	0.6631501734375	0.670115532974138	0.7551281458333333	0.7411951481481481	0.6690081833333335	0.76310647	0.7543652354166667	0.7515285990259741	0.5907265534722224	0.7355122131410257	0.6781509956168832	0.7206533025	0.745261287962963	0.6581952099759616	0.6614073194444445	0.6477350422676282	0.6518481180235043	0.6814584081582633	0.6602187912037036	0.7118209654166667	0.6609586411458334	0.640289393452381	0.6124749602083334	0.668212876419414	0.7273881837121212	0.7230128541666667	0.7291678090909091	0.5664545760416666	0.6955103841666667	0.6272304466374269	0.5660522145833333	0.5660522145833333	0.7300468585227273	0.48123810745421247	0.595336735897436	0.7055179648148149	0.6229967841666667	0.6496450491666665	0.41666666666666663	0.6156076159090909	0.6967057119318183	0.657597508063492	0.552660199537037	0.690070138030888	0.7036314144301471
0104	0.4941902882653061	0.4754683126623377	0.4982999376623377	0.7204618998809523	0.43789682500000005	0.6039570789408867	0.5620002630952381	0.4987604809523809	0.41991212499999997	0.5267061416666666	0.19950026666666676	0.6522022546861472	0.7749977261904761	0.2962330166666668	0.4227617168367347	0.41483190952380955	0.5069196528571429	0.6379825104395604	0.5883767791666666	0.6361967961538462	0.8077583321062272	0.6102180829831932	0.5189418690476191	0.5657143708333332	0.6537593797619048	0.7091165261904762	0.6055267238961038	0.6061248986263736	0.3866431416666668	0.44616079523809515	0.38842885595238097	0.639473669047619	0.2884299063095238	0.6345018146645021	0.6276879404761906	0.6276879404761906	0.51274001504329	0.6683013537662337	0.4797682104395604	0.48447476666666667	0.5479323511904761	0.41137643845238103	0.8818236833333334	0.64705061504329	0.5274077543290043	0.3744521671587301	0.5507119976190475	0.6244137713320463	0.5873864579831932
0105	0.3360827461904763	0.27150366449494945	0.31226770505050494	0.61583468	0.22763771587301584	0.4182059755363984	0.4198046305555556	0.3251353398148147	0.22202874920634919	0.43900062750000013	0.2668982184523808	0.4926934728282828	0.7013900069444443	0.3146795044871793	0.3515190692640693	0.32643134249999994	0.2538302510101009	0.5413415970085469	0.5273466050925926	0.5394897451566951	0.7552655977492877	0.5435447844771242	0.3102573847222222	0.4558485832500001	0.5785980125	0.5956614958333333	0.42265507608465613	0.4504321979242979	0.3611306418181818	0.36373885295454544	0.3846154903030302	0.5535980180555555	0.35442799785714274	0.4721379800529101	0.5352039736111112	0.5407595291666667	0.2800454828282828	0.5616813157671957	0.3887620773076923	0.30291311759259254	0.44617185974999996	0.4216029285416666	0.8769498625000001	0.5432273717171717	0.3515606994949496	0.45023408457142855	0.4325991513888888	0.4572481840690691	0.41726674590569557
0106	0.49237592704081634	0.4736952904761905	0.49644188095238095	0.7246680363095238	0.43273809523809526	0.5992596835796388	0.5660014083333333	0.4962140083333333	0.4213010142857143	0.5307072869047618	0.19695379404761915	0.6562965777380952	0.777047638095238	0.29368654404761896	0.42094735561224483	0.41288067500000014	0.5051734095238095	0.6369283798534798	0.5874505005952381	0.6345474274725275	0.809680391996337	0.6080355436974789	0.5180155904761905	0.5707404720238096	0.6498569119047619	0.7081902476190476	0.5915115723809523	0.6039423593406593	0.3253401380952381	0.4452345166666667	0.324149661904762	0.6391426285714286	0.2879136101190476	0.6190409074404761	0.6267616619047619	0.6267616619047619	0.5108819583333333	0.6681819878571429	0.4816902703296704	0.48192829404761905	0.5017235331845238	0.3650825859226191	0.8385060212797619	0.6452649011904761	0.5285982297619047	0.33182106463888894	0.5109657641369048	0.6230831046975547	0.5852889532212884
0107	0.44052324011904775	0.31840626430976426	0.3654300643097643	0.5575622896296297	0.26800105185185197	0.5212299320561942	0.3116350694444444	0.38472670277777776	0.25961430740740743	0.33105979249999995	0.3052069517857142	0.4462144501122335	0.6800935087962963	0.35593506346153836	0.4004756728354979	0.37762087805555555	0.3399284064646465	0.6148422336182336	0.5164411532407407	0.6000274113960115	0.7046418525071225	0.3958943934640522	0.2842150563271605	0.40270793013888895	0.5865377538580248	0.7250022087962964	0.5092347733670033	0.38581457777777783	0.4002722345959596	0.33757644659090913	0.4313328452020202	0.5865377649691358	0.400456534484127	0.5494402571268238	0.5733355143518519	0.5983355199074075	0.3429677217171717	0.6475407595622895	0.44989150081196594	0.3625044805555556	0.3987049729166666	0.3906963500168351	0.7726641269360269	0.43050214444444446	0.3084482666666667	0.3393270400134679	0.3995815213804713	0.5587542412412412	0.34887059346405225
0108	0.35813845057142857	0.3468496222727273	0.38917104227272736	0.569962351	0.3590282529166666	0.5880616089655172	0.3459534183333334	0.40935024333333325	0.3514801829166667	0.2965416483333334	0.27884710238095234	0.4705684122727274	0.6333412653333333	0.3210537333333333	0.3255804096103896	0.3478603258333334	0.3715598437272727	0.567457333076923	0.5037532132500001	0.5541239930769231	0.6542462884102564	0.48010155870098037	0.27247910333333336	0.3232267183333334	0.5486846708333333	0.6643293533333333	0.41518358	0.47102972458333325	0.3732171871212121	0.23400400359848483	0.4042777977272727	0.5486846808333333	0.3197478588392856	0.5516059614385964	0.5418293483333334	0.5643293533333333	0.37753858611111113	0.587514953076923	0.3851340805769231	0.39240579833333333	0.2746113483333332	0.37628393923611114	0.8325560033333333	0.511077997020202	0.399399417020202	0.2983891748809524	0.3948264170000001	0.6188952514864865	0.4377801387009803
0109	0.6510976846428571	0.7044091669191919	0.6851050054924243	0.7034345625	0.6480315979166666	0.6611288503951149	0.7526178083333334	0.72729395	0.6563582722222223	0.76275012	0.7485410125	0.736199761038961	0.5704567763888888	0.7284126057692308	0.6608065224025974	0.709029645	0.7304942611111112	0.6396725204326923	0.6442204601851851	0.6242053454326923	0.6359718666880343	0.7097535019082634	0.6370961157407407	0.7010405525	0.6407493010416667	0.6172891035714285	0.6049098122916667	0.682248638919414	0.7144155856060606	0.7048023606060606	0.7174310340909091	0.5415083375	0.6790145476190477	0.6121143012670565	0.54279855625	0.54279855625	0.7103751409090909	0.4903177112087912	0.5834926587179488	0.6881521166666666	0.5996836525	0.6330142234722222	0.375	0.6530159705808081	0.7244054612689395	0.6494084163174603	0.5674387092592592	0.684529487033462	0.715912706617647
0110	0.2643823266233767	0.34739131033057846	0.38586532851239663	0.5709225098484849	0.36762257234848483	0.4928220079937303	0.4163589772727273	0.39420530454545455	0.3506870678030303	0.3799265318181818	0.22475823928571426	0.48802444108815424	0.5763953196969698	0.2630540576923076	0.21946253571428576	0.27678106363636357	0.3874485090909091	0.515624712937063	0.4342832462121212	0.5035034947552447	0.6930666677855477	0.5888747851158644	0.36302639696969696	0.3044895507575758	0.4673044015151515	0.5536680469696971	0.40927628212121203	0.5804458103729604	0.24285250000000003	0.2522616803030303	0.2739131106060606	0.4163978287878788	0.21935720178571427	0.421261894338118	0.4373871242424242	0.4578416742424243	0.40341716253443527	0.48691064202797196	0.19285470524475523	0.37602348636363636	0.3705452378787878	0.24156927736111122	0.7287878787878788	0.5845006269972453	0.4026824451790634	0.31689803363492064	0.3282962151515151	0.5480685508599509	0.5504007669340463
0111	0.47723149801587306	0.43124459053030295	0.5145779238636363	0.6907798056944445	0.48346145798611107	0.6216893364942528	0.4918861930555555	0.5208081583333333	0.4704005663194445	0.4507097180555555	0.29000392142857134	0.5877848603914142	0.6905474249999999	0.3339860019230769	0.3938981646825397	0.48305811805555554	0.5250707758333333	0.6335253573717949	0.5859218673611111	0.6357078976495727	0.7096328618162393	0.5650777415645425	0.41953550416666663	0.47410500902777775	0.6286406499999999	0.7145950458333332	0.5444589507936508	0.557351181383547	0.4018081180555556	0.3319532979166667	0.4003200222222222	0.6220930291666666	0.34117263011904764	0.6388639323099414	0.6312617125	0.6312617125	0.534202458080808	0.6752595908730159	0.47667808653846155	0.5066877875	0.36619573124999993	0.38453167847222225	0.8515249833333334	0.6037983285353534	0.5587983285353535	0.20997526777777797	0.5181295720238095	0.645424967454955	0.4817444082312091
0112	0.31486373047619054	0.24930482272727272	0.28759846161616165	0.5913183488888889	0.19135631666666664	0.40073627835249037	0.3949760555555556	0.3003067648148148	0.18574734999999998	0.41665491	0.2509369916666666	0.48107685050505056	0.6783140791666666	0.29749049102564085	0.332229054978355	0.304085625	0.26783425191919197	0.5184539047008547	0.47450553703703713	0.516602052849003	0.7630209884045585	0.5524654212418301	0.2915404569444444	0.4350457912500001	0.5555220847222222	0.5725855680555556	0.38813734592592597	0.4454187833333333	0.34283759090909083	0.3659661789772727	0.3663224393939394	0.5305220902777779	0.32040605883928563	0.4444862854166667	0.5121280458333334	0.5176836013888889	0.27096980729517395	0.5266617181481481	0.3681631542307693	0.2780845425925925	0.4276268862499999	0.3819721275	0.8538739347222223	0.5341516961840629	0.34248502396184066	0.4197112309285713	0.40952322361111115	0.4365407665165165	0.41720496013071884
0113	0.3331970604761906	0.28546171161616163	0.23292326306818179	0.5138378699999999	0.1256925166666666	0.3673668821120689	0.4255316055555556	0.32067713148148147	0.21167327037037031	0.4441549050000001	0.26403222738095233	0.37209880064935064	0.5864038160714287	0.3115930525641025	0.3488957186147187	0.33158562	0.29838980191919195	0.5207606427884616	0.5115425740740741	0.47909397195512826	0.6953126993772893	0.4245983987394958	0.3470960125	0.46254578625	0.47183735156249995	0.521895730357143	0.34877571795454543	0.28696700714285706	0.3678750454545454	0.39096617443181814	0.4012083833333333	0.5280873515625001	0.3400489124107142	0.47532670220959594	0.4855190453125	0.5198940515625	0.21421602695707065	0.41070855515151516	0.3681631542307693	0.2984549092592593	0.46016808624999994	0.4236387941666667	0.8121236303571429	0.4010521808080808	0.2946706457070708	0.42307203426190465	0.4345232180555556	0.3192406148648649	0.3506570863970587
0114	0.45795660436507923	0.38815218491161607	0.47148551824494944	0.7251648824999999	0.3970800354166666	0.5060394240181991	0.5181923729166666	0.4464959604166666	0.3714043604166666	0.47701589791666665	0.2405934660714284	0.6230185297727271	0.7691243965277778	0.28635130961538446	0.374623271031746	0.4107816854166666	0.4552356218939393	0.6089216614850428	0.5606703208333332	0.6068383281517093	0.7222065713541667	0.5110538250000001	0.4434971565972222	0.5433485744791666	0.6297233387152776	0.6446042845486111	0.5547055670833334	0.5222537698717948	0.2537456409722222	0.34990728715277764	0.2537456409722222	0.6088900095486112	0.2739720499999999	0.5508377243055556	0.5591876178819444	0.5612709512152778	0.40923756481481477	0.6418875662152776	0.4533344539930555	0.3753395451388888	0.409701978125	0.2729938196874998	0.8687061762152778	0.6268489273148148	0.4851822564814814	0.28659933727777775	0.47598400121527773	0.5301262598911411	0.4277204916666667
0115	0.45414418470238094	0.5198943510101011	0.5061790795454546	0.6610552873593074	0.4605460473958334	0.48549782029780564	0.5904663388888889	0.513435737037037	0.4676541865740741	0.5898433275000001	0.5466127023809524	0.5015550943722944	0.5216422910714287	0.5231394275641026	0.4817578860930736	0.5566669857575758	0.5129903400000001	0.5558270094951924	0.5142150126262627	0.5141603428285256	0.6077898260897436	0.48316705444677877	0.39794431830808075	0.5075783579924243	0.46007219938446975	0.5230796339285715	0.35291887499999997	0.47339744061355316	0.5314805800275482	0.46131410185950406	0.5329957315426996	0.31764343636363646	0.5189898534415583	0.4860076446393762	0.4808361125	0.4808361125	0.48531643522727275	0.3124487567765568	0.4416143429370629	0.5168307981481483	0.4376486322727273	0.49181748939393943	0.7077447571428572	0.4706495824675325	0.48599272632575763	0.5362896225541125	0.34442416666666675	0.455743341084591	0.5014732379818405
0116	0.6362162113095239	0.6107876256734007	0.6134997288825759	0.49087498055555556	0.5196849854166667	0.5062175956537357	0.6578104092592592	0.6340391462962964	0.5595869537037037	0.6848865183333334	0.6575965940476192	0.450144998961039	0.6624321740079364	0.6907267243589744	0.6657795375541127	0.60202411	0.6433214994949497	0.7792039833218865	0.6092040001322752	0.7375373124885531	0.8281201052625152	0.5725971156162466	0.670890772123016	0.5364921392857143	0.5321614209821428	0.5998836445578232	0.49401892247023804	0.5840888460622711	0.5529758810606061	0.5382233844155844	0.5863092189393939	0.4544186348214285	0.5017997660714286	0.5476163806669452	0.6106997827380952	0.6366518675595239	0.5405848850378789	0.5440421738095238	0.5251643321428572	0.5652635263227513	0.5295767997619047	0.5576507232142855	0.7131120948412699	0.5092156264790766	0.5530856948593074	0.5870520742857143	0.546230225925926	0.46721652670068026	0.5662359047356443
0117	0.29201744607142854	0.26565563772727274	0.29761991272727273	0.6086466598333333	0.21000000000000008	0.4430111753448276	0.3868003683333333	0.2982646733333333	0.18482142000000013	0.33738859833333323	0.19950026666666676	0.513083156560606	0.6854187966666666	0.24209709487179498	0.26547040551948053	0.18076467333333335	0.30968751399999994	0.49317551461538467	0.4237274908333333	0.4906755146153846	0.730861664948718	0.45124976117647053	0.3265186166666666	0.39200011916666655	0.5152631316666667	0.5927631366666667	0.45228286799999995	0.445519303076923	0.1366883136363637	0.29511373939393937	0.1389610409090909	0.49526313666666666	0.2885377938095238	0.4943808320833333	0.4927631366666667	0.4927631366666667	0.31783602106060604	0.5544548029999999	0.28567551461538465	0.2782646733333334	0.3064605647916666	0.27440192246527795	0.7879084497916666	0.5033708616666666	0.3358708566666666	0.3317416990833333	0.3247740697916668	0.4721972982432432	0.41928548617647055
0118	0.23629877261904775	0.3363730478114477	0.29560716628787875	0.6372496968749999	0.27052337656250003	0.3620384380747127	0.443041112962963	0.3146218981481481	0.28735886620370377	0.4571606241666667	0.35052539166666663	0.5041946006628788	0.4502255645833333	0.3615674314102564	0.2837166023809524	0.37363591166666665	0.37580803518518513	0.3148342219551282	0.37780042129629643	0.27733422195512825	0.5796502432051283	0.535330650122549	0.2907501888888889	0.4053058433333334	0.3237374854166667	0.33564223125000003	0.1112970145833333	0.5266969892628205	0.3688356863636364	0.3422231393939392	0.36959326212121213	0.2529041520833334	0.3304677107142858	0.3329496409356726	0.3095457604166667	0.30537909375000005	0.3197409380681818	0.3150973594551282	0.27909182576923075	0.3146218981481481	0.2895848458333333	0.3549109784722223	0.6985118833333334	0.5257707871212121	0.35910412045454554	0.40077600730158736	0.26496660185185195	0.3611835511824325	0.493143162622549
0119	0.3852404926190476	0.25482435404040404	0.2866773982954546	0.5955289022916667	0.24104436614583336	0.35601832370689646	0.34328782962962956	0.35281387222222227	0.31351380324074063	0.35954727666666664	0.37507737500000005	0.44103648433712117	0.5358211374999999	0.3880080288461538	0.35021862965367967	0.3915181516666666	0.37992593444444445	0.3742661235576923	0.4910255194444444	0.37218279022435896	0.564449292724359	0.41527226969975484	0.2450809111111112	0.4164133658333332	0.39184488124999994	0.49587065624999993	0.22608318124999993	0.40810919707532045	0.3627437742424242	0.2822492477272728	0.38622862272727265	0.36371988749999995	0.3908257372619047	0.4742054835282651	0.36462065624999995	0.37087065624999993	0.3161141996212121	0.42274740176282044	0.4493978388461539	0.35620893333333337	0.1738991525	0.3985720201388888	0.7772874750000001	0.5027799178030303	0.3972044303030303	0.3466844106349207	0.28834376111111104	0.39279121435810815	0.29027226969975484
0120	0.231300051904762	0.23826299772727277	0.2727272727272727	0.6219671458333333	0.2271299379166667	0.43423199896551723	0.37098762499999993	0.2857852633333333	0.22208186791666673	0.32157585499999997	0.19058640238095226	0.518610872560606	0.61663631	0.2262536179487178	0.2102727744588745	0.2195948000000001	0.28818612	0.4486988376923077	0.4740392325	0.4470321710256411	0.688884988025641	0.48017687575980383	0.27526127999999994	0.3932624233333334	0.531279175	0.54663631	0.34461823199999997	0.4744464176602563	0.26602775	0.29164475227272735	0.28951259848484845	0.45278194000000005	0.28212721761904747	0.3943491154385965	0.3856390700000001	0.39063907	0.29294338106060613	0.4059737984102564	0.24484446769230772	0.2657852633333333	0.308889155	0.2307469676388889	0.77318714	0.5301829942424242	0.35768298924242425	0.3376191898253966	0.19495193	0.4973540814864864	0.4457126007598038
0121	0.3545161455833332	0.23250376111111093	0.17334556874999985	0.4540578680555556	0.16779001249999992	0.34025814439655166	0.3885631296296297	0.2467125388888889	0.24362611666666667	0.39537461166666676	0.3670042678571426	0.41471795476190476	0.40765576208333343	0.3545044269230768	0.3222874050757575	0.2850174866666666	0.26993571111111103	0.36042461031249995	0.5241812087037038	0.31875793947916664	0.4642097309722222	0.35882530042016814	0.3589572813888888	0.5146422565833333	0.37560319781249996	0.41191384035714285	0.323235528125	0.3455797686813188	0.3255403787878788	0.4446812818181819	0.35887371666666656	0.4318531978125	0.4571584097619046	0.37446298722222215	0.32604960406249994	0.36042461031249995	0.19747934053030292	0.3542947879761905	0.39265901825000005	0.2467125388888889	0.3831052025	0.4003667561805555	0.6452358787500001	0.3565401055555556	0.3361550666666667	0.48694238777777776	0.29963668583333325	0.2884722212355213	0.4021933003676471
0122	0.32136023457792195	0.3630937896694214	0.4015678078512397	0.5915285698484848	0.3691377238636363	0.4994854492163009	0.43969779242424234	0.41476634242424226	0.35761174204545443	0.4019010856060605	0.2409133404761904	0.5037269204269972	0.6629862761363636	0.2811192224358975	0.276440443668831	0.2973421015151515	0.4134640918181818	0.5523540978146853	0.4734235007575758	0.540232879632867	0.7297960526631702	0.607606820911319	0.3987532852272727	0.34411081022727275	0.5084408125	0.5948044579545455	0.41780934918414914	0.5643067918123542	0.26341353787878785	0.2876144492424242	0.29447414848484843	0.45637141818181814	0.25518461345238097	0.46161030494417854	0.47736071363636357	0.49781526363636364	0.4229763906336088	0.47935979300699294	0.22702266713286712	0.3993623015151515	0.40510930454545446	0.2929339576388891	0.7860792181818181	0.6056126290633609	0.4237944472451791	0.35294020896825395	0.41372434999999996	0.5544608745700246	0.5342617483734402
0123	0.35014742136904764	0.4042924188552188	0.3720164587121212	0.6462944252380952	0.32638342656249997	0.35544564662356315	0.5667730537037039	0.39788377777777784	0.35302815324074066	0.5685193708333334	0.47232929999999995	0.5033939932900433	0.5007033053571429	0.44314191730769226	0.38721537397186145	0.44523827000000005	0.42293148006734016	0.4258310553285256	0.4924229171296298	0.384164388661859	0.613012218470696	0.4923830410014006	0.38132968935185185	0.49815484541666666	0.4407939796875	0.3745128291666667	0.2145895875	0.47942327797619055	0.43695904242424244	0.459536755871212	0.43468631515151523	0.2983652166666667	0.44745974336309524	0.36304827797270967	0.3466734916666667	0.3508401583333334	0.35747588851010104	0.16388195201465205	0.3368522938461538	0.40127883888888893	0.41961303333333333	0.4072171503472223	0.6868057714285714	0.45693582431457436	0.3581521796085859	0.5303612386904762	0.22979813333333332	0.30592180926640933	0.5136476733762255
0124	0.21384735541666655	0.18886905833333323	0.22333333333333327	0.5783560341666666	0.21999999999999997	0.3472414794827585	0.28712969999999993	0.20137178333333328	0.20303844999999998	0.23771792999999986	0.14457677380952372	0.4692169331666667	0.5938473554166667	0.1829487179487178	0.19440668674242412	0.15518131999999996	0.2326615283333332	0.39412513375	0.45473368979166673	0.3924584670833333	0.6343112840833333	0.42280012450980387	0.25466358375	0.36158458041666663	0.47876799875	0.49412513375	0.38220809374999987	0.41706966641025645	0.20747004090909094	0.2896144284090908	0.23095488939393938	0.45626800375	0.2886332547619047	0.3157158460416667	0.38912513375	0.39412513375	0.24577166333333333	0.48995846708333335	0.2671013370833333	0.20442733833333326	0.28866691874999995	0.2579575774305556	0.7728799479166666	0.5190878916666667	0.3465878866666666	0.33253066305555556	0.3013473554166667	0.4618332471621621	0.3883358495098038
0125	0.41632813197619034	0.2962883114021163	0.33332435032738084	0.5430948251785714	0.3311814931845237	0.26797053836309515	0.5000091737830687	0.38612608664021164	0.38530236060846557	0.5183844888333333	0.4844912665136054	0.3860212380357142	0.6071571496130952	0.47160290976190467	0.4416678399783549	0.40505785169047615	0.3990598145021643	0.4479390746130951	0.39463684285714284	0.4448140746130952	0.6918190902380952	0.5457433189285714	0.4530007902579364	0.4494605284285713	0.4637345408630952	0.4860559596130952	0.34995809550595225	0.5626953958516483	0.36823441062770557	0.49787115272727267	0.36823441062770557	0.43248454711309514	0.39736836704081635	0.3908728534656084	0.4448140746130952	0.4479390746130951	0.33984273849206337	0.48150238818452384	0.46637576426190475	0.38890024378306864	0.41011393083333325	0.36320304976190465	0.814355309077381	0.597088524563492	0.38458851831349206	0.4605180177142856	0.400258012989418	0.28881113921734236	0.4207433189285714
0126	0.3734822763690476	0.46603177929292927	0.4325446642045455	0.5333922347222222	0.40746087447916657	0.43178003599137926	0.59978385	0.46689967592592607	0.4498218273148148	0.5982290875	0.5171616416666667	0.6026747924242425	0.4131991423611111	0.4909221544871796	0.408428878517316	0.48318591	0.49753025555555563	0.3420844349759615	0.47533131759259273	0.3004177641426282	0.4397561638568376	0.6419230480392157	0.446880011574074	0.5124893404166666	0.36257794427083334	0.2718770791666667	0.32973246874999995	0.6286775163003664	0.5082534363636364	0.4937620833333334	0.5415867742424242	0.3472325145833334	0.4717562666666666	0.4305241779727096	0.22665887083333336	0.26103387708333337	0.4566784359848485	0.16181196794871788	0.3406656557692307	0.46689967592592607	0.4294307116666667	0.4242780590277778	0.5027777777777778	0.5655554994949494	0.49291661212121207	0.541599218968254	0.3293695851851852	0.4374217513513513	0.6534237545343138
0127	0.49759840977891157	0.4282011194805194	0.4996296909090908	0.7510858891666667	0.43392857142857144	0.5514149716748769	0.576519525	0.5000726428571428	0.42273352142857146	0.5412254035714286	0.20081242857142867	0.6632203257900433	0.780421624702381	0.2975451785714286	0.42616983835034017	0.45636516904761903	0.5082077457142857	0.6382882074175824	0.6554503467261905	0.6406691597985348	0.813421171941392	0.6085226726890756	0.5193618318452381	0.607462225297619	0.698213899702381	0.7091832818452382	0.5935393176190475	0.6035891521978022	0.31890700000000016	0.4739761389880952	0.3397403333333333	0.6728567604166666	0.31704746404761897	0.6210686526785714	0.6313261247023809	0.6277546961309524	0.5140697682900432	0.6702097330952381	0.5262473859890111	0.4857869285714286	0.454232028422619	0.3623484263988096	0.8385060212797619	0.6449116940476189	0.5377688369047618	0.28605488908333343	0.5123982712797619	0.5758336308880309	0.5370941012605042
0128	0.5580964313690477	0.5978889373737374	0.5989887045454546	0.5672104433333334	0.5543973390625001	0.5734260051724137	0.7418984462962963	0.6289382333333333	0.5893639625	0.7261322241666667	0.6213292857142858	0.6360363294805196	0.6483745395833334	0.6031026942307693	0.5762599285173161	0.6074642816666667	0.6034347682828283	0.5487515469951924	0.5815668583333333	0.544893357411859	0.6024004298824785	0.7022183105917368	0.5758676770833333	0.5682319470833335	0.5861685921875	0.5149933910714286	0.48432556250000003	0.6471511085622711	0.6057939651515152	0.5219492871212121	0.6085999212121213	0.52614773125	0.522284220595238	0.6009617372319688	0.4737606500000001	0.4737606500000001	0.5729668801767678	0.3497700042124542	0.4565751538461539	0.6323332944444445	0.5938499	0.5360805979166667	0.6809457	0.6505398190235689	0.5942750392676768	0.6024448311904763	0.5370826166666667	0.5953053886100386	0.6401296720281864
0129	0.4774996408333333	0.4013764469696969	0.47976029141414134	0.6561869344444444	0.3792985333333332	0.5411062700191571	0.4923164648148147	0.4785055351851851	0.3647077694444444	0.5042612783333332	0.3654933440476189	0.4921901414141414	0.7483962935185186	0.42085887051282045	0.4800798825757575	0.48762394333333337	0.42444364126262624	0.7345859660256411	0.5861944333333333	0.6975489252849003	0.7861466408404558	0.4657286436274508	0.41756191921296293	0.47053726416666675	0.6166206824074074	0.7897357490740741	0.5740842955050505	0.4746666561965811	0.47234407575757575	0.37080457878787876	0.5032331681818182	0.652176237962963	0.42112623714285713	0.619827820959596	0.6887226435185185	0.7192782046296297	0.4529260778338945	0.6800670567845117	0.512674749423077	0.4562833129629629	0.4856252866666667	0.5297501747222222	0.9122956796296297	0.4881517366722784	0.41808415889450057	0.4345990719999999	0.5800933990740741	0.5781887581831832	0.38734479918300646
0130	0.5237973488690476	0.4772676623737373	0.4632897701704546	0.4936976371428571	0.41765673802083336	0.7028969830818965	0.5240521805555556	0.5288398194444445	0.466117400462963	0.5222351925	0.39785109821428566	0.47969763186147185	0.6825549017857143	0.4501291153846153	0.4761794080627705	0.4845979358333333	0.4804829561616162	0.5588194751201924	0.4648321074074073	0.5549612855368591	0.5487447756135531	0.39557070612745093	0.36038722708333326	0.45593210041666665	0.5700773307291667	0.6347702946428572	0.5524523885416667	0.39530087522893775	0.49409728712121204	0.3259714613636363	0.4969032431818182	0.5677255786458334	0.4320304128571427	0.6989266291910331	0.5554240078125	0.5554240078125	0.43630534753787886	0.5491724538003663	0.46677464176282046	0.5100126583333333	0.49292236499999986	0.5073737697916667	0.8534402303571429	0.4691700465367965	0.5052467698863636	0.4146801078571427	0.5273911847222222	0.7009303271235521	0.4197607178615196
0131	0.4154887152597403	0.42580872623966937	0.4899409626033058	0.6172727181818182	0.471698206439394	0.6445501511755487	0.4392657772727273	0.4982809386363636	0.4547627018939394	0.3943459863636364	0.30653195178571413	0.48760329669421487	0.669060146969697	0.3517854192307692	0.32457962435064935	0.45131124318181826	0.43290177830578525	0.5980145288461538	0.5498418178030304	0.5858933106643356	0.6460810086946387	0.5530289337789661	0.332143674810606	0.320315553030303	0.5849692287878788	0.6820471628787879	0.5173718507575757	0.5610366411421911	0.39172446136363637	0.15079879469696966	0.4203408265151516	0.5808999742424243	0.30796115744047625	0.603539269338118	0.5666142583333333	0.5870688083333334	0.46715925066574837	0.6781876833916084	0.4385256847902098	0.4800991204545455	0.3123808401515151	0.37130189618055554	0.8455627515151515	0.6130631810376492	0.5124138333103765	0.28326367202380953	0.5029778946969697	0.6724752667690417	0.4888966974153297
0132	0.36581099333333333	0.3028090628019322	0.2620143498188404	0.5204228829710144	0.26743927660778966	0.30865176422413787	0.4758257119363929	0.3339868171698872	0.3617444643921094	0.4898396157427537	0.41461292951604534	0.3513808088509316	0.5247655937888198	0.45259200653567433	0.41555940105401834	0.3577310054528985	0.36776222785829293	0.4501827689311594	0.518365461231884	0.44601610226449273	0.7123795697308489	0.5411039899966508	0.4314871090982285	0.5075351953623188	0.44914757998188415	0.38405981045548654	0.2978253780797101	0.5345982935519191	0.4043766807147562	0.5164517321805006	0.3824069837450592	0.40748092164855076	0.4623250611801242	0.3617302813204508	0.44601610226449273	0.4501827689311594	0.2912699917572462	0.34296898357222483	0.41888528369565214	0.3373818782809983	0.4560016915217391	0.45806415123792255	0.7289158937888198	0.4609169100414078	0.3053856254528985	0.5528121783816424	0.40868012793880826	0.24874664311454298	0.5521118370804028
0133	0.2219601080357143	0.2351244703030304	0.26696969696969697	0.6217647001666666	0.22962993791666664	0.4692831654597701	0.3748765116666667	0.2741185966666666	0.21874853458333332	0.3254647416666667	0.18225306904761907	0.5125952111363635	0.63441541375	0.21794662243589746	0.20178191639610388	0.21459480000000009	0.2851861193333334	0.4154651209294872	0.4197058975	0.4121317875961539	0.6573179379294871	0.48017687575980383	0.24137371708333333	0.3675134479166666	0.4882249470833334	0.5127487470833334	0.34990394761904764	0.4744464176602563	0.25856021818181807	0.2625594446969697	0.2570450666666666	0.4732249504166667	0.27529763845238087	0.42435695543859653	0.4127487470833333	0.4127487470833333	0.29051913803030305	0.4595938194642858	0.2692746575961539	0.2571741516666667	0.28422022916666667	0.26389392187499994	0.8219634837500001	0.5301829942424242	0.3668496542424242	0.2850504300000001	0.2761568451785714	0.49943258927927925	0.4483316490931373
0134	0.45455914970238087	0.5038168410774411	0.4785727837121212	0.6273262966666667	0.4329397515625	0.46741062162356317	0.5584092	0.5138968092592593	0.47922636805555563	0.5609919025000001	0.546909105952381	0.4828385631313131	0.5066164601190477	0.5234586314102564	0.48213512700216443	0.5338739705555555	0.512038992020202	0.521970713661859	0.5700426907407408	0.5146790490785257	0.613012218470696	0.4923830410014006	0.37237906651234565	0.4837660443055556	0.36270629079861116	0.48438672440476194	0.3680209104166666	0.47942327797619055	0.5472280914141414	0.4533021492424243	0.5835917323232325	0.3536108611111112	0.5033275612698412	0.4994316761208577	0.45322981666666673	0.44697981666666675	0.4574693142045455	0.31304156391941407	0.4263213327350427	0.5172918703703704	0.4272458233333333	0.4704724342592592	0.6927189261904763	0.4553485227272728	0.44460393238636375	0.5353350669312169	0.3559963481481482	0.4743579711711712	0.5190563233762255
0135	0.45720232087912094	0.4919801891608391	0.5146133199300699	0.7579492475641025	0.46056998012820505	0.6056948465517241	0.6079915269230769	0.5138770435897435	0.45091761858974355	0.572546573076923	0.2493398976190475	0.6848861467249417	0.7497921884615384	0.29219606666666664	0.419193267032967	0.47257668589743596	0.529884693076923	0.6486445863905326	0.6309770391025642	0.6415933056213018	0.8160954751084812	0.6920589092006033	0.5167758	0.582964316025641	0.6709524730769232	0.6866118	0.5560149666968326	0.6303006094181459	0.44994355512820516	0.4706480884615385	0.45699484102564103	0.6298393923076924	0.32964811511904746	0.601282628340081	0.64210505	0.64210505	0.5319654004662004	0.6260431834389141	0.4721889248520711	0.5001435538461538	0.5506481653846154	0.41093319705128206	0.8771483923076924	0.6912131763403264	0.5969824032634032	0.39802587887301577	0.5725931269230768	0.6279755726611227	0.6147996880467571
0136	0.4732692554945055	0.454867394055944	0.4775005248251748	0.7579492475641025	0.40769230384615385	0.5928329887267905	0.5690775038461539	0.4766141461538461	0.39803994230769235	0.53106845	0.21473863571428564	0.6866873746969697	0.7660515999999999	0.258507646153846	0.3963461785714286	0.43531378846153845	0.49097067000000005	0.6336059902366864	0.6314671467948718	0.6265547094674556	0.8010568789546352	0.5845551425339366	0.5017372038461538	0.606839742948718	0.6948278999999999	0.7104872269230769	0.5896769523076923	0.5774229331360947	0.3405167115384615	0.4549124192307693	0.3475679974358973	0.6494432692307692	0.34060097226190467	0.619323928525641	0.6227949038461539	0.6227949038461539	0.4930513773892774	0.6607066330769231	0.49179280177514795	0.4612295307692308	0.48384751137820514	0.3387790707371795	0.8260834075320513	0.621924132051282	0.5276933589743589	0.33685617574999993	0.4946019806089744	0.6191300063409564	0.5619220117647059
0137	0.2946078503571429	0.3137616366666667	0.34560686333333324	0.6489518641666666	0.2564215633333333	0.44409406701149434	0.44812071166666656	0.35041835166666657	0.24554016	0.40929717166666657	0.236752894047619	0.5406441475	0.6934191833333333	0.282215308974359	0.3138146185064935	0.29089455500000005	0.36296151333333326	0.5474184717948718	0.4847040808333334	0.5440851384615385	0.7892712887948719	0.5069685011764705	0.37581005666666667	0.45136155750000007	0.5720730566666667	0.5965968566666666	0.43324671133333337	0.501238043076923	0.24394345757575742	0.3828281272727273	0.24242830606060606	0.55707306	0.3253964238095237	0.4772920454166666	0.5471850866666668	0.5471850866666668	0.36582297166666655	0.554585313	0.3506397784615385	0.33041835166666667	0.3530011764583333	0.3173619835763889	0.7879084497916666	0.5085013716666666	0.34516803166666665	0.3689668913055555	0.38549280979166667	0.4774468565765766	0.47512327450980385
0138	0.40748570863095235	0.3291821944444444	0.4125155277777778	0.6959258423611111	0.33819444444444446	0.4752619113984674	0.49325623472222213	0.4118376013888888	0.32443910833333334	0.45207975972222214	0.196600586904762	0.5936490406944444	0.7398284861111111	0.23897436282051276	0.3241523752976191	0.36223443750000006	0.42229023611111105	0.5760043681623932	0.5658992340277778	0.5732265903846154	0.7775483823290599	0.5422960593137254	0.4376848555555556	0.5265797534722223	0.6387067138888889	0.6591432138888889	0.5230180927777777	0.5375206775641026	0.20330816666666662	0.38056821388888895	0.20191927777777785	0.6262067166666667	0.31149224285714283	0.5580997295138888	0.5758098805555556	0.5758098805555556	0.42936228472222215	0.6241335941666666	0.45417898205128204	0.3951709347222222	0.36188181093749994	0.2705176252430558	0.8232570414930556	0.5857303097222222	0.44961919305555553	0.28605488908333343	0.4410663164930556	0.5030559027027026	0.4589627259803921
0139	0.31486373047619054	0.24930482272727272	0.1985482693181818	0.5402331425	0.08749807916666663	0.31863530064655177	0.3949760555555556	0.3003067648148148	0.18327821481481488	0.41665491	0.2509369916666666	0.41621145681818184	0.6381033390625	0.29749049102564085	0.332229054978355	0.304085625	0.26783425191919197	0.45826064278846157	0.47450553703703713	0.45617730945512824	0.7333986119551282	0.49652359889705877	0.2915404569444444	0.4350457912500001	0.49996234531249995	0.5191587640625	0.3126961808333333	0.3722766875	0.34283759090909083	0.3659661789772727	0.3663224393939394	0.47183735156250006	0.32040605883928563	0.4367408576388889	0.45114405156250004	0.4573940515625	0.17984103320707068	0.4674944329166667	0.3681631542307693	0.2780845425925925	0.4276268862499999	0.3819721275	0.8356081765625001	0.47592065820707075	0.2602956519570707	0.4197112309285713	0.40952322361111115	0.3643065609797298	0.3405361363970587
0140	0.5488912552380952	0.5233957189839572	0.5822192483957219	0.7639302451960784	0.5639979997549021	0.6615706198782961	0.6348538284313725	0.5790158392156862	0.5518373703431372	0.6057880813725489	0.33256625098039216	0.7037056506506238	0.7715525678431372	0.407262668627451	0.4900677258263305	0.5148001519607843	0.589251635882353	0.6676082400452488	0.6602473438235293	0.6641768684766214	0.795658919653092	0.6929960528690888	0.5682682343137255	0.6079664769607843	0.6495917843137256	0.724591781372549	0.6094780221288515	0.687542010388386	0.4545060343137256	0.4890655382352941	0.4758295725490197	0.6763704960784314	0.36255486990196084	0.6823035126109391	0.6660763754901962	0.6631351990196078	0.5960718607843137	0.68530928767507	0.5311516606334841	0.569048518627451	0.532856393137255	0.48191399852941175	0.8894134784313725	0.7203282319073083	0.6350341083778965	0.2986885289215687	0.5760326343697479	0.6783251829093799	0.6341725234573241
0141	0.4920227198979592	0.42501330952380945	0.49644188095238095	0.7393650077380952	0.43273809523809526	0.5502244954844007	0.5656482011904762	0.49586080119047615	0.4209478071428572	0.5303540797619046	0.196600586904762	0.6516991777380952	0.7766944309523809	0.2933333369047618	0.4205941484693877	0.45334380357142856	0.5048202023809524	0.6365751727106227	0.6279136291666667	0.6341942203296703	0.8093271848534799	0.6076823365546218	0.5180155904761905	0.5942112172619047	0.6903200404761904	0.7078370404761904	0.5911583652380952	0.6035891521978022	0.31712128571428566	0.46905846904761905	0.3159308095238096	0.6696057428571428	0.31138435535714293	0.618687700297619	0.6264084547619048	0.6264084547619048	0.5108819583333333	0.6678287807142858	0.5221533989010989	0.4815750869047619	0.4530415522321428	0.36472937877976197	0.8385060212797619	0.6449116940476189	0.5282450226190476	0.28605488908333343	0.5106125569940476	0.5740479166023166	0.5362537651260504
0142	0.5925287591517858	0.558393100284091	0.584843987784091	0.752929074375	0.5277563927083333	0.6694392591594828	0.610868890625	0.595638240625	0.5230388489583333	0.579986534375	0.3337855531249999	0.6909182315340909	0.81878793203125	0.41842670937499993	0.5300287591517858	0.55062336875	0.5737266198295454	0.7256376776442308	0.7252426979166666	0.7173043401442307	0.796757779765625	0.6586280963235294	0.5601082764322917	0.6289795149739583	0.7261530826822916	0.7498137951822916	0.6678064216666666	0.6529582	0.4687140296875001	0.5125176220052083	0.4900681994791667	0.7160097919270834	0.38887640690104164	0.6605525880208333	0.6631079950520833	0.6771704981770834	0.5213541631944445	0.7308621219270833	0.5571556252604166	0.5264645109374999	0.5857719622395833	0.4849525680208333	0.8719000966145833	0.6797845085069445	0.5547845085069445	0.3788940992708333	0.6035665450520833	0.6900619938766892	0.6300473166360294
0143	0.38424724511904773	0.43429264113636357	0.4753835611363636	0.5830242476666667	0.4388771354166666	0.6167462314655172	0.48967109416666665	0.4871274674999999	0.43175740541666663	0.4480947166666668	0.33440226249999994	0.5032242439696969	0.7076549274999999	0.3817995999999998	0.3953049773809524	0.3893496808333332	0.4371864055454545	0.6266738213461539	0.48207694999999995	0.6250071546794872	0.7118003071794872	0.5286934457598038	0.33396674562499995	0.3232344983333333	0.5407104691666667	0.6733692175	0.45753923750000003	0.5399021661217949	0.41432614621212116	0.20407943863636369	0.4378109946969697	0.5137342841666667	0.30012365928571416	0.5837093929385965	0.6144812575	0.6194812575	0.453796023030303	0.6103944239102564	0.39216494801282065	0.4701830225	0.35884114	0.42832547916666663	0.8927984675	0.5584190325757576	0.47163331757575766	0.37585028119047614	0.48229411749999995	0.6498147439864865	0.4876025257598038
0144	0.3300411251785714	0.279826431024531	0.312518731024531	0.6413882542857143	0.27195603578042316	0.5076707758347017	0.40420900978835983	0.3135551264550265	0.24650730006613752	0.41437633880952385	0.2594537955782312	0.5286561722943722	0.628726256547619	0.30108586639194135	0.300037386525974	0.32889196095238105	0.2877076045021645	0.47751364653540906	0.49848089338624346	0.4669031163766789	0.6265369114031338	0.4761261405909586	0.24796022321428568	0.42156960517857145	0.5332618787698413	0.5856065644841271	0.41323016507936505	0.4267249669159544	0.3537391807359308	0.3140999814935065	0.35928240476190476	0.47434714920634924	0.3601406934693877	0.44956381186299077	0.41085507142857147	0.41085507142857147	0.2961142322911656	0.46906438571428577	0.24343653098901097	0.29472796534391543	0.39806085428571436	0.3369508273809524	0.773472619047619	0.5160323657687991	0.39841018799102135	0.37262441999999973	0.31601530238095243	0.5607444318103818	0.40081366304466226
0145	0.5556142814732143	0.4968866458333333	0.5593866458333333	0.7590845317708333	0.5036458333333333	0.6064464335488506	0.6199421760416666	0.5588782010416666	0.49332933125	0.5890598197916666	0.29702551354166673	0.6952367805208333	0.8048713645833333	0.38166666979166664	0.49311428147321434	0.4859615343750001	0.5667176770833333	0.6820032761217949	0.6387101317708332	0.6799199427884615	0.8331612867467949	0.6567220444852941	0.5782636416666667	0.6240888567708334	0.6933157416666667	0.7443574104166667	0.6422635695833333	0.6531405081730769	0.3667668312500001	0.5145802020833333	0.3657251645833334	0.68394074375	0.37670975416666674	0.6685747971354166	0.6818574104166666	0.6818574104166666	0.5720217135416666	0.7181001956249999	0.5549199427884615	0.5463782010416667	0.521411358203125	0.4528882189322918	0.8674427811197917	0.6892977322916667	0.5872143947916666	0.3306764585156251	0.5807997373697917	0.627291927027027	0.5942220444852941
0146	0.528421601080586	0.4796966716200466	0.5566197485431235	0.6273659584615385	0.5327919618589743	0.6605908727895667	0.5176407378205128	0.5678152878205127	0.5226588310897435	0.47963168397435896	0.29942541011904755	0.5327832117482517	0.7387083124358974	0.34321498782051285	0.45149852415750913	0.5171367012820512	0.5487682514685315	0.6894361260848125	0.5264982265384615	0.6791797107001972	0.7479511005719921	0.6071162180052789	0.4807847905448718	0.43324239487179483	0.6702092051282051	0.7639530647435897	0.5820094295787546	0.6089313422830375	0.4440597782051282	0.3536653448717948	0.4700213282051282	0.6667659897435898	0.24066025928571422	0.677446709439946	0.6662790685897435	0.6835867647435898	0.5620230055555555	0.7068144127289377	0.5423655972386587	0.5547810993589744	0.4227210070512821	0.3338318102564103	0.8928341185897436	0.6590109447163947	0.5745121062548562	0.13989769333333335	0.5542987917399267	0.6842198167532918	0.5301931410822021
0147	0.40841920704365087	0.4156057328914141	0.44984816622474744	0.6016666577777778	0.4187317003472222	0.6090115955220305	0.53318301875	0.4519958673611111	0.40863192534722226	0.49200654374999997	0.2310219577380952	0.5351666546969696	0.7340764090277778	0.270466964102564	0.3250858737103175	0.3781532659722222	0.4403199004545455	0.594673387232906	0.5214606631944445	0.5668956066773505	0.7242134426495727	0.5752671302900327	0.4444820963541666	0.38517520000000005	0.5762060312499999	0.6757430756944445	0.4925117375992063	0.5819706397168802	0.3459941659722223	0.25116595625000004	0.37654972569444445	0.61370603125	0.19450095749999996	0.5869167191154969	0.5694930715277777	0.592409742361111	0.45416124835858585	0.6064472999007937	0.40346967612179485	0.4378754965277778	0.4241580569444444	0.2854222979166666	0.8920928506944444	0.6320158604797981	0.5111825188131314	0.23586524666666664	0.45636093105158737	0.6348305598160662	0.5410246969566994
0148	0.4722047351731601	0.425506279338843	0.4568374384297521	0.6962698816666666	0.3737228818181818	0.5684197815047023	0.5452771454545455	0.52267525	0.3691337272727272	0.5003573545454545	0.418236432142857	0.6003319700964187	0.7339437223484848	0.4096775269230769	0.38129564426406926	0.4252290742424243	0.47286859909090906	0.637628113986014	0.6000893473484847	0.6361129624708625	0.7759431461072261	0.5063052965240642	0.419299440530303	0.5265732071969698	0.6522030996212123	0.7278582087121213	0.5648057512121212	0.5010957891608392	0.4007160969696969	0.3784351382575758	0.42420094545454545	0.6107277950757576	0.46445937297619033	0.5988329852272727	0.6113828996212121	0.6159283541666667	0.47521571873278234	0.665416583030303	0.5187155321678322	0.4488784681818182	0.4421542723484848	0.4122375722916666	0.8569464587121212	0.5809608424242425	0.5041786696969697	0.46239613834920623	0.527049881439394	0.6034257488943489	0.474974137433155
0149	0.4963362161904763	0.4751957091919192	0.44637401034090907	0.6736466413888889	0.33625816166666667	0.34237659461206893	0.602790002962963	0.4879751955555557	0.3988427325925926	0.6353681526666667	0.5636983400000002	0.590868108008658	0.5670622201388889	0.5903014892307693	0.5376853292640693	0.5021538776666667	0.5274816500000001	0.6059606748557692	0.6657332004629629	0.5642940040224359	0.7915911503632478	0.5401355518487395	0.614051793425926	0.6530301064166666	0.5013085851041666	0.5555771401190476	0.35580300749999993	0.5268900201098901	0.522937097878788	0.6752498628030303	0.5562704357575758	0.5243887454166667	0.5586764694047619	0.4464649262962963	0.5374822091666667	0.5718572154166667	0.47164414575757574	0.3832374529761905	0.5052578921346155	0.4879751955555557	0.5277990985	0.5152514403472224	0.6435692120833334	0.4183356184343435	0.38250170132575767	0.6391166617777778	0.4096789980555555	0.28924442200772205	0.5546892266176471
0150	0.43808305886904764	0.4382387068181818	0.4193821951704545	0.4936976371428571	0.3747908296875	0.5593806395474137	0.5802613249999999	0.48981086388888884	0.4280143708333334	0.5806588149999999	0.37276105535714266	0.47969763186147185	0.6825549017857143	0.4231090692307691	0.44424662624458877	0.44947187583333337	0.44145400060606055	0.5149119001201923	0.4648321074074073	0.511053710536859	0.6210136756135531	0.5238274534488796	0.41659637152777773	0.45593210041666665	0.5700773307291667	0.5123213089285714	0.44739285937499995	0.4687602514194139	0.4621645053030302	0.3719607613636363	0.4649704613636364	0.4961301489583334	0.3708059199999998	0.5705902625243664	0.43992100312499993	0.43992100312499993	0.3923977725378788	0.3470979220695971	0.3237840080128206	0.4709837027777778	0.5406319025	0.43037176666666654	0.7716168821428571	0.5279149147186147	0.4495056670454546	0.44648646619047605	0.4965964472222222	0.5792535421814672	0.48403767202818615
0151	0.5027639457792208	0.4436196020661156	0.4820936202479339	0.6712698862121211	0.3989790636363636	0.5865331042319749	0.5202771500000001	0.5532344606060606	0.3921171818181818	0.47535735909090915	0.44224724047619046	0.5805524414600551	0.7339437223484848	0.4355353205128205	0.41185485487012985	0.4504852560606061	0.49812478090909085	0.6787933912587413	0.630392377651515	0.6666721730769232	0.7759431461072261	0.5095247639037432	0.460208531439394	0.5015732117424243	0.6726576405303031	0.7690234859848485	0.5817286012121212	0.5010957891608392	0.4165566924242424	0.40343513371212125	0.4476173030303031	0.6516368859848485	0.4843035158333332	0.6157558352272727	0.636639081439394	0.657093631439394	0.5004719005509641	0.6959757936363637	0.5189717185314686	0.4794376787878788	0.4600114087121212	0.44997240979166664	0.8569464587121212	0.5809608424242425	0.47943486060606066	0.4571580416825396	0.5500333359848485	0.6192663443488944	0.4710507457219252
0152	0.3996289674603175	0.3816551851290684	0.42867898512906844	0.5535700271604939	0.37801527978395066	0.5762876420604512	0.37861114320987654	0.4496693432098765	0.3696285353395061	0.4006743388888888	0.3469557920634919	0.42970919932659934	0.6259005320987654	0.39465142222222227	0.4092883613275613	0.4362306366666666	0.3719742267676768	0.6436473962013296	0.5304661469135803	0.6288325739791074	0.7137586952136752	0.4816211920206971	0.3102495074074074	0.3687382233333334	0.5600059574074074	0.6962576654320988	0.39901575654321	0.4773214230413104	0.4535538333333333	0.30358540050505056	0.4846144439393939	0.5600059685185186	0.3659578223809523	0.5305183048083171	0.6163556932098766	0.6413556987654322	0.39164194809203134	0.5892221710731245	0.4393893193589744	0.42744712098765436	0.38897255388888885	0.48608182898148156	0.8620650543209877	0.4703419127384961	0.346254601627385	0.33549599080423276	0.4017033154320988	0.6105472448615281	0.43459739202069714
0153	0.47110209727272734	0.3685879987373737	0.3303592840909091	0.6020850295454545	0.240005727840909	0.5362818679760971	0.4058251734848485	0.41408562929292925	0.3064668318181818	0.41583088613636365	0.3240805474025973	0.46331664772727277	0.6798117568181818	0.37626047412587404	0.42827463388429754	0.42743281545454537	0.36587721489898994	0.5896978582386363	0.532417420959596	0.5885614946022727	0.6525456644886364	0.3030775375	0.32287306035353547	0.4902251170454546	0.5955145374999999	0.7160556508522727	0.5495927713636363	0.3235320829545454	0.44658020309917346	0.36343337107438023	0.4474066493801653	0.5802857397727272	0.4441439883116882	0.6496403714646464	0.5910556508522727	0.5910556508522727	0.31606533607954534	0.6691154520454545	0.49982584750000003	0.3918634070707071	0.4580905343181818	0.4694019638636363	0.8773165943181818	0.4208104454545455	0.34973951051136365	0.4068008019999998	0.5215153522727273	0.5998003898878992	0.2623797519886363
0154	0.4968246795454546	0.49465552603305774	0.533129544214876	0.6410819561983471	0.4569994454545454	0.6176080731974922	0.4909095378787879	0.549048065151515	0.4501375636363636	0.4556154106060606	0.3464204083333332	0.5405822297520662	0.7449522496212122	0.40031878589743575	0.4519048886363636	0.4872979052341597	0.49280918636363635	0.7357364136363636	0.6103612387396694	0.7236151954545456	0.7979873142424243	0.6255749410873439	0.4670324884641873	0.4591201231749312	0.6690502487947658	0.7800320132575758	0.6076924893544137	0.542417108041958	0.4533693415977962	0.3818915446625344	0.48442995220385676	0.656322966976584	0.4053670506493505	0.6433790234758654	0.701930381439394	0.722384931439394	0.5149264095041322	0.7216519582608696	0.505421176446281	0.530866246969697	0.5060513814393939	0.48716531654671724	0.8762484587121212	0.6249648504132231	0.5234388685950414	0.4195820385151514	0.6153246359848485	0.648189318058968	0.5101601168449197
0155	0.41905860803571426	0.45238107811447803	0.4237352462121212	0.6150596859523809	0.3781022140625	0.4106322507902298	0.6144347018518519	0.474451762962963	0.43607761990740745	0.6114148541666666	0.5220165547619047	0.5840346016233766	0.6039097625000001	0.4961505224358974	0.4498619073051948	0.48748279000000005	0.5089712325925926	0.36515512616185897	0.47705829722222226	0.3609884594951923	0.6199670256135531	0.618664093942577	0.4593246856481481	0.5646119479166667	0.47068295885416656	0.3051689101190477	0.3048952375	0.6104777252289377	0.506640209090909	0.5264943265151514	0.5051250575757575	0.3803375333333334	0.4925729598809523	0.44331996686159847	0.29016422916666673	0.29016422916666673	0.4531720475378789	0.13739517582417593	0.4090968138461538	0.4778468240740742	0.46289282666666665	0.44357029375	0.6638387714285714	0.6104021346320346	0.4549351928030303	0.5374003092857143	0.3128476	0.41184935688545676	0.6265245488664215
0156	0.2926910073051948	0.3046586093663912	0.3336088154269973	0.6561497274242424	0.2996635799242424	0.4904497504179729	0.4317059196969697	0.3401078151515151	0.28977139507575755	0.38678612878787877	0.18225306904761907	0.5569047373966942	0.6676503761363637	0.21794662243589746	0.20178191639610388	0.28599527272727276	0.3501691993939394	0.4686046553904428	0.47245990681818184	0.4655743523601399	0.6884708526631702	0.5274335234180034	0.31033974280303034	0.4250122253787878	0.5347499518939394	0.5570443155303031	0.40900358874458875	0.5222240160547784	0.25856021818181807	0.2625594446969697	0.2570450666666666	0.4690441878787879	0.27529763845238087	0.449607741307815	0.4140658212121212	0.4140658212121212	0.3550173982093664	0.45665225064935067	0.2836348307692308	0.32470377424242425	0.3466741242424243	0.21616363541666672	0.7860792181818181	0.5728936311294766	0.4244087765840221	0.28313130166666656	0.28989136493506495	0.5449387175266175	0.4984833173573975
0157	0.48723115724206345	0.44425784356060605	0.5275911768939394	0.6908501998611112	0.4509398708333333	0.5460714211206896	0.5299102430555556	0.5322746208333333	0.4420456458333333	0.4975572930555555	0.2998323178571428	0.5883403759217172	0.7438252288194445	0.35014699615384615	0.44605468224206335	0.49392934305555547	0.5375989075000001	0.6976927794871794	0.6120610684027779	0.6963038905982906	0.8244815589316239	0.5844529176470588	0.48557899548611105	0.5232892586805555	0.6688963246527777	0.7382468413194445	0.596384438611111	0.5796775358974358	0.3377281458333333	0.42429568715277777	0.359255923611111	0.638479645486111	0.37636147476190474	0.6287229378472221	0.6812370163194446	0.6854036829861112	0.5444379338383838	0.6886110344444445	0.5374684044871796	0.5156079541666667	0.40126089149305544	0.37576303496527774	0.8115903581597222	0.5857303097222222	0.5153466513888889	0.31978037575000007	0.5466545206597222	0.576422248536036	0.5011195843137255
0158	0.31401808369047624	0.2553761518518518	0.29075973703703695	0.600906861111111	0.1959859462962963	0.4081163192848021	0.40466401296296295	0.29980953888888884	0.20889549814814812	0.42537407166666674	0.25061734642857136	0.4907196055555556	0.6772178703703704	0.2971462576923075	0.3314602851731602	0.306971455	0.27094128451178445	0.5186985612535613	0.44007599490740756	0.5149948575498576	0.761413793105413	0.5507446913943355	0.29229609999999995	0.44322586833333344	0.5460925444444444	0.5733412111111111	0.3840969418855219	0.4454187833333333	0.36299354090909086	0.3680995839015151	0.341023843939394	0.5294258814814815	0.3219413644345238	0.4382896725799663	0.5147355407407408	0.5184392444444446	0.27413108271604925	0.521291842895623	0.36671667846153855	0.2775873166666666	0.43259267999999995	0.3825388597916667	0.8527777259259259	0.5336092679012345	0.3521277790123457	0.420893498626984	0.43064923703703706	0.43727364304304295	0.41889150991285395
0159	0.43995351636904767	0.4386176318181817	0.4198084857954545	0.47364169428571423	0.3752171203124999	0.5617187114224137	0.5768196629629629	0.49188915	0.4300926569444443	0.5775613191666666	0.37409709642857136	0.46726073662337664	0.6852269839285714	0.4245478826923076	0.44594704215367964	0.4641201066666667	0.4441634627272727	0.5172499719951924	0.4607034361111112	0.513391782411859	0.623198568470696	0.5260123463060223	0.41659637152777773	0.4500890320833334	0.5744612984374999	0.5149933910714286	0.44973093124999997	0.47094514427655665	0.4754810787878787	0.37499106439393937	0.4782870348484848	0.5144404375	0.3614057455952381	0.5726685486354774	0.44225907500000006	0.44225907500000006	0.39378666142676766	0.3497700042124542	0.3384322388461538	0.47306198888888895	0.540972935	0.41662711875	0.7721040714285714	0.5316871091630592	0.4465963955176767	0.4354907478571427	0.49867473333333334	0.5819256243243243	0.48594945327818617
0160	0.39718085233516487	0.3592074592074592	0.4361305361305361	0.6984029591025641	0.407407644551282	0.5350026093280282	0.5148088551282051	0.4373027666666667	0.3947104112179487	0.47679980128205124	0.178235211904762	0.6033307018997669	0.7144541644230769	0.2136196993589745	0.320257775412088	0.3915152307692308	0.4458162456410256	0.5460308622534517	0.549292998076923	0.5434667596893491	0.7320714907149901	0.5958091351998491	0.4164413208333333	0.49849814967948713	0.6019999592948718	0.6208644208333334	0.4955991904761905	0.5914010905078895	0.3158742051282052	0.3653650275641026	0.314592153846154	0.5904615003205128	0.2613934575	0.5528707349527666	0.5439413439102564	0.5439413439102564	0.45424549079254084	0.5799760149725275	0.4335766596893491	0.4242685782051282	0.3969734275641025	0.3161905432692309	0.8630488336538462	0.6342753801864802	0.5086343494172494	0.23586391444444454	0.4388706501373626	0.5581944738045738	0.5188860582767721
0161	0.31486373047619054	0.24930482272727272	0.1985482693181818	0.47455216285714286	0.09131752291666662	0.3266903821120689	0.3949760555555556	0.3003067648148148	0.18667327592592597	0.41665491	0.2509369916666666	0.3328130935064936	0.5864038160714287	0.29749049102564085	0.332229054978355	0.304085625	0.26783425191919197	0.45826064278846157	0.47450553703703713	0.45617730945512824	0.6953126993772893	0.4245983987394958	0.2915404569444444	0.4350457912500001	0.49996234531249995	0.4504671589285715	0.30710905962121215	0.28696700714285706	0.34283759090909083	0.3659661789772727	0.3663224393939394	0.47183735156250006	0.32040605883928563	0.4382896725799663	0.45114405156250004	0.4573940515625	0.17984103320707068	0.3845180837229438	0.3681631542307693	0.2780845425925925	0.4276268862499999	0.3819721275	0.8121236303571429	0.4010521808080808	0.2602956519570707	0.4197112309285713	0.40952322361111115	0.2763246148648648	0.3443555801470587
0162	0.44282132807539676	0.4000144102272726	0.4287346393939393	0.721580724861111	0.3506944444444444	0.5294858872126438	0.5831707166666666	0.4890859666666666	0.34648771944444445	0.5419942416666668	0.35535099285714267	0.6336376392550505	0.7561150788194445	0.3419547461538459	0.3594879947420634	0.3829468638888889	0.44342987	0.5944594253205129	0.6166017934027779	0.593070536431624	0.7323427688541666	0.5449002259803921	0.40604178524305545	0.5574409463541667	0.6027233644097223	0.6155209769097223	0.5284000372222222	0.5401248442307691	0.28060224791666677	0.3764168067708332	0.30213002569444447	0.5704489725694444	0.35957895952380947	0.5187282590277777	0.5144965809027777	0.5186632475694444	0.3714763861111111	0.5999743070138888	0.4128100836805555	0.3441108256944444	0.43482601302083324	0.2829664952083334	0.8158027121527778	0.6056335090277778	0.46188350486111107	0.4161171168611111	0.43719131423611113	0.5590662001689188	0.5133401405637255
0163	0.405229060952381	0.3504434698653198	0.3123292473484849	0.3821767594444444	0.20272160833333341	0.4387529923132184	0.39839976388888887	0.40155226759259255	0.2856991296296296	0.41973624750000005	0.31602338630952365	0.32727571443001435	0.5208435631944444	0.36758353141025624	0.41437935541125537	0.3985972180555556	0.36323545090909093	0.5710429315705129	0.4794041162037037	0.5689595982371796	0.6412764954273504	0.2955616915966386	0.2904242007716049	0.43020792513888895	0.5067299793402777	0.5791287041666666	0.4223325887878788	0.2826019285714285	0.428757220959596	0.3585657511363636	0.45224206944444445	0.47860498559027775	0.3794130719841269	0.5368949682379349	0.5637229036458334	0.5699729036458334	0.2870591119318182	0.5162021170562769	0.4611263214937841	0.3793300453703704	0.42965035291666664	0.4047155589183501	0.681240716540404	0.14575321666666674	0.253739425	0.3782906233468012	0.4409648943602693	0.405177245881596	0.3405361363970587
0164	0.5094282518707484	0.512294074025974	0.5369114133116883	0.7254527227380952	0.5102401568452382	0.6797396634236453	0.5469356047619047	0.546779675	0.5066343925595238	0.5116414833333334	0.24751946071428566	0.6496571167640692	0.7387727928571428	0.3390739696428572	0.43799968044217696	0.5139122940476191	0.5499231435714286	0.646455642032967	0.6213443053571428	0.6452651658424908	0.7551317386996337	0.6286977683998599	0.45921920000000005	0.543505730952381	0.6565006464285714	0.7159439464285714	0.5707932804421769	0.6246045840430403	0.4946520976190476	0.3923884500000001	0.5131044785714286	0.6372319428571429	0.3099891069047619	0.6519012145989975	0.6377466678571428	0.6413180964285714	0.5537324426406927	0.6759693386054422	0.5520576491758242	0.5346765	0.45673919821428566	0.4298352101190476	0.8695384214285714	0.6644164244588744	0.6040875744588745	0.25741575111111115	0.5443476903061224	0.70346653996139	0.6040804291141456
0165	0.31751156803571423	0.2681461569696969	0.3681461569696969	0.7091003068333334	0.33080639791666655	0.3657149521264367	0.4788040416666667	0.3496700566666666	0.31429999458333324	0.4293922716666667	0.38673910476190465	0.5855063724696971	0.62879041375	0.35389117628205125	0.2886468800324674	0.31014626	0.3807375793333333	0.4098401209294871	0.5152573575	0.4065067875961538	0.6516929379294871	0.555728335759804	0.34255017708333324	0.44922405458333325	0.4825999470833333	0.5071237470833333	0.3625888176190476	0.5499978776602564	0.28346629696969694	0.3586007871212119	0.28195114545454547	0.4103236066666667	0.4047240217857143	0.40504155017543864	0.3498474033333333	0.3498474033333333	0.39169559803030296	0.3966924757142858	0.3075497738461538	0.3527256116666666	0.23149663333333337	0.2957898520833333	0.76468714	0.6257344542424242	0.46240111424242425	0.36771997944444434	0.21325550142857141	0.42565281594594595	0.45572833575980387
0166	0.41440275515873015	0.38334774356060597	0.4120679727272727	0.6737037331944444	0.33865740694444446	0.5301913047413793	0.4876015166666666	0.41716349166666655	0.3301752569444445	0.44642504166666663	0.2011656357142858	0.5937040092550505	0.7445889538194443	0.24389056923076935	0.3310694218253968	0.3143857138888889	0.4224877783333333	0.5825816503205128	0.5480406434027778	0.5811927614316239	0.7827367755982906	0.5452544301470588	0.4434221371527778	0.49590672256944446	0.6048758996527777	0.665292570486111	0.5159301677777777	0.5404790483974358	0.2919154847222223	0.35434421770833335	0.3134432625	0.5857995752777776	0.2901131777380953	0.5508336891666665	0.5774662419444445	0.5816329086111112	0.4289147296717172	0.6181368242361112	0.4114219884455128	0.40049682499999995	0.41257103041666665	0.27084615368055553	0.8217846060416667	0.588225717550505	0.4444757133838383	0.3297137024444444	0.442089289375	0.560183183671171	0.5165342009803922
0167	0.4745949419047619	0.5267667224747474	0.5043914002840909	0.6128002208333332	0.44739473177083333	0.5628842393318965	0.5152204018518518	0.5387440481481481	0.48773018796296297	0.5236226716666667	0.4946039166666667	0.5286662467532467	0.3610605166666666	0.5160615564102564	0.5003494835497836	0.5705567775	0.5766355194444445	0.6210234314903846	0.5776072157407407	0.6105632637820513	0.6077907967094018	0.45310531411064425	0.45655068611111116	0.53897541	0.50820105	0.5985238964285715	0.3441617347916667	0.4398597823717949	0.5770210556818183	0.47510054090909093	0.5788006810606061	0.507667771875	0.47771959440476186	0.5724735712962963	0.6184452718750001	0.6184452718750001	0.5296615357007576	0.46799998344322347	0.4888352876923078	0.5387440481481481	0.44007690750000006	0.5488995405555557	0.65836876	0.3464148904040404	0.4919343573863636	0.4067870217301587	0.4335094791666667	0.5254058056949806	0.48468831234681375
0168	0.29201744607142854	0.26565563772727274	0.29761991272727273	0.6086466598333333	0.20833333333333337	0.44025255465517243	0.3868003683333333	0.2982646733333333	0.1831547533333333	0.33738859833333323	0.19950026666666676	0.513083156560606	0.6854187966666666	0.24209709487179498	0.26547040551948053	0.18076467333333335	0.30968751399999994	0.49317551461538467	0.4237274908333333	0.4906755146153846	0.673680812625	0.4487497611764705	0.2697501422916667	0.3908215468749999	0.4584946572916666	0.5359946622916667	0.4531162013333333	0.44301930307692294	0.138961040909091	0.24457746477272724	0.14123376818181832	0.43849466229166656	0.25590950892857145	0.4484747899999999	0.4359946622916666	0.4359946622916666	0.23327166333333338	0.5327346002916666	0.22932799562500006	0.19287697500000012	0.31151538958333336	0.27763213288194455	0.7917847022916666	0.5050375283333334	0.3375375233333332	0.33566713783333335	0.3286503222916666	0.47165675770270266	0.4167854861764705
0169	0.15543300303571428	0.2684399730303031	0.30028519969696965	0.5990980341666667	0.28021816791666665	0.4284137404597701	0.394661535	0.2969591749999999	0.25825577958333334	0.3530851575	0.1985677678571428	0.4953224838636363	0.5603139554166667	0.2355162980769231	0.18729203003246753	0.2374353783333334	0.3020266983333333	0.3967996213141025	0.35568777250000005	0.3934662879807692	0.6386524383141026	0.5442208495098039	0.22894147374999996	0.29507865625000007	0.41412348875000005	0.43864728875000003	0.3245372483333333	0.5384903914102563	0.2793243803030303	0.2512574053030302	0.27780922878787884	0.3418471483333334	0.23580557678571423	0.35043486877192986	0.33195917499999994	0.33195917499999994	0.3195922171212121	0.3916017142307693	0.1442830457692308	0.276959175	0.26890929333333324	0.19656927847222228	0.7016666666666667	0.5429506896969698	0.3796173496969697	0.31899327452380943	0.2586258416666667	0.48835160427927926	0.5123756228431372
0170	0.31736406440476195	0.26273330673400674	0.2105303138257575	0.5416457133333332	0.10749580753205124	0.33113689727011497	0.4030391296296296	0.30466613518518515	0.18438730669515668	0.42391167666666674	0.25373944404761894	0.4164918353535353	0.63845676875	0.30050851666666645	0.33450208582251084	0.3138423916666667	0.272647562020202	0.46138795368589747	0.4449988975308643	0.4582629536858974	0.7282269124358974	0.3901068647624434	0.29126784197530864	0.43346720222222224	0.4971907750000001	0.5226371937500001	0.351844550224359	0.3787670721153845	0.3403437424242425	0.36380145757575744	0.3426164696969697	0.47219078125	0.3203927273412698	0.4693108557929725	0.46087248125	0.46087248125	0.18526017840909093	0.4798634848397436	0.368165002948718	0.2824439129629629	0.43790962999999994	0.3834532589814815	0.8359616062499999	0.3785456817307692	0.16917067548076925	0.42126341845502635	0.4015040500000001	0.37057854436936943	0.3501515210124433
0171	0.33714795607142867	0.3009322762272727	0.33761991272727276	0.658885141	0.253055555	0.48594705901724133	0.4319308783333333	0.3433951833333333	0.23300748500000001	0.38251910833333336	0.23173634523809528	0.5480913337272727	0.7305493066666666	0.2768128717948717	0.30649814188311697	0.28303805333333343	0.2849929249090909	0.5383060246153846	0.5480769116666667	0.5358060246153846	0.7283376252820513	0.45290931852941174	0.33044171666666666	0.4601468836666667	0.6175365116666667	0.6378936466666667	0.49286792345454544	0.4460705888461538	0.3080458334848485	0.32392982606060616	0.3103185607575758	0.5975365166666667	0.35918368392857136	0.5350778918636363	0.5378936466666666	0.5378936466666666	0.3086199127272726	0.5947524252727272	0.3879488946153846	0.3233951833333333	0.4023819301666667	0.3809446538888889	0.8885531766666667	0.5017852627272728	0.3342852577272727	0.4161076267142856	0.4305493066666667	0.5145864283648649	0.4162216820294117
0172	0.29714795607142863	0.24027096414141413	0.18526017840909093	0.5576238122916666	0.08222567211538456	0.3058667618534483	0.380576787037037	0.28220379259259254	0.16192496410256407	0.4036955683333333	0.23929936666666662	0.41991131695075745	0.6131866333333333	0.28495766410256407	0.3161238055194805	0.2936262833333334	0.2948958377777777	0.4361178182692308	0.4288898564814816	0.43299281826923075	0.7332255061858974	0.3902010110859727	0.30789649629629623	0.4470197600000001	0.4719206395833334	0.4973670583333334	0.32657441480769234	0.38303793846153833	0.32196546212121213	0.3864567946969697	0.32423818939393945	0.44692064583333335	0.3278375372619047	0.4472961777065527	0.43560234583333335	0.43560234583333335	0.2105303138257575	0.45459334942307694	0.3479488946153847	0.2599815703703704	0.4176935216666666	0.3713714781944445	0.8106914708333333	0.40381581714743586	0.19444081089743592	0.41159799382539675	0.3790417074074075	0.34530840895270276	0.35024566733597273
0173	0.3431161826190475	0.4053991265151514	0.36785285482954533	0.6012677406249999	0.3427690651041665	0.5481709391163793	0.4471290185185185	0.4706526648148148	0.38241738981481477	0.46234042666666675	0.40964092738095226	0.48254599545454535	0.4175435645833334	0.4245629525641026	0.3579131023809523	0.45160859249999996	0.4400264249999999	0.4931470021634615	0.43295825462962956	0.48268683445512817	0.5779666682051282	0.4347028295343137	0.2850088268518517	0.4003746783333333	0.40494922708333336	0.5454565864583334	0.3282271702083335	0.4231129892628205	0.46888634204545454	0.33474811060606047	0.4706659674242424	0.40441594895833344	0.3897518613095238	0.4992836457602339	0.48369187395833335	0.48369187395833335	0.3919866266098484	0.5298682119551281	0.3556079257692307	0.40657939814814814	0.3433551741666666	0.4110089919444444	0.6970798833333334	0.4536883621212121	0.43581155170454544	0.3527263269682539	0.39504772546296296	0.5702031730574324	0.3979239920343137
0174	0.29714795607142863	0.18406181969696978	0.21957768080808082	0.606776722037037	0.12222222222222223	0.3868240948275862	0.32436764259259254	0.22599464814814807	0.09994658888888885	0.3425191083333333	0.20316491666666658	0.48436561506734	0.6561658962962963	0.24604364102564102	0.2701345055194806	0.2430380533333334	0.23868669333333337	0.44256224957264967	0.4288898564814816	0.4397844717948718	0.7066579721652422	0.3959780790849673	0.25168735185185176	0.4470197600000001	0.5305961240740742	0.553215162962963	0.3971259755555556	0.38961090341880344	0.19330047727272726	0.3404674946969698	0.19557320454545457	0.5083739074074074	0.3278375372619047	0.4439014912037037	0.44210405185185186	0.44210405185185186	0.24204002340067332	0.5106503477777777	0.3479488946153847	0.20377242592592593	0.3064605647916666	0.27867734746527784	0.7643427219907407	0.45389041296296295	0.2677792962962964	0.3351620390833332	0.25544953310185203	0.4192531202702703	0.36046221797385625
0175	0.531091849126984	0.4629877115151515	0.5296543781818182	0.7526801598888889	0.4688888888888889	0.5784470770114942	0.5897515533333333	0.5334011333333333	0.4617735088888889	0.5568103733333334	0.2540916000000001	0.6706723007373737	0.7950601830555555	0.34437550000000006	0.4644251824603175	0.48927415777777783	0.5376605626666666	0.6657356602564102	0.6761981013888889	0.6646245491452991	0.8258597604786324	0.6338368474509803	0.5547377097222222	0.6186314069444444	0.7216663063888888	0.7319043963888889	0.6159902317979797	0.630016542051282	0.4276074911111112	0.5057110630555556	0.44482971333333343	0.6973329630555556	0.35924429977777783	0.6402053674242423	0.6525710497222222	0.6559043830555555	0.5431317837373737	0.6889738257373736	0.5578308935897436	0.5200678	0.5331050097222222	0.4090406487171717	0.8501210706060607	0.6680286922222223	0.5530286888888889	0.2874592287171718	0.5457538372727273	0.6028050825225225	0.5671701807843137
0176	0.41746196595238105	0.37982210875420874	0.33907870984848487	0.5097229295238095	0.2294710708333334	0.46690979856321846	0.42895531388888886	0.41514438425925926	0.3039208740740741	0.44723624250000005	0.3247611755952381	0.3665614215728715	0.5892944827380953	0.3769934583333333	0.42550017813852825	0.4199967880555555	0.38701275090909093	0.6259174003205129	0.5164411532407407	0.5842507294871795	0.6925227103663004	0.2955616915966386	0.3459797563271605	0.45770792013888895	0.47860498559027775	0.6418423827380952	0.4563737158712121	0.2826019285714285	0.44824883459595966	0.38356574659090914	0.48158217247474744	0.5348549855902778	0.3946984791269841	0.5628033812008979	0.5904723661458334	0.6248473723958334	0.3138085744318182	0.5336776956277056	0.4550258964937841	0.3929221620370371	0.4621915529166667	0.44129853808501684	0.7267777570346321	0.26778847142857143	0.2804888875	0.38165142668013463	0.4591866388047138	0.43937835302445305	0.34683764264705874
0177	0.4165324795454546	0.3683740260330578	0.4068480442148761	0.6410819561983471	0.3286977439393939	0.5356439822884012	0.44492023787878787	0.4227665651515151	0.32183586212121207	0.40000044696969694	0.24719922976190467	0.5405822297520662	0.7449522496212122	0.2934652089743589	0.32562338863636375	0.35729038787878786	0.3665276863636363	0.6094549136363637	0.6066352213842976	0.5973336954545454	0.7519980142424243	0.49986705775401064	0.4210431884641873	0.4591201231749312	0.6653242314393939	0.6997398132575757	0.526070788815427	0.49365003076923075	0.3233618242424242	0.3359022446625345	0.3544224348484848	0.6525969496212122	0.34228032207792203	0.5574113265840219	0.575648881439394	0.596103431439394	0.3886449095041322	0.6392302320661156	0.4214029590909092	0.40458474696969704	0.460062081439394	0.3231093509848484	0.8235598144628099	0.5437842471074381	0.36196606528925623	0.34535844745454536	0.4363544917355372	0.5665867170761671	0.46139303957219246
0178	0.38141291285714296	0.35712975286195303	0.3165775053030304	0.6525642630952381	0.22979874479166673	0.3268801716954024	0.5121608962962962	0.3757090851851853	0.303286213888889	0.5148663666666666	0.45660918690476204	0.49673008344155833	0.5312285261904761	0.4290738666666669	0.3932630662337663	0.39861438000000016	0.41265873703703715	0.3962108084935898	0.556870477910053	0.39204414182692315	0.6554592339926739	0.4479322862044818	0.3924481685185186	0.5281666225	0.4262937520833334	0.2704405312925171	0.24758667005952395	0.43974591749084246	0.3803962000000001	0.40494607748917755	0.3788810484848487	0.3122307190476191	0.4254385143707484	0.3479476659844055	0.289593543452381	0.289593543452381	0.27366582253787886	0.2553109620408164	0.34357960285714295	0.310364643915344	0.3330024052380953	0.3658287882738096	0.6708851551020407	0.49009256793444655	0.34966432194264063	0.4823158906190478	0.269973334920635	0.25810948027210867	0.46612172066701674
0179	0.41183471886904743	0.2777436771885521	0.38885478829966325	0.4917508288888889	0.34736616712962953	0.5137981495849296	0.4342431361111112	0.47241074166666663	0.332729422685185	0.4414070525	0.45411278392857135	0.3544242351515151	0.6416353939814814	0.426447446153846	0.37439519897186135	0.41428108249999995	0.38456305919191913	0.5503774871438747	0.44010938796296284	0.5355626649216524	0.6382792699216524	0.4325012037854029	0.27634514791666664	0.2826994937499999	0.5410293162037036	0.6584704050925926	0.44605025383597874	0.44228840167378913	0.38116462045454547	0.2901283613636363	0.4118464522727272	0.5410293273148148	0.39844144321428565	0.5342957753898634	0.5223592884259258	0.5473592939814815	0.4051899502805836	0.5882982558862433	0.44479427842948716	0.38560973611111105	0.2889135583333333	0.3701986927083333	0.856272138425926	0.5382129331088664	0.41615905533108866	0.2875632533333333	0.3742942122354497	0.5438730686436437	0.32139009267429186
0180	0.49759840977891157	0.4607641409090909	0.5321927123376623	0.7350144570238095	0.4664915928571428	0.5478435431034483	0.5970659226190476	0.5362070928571427	0.4588679714285714	0.5693348226190476	0.2369468785714286	0.6471488936471861	0.780421624702381	0.33367962857142863	0.4623042883503401	0.4889281904761905	0.5407707671428571	0.677994085989011	0.6530693943452381	0.6768036097985348	0.849555621941392	0.6438167865546218	0.5590677104166666	0.591390793154762	0.7017853282738096	0.7127547104166667	0.5911583652380952	0.6397236021978021	0.3550414500000001	0.5065391604166667	0.3734938309523811	0.6757138889880951	0.3134760354761905	0.618687700297619	0.6638891461309524	0.667460574702381	0.5466327897186147	0.6702097330952381	0.5262473859890111	0.5219213785714285	0.4867950498511904	0.4020543049702382	0.8385060212797619	0.6449116940476189	0.5216974047619047	0.31978037575000007	0.5485327212797619	0.5740479166023166	0.5723882151260504
0181	0.48135430283882774	0.39575505174825165	0.47267812867132863	0.730015569102564	0.40256410256410247	0.5135927811671088	0.6109075846153846	0.5240601230769231	0.39435404871794866	0.5728985307692307	0.3513331357142856	0.6353911162354312	0.7705485342948718	0.33762782307692296	0.40443122591575087	0.42608556666666664	0.4819160338461538	0.6213279310650888	0.6417670400641026	0.6200458797830375	0.806086508244576	0.5775040547511312	0.5086379881410257	0.5823614849358973	0.6858632919871795	0.6976764727564102	0.5569118059207459	0.5730960100591715	0.3549317205128205	0.4613408112179488	0.3748035153846154	0.6507688035256409	0.3857449354761905	0.584852347027972	0.5991204419871795	0.6029665958333332	0.48822898123543124	0.641123645081585	0.5051894926035503	0.4616166923076922	0.4775645958333333	0.33350844082750575	0.8270627737762237	0.6323407987179487	0.49964848717948707	0.369027842050505	0.47586981223776226	0.5416981721413722	0.5005809778280543
0182	0.41834442845238085	0.39835927466329957	0.448154183996212	0.5779894624999999	0.42307039427083326	0.5402511057830459	0.5004798898148148	0.5542396046296296	0.46369695601851846	0.5103562108333334	0.4633753886904761	0.4302394679545454	0.524898871875	0.48243083397435893	0.42630241677489167	0.5179851958333332	0.45178673585858575	0.5734483313301282	0.4983626879629629	0.5767221417467948	0.6147068436217948	0.4666697412990196	0.33103146226851843	0.38209308833333333	0.497208134375	0.6257579156249999	0.41082088687500007	0.4677134046474358	0.4731683598484847	0.30004012878787867	0.4715449825757575	0.487386703125	0.40951303869047617	0.5727002827972709	0.563993203125	0.563993203125	0.4359968887626262	0.6239035192467948	0.443627711602564	0.49016633796296294	0.3370193075000001	0.4478433634722222	0.804435190625	0.5247526023989899	0.4595402148989899	0.3495713258571428	0.47632729166666676	0.5709603897240991	0.3416697412990196
0183	0.531091849126984	0.49671319818181814	0.5633798648484848	0.7389629865555556	0.50465882	0.5779873068965518	0.6239281944444444	0.5671266199999999	0.49754343999999995	0.5980458344444444	0.2878170866666667	0.6706723007373737	0.7950601830555555	0.3781009866666667	0.49815066912698414	0.4849043977777777	0.5713860493333334	0.6994611469230769	0.6381028547222223	0.6983500358119658	0.8595852471452992	0.670162334117647	0.5884631963888889	0.5963957180555556	0.6835710597222222	0.7319043963888889	0.6197478075555555	0.6663420287179487	0.4232377311111112	0.5172008608333334	0.44045995333333343	0.6592377163888888	0.3370086108888889	0.6458259075333332	0.6862965363888889	0.6896298697222223	0.5768572704040404	0.6929702608888889	0.4736494857333333	0.4930976878222222	0.5210854027999999	0.44199404091111105	0.8493489761333334	0.6692051626222222	0.5542051592888889	0.3198792875777777	0.5787072294666666	0.6024447221621622	0.6034956674509804
0184	0.4513531901190476	0.49747379318181817	0.47143685482954545	0.5644668874999998	0.4463530651041666	0.5481709391163793	0.47513041851851856	0.4986540648148149	0.4744920564814815	0.49709105666666664	0.4688317845238096	0.4910039090909091	0.3186294861111111	0.5059550602564103	0.47922061829004337	0.5344757925000001	0.5321010916666666	0.5664260068509614	0.5238546157407407	0.5559658391426281	0.5349942305235043	0.47232780518207285	0.4142189865740741	0.4914625620833333	0.44672665677083334	0.5282674470238096	0.38376438645833344	0.4590822734432234	0.5442201602272728	0.4602809140151515	0.5459997856060607	0.4461933786458334	0.4662457238095238	0.5470485628167642	0.5569708786458334	0.5569708786458334	0.4955706266098484	0.5278142036630036	0.4466958095192307	0.4986540648148149	0.42377531791666667	0.5180444694444444	0.3970237666666667	0.3676943828282828	0.5078939767045454	0.4528860023015874	0.4865411699074075	0.5088036263513513	0.5015079920343137
0185	0.29723646185064934	0.30833826239669426	0.33739669421487606	0.655121647121212	0.3034514587121212	0.49412940344827583	0.42791804242424236	0.34465326969696963	0.28522594053030303	0.38299825151515143	0.1858244976190475	0.5540413676997245	0.6676503761363637	0.2217927762820513	0.20632737094155829	0.28978315151515155	0.3539570781818182	0.4723925341783217	0.4762477856060606	0.4701198069055944	0.6884708526631702	0.5274335234180034	0.3141276215909091	0.423674115530303	0.5423257079545456	0.5608321943181819	0.4309732857142857	0.5222240160547784	0.2539065378787878	0.268797090909091	0.2561792651515151	0.4720744909090909	0.2801986461904761	0.471577438277512	0.4178537000000001	0.4178537000000001	0.3588052769972452	0.4611977051948052	0.2836348307692308	0.32924922878787877	0.3503537772727272	0.21963585763888893	0.7860792181818181	0.5728936311294766	0.42062089931129476	0.283051936111111	0.28534591038961044	0.5448304917690419	0.49837509159982174
0186	0.6117228692857143	0.6958967658459596	0.6837482061079546	0.66402247875	0.6550861713541667	0.6808550907596982	0.7071909365740741	0.6885231643518519	0.6555388356481482	0.6948954654166667	0.6596338842261905	0.6930273721590909	0.5805644083333334	0.6443538003205129	0.6250112357142857	0.6942677029166667	0.6956084073611113	0.6131584696514424	0.5867733444444445	0.6027137290264424	0.5415824123824786	0.640012936712185	0.5505222104166667	0.6214440531250001	0.6012360031249999	0.5886013026785715	0.5845497026041666	0.6289044169642858	0.6922676998106061	0.5821822170454546	0.6998638748106061	0.5115952984375001	0.6202994744642858	0.6434767895467837	0.53816757265625	0.53816757265625	0.6718750139441289	0.45617537287087917	0.5312968175961539	0.691918225462963	0.594556945625	0.6114281234375001	0.668880921875	0.5714846405618688	0.6561703054214016	0.5813130519047619	0.5514043921296297	0.7032159470318533	0.6591469750919119
0187	0.5970327294642856	0.6621253913419913	0.6516009054383117	0.6670944409523809	0.6070095399553572	0.649828844458128	0.7143411923280423	0.6722007867724868	0.628301108531746	0.7013306955952381	0.6491409272108843	0.6903744011131726	0.5919654919642858	0.6330536927655679	0.6116565631493507	0.6685866845238095	0.6679154384848485	0.5991275077094781	0.6216089394179896	0.5871906612809066	0.5683005957554945	0.684463699547319	0.5491752246031747	0.6318083587500001	0.5827187305803572	0.5725659176020409	0.5318935952380952	0.6200353230834642	0.6662391093073594	0.5705191438311688	0.6717823333333334	0.5164396598214287	0.6237564511224489	0.6432444329991646	0.5241366107142857	0.5241366107142857	0.6325641370220059	0.3981097800627943	0.5073417645604396	0.6755958478835979	0.5827738485714286	0.6228210375000001	0.5964390071428571	0.6034441793410295	0.6563692595057721	0.6294894466666667	0.5760197626984127	0.6678289304467734	0.6442481971857494
0188	0.4653042898809523	0.4090630086088154	0.49997209951790633	0.584159769090909	0.46602686401515137	0.5988801223876697	0.5371080204545455	0.5683360613636363	0.4540513458333332	0.4921882295454546	0.45411278392857135	0.47180164694214877	0.7067925950757576	0.426447446153846	0.37439519897186135	0.4675282568181818	0.49646068479338834	0.6321270349358974	0.5419076810606059	0.6200058167540792	0.7040466753904429	0.5356828030971479	0.40791875738636363	0.3479086306818181	0.6244785314393939	0.7205666950757577	0.5467683895021644	0.5436905104603729	0.38116462045454547	0.2901283613636363	0.4118464522727272	0.6202879098484848	0.39844144321428565	0.615650907137161	0.6050124234848484	0.6254669734848486	0.5133372320477502	0.6589624877705628	0.4910768951631701	0.49731705681818184	0.3535577803030303	0.3663572812499999	0.8782138462121212	0.6221742179981634	0.5223119543617998	0.2875632533333333	0.4838682702380952	0.626805237981163	0.44477371218805695
0189	0.31935026261904775	0.3371779348484849	0.29110401420454557	0.5987162583333333	0.26602022447916673	0.3187531984913793	0.47313217777777783	0.3411746537037038	0.32409680509259275	0.47974052	0.43440848095238116	0.4761898067099566	0.39669895238095243	0.40516541410256424	0.3368424751082253	0.37003339000000013	0.3718052333333335	0.3522441615384616	0.5187092731481481	0.3105774907051283	0.5314021136630036	0.48027659089635855	0.35753366851851853	0.4566906616666667	0.2939970458333334	0.3186496666666666	0.25079572125000016	0.4670310591575091	0.40282756363636374	0.4195381719696971	0.43616090151515163	0.2738549770833334	0.4296824916666667	0.339108321637427	0.2320219583333334	0.2663969645833334	0.31523778598484864	0.19674929937728947	0.28102966576923083	0.3411746537037038	0.34329971166666673	0.3503644023611112	0.5738095238095238	0.5011340138528139	0.3822422496212121	0.4799683603015875	0.2197245185185186	0.3082482227799229	0.5084631795343137
0190	0.36177884803571414	0.30633658737373737	0.4174476984848484	0.6444825187037038	0.3759590773148147	0.32209068199233704	0.4685857574074075	0.4108075851851851	0.3613223328703703	0.48015080416666667	0.48063746190476186	0.50715592496633	0.5875449041666667	0.45208916858974346	0.3977893982142856	0.41770303166666667	0.43143816777777777	0.48032919732905976	0.5402125675925926	0.4655143751068376	0.6972026976994302	0.6029553998638344	0.41400772638888883	0.42015801458333324	0.46214808194444446	0.5042115708333333	0.3121357195767195	0.5926533196225072	0.3842754833333333	0.4563796704545454	0.4149573151515151	0.39850771111111116	0.432843951547619	0.359305422417154	0.3886706166666667	0.4136706222222223	0.443613744107744	0.3703990396825396	0.31515039384615373	0.41420264629629633	0.33145278499999997	0.4041704993055556	0.7385412666666666	0.592594526936027	0.37037230471380467	0.428380466111111	0.24060554047619043	0.38961423438438436	0.49184428875272335
0191	0.4058418230952381	0.4461142780303029	0.4136574002840908	0.619891990625	0.37953450624999985	0.56375486875	0.5586383722222223	0.5395473796296296	0.4113891027777776	0.5626988450000001	0.5000977440476191	0.4969177327840908	0.5173945520833333	0.4722592935897436	0.41493641190476194	0.48415748375	0.4677055674242424	0.5688115552884615	0.5142680342592592	0.5646653136217948	0.6634357359134615	0.47290558952205874	0.36624393865740723	0.4434592433333332	0.5058641005208333	0.6273711395833332	0.4401301504166667	0.4560001518830128	0.5043040125	0.421109446969697	0.5073194609848484	0.49510206302083337	0.47583188125	0.5143267318713449	0.5656064270833333	0.5656064270833333	0.4368382346590908	0.6118466911217948	0.43750596451923074	0.4405602685185185	0.4574681441666667	0.4636420061805554	0.8091163177083334	0.5031545940340909	0.4800819440340909	0.44599769478571427	0.47498349074074075	0.5964813388513514	0.4277727483762255
0192	0.30241381619047625	0.23400613585858576	0.181337246590909	0.4941383854761904	0.07017973124999999	0.3057321881465517	0.3794636574074074	0.2847943666666666	0.16788412777777784	0.40269375166666665	0.24096473571428567	0.34337881015151506	0.5694817922619048	0.28675113846153844	0.3209109510822511	0.2901244666666667	0.2918934155555556	0.4435209004807692	0.4665801689814816	0.44143756714743587	0.7071469581684982	0.30003436596638644	0.3141053273148148	0.45010770791666666	0.4851555744791667	0.4335451351190477	0.28587657098484853	0.2918479972527471	0.3301456287878788	0.38699129280303024	0.35363047727272723	0.4570305807291667	0.32941292119047616	0.42076219873737364	0.43633728072916667	0.44258728072916664	0.20660738200757578	0.36155108372294376	0.3563713603846155	0.26257214444444443	0.4157814695833333	0.3760281014583333	0.7952016065476191	0.30143053008658005	0.17312670757575754	0.41455301168253944	0.3963616495370371	0.2525854140926641	0.34444972647058814
0193	0.30241381619047625	0.23400613585858576	0.181337246590909	0.4941383854761904	0.0663602875	0.3025712691810345	0.3794636574074074	0.2847943666666666	0.16448906666666674	0.40269375166666665	0.24096473571428567	0.34337881015151506	0.5694817922619048	0.28675113846153844	0.3209109510822511	0.2901244666666667	0.2918934155555556	0.4435209004807692	0.4665801689814816	0.44143756714743587	0.7071469581684982	0.2956692873949579	0.3141053273148148	0.45010770791666666	0.4851555744791667	0.4335451351190477	0.29155838916666665	0.2874829186813186	0.24383523181818179	0.38699129280303024	0.2673200803030302	0.4570305807291667	0.32941292119047616	0.4235637504629629	0.43633728072916667	0.44258728072916664	0.20660738200757578	0.3684552090476191	0.3563713603846155	0.26257214444444443	0.3470487947916665	0.3187508724652778	0.6970120711309524	0.29785910238095237	0.17000170833333328	0.36722085908333335	0.3199920108796297	0.24975401177606182	0.34063028272058815
0194	0.3481970571428572	0.2711302116161616	0.23292326306818179	0.4352664557142857	0.12732179086538453	0.3429106118534483	0.3644205055555556	0.3373437944444444	0.21589929188034185	0.389154915	0.2747465107142856	0.2935273863636364	0.5864038160714287	0.3231315115384614	0.36253207922077924	0.33158562	0.29838980191919195	0.5145106427884616	0.5115425740740741	0.4978439677884615	0.6953126993772893	0.302979274014221	0.34154045694444446	0.4075457962500001	0.5280873390625	0.5147528732142859	0.339378868974359	0.2900195109890109	0.358422	0.39096617443181814	0.3894826106060605	0.5280873515625001	0.3400489124107142	0.46269253303062685	0.4855190453125	0.5136440515625	0.21421602695707065	0.44488319934065934	0.3681631542307693	0.31512157222222226	0.4472697362499999	0.41947212749999996	0.8121236303571429	0.2913537949938949	0.12993457061965807	0.4144731342619046	0.43730099583333326	0.2956663959459459	0.33720508976244334
0195	0.49301117886904744	0.36793974385521877	0.41393221183712114	0.46250315142857146	0.3672575130208333	0.45302291828304586	0.4342431361111112	0.47241074166666663	0.4229254893518518	0.4414070525	0.5120959696428571	0.285940388051948	0.539245506547619	0.48889087692307687	0.4481919807900432	0.49545754250000007	0.47475912585858593	0.494174673036859	0.5303054546296295	0.47750799803685895	0.5349304898992674	0.3863250620098039	0.36654121458333333	0.3638759537499999	0.48365798072916655	0.5608905208333334	0.39986075275297606	0.39890860215201474	0.4549614022727272	0.38069184659090893	0.48564323409090904	0.4836579932291667	0.4695984673214284	0.5510128900097464	0.46265419947916664	0.49077920572916667	0.4323092690656566	0.47066918613945574	0.5259707384294872	0.47580580277777773	0.30735693208333326	0.4378457427083332	0.8152070351190477	0.5222401425685426	0.44464951224747473	0.35397647583333336	0.3742942122354497	0.4135510882561133	0.3380344292585784
0196	0.37763734058441567	0.3557523747933884	0.38250062024793385	0.7139400198484849	0.3007575712121212	0.5194295822884012	0.49072795909090905	0.3814530818181818	0.2893502348484849	0.4458081681818181	0.21473863571428564	0.6297214428236915	0.7238991454545454	0.258507646153846	0.28672824967532473	0.33264356818181817	0.3984198827272727	0.5669888975524475	0.5644611734848486	0.5586555657342658	0.7648854024009324	0.5090197139037433	0.4111439681818182	0.5353560598484849	0.6393420636363636	0.6578485409090908	0.5117669766942148	0.5005907391608391	0.3058953227272728	0.35580558636363646	0.3142286606060606	0.5984329727272728	0.3407088597619047	0.548021157093664	0.56693945	0.56693945	0.4008789005509642	0.6073506866115703	0.41152487089955503	0.36327126363636364	0.45035113181818176	0.2958605697979797	0.8077530196280992	0.5524254893939394	0.44106184848484853	0.3382605153838384	0.41638586053719007	0.5503723170761672	0.4822714684491979
0197	0.49237592704081634	0.5098297404761905	0.5325763309523809	0.7246680363095238	0.4688725452380952	0.5992596835796388	0.6021358583333333	0.5323484583333333	0.45743546428571424	0.5744047583333333	0.23308824404761908	0.6562965777380952	0.777047638095238	0.3298209940476191	0.4570818056122449	0.44901512499999996	0.5413078595238094	0.6730628298534799	0.5874505005952381	0.6706818774725275	0.8458148419963369	0.644169993697479	0.5541500404761904	0.5707404720238096	0.6498569119047619	0.7081902476190476	0.5915115723809523	0.6400768093406592	0.361474588095238	0.4813689666666666	0.36028411190476195	0.6291426142857142	0.2879136101190476	0.6190409074404761	0.6628961119047618	0.6628961119047618	0.5470164083333333	0.6681819878571429	0.4816902703296704	0.5180627440476191	0.5378579831845238	0.40121703592261915	0.8385060212797619	0.6452649011904761	0.5285982297619047	0.3655465513055556	0.5471002141369047	0.6230831046975547	0.6214234032212884
0198	0.6188959557282914	0.5847022253565062	0.6435257547682709	0.7312210241176471	0.6253045061274509	0.7230330850743746	0.6473135024509804	0.6486556779411764	0.6190262296568627	0.6182477553921568	0.40220608970588234	0.6588930413368984	0.8005535712745098	0.47690250735294126	0.5600724263165267	0.6133328362745099	0.6375216687700536	0.7351619611236802	0.6183025653921568	0.7341815689668175	0.7996116067119156	0.6909128680940022	0.5768473486519607	0.5831384549019608	0.7349366098039216	0.7921455024509804	0.6911764726190477	0.6975062330128206	0.5589210715686275	0.5124105431372549	0.57411715	0.7187034039215686	0.38008555470588234	0.7413149983952529	0.727382881862745	0.7303240583333334	0.6476576571895425	0.7549491264005602	0.6488019890648566	0.6386883573529412	0.5652178142156862	0.462864387254902	0.9180496200980393	0.7392436636066547	0.6895610812537136	0.2639291235294118	0.6432214936834735	0.7425728657525172	0.6320893386822375
0199	0.7233804861904762	0.7204262053030304	0.7081958184659092	0.7454620941666668	0.6240062817708334	0.6504293299568966	0.803180300925926	0.7829949342592593	0.6523493462962964	0.8190025033333332	0.7948865863095238	0.7641999961038961	0.7009241743055555	0.7903891198717949	0.7265181601731602	0.7386554566666667	0.76784326	0.7330229895432692	0.6925666625	0.7225628218349359	0.7601736907799145	0.6673729319677872	0.7109914592592592	0.7748401083333334	0.7382021291666667	0.7284028654761905	0.5867398041666667	0.6541274002289378	0.7377614890151516	0.7755173257575757	0.7395411143939394	0.6137329572916667	0.7120078265476191	0.6924216420077973	0.6129079322916666	0.6129079322916666	0.7334659538825758	0.4550517591575092	0.6262091141346153	0.7227045777777779	0.6429742158333334	0.674601946875	0.4749361364583333	0.592170107070707	0.6739631573863636	0.616075037063492	0.5334601902777778	0.6699852914092664	0.6830672248468137
0200	0.5422735819047619	0.6098253326599327	0.5978323367424243	0.6426635833333334	0.5397940015625	0.5998518984913792	0.6647779518518517	0.6227603111111111	0.5712851347222222	0.6582244666666667	0.617226342857143	0.5596770153246753	0.4813746666666666	0.5983977846153846	0.5690900623376625	0.5628600166666666	0.601980561952862	0.668773155448718	0.5707368583333333	0.6658034846153846	0.6614535083760684	0.538535994222689	0.5477087268518519	0.5393261766666667	0.4812005375	0.6417578714285714	0.47629769119047616	0.5414209259615383	0.5758517696969697	0.5083282666666668	0.5780115303030303	0.49010955	0.5277515479761905	0.6136874351851851	0.6661949958333333	0.6661949958333333	0.5768504749368686	0.5298093014965986	0.4821185976923077	0.6227603111111111	0.5724130766666666	0.5826080093055557	0.76625845	0.45743047744107745	0.5212390080808081	0.519031020777778	0.48466380899470896	0.5777842084942084	0.559440157444853
0201	0.5087460962499999	0.48914412189754697	0.5502871371347403	0.6599142743877552	0.5036124383184524	0.443010493580665	0.5834434431216932	0.5741045276455027	0.5165504904100529	0.5835227213095239	0.5856140677721089	0.4833515110111317	0.5349767869897959	0.5651408979853481	0.5313959874999998	0.6018124598809524	0.5686873562698413	0.592903817084478	0.5752807376984127	0.5824127322630495	0.5564232527564102	0.4305656947829132	0.45711954305555547	0.5020637398214285	0.49950267254464276	0.5654531283163264	0.43039745491071424	0.4393532096088436	0.529082745995671	0.4909576068181818	0.542069758982684	0.39863778705357145	0.5477221516326529	0.540856329427736	0.5179129200892857	0.5179129200892857	0.5465143941152598	0.400466262755102	0.46122409206043957	0.5774995887566139	0.4151818521428571	0.5194450619047619	0.7291149673469388	0.5035153941558441	0.488671337297078	0.4563778235714284	0.395833698015873	0.41836878961665747	0.376744982935049
0202	0.35769492636904765	0.42957493484848486	0.40135214545454545	0.5029070430555556	0.3762683557291666	0.3907660859913793	0.5720571666666667	0.449358175925926	0.42765069953703705	0.5732750725000001	0.505884963095238	0.5588226088528139	0.41744244236111105	0.4787780391025641	0.3940767421536797	0.45823189500000006	0.46980357222222235	0.2795844349759615	0.43829428055555575	0.2775011016426282	0.4397561638568376	0.6405009992997199	0.3941533226851851	0.48753532541666666	0.39388541302083324	0.2004485077380952	0.2912482854166667	0.6323146305860807	0.4829705636363637	0.4710766151515151	0.5064554121212121	0.29416498958333337	0.4539319702380952	0.39631601500974656	0.1922838770833334	0.19853387708333337	0.4254859172348485	0.13562149652014654	0.34321163576923075	0.449358175925926	0.3966195516666666	0.38473304236111117	0.5027777777777778	0.5697987994949496	0.4617240933712121	0.5380584423015874	0.3071984574074075	0.39412009420849425	0.6423580306372549
0203	0.30759172345238095	0.36027761355218846	0.39296991355218847	0.5861904722222222	0.37067321157407396	0.5489022884738186	0.4385292287037037	0.3671077768518517	0.3375819189814814	0.45460061583333344	0.30816621369047603	0.4806919804040404	0.536351436111111	0.35287803012820496	0.32561813950216445	0.39082310083333327	0.37801596818181815	0.504342488960114	0.3719276398148148	0.5006944537749287	0.6568805050712251	0.5037064367102396	0.3311543344907406	0.3520821483333333	0.4964426138888889	0.5508398972222222	0.36273232722222226	0.4995740246438747	0.4138608386363636	0.3427450833333333	0.41948526590909085	0.5042879527777777	0.2735745529761905	0.4832100316276803	0.4959379305555556	0.4959379305555556	0.4045912714927048	0.5426334559971511	0.29396172660256403	0.3671077768518517	0.3928973225	0.3169104468055556	0.7848281638888889	0.5586492613916947	0.4342048058361391	0.29853073252380946	0.3502122546296297	0.5737130093843843	0.4710141367102396
0204	0.4110210224891775	0.358176166460055	0.44908525736914595	0.5846143100000001	0.4209251458333333	0.5752785860240334	0.45493904924242423	0.45701332045454535	0.4112223549242424	0.4100192583333333	0.27410739464285716	0.47283470024793395	0.6917646101515151	0.3159494326923078	0.32011193158008655	0.4160401446969697	0.4449953302479339	0.5907048490093239	0.4912629146969697	0.5891896974941725	0.6903088467365968	0.522319887054367	0.34986047064393944	0.35575943030303037	0.6039732492424242	0.678770321969697	0.5227272758658008	0.5325096328379952	0.3319492356060606	0.24645265757575752	0.35543408409090904	0.5835187083333333	0.3003156789285715	0.6035324520653909	0.5833157765151515	0.5878612310606061	0.4624503898989899	0.6259181544372294	0.475489249009324	0.4416092795454545	0.3280638946969696	0.30521868402777785	0.8779825537878788	0.6039923998163452	0.5272102270890726	0.2153173450000001	0.45324817660173167	0.6021580652538903	0.4314107961452762
0205	0.5372308033843538	0.49570984507575755	0.567138416504329	0.6736255292857143	0.5450126145833334	0.6662903175903119	0.571737824404762	0.5733676089285713	0.537388993154762	0.5364437029761904	0.27410739464285716	0.5857986930519481	0.7578150508333333	0.36481018750000005	0.4658022319557823	0.541174399404762	0.5639249023376623	0.6784109527930402	0.6002780044047619	0.6772204766025641	0.7566712367216117	0.6246799112570027	0.489176084077381	0.49381098095238096	0.6888361244047618	0.7476052529761905	0.6250000024659864	0.6326861400869963	0.4751029708333333	0.40792708809523803	0.4935553517857143	0.6727646994047619	0.3003156789285715	0.6884897837656642	0.6726052529761904	0.6761766815476191	0.577639592063492	0.706078549914966	0.5878844099358974	0.5612644339285714	0.4720502029761904	0.4044731577380952	0.9041291494047619	0.6888511712842713	0.6285223212842713	0.2153173450000001	0.5704092816156463	0.6874099084137709	0.5532513398284313
0206	0.38143881492424236	0.33540364696969693	0.29540944659090906	0.49344423244949487	0.2973980829545454	0.297452048726489	0.4752615759259259	0.3671574296296295	0.3653055777777777	0.5014511426515151	0.48587652976190465	0.40949951534632045	0.40920206477272725	0.46929256893939386	0.4336366466253443	0.3842512233333333	0.3930573707070706	0.4212397826704545	0.5335515042929293	0.41915644933712115	0.6286299607828283	0.5348143254901961	0.4550768249999999	0.5288225040151515	0.40759149346590906	0.3449004711038961	0.2863544050189393	0.5266279567765568	0.41571540757575753	0.5457374464876033	0.439200256060606	0.37946649971590907	0.49710226320346307	0.33673221481481486	0.4149897826704545	0.4212397826704545	0.3237098842803029	0.3334286096320346	0.43433926068181816	0.3705524907407406	0.45054526863636357	0.47367426578282823	0.578874825	0.4072312047979799	0.3397983973484848	0.6028446627777777	0.38731415025252525	0.24390347411372404	0.5498821910539216
0207	0.5603986085565476	0.4965509795454546	0.5590509795454546	0.7552777998958333	0.504	0.6043631002155172	0.61539208125	0.5625635625	0.49732933125	0.584509725	0.30071087500000004	0.6912552819412878	0.8078689216145833	0.38535203125000006	0.49789860855654766	0.48548022916666667	0.5665567775	0.6866271814903846	0.6607214263020833	0.685585514823718	0.8367435254487179	0.659159544485294	0.5825666028645833	0.6216209856770833	0.7033478684895833	0.7486603716145833	0.6435135695833333	0.6555780081730769	0.42766772916666673	0.51575816328125	0.44381356250000015	0.6805353591145833	0.37844557270833334	0.6679617883125	0.6742853591145834	0.6774103591145832	0.5716860472537879	0.7121596195833333	0.506546392875	0.4931614385833334	0.519399921375	0.4452517696041667	0.858764665125	0.6898798399583334	0.5820673368333333	0.3307691883541667	0.573420383875	0.627291927027027	0.596659544485294
0208	0.4478286485969388	0.45655149188311694	0.47938311688311697	0.7290241513095238	0.45271186041666667	0.6025302455665025	0.5505070333333333	0.4850847119047619	0.43839181041666664	0.5152129119047619	0.1858244976190475	0.6496039317640692	0.7388681526785714	0.27737900654761904	0.3764000771683672	0.4419724761904763	0.4923948471428571	0.5854512768543956	0.5884804029761905	0.5836655625686813	0.7552270985210623	0.6286977683998599	0.46110027410714294	0.5471725193452381	0.6403987705357144	0.6549395812500001	0.552907581632653	0.6246045840430403	0.4137837083333332	0.4254834285714286	0.4155694226190476	0.5852013857142857	0.2801986461904761	0.5848108443609022	0.5425993357142858	0.5425993357142858	0.4962041462121213	0.5766553397959183	0.4371416527472528	0.47298153690476197	0.48956368214285706	0.3311164494047619	0.8319193857142857	0.6644164244588744	0.5447735637445887	0.283051936111111	0.43848607244897964	0.6423668149613899	0.6058661433998599
0209	0.23221182094155846	0.2889561300275483	0.31790633608815433	0.6355436674242425	0.2996635799242424	0.48037612769070015	0.4037030045454546	0.31488267727272723	0.2796977723484848	0.3587832136363637	0.16243331785714277	0.5412022580578513	0.6002854140151515	0.19660227500000005	0.14130273003246752	0.2607701348484849	0.3194895166666667	0.4056467193764569	0.4142616113636364	0.40261641634615386	0.6255129166491842	0.5396660177361854	0.25304840340909085	0.35916241477272726	0.46738498977272736	0.48967935340909097	0.385942953030303	0.5344565103729604	0.2333350803030303	0.2052681053030304	0.23181992878787883	0.40167922575757575	0.23580557678571423	0.4094862443381181	0.3467008590909091	0.3467008590909091	0.33545817011019285	0.44691064930069935	0.22207549615384614	0.29670085909090915	0.2893827848484848	0.1544124201388889	0.7287878787878788	0.5845006269972453	0.4360157724517907	0.2852677878571428	0.28003419242424243	0.5348650947993447	0.5107158116755792
0210	0.4075683464047619	0.2706729701178451	0.38178408122895613	0.4839730511111111	0.34736616712962953	0.5137981495849296	0.42496507351851853	0.4659292601851852	0.332729422685185	0.4330567961666667	0.4499340294047618	0.347353528080808	0.6232678568518518	0.42104303397435894	0.37051667854978354	0.4084477491666666	0.37678528141414125	0.552096921011396	0.4387935994444443	0.5372820987891738	0.6399987037891737	0.4325012037854029	0.277607241898148	0.2838353783333333	0.5422914101851851	0.659732499074074	0.43938358716931214	0.44228840167378913	0.3758615901515151	0.28963447121212105	0.40654342196969695	0.5422914212962964	0.39373592892857145	0.5393150598343079	0.5236213824074073	0.548621387962963	0.39811924320987646	0.58217243505291	0.44634176891025634	0.3791282546296295	0.2883702791666667	0.3611452631944444	0.8508675657407407	0.5382129331088664	0.41615905533108866	0.2827683183333334	0.3618720936243386	0.5438730686436437	0.32139009267429186
0211	0.40078212261904755	0.49747379318181817	0.47143685482954545	0.5644668874999998	0.4463530651041666	0.5481709391163793	0.47513041851851856	0.4986540648148149	0.4744920564814815	0.48754168666666664	0.4688317845238096	0.4910039090909091	0.22339141944444452	0.4883069525641026	0.4332469205627706	0.5344757925000001	0.5321010916666666	0.5246485771634615	0.49703152129629624	0.5141884094551281	0.4792909909401709	0.47232780518207285	0.37708349351851844	0.4580406183333333	0.40494922708333336	0.4805218130952381	0.3282271702083335	0.4590822734432234	0.5442201602272728	0.41008192878787875	0.5459997856060607	0.40441594895833344	0.430941818452381	0.5276966668128655	0.5151934489583334	0.5151934489583334	0.4955706266098484	0.4627065279487179	0.41327386576923075	0.4986540648148149	0.3685564341666667	0.4800649919444445	0.5153278133333333	0.3676943828282828	0.5078939767045454	0.407971126968254	0.4230491254629629	0.5088036263513513	0.5015079920343137
0212	0.5437800389355743	0.5217363919786095	0.5805599213903743	0.7342243657843137	0.5712603558823529	0.6317342070993914	0.6386312215686274	0.5867148	0.5649820794117646	0.6157938450980391	0.3402652117647059	0.6752297177629234	0.7812188798319328	0.41992747647058826	0.5147142918767507	0.5141657803921569	0.5863623623529411	0.6896442638655462	0.6482945653361345	0.6886638717086835	0.8309302346498599	0.7297118634371396	0.5921442462184874	0.5999838661764705	0.6760629491596639	0.7187100109243698	0.6468209703081231	0.7263410057315234	0.4586039215686274	0.534871381022409	0.4737999999999999	0.6590479241596638	0.3855802933473389	0.6557714676839157	0.6829233535714285	0.6858645300420168	0.5944125337789661	0.7080675320028011	0.5300193024509805	0.5692578392156862	0.5786622359243698	0.49595084229691877	0.8750897401260505	0.7209848743315508	0.6195142831550802	0.388673118767507	0.6287985587535014	0.6492735041600424	0.6633986938292964
0213	0.29572131033549787	0.2992473533057851	0.3305785123966942	0.6505761925757576	0.29663327689393937	0.4850384943573668	0.42337258787878784	0.34313811818181816	0.29204412234848487	0.3784527969696969	0.18463402142857144	0.5541090576997245	0.6676503761363637	0.22051072500000002	0.20481221942640682	0.2829649696969697	0.3471388963636364	0.4701198069055944	0.4997326340909092	0.4686046553904428	0.6884708526631702	0.5274335234180034	0.3118548943181818	0.41912866098484847	0.5445984352272728	0.5585594670454546	0.40900358874458875	0.5222240160547784	0.25845199242424244	0.26197890909090904	0.2819368409090909	0.4720744909090909	0.27484150333333324	0.449607741307815	0.41103551818181827	0.4155809727272728	0.35198709517906335	0.4596825536796537	0.2836348307692308	0.3277340772727273	0.34126286818181817	0.2175525243055555	0.7860792181818181	0.5728936311294766	0.41607544476584024	0.2813852694444443	0.29216409220779227	0.5425577644963144	0.4961023643270944
0214	0.42159304309523804	0.30998722466329964	0.3556438024410774	0.540501077037037	0.2522421398148148	0.5044014513090678	0.441513450925926	0.3586033509259259	0.23599799537037036	0.4479503358333333	0.28841336845238086	0.45236124262626254	0.721028173148148	0.3378496660256409	0.3832664028138528	0.3313851141666666	0.34241261171717174	0.5830170081908832	0.4473177601851852	0.5795875063390314	0.7491140576353277	0.4256698774509804	0.38565889513888896	0.38808824500000005	0.6133812546296297	0.6940068675925926	0.5060513283333333	0.42189375982905974	0.2676025659090908	0.34470210909090904	0.270408521969697	0.6112908083333333	0.3144891214285713	0.5571787967592592	0.5828957564814815	0.5828957564814815	0.35769087558922563	0.6377166968518518	0.3744343690384616	0.33638112870370374	0.41435184562499994	0.3142084919097221	0.8184332118055556	0.4852637888888889	0.36081933333333327	0.3119448679722221	0.3915009395833333	0.5396082545295295	0.3800132996732025
0215	0.40192772261904763	0.49747379318181817	0.47143685482954545	0.5644668874999998	0.4463530651041666	0.5481709391163793	0.47513041851851856	0.4986540648148149	0.4744920564814815	0.48604099916666665	0.4688317845238096	0.4910039090909091	0.26696741944444435	0.4889743160256411	0.43428837510822504	0.5344757925000001	0.5321010916666666	0.49483057716346157	0.47943892685185174	0.4843704094551282	0.4395336576068376	0.47232780518207285	0.35057860462962964	0.4341862183333334	0.37513122708333335	0.44644409880952374	0.3190605052083334	0.4590822734432234	0.5442201602272728	0.38814335833333324	0.5459997856060607	0.3745979489583333	0.430941818452381	0.5219786659356724	0.4853754489583333	0.4853754489583333	0.4955706266098484	0.45386691080586083	0.3894194657692307	0.4986540648148149	0.3444240066666666	0.4749085486111111	0.5176190133333334	0.3676943828282828	0.5078939767045454	0.4036606206349206	0.4520997921296297	0.5088036263513513	0.5015079920343137
0216	0.41578060928571436	0.5141250654040405	0.4901695360795455	0.5470193749999999	0.46508574635416666	0.5620094578663792	0.4937747055555556	0.51531905	0.4848419828703704	0.504321545	0.4795449892857143	0.47653608766233757	0.25018625277777795	0.49984425	0.4468819084415585	0.5398196850000001	0.509650966919192	0.5433812584134616	0.4943954069444444	0.5329365177884615	0.47262619927350424	0.4671610463585434	0.3600417546296296	0.4479131433333333	0.41299253645833334	0.5019305916666666	0.34786859312500007	0.4542012833333333	0.5439225977272728	0.3935757407196969	0.5515187727272728	0.4133834270833334	0.4247828311011904	0.5408053427387913	0.5339261302083333	0.5339261302083333	0.47032593633207065	0.4841329374725274	0.41787842326923075	0.51531905	0.3853726691666667	0.48862629159722226	0.6229013444444444	0.33585272079124573	0.48260381559343435	0.4155473366904763	0.4333990518518518	0.5228693799227799	0.49698707806372555
0217	0.41692620928571433	0.5141250654040405	0.4901695360795455	0.5470193749999999	0.46508574635416666	0.5620094578663792	0.4937747055555556	0.51531905	0.4848419828703704	0.5028208575	0.4795449892857143	0.47653608766233757	0.2937622527777778	0.5005116134615384	0.4479233629870131	0.5398196850000001	0.509650966919192	0.5135632584134615	0.4768028125000001	0.5031185177884616	0.43286886594017093	0.4671610463585434	0.3335368657407406	0.4240587433333334	0.3831745364583333	0.4678528773809524	0.338701928125	0.4542012833333333	0.5439225977272728	0.3716371702651514	0.5515187727272728	0.3835654270833333	0.4247828311011904	0.5350873418615985	0.5041081302083333	0.5041081302083333	0.47032593633207065	0.4752933203296703	0.3940240232692307	0.51531905	0.3612402416666667	0.48346984826388895	0.6248106777777778	0.33585272079124573	0.48260381559343435	0.411236830357143	0.46244971851851857	0.5228693799227799	0.49698707806372555
0218	0.5258878719047619	0.46334575555555557	0.5300124222222222	0.7567406738888889	0.47315555555555555	0.5802095291187739	0.5946049877777777	0.529470081111111	0.4621512866666666	0.5616638077777777	0.25016054777777785	0.6749192325555555	0.7915814688888889	0.3404444477777777	0.4592212052380952	0.48978755000000007	0.5378321888888888	0.6608034945299145	0.6527193872222222	0.6585812723076923	0.8220387058632479	0.6364368474509803	0.5501478844444445	0.6212638027777777	0.7109653711111111	0.7273145711111111	0.6197478075555555	0.6326165420512819	0.4242319944444445	0.5044545711111111	0.4231208833333333	0.6916320266666667	0.357292065	0.6458259075333332	0.6513145577777778	0.6513145577777778	0.5434898277777778	0.6907480386666667	0.5117447324000001	0.4571499789333334	0.48958213835555553	0.40715744313333346	0.8493489761333334	0.6692051626222222	0.5603162692888889	0.2861538009111111	0.5433150761333333	0.6024447221621622	0.5697701807843136
0219	0.5039294184126984	0.5048881372727273	0.5295803690909091	0.7387521885454545	0.5046871963888888	0.6611706873772205	0.5976293577777778	0.5387907466666666	0.5013218163888888	0.5646881777777778	0.2594812133333332	0.6643187651515152	0.7766774	0.34493208833333333	0.4372627517460317	0.49466377111111115	0.5007457306666667	0.6318216492307692	0.6488340970707072	0.630710538119658	0.7663532563418803	0.6491002454084966	0.4922998751515152	0.5685562906060606	0.6864393099999999	0.6966774	0.561203445079365	0.6445410922863247	0.47497153929292935	0.41715740136363644	0.4921937615151515	0.6684551866666667	0.29725510321212123	0.636904183625731	0.6236932733333334	0.6270266066666668	0.5184536254545454	0.6593677660317461	0.5302661025641027	0.5274944500000001	0.5117299965151514	0.4248499515151515	0.89872532	0.6804517518181818	0.5654517484848485	0.2713965346969698	0.5365208942857143	0.6833157721457821	0.6244080135903148
0220	0.531091849126984	0.4629877115151515	0.5296543781818182	0.7526801598888889	0.4683333333333334	0.5779873068965518	0.5897515533333333	0.5334011333333333	0.4612179533333334	0.5568103733333334	0.2540916000000001	0.6706723007373737	0.7950601830555555	0.34437550000000006	0.4644251824603175	0.48927415777777783	0.5376605626666666	0.6657356602564102	0.6761981013888889	0.6646245491452991	0.8258597604786324	0.6338368474509803	0.5547377097222222	0.6186314069444444	0.7216663063888888	0.7319043963888889	0.6184144742222222	0.630016542051282	0.3643132000000001	0.5057110630555556	0.38153542222222236	0.6973329630555556	0.35924429977777783	0.6441085202777777	0.6525710497222222	0.6559043830555555	0.5431317837373737	0.6921957508888888	0.5578308935897436	0.5200678	0.4872832265277778	0.408191864638889	0.8492722865277778	0.6685842477777777	0.5535842444444443	0.28605488908333343	0.5449050531944444	0.6024447221621622	0.5671701807843137
0221	0.4819436671666667	0.3921730655050505	0.35297353619318184	0.5953548360714285	0.25074387416666666	0.5252325445689655	0.4067911652314815	0.4124546000462962	0.31988878703703705	0.41670027870833326	0.3373177428869045	0.4497585775541125	0.6122922571428572	0.3905159154166665	0.43813060651515157	0.447985126375	0.400289529537037	0.57909412375	0.5534711255555554	0.5181191419791666	0.47851215089285704	0.1266120008403362	0.28895136476851846	0.517776474375	0.52019661453125	0.5923572494642857	0.5255115454166667	0.14397894761904761	0.39403769712121206	0.3466530811363636	0.39410151257575743	0.5078945843229166	0.4258348929761905	0.5692888861111112	0.5124738884895833	0.5140528089062499	0.2514263837499999	0.584498359702381	0.456085659125	0.321434696111111	0.40335265825	0.43663885815972214	0.7673545594642857	0.3539019683333332	0.37361546062499995	0.3791257127222223	0.4555418331018518	0.49607119552767054	0.19474687886029407
0222	0.2926910073051948	0.3046586093663912	0.3336088154269973	0.6561497274242424	0.2996635799242424	0.4904497504179729	0.4317059196969697	0.3401078151515151	0.28977139507575755	0.38678612878787877	0.18225306904761907	0.5569047373966942	0.6676503761363637	0.21794662243589746	0.20178191639610388	0.28599527272727276	0.3501691993939394	0.4686046553904428	0.47245990681818184	0.4655743523601399	0.6884708526631702	0.5274335234180034	0.31033974280303034	0.4250122253787878	0.5347499518939394	0.5570443155303031	0.40900358874458875	0.5222240160547784	0.25856021818181807	0.2625594446969697	0.2570450666666666	0.4690441878787879	0.27529763845238087	0.449607741307815	0.4140658212121212	0.4140658212121212	0.3550173982093664	0.45665225064935067	0.2836348307692308	0.32470377424242425	0.3466741242424243	0.21616363541666672	0.7860792181818181	0.5728936311294766	0.4244087765840221	0.28313130166666656	0.28989136493506495	0.5449387175266175	0.4984833173573975
0223	0.5850009822420634	0.5506313103535354	0.606186865909091	0.7618095482407408	0.5854425553240741	0.6775944743295019	0.6292138064814814	0.6139779203703704	0.5781241831018518	0.6017628231481481	0.38121997592592594	0.6931462513720539	0.7937724520833334	0.45242903842592597	0.5294454266865081	0.5739647009259259	0.6131821005555556	0.6980593264423076	0.7096745726851852	0.6906519153311965	0.8064960766274929	0.710051827709695	0.6044668798611111	0.6174338525462963	0.7310740409722223	0.7521057854166666	0.6458957097883598	0.7049007875890313	0.5211869231481482	0.5550784430555555	0.5399369314814815	0.7285131055555556	0.43895416787037034	0.6872584919103313	0.681489286111111	0.6939892888888889	0.6192698887205388	0.7144587698412699	0.5883555354700855	0.6045643398148148	0.5779067319444444	0.529502599537037	0.8985298833333333	0.7358655523569023	0.6247544412457913	0.3632199287037038	0.607456748015873	0.6948071171921921	0.6544962721541394
0224	0.41745971886904754	0.3418309882996632	0.31246163683712114	0.45379062625	0.2657869380208332	0.5321523932830461	0.4404931361111113	0.4786607416666667	0.3389794226851851	0.4470320525000001	0.45813064107142853	0.3273693995454545	0.6038710682291667	0.43077436923076906	0.37950883533549773	0.42323792250000003	0.3922063137373737	0.501205923036859	0.45006143240740737	0.484539248036859	0.6000954286618589	0.36859510425857833	0.27634514791666664	0.31279605374999997	0.49485403072916667	0.6228104557291667	0.3838377855654761	0.3796057018830128	0.44174227499999996	0.31237523409090895	0.47280288560606065	0.4948540432291667	0.41993898607142843	0.5405457753898635	0.4696854494791667	0.4978104557291667	0.33083869406565647	0.5438667878720238	0.45375111842948723	0.39185973611111113	0.34659213833333324	0.37488619270833323	0.8383061557291667	0.48752079974747475	0.35021018724747477	0.32976563999999986	0.38054421223544965	0.5659866772240991	0.3156933292585784
0225	0.49647625761904757	0.5582211885521884	0.5206435298295453	0.5644668874999998	0.4955597401041666	0.654960821408046	0.5176238851851852	0.5423933314814815	0.5182313231481481	0.5197830566666666	0.4969498845238095	0.5807998376623376	0.3942926694444444	0.5212574371794872	0.497866106926407	0.5738411325	0.5758403583333334	0.5015951896634615	0.5238546157407407	0.49113502195512815	0.4466844409401709	0.5269622623249299	0.4251870712962963	0.5259468683333333	0.49486495937499997	0.4893365559523809	0.42960363270833335	0.5137167305860806	0.5939225746212122	0.4515527560606061	0.5957022000000001	0.4892987614583333	0.4984764863095238	0.6249647739278752	0.49214006145833333	0.49214006145833333	0.5447773016098485	0.49040598509157507	0.48230133576923084	0.5423933314814815	0.4294816600000001	0.5280931086111111	0.3970237666666667	0.4724562994949495	0.5878669392045455	0.4574008108571429	0.5108812810185186	0.6220688918275419	0.5684472868259803
0226	0.3207471461904763	0.27016302474747467	0.21571224034090908	0.5202685497619047	0.10073528124999998	0.3432477691810345	0.4100192074074074	0.30516473333333327	0.1894890611111112	0.43019374666666677	0.2540599714285713	0.390868108008658	0.5694817922619048	0.3008536999999999	0.3375776147186147	0.3176244616666667	0.3224489655555556	0.5060209004807692	0.5036172060185184	0.4643542296474359	0.7071469581684982	0.30072845042016805	0.36966088287037036	0.47760770291666665	0.4570305807291667	0.5049737065476191	0.33322504750000004	0.2874829186813186	0.26887268636363626	0.4119912882575757	0.30220602424242415	0.5132805807291667	0.34905577476190464	0.46060078009259253	0.47071227447916664	0.5050872807291666	0.24098237575757575	0.39464568047619053	0.3563713603846155	0.28294251111111113	0.37958999479166666	0.3604175391319444	0.6970120711309524	0.29785910238095237	0.20437670208333336	0.37058166241666657	0.34499200532407426	0.2926700117760619	0.35135855661764703
0227	0.41204733988095243	0.3859778388888889	0.4125155277777778	0.7074598868055555	0.3425213675213675	0.5340924342911877	0.4979437347222222	0.4165251013888889	0.33345353141025635	0.4567672597222222	0.20061844404761897	0.61720345625	0.7441643361111112	0.24330128589743572	0.32871400654761906	0.3669219375	0.4269777361111111	0.5806918681623932	0.5705867340277777	0.5779140903846154	0.7822358823290598	0.5513104823906485	0.4376848555555556	0.5428012979166668	0.6433942138888888	0.6638307138888888	0.530910720982906	0.5465351006410255	0.34177313750000005	0.39210225833333334	0.34038424861111116	0.6192275333333332	0.3252885363095237	0.5609672985576923	0.5688306972222223	0.5688306972222223	0.42936228472222215	0.6205622162820512	0.4471997987179488	0.39985843472222227	0.4716062916666667	0.3164672781944443	0.8645191944444445	0.6025438780982906	0.46643276143162393	0.3795918022380952	0.48666431944444444	0.5636381462462463	0.5247727935017596
0228	0.49322024496337	0.4977410534382284	0.5293494534382284	0.6576922994871794	0.5006265618589743	0.676269542020336	0.5944766326923077	0.5334448544871795	0.48938061570512814	0.5564675788461538	0.2675100077380952	0.5963076812587413	0.7545320698717948	0.3097617871794871	0.41629716804029304	0.4631695455128205	0.5205541311888112	0.6418804228303747	0.5605318532051282	0.6395061523175543	0.7568706878303748	0.6053073032993967	0.5032423081730769	0.4578540307692308	0.6608962493589744	0.7167139814102564	0.5640542013736264	0.6026930680226825	0.43156114551282054	0.34595049038461545	0.433935416025641	0.6594490173076923	0.2290270217857141	0.6511972612348178	0.6397909044871795	0.6397909044871795	0.53333076002331	0.6760154076007325	0.44935662411242605	0.520410666025641	0.5056355064102563	0.3564178788461537	0.9003934006410257	0.6603223327505827	0.5741684789044289	0.23586524666666664	0.5334381594322344	0.6981793552148302	0.5736989032993967
0229	0.47417549372294365	0.4354440929063361	0.4727994747245179	0.6240463357575757	0.38819811439393936	0.5945102783437827	0.5430564598484848	0.47522092348484846	0.3749074507575757	0.4981366689393939	0.28841336845238086	0.5519319257851238	0.7717503234848484	0.3378496660256409	0.3832664028138528	0.39216828560606054	0.4619739550413223	0.6588320976107227	0.5478054401515151	0.6560261415501165	0.7947296835198135	0.5119117179144386	0.4973572778409091	0.4437165863636364	0.683675571969697	0.7496419825757576	0.5958601777272727	0.5088221671328672	0.2676025659090908	0.34470210909090904	0.270408521969697	0.6819652068181818	0.3144891214285713	0.6376917428030303	0.6587328916666667	0.6587328916666667	0.47447435275482097	0.7035863883333333	0.43130397185314695	0.4570391053030304	0.46759258693181815	0.3142084919097221	0.8514453551136364	0.5788521909090909	0.47703399999999996	0.3119448679722221	0.5021371323863637	0.6233158446150696	0.4745563360962567
0230	0.49844545843253973	0.4819298321969697	0.5407177155303031	0.7155555466666667	0.5138747531249999	0.6780290894396552	0.5549266118055556	0.5420221187500001	0.5029316802083332	0.5137501368055555	0.3081873160714286	0.5921969613636364	0.7558200020833333	0.35356811923076914	0.41511212509920636	0.5061629201388889	0.49959121844696963	0.684699638621795	0.5987074708333333	0.6199830324252138	0.6864313190918803	0.5741991218178104	0.40446503524305555	0.43981662694444446	0.5921121963888889	0.7219484963888889	0.5753764644444443	0.5809026312446581	0.4387101561111111	0.2340655618055556	0.46702515750000007	0.6258820380555556	0.30231326535714287	0.649166896754386	0.6119683338888888	0.6348850047222221	0.5130162977693602	0.7007824378418803	0.4882886280128206	0.5146072380555555	0.3821824368055555	0.3808099109722223	0.8709325222222222	0.6549868011026936	0.6024361177693602	0.291958245047619	0.5515516672222223	0.6992795938738738	0.5154112384844771
0231	0.40535392925824176	0.41474776048951056	0.4393356643356644	0.7081798552564103	0.4106127727564103	0.571955649071618	0.5159306512820513	0.44547584358974357	0.3951911804487179	0.47792159743589735	0.1858244976190475	0.622650388053613	0.7187810875	0.2217927762820513	0.32843085233516467	0.39904728205128215	0.4533482969230769	0.5535629135355029	0.5568250493589744	0.551639836612426	0.7363984137919132	0.6001360582767722	0.4196464490384616	0.5123396362179486	0.6127371375	0.6283964721153846	0.5185158571428571	0.5957280135848126	0.36869014743589734	0.3812898461538462	0.37061322435897437	0.5532938000000001	0.2801986461904761	0.5528732170040486	0.5074146692307693	0.5074146692307693	0.45745061899766903	0.5440903659340659	0.3938448568047337	0.4324416551282051	0.45029935	0.27966386858974357	0.8189901076923077	0.6386023032634033	0.5097561455710956	0.283051936111111	0.39529269340659345	0.61485656995842	0.5755481544306184
0232	0.3186478744444444	0.28338332575757574	0.32167696464646456	0.6255099709259259	0.3117615199074074	0.30111760747126437	0.38778823148148145	0.3041221092592592	0.2929153532407408	0.4040713183333333	0.3437755273809523	0.5106704200168349	0.5978780950617284	0.3579032619658118	0.35857942222222217	0.3275194349999999	0.3256155088888888	0.464931212345679	0.5021542348765432	0.46307936049382714	0.7318047127160494	0.5574653619553376	0.3740472012345679	0.46694065444444444	0.47476829567901235	0.49183177901234565	0.24998099382716044	0.5510981862891737	0.36414105454545453	0.41741695530303025	0.387625903030303	0.4497683012345679	0.37213428293650797	0.2665798802469135	0.4593756567901235	0.464931212345679	0.34784301026936026	0.41213493428300096	0.3724574111111111	0.3075171703703704	0.37158375833333335	0.40243073263888884	0.7850606617283951	0.5510393936026936	0.3593727213804714	0.41992728150793646	0.289527988888889	0.419689999099099	0.5191717230664488
0233	0.4879248081349207	0.44118459349747474	0.47645244349747473	0.5820424827777777	0.3989011965277778	0.5869952634818008	0.5078017631944445	0.4888831187499999	0.3908847548611111	0.4666252881944445	0.2626396017857141	0.515937606969697	0.7907711298611111	0.3100933019230768	0.4045914748015873	0.40254052013888886	0.4665290504545455	0.6657323519764957	0.5830394756944444	0.6546212353098291	0.8067849473931624	0.5408398490196078	0.5177137671875001	0.41674021250000004	0.6911043604166667	0.7489747465277778	0.5818248518055555	0.5481802474358974	0.2914965270833333	0.35902985833333334	0.3199687534722222	0.69110436875	0.27996305714285696	0.6201704531249999	0.6468914090277778	0.6656414131944444	0.47798774835858593	0.6982181281944444	0.47869530753205136	0.4722164520833333	0.47065404635416674	0.2926780877430555	0.8638249088541667	0.6139478416666666	0.447281175	0.3111245346388888	0.5075119630208333	0.6154836992304804	0.5055719990196079
0234	0.4194900284523808	0.39835927466329957	0.448154183996212	0.5779894624999999	0.42307039427083326	0.5402511057830459	0.5004798898148148	0.5542396046296296	0.46369695601851846	0.5088555233333334	0.4633753886904761	0.4302394679545454	0.5575808718749999	0.48309819743589744	0.42734387132034624	0.5179851958333332	0.45178673585858575	0.5436303313301282	0.4807700935185184	0.5469041417467948	0.5848888436217949	0.4666697412990196	0.3045265733796295	0.3582386883333333	0.467390134375	0.595939915625	0.401654221875	0.4677134046474358	0.4731683598484847	0.27810155833333317	0.4715449825757575	0.457568703125	0.40951303869047617	0.5786781883528265	0.534175203125	0.534175203125	0.4359968887626262	0.6161688542467949	0.41977331160256404	0.49016633796296294	0.31288688	0.4426869201388889	0.805867190625	0.5247526023989899	0.4595402148989899	0.3452608195238096	0.5053779583333333	0.5709603897240991	0.3416697412990196
0235	0.45963092386363635	0.4837571964876033	0.5105054419421486	0.721767997012987	0.4765602064393939	0.6695483375391849	0.5178340677489177	0.5070477317099567	0.4417762466991342	0.4729142768398268	0.3134201463435372	0.6272706364226682	0.709189773538961	0.35920347490842475	0.3687218329545454	0.48069430573593075	0.48979081551948045	0.6455012819055943	0.5587278035714287	0.6325142689185814	0.6539379881177156	0.49314037849821746	0.39339442288961035	0.4906304949675325	0.6523168670454544	0.7339409420454546	0.5742119035714286	0.4987324333874459	0.4305694369047619	0.323469048051948	0.443556449891775	0.5677592996753247	0.4108650054591836	0.6148160561346547	0.5909624477272728	0.5909624477272728	0.507761628837072	0.6235921672077922	0.4164291018731269	0.4916436908008658	0.45232024415584415	0.3752377922619048	0.8276186155844156	0.5902806326446282	0.5598369959563165	0.31274343023809503	0.4418962165584416	0.6991455297560547	0.466392133043672
0236	0.4808900720238095	0.4474242424242424	0.5140909090909092	0.7358381212222223	0.48919773638888886	0.5799210791954023	0.576723231111111	0.5156623977777777	0.47208235638888885	0.5437820511111111	0.23635286444444448	0.6534421649797979	0.7525269425	0.3218037394444445	0.41422340535714286	0.47542431111111116	0.5224851906666667	0.6093378583974358	0.6121650427777778	0.6076711917307691	0.7677952919529915	0.6497012505065358	0.4970269225	0.5625872863888889	0.6606221858333334	0.6741936091666667	0.5789637428571428	0.6458809451068375	0.4037576444444445	0.45276080166666666	0.4054243111111112	0.6091046266666666	0.3134116714444445	0.6087401214035087	0.5693427133333333	0.5693427133333333	0.5297905364646465	0.6011283171428571	0.4709155425641025	0.5043661011111111	0.4782356200000001	0.37195868611111116	0.84312476	0.6830386628282827	0.5713719928282828	0.23394478611111114	0.4721703342857143	0.6171018772972973	0.5830345838398692
0237	0.3610435964285714	0.33241421611570254	0.36147264793388434	0.6782718634848484	0.28181818181818186	0.49831062304075235	0.44720988939393935	0.36672289393939395	0.2635926636363636	0.4022900984848484	0.20316491666666658	0.5781173214187327	0.7186811878787879	0.24604364102564102	0.2701345055194806	0.31185277575757586	0.37710729454545455	0.543914567832168	0.5327280643939394	0.5416418405594405	0.7599928863170163	0.5058002465240641	0.387744196969697	0.49729069090909095	0.6159422833333335	0.6344487696969697	0.5067394345454546	0.5005907391608391	0.19330047727272726	0.3404674946969698	0.19557320454545457	0.5977604696969697	0.3278375372619047	0.5450103109848485	0.5435396787878788	0.5435396787878788	0.3798509282369146	0.5996230118181818	0.40722626783216787	0.34854107575757576	0.3695096043560606	0.27867734746527784	0.8071894998106061	0.553183065151515	0.40091033333333337	0.3351620390833332	0.3908223452651517	0.5248434620393121	0.4767418147058824
0238	0.4999741802083333	0.4630526164231602	0.5463859497564936	0.7109690933928572	0.5152694838789682	0.6286736623871101	0.5299639740079365	0.5434395874007936	0.4836073928075396	0.4887874990079365	0.30940228920068014	0.6079741480898269	0.7287364590773808	0.3548765518315018	0.4166408468749999	0.5143715749007935	0.5227100422023809	0.665444636389652	0.590812986607143	0.658450579842033	0.678088989107906	0.5306911802900327	0.4390341822916667	0.49440554985119045	0.6663351150297618	0.7465143248511905	0.6050067449404761	0.5358172306051587	0.4145203754960317	0.36431410625000005	0.4264251374007937	0.5990918580357143	0.3935335587755102	0.6422272181234336	0.6154507050595237	0.6154507050595237	0.5438707877435065	0.6502719866071429	0.4603725100503663	0.5293192165674603	0.43423541011904765	0.36563958690476195	0.841983730952381	0.6197364132575758	0.568466658198052	0.2619421435714284	0.48371736517857145	0.6607151272763836	0.44735784695669933
0239	0.26754341636904766	0.3294065904040404	0.28866275795454543	0.5739203226190477	0.2635789682291666	0.2780766984913793	0.4711655222222223	0.3491898314814814	0.3274823550925926	0.4824725925000001	0.4410260488095238	0.4300347374242425	0.3718770791666667	0.40943072371794864	0.31212082397186147	0.36808038500000007	0.3696352277777778	0.2795844349759615	0.43829428055555575	0.2775011016426282	0.5197909975915751	0.5117131278711485	0.29398497824074066	0.3973838154166667	0.28119602552083334	0.2004485077380952	0.17855889791666668	0.5035267591575092	0.40101464545454546	0.38912069696969676	0.4244994939393939	0.18147560208333335	0.38953803452380953	0.2961476705653022	0.1922838770833334	0.19853387708333337	0.3127965297348485	0.13562149652014654	0.25306012576923076	0.3491898314814814	0.30646804166666675	0.30960678402777775	0.5738095238095238	0.5024682424242425	0.3490347058712122	0.47795743563492066	0.20703011296296303	0.26533222277992274	0.5296686431372549
0240	0.7102555260714285	0.7956382576599327	0.7937537773674243	0.7663500166666667	0.7596308833333333	0.830631990625	0.8023864324074075	0.8094069157407408	0.777013162962963	0.7820720991666666	0.7378563101190476	0.7808849853246753	0.6702708041666667	0.7276146647435897	0.7218009206709957	0.8237595041666667	0.8005085003367003	0.7668580773237179	0.7281911305555555	0.7663372460737179	0.6783993689316239	0.7256192783263306	0.6901150275462963	0.7055877749999999	0.7462130093749999	0.7287567964285715	0.7089717941666667	0.7254041967490843	0.806602021969697	0.6603644242424243	0.8069808083333333	0.747775503125	0.6971835253571428	0.7788933075536062	0.7423190552083333	0.7423190552083333	0.7920609450757576	0.7144413602747253	0.7099622401923077	0.7898861490740741	0.7024466741666666	0.7267805801388889	0.7433346916666668	0.7264513656565657	0.7815146429924242	0.6575869698253969	0.7293446435185185	0.824209797972973	0.7362561310355392
0241	0.5555198799107143	0.4968866458333333	0.5593866458333333	0.7590845317708333	0.5060833333333333	0.6064464335488506	0.6199421760416666	0.5588782010416666	0.49576683125	0.5890598197916666	0.29702551354166673	0.6952367805208333	0.8046076270833333	0.38166666979166664	0.4930198799107143	0.4859615343750001	0.5667176770833333	0.6820032761217949	0.6387101317708332	0.6799199427884615	0.8331612867467949	0.659159544485294	0.5782636416666667	0.6240888567708334	0.6933157416666667	0.7443574104166667	0.6435135695833333	0.6555780081730769	0.4245032010416667	0.5145802020833333	0.4234615343750001	0.67519073125	0.3766153526041667	0.6679617883125	0.6731073979166666	0.6731073979166666	0.5720217135416666	0.7100762862500001	0.506546392875	0.49107810525000006	0.5214832547083332	0.4442101029375001	0.858764665125	0.6898798399583334	0.5877965024583334	0.3307691883541667	0.5718578838749999	0.627291927027027	0.596659544485294
0242	0.2858767463690477	0.3655634792929292	0.3230377517045454	0.6000504869047618	0.29795396197916657	0.3187531984913793	0.5017210722222223	0.3695601981481481	0.35248234953703705	0.5099725875000001	0.4541212845238095	0.4775240352813853	0.3718770791666667	0.4235332852564102	0.3287874876082252	0.39558037999999995	0.4001907777777778	0.3420844349759615	0.47533131759259273	0.3004177641426282	0.5197909975915751	0.5167722908963586	0.34954053379629624	0.4248838104166667	0.25307103177083334	0.2718770791666667	0.22022555625000007	0.5035267591575092	0.42605210000000004	0.41412069242424243	0.45938543787878783	0.23772560208333338	0.4091808880952381	0.33318470019493196	0.22665887083333336	0.26103387708333337	0.3471715234848485	0.16181196794871788	0.25306012576923076	0.3695601981481481	0.3390092416666668	0.3512734506944444	0.5738095238095238	0.5024682424242425	0.3834096996212122	0.4813182389682539	0.23203010740740748	0.3082482227799229	0.5403969170343138
0243	0.3284455213690476	0.2757810373737374	0.38689214848484843	0.6750380687037038	0.3454035273148147	0.29153513199233716	0.49914130740740736	0.3737705555555555	0.3335445606481481	0.5076507991666668	0.4568279428571428	0.53771147496633	0.5875449041666667	0.426448148076923	0.36748637397186146	0.39020303666666667	0.4008826177777778	0.4303291973290597	0.5031755305555556	0.42847734547720795	0.6972026976994302	0.5990204952886711	0.3640077263888889	0.44765800958333324	0.4371480875	0.4542115708333333	0.2917653529100529	0.5926533196225072	0.36154821515151514	0.43137967499999985	0.3850330636363636	0.3485077111111111	0.41320109797619053	0.33893505575048744	0.3581150666666667	0.36367062222222224	0.413058194107744	0.3333620100529101	0.31515039384615373	0.3771656166666666	0.3039527900000001	0.3666704993055555	0.7385412666666666	0.592594526936027	0.40092785471380465	0.428380466111111	0.21282776825396832	0.36183646216216214	0.4879093841775599
0244	0.3888948130833334	0.3088297405	0.37348429250000004	0.543063622	0.3690398475000001	0.5690440010172414	0.3831785341666667	0.3860157875	0.35907134249999995	0.3337667641666666	0.26217963392857135	0.42649998999999994	0.69923991975	0.3095979519230768	0.35354073916666673	0.30446426216666667	0.3126973177272728	0.59254585475	0.4937366295833333	0.5908791880833333	0.6753470155833333	0.4664598361764706	0.303078602875	0.36512518424999996	0.57378804275	0.69254585475	0.5616770203333333	0.4776685565384615	0.3157361001515152	0.23101194863636354	0.33922094863636365	0.537679622	0.36039415017857135	0.5632523243333333	0.5739374290000001	0.578937429	0.3476543307575758	0.6765107003333333	0.416719237	0.3660157875000001	0.3413396369999999	0.3937508714583333	0.8489777789999999	0.5430553016666667	0.45859491166666666	0.3576231658333332	0.48117110900000004	0.6051833703648648	0.40180528417647055
0245	0.3251121880357142	0.27948474107744103	0.3905958521885522	0.685223252037037	0.3491072310185185	0.2952388356960408	0.5093264907407409	0.37006685185185184	0.3307667828703703	0.5168174641666667	0.4544469904761904	0.5478966582996634	0.5875449041666667	0.42388404551282044	0.3644560709415584	0.39353636999999997	0.40458632148148144	0.42847734547720795	0.4698421972222222	0.4247736417735042	0.6972026976994302	0.5990204952886711	0.362155874537037	0.4568246745833332	0.42511105231481483	0.4523597189814814	0.2917653529100529	0.5926533196225072	0.3592754878787878	0.4344099780303029	0.35776033636363636	0.34480400740740746	0.4155820503571429	0.33893505575048744	0.36181877037037036	0.36181877037037036	0.4167618978114478	0.32965830634920634	0.31515039384615373	0.37346191296296294	0.3072861233333334	0.3652816104166666	0.7385412666666666	0.592594526936027	0.41111303804713806	0.428380466111111	0.21004999047619044	0.36183646216216214	0.4879093841775599
0246	0.2252934413690476	0.2665530403030303	0.3003030303030303	0.6548004835	0.2629632712500001	0.4709232954597702	0.4048765183333334	0.27745193	0.21624853458333337	0.3554647483333333	0.18463402142857144	0.5429624678030304	0.63441541375	0.22051072500000002	0.20481221942640682	0.2479281333333334	0.3185194526666667	0.4454651209294872	0.4263725641666667	0.4154651209294872	0.6573179379294871	0.48135334634803917	0.27137371708333335	0.40020819875	0.5332249504166667	0.5427487470833334	0.35323728095238094	0.4744464176602563	0.2545558878787879	0.29531224242424237	0.25531346363636365	0.4192819400000001	0.30103197952380945	0.3979018487719299	0.38880573666666673	0.38547240333333344	0.3238524713636364	0.4056508090476191	0.21199831384615386	0.260507485	0.3127701066666666	0.24116363541666674	0.76468714	0.5301829942424242	0.396849660909091	0.2818614594444443	0.21638050142857146	0.500027825945946	0.44760335634803916
0247	0.5603986085565476	0.4965509795454546	0.5590509795454546	0.7552777998958333	0.5015625	0.6043631002155172	0.61539208125	0.5625635625	0.49489183125	0.584509725	0.30071087500000004	0.6912552819412878	0.8078689216145833	0.38535203125000006	0.49789860855654766	0.48548022916666667	0.5665567775	0.6866271814903846	0.6607214263020833	0.685585514823718	0.8367435254487179	0.6567220444852941	0.5825666028645833	0.6216209856770833	0.7033478684895833	0.7486603716145833	0.6422635695833333	0.6531405081730769	0.36832933125	0.51575816328125	0.3844751645833334	0.6805353591145833	0.37844557270833334	0.6663517377604167	0.6742853591145834	0.6774103591145832	0.5716860472537879	0.7114335164583333	0.5497521689903846	0.5500635625	0.5193280248697916	0.44517987309895846	0.8586927686197917	0.6892977322916667	0.5814852291666666	0.3306764585156251	0.5733484873697916	0.627291927027027	0.5942220444852941
0248	0.45849051914600547	0.38285309219008257	0.4416299576446281	0.6134600414876032	0.4430762386363636	0.626127176801083	0.46020528133608807	0.4461276525482094	0.43021856012396686	0.41528549042699714	0.26555436985930736	0.49628098264462817	0.7294189669421487	0.31323228292540795	0.36758142823691464	0.3803232340633609	0.39833124545454546	0.6723330669421488	0.5628024729063361	0.6420300336088154	0.71482910315427	0.5192426382433966	0.41397680738636367	0.4515047445867769	0.5949172651239669	0.7632421578512396	0.6292111717355372	0.5265555576181393	0.3238190958815427	0.2581086706198348	0.3547081883057852	0.6234646180165289	0.374125253538961	0.6271462340909091	0.6349713243801653	0.6599713289256197	0.4211784767217631	0.7198864210468319	0.46696305520661163	0.43072361163911843	0.42831457380165283	0.42888276651515156	0.8648037983471074	0.5770813192837465	0.5197533011019284	0.3565229046060606	0.5460928516528926	0.6572054703450971	0.46046577278885104
0249	0.4075683464047619	0.2706729701178451	0.38178408122895613	0.4839730511111111	0.35435239444444433	0.5188053421136654	0.42496507351851853	0.4659292601851852	0.3397156499999999	0.4330567961666667	0.4499340294047618	0.347353528080808	0.6232678568518518	0.42104303397435894	0.37051667854978354	0.4084477491666666	0.37678528141414125	0.552096921011396	0.4387935994444443	0.5372820987891738	0.6399987037891737	0.4394874311002178	0.277607241898148	0.2838353783333333	0.5422914101851851	0.659732499074074	0.4365661268518518	0.44927462898860393	0.3758615901515151	0.28963447121212105	0.40654342196969695	0.5422914212962964	0.39373592892857145	0.5393150598343079	0.5236213824074073	0.548621387962963	0.39811924320987646	0.5862667953703704	0.44634176891025634	0.3791282546296295	0.2883702791666667	0.3611452631944444	0.8508675657407407	0.5458342719977552	0.4237803942199775	0.2893891978571428	0.3734792383333333	0.5485369241991992	0.32837631998910666
0250	0.4960405770408164	0.4736952904761905	0.49644188095238095	0.749251331547619	0.43273809523809526	0.6029243335796388	0.5696660583333333	0.49987865833333334	0.42496566428571436	0.5343719369047619	0.20061844404761897	0.6718886767857143	0.7807122880952382	0.2973511940476189	0.4246120056122449	0.45736166071428574	0.5088380595238096	0.6405930298534799	0.6319314863095238	0.6382120774725275	0.8133450419963371	0.611700193697479	0.5180155904761905	0.6081153982142857	0.6943378976190476	0.7118548976190476	0.5951762223809524	0.6076070093406594	0.3698211238095237	0.47894479285714286	0.3686306476190476	0.6736236	0.3252885363095237	0.6227055574404762	0.630426311904762	0.630426311904762	0.5108819583333333	0.6718466378571428	0.5261712560439561	0.4855929440476191	0.5017235331845238	0.36874723592261904	0.8385060212797619	0.6489295511904762	0.5322628797619048	0.33524140463888885	0.5146304141369047	0.6267477546975546	0.5889536032212885
0251	0.30908048285714296	0.256228358080808	0.20008724659090904	0.5979960935416666	0.08511028749999994	0.32267710668103444	0.41557477407407406	0.2922017740740741	0.16448906666666674	0.4351937566666668	0.24572664047619042	0.47108146513257576	0.6232965682291667	0.29187934358974355	0.3269715571428572	0.3051244666666666	0.3085600822222222	0.4497709004807693	0.47769128009259265	0.4497709004807693	0.7437535883974359	0.388137394117647	0.3196608828703703	0.4826077129166666	0.5070305807291667	0.5106019932291667	0.30822505583333326	0.3765475538461538	0.2483806863636363	0.4006276564393939	0.2506534136363636	0.4570305807291667	0.34012720690476184	0.4340281986111111	0.4550872807291667	0.44883728072916673	0.2253573820075757	0.45573164125	0.3563713603846155	0.26997955185185196	0.36704879479166663	0.32291753913194443	0.7348855622395833	0.3856267145833333	0.21062671458333337	0.37055419241666654	0.3199920108796297	0.3622847603040541	0.351307050367647
0252	0.4260203656385282	0.38341544497245184	0.4743245358815428	0.6159779418181819	0.4442837284090909	0.5979639913531869	0.48751480227272725	0.4734371734848485	0.4300354829545454	0.4425950113636363	0.28701185059523815	0.5036198196694215	0.7067925950757576	0.33076377179487193	0.33511127472943725	0.43431804772727267	0.47081312115702467	0.6292067440268065	0.5161632174242424	0.5989037106934733	0.6960329953904429	0.5373291701648841	0.39428239375000007	0.37972680340909093	0.5760068041666666	0.7176464041666666	0.5477608477272726	0.5446420895396269	0.34568168409090905	0.2719465431818182	0.3786362431818181	0.6169158950757576	0.32030660035714287	0.6241829481259968	0.6017373087121212	0.6267373132575758	0.4876896684113866	0.6428861484557109	0.46205731675407935	0.4580331325757576	0.2962664409090908	0.2983380315972223	0.8251131375	0.608251775849403	0.550923757667585	0.22764673563492066	0.4758241231060606	0.6191593391891892	0.4437073239527629
0253	0.5153707625	0.4902341708874458	0.5166901335497835	0.744183437012987	0.4568736273809524	0.6229741936595015	0.5900563726190476	0.5202689726190476	0.4491011964285715	0.5547622511904762	0.22100875833333322	0.6652193662337662	0.7996053389880953	0.31774150833333326	0.4439421910714286	0.477751975	0.4850098523809524	0.6598098130952381	0.64568957870671	0.6574288607142857	0.805141296904762	0.6092209418067227	0.5117720290313853	0.6012134253517316	0.7132309485119048	0.7307479485119047	0.6155764202070393	0.6043361348901098	0.45248648852813855	0.4609470053300866	0.45129601233766237	0.6925166508928572	0.3250184208874458	0.6436158398738943	0.649319362797619	0.649319362797619	0.5023876705627706	0.6913996491925466	0.5453880392857143	0.5059832583333334	0.5622747858495671	0.3841020943459439	0.8589958381987578	0.646927787944664	0.5302611165160926	0.3460863705375493	0.5351202310559007	0.6464070765268515	0.582764979144385
0254	0.46781170107142855	0.39277176641414135	0.35364707471590906	0.5911085310204082	0.2505245281249999	0.5513781410560344	0.4290482818783068	0.41926004338624334	0.29128585198412704	0.4367316836904762	0.3274069564625849	0.4447991052875696	0.6155144607142856	0.37984276080586077	0.4252833646103896	0.44834527047619044	0.39844563563492064	0.6025450857142857	0.5237181880952382	0.5846879428571429	0.5590234934353742	0.16951115966386543	0.3425884186507937	0.5152892560714286	0.6164303316964286	0.689901068367347	0.5187198220535714	0.17829867448979597	0.36996337629870135	0.3902462506493507	0.38295038928571434	0.57175910625	0.4572468803571429	0.6202546119708994	0.6036634348214286	0.6036634348214286	0.3457076657873377	0.6260274588775512	0.4873330142857143	0.3970378211640212	0.41862367836309533	0.4342792820882937	0.7622882670493197	0.32518153333333333	0.36767384122023816	0.3648535332103173	0.4467887961970899	0.4958205000413679	0.23654342720588228
0255	0.40559401625	0.3690365734848484	0.4017288734848484	0.659938663015873	0.3602402523148148	0.596114634770115	0.4106860828042328	0.39750278320105814	0.3177265237433863	0.42020570452380945	0.3134201463435372	0.544441888961039	0.6445652787698413	0.35920347490842475	0.3687218329545454	0.4287637363095238	0.37641099674603173	0.5667237889957264	0.46066731547619055	0.5508507731227106	0.5770353188105413	0.3805049070533769	0.2585931835317461	0.43969354446428577	0.575053948611111	0.6748167069444444	0.47959232658730155	0.3873396408068782	0.4305694369047619	0.323469048051948	0.443556449891775	0.47170581071428574	0.4108650054591836	0.529219624164578	0.5000652138888889	0.5000652138888889	0.39837532413419907	0.5399459821428572	0.3580720120604396	0.3786756220899471	0.39755226857142856	0.3752377922619048	0.7893116412698412	0.49923188434343435	0.46202299505772015	0.31274343023809503	0.31787315357142854	0.6322889808129559	0.3478126070533769
0256	0.2252934413690476	0.22917208863636362	0.26363636363636367	0.6156338118333333	0.22629660458333334	0.4335423437931034	0.3657098466666666	0.27745193	0.22124853458333338	0.31629807666666665	0.18463402142857144	0.5095199634696969	0.63441541375	0.22051072500000002	0.20481221942640682	0.2112614666666668	0.2818527860000001	0.41713178759615377	0.4497058975000001	0.4154651209294872	0.6573179379294871	0.48017687575980383	0.24304038375000003	0.36104152708333337	0.49905827875	0.51441541375	0.34990394761904764	0.4744464176602563	0.25845199242424244	0.26197890909090904	0.2819368409090909	0.4192819400000001	0.27484150333333324	0.3945685154385965	0.35213907	0.35713907	0.28718580469696975	0.4056508090476191	0.21199831384615386	0.260507485	0.27538915499999994	0.2175525243055555	0.76468714	0.5301829942424242	0.35768298924242425	0.2813852694444443	0.22138050142857146	0.496813540945946	0.4457126007598038
0257	0.29728330619047616	0.23400613585858576	0.2722997747474747	0.5649383109259258	0.17102395925925917	0.3707787005747126	0.37376309074074066	0.27909379999999984	0.15971442592592588	0.39756324166666657	0.23730008571428574	0.4582720123400673	0.6594519384259259	0.2828045923076924	0.31624685108225103	0.22785108666666665	0.28619284888888885	0.49965134487179474	0.3973875245370371	0.497799493019943	0.7665248452421652	0.446486656862745	0.3141053273148148	0.3950880670833333	0.47316786620370366	0.5537234273148148	0.3631242816747181	0.44011948119658106	0.2735334651515151	0.34163753750000003	0.29701831363636366	0.4481678717592592	0.2901131777380953	0.41040160833333317	0.4932659050925925	0.4985685608896939	0.2947621173400674	0.4747174128341384	0.2938703706020067	0.2568715777777777	0.3481513782608695	0.31520459220410635	0.7653149149758454	0.4484290237520129	0.25676235152979066	0.36509113028502405	0.3152636371980677	0.4113753764264264	0.4081930179738561
0258	0.29714795607142863	0.18406181969696978	0.12202489090909097	0.5576238122916666	0.012500000000000067	0.31507126918103445	0.32436764259259254	0.22599464814814807	0.09994658888888885	0.3425191083333333	0.20316491666666658	0.41991131695075745	0.6131866333333333	0.24604364102564102	0.2701345055194806	0.2430380533333334	0.23868669333333337	0.37288253076923084	0.4288898564814816	0.3697575307692308	0.6699902186858975	0.3204753389705882	0.25168735185185176	0.4470197600000001	0.4719206395833334	0.4973670583333334	0.32176672250000005	0.31331226634615383	0.19330047727272726	0.3404674946969698	0.19557320454545457	0.44692064583333335	0.3278375372619047	0.44825185787037036	0.3723670583333334	0.3723670583333334	0.14729502632575753	0.44948164125	0.3479488946153847	0.20377242592592593	0.3064605647916666	0.27867734746527784	0.7348855622395833	0.3856267145833333	0.17625170833333337	0.3351620390833332	0.25544953310185203	0.3466597603040541	0.28051999522058824
0259	0.3240468267708334	0.21554593576388892	0.24248917773437506	0.5847551529947916	0.237801677734375	0.09642214296874996	0.4184410197916666	0.3019988675925924	0.3036442135416667	0.43653977781249986	0.4198887845238095	0.4274360301822917	0.508774321484375	0.4016720481169871	0.35237838967803026	0.32604766218750003	0.3361729427083334	0.34005899101562487	0.5148634345486112	0.33797565768229165	0.6402916789322917	0.5144789167049632	0.3667728548611111	0.4567032333333334	0.366400819921875	0.3855972386718749	0.2724518283854166	0.5073158440805288	0.30322514744318185	0.4688715757102272	0.3267099959280303	0.338275826171875	0.43932990565476193	0.2479647938078703	0.333808991015625	0.34005899101562487	0.2698426459635417	0.37952529244791666	0.37875558750000005	0.3050331019675926	0.33933972671875	0.4035751568576388	0.7304750906249999	0.5327206233072916	0.3170956170572916	0.4957113026736111	0.30898762118055556	0.23351884932432432	0.38947891670496315
0260	0.15543300303571428	0.21785174303030308	0.24969696969696975	0.5990980341666667	0.22962993791666664	0.4284137404597701	0.344073305	0.246370945	0.20766754958333333	0.29466153500000003	0.16243331785714277	0.4953224838636363	0.5603139554166667	0.19660227500000005	0.14130273003246752	0.18684714833333338	0.2514384683333334	0.3462113913141025	0.35568777250000005	0.3428780579807692	0.5880642083141026	0.49363261950980397	0.17835324374999995	0.29507865625000007	0.41412348875000005	0.43864728875000003	0.3245372483333333	0.48790216141025644	0.2333350803030303	0.202651112121212	0.23181992878787883	0.3418471483333334	0.23580557678571423	0.35043486877192986	0.28137094500000004	0.28137094500000004	0.2690039871212122	0.3916017142307693	0.1442830457692308	0.226370945	0.21832106333333323	0.1544124201388889	0.7016666666666667	0.5429506896969698	0.3796173496969697	0.2852677878571428	0.20803761166666668	0.48835160427927926	0.4617873928431372
0261	0.5315219548160173	0.49426513173400677	0.4741286169507576	0.56317072	0.35947033816287877	0.3593909766882184	0.6274072098484849	0.5227775857744108	0.425031333922559	0.6575236388636364	0.5860713051406927	0.4746601648051948	0.6554307281565657	0.6143954516899768	0.570075864708776	0.5243093638636365	0.535327733030303	0.6061690164262821	0.6075602864478115	0.6040856830929487	0.8042320427350427	0.5313453822001528	0.6059364474537038	0.578822566969697	0.592262991003788	0.5559536111471861	0.3824502722537878	0.54735783986014	0.5430409898760331	0.6518627348484849	0.5665258383608816	0.5620519847537878	0.5256697234740261	0.47160257163299657	0.5975752677083334	0.6038252677083333	0.48833900827020205	0.472186441017316	0.5540754124592076	0.5227775857744108	0.6154296891666666	0.45675915227272723	0.7286829373737373	0.4791694731481483	0.39375209861111116	0.6224698346969697	0.44494495723905725	0.32007112802445303	0.5468468656751336
0262	0.48386064481116586	0.3639833506095438	0.4094812694357367	0.6700289140476191	0.3163793103448277	0.20182883577586208	0.5637464554916986	0.4591168314176246	0.3804781980842913	0.6002289599425288	0.5451465344827587	0.49429778729437235	0.634175252729885	0.5703226217506632	0.5245128118972981	0.46701468494252885	0.48843810252873565	0.5448455865799071	0.6362392668742017	0.5427622532465737	0.7052717150082102	0.5287563711388004	0.4752822446360154	0.5311807729022988	0.43130433362068965	0.37200085985221676	0.343642456321839	0.520570002425161	0.35429390815047035	0.5432851224137932	0.3777787566353188	0.40317933987068966	0.4811647087643679	0.3736074523627074	0.4356300627155173	0.4418800627155173	0.3324979280890805	0.36272335574712644	0.45323312706896557	0.36771388607918265	0.3987045546551725	0.48883368594348664	0.7159426839901477	0.503132984318555	0.34961635502873567	0.5544084379501917	0.4032228909961686	0.13527662818532815	0.46266182474645035
0263	0.3992809144047619	0.28639586818181817	0.33205244595959593	0.5921155733333333	0.234348787962963	0.48722504597701155	0.436662	0.33365937777777777	0.22258178240740745	0.44358403	0.27237795714285706	0.509901664848485	0.7530215611111111	0.3205807615384615	0.3629826494588744	0.3244600916666667	0.2914148627272728	0.5917677123931624	0.4714954807407409	0.47519322731481484	0.6548344873148149	0.4137202751089324	0.2831781909722222	0.37234123458333346	0.5048228458333333	0.6220767586111111	0.4846785794444445	0.42139366712250703	0.27769664378787884	0.24091502189393943	0.31102998166666673	0.5535582252777778	0.2909526345238095	0.4785616433333333	0.48041008638888894	0.5109656475000001	0.21284350510662187	0.5834968956481481	0.3442024027499999	0.22549570166666666	0.3963679807499999	0.35718818770833327	0.8496766736111111	0.4961081815207631	0.33499705929854096	0.3622641765	0.37224970861111106	0.5229254193843844	0.3667990767755991
0264	0.5087460962499999	0.48914412189754697	0.5502871371347403	0.6032333201190476	0.5036124383184524	0.443010493580665	0.5834434431216932	0.5741045276455027	0.5165504904100529	0.5835227213095239	0.5856140677721089	0.4833515110111317	0.45747291815476177	0.5651408979853481	0.5313959874999998	0.6018124598809524	0.5686873562698413	0.592903817084478	0.5752807376984127	0.5824127322630495	0.4824937948824787	0.4305656947829132	0.45711954305555547	0.5020637398214285	0.49950267254464276	0.5654531283163264	0.43039745491071424	0.4393532096088436	0.529082745995671	0.4883406136363637	0.542069758982684	0.39863778705357145	0.5477221516326529	0.540856329427736	0.5179129200892857	0.5179129200892857	0.5465143941152598	0.400466262755102	0.46122409206043957	0.5774995887566139	0.4151818521428571	0.5194450619047619	0.6839674619047619	0.4207679598484849	0.488671337297078	0.4563778235714284	0.395833698015873	0.41836878961665747	0.376744982935049
0265	0.45306373104395603	0.41969758717948713	0.496620664102564	0.7034886544871795	0.4280165871794872	0.5156263797524314	0.5711505474358973	0.4959948858974358	0.4153193538461538	0.5412862858974359	0.23273503690476194	0.6249068067948718	0.7598416794871795	0.2778883858974359	0.4150546771978022	0.40625129615384614	0.5056434717948717	0.647533439842209	0.5553355467948717	0.6449693372781065	0.8335740683037476	0.6164180778280542	0.5198538897435897	0.5373401314102564	0.6225424512820513	0.6853629666666667	0.5597090087179487	0.6120100331360946	0.25955012307692316	0.44147427179487175	0.25826807179487177	0.6110039923076922	0.2876682904761906	0.5935900349358973	0.6473539128205128	0.6473539128205128	0.5121715166666666	0.6530463946153846	0.45220916035502956	0.48061027051282046	0.4498818485576922	0.365545677147436	0.8368526536858975	0.6175972089743589	0.49195617820512816	0.31978037575000007	0.522975238301282	0.5412823717255717	0.5394950009049773
0266	0.4258245553571428	0.2902152803030301	0.24457253409090896	0.5784555497222221	0.12751224166666664	0.2991229933189655	0.44422762222222234	0.3187812888888888	0.21884635925925933	0.45039309000000005	0.4133341785714284	0.4879166101515151	0.547026457638889	0.4043981769230769	0.3871132321428571	0.3407126966666667	0.34810255999999995	0.4070367963141025	0.5929663041666667	0.3115457903645833	0.48514908215277774	0.33579533025210095	0.3118941432870369	0.5623837222916668	0.4194327049479166	0.3584332842261905	0.32851134999999987	0.32760896153846164	0.288999234090909	0.4265263043560604	0.31248408257575744	0.38704792682291655	0.4441954892857142	0.3666068175925924	0.30311933932291657	0.30936933932291655	0.15868515416666662	0.3392792449404761	0.4016481347916666	0.21567716759259248	0.3580935222916666	0.36521879774305543	0.6529745038194443	0.34656111805555556	0.29429583229166656	0.48938744708333326	0.287032005324074	0.24411348600386085	0.3714807858455882
0267	0.4473696964187327	0.36339893764462805	0.4221758030991736	0.5875509505785124	0.42362208409090907	0.6066730222556285	0.4352052858815427	0.43500682982093664	0.415309860123967	0.3902854949724518	0.256816580573593	0.4703718917355372	0.7294189669421487	0.3038223560023309	0.35646060550964187	0.36086907951790625	0.37887709090909094	0.6324243623966943	0.5425661081336088	0.6309092108815427	0.7076981449724518	0.5081377831631826	0.36852226193181814	0.4255956536776859	0.6153718060330577	0.7233334533057851	0.6044539884022038	0.5183275289468107	0.3089103958815427	0.2331086751652891	0.33239524436639123	0.5825555271074381	0.3623203883603896	0.6023890507575758	0.6155171698347108	0.6200626243801652	0.4017243221763086	0.7087655983195592	0.47250889611570246	0.41960278891184577	0.4033145783471074	0.39636041964015145	0.8648037983471074	0.5770813192837465	0.5002991465564739	0.359771410439394	0.5311841516528926	0.6400240430723698	0.44936091770863706
0268	0.49342222171717165	0.4164490261742424	0.47032781950757574	0.6219217046969696	0.47165357708333333	0.6394502704009928	0.48227151205808083	0.48208959400252527	0.4640340384469698	0.44109503705808073	0.256816580573593	0.5145075674242425	0.7519673863636364	0.3038223560023309	0.4100888883838384	0.4141299895580808	0.4306373333333334	0.663055665530303	0.5806855991224749	0.6616667766414142	0.7320566328914142	0.5491263012329173	0.42114540677083334	0.4734626825378788	0.6474241555303031	0.7463889988636363	0.6374161560353535	0.5584669015345765	0.3665011962247474	0.2970162855681817	0.38802897400252523	0.6173425665151515	0.3623203883603896	0.6355232965277777	0.6475574056818183	0.651724072348485	0.4515806286616162	0.7330351317929293	0.5164664881060606	0.467969223169192	0.4530383634848484	0.39636041964015145	0.8760701484848485	0.6123245426767676	0.5419408843434343	0.359771410439394	0.5702521390151516	0.6700220394830056	0.49524750789958405
0269	0.2928295980357143	0.30512447030303025	0.3369696969696969	0.6217647001666666	0.2996299379166667	0.5103642154597701	0.44574600166666667	0.3449880866666667	0.2896180245833333	0.3963342316666666	0.2328741333333333	0.5825952111363637	0.70528490375	0.27246161474358976	0.266208725487013	0.28546429000000006	0.35605560933333336	0.4163346109294872	0.4205753875	0.4130012775961538	0.6581874279294871	0.5510463657598039	0.3113737170833333	0.4383829379166666	0.5590944370833333	0.5136182370833333	0.4207734376190476	0.5453159076602564	0.3229870272727273	0.3235788151515151	0.32147187575757574	0.48681809666666676	0.3259187027380952	0.4654380054385965	0.3563418933333333	0.3563418933333333	0.360519138030303	0.4031869657142858	0.28286780384615384	0.3280436416666668	0.35134153666666657	0.27522154374999996	0.76468714	0.6010524842424242	0.4377191442424242	0.3303776283333332	0.2897499914285715	0.5703020792792792	0.5192011390931371
0270	0.36740384803571424	0.37042389848484847	0.3446286607954545	0.6211386210416667	0.29795396197916657	0.3164814922413792	0.47483575740740747	0.4170575851851851	0.3675723328703703	0.48577580416666666	0.48465531904761894	0.4956744524621213	0.5430192671875	0.4564160916666665	0.402903034577922	0.42332803166666666	0.43768816777777775	0.4224015969951923	0.5464625675925927	0.40573492199519234	0.666384284911859	0.5603560748468138	0.41400772638888883	0.44231861208333334	0.4019478421875	0.44926926718750004	0.23318393452380948	0.5487662345753206	0.4418241924242424	0.4687950386363636	0.472884803030303	0.33035242500000006	0.44867294976190464	0.365555422417154	0.31928569375000004	0.34741070000000007	0.37406546212121206	0.29873016964285715	0.32077539384615383	0.4204526462962963	0.389131365	0.40885799930555555	0.705858925	0.5487000928030303	0.29870009280303034	0.47058285277777767	0.24685554047619052	0.39244548868243245	0.5074542998468138
0271	0.5980766467948717	0.5463391779720279	0.6006049164335665	0.7616289507692308	0.5296601756410256	0.6806857177055703	0.6080418596153846	0.5997624980769231	0.5195588775641026	0.5700328057692308	0.32909067678571424	0.6481242202797203	0.8258128185897435	0.38165599807692296	0.5211535698717948	0.5666616993589744	0.5622772631818183	0.777337799556213	0.7135192230769231	0.7516967713510848	0.8130336513510849	0.5888553802036198	0.5578596133012821	0.5927209724358975	0.7345835493589743	0.8544324416666667	0.7058345822027972	0.5950432350591716	0.5143190378205128	0.4286898512820513	0.5404559621794872	0.7584296878205128	0.42112623714285713	0.7340358277972028	0.7455862685897436	0.7667401185897436	0.5820273839549339	0.7785079623892774	0.6251344226331361	0.5843778826923076	0.5654131205128206	0.47308706454545457	0.8853594737762238	0.643079407905983	0.5945710848290598	0.3534376026060606	0.6164592564685315	0.7068680317567568	0.5345896417420815
0272	0.49670589859307346	0.5036054404269972	0.5945145313360882	0.6955074872727273	0.5736694151515151	0.6615939548328109	0.5586821386363636	0.5902333734848484	0.5483433924242425	0.5208854318181817	0.37878029345238085	0.583149365123967	0.7294141825757576	0.42959132564102553	0.45178610768398253	0.5509929113636363	0.546104607520661	0.7131975906177157	0.5990005946969696	0.7155785436480187	0.7490029986480187	0.6079267327762923	0.4700858085227272	0.4480572045454545	0.663820918939394	0.7556479507575757	0.5942828606060605	0.6109968296911421	0.46235654772727264	0.3172110795454546	0.4607331704545454	0.6526087962121212	0.37950039678571434	0.6447150890350877	0.7066588962121212	0.7066588962121212	0.5895296108356289	0.7618836163752913	0.4939743133449883	0.5748293325757574	0.43264304848484836	0.46767410624999994	0.912034578030303	0.6457683992653811	0.5966774901744719	0.32596122619047607	0.6407498053030304	0.6887397801187551	0.5170176418672012
0273	0.5259769966666668	0.390278745959596	0.4022454142045454	0.5933573228571429	0.28591854375000003	0.5315146473060345	0.4603263527777778	0.4755750675925925	0.35067016388888894	0.4648819475	0.36360947202380944	0.3825628233766233	0.6771123488095239	0.4188300852564102	0.47816090606060613	0.4840345191666666	0.4133004245959596	0.6550613430288461	0.6022325097222223	0.6569151451121795	0.6688854001282052	0.25091391659663853	0.3692724469907407	0.4957697541666667	0.6682642489583333	0.748960155952381	0.5644769422916667	0.2538342348901098	0.381870625	0.35629501515151507	0.3812799810606061	0.6418133614583333	0.4562911523214285	0.6600204819444444	0.6553401364583333	0.6553401364583333	0.3720569239267677	0.6845993888095239	0.539421369423077	0.45335284537037035	0.3982927947916667	0.4577665512847222	0.8052773711309524	0.338337948015873	0.3799965920138889	0.35741319547222217	0.5061731081018519	0.5098540582046333	0.2563678520220588
0274	0.422163717202381	0.5201222691077441	0.49339646524621217	0.5256024035714286	0.46831267552083333	0.4926318370330459	0.6538743398148148	0.5209901657407408	0.5039123171296297	0.6469105283333334	0.5519340994047619	0.5471486876623377	0.5665727517857142	0.5283694166666666	0.45268473382034635	0.5318673508333334	0.5269962954545455	0.4029362360176282	0.3665269185185186	0.36126956518429487	0.5397100790201466	0.6543143715686275	0.48739581643518515	0.46379296375	0.4234297453125	0.34142199464285716	0.3905842697916666	0.6612336981684982	0.5525092916666667	0.4911315121212121	0.5858426295454546	0.408084315625	0.4017999130952381	0.48461466778752427	0.287510671875	0.321885678125	0.49687372834595966	0.23135688342490845	0.38934709660256406	0.5209901657407408	0.47811215250000005	0.3426747597222223	0.6433544392857142	0.6735564765512265	0.5331119044823233	0.47631657952380957	0.383460075	0.5069666668275419	0.664266162622549
0275	0.3340705213690476	0.3485985095959596	0.31025366704545454	0.6555136147916667	0.2635789682291666	0.29192792974137927	0.5053913074074075	0.3800205555555556	0.33979456064814817	0.5132757991666668	0.46084579999999997	0.5228713043371211	0.5430192671875	0.43077507115384617	0.37260001033549783	0.39582803666666666	0.40713261777777776	0.3661515969951923	0.5094255305555557	0.36406826366185896	0.666384284911859	0.555929307199755	0.3640077263888889	0.46981860708333323	0.3738228484375	0.3930192671875	0.21026727202380957	0.5487662345753206	0.42623978333333334	0.44379504318181817	0.4497246318181818	0.27410242500000004	0.42903009619047616	0.3451850557504874	0.28491070000000007	0.29116070000000005	0.3396904683712121	0.2570635113095239	0.32077539384615383	0.3834156166666667	0.369488515	0.37135799930555546	0.705858925	0.5487000928030303	0.3330750865530303	0.4758209494444443	0.2190777682539683	0.3710169261824324	0.512848963449755
0276	0.5171671724603175	0.4943315472727272	0.5609982139393939	0.7525047878888889	0.5141606527777778	0.5891342503448276	0.6237820511111111	0.56494344	0.5070452727777778	0.5930630911111111	0.28563390666666666	0.6682906498282828	0.7809686930555555	0.37281992666666675	0.4842259924603174	0.5208164644444444	0.5712106773333333	0.6787691102564102	0.6761981013888889	0.6776579991452991	0.8388932104786324	0.6796641668954247	0.5677711597222221	0.5979393702777778	0.7009742697222222	0.7112123597222222	0.5862995768888889	0.6758438614957265	0.45914979777777787	0.5193486430555556	0.47637202	0.6803429363888889	0.3490216331111111	0.6355934369590643	0.6693065097222222	0.6726398430555556	0.5766978413131313	0.6590269318888888	0.5408408669230769	0.5536471433333333	0.4925547595833334	0.41810307369444455	0.8409062395833333	0.6794300764646464	0.5644300731313131	0.29008348536111117	0.5573680579166667	0.6076039246396396	0.6104905452287581
0277	0.44381079145408164	0.40795454545454546	0.47938311688311697	0.7169694155952381	0.45271186041666667	0.5499154419950738	0.5464891761904762	0.4810668547619047	0.43437395327380945	0.5111950547619046	0.18180664047619044	0.6286880339069264	0.7348502955357143	0.27336114940476197	0.37238222002551014	0.4379546190476191	0.48837699	0.5814334197115385	0.5844625458333333	0.5796477054258241	0.7512092413782051	0.6246799112570027	0.46110027410714294	0.5313435211309523	0.6363809133928572	0.6509217241071429	0.5488897244897959	0.620586726900183	0.3611689047619048	0.41161607857142857	0.36295461904761905	0.5811835285714286	0.26436964797619045	0.5807929872180451	0.5385814785714286	0.5385814785714286	0.4962041462121213	0.5726374826530611	0.4331237956043956	0.4689636797619048	0.4409667357142858	0.32709859226190485	0.8319193857142857	0.6603985673160173	0.5407557066017317	0.23394478611111114	0.43446821530612245	0.5897520113899614	0.5532513398284313
0278	0.40150777541208793	0.41163420792540795	0.4361305361305361	0.7090497693589743	0.407407644551282	0.5688420965075155	0.5191357782051282	0.44162968974358974	0.39903733429487176	0.4811267243589744	0.18225306904761907	0.6250732393356643	0.7187810875	0.21794662243589746	0.32458469848901095	0.39584215384615384	0.4501431687179488	0.5503577853303747	0.5536199211538462	0.5477936827662722	0.7363984137919132	0.6001360582767722	0.4164413208333333	0.5134718830128204	0.6063268823717949	0.6251913439102564	0.49992611355311356	0.5957280135848126	0.37262787692307675	0.3737974589743589	0.3713458256410256	0.5507296974358975	0.27529763845238087	0.534283473414305	0.5042095410256411	0.5042095410256411	0.45424549079254084	0.5402442120879121	0.3938448568047337	0.42859550128205126	0.4471857974358975	0.2764587403846155	0.8189901076923077	0.6386023032634033	0.5129612724941726	0.28313130166666656	0.3991388472527473	0.6149481455994456	0.575639730071644
0279	0.1587663363690478	0.18609732373737364	0.22439096262626257	0.5727412787037036	0.20209426064814806	0.36384595421455934	0.3422165277777778	0.22254723148148137	0.1786175328703704	0.3664184975	0.20094872023809518	0.46083026799663296	0.511459950462963	0.23808040064102565	0.1903223330627707	0.23910204499999999	0.22632596111111114	0.3260736533119658	0.32113456203703716	0.32977735701566946	0.5985027092378916	0.49488591122004355	0.13956460046296293	0.31110674041666664	0.35550757824074075	0.37257106157407405	0.25318953518518517	0.48721154601139594	0.27921615454545456	0.2526053310606059	0.30573130606060606	0.26686720185185187	0.23892087023809516	0.28196466900584793	0.25958426851851846	0.2540287129629629	0.24584320420875416	0.3277056084045584	0.1442830457692308	0.20032500925925922	0.2679569116666666	0.1937915006944445	0.6685185185185185	0.492167432996633	0.3255007663299664	0.3172472423015872	0.17902871296296297	0.43136950660660656	0.4565922723311546
0280	0.19209966303571435	0.2821304413636363	0.32445186136363635	0.5654671508333333	0.30438482958333324	0.4421042087931034	0.35799487499999993	0.333625835	0.28575577458333323	0.31641849749999995	0.22475823928571426	0.47048975469696974	0.5603139554166667	0.2637214211538462	0.22062535730519484	0.26160204	0.32619336	0.44346628798076915	0.4190211058333333	0.4301329479807692	0.6386524383141026	0.547762263627451	0.2756081404166666	0.2611067404166667	0.4474568154166667	0.48531395541666666	0.34287057833333323	0.5384903914102563	0.29480056363636364	0.27305987196969694	0.3258611742424242	0.39018048166666675	0.2549922952380952	0.3687681987719298	0.35612583666666664	0.3786258416666667	0.3437588787878788	0.42826837423076924	0.1442830457692308	0.3136258350000001	0.28259976166666667	0.23545816736111125	0.7016666666666667	0.5429506896969698	0.34295068969696973	0.31200914563492055	0.2861258366666666	0.5028754059459459	0.5054408436274509
0281	0.39210666606060607	0.29973883140909086	0.3643933834090909	0.5463060456363636	0.3659842925	0.5673403244811912	0.378725814469697	0.3785075128030303	0.3568408461363637	0.3293140444696969	0.256816580573593	0.4174090809090909	0.7023608636363636	0.3038223560023309	0.35646060550964187	0.296955987469697	0.31676480000000007	0.5956667986363636	0.4968227189469697	0.594000131969697	0.678467959469697	0.4589515614795008	0.305374488125	0.36815521904545456	0.5769089866363636	0.6956667986363636	0.5648993872424242	0.4701602818414917	0.3089103958815427	0.2331086751652891	0.33239524436639123	0.5408110798181818	0.3623203883603896	0.5626279558333334	0.5770688868181819	0.5820688868181818	0.3418967543939394	0.6796421581515151	0.4197597857272728	0.3615630678030304	0.3436460361818181	0.39636041964015145	0.8512841781818181	0.5347894512121212	0.45032906121212135	0.359771410439394	0.48430256681818185	0.6040264473796069	0.39429700947950086
0282	0.2956538108333333	0.2930779124242424	0.3268279024242424	0.6465254535	0.23583333333333334	0.46705879367816094	0.424060475	0.2996914416666666	0.18732141999999996	0.374648705	0.200519386904762	0.5506244845909091	0.6916056666666667	0.24319460897435907	0.26877619166666666	0.20969144166666676	0.33923296933333336	0.5285018551282051	0.4290810275	0.4951685217948717	0.7370213387948719	0.45124976117647053	0.36187215333333334	0.43235366083333326	0.5614500066666668	0.6281166733333333	0.4281162013333333	0.445519303076923	0.13733766363636368	0.3242230151515152	0.13506493636363637	0.50478334	0.3122932061904763	0.4702141654166666	0.52478334	0.5281166733333333	0.34704401075757585	0.5527881363333333	0.29183518846153844	0.2796914416666667	0.33050818312499997	0.2987074780208334	0.7879084497916666	0.5033708616666666	0.37003752833333337	0.3305512224166667	0.3272740697916666	0.47041158324324317	0.4174997711764705
0283	0.42159304309523804	0.30998722466329964	0.3556438024410774	0.540501077037037	0.2531680657407408	0.5051677348339718	0.441513450925926	0.3586033509259259	0.23692392129629636	0.4479503358333333	0.28841336845238086	0.45236124262626254	0.721028173148148	0.3378496660256409	0.3832664028138528	0.3313851141666666	0.34241261171717174	0.5830170081908832	0.4473177601851852	0.5795875063390314	0.7491140576353277	0.4256698774509804	0.38565889513888896	0.38808824500000005	0.6133812546296297	0.6940068675925926	0.5020109242929294	0.42189375982905974	0.3548129037878789	0.34470210909090904	0.35761885984848485	0.6112908083333333	0.3144891214285713	0.550673542003367	0.5828957564814815	0.5828957564814815	0.35769087558922563	0.6323468215993266	0.3737810647202797	0.33638112870370374	0.4156250217424242	0.31472505174242416	0.8191219582491582	0.484337862962963	0.3598934074074074	0.31334920760606055	0.39218968602693605	0.5402088551301302	0.3800132996732025
0284	0.23221182094155846	0.2889561300275483	0.31790633608815433	0.6355436674242425	0.2996635799242424	0.48037612769070015	0.4037030045454546	0.31488267727272723	0.2796977723484848	0.3587832136363637	0.16243331785714277	0.5412022580578513	0.6002854140151515	0.19660227500000005	0.14130273003246752	0.2607701348484849	0.3194895166666667	0.4056467193764569	0.4142616113636364	0.40261641634615386	0.6255129166491842	0.5396660177361854	0.25304840340909085	0.35916241477272726	0.46738498977272736	0.48967935340909097	0.385942953030303	0.5344565103729604	0.2333350803030303	0.202651112121212	0.23181992878787883	0.40167922575757575	0.23580557678571423	0.4094862443381181	0.3467008590909091	0.3467008590909091	0.33545817011019285	0.44691064930069935	0.22207549615384614	0.29670085909090915	0.2893827848484848	0.1544124201388889	0.7287878787878788	0.5845006269972453	0.4360157724517907	0.2852677878571428	0.28003419242424243	0.5348650947993447	0.5107158116755792
0285	0.41440275515873015	0.38334774356060597	0.4120679727272727	0.6737037331944444	0.3354166666666667	0.5275093127873562	0.4876015166666666	0.41716349166666655	0.32693451666666673	0.44642504166666663	0.2011656357142858	0.5937040092550505	0.7445889538194443	0.24389056923076935	0.3310694218253968	0.3143857138888889	0.4224877783333333	0.5825816503205128	0.5480406434027778	0.5811927614316239	0.7827367755982906	0.5427081343137254	0.4434221371527778	0.49590672256944446	0.6048758996527777	0.665292570486111	0.5234301677777777	0.5379327525641024	0.21279762083333342	0.35434421770833335	0.23432539861111124	0.5861259038194444	0.2901131777380953	0.5585118045138888	0.5777925704861111	0.5819592371527778	0.4289147296717172	0.6273234469444444	0.4117483169871795	0.40049682499999995	0.4137171373263888	0.2723185891319445	0.8232570414930556	0.5861423847222222	0.4423923805555555	0.3300750324166668	0.4435617248263889	0.5580810818693693	0.5139879051470588
0286	0.47357634707483	0.46302949772727275	0.5143091811688312	0.7129487734415585	0.4743940946428571	0.6374309082736229	0.5629362166666667	0.49989484761904757	0.47078833035714285	0.5276420952380952	0.2006346333333332	0.6338480275974026	0.7626182605952381	0.29356030476190464	0.4021477756462585	0.45261594523809523	0.4579418542857143	0.6113575965384616	0.6273786403138528	0.6101671203479854	0.7554986041575091	0.6285271233543417	0.46149948397186147	0.5432027862445887	0.6695060213095239	0.680475403452381	0.5569779214285714	0.6236423164377289	0.42925872186147196	0.3801033544372293	0.44771110281385285	0.6194339183333333	0.24841683538961035	0.5865334112155388	0.5714747254761905	0.575046154047619	0.4727192844155844	0.6355357708974358	0.46786963335164844	0.4765370369047619	0.4814311349567101	0.3373289020995671	0.851866204047619	0.6712283987012987	0.5480141094155844	0.3076396596969697	0.5128753183333333	0.6532281825114075	0.5952574678348612
0287	0.5603986085565476	0.4965509795454546	0.5590509795454546	0.7552777998958333	0.5020833333333333	0.6047941346982759	0.61539208125	0.5625635625	0.49541266458333333	0.584509725	0.30071087500000004	0.6912552819412878	0.8078689216145833	0.38535203125000006	0.49789860855654766	0.48548022916666667	0.5665567775	0.6866271814903846	0.6607214263020833	0.685585514823718	0.8367435254487179	0.6567220444852941	0.5825666028645833	0.6216209856770833	0.7033478684895833	0.7486603716145833	0.639990842310606	0.6531405081730769	0.42766772916666673	0.51575816328125	0.44381356250000015	0.6805353591145833	0.37844557270833334	0.6626925319602273	0.6742853591145834	0.6774103591145832	0.5716860472537879	0.7084129616287879	0.5497521689903846	0.5500635625	0.5201237599431818	0.4459756081723485	0.8594885036931819	0.6887768989583334	0.5809643958333333	0.33199302692234856	0.5741442224431819	0.6276297648648649	0.5942220444852941
0288	0.47006179785714286	0.4385697922727272	0.48089121227272724	0.6383968748333333	0.38946519999999984	0.5451864146551724	0.5429815966666667	0.5979696766666667	0.38191712999999994	0.5358387466666668	0.5199783404761904	0.5386076856060605	0.7243595520833332	0.5438071974358974	0.4733182071428571	0.44612201166666665	0.49852548899999993	0.7142824178846154	0.5934316154166666	0.7009490778846155	0.8211471482179487	0.5110654702941175	0.4738390720833332	0.4687519904166666	0.6569448620833334	0.7629472920833333	0.5399014613333334	0.501793598076923	0.4625459924242423	0.4960986791666666	0.493606603030303	0.6168005745833334	0.5120346158333333	0.5773314187499999	0.6508912195833334	0.6733912245833333	0.5011073206060606	0.6655733730000001	0.47086889038461543	0.4779696766666667	0.5079424495833333	0.4921292681249999	0.8426411045833333	0.5390569266666667	0.42737834666666674	0.5509936683492063	0.5556248995833333	0.5811929787837837	0.4687440502941176
0289	0.28317504465476184	0.33950760050505047	0.3000263943181818	0.5882060369047619	0.2815916322916666	0.2897934106034482	0.4819202414814815	0.3599445507407406	0.344989072037037	0.4921518398333333	0.4479397969047618	0.44302175041125547	0.3976093372619047	0.4168762985897435	0.32633139514069254	0.3777596323333332	0.38224179888888876	0.3004975967067307	0.44525270351851853	0.2984142633733974	0.5436917538553114	0.5255406240616247	0.31250349675925926	0.41539639608333323	0.3037117513541666	0.22618076583333324	0.20107462374999996	0.5173542553479855	0.4098139612121211	0.40165521893939393	0.43329880969696954	0.20399132791666663	0.3823446397619047	0.2889607935282652	0.21479960291666667	0.22104960291666664	0.32416016609848486	0.15952225278388277	0.26979065515384604	0.3599445507407406	0.32313470833333335	0.32461726791666656	0.5976190476190476	0.5173779896969698	0.3620807347348485	0.48837852115873004	0.22704409148148152	0.2732513427799227	0.5417677023039216
0290	0.2894773403571429	0.23751292962962955	0.2728965148148147	0.5717058342592592	0.17472766296296294	0.37739245798212007	0.38110022407407396	0.2725420462962962	0.156936648148148	0.4041666616666666	0.23308824404761908	0.46535023203703707	0.6536540814814815	0.27826876282051294	0.30915051850649344	0.228621175	0.2864788925925925	0.49143106866096864	0.3582563342592592	0.487727364957265	0.7601564208831909	0.446486656862745	0.30645561851851844	0.39903666083333333	0.45533297407407414	0.5460737185185185	0.3605331529966329	0.44011948119658106	0.27131146818181806	0.3399241393939394	0.2697963166666667	0.4386663111111111	0.2880214976190477	0.40700756237373725	0.4911717518518519	0.4911717518518519	0.2953588574074073	0.49402435030303027	0.28771309414335655	0.25031982407407405	0.35427435257575746	0.31360311840909094	0.7650314684343434	0.4472639203703703	0.2657824314814815	0.3669508909393939	0.3122024128787878	0.4142854301301301	0.4111030716775598
0291	0.5168500675223214	0.5244825553977273	0.5444602272727272	0.7628961323958333	0.5211228778645833	0.6522139648706897	0.6066936541666667	0.5494491229166667	0.5085928341145833	0.5758112979166666	0.2875964354166666	0.6934034402935605	0.77150963359375	0.36770663072916665	0.4543500675223213	0.5117259166666668	0.5558454912499999	0.6372698672475962	0.6399203526041667	0.6357073672475961	0.7858237112059294	0.6751105473498774	0.52846273984375	0.6037759544270833	0.68534892421875	0.6980721335937501	0.6087941339285714	0.6715290110376602	0.4870607447916666	0.4954988171875	0.48862324479166663	0.6370512125000001	0.3701738154166666	0.6367094888157895	0.59977441875	0.59977441875	0.5591786279356061	0.6295734223214285	0.5074989461538462	0.5388588447916667	0.553368221875	0.41472689322916667	0.8529294625	0.7063643714015151	0.6016768682765152	0.3278611901041666	0.5086753133928572	0.6870709630912162	0.6551328754748774
0292	0.30241381619047625	0.23400613585858576	0.181337246590909	0.40982811638888883	0.08109243035714286	0.29481987909482754	0.3794636574074074	0.2847943666666666	0.1775843047619048	0.40269375166666665	0.24096473571428567	0.34337881015151506	0.4977287576388889	0.28675113846153844	0.3209109510822511	0.2901244666666667	0.2918934155555556	0.4435209004807692	0.4665801689814816	0.44143756714743587	0.6583381178632479	0.4277284826330531	0.3141053273148148	0.45010770791666666	0.4851555744791667	0.4335451351190477	0.30048696059523805	0.3043196533751962	0.3301456287878788	0.38699129280303024	0.35363047727272723	0.4570305807291667	0.32941292119047616	0.4242298615079364	0.43633728072916667	0.44258728072916664	0.20660738200757578	0.37930454884353737	0.3563713603846155	0.26257214444444443	0.4157814695833333	0.3760281014583333	0.7610685409722222	0.33691600934343435	0.2870620007575758	0.41455301168253944	0.3963616495370371	0.23969013764478764	0.355362425577731
0293	0.31385611261904767	0.2592354328282829	0.2064463952651514	0.5480909008333333	0.09579708958333333	0.3303877191810346	0.4085849472222223	0.3000267694444444	0.18417363148148147	0.4289029125000001	0.25075699464285706	0.42282458137626266	0.6406326723958333	0.297296648076923	0.33131303874458873	0.3105002958333334	0.2691173601683502	0.45891007948717955	0.4423034044753087	0.4547434128205129	0.7309573715705129	0.38361648014705874	0.28857234891975303	0.439374590138889	0.48895001406250005	0.5196047640625	0.3168285245833333	0.3722766875	0.26232173787878776	0.3615960541666666	0.2608065863636363	0.4702000182291667	0.31890858507936504	0.441228061882716	0.45784005156250007	0.45784005156250007	0.18117625984848484	0.4685017766666667	0.37034937025641035	0.27780454722222225	0.3732172847916666	0.32944376436342593	0.76015569765625	0.36035657916666664	0.15618990416666667	0.378632315935185	0.3396765756944444	0.37207870613738736	0.34380994681372545
0294	0.40841920704365087	0.4156057328914141	0.44984816622474744	0.6016666577777778	0.4194261447916666	0.6095863081657087	0.53318301875	0.4519958673611111	0.4093263697916666	0.49200654374999997	0.2310219577380952	0.5351666546969696	0.7340764090277778	0.270466964102564	0.3250858737103175	0.3781532659722222	0.4403199004545455	0.594673387232906	0.5214606631944445	0.5668956066773505	0.7242134426495727	0.5752671302900327	0.4444820963541666	0.38517520000000005	0.5762060312499999	0.6757430756944445	0.4819958645833333	0.5819706397168802	0.3459941659722223	0.25116595625000004	0.37654972569444445	0.61370603125	0.19450095749999996	0.5869167191154969	0.5694930715277777	0.592409742361111	0.45416124835858585	0.6006053477029916	0.40346967612179485	0.4378754965277778	0.4241580569444444	0.2854222979166666	0.8920928506944444	0.6320158604797981	0.5111825188131314	0.23681762761904757	0.4551704548611112	0.6352810102665165	0.5410246969566994
0295	0.38550976976190476	0.3294215121969697	0.37174293219696963	0.4984509793333334	0.2786814358333334	0.5043943161781609	0.4093621158333334	0.3866597424999999	0.26906170583333333	0.3599503458333333	0.2626396017857141	0.41912512836363636	0.7489253558333333	0.3100933019230768	0.3504634270562771	0.28304862416666665	0.35983486054545455	0.5988788223717949	0.4996473708333333	0.5855454823717949	0.7681419368717949	0.4690078188235294	0.42125652062499996	0.300088255	0.6293252325	0.6987696958333334	0.49818982216666663	0.4778162969230768	0.22708712045454538	0.3007598454545455	0.25814773106060607	0.6293252425	0.27996305714285696	0.5442045437499999	0.5762696908333333	0.5987696958333333	0.37358529803030316	0.6378617538333333	0.3744343690384616	0.3666597425	0.36478485562500007	0.2926780877430555	0.836589890625	0.53673741	0.33673741	0.3111245346388888	0.4090143556249999	0.5385804390765766	0.4266863988235293
0296	0.47067038486201307	0.49317328086260337	0.5199215263171488	0.7265290136931819	0.485976290814394	0.678964421914185	0.5241106020833333	0.5180871927083333	0.4518416817234848	0.47919081117424245	0.32209400855654746	0.630497475180785	0.71384293125	0.36854455729166646	0.37976129395292213	0.49109499611742435	0.4982189199431818	0.6549173662805945	0.5620648767045454	0.643553729916958	0.6592107154283218	0.49314037849821746	0.4018405318181818	0.4953915116477273	0.6595780073863636	0.7433570264204545	0.5850890269074676	0.5084077581439393	0.4416194779356061	0.3256261809659091	0.45298311429924254	0.5699905514204546	0.4190952916517856	0.6256931794706937	0.6003785321022728	0.6003785321022728	0.5177239111828513	0.6346316282061688	0.4235830390078671	0.5026831517992425	0.46022015511363634	0.3834397010416667	0.8322717732954545	0.5954799883264463	0.568175901678719	0.3158121443749998	0.4519616515827922	0.7114836920531327	0.466392133043672
0297	0.4142899633928572	0.38804636477272736	0.41468326060606064	0.7050825415277777	0.3416666666666667	0.5401180711206897	0.4932757319444444	0.41949598611111105	0.32495994166666664	0.4520992569444444	0.20316491666666658	0.613274211300505	0.7421244222222223	0.24604364102564102	0.3309566300595238	0.36919837777777786	0.42901502	0.5819216871794872	0.5716673923611111	0.5798383538461538	0.7799934791239317	0.5469835593137256	0.43876551388888885	0.5391831333333335	0.6479470930555555	0.6649113722222222	0.5478444816666668	0.5422081775641026	0.2605254375	0.39542853680555556	0.26260877083333334	0.6312804305555555	0.3278375372619047	0.5829261184027779	0.5815780388888889	0.5815780388888889	0.431530017550505	0.6329877608333334	0.45662407884615386	0.40282931944444444	0.42205047065972223	0.27867734746527784	0.8232570414930556	0.5904178097222221	0.4508344722222223	0.3351620390833332	0.441587149826389	0.5644398402027027	0.5203466634803922
0298	0.34051833116883123	0.33171985330578513	0.3701938714876033	0.6154203190909091	0.3370062117424243	0.5452183536050157	0.4129879560606061	0.38805650606060604	0.3301443299242425	0.3680681651515152	0.21992704047619038	0.5244836805785124	0.6821443727272727	0.2585185916666666	0.24960924025974018	0.3225803287878789	0.3547622033884298	0.5255228944055945	0.5403668594696971	0.5134016762237762	0.6847141447086247	0.5273650533645275	0.33802725454545446	0.38416145	0.5795469727272726	0.6139625545454546	0.39351105454545454	0.5191179314393939	0.28865176515151525	0.23449789374999996	0.3197123757575757	0.579546981818182	0.2613666445535713	0.5079701685805422	0.5025989136363636	0.5230534636363636	0.35961891134067947	0.5501759391608392	0.35019823076923073	0.3726524651515152	0.34104966136363624	0.31214181979166655	0.8526426181818182	0.5555254518365473	0.37370727001836546	0.2607062451190476	0.3801560590909091	0.5732489377149876	0.4888910351827094
0299	0.39895203261904766	0.4954403598484849	0.46914924232954547	0.5644668874999998	0.44406545260416663	0.5409891641163793	0.47513041851851856	0.4966206314814815	0.47245862314814824	0.48754168666666664	0.4675245773809523	0.4910039090909091	0.22339141944444452	0.48689919102564105	0.4315832023809524	0.5326457025000001	0.5300676583333334	0.5223609646634615	0.49703152129629624	0.5119007969551281	0.4792909909401709	0.47232780518207285	0.37708349351851844	0.4580406183333333	0.40494922708333336	0.4779073988095238	0.3259395577083334	0.4590822734432234	0.5425564420454545	0.41008192878787875	0.5443360674242426	0.40441594895833344	0.42963461130952374	0.5213128668128655	0.5129058364583333	0.5129058364583333	0.49328301410984843	0.4600921136630036	0.41144377576923075	0.4966206314814815	0.3685564341666667	0.47853991694444453	0.596106511111111	0.3676943828282828	0.5056063642045454	0.407971126968254	0.42101569212962964	0.506189212065637	0.5015079920343137
0300	0.5817900447023809	0.5193822723863637	0.573261065719697	0.6732186900000001	0.4995801520833333	0.6648497707040231	0.5289200137500001	0.58455898875	0.49037926374999996	0.48774353875	0.3446474903571427	0.5690142386363637	0.8089087595833333	0.3984094896153846	0.49845671136904757	0.5117382745833334	0.5308628772727273	0.7592067134294872	0.670048571111111	0.7480955967628204	0.8028303532905983	0.5595720690196078	0.5150847963541667	0.5058964799999999	0.7231155245833334	0.8425902845833333	0.679736027361111	0.5669124674358974	0.46202614791666663	0.3760372475	0.4882578159722222	0.7114488495833333	0.4280476092857143	0.7112001196944444	0.72884026375	0.7475902679166666	0.5524936733585859	0.78376409125	0.5166535234166667	0.49176651658333326	0.47444166224999995	0.43627750099999996	0.87455678475	0.6123001885555555	0.5207597802222221	0.3603698727999999	0.5905946505833333	0.6918779147860361	0.5044539256862743
0301	0.4406742826190476	0.31840626430976426	0.2861088223484849	0.43115151523809525	0.17650118333333342	0.46594642356321836	0.3116350694444444	0.38472670277777776	0.25961430740740743	0.33105979249999995	0.3052069517857142	0.2879900072871573	0.5892944827380953	0.35593506346153836	0.40061298419913427	0.37762087805555555	0.3399284064646465	0.5666975128205128	0.5164411532407407	0.5500308378205129	0.6202538103663003	0.22329279159663862	0.2842150563271605	0.40270793013888895	0.5348549730902779	0.6464314113095239	0.44788912003787873	0.21033302857142855	0.4002722345959596	0.33757644659090913	0.4313328452020202	0.5348549855902778	0.4005644219841269	0.557448140460157	0.5375024786458333	0.5656274848958334	0.2608386869318182	0.566838148008658	0.46323821649378405	0.3625044805555556	0.3375926992424242	0.4018186130850169	0.7267777570346321	0.26778847142857143	0.22200430000000004	0.3393270400134679	0.4148800721380471	0.43268402445302445	0.26747941764705874
0302	0.6084602498160173	0.5742037872895625	0.5723429107007576	0.4367765783333333	0.4576846319128788	0.45353833293821844	0.6268047265151515	0.6094766968855219	0.5117304450336702	0.6569814038636363	0.6418064479978356	0.41160511909090913	0.6527088281565656	0.673373970920746	0.6400197692542307	0.5835290138636364	0.6092829097979797	0.702341885176282	0.5736673086700337	0.7002585518429487	0.8015101427350427	0.5305707607715813	0.6045036488425926	0.5046862753030303	0.5667096285037878	0.6658654611471861	0.47998677225378794	0.5465832184315684	0.5908528126033058	0.5847170287878787	0.6143376610881544	0.5385846347537879	0.5216512615692641	0.5677130726430977	0.6958341489583333	0.7020841489583334	0.5760347568813131	0.5844823053030304	0.6132950624592075	0.6094766968855219	0.5390176217424243	0.5124902397727273	0.6744195248484848	0.4642410212962963	0.48077005347222224	0.6093512346969697	0.5316440683501684	0.42207477802445303	0.5378857656751337
0303	0.2490032894047619	0.2310227065656565	0.2721764262626263	0.5605129075757576	0.23767403240740737	0.44005131900034833	0.3821963462962963	0.28752705555555547	0.23206506574074082	0.4024582754166667	0.24272146428571417	0.4405312752525252	0.6203449606481481	0.2844117057692307	0.2723559267316017	0.2925838866666667	0.2200446222222222	0.44520223205128207	0.4075889960437711	0.4433503801994303	0.6694215772364672	0.47836244744008705	0.2127767470117844	0.3552954654924243	0.48013332731481484	0.49719681064814814	0.31715083925925924	0.47076385890313377	0.33004139903581275	0.2976084014807162	0.3535262475206612	0.4551333328703704	0.27715025987012976	0.40187669215399613	0.4367392884259259	0.44229484398148144	0.24992815050505046	0.4406044892592592	0.30223664884615387	0.2653048333333333	0.3692281343560606	0.32747253654671704	0.8287317050925926	0.4750409252525253	0.28337425303030306	0.34368633888744593	0.2914334851851852	0.47578085477750476	0.43720872774311736
0304	0.46742412261904764	0.34221438577441077	0.3892381857744108	0.43901960666666673	0.286762449074074	0.5390942570561941	0.3454350453703704	0.4075117805555555	0.27777322129629634	0.3614797708333334	0.3198545017857143	0.3568056981818182	0.7250783583333333	0.371709348076923	0.42493102056277055	0.3759272575	0.3787164571717172	0.6454807496438746	0.449909350925926	0.6306659274216524	0.7462492824216524	0.4117080486928104	0.3593025136574074	0.307066755	0.6063868583333334	0.7566514416666666	0.5273936872558922	0.4214952465811965	0.3987325795454546	0.30571355	0.4297931901515152	0.6063868694444444	0.333406763095238	0.5760563049663299	0.620540325	0.6455403305555556	0.3925198268237935	0.6812552512289562	0.4686126903613055	0.38528955833333334	0.36605803174242424	0.35065211840909094	0.8191219582491582	0.4872717919753087	0.352351164197531	0.30611389427272717	0.433038986026936	0.5769131551301301	0.36468424869281035
0305	0.4077719148809523	0.3859778388888889	0.4125155277777778	0.6787793756944445	0.3407407402777778	0.5345769101532567	0.4936683097222222	0.4122496763888889	0.3273974791666667	0.4524918347222221	0.19695379404761915	0.5990126740277777	0.7398889111111111	0.23935473974358967	0.32443858154761906	0.3150274541666668	0.4227023111111111	0.576416443162393	0.5186922506944445	0.5736386653846153	0.7779604573290598	0.5452544301470588	0.4376848555555556	0.4991972173611111	0.5914997305555556	0.6595552888888889	0.5196422889898991	0.5404790483974358	0.2898786541666666	0.3527736027777778	0.2884897652777778	0.56733305	0.2879136101190476	0.5534465615530302	0.5645552722222222	0.5645552722222222	0.42936228472222215	0.6088515793939393	0.39530531538461544	0.39558300972222227	0.4716062916666667	0.3121918531944444	0.8645191944444445	0.588225717550505	0.45211460088383837	0.3761714622380953	0.48238889444444444	0.5619152734984985	0.5187167412581699
0306	0.5625744288690476	0.6045638512626264	0.6064979826704546	0.5906090433333333	0.5608649505208334	0.5781614330818965	0.6564325472222223	0.6339137861111113	0.593413589351852	0.649212915	0.6240628767857144	0.5350934604329005	0.51298071875	0.6065473076923077	0.5803308353354979	0.5991645058333334	0.6077791450505051	0.6535563376201924	0.5856955296296297	0.6496981480368591	0.5998513882158121	0.5306658061274511	0.4876834159722222	0.49470918041666656	0.48257733072916664	0.6347702946428572	0.4878397260416666	0.5303959752289378	0.5982487143939395	0.4441512318181817	0.6010546704545454	0.4086301489583334	0.5362190057142856	0.6059372900097466	0.578565440625	0.578565440625	0.5795135600378789	0.46734910558608056	0.4482753780128206	0.6373088472222224	0.5141430325	0.555115625	0.7335530291666666	0.4453268542929294	0.5537181198863637	0.5149944842857141	0.4701835694444445	0.6009303271235522	0.5379689303615196
0307	0.48389551897058813	0.3914522582739156	0.352162628058155	0.587225541617647	0.26046341807126683	0.5255163015593306	0.40246181869553377	0.4119567327478213	0.3286918493966816	0.41280386682598036	0.336997685337885	0.4378593156799083	0.6202512	0.3901712380561839	0.4399050172459892	0.44848852653186266	0.3969103091666666	0.5814207349264706	0.5552502633986927	0.5799501466911765	0.5660326672268907	0.13592033956043958	0.3450625895424836	0.5159514605882352	0.5894597492647058	0.665579031512605	0.5165768600282805	0.16953378493859084	0.47187768775623884	0.3880702778074866	0.47187768775623884	0.5741905735294117	0.46138517363445364	0.6151251171945702	0.5809110643382353	0.5823816525735294	0.3476417140875667	0.6276472947188106	0.515259243235294	0.4119567327478213	0.45220137117647063	0.48163090617647053	0.8459710142857143	0.38455652786037486	0.39324681077488677	0.41685115023529395	0.5165383460784314	0.5030191682148536	0.20715145961538461
0308	0.31486373047619054	0.24930482272727272	0.28759846161616165	0.5913183488888889	0.18888718148148143	0.39869285613026817	0.3949760555555556	0.3003067648148148	0.18327821481481488	0.41665491	0.2509369916666666	0.48107685050505056	0.6783140791666666	0.29749049102564085	0.332229054978355	0.304085625	0.26783425191919197	0.5184539047008547	0.47450553703703713	0.516602052849003	0.7630209884045585	0.5524654212418301	0.2915404569444444	0.4350457912500001	0.5555220847222222	0.5725855680555556	0.38906327185185186	0.4420237222222222	0.34283759090909083	0.3659661789772727	0.3663224393939394	0.5305220902777779	0.32040605883928563	0.4410912243055556	0.5121280458333334	0.5176836013888889	0.27096980729517395	0.5266617181481481	0.3681631542307693	0.2780845425925925	0.4276268862499999	0.3819721275	0.8538739347222223	0.5341516961840629	0.34248502396184066	0.4197112309285713	0.40952322361111115	0.4349391653153154	0.41380989901960774
0309	0.3103366739718615	0.35985201694214874	0.39118317603305786	0.6404203145454546	0.35799551628787885	0.5002808172413793	0.4839772515151515	0.4037427818181818	0.35340636174242424	0.44618054469696966	0.23225197142857135	0.5494836760330578	0.6822657397727273	0.27179159423076926	0.26541688306277045	0.34356963333333335	0.37575150793388434	0.530724470541958	0.5100638291666668	0.5292093190268066	0.7308248117540792	0.6089829834781639	0.3432288306818182	0.4092828125	0.5592137988636363	0.5731748306818183	0.42491765367965373	0.5651072314393939	0.31905665606060607	0.28817290511363636	0.3425415045454545	0.48668985454545455	0.2694616266964285	0.46422310494417873	0.4716401818181818	0.4761856363636364	0.380608215886134	0.47429791731601734	0.2982501944055944	0.38833874090909093	0.4018675318181818	0.26917964479166656	0.8006945818181819	0.5929085497704316	0.4360903634067953	0.3691748553571427	0.4102765454545454	0.5576645286240787	0.5420231942736184
0310	0.41885921577380947	0.44189292011019277	0.4686411655647382	0.7194119869696969	0.4053749471163244	0.5399502591397849	0.657826746969697	0.5366146257575757	0.36745245923753656	0.6513332469696971	0.44305434880952377	0.6292143973829201	0.7600846732954546	0.4603551669871795	0.37393942486471854	0.41886571969696973	0.4524704485399448	0.6554311790355478	0.5819996696969698	0.6281584517628205	0.8297739444900932	0.6338353446524063	0.4879565399621212	0.5638590111742424	0.691062724810606	0.699720721780303	0.5126793338611926	0.5617290865102639	0.36560232272727256	0.48268503844696964	0.36787504999999987	0.6273968435606061	0.4464886475297619	0.541507630235826	0.6214380799242425	0.6184077768939394	0.4550359029384756	0.610908905317693	0.43105739475524474	0.42752371666666666	0.5827807606060607	0.4105832219444444	0.8677150193181818	0.6370332059687787	0.5158210847566576	0.5642214200952381	0.503771728409091	0.536105442997543	0.5432279629808521
0311	0.41440275515873015	0.3875144102272726	0.41623463939393934	0.692453737361111	0.3402777777777778	0.532250692097701	0.5063515208333333	0.41716349166666655	0.32762896111111106	0.46517504583333336	0.2011656357142858	0.6124540134217171	0.7445889538194443	0.24389056923076935	0.3310694218253968	0.31855238055555557	0.42665444499999994	0.5784149836538461	0.5508184211805556	0.5811927614316239	0.7827367755982906	0.5436885264705882	0.43925547048611113	0.5146567267361111	0.600709232986111	0.6611259038194444	0.5231776425252526	0.5379327525641024	0.2919154847222223	0.358510884375	0.316221040277778	0.5819592371527778	0.29368460630952387	0.5564106412247474	0.5819592371527778	0.5777925704861111	0.43308139633838383	0.6232960405050505	0.41120389672202795	0.40049682499999995	0.41894478409090896	0.26866848229798	0.8237736013257576	0.5854479402777777	0.4604479402777778	0.33147937205050515	0.44407828465909094	0.5606148656531531	0.5149682973039216
0312	0.29678881619047615	0.16118866363636353	0.181337246590909	0.5362752997916667	0.06740195416666661	0.2144824318965517	0.3732136574074073	0.2785443666666665	0.15916499259259254	0.39706875166666655	0.2369468785714286	0.38251056388257576	0.6162653182291666	0.2824242153846155	0.3157973147186147	0.2844994666666667	0.2856434155555555	0.43648965048076915	0.4603301689814816	0.4344063171474358	0.736722338397436	0.49223117230392155	0.3141053273148148	0.42794711041666667	0.47812432447916664	0.49732074322916664	0.2855688058333332	0.36951630384615375	0.2654540606060607	0.37195893143939396	0.288938909090909	0.44999933072916665	0.3135839229761904	0.4173137504629628	0.4293060307291666	0.4355560307291666	0.20660738200757578	0.44036705791666664	0.3507463603846154	0.25632214444444434	0.35024574458333324	0.37134060145833325	0.8208014057291666	0.4956557570075758	0.2800307507575758	0.3671125283492064	0.39011164953703714	0.25525952972972976	0.25167937647058813
0313	0.365830741991342	0.3272884475206611	0.3586196066115702	0.6780880634848485	0.27777777727272734	0.491518564106583	0.44568393636363635	0.3688424545454545	0.27318862272727273	0.4007641454545454	0.20483028571428563	0.5821501519146004	0.7260338678030303	0.2478371153846154	0.2749216510822511	0.30866930606060616	0.3746507672727273	0.5492986276223777	0.5635655928030303	0.5477834761072261	0.7676496733799534	0.5085780237967914	0.39282414962121215	0.5000979162878787	0.625567690530303	0.6395287223484849	0.48279345299077736	0.5033685164335664	0.2841563287878789	0.34100199280303023	0.30764117727272733	0.6051131496212121	0.32941292119047616	0.523393629743083	0.5440741768939394	0.548619631439394	0.37699788691460057	0.5950533383662714	0.4148830548951049	0.3506606363636364	0.3585564713438735	0.2748869755374397	0.8053272758893281	0.5592766087615284	0.402458422397892	0.3321055869516908	0.3957783031620554	0.5243725362407863	0.4772468647058823
0314	0.3863667666666667	0.39416612355371894	0.42783734876033064	0.6660819516528926	0.3489294727272727	0.5148198205614136	0.5159095333333333	0.43845284090909076	0.3443403181818182	0.48061540606060615	0.2595241607142855	0.5655822252066116	0.7453358678030302	0.30673821153846137	0.34144697575757577	0.3782796924242424	0.387516990909091	0.6145351227272728	0.5763321910812673	0.6130199712121213	0.7979873142424243	0.5458563577540106	0.42612339755509643	0.4841201186294767	0.6448696905303031	0.6588307223484848	0.5127099103030304	0.5396393307692307	0.2694353384297521	0.35689154920798893	0.29292018691460053	0.6244151496212123	0.32274535600649334	0.5510710213842975	0.6093654768939394	0.613910931439394	0.4096342140495868	0.6260480330303031	0.43413025000000005	0.4202710227272727	0.4320081018767218	0.3383719125536616	0.8351296725378788	0.5445418228650138	0.3877236365013774	0.38120164266919176	0.4715699998106062	0.548170841378155	0.5121851325473991
0315	0.38444343190476193	0.426598378030303	0.3917020127840909	0.6104552180555556	0.3347053442708333	0.45019485183189656	0.5136570666666667	0.4385757037037038	0.3875618435185185	0.52221567	0.43020998095238094	0.5266562443722944	0.3610605166666666	0.44671424102564106	0.41839356536796535	0.46022913750000005	0.476467175	0.5083340439903846	0.542829325	0.49787387628205126	0.6077907967094018	0.45310531411064425	0.45655068611111116	0.5375684083333334	0.47589796250000005	0.4697360250000001	0.23147234729166677	0.4398597823717949	0.4767232011363637	0.47510054090909093	0.4785028265151515	0.482447609375	0.4133256586904761	0.47230522685185183	0.5057558843750001	0.5057558843750001	0.41697214820075756	0.33921211201465196	0.3785076476923077	0.4385757037037038	0.44007690750000006	0.47377328222222215	0.7153073	0.3464148904040404	0.37748621780303027	0.4067870217301587	0.33334113472222227	0.39661793426640923	0.48468831234681375
0316	0.45525054662698416	0.4161080226641414	0.49944135599747475	0.6695625266666667	0.4223080590277778	0.5172186676484674	0.5896699395833334	0.49991796736111105	0.4092471673611111	0.5573169895833332	0.272098043452381	0.5670045036363636	0.7855520784722222	0.32027931602564097	0.41407407162698406	0.4489259145833333	0.4910289482575757	0.6610843776175215	0.5172294374999999	0.6638621553952992	0.830008288034188	0.5854333098039215	0.5126065147569443	0.5022787277777778	0.6892914159722223	0.7020890284722222	0.5663637379166666	0.5951449086538461	0.2881162256944445	0.42926968611111105	0.31242178125	0.6705414201388888	0.24804006535714274	0.6063321475694443	0.6650792201388889	0.6609125534722222	0.5025171071548822	0.6674792393055555	0.4998799109508547	0.48325130069444444	0.44599542552083327	0.22829340649305563	0.8638249088541667	0.6125271712962963	0.4875271712962963	0.2544977363055556	0.5258743755208333	0.5457071033971472	0.5020999764705882
0317	0.30241381619047625	0.1777969914141413	0.21609063030303022	0.6065520775925926	0.11965811965811968	0.371881566091954	0.32250258888888894	0.22858522222222222	0.11404915299145302	0.34084055999999996	0.20483028571428563	0.489294630117845	0.6651525050925926	0.2478371153846154	0.2749216510822511	0.23953623666666668	0.23568427111111112	0.4491427670940171	0.4665801689814816	0.44729091524216524	0.7160162674643875	0.40174730985419804	0.2578961828703704	0.45010770791666666	0.5423605106481482	0.5594239939814816	0.374547627977208	0.3953801341880341	0.2841563287878789	0.34100199280303023	0.30764117727272733	0.5173605162037037	0.32941292119047616	0.41828058141025637	0.4427573273148149	0.4483128828703704	0.23855297289562294	0.5133422365242166	0.3563713603846155	0.20636300000000007	0.3651932395833333	0.33387124312500005	0.8407123606481481	0.4700585041310541	0.2783918319088319	0.3808275250158729	0.34015250509259276	0.41527414129129125	0.3634536709653091
0318	0.5113362195238096	0.44459437585858586	0.4182490165909091	0.6514947830555555	0.3081331679166667	0.3079500946120689	0.5777900085185186	0.504641865925926	0.4238427381481482	0.6128681576666667	0.5744126280952382	0.5505216672943724	0.5670622201388889	0.6018399533333334	0.5513216959307361	0.47965388266666675	0.5024816555555556	0.5497106748557692	0.6323998671296296	0.5830440081891025	0.7915911503632478	0.5350763888235295	0.5640517934259259	0.6305301114166666	0.5294335788541666	0.4912914258333333	0.31413634916666666	0.5268900201098901	0.5388087342424243	0.6547953218939394	0.524414794848485	0.4618887454166667	0.49934949547619045	0.36032177259259257	0.5093572154166667	0.5156072154166667	0.33678082928030306	0.4046660291666667	0.5052578921346155	0.504641865925926	0.5002578984999999	0.47775144034722217	0.6435692120833334	0.4183356184343435	0.3543767075757577	0.6020516472777778	0.42921185361111114	0.24632842200772198	0.5439609527205882
0319	0.5266749143772893	0.4480932171328671	0.525016294055944	0.7146309537179487	0.4542612423076924	0.5809890041114059	0.5266364076923077	0.529339473076923	0.44605118846153846	0.48862735384615386	0.2636978678571429	0.6200065008508159	0.7635309804487179	0.3112329730769231	0.44975183745421243	0.493943832051282	0.5342541992307692	0.6820331579881657	0.6419025246794872	0.6807511067061144	0.7990689543984221	0.5775040547511312	0.48623581891025647	0.5599593157051281	0.6943658381410256	0.7583816996794872	0.6274317894871795	0.5730960100591715	0.3497581115384616	0.4296666112179488	0.3696299064102564	0.666288903525641	0.37636147476190474	0.6572827118589744	0.6668432227564103	0.6706893766025641	0.5405671466200466	0.7125640317948718	0.5730477579881657	0.5139548576923076	0.4084037229166666	0.3848672399679487	0.8260834075320513	0.6175972089743589	0.5526276782051281	0.28605488908333343	0.5426132267628205	0.6090051524948025	0.5005809778280543
0320	0.5729274970238095	0.4670516625420875	0.5781627736531987	0.5705881205555555	0.4729186842592592	0.5994661624201788	0.5414025050925926	0.5833601865740741	0.45550416203703703	0.5484387145833333	0.4328999056547619	0.5113818982828282	0.7963634875	0.4934505522435896	0.5668324791125541	0.5656896220833333	0.5671861993434344	0.7237787351139602	0.4071083134259258	0.7266887888176639	0.7930718815954416	0.5468287503267975	0.5052535414351851	0.4844776979166666	0.7258320569444445	0.7782540263888889	0.6602310172222221	0.5426693004273504	0.42794386212121205	0.4997490844696969	0.42632048484848484	0.7171018958333333	0.4078505785714286	0.7139119282407407	0.7233520597222223	0.7233520597222223	0.5822637751964086	0.7267977190740741	0.5685614091025641	0.5611379643518518	0.46573023562499993	0.41484102732638883	0.8184332118055556	0.5611473395061728	0.5011473395061729	0.30116440297222224	0.61100710625	0.6346729656406407	0.4357176392156862
0321	0.46782370638528137	0.42002279662534425	0.5109318875344352	0.6486630077272727	0.424823087121212	0.528361932889237	0.5611475041666667	0.5151843162878786	0.4105748416666666	0.5258533768939393	0.31981317708333334	0.5365851895041323	0.7697519443181818	0.371664844551282	0.42290391547619044	0.4556605178030302	0.5019510540082643	0.6937085832750582	0.5074980511363636	0.6960895363053613	0.8306951758508159	0.5655871593582886	0.5315710793560606	0.46770699810606065	0.7064611079545455	0.7382792761363637	0.5780786322727272	0.5621839730769229	0.2784319962121211	0.4361127208333333	0.2768086189393939	0.6993182488636364	0.29476385000000005	0.6216805337121212	0.6933594852272726	0.6933594852272726	0.5142872524334251	0.696178661060606	0.45827123327505825	0.49700249810606056	0.4506638505681818	0.2829065106597223	0.8514453551136364	0.5773023686868687	0.4479192595959596	0.2544977363055556	0.5378045232954545	0.5571674991605242	0.4746780684491978
0322	0.4662654689393939	0.47420213719008264	0.5078733623966942	0.6660819516528926	0.42972306212121214	0.5957238207181534	0.5159095333333333	0.5184888545454545	0.42513390757575764	0.48061540606060615	0.32240959999999996	0.5655822252066116	0.7449522496212122	0.37446099230769225	0.421345678030303	0.46204172341597793	0.46755300454545456	0.6945711363636364	0.5800582084366391	0.693055984848485	0.7979873142424243	0.5458563577540106	0.42612339755509643	0.4841201186294767	0.6485957078856749	0.7388667359848484	0.5915601531884058	0.5396393307692307	0.4351886800275482	0.35689154920798893	0.45867352851239673	0.6154138760674932	0.35012889524280055	0.5860203797101449	0.6766741996212122	0.6812196541666666	0.4123414409809558	0.6701363332279315	0.5051649900826447	0.5003070363636364	0.4330104504850879	0.4009903946113307	0.8234047302371541	0.5447375135106001	0.46795534078332746	0.3796609947404479	0.5356366450592885	0.6248374476007807	0.5083243246422606
0323	0.3207471461904763	0.2757185803030303	0.22196224034090906	0.5802349810416667	0.11080472499999994	0.3477645256465517	0.4100192074074074	0.30516473333333327	0.1928841222222223	0.43019374666666677	0.2540599714285713	0.46700959450757573	0.6232965682291667	0.3008536999999999	0.3375776147186147	0.3226244616666667	0.3280045211111111	0.4716458942307692	0.5073209097222222	0.4643542296474359	0.7437535883974359	0.391956837867647	0.3391053217592592	0.47760770291666665	0.44453058072916674	0.5324769869791667	0.33170989598484846	0.3803669975961538	0.35518308333333337	0.4165367428030303	0.3915467242424243	0.5070305807291667	0.3526272033333333	0.45715256540404037	0.4769622744791667	0.47071227447916664	0.24723237575757573	0.4642738607575758	0.3563713603846155	0.28294251111111113	0.45332266958333334	0.3947780972916667	0.8208014057291666	0.38875171382575757	0.20750170132575763	0.41791381501587277	0.42136164398148157	0.3866887373310811	0.355178000367647
0324	0.517558664702381	0.48986474015151515	0.5142796576704545	0.47316524333333343	0.46864662552083325	0.6682334674568966	0.567043849074074	0.5781170925925926	0.513095125462963	0.5687630866666666	0.42952934523809516	0.4369554909090909	0.6285291770833334	0.48424415064102555	0.5164971770021645	0.5763223416666666	0.5134132551515151	0.6085444157451924	0.5212818967592592	0.6103982178285257	0.5500699012713675	0.4571779660014006	0.40136439375	0.4740642762499999	0.6411324015625	0.6193298982142857	0.53323005	0.46009828429487176	0.5529789833333334	0.384498234090909	0.5523883393939393	0.6146815140625	0.4501462637499999	0.6957645560428849	0.6051489484375001	0.6051489484375001	0.48825783330176764	0.5402600478479853	0.5216195975961538	0.5592899314814815	0.5006883074999999	0.5477491208333334	0.7954983875	0.3808636436447811	0.49580399210858583	0.3885667551190476	0.5743689097222222	0.6434120164092665	0.4368488952512254
0325	0.33153663619047613	0.20001921363636344	0.23831285252525236	0.6287742998148148	0.14043209814814805	0.3792889729885057	0.44422762222222234	0.3187812888888888	0.1348231314814814	0.45039309000000005	0.35535099285714267	0.5115168523400673	0.6752889717592592	0.3419547461538459	0.3013969419913419	0.2595362366666667	0.25790649333333326	0.4592792337606838	0.4888023912037037	0.4574273819088319	0.7261527341310541	0.3993731401960784	0.29025487175925924	0.47923052791666665	0.5524969773148147	0.5695604606481481	0.3633958168253968	0.39300596452991454	0.22830493333333313	0.3784351382575758	0.25178978181818157	0.5173605162037037	0.35831423358843517	0.3621647925925926	0.36508447671957667	0.3706400322751322	0.16206424360269356	0.4777787125925925	0.3763713603846154	0.22858522222222222	0.316464134047619	0.29228327184523806	0.76303951005291	0.48145527693602697	0.28978860471380463	0.4114728884285713	0.25687177830687835	0.4136702687044187	0.35547162511671326
0326	0.6451653825541126	0.6401336901515151	0.6319292389204545	0.7565731941666667	0.5179939464962122	0.5242160912715518	0.6483354496632997	0.6500967292929294	0.550485045496633	0.6763590546969698	0.667919325974026	0.6487924675324676	0.5716076746843435	0.7031282587412588	0.6733880717434081	0.6707741905303031	0.6924196309595959	0.7571030192307692	0.7084491470959595	0.7466428515224359	0.7922803970299145	0.5364045452253628	0.6502656328703704	0.693546855719697	0.6234977821496211	0.7276771760281385	0.5312410160037879	0.5231590134865134	0.6681277948002755	0.7305752087121211	0.6699074201790634	0.6216829821496213	0.6667935900216451	0.5995090577441077	0.7548878776041666	0.7548878776041666	0.6571993743371212	0.6366398969696969	0.6134634297027972	0.6500967292929294	0.591305483409091	0.6185323015782829	0.4713208039772727	0.412780063888889	0.539420625	0.6420925524747475	0.5703986688131313	0.4913832018339769	0.5575751395721925
0327	0.6363546092207792	0.5898513191919192	0.5914845090909091	0.6139947913888888	0.4775492166666667	0.46786951939655175	0.5530866518518519	0.6401104518518519	0.5466570037037037	0.5906351366666667	0.6614995761904763	0.5265824080086579	0.5716076746843435	0.696214682051282	0.6652174811097993	0.6384184066666667	0.6564687600000001	0.7166582894012238	0.6958952304292929	0.7354082894012237	0.7919856030905206	0.5361518647058824	0.6143147619107745	0.6079998140530303	0.5827408571496211	0.6817073081709957	0.4549169087121213	0.5229063329670329	0.653269987878788	0.701160859745179	0.6464518060606061	0.5752093477746212	0.6438086560930736	0.5316654068181819	0.7144431477746213	0.7144431477746213	0.6167546445075758	0.6240530779220779	0.6134634297027972	0.6401104518518519	0.5460513495454545	0.5915691483585859	0.5770566431818182	0.412780063888889	0.43248682291666674	0.6333757348989899	0.566570627020202	0.4011894554054055	0.5412311066176472
0328	0.5522523599801588	0.4947056973863636	0.5485844907196971	0.6969686900000001	0.4749035770833333	0.6401731957040231	0.55183667625	0.5550213040277778	0.4677860220833333	0.5106602012499999	0.3193294748809523	0.5927642386363636	0.8089087595833333	0.3711439344871794	0.4689190266468254	0.48706169958333334	0.5061863022727273	0.7199468009294872	0.6445300388194444	0.7185579120405983	0.7889477682905983	0.5473227293137255	0.47758479635416673	0.52964648	0.7043655287499999	0.8033303720833334	0.662698339861111	0.5566633296153845	0.43943290625	0.353120585	0.4609606840277778	0.6739488495833333	0.40440377446428566	0.6941624321944444	0.70416368875	0.7083303554166667	0.5278170983585859	0.7542264065277777	0.5148936109166666	0.4622288318611111	0.45152499975000004	0.3941096895416666	0.87455678475	0.6123001885555555	0.5419165302222222	0.3580435536333333	0.5680014089166667	0.6692846731193693	0.4922045859803921
0329	0.45039537166666666	0.43413453310606054	0.5046799931060606	0.600568241	0.4120421891666666	0.5580522938505748	0.5159805491666666	0.5035507124999999	0.39891050166666664	0.4771570091666666	0.34613315178571413	0.45297112727272726	0.7464523949999999	0.4000094326923076	0.45543963787878783	0.4605196741666667	0.4819992771363636	0.7340231002564103	0.5369759000000001	0.7006897635897436	0.8075319767564103	0.5161002242647058	0.4758057272916666	0.38053726416666667	0.627854345	0.783657905	0.5928127035072464	0.5241444355769229	0.44770383106060596	0.37080457878787876	0.4785929234848485	0.6588543250000001	0.31213339751552793	0.5867189526811594	0.6927461100000001	0.720246115	0.4158993310386473	0.664246504884058	0.48557048025641025	0.4835507124999999	0.38825162909420285	0.395693109384058	0.8236924540942029	0.5370518233212561	0.4739910033212561	0.32587445337681165	0.5235471303985506	0.590660900921465	0.4443914930690537
0330	0.5269412941666667	0.4480144886363635	0.46719812471590905	0.64475091375	0.3514008697916666	0.5384762506465517	0.5188045759259259	0.5332728805555556	0.4088766759259259	0.5281005783333332	0.40070092321428563	0.46025452159090907	0.7174733052083333	0.45877472499999994	0.525026840151515	0.5359625508333333	0.471081682929293	0.7195020024038461	0.6022325097222223	0.7213558044871795	0.7735100126121794	0.4077849645220587	0.42548159143518516	0.4957697541666667	0.6682642489583333	0.7815455083333334	0.5611368596212121	0.4103402430288461	0.5162882643939394	0.4022843151515151	0.5156976204545455	0.6418133614583333	0.4569799362499999	0.66110077996633	0.7197807958333333	0.7197807958333333	0.43700963443813123	0.7191887274242424	0.5397323626048951	0.5110506583333334	0.45015420090909086	0.5012435507007575	0.8303925394886363	0.4200040378472223	0.3801602972222222	0.39254302177272726	0.5641424406565656	0.5730033484797297	0.31960313952205877
0331	0.42493596095238106	0.4312349162878787	0.47232583628787883	0.5820377885	0.37760615583333323	0.555490731178161	0.5497625795833334	0.47638067291666664	0.36451585083333327	0.5109390395833333	0.32672598065476177	0.5078794524545455	0.7525705225	0.3791094022435897	0.43229471904761907	0.39780054458333336	0.4630220989545454	0.6787859546794872	0.5078570291666666	0.6756994030128205	0.8282732991794872	0.5352205447058823	0.4997969772916667	0.392162895	0.6573250125	0.7282513475	0.5569756205	0.5318220388461538	0.32659840984848487	0.39564511363636357	0.32940436590909095	0.6665846675	0.3118103738095238	0.6049377120833334	0.6788395775	0.6788395775	0.4752793132323232	0.6754744521666667	0.3906945596794873	0.45638067291666673	0.46494007562499995	0.3483466252430556	0.836589890625	0.5393779461111111	0.42447408611111115	0.3392553746388888	0.504468500625	0.5871768540765766	0.4941296247058823
0332	0.43673061095238097	0.4118237821969697	0.48236924219696964	0.572065947	0.39064261916666665	0.5366527238505747	0.48764530500000003	0.4904825583333332	0.3825109316666667	0.44882176500000015	0.33679875595238085	0.42455995136363645	0.7447818966666666	0.3899570064102563	0.4430171281385281	0.44464922500000004	0.4595974081363636	0.6888822506410257	0.5145370116666668	0.687215583974359	0.7984466481410257	0.5038848836764706	0.4241352289583332	0.35136677083333334	0.6550482116666667	0.7380878316666667	0.563247786030303	0.5150936040384615	0.4378216045454546	0.3442859484848484	0.46130645303030304	0.6185481966666667	0.33969533857142853	0.6001745353030303	0.6696760416666667	0.6746760416666667	0.4853227191414141	0.672723176939394	0.49679400064102563	0.4704825583333333	0.36092222674242413	0.3592522907575757	0.8238630467424243	0.5360032302777779	0.4515428402777778	0.3267636959393939	0.5084814242424243	0.5729246021171172	0.4333394236764705
0333	0.580413934968254	0.571401624979798	0.6145046596464647	0.6961535253333333	0.5901670425000001	0.7258152811992337	0.6255988576666667	0.6152752632222223	0.5811396651666667	0.5926576776666667	0.33596572988888884	0.6124242357575758	0.7863135698888888	0.4214166048888889	0.5137472683015873	0.5670186896666667	0.5987939951515152	0.729417279119658	0.6229047652222222	0.7071950546752137	0.7784231967863248	0.6592661468986928	0.5555856770833333	0.5229016906666666	0.6708347752222221	0.7523850719401709	0.644317996042735	0.6646289544401709	0.5074842373760684	0.3747538950512822	0.5301362384871795	0.6510835607606837	0.28266002248717936	0.6966022217026541	0.6595218120940172	0.6778551487606838	0.601312225959596	0.7250627889316239	0.53601134691453	0.5838438455982906	0.4817293996068376	0.43226519320512813	0.8688021959401709	0.7127795954467755	0.6707390487801088	0.22023983529670332	0.6111884787606838	0.7413151597003926	0.6112839823858722
0334	0.29212282548701296	0.29247690330578513	0.38338599421487607	0.6397792562121212	0.3494407587121212	0.4271651079937304	0.468793706060606	0.38552893333333327	0.32610160416666656	0.4309969992424242	0.21794109047619048	0.5274211340633608	0.6625367397727273	0.2563798762820514	0.24720303457792214	0.3306588151515152	0.39483274181818173	0.5132681978146852	0.47113414924242425	0.5109954705419579	0.7293465162995338	0.5683091870543671	0.36011692159090913	0.4035281178030302	0.5372120715909091	0.5557185579545454	0.42585964935064924	0.563099679691142	0.23293154242424263	0.2971370363636363	0.23520426969696973	0.46696085454545455	0.26436964797619045	0.4664638019138756	0.45872936363636363	0.45872936363636363	0.4047945769972452	0.4560840688311688	0.2785211944055944	0.3701248924242424	0.3344924181818182	0.25710521597222236	0.7860792181818181	0.5677799947658402	0.4155072629476584	0.2676702727777778	0.32622157402597396	0.47786619631449634	0.4774000961452761
0335	0.3392602692857143	0.39982817651515157	0.36158553607954547	0.56318210625	0.33650174635416663	0.5620094578663792	0.41146863888888896	0.42324438333333325	0.3705450939814815	0.42874539750000007	0.32996831785714276	0.44488665170454544	0.4703216895833333	0.37702458269230754	0.3544077266233766	0.43695248499999995	0.395354078030303	0.48206168341346156	0.3905073236111112	0.47161694278846156	0.5431500744551282	0.4301819155637254	0.2192399768518517	0.34639280333333333	0.3831745364583333	0.5343712677083333	0.338701928125	0.41884212291666656	0.45040696136363634	0.27812153390151506	0.45800313636363643	0.3835654270833333	0.32811720252976195	0.5172006365984405	0.4726065552083334	0.4726065552083334	0.3417419363320706	0.5408816552884614	0.31635808326923076	0.4010221611111111	0.3360389816666667	0.3977471815972222	0.7186080083333333	0.4048071155934344	0.3855213905934344	0.3042147370238095	0.4344483185185185	0.5825107074324325	0.39340307806372543
0336	0.4998461649999999	0.35287495429292937	0.4312587987373738	0.5923529288888889	0.3321904694444444	0.546459372605364	0.37272714166666665	0.4467086351851851	0.3203774833333334	0.3860426575	0.3450524797619047	0.4284016515151515	0.7483962935185186	0.398845632051282	0.45440560454545453	0.4503711066666667	0.375896632929293	0.6809840743589743	0.5984622875000001	0.6661692521367522	0.7397319941737892	0.41321762369281034	0.3557972192129629	0.4135372641666667	0.6736921935185185	0.7923430018518518	0.5728531681481481	0.42300482158119657	0.44075058787878796	0.32481527878787875	0.46936695303030307	0.6581366268518518	0.42971425589285706	0.6169878301481482	0.6406763074074074	0.665676312962963	0.40442458515712687	0.7115572533333334	0.45558703859999994	0.3222271537777778	0.3637801192000001	0.43248472495833334	0.8331213046666667	0.48430148597530864	0.3612856165308641	0.3539855749666666	0.453543134111111	0.582042033048048	0.33272644758169934
0337	0.4662996162023808	0.47632802570707067	0.4916872189204545	0.6774190885714286	0.4460541867708333	0.43211945933189655	0.6470836612962964	0.5269417720370371	0.4841420271296296	0.6407989176666666	0.5552951534523809	0.4979991823376624	0.5805244217857143	0.5324897594871795	0.49280827836580077	0.5221208201666666	0.4922450463636364	0.5369689038701924	0.6080112414814816	0.5293546322035256	0.6497626032326007	0.5194193395728292	0.4808675037500001	0.5144491137499999	0.5063601165625	0.5015275132142857	0.35607222687499995	0.5223396578663004	0.5021743719696969	0.45999606000000004	0.501583728030303	0.419468404375	0.4967276392857143	0.4888106240838206	0.461978006875	0.461978006875	0.4647027962878788	0.32981365891941394	0.3773660133461537	0.5303368331481482	0.48444507949999993	0.4894060041666667	0.7716168821428571	0.5225353951082252	0.43605776071969693	0.507950106952381	0.3609120072222223	0.4232045585521236	0.49867373212622557
0338	0.5030305666326531	0.4665888071212121	0.512770629978355	0.6918048610714286	0.4866946116071429	0.631842631642036	0.5635424099999999	0.5403819897619047	0.50916527875	0.5282482885714286	0.2411217754761904	0.6020949079545455	0.771451023095238	0.33267628440476193	0.4316019952040816	0.46189280499999996	0.49553700551948054	0.6162484329853479	0.5789698008333333	0.6388674806043956	0.7667197896520146	0.6215761548704481	0.4852650745535714	0.5061778953571429	0.6798665930952381	0.6857367373809523	0.5422867492857142	0.6241019635485348	0.4496395535714286	0.3589019889285715	0.4383300297619048	0.6441523145238095	0.19424545821428574	0.6322189103132831	0.6143081659523809	0.6143081659523809	0.5160667878787879	0.6677615443406593	0.49966401012820516	0.5282788147619049	0.47391937059523814	0.3507753010714286	0.9079089273809524	0.6835697832683982	0.544284068982684	0.22016098228571435	0.5484602088095238	0.6681523727284427	0.5753943320133053
0339	0.4202023221825396	0.3964369374747475	0.45031573080808085	0.6362723379166666	0.41989370937500003	0.5892330660823755	0.4866328116666666	0.46377898249999994	0.4106928210416666	0.4454563366666666	0.24112177071428564	0.5316107259469698	0.7333595269444444	0.28134368576923074	0.33686898884920635	0.39095826833333336	0.4302098356060605	0.5897898384829059	0.5286309565277778	0.5786787218162392	0.7278397545940172	0.5761525728390522	0.4369759203125	0.41970754458333337	0.6265110252777777	0.6708595269444444	0.4687789852777777	0.5781189574732906	0.34124614166666667	0.27080231625000006	0.3674778097222222	0.626511033611111	0.21031688321428577	0.5736998398099415	0.5687761894444443	0.5875261936111111	0.45416124835858585	0.6123884628418803	0.416274678482906	0.44965861166666665	0.4049892615277777	0.28007118458333335	0.8925604152777777	0.6308314138131312	0.4641647471464646	0.22016098228571435	0.4565369061111111	0.6149277681831831	0.5222737795057188
0340	0.4480535759920635	0.41190692013888885	0.4952402534722222	0.655357975	0.4209191701388889	0.5158297787595785	0.5759809604166666	0.49456232708333325	0.4071638340277778	0.5436280104166666	0.26750749464285717	0.5530811733333334	0.7803963534722222	0.31533564807692305	0.4068771009920634	0.4449591631944444	0.4865466243686868	0.6587290938568375	0.4842959347222223	0.6559513160790598	0.8236768820512821	0.5844529176470588	0.5102285675347222	0.4860118861111111	0.6792745812500001	0.69971108125	0.5635859601388888	0.5937935179487179	0.2860328923611112	0.4227250722222222	0.2846440034722223	0.6667745840277778	0.2415465577380953	0.6031702434027777	0.6585346062499999	0.6585346062499999	0.49831600462962955	0.6647014615277778	0.4947468494123932	0.47789566041666665	0.4446065366319444	0.2310711842708334	0.8638249088541667	0.6125271712962963	0.47641605462962955	0.2544977363055556	0.5237910421874998	0.5436237700638138	0.5011195843137255
0341	0.37757633725000006	0.270198612037037	0.23033708854166668	0.2897916604166666	0.22478153229166664	0.4410059766882184	0.4188928083333333	0.36126055462962947	0.3442852453703703	0.4381799875000001	0.29012157083333323	0.28882953375	0.6786233288541667	0.33968926858974346	0.38924051568181817	0.29902337916666666	0.2899518606060607	0.4104140413541666	0.3170798364814815	0.4499973746875	0.6590857236458334	0.4838100827205881	0.3596298143055555	0.32256155725	0.5009981809374999	0.47217875385416663	0.40025937749999996	0.4997440600961538	0.3685749628787879	0.32376158318181814	0.3541810234848485	0.47287318718750004	0.26616268357142836	0.46864756222222215	0.4104140413541666	0.4104140413541666	0.2315036821969696	0.5108120096875	0.36929854975	0.33903833240740733	0.4637282623333332	0.352655198125	0.7947787101041667	0.5163191270833334	0.30069412083333336	0.39007650799999993	0.49554099231481474	0.4799301883727477	0.43244643272058814
0342	0.48791634416666674	0.3979095481986531	0.3594270792234847	0.5934848170238094	0.25493583083333327	0.5294245012356321	0.4035896733796296	0.4179852433796296	0.3235766562962963	0.41381893604166664	0.34087315645833305	0.44240769911255406	0.6182200685714286	0.39434482233974344	0.44356031287878794	0.4548977777083333	0.40324670138888885	0.5870008325	0.5081512942592592	0.52079477953125	0.47851215089285704	0.1266120008403362	0.2916949662499999	0.5171308597083333	0.5319421911979166	0.597098795654762	0.5279937316666666	0.14397894761904761	0.39878285318181816	0.3489291941666667	0.3988780168181818	0.5103773409895833	0.42989689416666654	0.5714952738888888	0.51666584515625	0.5182016618229166	0.25683505041666654	0.5892399058928572	0.4613053307916666	0.3251225653703702	0.4048830145833333	0.43929142260416654	0.7694915213690476	0.35742945595238074	0.37143638270833323	0.3800322916111111	0.45922970236111105	0.5008127417181467	0.19474687886029407
0343	0.5121717308531746	0.424815551830808	0.5081488851641414	0.6764210883333333	0.4305976381944444	0.5676651051484674	0.5529061298611111	0.5121620965277778	0.4175367465277777	0.511729654861111	0.28259301130952375	0.5738212703030303	0.7889392822916667	0.3315815891025641	0.4288383975198412	0.4575986145833333	0.49977827242424244	0.6770760096688033	0.5485398802083332	0.6792585499465812	0.8026470528632479	0.5596313710784313	0.5284499644097223	0.5120647482638889	0.7309226822916667	0.7600893364583333	0.61323874625	0.556511783653846	0.2964058048611111	0.44094646909722224	0.2949177090277778	0.7243750614583333	0.29476385000000005	0.6515843475694445	0.676756003125	0.676756003125	0.5112246363215489	0.7214971059722222	0.5034152971688035	0.49549542986111106	0.4542850046875	0.240749652326389	0.8638249088541667	0.6125271712962963	0.49392598796296294	0.22077224963888897	0.5341639546875001	0.5940702075638138	0.47629803774509794
0344	0.6211105192687074	0.5676181429978355	0.6137999658549784	0.6570445985714286	0.5484544208333333	0.6926078023932676	0.5771005570238095	0.6234838998809523	0.5405679451190477	0.5418064355952381	0.32422368559523806	0.5677264974025974	0.8170909105952381	0.4209564355952381	0.549681947840136	0.5610661448809524	0.5965752590909091	0.7731819496062271	0.6464978270238095	0.7636581353205127	0.8309974456776557	0.6197046305882352	0.5843583968749999	0.5136255614285714	0.7435538520238095	0.8446535820238095	0.7027039702432711	0.6259964006593406	0.5184557505952381	0.4651747835714286	0.5409400375	0.7335538448809524	0.31358802858695645	0.698161912510352	0.7471535641666667	0.7632249963095238	0.5504158713768116	0.7751566807505176	0.6144546553205128	0.6091981855952381	0.5311102193530021	0.44658310911490684	0.8740660386387163	0.6682366669358178	0.5884662526501035	0.2960762387101449	0.6298865217132505	0.716381456372475	0.5729843129484837
0345	0.2971116191190476	0.3250147191363636	0.3896692711363636	0.605730288	0.35316284541666665	0.5057818434655171	0.4882497581666667	0.3999918414999999	0.3446217794166666	0.44667338066666673	0.27216252964285714	0.48013635363636364	0.7062335915	0.3147721953846153	0.3160907719264069	0.3184403161666667	0.3393400377272726	0.5395381953461538	0.5026962365833333	0.5378715286794871	0.7103789711794872	0.5272721097598038	0.33396674562499995	0.345852536	0.5555153944999999	0.5862335914999999	0.3704036114999999	0.5384808301217948	0.3284416037878788	0.22550092227272733	0.35192645227272734	0.5330153995	0.25886820732142846	0.4963086369385964	0.5318218214999999	0.5368218214999999	0.368081733030303	0.5277349879102564	0.3257317733461538	0.38304739649999997	0.3352775079999999	0.36428791687499995	0.8972746575	0.5569976965757576	0.3844976915757575	0.31753436811904767	0.39963468150000003	0.5391154859864864	0.46261755775980373
0346	0.5024614156469979	0.39268207196969707	0.35354616846590914	0.6895222913888889	0.23856920937499992	0.4129522473060345	0.5182721166666668	0.4026451111111111	0.30210750138888887	0.517033135	0.4672466357142857	0.5913202651515151	0.5452148634359903	0.46245774615384616	0.4567831051336344	0.4278916041666666	0.44496801277777775	0.507948836486204	0.6322906870974235	0.4974886687778707	0.6072771867038276	0.34561639803921573	0.4837928926529791	0.6378758842210145	0.5718941573596015	0.5794459619824017	0.42498943863224636	0.3323708663003664	0.4473254435606061	0.5631700462615283	0.44910506893939395	0.5784438042346015	0.549289269016563	0.5021524481481481	0.5070152167346015	0.5070152167346015	0.3788163038825758	0.4936149345755695	0.47749949168896333	0.4026451111111111	0.5134428433876812	0.49885469669384064	0.7762732409722223	0.356769816062802	0.3852524120471015	0.5395586728709455	0.4532191992351047	0.364437543918919	0.3906355107843138
0347	0.5647609449633699	0.5287455709207459	0.6056686478438228	0.6949807938461539	0.5384627642504931	0.6194259540893015	0.6212337903846153	0.6061085967948717	0.5264065565581854	0.5913695288461538	0.3349834827380952	0.6003118495104895	0.8017234724358975	0.38800209679487174	0.5267518911172161	0.5637633423076922	0.5979033483916084	0.7548775908777121	0.5590899673076923	0.7574416934418147	0.8430845735700196	0.6213171380438565	0.5500983213141025	0.5405649794871794	0.717916408974359	0.7927280378205128	0.670401734112426	0.6302816908284024	0.48876334230769225	0.4731720179487179	0.5111992397435898	0.6898394743589744	0.31081761714285716	0.7009552114891519	0.7477958916666667	0.7439497378205129	0.6085078027583527	0.7531569605424062	0.6000285543392505	0.5907239814102564	0.5422276801282051	0.39822550487179487	0.9171471878205129	0.6535260673898751	0.6058642327744905	0.3023834881904761	0.6725910301282052	0.6475438907657658	0.5443940611207796
0348	0.5256655026360545	0.4991179057467533	0.5253233603896104	0.7691080121428571	0.4662087912087912	0.6267643199876847	0.6069542446428571	0.5300239827380953	0.4590315983516483	0.5716601232142857	0.23076376845238078	0.6899458075324676	0.80773501875	0.3274965184523808	0.4542369312074831	0.48631650892857137	0.4877564256493506	0.6654422909340659	0.6985323413690476	0.6678232433150183	0.8065362914102564	0.6107471937297996	0.5168881544642857	0.62739184875	0.7255272937499999	0.7364966758928571	0.628875856080586	0.6058623868131867	0.4618967685714286	0.4675175058928571	0.48273010190476184	0.6994558544642857	0.3578915389285713	0.6530835056684982	0.65863951875	0.6550680901785715	0.5046090746753247	0.705719994908425	0.5534014695054945	0.515738268452381	0.5718454498214285	0.45452518875000003	0.9108963258928572	0.6527403895604396	0.5455975324175824	0.4165085979047618	0.5888064330357143	0.6528738326158301	0.5845417390869425
0349	0.3029170095238095	0.18335254696969683	0.22164618585858575	0.6065520775925926	0.11759259259259258	0.2810345940613027	0.3092653888888889	0.25238505925925925	0.14319087037037037	0.3289270799999999	0.22013018095238102	0.489294630117845	0.6286745717592592	0.2643139256410255	0.2753790995670996	0.23262275666666665	0.2280026266666666	0.41266483376068375	0.39327973333333344	0.3762669680555555	0.6079552832407407	0.37996310130718947	0.16390228287037045	0.4172775679166667	0.43512941064814814	0.45219289398148144	0.3616665533333332	0.3735959256410255	0.23019731363636364	0.28765849280303024	0.21580337424242413	0.4101294162037037	0.28491390952380946	0.27257781851851837	0.3410817828703704	0.3410817828703704	0.14530184814814817	0.4865335658333333	0.25994980791666666	0.13084519074074075	0.30651538958333324	0.253447918125	0.7467184606481481	0.4425050648148149	0.25083839259259255	0.3294784911666666	0.28292140509259256	0.4026375418918918	0.34166946241830054
0350	0.4639859226190476	0.3203775792929293	0.32360660170454547	0.5763324275	0.20894832291666665	0.4543648287715517	0.40328269166666664	0.4077762194444444	0.28780774537037046	0.4135426525	0.3200244982142857	0.3919499329545455	0.7153851822916667	0.37189242115384613	0.42180538419913416	0.4211652641666668	0.3433435312626263	0.5817478622596154	0.5666765115740742	0.5796645289262821	0.6848230226762821	0.3166208170955882	0.3039411099537036	0.44036676583333334	0.6026906010416666	0.7064901260416667	0.4879400689962121	0.33063171754807685	0.4164725492424243	0.2982966484848485	0.4399573977272727	0.5745656072916667	0.40799740374999993	0.58952285496633	0.5752401260416666	0.5814901260416667	0.29341811142676766	0.6422843326325758	0.5372449854895105	0.3855539972222223	0.337438265909091	0.4077775694507576	0.8303925394886363	0.4200040378472223	0.3144285503472223	0.35668610843939386	0.44307351010101015	0.5000360891047297	0.22843899209558816
0351	0.43808305886904764	0.4382387068181818	0.4193821951704545	0.4936976371428571	0.3737491630208333	0.5585185705818965	0.5802613249999999	0.48981086388888884	0.4270884449074074	0.5806588149999999	0.37276105535714266	0.47969763186147185	0.6825549017857143	0.4231090692307691	0.44424662624458877	0.44947187583333337	0.44145400060606055	0.5149119001201923	0.4648321074074073	0.511053710536859	0.6210136756135531	0.4678396061274509	0.41659637152777773	0.45593210041666665	0.5700773307291667	0.5123213089285714	0.4453095260416666	0.4675697752289377	0.4621645053030302	0.36934376818181824	0.4649704613636364	0.4961301489583334	0.3708059199999998	0.5705902625243664	0.43992100312499993	0.43992100312499993	0.3923977725378788	0.3449001198717949	0.3237840080128206	0.4709837027777778	0.5406319025	0.43037176666666654	0.7716168821428571	0.4691700465367965	0.3981039073863637	0.4009509576190474	0.42472184722222217	0.5784813414092664	0.48299600536151954
0352	0.2946078503571429	0.1813037851851852	0.21668737037037034	0.6099465157407407	0.12192592592592588	0.38232674112388265	0.3305916462962962	0.22203346851851846	0.1098354777777778	0.3481207116666666	0.20061844404761897	0.4896046083333334	0.6593546481481481	0.24330128589743572	0.2678253185064935	0.24030632500000004	0.23597031481481479	0.4409224908831909	0.4274489787037037	0.43721878717948714	0.7096478431054132	0.4003114124183006	0.2502464740740741	0.45136155750000007	0.5245256185185185	0.5517742851851852	0.37249634592592584	0.39394423675213674	0.28193433181818184	0.3368388272727273	0.28041918030303037	0.5078589555555555	0.3253964238095237	0.4199119514444444	0.44066317407407407	0.44066317407407407	0.23914971296296295	0.5063856422222222	0.28724211860000004	0.1014999648888888	0.30252798086666666	0.27115080725000007	0.764470538	0.4493916977037037	0.26791020881481475	0.3320201724666667	0.25559933133333335	0.4138518228628628	0.3593942538997821
0353	0.231300051904762	0.2888512277272727	0.3233155027272727	0.6219671458333333	0.27688483458333324	0.46333078379310344	0.42157585499999994	0.3363734933333332	0.2718367645833333	0.38150016499999995	0.2267208523809522	0.518610872560606	0.61663631	0.26516764102564083	0.2562620744588745	0.27018303	0.33877435	0.4992870676923077	0.4740392325	0.497620401025641	0.739473218025641	0.5307651057598038	0.32584950999999995	0.3932624233333334	0.531279175	0.54663631	0.31840430961904764	0.5250346476602563	0.31201705	0.3023313522727272	0.33550189848484846	0.5087791800000001	0.2543893819047618	0.42413755543859655	0.49222454000000004	0.49722454000000005	0.34353161106060603	0.4689813810476191	0.3008417076923078	0.3163734933333333	0.322655535	0.2597693854960318	0.82918438	0.5301829942424242	0.35768298924242425	0.29545174411111097	0.3029659714285715	0.496813540945946	0.4963008307598038
0354	0.5286168924603174	0.44731751016414145	0.5306508434974748	0.6695625266666667	0.4578444696047008	0.58771145026341	0.5465073131944445	0.5311274548611111	0.44478357793803414	0.5053308381944444	0.29884903273809527	0.5670045036363636	0.7855520784722222	0.3490880737179487	0.44528355912698403	0.4852534291666667	0.5222384357575758	0.6922938651175214	0.5223474645833333	0.6950716428952992	0.7878514297008546	0.5476033745475113	0.47044965642361103	0.5022787277777778	0.6944094430555556	0.7754553743055556	0.6429352119551281	0.5573149733974359	0.40400342916666665	0.3871128277777778	0.42830898472222223	0.6756594472222222	0.3109255046428572	0.6789988916132479	0.6962887076388888	0.6921220409722222	0.5337265946548821	0.7442533905876068	0.5783642838675214	0.5144607881944445	0.46192312847222217	0.31758745527777776	0.9219094701388889	0.6246532396723647	0.5730195855056981	0.2686580015238095	0.6151684243055555	0.6181725483295795	0.4642700412141779
0355	0.48576388268398263	0.44306294745179065	0.5339720383608815	0.6395227563636363	0.45454690320512814	0.5502306730146289	0.5523672068181817	0.534491978030303	0.44029865775058274	0.5170730795454546	0.3349834827380952	0.5276412766942149	0.7660568128787879	0.38800209679487174	0.4408440917748917	0.4844475863636363	0.5247948662809918	0.7103098801282051	0.47892450681818177	0.7133401831585082	0.814554496037296	0.5524657085972849	0.46829801609848476	0.45703133939393936	0.6666284833333334	0.7550422265151515	0.6104747766783216	0.56306018006993	0.39581122272727276	0.37738511212121206	0.42232637424242425	0.6461739424242423	0.3109255046428572	0.6515873090326341	0.7146678901515151	0.7101224356060607	0.5373274032598714	0.7210036988228439	0.5400337642191142	0.5163101598484848	0.45899634924242416	0.35974431361111103	0.914810331060606	0.5905308069153069	0.5342031841880341	0.3023834881904761	0.6261730356060606	0.5834609618140867	0.461556617688194
0356	0.5912819445238096	0.5975768944865321	0.5840528437973485	0.6576809291666668	0.49864708437499994	0.6092424294360632	0.5831869962962963	0.6145726722222222	0.5404106638888888	0.5943419766666667	0.5433508892857143	0.5859680663636364	0.5747373770833333	0.5862064038461539	0.6064285768398268	0.6183574954166666	0.624723074621212	0.7392310113782051	0.5861269754629629	0.7367840264823718	0.7299248786431625	0.47776382839635845	0.5513244414351852	0.6087726983333333	0.6053770375	0.7360161589285714	0.4589644864583333	0.4724159642399267	0.6263040231060606	0.539295231439394	0.6280836484848484	0.6127179921875	0.507425112797619	0.6874050083333334	0.7387510015625	0.7387510015625	0.5879651236584595	0.6008396996336998	0.5757774003525641	0.6145726722222222	0.5599485212499999	0.576723220138889	0.8356554270833333	0.4000086135521884	0.5187096414141414	0.4345238442857142	0.549681999537037	0.5931378461711712	0.5062645123468137
0357	0.5105090628401361	0.4848472217532468	0.509464561038961	0.7533475135714285	0.4491208626373626	0.611264506773399	0.590993017857143	0.5140627559523809	0.4419436697802198	0.5556988964285714	0.21480254166666668	0.682477978896104	0.7929004937499999	0.3115352916666666	0.4390804914115647	0.47035528214285716	0.49675899766233766	0.6507287744505494	0.6645630833333334	0.6531097268315018	0.8115218996886447	0.6153551870071106	0.50485584375	0.6125327116071428	0.71069276875	0.7216621508928571	0.6117879275091576	0.6088753054945055	0.44752365714285713	0.4692675477678572	0.4683569904761905	0.6846213294642858	0.3238695999107142	0.6371454914720696	0.6438049937500001	0.6402335651785714	0.4987747118326118	0.6886320663369964	0.5386879530219781	0.4997770416666667	0.5585990401785714	0.42055593071428565	0.8960618008928571	0.6456768974969475	0.5385340403540904	0.3859857442619047	0.5739719080357144	0.6373740194015444	0.5907378477213963
0358	0.4760640283549784	0.43663131287878787	0.5275404037878788	0.6240268818181818	0.451183138053613	0.5468669078631139	0.537433775	0.5268008477272726	0.43617731684149175	0.5021396477272728	0.3289404517857142	0.5124521890909091	0.7604323856060606	0.3814942173076923	0.4311442374458875	0.4782716075757575	0.5180564447658402	0.705891866025641	0.44299704924242433	0.7028615629953381	0.8076475076923078	0.5513961898807074	0.46570389185606054	0.439285693939394	0.6557010272727273	0.7505994886363636	0.6055958600116549	0.5615859356643356	0.3888776681818181	0.3702455333333333	0.38736251666666666	0.6420646666666667	0.3029795148809524	0.6462893453962704	0.7056796977272728	0.7056796977272728	0.5308957686868687	0.7161247821561771	0.5325854470862472	0.5086190295454545	0.4518567704545454	0.35567180388888886	0.9091859037878788	0.5905308069153069	0.5202333523698524	0.29884813390476195	0.6164272674242424	0.5793396209049959	0.46048709897161644
0359	0.5065057811355311	0.43802471008158506	0.5149477870046619	0.6993564738461538	0.445139566025641	0.5716633816755083	0.5869506006410257	0.5097344852564102	0.4311602814102564	0.5489415467948717	0.2454932363095238	0.6048267040559441	0.7994965391025641	0.2916279852564103	0.42958270421245426	0.4684341275641025	0.507043313006993	0.6667263293392505	0.5518141012820513	0.6596750485700198	0.8064299740828402	0.5869004705882352	0.5297866072115385	0.5439200461538461	0.7279482391025641	0.7436075660256409	0.6227972914102564	0.5906262618343194	0.3193471044871796	0.44901415	0.3263983903846154	0.6933328544871795	0.26126835321428565	0.6581932310897436	0.6666844891025641	0.6666844891025641	0.517786941919192	0.7045962183333333	0.5356823870315581	0.49434986987179486	0.4670048274038462	0.26989527137820524	0.8742999158653846	0.6423327735042735	0.5328547581196581	0.22077224963888897	0.5388161658653846	0.5979603992896743	0.5099773936651584
0360	0.4793880123111658	0.3645800906768838	0.4101526020114943	0.6787300154761905	0.32054597701149434	0.20599550244252873	0.5710835888250319	0.4562687814176246	0.40270042030651343	0.6068323799425287	0.5433156451970445	0.5033983554761905	0.626720865229885	0.5683508948275863	0.5204467823518435	0.4677847732758622	0.4887241462324394	0.5397644425093943	0.5971080765964241	0.5355977758427276	0.7052717150082102	0.5270756988698928	0.4771340964878673	0.5403474379022988	0.421929335704023	0.37438181223316913	0.343642456321839	0.520570002425161	0.3724757263322884	0.5463154254440963	0.35050602936259156	0.40317933987068966	0.48354566114532027	0.3736074523627074	0.43979672938218395	0.4439633960488506	0.33666459475574717	0.36272335574712644	0.45323312706896557	0.36771388607918265	0.4020378879885058	0.4902225748323755	0.7159426839901477	0.503132984318555	0.3610746862787356	0.5544084379501917	0.42544511321839085	0.1317051996138997	0.46119123651115623
0361	0.4150601429383116	0.4089441242424242	0.43789433030303027	0.6916510681818182	0.3750719168132941	0.507445268230694	0.6301471924242424	0.5331775015151514	0.36517973196480924	0.6236536924242424	0.44035375119047615	0.601497859090909	0.759187775189394	0.4574468310897436	0.3701403520292207	0.38815586818181813	0.4216792327823691	0.6268434737907926	0.5600621776515151	0.6238131707604895	0.8284589665180653	0.6334285234402852	0.4597869145833333	0.5356893797348485	0.6492567327651515	0.6715510964015152	0.5096490308308896	0.5617290865102639	0.36072081363636355	0.4514851100378787	0.3592056621212122	0.5992272181818181	0.42183347693452367	0.538477327205523	0.5902381515151516	0.5902381515151516	0.42428906767676755	0.6078786022873901	0.4297424167832168	0.4240865924242424	0.549378871590909	0.3847610653472221	0.8668181212121212	0.636589401010101	0.4881045464646464	0.5620428844603174	0.500602103030303	0.5316307551187551	0.5410260023747915
0362	0.3909223913690476	0.4023688234848485	0.3644437639204545	0.5481155121428571	0.3188107317708333	0.5207545268318965	0.427050137037037	0.4374101222222221	0.37343329907407397	0.44276874583333337	0.3390748642857141	0.4047278909090909	0.47773630535714295	0.3868316326923076	0.40137329215367956	0.45935624416666676	0.4553015927777778	0.5500630438701923	0.464274687962963	0.539602876161859	0.5827230970421247	0.33472359982492983	0.30645280138888886	0.42908857375	0.4679249296875	0.46273413475274716	0.39299141049679487	0.3214780680860805	0.4480750049825175	0.32748482552447544	0.44985463036130546	0.30374168725961537	0.3615876667124541	0.4671554787636827	0.3830176122596153	0.3830176122596153	0.3626751288825757	0.3594321750915751	0.24641844153846149	0.3811433195156695	0.35536556057692303	0.3419483741452991	0.5740788615384615	0.34123099262404266	0.40570030812937063	0.3171741294078142	0.3611150483974359	0.5099605331675082	0.36758969888527515
0363	0.29678881619047615	0.24506979727272715	0.34506979727272724	0.6290202398333333	0.2578104516666666	0.37480433586206896	0.43589229166666654	0.3506899299999999	0.24713738166666666	0.39706875166666655	0.2369468785714286	0.5060084511060606	0.6930122545833333	0.2824242153846155	0.3157973147186147	0.2844994666666667	0.35707907399999994	0.5491917203846153	0.5142971520833334	0.5475250537179487	0.7893778707179487	0.5937849378431372	0.38269479458333333	0.42794711041666667	0.5824994595833333	0.5978565945833333	0.41962171133333326	0.49950193141025634	0.2654540606060607	0.37195893143939396	0.288938909090909	0.5599994645833333	0.3135839229761904	0.46636863699999986	0.5434448245833333	0.5484448245833333	0.36528590560606067	0.5426612933333332	0.3507463603846154	0.3306899299999999	0.35024574458333324	0.37134060145833325	0.8566411245833333	0.5965246056060607	0.4240246006060606	0.3671125283492064	0.4511004845833334	0.4067301459459459	0.4052323895098039
0364	0.2993580876190476	0.32296441077441074	0.3699882107744108	0.5029829685185185	0.3476915087962963	0.5338113079182631	0.3091233148148148	0.38018151481481477	0.3269925587962963	0.33813529333333325	0.3022850452380953	0.39659688546576877	0.504723288888889	0.346544464102564	0.31813301601731603	0.3735302088888889	0.32721259090909094	0.528583013960114	0.3919369092592594	0.5137681917378918	0.6204160661823361	0.4934950360566448	0.20484805308641973	0.2712750788888889	0.43864940061728397	0.5750804222222222	0.35545385407407415	0.4834152203703703	0.3965534444444444	0.23965739848484846	0.4276140550505051	0.438649411728395	0.2828963781746031	0.4463489467836257	0.49517845000000005	0.5201784555555556	0.34651576717171706	0.5557071939601139	0.33720845465811977	0.3579592925925925	0.2909940200000001	0.3739166081481481	0.7532000166666667	0.4697050904040405	0.34561777929292936	0.3020155582645502	0.36184511666666674	0.5682365936436435	0.44647123605664474
0365	0.46662473761904766	0.5146322790404041	0.49074015142045446	0.6022446641666666	0.44510711927083335	0.5557024643318965	0.5093562037037038	0.5274513555555556	0.4856967546296297	0.5168442058333333	0.4873443285714286	0.5156792337662337	0.39046985	0.5089109019230769	0.4931038432900433	0.5603933541666667	0.5675650483333332	0.5791101266826923	0.5505701768518517	0.568649958974359	0.5549565402991454	0.45310531411064425	0.42060135277777766	0.5066210099999999	0.46775805000000004	0.5496889107142857	0.3327074572916666	0.4398597823717949	0.5677815799242425	0.44543469772727273	0.5695612053030303	0.467224771875	0.4691266729761904	0.5646322511208577	0.575714659375	0.575714659375	0.5201769527462121	0.456545952014652	0.4553046438461539	0.5308464166666667	0.40744448	0.5351346888888888	0.7030499666666667	0.3464148904040404	0.4896467448863636	0.4024765153968254	0.4605267125	0.5227913914092664	0.48468831234681375
0366	0.46736504047619054	0.4282122912587413	0.5051353681818183	0.7086593744871794	0.47641247660256414	0.6040074413793103	0.5250652705128205	0.5075896499999999	0.4643562689102564	0.48705621666666665	0.24350160357142858	0.6135871172843823	0.7143514692307692	0.28390658269230784	0.39044196355311356	0.47604016282051276	0.5148210776923077	0.6110868452662722	0.5904541237179487	0.6136509478303748	0.7319687955226825	0.5967141125754147	0.4137745230769231	0.5086518698717948	0.6219045423076923	0.6859204038461538	0.5360145584249084	0.5914010905078895	0.4010401628205128	0.3367755634615386	0.42347606025641027	0.6045968538461539	0.2977315372619048	0.6231576182860998	0.6128434807692307	0.6089973269230768	0.5232503228438228	0.6501602031135532	0.5167168452662723	0.4945554615384615	0.36838396346153846	0.332586088919414	0.8629461384615384	0.6342753801864802	0.5866135455710956	0.20997526777777797	0.5084138126373626	0.6278403314968815	0.5197910356523378
0367	0.560510743697479	0.5241978580213904	0.5830213874331551	0.7477983451960784	0.5610568232843137	0.6586294434077078	0.6074028539215686	0.5912707392156862	0.5533079585784313	0.5783371068627451	0.3448211509803921	0.6750960308645276	0.7815628882352941	0.4202189818627451	0.5016872142857143	0.5489038009803922	0.5904281064705883	0.6802195787330316	0.692596606372549	0.6723764375565611	0.7950349612820513	0.6929960528690888	0.581121694117647	0.5948514299019607	0.7151763352941176	0.7374452411764705	0.6022231221288514	0.687542010388386	0.49302144803921577	0.5060636632352942	0.5128743980392158	0.7151763411764707	0.3831085483333334	0.6688619326109391	0.6653864147058823	0.6786217117647059	0.5968739998217469	0.7002952798319328	0.5667742081447964	0.581303418627451	0.5302347926470588	0.467248412114846	0.8951941058823529	0.7203282319073083	0.6026811730837789	0.30291935392156877	0.5869990214285714	0.6768545946740858	0.6341725234573241
0368	0.5336639212301586	0.45947609425505054	0.5428094275883839	0.6743028466666667	0.46718385486111114	0.6042513218151342	0.5525298173611111	0.5371616840277778	0.4520396298611111	0.5113533423611112	0.30402122916666663	0.571895596060606	0.7827879173611111	0.35465813141025637	0.45033058789682534	0.4975376569444444	0.5342462474242424	0.707236181784188	0.5195833034722221	0.6995972942841879	0.7902991385897437	0.5524755098039216	0.49060215781250005	0.5059133833333334	0.7103952861111111	0.7905241881944445	0.6596463906944445	0.556511783653846	0.3360267152777777	0.40309866250000004	0.34366560833333326	0.672895286111111	0.3197963460714286	0.6979919920138888	0.7071908548611111	0.7071908548611111	0.5458851787457912	0.748261894861111	0.5703899380341879	0.5204950173611111	0.42258856302083336	0.2773358689930556	0.8638249088541667	0.6125271712962963	0.5622086462962963	0.22077224963888897	0.5686668380208333	0.6327397575638138	0.4691421764705882
0369	0.2946078503571429	0.1813037851851852	0.21668737037037034	0.6099465157407407	0.12336182336182333	0.37849532349936144	0.3305916462962962	0.22203346851851846	0.11127137521367514	0.3481207116666666	0.20061844404761897	0.4896046083333334	0.6593546481481481	0.24330128589743572	0.2678253185064935	0.24030632500000004	0.23597031481481479	0.4409224908831909	0.4274489787037037	0.43721878717948714	0.7096478431054132	0.40174730985419804	0.2502464740740741	0.45136155750000007	0.5245256185185185	0.5517742851851852	0.374547627977208	0.3953801341880341	0.28193433181818184	0.3368388272727273	0.28041918030303037	0.5078589555555555	0.3253964238095237	0.41828058141025637	0.44066317407407407	0.44066317407407407	0.23914971296296295	0.5096385328205129	0.3506397784615385	0.19981124629629632	0.36592755	0.32813396152777774	0.8349145037037037	0.4700585041310541	0.2885770152421653	0.3795918022380952	0.3315768703703704	0.41818419499499493	0.3663637246690129
0370	0.44252495544217685	0.4061688311688313	0.4775974025974026	0.7294694191666666	0.4509261461309524	0.5694071848522166	0.5589891797619048	0.4798763785714285	0.4397310961309524	0.5236950583333333	0.18061616428571436	0.641188037478355	0.7347549357142857	0.2721706732142859	0.37109638401360556	0.43616890476190473	0.48659127571428573	0.575980917032967	0.6052958791666667	0.5783618694139194	0.7511138815567766	0.6255202473914565	0.4556477714285715	0.5437481648809523	0.6344998392857142	0.6454692214285714	0.5062709363945578	0.620586726900183	0.3665260476190477	0.3841487375000001	0.387359380952381	0.6184284142857144	0.2348460979761905	0.5871894919799499	0.5776120785714286	0.57404065	0.4944184319264069	0.6122633207482993	0.47394010989010993	0.4677732035714286	0.4134993946428571	0.31737307185374164	0.8727357	0.6603985673160173	0.5532557101731601	0.20997526777777797	0.4806416724489796	0.5915377256756756	0.5540916759628851
0371	0.26529344136904753	0.24170773015151514	0.28247177070707064	0.5871332255555555	0.24190907546296292	0.41334293051724136	0.39588675185185185	0.2978223999999998	0.23630010879629626	0.4147216991666667	0.24933989999999984	0.4628975384848484	0.6382393486111111	0.2901939788461537	0.2871651557900432	0.3018496966666666	0.22512879656565654	0.45302224177350425	0.45753548703703706	0.45117038992165237	0.666946242514245	0.5149223235974945	0.2195019041666666	0.37416865074999994	0.4878425319444444	0.5049060152777778	0.3237027989417989	0.463777631588319	0.33878369106060613	0.28881354727272723	0.36226853954545457	0.3992021555555556	0.3061876499999999	0.37174279493177387	0.3808081111111111	0.38636366666666655	0.25395325151515147	0.3840564544973545	0.2519983138461539	0.2789952388888889	0.3637540235000001	0.3114394166666665	0.7829857111111111	0.5134314373737374	0.3217647651515151	0.4015004318571427	0.30580811111111106	0.4834785777627628	0.43061217956971676
0372	0.5565533759157509	0.5233034185897436	0.6002264955128205	0.6818689	0.5356165014299803	0.6165796912687886	0.6085978096153846	0.5996007173076923	0.5229192680966469	0.5787335480769231	0.3289404517857142	0.5874595446153846	0.7969643416666666	0.3814942173076923	0.5185443220695971	0.558537514102564	0.592201607109557	0.7511392712524655	0.5286898108974359	0.7485751686883629	0.8372401988165681	0.6204121606682909	0.5479032931089742	0.5255494333333334	0.7086701	0.7889687980769231	0.6662734200098619	0.6290342532544377	0.48289648846153843	0.46713083589743587	0.48161443717948715	0.6863623948717948	0.3028716273809524	0.6964723191814595	0.7401904980769232	0.7401904980769232	0.6030656504273504	0.7490286464398421	0.5937261321499014	0.5842161019230768	0.5361864980769231	0.39446626512820504	0.912388057051282	0.6535260673898751	0.5940436058514136	0.29884813390476195	0.6643446108974359	0.6440566023042273	0.543489083745214
0373	0.48791634416666674	0.45411869264309745	0.4226623667234847	0.5257322865277776	0.3181711183333332	0.5294245012356321	0.45979881782407395	0.47419438782407397	0.37978580074074075	0.47499539604166663	0.3770076064583332	0.44240769911255406	0.5545900800000001	0.4332588454166666	0.48954961287878784	0.5054860077083332	0.4594558458333332	0.6502361200000001	0.5081512942592592	0.58403006703125	0.4759112260416667	0.19888090084033616	0.34790411069444427	0.5171308597083333	0.5319421911979166	0.597098795654762	0.5279937316666666	0.21624784761904758	0.44477215318181806	0.3949184941666666	0.4448673168181817	0.5103773409895833	0.42989689416666654	0.5736590183333333	0.57990113265625	0.5814369493229167	0.3200703379166665	0.5892399058928572	0.4613053307916666	0.3813317098148147	0.4554712445833332	0.4814482809374999	0.7310734415972222	0.2503343652777775	0.37143638270833323	0.4137577782777776	0.5154388468055555	0.5008127417181467	0.25798216636029403
0374	0.3207471461904763	0.27016302474747467	0.21571224034090908	0.5802349810416667	0.10455472499999996	0.3415145256465517	0.4100192074074074	0.30516473333333327	0.1928841222222223	0.43019374666666677	0.2540599714285713	0.46700959450757573	0.6232965682291667	0.3008536999999999	0.3375776147186147	0.3176244616666667	0.3224489655555556	0.5060209004807692	0.5036172060185184	0.4643542296474359	0.7437535883974359	0.391956837867647	0.36966088287037036	0.47760770291666665	0.4570305807291667	0.5668519932291667	0.3275432293181818	0.3803669975961538	0.35518308333333337	0.4119912882575757	0.38851642121212115	0.5132805807291667	0.34905577476190464	0.4534488617003367	0.47071227447916664	0.5050872807291666	0.24098237575757575	0.4642738607575758	0.3563713603846155	0.28294251111111113	0.4483226695833332	0.41769476812499995	0.8208014057291666	0.38875171382575757	0.20750170132575763	0.41791381501587277	0.42136164398148157	0.3835637373310812	0.355178000367647
0375	0.5163752337797618	0.4872483571969697	0.546036240530303	0.6680555466666667	0.5149197746527778	0.6549872219109196	0.5090932868055555	0.5598406409722221	0.5060600350694444	0.46791681180555555	0.3234603351190476	0.5446969613636363	0.7559312552083334	0.3700159858974358	0.43304190044642854	0.5167850868055555	0.5049097434469696	0.6859627500801282	0.6381337559027778	0.6748516334134615	0.7308272711912394	0.5764937215890522	0.44042668281249997	0.43485982187500005	0.6788479135416667	0.7670324385416667	0.6077173250992063	0.5838341200053419	0.4621638701388888	0.3040445208333332	0.48839553819444437	0.6311176354166668	0.3722996869642856	0.6449377982821638	0.6172188145833333	0.6359688187500001	0.5286883576178452	0.6666730401785714	0.49448246362179493	0.545720270138889	0.45216139583333337	0.3330755001488095	0.8670607083333334	0.6320984884890573	0.5390330051557239	0.3030409591666666	0.5061700074404762	0.705629886204955	0.5177058382557189
0376	0.48389551897058813	0.44766140271835997	0.415397915558155	0.5184297985539215	0.3236987055712668	0.5255163015593306	0.45867096313997824	0.46816587719226577	0.3849009938411261	0.47398032682598035	0.3731321353378849	0.4378593156799083	0.5569597333333334	0.42908526113310697	0.4858943172459892	0.4990767565318627	0.45311945361111094	0.6446560224264706	0.5552502633986927	0.6431854341911765	0.5780184950980394	0.20818923956043955	0.40127173398692806	0.5159514605882352	0.5894597492647058	0.665579031512605	0.5165768600282805	0.2418026849385908	0.5178669877562387	0.4340595778074866	0.5178669877562387	0.5741905735294117	0.46138517363445364	0.6172888616390145	0.6441463518382353	0.6456169400735294	0.4108770015875667	0.6276472947188106	0.515259243235294	0.46816587719226577	0.5027896011764705	0.5237877645098039	0.8202995166666667	0.28198261583710404	0.39324681077488677	0.4505766369019607	0.5727474905228758	0.5030191682148536	0.2703867471153846
0377	0.5958494488945578	0.5262721515692641	0.5977007229978355	0.71676788	0.5337690077380952	0.6508791081075533	0.6112919827380953	0.5981092470238094	0.5225739577380952	0.5759978613095238	0.29884903273809527	0.6288610031168831	0.815886081547619	0.3955817827380953	0.5244208774659864	0.5587886535714286	0.5904900877922078	0.736251884386447	0.5905835410714286	0.7386328367673993	0.8181583683150183	0.6107052119747899	0.5460997055059523	0.5733817666666666	0.7380652369047619	0.8075331779761905	0.6879504613961038	0.6190294395604394	0.4891457964285715	0.4746681380952381	0.5099791297619047	0.7119937976190476	0.31081761714285716	0.7197232360930735	0.7296760208333333	0.7261045922619047	0.6003370811327562	0.7644155674567099	0.6285979433150183	0.5838235327380952	0.5387912529761905	0.4050749473809524	0.9230652458333334	0.6696661463924963	0.6254087285353536	0.2686580015238095	0.6598429351190477	0.6749072290701416	0.5392766405462184
0378	0.6879653005238094	0.7104855654882155	0.6919409538825758	0.8293289552777778	0.6156109229166667	0.6046713533045978	0.8211635185185185	0.7044065759259259	0.6354389542592593	0.8351873991666667	0.7813134404761906	0.8399424199134199	0.7151381668055556	0.7748004897435897	0.7133142004761904	0.6994769225	0.7467294775925926	0.6416718917307692	0.7216855804629629	0.6312117240224359	0.7855745936965812	0.7753823897058824	0.7950645176851852	0.82220951675	0.6974562001041666	0.5941575679761905	0.5187683293750001	0.762136857967033	0.7058600625757576	0.8722952341666667	0.7099165545454545	0.7040058469791666	0.7483641814285714	0.6468041779727096	0.6407382719791667	0.6407382719791667	0.7172110892992425	0.4624244669047618	0.6618331242179487	0.7044065759259259	0.7849038675833333	0.7327545775694444	0.609284673611111	0.6885394292929293	0.634079621969697	0.7793704266984127	0.5843639724074075	0.5516926861711711	0.7858148982843137
0379	0.2946078503571429	0.1813037851851852	0.21668737037037034	0.6099465157407407	0.12592592592592589	0.38232674112388265	0.3305916462962962	0.22203346851851846	0.1138354777777778	0.3481207116666666	0.20061844404761897	0.4896046083333334	0.6593546481481481	0.24330128589743572	0.2678253185064935	0.24030632500000004	0.23597031481481479	0.4409224908831909	0.4274489787037037	0.43721878717948714	0.7096478431054132	0.49584273649237476	0.2502464740740741	0.45136155750000007	0.5245256185185185	0.5517742851851852	0.374547627977208	0.39794423675213675	0.28193433181818184	0.3368388272727273	0.28041918030303037	0.5078589555555555	0.3253964238095237	0.4225540856837606	0.44066317407407407	0.44066317407407407	0.23914971296296295	0.5096385328205129	0.3506397784615385	0.19981124629629632	0.36592755	0.32813396152777774	0.8349145037037037	0.5548370425925926	0.37335555370370377	0.3795918022380952	0.3315768703703704	0.4193853961961962	0.36892782723311546
0380	0.2490032894047619	0.2310227065656565	0.2721764262626263	0.5605129075757576	0.24244611111111114	0.44005131900034833	0.3821963462962963	0.28752705555555547	0.23683714444444448	0.4024582754166667	0.24272146428571417	0.4405312752525252	0.6203449606481481	0.2844117057692307	0.2723559267316017	0.2925838866666667	0.2200446222222222	0.44520223205128207	0.4075889960437711	0.4433503801994303	0.6694215772364672	0.4831345261437908	0.2127767470117844	0.3552954654924243	0.48013332731481484	0.49719681064814814	0.3268338874074074	0.47553593760683754	0.33004139903581275	0.2976084014807162	0.3535262475206612	0.4551333328703704	0.27715025987012976	0.40187669215399613	0.4367392884259259	0.44229484398148144	0.24992815050505046	0.44941448071225076	0.25979028615384614	0.256045574074074	0.3215779081060606	0.28212340967171723	0.7757870092592593	0.4727260226262626	0.2810593504040404	0.35160059441125546	0.2910886025925925	0.4682600481108381	0.43445999978015437
0381	0.5601371157936508	0.5491618961111111	0.5961922027777777	0.7183469933333333	0.5401968745726495	0.6316955874329502	0.6624790233333333	0.5973441166666666	0.5308868606837607	0.6365966633333333	0.31803458333333323	0.62023464	0.8260113377777778	0.4083184833333333	0.5271959357936508	0.5576615855555556	0.580786002979798	0.7286775300854701	0.5891310027777779	0.7264553078632479	0.8606357606410256	0.6727181275791854	0.6081828540277777	0.5695643772222223	0.7451139200000001	0.76146312	0.6551271256752136	0.6801906078205128	0.51174239	0.517240671111111	0.5106312788888889	0.7351139222222223	0.2728649888888889	0.6828910882905983	0.72852194	0.72852194	0.5981611874074073	0.7361816685811966	0.5974917345299147	0.5840107833333333	0.6176646583333333	0.4288942714444445	0.9334029961111111	0.7009252304415954	0.5920363371082622	0.32017874890476195	0.6630701577777778	0.6555089103303304	0.6256878209125187
0382	0.49126973225108217	0.456326857369146	0.547235948278237	0.6446940145454545	0.46945560320512814	0.565139373014629	0.5578400098484848	0.5410747734848483	0.4529346304778554	0.5225458825757576	0.34015567916666656	0.5329770138842975	0.7630413643939393	0.3935721544871794	0.44634994134199124	0.4978485621212121	0.5378942971900826	0.7266105892191141	0.4759090583333333	0.7182772574009324	0.8172247239160839	0.5625010449609213	0.49028256306818185	0.46099641818181825	0.6840675848484848	0.7714809325757576	0.632201656981352	0.5669042527972028	0.40693947121212115	0.3948242045454545	0.4152728090909089	0.643158493939394	0.3197963460714286	0.6733141893356643	0.7265611416666666	0.7265611416666666	0.5505913131772268	0.7290942185198135	0.5313344778554778	0.5228929553030301	0.4764354416666666	0.37481312749999995	0.9117948825757576	0.5905308069153069	0.5356378705516706	0.3004880634285715	0.6357935598484848	0.5983696618140868	0.4715919540518304
0383	0.3011617609523809	0.3236956033670032	0.29205932878787866	0.53446428125	0.2669755390624998	0.45625447557471266	0.3857671962962963	0.3586904851851851	0.32772375138888876	0.4056140991666666	0.3027550976190475	0.41577847795454537	0.5617200666666666	0.3477180378205127	0.31977271904761906	0.3707976416666666	0.3288129273148148	0.41566048237179487	0.4619314018518518	0.3989938073717948	0.5765966744551282	0.42365007144607847	0.29460078657407385	0.32822774833333335	0.4206486416666666	0.46797006666666663	0.2415415124999999	0.4346606690705128	0.3940692924242424	0.26577049469696956	0.42512990303030296	0.42064865416666675	0.30200668690476185	0.45307289463937617	0.37808034791666656	0.4062053541666666	0.28396250004734835	0.4682585198717949	0.31062148743589746	0.3586904851851851	0.3358410858333333	0.3636748305555555	0.8100063854166666	0.5329522636837121	0.28295226368371207	0.35251773119047614	0.36940475370370374	0.4900887595157658	0.37074829644607843
0384	0.29572131033549787	0.2992473533057851	0.3305785123966942	0.6505761925757576	0.29663327689393937	0.4850384943573668	0.42337258787878784	0.34313811818181816	0.29204412234848487	0.3784527969696969	0.18463402142857144	0.5541090576997245	0.6676503761363637	0.22051072500000002	0.20481221942640682	0.2829649696969697	0.3471388963636364	0.4701198069055944	0.4997326340909092	0.4686046553904428	0.6884708526631702	0.5274335234180034	0.3118548943181818	0.41912866098484847	0.5445984352272728	0.5585594670454546	0.40900358874458875	0.5222240160547784	0.25845199242424244	0.25936191590909086	0.2819368409090909	0.4720744909090909	0.27484150333333324	0.449607741307815	0.41103551818181827	0.4155809727272728	0.35198709517906335	0.4596825536796537	0.2836348307692308	0.3277340772727273	0.34126286818181817	0.1648370504960317	0.7860792181818181	0.5728936311294766	0.41607544476584024	0.2813852694444443	0.29216409220779227	0.5425577644963144	0.4961023643270944
0385	0.30241381619047625	0.1777969914141413	0.11810195909090904	0.5573710872916666	0.008000000000000007	0.3025712691810345	0.32250258888888894	0.22858522222222222	0.11261325555555557	0.34084055999999996	0.20483028571428563	0.42545645888257566	0.6232965682291667	0.2478371153846154	0.2749216510822511	0.23953623666666668	0.23568427111111112	0.38028561298076924	0.4665801689814816	0.3782022796474359	0.6805183008974359	0.3253503389705882	0.2578961828703704	0.45010770791666666	0.4851555744791667	0.5043519932291667	0.2940583891666666	0.3181872663461538	0.2841563287878789	0.34100199280303023	0.30764117727272733	0.4570305807291667	0.32941292119047616	0.4242623181111109	0.3731019932291667	0.3793519932291667	0.14337209450757582	0.44885051416666666	0.28724211860000004	0.10520366859259256	0.2965755991999999	0.27253969613888895	0.73502935525	0.3805656599166667	0.16494065366666666	0.33027414024444446	0.2583771091111111	0.337309490304054	0.2760447252205881
0386	0.4350370019047618	0.36851991809764306	0.3424866828598484	0.419093710625	0.22894819270833322	0.44808648315373556	0.400086849537037	0.42856569398148137	0.30053330462962957	0.4212546245833334	0.33338916041666666	0.2987518605681818	0.6861045020833333	0.38628513429487166	0.44147748354978344	0.3565424595833332	0.40954753621212125	0.6244654193108975	0.38977566111111106	0.6077987443108974	0.7735443124358975	0.3994909422794116	0.4167338446759259	0.3256020475000001	0.5046599145833333	0.6859099270833333	0.4201637152083332	0.41050153990384597	0.3811100359848484	0.37272427499999994	0.4121706465909091	0.5041704342708333	0.27747229904761905	0.48853598462962955	0.5955307155208334	0.5276514476041667	0.2465361099747474	0.5922236957291667	0.39859251119871797	0.4063434717592592	0.4139977573333333	0.36330346479166664	0.7935287101041667	0.43213063327020207	0.24463063327020207	0.33510812133333334	0.44975201453703695	0.48505513904842334	0.3465891672794116
0387	0.2946078503571429	0.1813037851851852	0.21668737037037034	0.6099465157407407	0.11759259259259258	0.38232674112388265	0.3305916462962962	0.22203346851851846	0.1055021444444445	0.3481207116666666	0.20061844404761897	0.4896046083333334	0.6593546481481481	0.24330128589743572	0.2678253185064935	0.24030632500000004	0.23597031481481479	0.4409224908831909	0.4274489787037037	0.43721878717948714	0.7096478431054132	0.3959780790849673	0.2502464740740741	0.45136155750000007	0.5245256185185185	0.5517742851851852	0.3702741237037037	0.38961090341880344	0.19795415757575752	0.3368388272727273	0.19643900606060605	0.5078589555555555	0.3253964238095237	0.4170496393518518	0.44066317407407407	0.44066317407407407	0.23914971296296295	0.5050947922222222	0.3506397784615385	0.19981124629629632	0.3024129464583333	0.2752051252430556	0.7643427219907407	0.45389041296296295	0.27240892407407413	0.33524140463888885	0.26100508865740746	0.4193853961961962	0.36059449389978204
0388	0.2889828503571429	0.19501863333333325	0.29501863333333334	0.6351110108333333	0.20666666666666667	0.37100394885057475	0.39190748166666656	0.29420512166666657	0.19016026333333325	0.3424957116666666	0.196600586904762	0.5123788488333333	0.6877941833333333	0.23897436282051276	0.26271168214285723	0.23468132500000005	0.30674828333333326	0.4912052417948718	0.4790790808333333	0.4878719084615384	0.7330580587948718	0.4507552711764705	0.32522182666666666	0.43189570416666667	0.5664480566666666	0.5909718566666667	0.4239853476969697	0.445024813076923	0.2148618106060607	0.3242562333333333	0.2133466590909091	0.55144806	0.31149224285714283	0.46386494613636353	0.49097185666666665	0.49097185666666665	0.31523474166666665	0.5441274252727273	0.3443614741433566	0.27420512166666666	0.23553134924242414	0.2710341850757576	0.7885283215909091	0.5020430383333333	0.3387096983333333	0.2874592287171718	0.32989945159090905	0.40420762378378383	0.35075527117647054
0389	0.49912097294372293	0.46394018133608805	0.554849272245179	0.6456335890909091	0.47400105775058266	0.5696848275600835	0.5582171416666666	0.5469172901515151	0.45520735775058274	0.5229230143939394	0.3447462279761905	0.5336098014876033	0.7686657916666666	0.39851582243589734	0.454201182034632	0.5052062303030302	0.5458144080991735	0.7322102927156178	0.5118365159090909	0.726907263927739	0.8241317122610723	0.5635705636774988	0.495906990340909	0.46418576363636366	0.6442374666666666	0.7771053598484848	0.6352319600116549	0.5669042527972028	0.412024412121212	0.4049940863636363	0.44497897121212115	0.689692012121212	0.3286708060714286	0.6763444923659674	0.7367310234848485	0.7321855689393939	0.5582046371441689	0.7321245215501166	0.5369341813519813	0.528735471969697	0.4866053234848484	0.3799688524999999	0.9174193098484849	0.5905308069153069	0.5332027887334888	0.30402341771428565	0.6436907143939394	0.600642389086814	0.472661472768408
0390	0.2310489993506496	0.3349454300275482	0.36389563608815423	0.6042558371212121	0.3456528799242423	0.48037612769070015	0.4496923045454545	0.36087197727272724	0.3256870723484848	0.4132598590909091	0.1985677678571428	0.5213577683608817	0.5763953196969698	0.23484893461538447	0.18612920844155856	0.25481137121212116	0.3654788166666667	0.47320047051282055	0.3767074886363636	0.4701701674825175	0.6930666677855477	0.5856553177361854	0.3206021545454546	0.3378228780303031	0.43700137727272736	0.5112438045454546	0.39260961848484854	0.5804458103729604	0.22737631666666658	0.22846369696969693	0.22586116515151522	0.37245843484848484	0.20209530059523817	0.4045952307017544	0.4154174318181818	0.4154174318181818	0.38144747011019287	0.45357731475524476	0.19285470524475523	0.34269015909090905	0.3580993575757575	0.20268038847222236	0.7287878787878788	0.5845006269972453	0.4360157724517907	0.3238821625238094	0.3032962196969696	0.5348650947993447	0.5567051116755792
0391	0.32356645143678164	0.21675058850574713	0.24384441206896557	0.5830546952227011	0.2412582051724138	0.09662894439655167	0.4217570496168582	0.30361961979565777	0.306716682375479	0.4395242046551724	0.42159632627257815	0.42543923625718394	0.5054874885775862	0.40548480004420884	0.35437952356321845	0.32706719448275867	0.3376410053639848	0.3396662122844827	0.512737513505747	0.33758287895114936	0.6398989002011494	0.5184603419878296	0.36695135459770123	0.45424691566091957	0.36265601293103444	0.38185243168103444	0.27082681860632185	0.5112972693633953	0.3041519949843261	0.4717854821316615	0.32763684346917454	0.33453101918103445	0.4400875410303777	0.24602403014048535	0.3334162122844827	0.3396662122844827	0.2714133974856322	0.37795407722701146	0.3762992698275862	0.3064293255427841	0.3420701510344828	0.40515809284003834	0.7258643536637931	0.5307238293821839	0.31509882313218385	0.4995736578352491	0.3090455726053639	0.23483077398648644	0.39346034198782953
0392	0.3786336629761905	0.368709418560606	0.403977268560606	0.650944847361111	0.37885827743055556	0.5448957074712644	0.44156376527777785	0.4207932694444444	0.37256821909722226	0.40038729027777775	0.20427687380952364	0.5678323713383837	0.6815705252777777	0.2407473333333332	0.29530032964285713	0.3607734402777778	0.41862731750000004	0.5530660650641026	0.5682125176388888	0.541954948397436	0.7157211903418803	0.5697652415645424	0.4076468902777778	0.44556451388888896	0.6022451319444444	0.6337927486111112	0.4580151916666667	0.562038681383547	0.32967225694444446	0.3445393548611111	0.35814448333333326	0.5541092194444444	0.2897788426190475	0.5145160011988303	0.48357349027777785	0.5023234944444446	0.4236018027777778	0.5216448275641026	0.3442158692307693	0.4066728986111111	0.41306760694444444	0.24559346041666663	0.7994468861111111	0.6084858285353536	0.44181916186868686	0.2730995537301586	0.36107104749999996	0.5954141095720722	0.5344973915645426
0393	0.35752253620238084	0.32746320348484836	0.3993015945959595	0.6282403133333333	0.35873889935185177	0.49521729718390806	0.49313466129629624	0.4002991720370369	0.3352772049074074	0.5022448176666667	0.3152178248809523	0.4886914973737375	0.6737412169444444	0.36113943641025625	0.37100978745670987	0.38814248016666664	0.3433802241414141	0.5604154034401709	0.4871478192592593	0.5536471619586896	0.6995917358475783	0.49957244188997807	0.3320026815277778	0.40567203374999994	0.5612089924999999	0.6122991769444444	0.40727545722222214	0.501843800562678	0.38037588106060605	0.32155223272727274	0.37978523712121204	0.48397191500000003	0.34253904642857147	0.47092391882066265	0.49375682833333334	0.49375682833333334	0.3753154411447811	0.47874395693732197	0.26858893334615375	0.381472010925926	0.4409339495	0.3777573875000001	0.8223686861111111	0.5077752184175084	0.3778545873063973	0.3472399136190474	0.3329106072222222	0.5513813233183182	0.42773405077886695
0394	0.6326887134920635	0.5724547481313131	0.6391214147979798	0.739351144	0.5770804172222221	0.6867343907854406	0.6405391772222222	0.6333637305555555	0.5632983705555555	0.6075979972222222	0.3540541972222222	0.6572712895757575	0.8303549138888888	0.4443380972222222	0.5660220468253968	0.60277562	0.6324249246060606	0.7698953946581196	0.6420134449999999	0.7660065068803419	0.8373044356581196	0.6427647215686274	0.59660630625	0.60706956	0.7391074755555556	0.8365439305555555	0.7299393347777778	0.6452094269230768	0.4704880388888889	0.5299368433333334	0.4946547155555555	0.7724408088888889	0.3734260856666667	0.7606158158333334	0.7732105972222222	0.7698772638888889	0.6415820157239057	0.8008317381111111	0.6604183996581197	0.6200303972222222	0.54140418375	0.4218686951944445	0.8910599270833334	0.6900217370370371	0.6479811903703705	0.22077224963888897	0.6566001370833333	0.7078584727177177	0.5760980549019608
0395	0.4249064800714285	0.3888078258080808	0.46064621691919194	0.5372929133333334	0.40998251157407395	0.5795591760727969	0.4066972683333332	0.47775546833333327	0.3977146604629629	0.42595185150000003	0.36501115821428554	0.4008080696969697	0.6539866572222222	0.4140956626923076	0.43226791824675315	0.44259506449999997	0.40166087414141416	0.6717335213247864	0.5085020114814814	0.6569186991025642	0.7319318078062678	0.4910792415631806	0.3459123840277777	0.3497069359999999	0.5670775438888889	0.7243437905555556	0.4271018816666666	0.5008664394515668	0.4390368295454544	0.2801667609090909	0.46765319469696964	0.567077555	0.3513759885714285	0.5586044299317738	0.6444418183333334	0.6694418238888888	0.43295636043771035	0.6173082961965812	0.44575374719230765	0.455533246111111	0.39540993050000006	0.4905367758333332	0.8940322861111111	0.5077752184175084	0.38368790730639735	0.32417119361904756	0.42978944055555546	0.6138187788738738	0.4192408504520695
0396	0.4241223611904762	0.43239291304545446	0.46908054954545453	0.6542512119999999	0.3819611783333333	0.5646475940172414	0.4778241675	0.4806614208333333	0.37691310833333336	0.43900062750000013	0.32978365773809504	0.5434241255454546	0.73125100625	0.3824022852564102	0.4315550829004329	0.42503248699999996	0.41648684090909094	0.6752470523076923	0.5851734740833333	0.6735803856410256	0.779739037974359	0.5004419935294118	0.37923164624999994	0.4558485832500001	0.63129974075	0.72413496125	0.5576499626969696	0.49360326384615383	0.4507680459090909	0.36373885295454544	0.47425289439393936	0.6087997457500001	0.41731343714285707	0.5975648774696969	0.66972319125	0.67472319125	0.4400805495454545	0.6811253736060606	0.48670991748951054	0.4606614208333333	0.3860986094090909	0.4443638121590908	0.8285283215909091	0.49845193	0.41399154000000005	0.40852698493939377	0.516652296590909	0.6011846022837838	0.4637543570294117
0397	0.43870280523809524	0.445359803030303	0.4268487006313131	0.6110103305555555	0.3698520321180555	0.5949912924568965	0.47927252098765427	0.49308471851851854	0.4096929408950616	0.491269578888889	0.37486567619047606	0.4716668992424242	0.5791380986111111	0.42470822051282053	0.4448100320346321	0.49189851055555556	0.43382741997755336	0.6405631568376069	0.5415468947530864	0.631278942948718	0.6779785321153846	0.4168238410232842	0.3471026950617284	0.45933346333333325	0.5457636270833334	0.6997497097222223	0.3890132830555556	0.4119866009214742	0.48784860353535353	0.35419255858585863	0.49460075909090906	0.5402165506944444	0.4078600733730158	0.5884032443144899	0.6379849972222222	0.6379849972222222	0.38518203396464645	0.5867172396794872	0.4393893193589744	0.4708624962962964	0.44630671	0.5162177843055555	0.8448231861111111	0.4041346518308081	0.3777804768308082	0.33860369728571427	0.4417677209876544	0.6093681817192192	0.366004918801062
0398	0.4388359760822511	0.4554726951928374	0.4888250920110192	0.7394708033333333	0.42712321984359714	0.5550943805034212	0.6781410356060606	0.5569289143939393	0.3892007319648093	0.6716475356060606	0.4590155755952381	0.6387189065564738	0.7796517238636363	0.47756620448717946	0.3939161851731602	0.43918000833333337	0.44101262961432497	0.6748442187645688	0.6252332708333332	0.6475714914918416	0.8241153708857809	0.6265366418449198	0.5039571359848485	0.5834573862878787	0.7106297753787879	0.7192877723484848	0.5344276065884652	0.5578944627340401	0.37931245999999996	0.48048374083333323	0.3815851872727273	0.6462771481060606	0.480510586547619	0.5617923755767351	0.640318384469697	0.637288081439394	0.46246145564738284	0.6326571780449658	0.4497836884615385	0.4478380053030302	0.5950829421969697	0.450214022986111	0.8865953238636364	0.644458758677686	0.5232466374655647	0.5914025579047619	0.5226520329545454	0.5512495643611794	0.5307590929006383
0399	0.5414838614087301	0.4569489268939394	0.5402822602272728	0.7159990206944444	0.46363095416666666	0.6006984211206896	0.5123382624999999	0.5443704666666667	0.4505700625	0.47116178749999993	0.31020018571428576	0.6134891967550504	0.7438252288194445	0.3613123923076924	0.4581505280753968	0.5066204263888889	0.5502899908333334	0.7062171961538461	0.6444354128472223	0.7083997364316239	0.7823247005982906	0.5452472377450981	0.4938685746527778	0.5484380795138888	0.7029737204861111	0.7889281163194445	0.6462720622222222	0.5375206775641026	0.3462525625	0.43675193298611115	0.3447644666666666	0.6847594163194445	0.4233739961904762	0.6783896197916667	0.6939280996527778	0.6939280996527778	0.5571290171717171	0.7428637386111112	0.5377032419871794	0.5277038000000001	0.4137171373263888	0.38428745163194444	0.8115903581597222	0.5857303097222222	0.5407303097222222	0.28605488908333343	0.5551789373263889	0.627103523536036	0.4619139044117647
0400	0.5647609449633699	0.5287455709207459	0.6056686478438228	0.6949807938461539	0.5344686814102564	0.6220784739832006	0.6212337903846153	0.6061085967948717	0.5224124737179486	0.5913695288461538	0.3349834827380952	0.6003118495104895	0.8017234724358975	0.38800209679487174	0.5267518911172161	0.5637633423076922	0.5979033483916084	0.7548775908777121	0.5590899673076923	0.7574416934418147	0.8430845735700196	0.6173230552036199	0.5500983213141025	0.5405649794871794	0.717916408974359	0.7927280378205128	0.6674431542307692	0.6262876079881656	0.4153236294871795	0.4731720179487179	0.43775952692307696	0.6898394743589744	0.31081761714285716	0.7001030208333333	0.7477958916666667	0.7439497378205129	0.6085078027583527	0.750011293974359	0.6000285543392505	0.5907239814102564	0.4886111620192307	0.3446089867628206	0.8635306697115385	0.6423327735042735	0.5946709388888889	0.2544977363055556	0.6189745120192307	0.6483754915973665	0.5403999782805429
0401	0.5651517416369047	0.5473277031060606	0.5877367981060606	0.7272042534375001	0.56492028203125	0.6919247995617815	0.61497460875	0.5978342368749999	0.5580196157812499	0.5840922525	0.3359815493749999	0.6487080444602273	0.8000196452083332	0.4160917446875	0.5026517416369047	0.54321870125	0.5726573767045454	0.6923423788621794	0.6464732173958333	0.6840090413621794	0.7958798159455128	0.6696144296292892	0.577731940234375	0.5647806584375	0.7198832689583333	0.7531446452083332	0.6015842389583332	0.6710892181049679	0.50593460625	0.4531017371875	0.5256083572916667	0.7170856564583333	0.3090272728125001	0.680274879857456	0.6737845233333333	0.6878470264583334	0.5906209362689394	0.7064937283814102	0.5594083901121795	0.58724395875	0.5537419461458333	0.45725576968750004	0.9166226927083333	0.7231235603598485	0.5981235603598485	0.2689009208928572	0.5896050608333333	0.7111958261373874	0.6292053346292892
0402	0.4536806567380951	0.437732558030303	0.4482673177840909	0.5310708799999999	0.3912706492708333	0.5869385593318965	0.49899885944444433	0.5097267757407407	0.43544554935185176	0.5090232835	0.3855641415476191	0.35559036675324684	0.5551257021428571	0.4362296447435897	0.45842626067099557	0.48662732349999993	0.4505856063636363	0.6576155289903847	0.5141848581481481	0.6500012573237179	0.658856589084249	0.356593139572829	0.3678036773611111	0.43789293000000007	0.552500664375	0.6763452364285714	0.406499729375	0.3595134578663002	0.46990755681818175	0.3185323690909091	0.46931691287878785	0.5313399543749999	0.38648086071428567	0.6082971188206627	0.655037369375	0.655037369375	0.4171162292424242	0.549073776062271	0.44758383719230765	0.4875045535185185	0.4376120995	0.5127424558333333	0.8637557964285714	0.3671395665367966	0.412775798219697	0.3275809016190475	0.46752032944444444	0.551992429980695	0.35620080712622537
0403	0.5125771637445888	0.44394529214876033	0.5080775285123966	0.6918781290909091	0.42468968939393936	0.6031744209247649	0.5117767477272728	0.5154532704545454	0.4172972462121213	0.46685695681818185	0.3200244982142857	0.5577817694214877	0.7926237871212122	0.37189242115384613	0.4216680728354979	0.47378660378787885	0.4627356164876033	0.695816627097902	0.6454626003787879	0.6943014755827506	0.7707803801282052	0.5029969578877005	0.43049727178030295	0.4912425143939394	0.7110477098484849	0.7865382734848485	0.6297127918247694	0.5131867036713287	0.33438158712121213	0.2982966484848485	0.4399573977272727	0.6778658780303031	0.36504216805124223	0.6239319910737813	0.6159938097826088	0.6205392643280634	0.4035559373078612	0.7082889718642951	0.5048626777667984	0.41795826742424247	0.39751606660079053	0.3965131458423913	0.8643606575098814	0.5791380212011419	0.5023558484738692	0.3557968658768116	0.5306032723320158	0.6353323637164833	0.43780720225528935
0404	0.3300411251785714	0.279826431024531	0.312518731024531	0.6413882542857143	0.27195603578042316	0.5076707758347017	0.40420900978835983	0.3135551264550265	0.24650730006613752	0.41437633880952385	0.2594537955782312	0.5286561722943722	0.628726256547619	0.30108586639194135	0.300037386525974	0.32889196095238105	0.2877076045021645	0.47751364653540906	0.49848089338624346	0.4669031163766789	0.6265369114031338	0.4761261405909586	0.24796022321428568	0.42156960517857145	0.5332618787698413	0.5856065644841271	0.4015238158730159	0.4276508928418803	0.3537391807359308	0.3114829883116884	0.35928240476190476	0.47434714920634924	0.3601406934693877	0.44956381186299077	0.41085507142857147	0.41085507142857147	0.2961142322911656	0.45805248095238094	0.24343653098901097	0.29472796534391543	0.39806085428571436	0.3369508273809524	0.773472619047619	0.5160323657687991	0.39841018799102135	0.37262441999999973	0.31601530238095243	0.5607444318103818	0.40173958897058826
0405	0.34452389464285704	0.23480845808080797	0.267500758080808	0.6725933575925926	0.17098764814814804	0.41544586187739463	0.49928142777777784	0.33419427777777777	0.15704534814814808	0.49994151499999995	0.36525934285714257	0.5696595412289562	0.6726798666666667	0.35262527692307677	0.3132035405844156	0.28590792499999995	0.28695763444444433	0.4809006747863248	0.4898969898148148	0.4707154914529915	0.7227741807122507	0.4033080447712418	0.3126457611111111	0.5180144858333333	0.5693323222222223	0.59195135	0.4004328464550264	0.39300596452991454	0.2510696606060605	0.3932387318181818	0.25940299848484827	0.4341321100529101	0.3716229103741495	0.3992018222222222	0.39564002671957665	0.39564002671957665	0.19261979360269355	0.4944453755555557	0.3733306623076923	0.24399821111111109	0.34900533404761913	0.3110332676785713	0.76303951005291	0.48145527693602697	0.3453441602693602	0.41483369176190465	0.27909399497354503	0.44704937981552983	0.3650078685807656
0406	0.36257633391666677	0.29519860648148155	0.25846208229166656	0.3241666541666667	0.2529065260416665	0.4691309704382184	0.4494483583333333	0.3445938842592592	0.3192852398148147	0.4656799825	0.2794072827380951	0.32320452749999995	0.6786233288541667	0.32815080448717937	0.3756041490151515	0.32152337416666665	0.31495185505050505	0.4729140413541666	0.35041316981481474	0.4312473705208333	0.6672241244791667	0.4990792584558823	0.4151853698611111	0.3500615522499999	0.47287318718749993	0.5346787538541666	0.4377593691666666	0.5091345225961539	0.3481204128787879	0.34421612409090907	0.3814537507575758	0.5291231871875	0.2822341085714284	0.501980888148148	0.4385390351041666	0.4729140413541666	0.2596286759469697	0.49206200552083335	0.36929854975	0.32237166203703704	0.4862282573333333	0.39432186479166664	0.7947787101041667	0.5163191270833334	0.3350691145833333	0.39007650799999993	0.47054098675925926	0.5111801821227477	0.4477156084558823
0407	0.44048107428571426	0.33962480681818175	0.4180086512626262	0.5796296177777778	0.3765200300925925	0.5785030375478928	0.3454577157407407	0.4141922962962963	0.36470704398148135	0.3615001741666666	0.33843483333333324	0.4151515040404039	0.6744266694444445	0.3861423685897434	0.4004373402597402	0.4411064016666666	0.36317332181818185	0.5822067709401709	0.5397338967592593	0.5673919487179487	0.6409546907549857	0.4579583644335512	0.2759761284722221	0.3416982824999999	0.5716488805555555	0.6902996888888888	0.4348801306878306	0.42381586371082625	0.43232812878787874	0.22627195227272734	0.46094449393939396	0.5716488916666667	0.3595363494642856	0.5829905113060427	0.5541885722222222	0.5791885777777778	0.39487814071268224	0.6217148412698412	0.4714860938461538	0.4175873574074074	0.3066393975	0.4508802552083332	0.8862396555555555	0.5773773265712682	0.45436145712682363	0.3388926636904761	0.47641079444444445	0.6085779566066065	0.3356448213779957
0408	0.49646900614285716	0.4133520742929293	0.4208392735795454	0.4398034685714286	0.3064845697916667	0.4955177000215517	0.4291961627777777	0.5002543627777777	0.37127398870370365	0.4474530065000001	0.3794747332142856	0.2611672662337662	0.673017845	0.43591575115384606	0.49732476012987015	0.4628440695	0.42865954747474744	0.6997577451442307	0.5600647614814814	0.6830910701442308	0.7342637913553114	0.3116781611764704	0.40965553958333323	0.4070757759999999	0.584673286875	0.7275403592857143	0.510270973996212	0.32426170131868115	0.4574450159090908	0.3653026609090909	0.48606138106060603	0.584673299375	0.42684828964285704	0.6093537538552187	0.671708095625	0.6998331018749999	0.38968818503787883	0.6381316953896103	0.5003464697972028	0.47803214055555554	0.42107636640909085	0.4902360154924241	0.8056757129870129	0.3349753438095239	0.2785052008333334	0.39639226727272714	0.5265397534343434	0.47207309754826254	0.31690020102941163
0409	0.572531583968254	0.553207972979798	0.6002382796464647	0.6941111073333334	0.5753451069444444	0.7074347780842912	0.6075384466666667	0.6073929122222221	0.5699239819444444	0.5745972666666667	0.32808337888888894	0.595424239090909	0.7865864888888888	0.41353425388888887	0.5058649173015873	0.5768373566666667	0.5854065947575757	0.7004238147863248	0.6289013055555557	0.6993127036752137	0.7734667464529914	0.6513955055065359	0.52225234375	0.507465525	0.7099198188888889	0.7652795655555555	0.6336151344444445	0.6588679857478632	0.53480705	0.40093276833333347	0.5520292722222222	0.6919356955555556	0.30621933533333334	0.7055063491812865	0.6922954388888889	0.6956287722222223	0.604429486094276	0.7309484566666666	0.6124396881196582	0.5960966155555556	0.5013567555555555	0.45003881666666656	0.9106901538888889	0.7056787907912458	0.6493718641245791	0.21662614344444442	0.606131462888889	0.7295798628528528	0.6043651988398693
0410	0.49246590283882785	0.4408881647435897	0.4951539032051282	0.6750157615384615	0.4265498262820513	0.5776858900088417	0.5716386961538462	0.49648303461538457	0.4158075025641026	0.5336296423076923	0.23318831785714278	0.5618091999999999	0.7992438512820512	0.2783765346153846	0.415542825915751	0.4506954987179488	0.47737751882284385	0.6480215885601579	0.5259203878205129	0.6454574859960553	0.8002810853550296	0.5794589643665158	0.5089892700320513	0.5033435121794873	0.7059006769230769	0.7247651384615384	0.5991111805128204	0.5880810569526627	0.3266516641025642	0.404055982051282	0.3253696128205128	0.694362217948718	0.22092677380952375	0.6317549342948717	0.6478420615384616	0.6478420615384616	0.4974258085470086	0.6924485664102564	0.5355673859960552	0.48109841923076924	0.4710724261217949	0.25326044125	0.8742999158653846	0.6437204335470086	0.5180794027777778	0.24210286463888897	0.5234633870192307	0.603341881981982	0.5251932259049773
0411	0.46519208674603174	0.3928492778058361	0.3537342750315656	0.5562843244444444	0.24590635381944448	0.5464007713481801	0.4290815947530864	0.41248548117283945	0.27377692808641985	0.4367616652777777	0.3230518807539682	0.40683586010101014	0.6747467677083333	0.37515267927350415	0.422901897041847	0.4535583530555555	0.41379336869809213	0.6077763780715812	0.4599466324074074	0.5799986002938035	0.6658314131410257	0.4201160888480392	0.3533703449845679	0.43540475777777776	0.6274539677083334	0.7321761899305556	0.5051730763194444	0.32079350464743595	0.4421431866161617	0.37668950505050514	0.4603250047979798	0.6024539677083334	0.402588618015873	0.6060353010802468	0.6043984121527778	0.6071761899305556	0.35603723232323237	0.6592360346527778	0.5107647446794873	0.3902632589506172	0.4669501597222222	0.42549663050925923	0.8722516052083333	0.5355059253787879	0.4931299226010102	0.36413881890476174	0.4954406799382717	0.5356356383915165	0.2734706846813726
0412	0.22893936257142866	0.22603356121212126	0.29501863333333334	0.6117647001666666	0.23675087583333332	0.4699304059770115	0.3665431783333333	0.2657852633333333	0.2258694725	0.3171314083333333	0.17630068809523802	0.5035043020454546	0.6369313748333333	0.2130130025641025	0.20812669324675326	0.20626146666666667	0.27518611933333337	0.42349977848717946	0.4247848483333334	0.42016644515384616	0.6653525954871795	0.4864644803431373	0.24888967816666674	0.3750294089999999	0.4957409081666667	0.5202647081666667	0.3490348999999999	0.48073402224358974	0.2509844606060606	0.27635632954545464	0.24946930909090914	0.4807409115000001	0.2835795948809523	0.4297095087017544	0.4202647081666667	0.4202647081666667	0.2814282289393939	0.45753775899999993	0.27730931515384616	0.24884081833333327	0.2993968025000001	0.25349055611111115	0.8094794448333333	0.5370421992424242	0.37370885924242425	0.29390344214285713	0.2958622906666667	0.4985175565765766	0.4546192536764706
0413	0.5088147797619048	0.43078253251748244	0.5077056094405594	0.7378452498717949	0.43695055769230773	0.5634743733421751	0.5498507038461539	0.5114793384615384	0.42489435	0.51184165	0.24711345714285726	0.643220797004662	0.7635309804487179	0.2933728384615384	0.43189170283882783	0.4611130474358974	0.5169435146153846	0.6608763195266272	0.6547218246794873	0.6628909720907298	0.7990689543984221	0.5802282194570135	0.5328017612179488	0.5831736118589743	0.7103017958333333	0.7372248612179487	0.6055423497435897	0.5730960100591715	0.3130811730769232	0.4800787073717949	0.3117075461538463	0.6934885919871795	0.3602872676190476	0.6351893259615384	0.6495325381410257	0.6495325381410257	0.523256462004662	0.6947038971794872	0.48980487721893495	0.49609472307692304	0.4588158190705127	0.3637104015064103	0.8260834075320513	0.6175972089743589	0.5081191935897436	0.28605488908333343	0.5214563883012822	0.587848314033264	0.5033051425339367
0414	0.4292954311904762	0.4484492175	0.48029444416666656	0.5906651024999999	0.39630145185897425	0.5753333719827587	0.49680215250000004	0.4851059325	0.38542004852564093	0.45797861250000005	0.33295830892857126	0.49196270666666675	0.7421006241666667	0.38582114038461524	0.43625787380952386	0.43172376833333326	0.4754870892424242	0.6821060526282052	0.39292175416666675	0.6787727192948718	0.7940372584615385	0.5121608088687781	0.41227428104166663	0.4026801166666667	0.62689613	0.7312844375	0.5717804460128205	0.5233695292307692	0.4559501893939394	0.3828281272727273	0.4544350378787878	0.6118961333333333	0.3168836958333332	0.6165432799358974	0.6818726675000001	0.6818726675000001	0.4839853455555556	0.6933622603717949	0.4914689917948719	0.4651059325	0.46519722083333326	0.3603593038888889	0.9001044941666667	0.5552088876068376	0.4778816876068376	0.34803464946031726	0.5836949941666667	0.6110533563288288	0.48031558220211157
0415	0.2951593208333334	0.16379570269360266	0.2749068138047137	0.5801124557407407	0.17635729259259258	0.2972840810983397	0.36572690185185175	0.2775390907407407	0.18301684444444444	0.3903306716666666	0.2363006297619048	0.4435423569528619	0.6567901962962963	0.2817282551282052	0.31431595530303025	0.2869280516666667	0.28814078814814803	0.4984395501424501	0.36285360433333336	0.4240957583703703	0.6928211105925925	0.4429241513202613	0.2447046571851852	0.41985043963333335	0.47319132014814824	0.4837733238518518	0.36343153111111104	0.4378641651965811	0.2003843050909091	0.3170210448484848	0.17841460812121213	0.4361542905185185	0.27616216171428576	0.36166485288888883	0.42516765348148144	0.4288713571851851	0.2004841222962963	0.47815321170370373	0.28610748920000006	0.15782947970370365	0.2898140693333333	0.31929009886111104	0.7694598386666667	0.45045304881481474	0.2523048969629629	0.3236477087777778	0.3410813497777778	0.3340294918918919	0.33181304020915026
0416	0.5214079288265306	0.44427254448051945	0.515701115909091	0.7153716034523809	0.44999999642857147	0.5674863966748769	0.5408052392857143	0.5238821619047619	0.44059066071428565	0.5055111178571429	0.22462194761904775	0.6275060400757576	0.780421624702381	0.32135469761904756	0.44997935739795925	0.47243659404761906	0.5242791707142858	0.6740024931318681	0.6768789181547619	0.6644786788461539	0.813421171941392	0.6102119180672269	0.5550761175595238	0.5717479395833334	0.7178567532738096	0.7448975675595237	0.6042536009523809	0.6035891521978022	0.33676413928571436	0.49004756398809524	0.36087129285714303	0.7078567461309524	0.3331188890476191	0.6317829360119047	0.647397549702381	0.6634689818452382	0.5301411932900433	0.6940192521428572	0.5262473859890111	0.5095964476190475	0.47030345342261903	0.3980627121130953	0.8385060212797619	0.6449116940476189	0.5020545511904762	0.28605488908333343	0.5302554105654762	0.5919050558880309	0.5387833466386555
0417	0.4889200771978023	0.4458924171328671	0.47844735559440565	0.7064591344871795	0.40769230384615385	0.5829111810344827	0.5098094884615385	0.49158463589743584	0.4018860961538462	0.4718004346153847	0.2286398047619047	0.6296982196969697	0.767857903525641	0.27347813589743575	0.4119970002747253	0.4361817166666667	0.49201218384615386	0.6532526849112426	0.6563503733974358	0.6429962695266273	0.8033958774753451	0.5845551425339366	0.5208512035256411	0.5558520868589744	0.7004803496794872	0.7296012266025641	0.5781384933333333	0.5774229331360947	0.3344410576923077	0.46354014391025644	0.3607231128205127	0.6897111112179487	0.3489478872619046	0.6077854695512821	0.6246012073717949	0.6419089035256411	0.49399820815850815	0.6748091946153847	0.4941318002958581	0.4762000205128205	0.47392570368589737	0.3560867668910256	0.8260834075320513	0.621924132051282	0.4680779782051282	0.32825727574999986	0.49844813445512814	0.6092081986486486	0.5520002040723981
0418	0.5569010143772894	0.5283112946503496	0.5565325534965035	0.75134709	0.4928707097633136	0.6657766638328912	0.5767199557692307	0.5615947621794871	0.485141425147929	0.5387109019230769	0.2936492077380951	0.6660954850349651	0.7929454048076923	0.34348826217948714	0.4799779374542126	0.5226494284615385	0.5160758545454546	0.7074298633136095	0.6834667749358974	0.709993965877712	0.7916544676725839	0.5808046701705534	0.4797257048076923	0.5987296832692308	0.7125382621153846	0.7839499701923076	0.6680506257790927	0.5755441088757396	0.4963512465384615	0.42655731403846153	0.518787143974359	0.6844613275	0.4207769782142856	0.6941204022583827	0.7001038009615385	0.6962576471153846	0.5342248611888112	0.750805852209073	0.5948947706213018	0.5462101467948718	0.5389104844230769	0.48028836865384616	0.9040421971153846	0.6260281118343195	0.5783662772189349	0.4165085979047618	0.624898939423077	0.6938946005093555	0.5525834113243996
0419	0.29795288142857135	0.17988186616161606	0.20236709943181808	0.5563343237689393	0.208755118465909	0.19372063170062703	0.38765975858585855	0.2721030909932659	0.2689407659090909	0.4064974806818181	0.3533010797619046	0.3977131178598484	0.5006457253787879	0.3455442453379951	0.31882086410861854	0.3008562259848484	0.3011153297979797	0.32866676394230765	0.41686227584175084	0.3255417639423076	0.6257744518589743	0.47640261164772724	0.31548468367003357	0.420242356590909	0.3585326407196969	0.38085405946969686	0.2355130670454545	0.4721807154938811	0.2735056599862259	0.3957514488292011	0.2735056599862259	0.3272826469696969	0.3702571377164502	0.24975375606060612	0.31866664583333326	0.3217916458333332	0.23180390075757573	0.38233145030594406	0.3452948052447552	0.27418767887205375	0.29094892053030297	0.36583973933080804	0.7351654003787879	0.49925289166666664	0.28675288541666666	0.42533319630591626	0.2869629437710437	0.24733797628992626	0.35140261164772724
0420	0.5085604912337662	0.5057918359504132	0.5442658541322314	0.6606829245454545	0.46430885	0.6256374321316613	0.5002947022727273	0.5600969477272727	0.4574469681818182	0.4650005749999999	0.35510167321428554	0.5599310277685952	0.7552991147727273	0.40966784038461523	0.4636407003246753	0.5042221609090909	0.49645339173553715	0.747599043006993	0.6531880067424243	0.7354778248251748	0.7997627617948717	0.5458563577540106	0.47657422386363635	0.48031689840909086	0.6852724870454545	0.792042596590909	0.6197559557575758	0.5396393307692307	0.38734058590909093	0.3887388484090909	0.4184011965151515	0.6725452052272727	0.43835689964285707	0.6532960879545454	0.7139409647727273	0.7343955147727272	0.517902217768595	0.7340031481818181	0.5231591789160839	0.5419151295454545	0.46062876799242425	0.4714404814930555	0.8308258452651516	0.5448047848484849	0.4449425212121212	0.4033667896388887	0.571565740719697	0.6564746984029484	0.5073823395721924
0421	0.30241381619047625	0.23400613585858576	0.181337246590909	0.4941383854761904	0.07573528749999991	0.3025712691810345	0.3794636574074074	0.2847943666666666	0.17282240000000004	0.40269375166666665	0.24096473571428567	0.34337881015151506	0.5694817922619048	0.28675113846153844	0.3209109510822511	0.2901244666666667	0.2918934155555556	0.4435209004807692	0.4665801689814816	0.44143756714743587	0.7071469581684982	0.4277284826330531	0.3141053273148148	0.45010770791666666	0.4851555744791667	0.4335451351190477	0.29636608147435894	0.2981972043956044	0.3301456287878788	0.38699129280303024	0.35363047727272723	0.4570305807291667	0.32941292119047616	0.4290681967948716	0.43633728072916667	0.44258728072916664	0.20660738200757578	0.37429716124542123	0.3563713603846155	0.26257214444444443	0.4157814695833333	0.3760281014583333	0.7952016065476191	0.4316422937229437	0.2870620007575758	0.41455301168253944	0.3963616495370371	0.24975401177606182	0.3500052827205882
0422	0.5565533759157509	0.5233034185897436	0.6002264955128205	0.6818689	0.5406883526556776	0.6165796912687886	0.6085978096153846	0.5996007173076923	0.5279911193223443	0.5787335480769231	0.3289404517857142	0.5874595446153846	0.7969643416666666	0.3814942173076923	0.5185443220695971	0.558537514102564	0.592201607109557	0.7511392712524655	0.5286898108974359	0.7485751686883629	0.8372401988165681	0.6855551483408748	0.5479032931089742	0.5255494333333334	0.7086701	0.7889687980769231	0.6688093456227107	0.6341061044801352	0.48289648846153843	0.46713083589743587	0.48161443717948715	0.6863623948717948	0.3028716273809524	0.699950021062271	0.7401904980769232	0.7401904980769232	0.6030656504273504	0.7517249320695971	0.5937261321499014	0.5842161019230768	0.5361864980769231	0.39446626512820504	0.912388057051282	0.7122189017094017	0.6527364401709401	0.29884813390476195	0.6643446108974359	0.6440566023042273	0.5485609349709114
0423	0.39760369491341996	0.38715613278236916	0.41848729187327827	0.7052877960606061	0.3395904015151515	0.553679498955068	0.504224537878788	0.40328299242424237	0.2872739742424243	0.45930474696969703	0.23189070833333325	0.6142667938934803	0.7370594681818181	0.27697910897435896	0.306694604004329	0.3688674196969698	0.3975405234710744	0.6009292117715619	0.5775977252525253	0.5782019390442891	0.7563575454079254	0.5851336853832443	0.41277529797979795	0.523606552020202	0.6752296590909092	0.6914634136363637	0.5236025633333332	0.49748465454545454	0.2966271696969698	0.3564485212121212	0.3193544424242425	0.6115932954545455	0.35074987019841264	0.5607495930555555	0.6005543227272727	0.6005543227272727	0.4001090115702479	0.6361831103030303	0.4256045481351982	0.3851011742424243	0.4793830909090908	0.3767130673148148	0.88069935	0.6159744024793389	0.5023380388429752	0.3858712651216931	0.46887765000000003	0.5391676882882883	0.4733995687165775
[truncated: 1,230 more rows]
[truncated: 1,604 more columns]
