# Supplementary material for: Metabolomics analysis: Finding out metabolic building blocks
Source: PLoS One. 2017 May 11;12(5):e0177031. doi: 10.1371/journal.pone.0177031 (PMC5426688; doi:10.1371/journal.pone.0177031)
Supplement: S8 Table — A file with the distances between every pair of m-DAGs, based on the similarity measure described in this paper. (ZIP) [file pone.0177031.s008.zip]

Archive with 1 entries (1 files):
- S8_Table.csv
