# Supplementary material for: Metabolomics analysis: Finding out metabolic building blocks
Source: PLoS One. 2017 May 11;12(5):e0177031. doi: 10.1371/journal.pone.0177031 (PMC5426688; doi:10.1371/journal.pone.0177031)
Supplement: S8 Table — A file with the distances between every pair of m-DAGs, based on the similarity measure described in this paper. (ZIP) [file pone.0177031.s008.zip › S8_Table.csv]

	0001	0002	0003	0004	0005	0006	0007	0008	0009	0010	0011	0012	0013	0014	0015	0016	0017	0018	0019	0020	0021	0022	0023	0024	0025	0026	0027	0028	0029	0030	0031	0032	0033	0034	0035	0036	0037	0038	0039	0040	0041	0042	0043	0044	0045	0046	0047	0048	0049
0001	0.0	0.4551105103035339	0.4551105103035339	0.421900034872321	0.39410697976183673	0.4885301664866325	0.45660989865025103	0.5499932908581215	0.42641632302982735	0.5006284693892986	0.5006284693892986	0.49611111590646373	0.527338569651163	0.5793453142333145	0.5471722437847698	0.5507435967914541	0.3754311072991453	0.38796783103682175	0.40425983790697684	0.49849502241140664	0.38637240463463307	0.40316637141472866	0.38637240463463307	0.42303736696021443	0.46228389332049735	0.392123914757752	0.38637240463463307	0.4381333538254988	0.387845387180477	0.42303736696021443	0.3952669597020202	0.4950391560197491	0.45431341186046514	0.5161665290542636	0.42940228209302345	0.387845387180477	0.3768526561173542	0.4949281847467256	0.4245648315936855	0.46626258172106083	0.42487135033712664	0.5504422665588959	0.5536909525452197	0.45225235371098127	0.38796783103682175	0.523826567007752	0.49681869683001123	0.44629060126253983	0.5977949076595988
0002	0.4551105103035339	0.0	0.3364584282021106	0.4565550067519736	0.5845854964955584	0.6189996669240166	0.37580521810755985	0.5764128687833024	0.6157941784077148	0.42816699472300845	0.42816699472300845	0.4856570189247327	0.463692346581134	0.5146446993590281	0.49437546743192284	0.5443457477526132	0.5816425498217339	0.5442578042310606	0.5252151567483798	0.4582399763824886	0.5437090812694014	0.4684281961111112	0.5437090812694014	0.5597896272319347	0.6194871804445464	0.5365364656596321	0.5323018083011364	0.5342075618446687	0.4631879825714287	0.5597896272319347	0.5962928996284271	0.5441169700028274	0.543896115658627	0.3984940929258485	0.5680306310284311	0.44739939382352956	0.4948636070634921	0.496088531254665	0.6230432106942245	0.39975092807359325	0.5062059783810109	0.5391714177486663	0.5552555025477994	0.5016654366380393	0.5202713728748006	0.42609043163552596	0.5675219812271064	0.4454746810352954	0.503115632170088
0003	0.4551105103035339	0.3364584282021106	0.0	0.4528352773402089	0.5814237264955583	0.6164355643599141	0.39366960191669864	0.5756024001140518	0.613213141673021	0.4443950730129145	0.4443950730129145	0.484156033210447	0.4764997482504736	0.5288945595924731	0.5062240215746753	0.5434375203135888	0.5788320875995117	0.5410960342310606	0.5219723157227389	0.4712177646205358	0.5406244276108648	0.4649151183333333	0.5406244276108648	0.5565467862062937	0.61661284408091	0.5333746956596321	0.5291400383011364	0.5308793828973002	0.4595745311428573	0.5565467862062937	0.5934824374062049	0.5406988402730977	0.5402826642300556	0.4134449993969157	0.5646125012987013	0.4436796644117649	0.4913505292857143	0.49225608276981647	0.6199585570356878	0.3959184795887448	0.5027878486512812	0.5382907123532487	0.5513032900477994	0.5132861792431005	0.5169431939274323	0.44017895252191575	0.5642791402014653	0.4588513847529424	0.5147971155397727
0004	0.421900034872321	0.4565550067519736	0.4528352773402089	0.0	0.4553396790503472	0.5366010826001313	0.4255695274183007	0.5739623713052684	0.544051524157509	0.44174529348716707	0.44174529348716707	0.448900406530391	0.4895137143790851	0.5537751106787023	0.4923803861764706	0.5491957408078272	0.5035227707492876	0.4551448701805556	0.4304191949408286	0.48616616824813275	0.43361677740514915	0.3370715592206791	0.43361677740514915	0.4223336180413104	0.5744318834159531	0.4626006576805557	0.4194571968402778	0.4494670315929029	0.35288779845578244	0.4223336180413104	0.47469327303872044	0.48827922647468913	0.433283853904762	0.45732745171895417	0.4633974104504506	0.33385508664565844	0.3753602286177249	0.48308458494619133	0.5235867196070462	0.3529149637838471	0.4316497500143327	0.5488146466901802	0.5197711987745098	0.38776968682709434	0.42646828440058493	0.49688413942483656	0.5501940441137567	0.343320451491013	0.5425281263071896
0005	0.39410697976183673	0.5845854964955584	0.5814237264955583	0.4553396790503472	0.0	0.4608956831352353	0.4905576118680557	0.5578938185211564	0.4986668590683325	0.5315760492522019	0.5315760492522019	0.5258901121807734	0.5099254669097222	0.5724060431099255	0.5011662089062501	0.5706119023172426	0.4541039132077399	0.3847190831519609	0.3989139769548611	0.4988829642757937	0.39778756081300826	0.39851270000000005	0.39778756081300826	0.41223778265625	0.46607975393404155	0.4049763875902779	0.3827322498333334	0.46700343292613644	0.40824014366369066	0.41223778265625	0.46236945246408534	0.4527295083209325	0.4313119121875001	0.5489924069863636	0.4313119121875001	0.40824014366369066	0.4117889127708334	0.4881684887739465	0.37326798762533886	0.4416838619007939	0.4642857716761364	0.5702879723172426	0.5180430008506944	0.44568152811363637	0.3847190831519609	0.5293007647363636	0.4970809142757937	0.43717901031249995	0.5428898353333335
0006	0.4885301664866325	0.6189996669240166	0.6164355643599141	0.5366010826001313	0.4608956831352353	0.0	0.506296880794211	0.5826138033392965	0.5886010069396734	0.5635212453817067	0.5635212453817067	0.5638969468713282	0.56329216938793	0.603208941058365	0.5789112261583587	0.5999840039425763	0.5520322075565333	0.5058664058220196	0.5046620621001143	0.5454613785484917	0.5014966906992457	0.4969745974032619	0.5014966906992457	0.5202057619755758	0.5061297471851531	0.4991854210640059	0.48903410796672697	0.5441047034473084	0.5024555305710694	0.5202057619755758	0.5758428030303061	0.48984383396432796	0.5378453301729279	0.5539394760452867	0.5354836583780562	0.5024555305710694	0.5060952937578826	0.5489600568976147	0.502460282650085	0.516073305961648	0.5413173585755136	0.5999840039425763	0.6164921945852739	0.5648090388719033	0.49319631366360983	0.529284609224774	0.5454613785484917	0.5569648394987228	0.5637663173201826
0007	0.45660989865025103	0.37580521810755985	0.39366960191669864	0.4255695274183007	0.4905576118680557	0.506296880794211	0.0	0.5119153488593757	0.5869834745916829	0.4208964146066091	0.4208964146066091	0.4898969326923843	0.4563494441611321	0.47423802531633263	0.49900614812065147	0.46517267305496035	0.5502708945553881	0.5242169181127452	0.5120854751181501	0.41771459269415834	0.537395545475849	0.4711056091653051	0.537395545475849	0.5698948236375063	0.5948602429180472	0.5187451311764708	0.5258304341127451	0.5454346823417418	0.4520978077406964	0.5698948236375063	0.5904320954186968	0.5485263903059467	0.49987099633053234	0.4392088438013916	0.4989478181505036	0.43598303738012867	0.45521020889472474	0.45380206179285243	0.5996771526637972	0.44999778573688565	0.5177365345671943	0.470798615928293	0.5730093470353349	0.4578918370237479	0.4991757032765739	0.4088683421884882	0.5353094967568951	0.4689938235278307	0.47555557943616145
0008	0.5499932908581215	0.5764128687833024	0.5756024001140518	0.5739623713052684	0.5578938185211564	0.5826138033392965	0.5119153488593757	0.0	0.6367788339536768	0.559632615666215	0.559632615666215	0.5531330164003421	0.573450863375844	0.6090475890228146	0.598430265335709	0.5704458950746832	0.6044925080828926	0.5919856695705801	0.5847966365045107	0.5384541587924884	0.5998729813199793	0.5476709663751007	0.5998729813199793	0.623078407797927	0.6257066886108292	0.5902665993961616	0.5898698058529789	0.5720138235241092	0.5426048748415377	0.623078407797927	0.6220228110383316	0.6048580538447554	0.5859000493656747	0.5644789620837849	0.5671651804638997	0.5423152928574108	0.5297391007542362	0.5384415890739298	0.6406612776591685	0.5323260584277271	0.5450340309166527	0.5704458950746832	0.6411610182474207	0.5935329805570142	0.5705112311269265	0.5658671001393405	0.5739576850392201	0.5953538425711897	0.6166255100031953
0009	0.42641632302982735	0.6157941784077148	0.613213141673021	0.544051524157509	0.4986668590683325	0.5886010069396734	0.5869834745916829	0.6367788339536768	0.0	0.5169916731690725	0.5169916731690725	0.5091904047774302	0.5318476968452382	0.5796951462883693	0.5341976484805078	0.5515670753575578	0.36687091739403466	0.40995502369440107	0.41352329084548134	0.5030636785046163	0.3976012594283099	0.41328085507587664	0.3976012594283099	0.4415409212650445	0.45952765535233675	0.4103227624699112	0.3976012594283099	0.4543937426631107	0.40851452870374527	0.4415409212650445	0.3944872034547595	0.5030652324309139	0.4728780758869703	0.5398237985782313	0.44988785547880716	0.40851452870374527	0.3988678463422294	0.4950644152719833	0.4499041271036107	0.4528866743248674	0.44275565796923333	0.5513026427044966	0.5689165127324264	0.4774084935064937	0.40995502369440107	0.5359392033129252	0.5015926172801264	0.4680569820087651	0.5673312059275251
0010	0.5006284693892986	0.42816699472300845	0.4443950730129145	0.44174529348716707	0.5315760492522019	0.5635212453817067	0.4208964146066091	0.559632615666215	0.5169916731690725	0.0	0.4226821194827587	0.5244681501836733	0.5117084577422086	0.49679368652439027	0.5224113527435394	0.5317115400838415	0.6008094785008686	0.5816155343699186	0.5682491694142172	0.47178577789300224	0.5933450563989688	0.5324687603788392	0.5933450563989688	0.6057980927027309	0.6296979322359029	0.5757572913414634	0.5831786828089431	0.5838639738995458	0.5153289694644101	0.6057980927027309	0.6198567720297282	0.5904391958080771	0.5597088980287929	0.4428490605691058	0.5555512386758852	0.5010739391545398	0.5038638466816687	0.5199230835723402	0.6350879478455285	0.516308434534764	0.5696790421130471	0.5377028624045331	0.6136226768932079	0.46772573368733594	0.5595952993367566	0.42413443914053417	0.5918331111997454	0.45423298202453555	0.49800260552762565
0011	0.5006284693892986	0.42816699472300845	0.4443950730129145	0.44174529348716707	0.5315760492522019	0.5635212453817067	0.4208964146066091	0.559632615666215	0.5169916731690725	0.4226821194827587	0.0	0.5224277338073667	0.5073530094088753	0.5096399921614803	0.5343742905799691	0.5276283072713415	0.595490480723091	0.5756316618699187	0.5642619206962685	0.4674303295596689	0.5875071320087251	0.5281492409343949	0.5875071320087251	0.5996607875745258	0.6242580481449937	0.5697734188414635	0.5771948103089432	0.5773793304784932	0.5147341236684918	0.5996607875745258	0.6145377742519504	0.5839701444567258	0.5552659637430786	0.45982762054948156	0.5513484630002095	0.49680694654949786	0.4998339092213513	0.5159635850874917	0.6292500234552845	0.5123489360499156	0.5630191380589931	0.5337433639196847	0.609465067518208	0.4623635716183705	0.5532964861788618	0.43948623606672266	0.5884827663279505	0.46769037229955157	0.510807224302535
0012	0.49611111590646373	0.4856570189247327	0.484156033210447	0.448900406530391	0.5258901121807734	0.5638969468713282	0.4898969326923843	0.5531330164003421	0.5091904047774302	0.5244681501836733	0.5224277338073667	0.0	0.5321622250885598	0.5526243018168242	0.5674206540621785	0.5216674007117967	0.5339007330063632	0.5110612145484902	0.49557190516513316	0.4968782272756347	0.5101657637944395	0.4411958240792362	0.5101657637944395	0.518353195349251	0.587093754791427	0.5028679979486064	0.4979199078893004	0.5079349738004345	0.43419992946441033	0.518353195349251	0.5444123285456012	0.5428955827235641	0.5078847990900175	0.4839589255001826	0.506528442382449	0.4339020737093082	0.4246988091419862	0.4987569390536394	0.5864213953658536	0.4506623423674715	0.4916979068761219	0.5155653696913887	0.5917300864452189	0.5056236835190431	0.4853275942615687	0.49151032692875385	0.5466322039653131	0.47996641156350583	0.5495155627894475
0013	0.527338569651163	0.463692346581134	0.4764997482504736	0.4895137143790851	0.5099254669097222	0.56329216938793	0.4563494441611321	0.573450863375844	0.5318476968452382	0.5117084577422086	0.5073530094088753	0.5321622250885598	0.0	0.5482213413414634	0.5135082336289682	0.5737625509146341	0.639563734914937	0.6061522185714285	0.5935981019536019	0.4758233336805556	0.6073646091782811	0.5511180388227512	0.6073646091782811	0.632593537469475	0.6653975450617	0.6058745171547619	0.5975487244077381	0.6072225002484904	0.5332770379319727	0.632593537469475	0.653426724429774	0.5984519752343413	0.588535831344091	0.4939589375484127	0.610777137757924	0.5195498919887954	0.5645828610251322	0.5243113285288228	0.6713072704355401	0.4883459114159453	0.5811942934984496	0.5859485427568367	0.6034866730753969	0.5528927018109666	0.5854233879699249	0.5015397919484128	0.5967871797542736	0.5221198004067461	0.562459083702381
0014	0.5793453142333145	0.5146446993590281	0.5288945595924731	0.5537751106787023	0.5724060431099255	0.603208941058365	0.47423802531633263	0.6090475890228146	0.5796951462883693	0.49679368652439027	0.5096399921614803	0.5526243018168242	0.5482213413414634	0.0	0.533868676148374	0.6429538139862805	0.7117878388848586	0.6846597346890244	0.6746701793954555	0.5992737682767132	0.6881810013707119	0.6409303534789973	0.6881810013707119	0.7113779825729623	0.7510992879359677	0.6846597346890244	0.6803855264049796	0.6998142718678277	0.6274341744539572	0.7113779825729623	0.7292062668437629	0.6995333479574086	0.6724238836722037	0.47202938078929535	0.6901307007710036	0.6161697398370568	0.6542578227429345	0.6301979535037721	0.7443500811173904	0.5929146291989582	0.6762885454318232	0.6537733953806356	0.6936209299699356	0.6498642772202258	0.6680628786200257	0.4849625349559621	0.6917490525205485	0.5706703377794717	0.6214393404152149
0015	0.5471722437847698	0.49437546743192284	0.5062240215746753	0.4923803861764706	0.5011662089062501	0.5789112261583587	0.49900614812065147	0.598430265335709	0.5341976484805078	0.5224113527435394	0.5343742905799691	0.5674206540621785	0.5135082336289682	0.533868676148374	0.0	0.7376057910289634	0.7706923295954416	0.7481340525833333	0.7367756212820513	0.6536979130833334	0.7625505114634147	0.7251492038888889	0.7625505114634147	0.7851573484615385	0.7786200126136363	0.7481340525833333	0.75661427425	0.746978078014354	0.7036695432653061	0.7851573484615385	0.7928269382053872	0.7309175263513514	0.7066928351428572	0.5471782141388888	0.7225472764864864	0.6949539415966386	0.7286651244047619	0.6851799209848484	0.7736867243089431	0.6763140706060605	0.724727049041769	0.7455571306947524	0.743052476875	0.6714209542006269	0.7348779500877194	0.47560420026470585	0.7336137792948718	0.6503370977884615	0.7163021633035714
0016	0.5507435967914541	0.5443457477526132	0.5434375203135888	0.5491957408078272	0.5706119023172426	0.5999840039425763	0.46517267305496035	0.5704458950746832	0.5515670753575578	0.5317115400838415	0.5276283072713415	0.5216674007117967	0.5737625509146341	0.6429538139862805	0.7376057910289634	0.0	0.6533838597833217	0.6432859094353164	0.6389903537078918	0.5515171046477901	0.6477098569382366	0.6029324106265563	0.6477098569382366	0.6749072831695908	0.6893063476788305	0.6415573882767798	0.6389026033616925	0.6278547332049393	0.5951797307693487	0.6749072831695908	0.6705974693116099	0.6611822892940373	0.6316934062846367	0.5887758020100942	0.621675111350332	0.5824055925566826	0.5940521921170256	0.5594675992207396	0.7056862720478376	0.5530898977400964	0.6023841543726404	0.5764384016260162	0.6576054141214385	0.6048201203790188	0.6245114836161225	0.582442613010094	0.6320140345828021	0.6086742647895467	0.6173148002925181
0017	0.3754311072991453	0.5816425498217339	0.5788320875995117	0.5035227707492876	0.4541039132077399	0.5520322075565333	0.5502708945553881	0.6044925080828926	0.36687091739403466	0.6008094785008686	0.595490480723091	0.5339007330063632	0.639563734914937	0.7117878388848586	0.7706923295954416	0.6533838597833217	0.0	0.40143854246723665	0.4021573244761908	0.49240207659391555	0.3879866658219375	0.401893338860399	0.3879866658219375	0.4274772615997152	0.44920444336433196	0.40183896913390327	0.3879866658219375	0.4441816064553873	0.3967033390329673	0.4274772615997152	0.3791585326507382	0.49536578111613105	0.4619862192991455	0.534558157562963	0.43695242374359	0.3967033390329673	0.38304471236630055	0.4836917677406041	0.43889674914245025	0.4432361053759668	0.4339247242331651	0.5447790020560075	0.5575040080617284	0.46137228670707087	0.40143854246723665	0.5309450104962963	0.4908002543716934	0.4563123140206553	0.5625016475655271
0018	0.38796783103682175	0.5442578042310606	0.5410960342310606	0.4551448701805556	0.3847190831519609	0.5058664058220196	0.5242169181127452	0.5919856695705801	0.40995502369440107	0.5816155343699186	0.5756316618699187	0.5110612145484902	0.6061522185714285	0.6846597346890244	0.7481340525833333	0.6432859094353164	0.40143854246723665	0.0	0.39188720575000024	0.516563135342262	0.38994671949485904	0.3891864042708335	0.38994671949485904	0.4141102219822306	0.5196702569568608	0.38240358586458334	0.3746953874822305	0.4576596991124111	0.37271634621901284	0.4141102219822306	0.4497114041464647	0.49120118522123024	0.4456947977500001	0.5097640302333335	0.44429495575	0.37271634621901284	0.3878041078261558	0.51272878485273	0.4315280843543531	0.45516906160014037	0.44340304536241115	0.572406422800813	0.5490722489861111	0.46922230773930484	0.37641047086458346	0.5179985710333335	0.5147610853422621	0.4346272438572303	0.5953446807340687
0019	0.40425983790697684	0.5252151567483798	0.5219723157227389	0.4304191949408286	0.3989139769548611	0.5046620621001143	0.5120854751181501	0.5847966365045107	0.41352329084548134	0.5682491694142172	0.5642619206962685	0.49557190516513316	0.5935981019536019	0.6746701793954555	0.7367756212820513	0.6389903537078918	0.4021573244761908	0.39188720575000024	0.0	0.4786550523122711	0.3835051478109087	0.3439951451042548	0.3835051478109087	0.4004364485960833	0.5166069256204711	0.3871563834315478	0.36809277650618144	0.43640446175372727	0.3440904112087916	0.4004364485960833	0.4544920516356421	0.47734210905391994	0.42087403249647815	0.47363124353846153	0.4203809376246832	0.3440904112087916	0.36029941505494534	0.46999456717269816	0.4457235853126956	0.38794199384157535	0.4217822527793682	0.5396963900187619	0.5255371977383299	0.44426482655267807	0.3674661501824321	0.48567862943589746	0.4768067959020148	0.4122370478286138	0.5147081629700856
0020	0.49849502241140664	0.4582399763824886	0.4712177646205358	0.48616616824813275	0.4988829642757937	0.5454613785484917	0.41771459269415834	0.5384541587924884	0.5030636785046163	0.47178577789300224	0.4674303295596689	0.4968782272756347	0.4758233336805556	0.5992737682767132	0.6536979130833334	0.5515171046477901	0.49240207659391555	0.516563135342262	0.4786550523122711	0.0	0.6039434659365726	0.544965417050632	0.6039434659365726	0.6283609266256274	0.6168291387020373	0.6041834859484126	0.5940420525849868	0.5808449014758644	0.5300999686825396	0.6283609266256274	0.6283991459132863	0.5849558029663593	0.575635346836471	0.49015198592583775	0.5711365470074725	0.5162793795261438	0.531372129830247	0.47358463686464414	0.6480636391863466	0.48371028248456793	0.5541037866508879	0.5505021112687005	0.5910254966666667	0.503641359880792	0.5849566431035922	0.48886084925917106	0.5596328109203297	0.5195078486055997	0.5035884408712523
0021	0.38637240463463307	0.5437090812694014	0.5406244276108648	0.43361677740514915	0.39778756081300826	0.5014966906992457	0.537395545475849	0.5998729813199793	0.3976012594283099	0.5933450563989688	0.5875071320087251	0.5101657637944395	0.6073646091782811	0.6881810013707119	0.7625505114634147	0.6477098569382366	0.3879866658219375	0.38994671949485904	0.3835051478109087	0.6039434659365726	0.0	0.4058292931233063	0.3898564881233063	0.431463673001355	0.5204561840099362	0.40312576109756104	0.3898564881233063	0.47605214908906135	0.4008237577661634	0.431463673001355	0.45160850459427604	0.5031547755468448	0.4661313127642278	0.5330039834634146	0.46341580300813023	0.4008237577661634	0.41554352518776627	0.517366015807101	0.4573477709891599	0.4450667593883082	0.4621432186012565	0.5872593893872695	0.5642021363821137	0.49613086149544217	0.4034708818292684	0.5376456145365853	0.5246926749661248	0.450972974949187	0.5617108322154473
0022	0.40316637141472866	0.4684281961111112	0.4649151183333333	0.3370715592206791	0.39851270000000005	0.4969745974032619	0.4711056091653051	0.5476709663751007	0.41328085507587664	0.5324687603788392	0.5281492409343949	0.4411958240792362	0.5511180388227512	0.6409303534789973	0.7251492038888889	0.6029324106265563	0.401893338860399	0.3891864042708335	0.3439951451042548	0.544965417050632	0.4058292931233063	0.0	0.40596530335365866	0.41867761198717957	0.5456798054487815	0.4041613289166668	0.39111443593750006	0.4375230358725414	0.3154380747619049	0.41867761198717957	0.459070406513468	0.4561174365647791	0.3908471022222224	0.44250883344444447	0.4067909454054057	0.3154380747619049	0.3327562687698413	0.4454177844057883	0.49358193231707326	0.34867387823853635	0.40690835711233986	0.5225736942073171	0.5175383357253085	0.42067591358585854	0.3731737659649125	0.46587491400000003	0.4954819168142045	0.35996198138503077	0.49420453275462983
0023	0.38637240463463307	0.5437090812694014	0.5406244276108648	0.43361677740514915	0.39778756081300826	0.5014966906992457	0.537395545475849	0.5998729813199793	0.3976012594283099	0.5933450563989688	0.5875071320087251	0.5101657637944395	0.6073646091782811	0.6881810013707119	0.7625505114634147	0.6477098569382366	0.3879866658219375	0.38994671949485904	0.3835051478109087	0.6039434659365726	0.3898564881233063	0.40596530335365866	0.0	0.4315496486111111	0.5205449774881972	0.4031152765447156	0.3899424637330623	0.47557945173133775	0.4006492844328301	0.4315496486111111	0.45170366237205384	0.5032574821670539	0.4659568394308945	0.5327421442439024	0.4632413296747969	0.4006492844328301	0.41536905185443296	0.5170758304132125	0.4574829807452575	0.44455319434765783	0.4616705212435329	0.5869833637874282	0.5642881119918699	0.49625619125153986	0.4034603972764228	0.537132049495935	0.5243576439847079	0.45118197433943097	0.5612656308943091
0024	0.42303736696021443	0.5597896272319347	0.5565467862062937	0.4223336180413104	0.41223778265625	0.5202057619755758	0.5698948236375063	0.623078407797927	0.4415409212650445	0.6057980927027309	0.5996607875745258	0.518353195349251	0.632593537469475	0.7113779825729623	0.7851573484615385	0.6749072831695908	0.4274772615997152	0.4141102219822306	0.4004364485960833	0.6283609266256274	0.431463673001355	0.41867761198717957	0.4315496486111111	0.0	0.551384026166502	0.4407314527416667	0.4266912916375001	0.48273562652382807	0.4267235516117217	0.43490592680769236	0.47899370292760934	0.512832916458079	0.49262783917948727	0.5509638932820513	0.48977307251282065	0.4267235516117217	0.43036331479853496	0.5436367715627765	0.490381320081301	0.4702965894253156	0.4799482816520332	0.6170828743339587	0.5770293657863248	0.5038440164895104	0.4267540528119659	0.5648347208205128	0.5515999916310542	0.45154434467592586	0.5910994248589744
0025	0.46228389332049735	0.6194871804445464	0.61661284408091	0.5744318834159531	0.46607975393404155	0.5061297471851531	0.5948602429180472	0.6257066886108292	0.45952765535233675	0.6296979322359029	0.6242580481449937	0.587093754791427	0.6653975450617	0.7510992879359677	0.7786200126136363	0.6893063476788305	0.44920444336433196	0.5196702569568608	0.5166069256204711	0.6168291387020373	0.5204561840099362	0.5456798054487815	0.5205449774881972	0.551384026166502	0.0	0.48948088952816204	0.4785446092470905	0.47102480879499053	0.5007408919513459	0.5064152621763833	0.4842968991397305	0.44703652391943505	0.5379799265447958	0.53897916146281	0.5149075424538867	0.5007408919513459	0.4799612870487484	0.5052535750283627	0.4710417900296442	0.48304825482472247	0.4685542076586269	0.5874110428430436	0.5675302760962888	0.5157165624160078	0.4932330297738897	0.5317411288567493	0.4995515184145023	0.5392306375308793	0.5536021366477273
0026	0.392123914757752	0.5365364656596321	0.5333746956596321	0.4626006576805557	0.4049763875902779	0.4991854210640059	0.5187451311764708	0.5902665993961616	0.4103227624699112	0.5757572913414634	0.5697734188414635	0.5028679979486064	0.6058745171547619	0.6846597346890244	0.7481340525833333	0.6415573882767798	0.40183896913390327	0.38240358586458334	0.3871563834315478	0.6041834859484126	0.40312576109756104	0.4041613289166668	0.4031152765447156	0.4407314527416667	0.48948088952816204	0.0	0.4139286782287138	0.4655734977514412	0.4304214991331523	0.45527504647871375	0.48339397528875705	0.493686558147602	0.5001220621086958	0.5041795795083334	0.4973386646086959	0.4304214991331523	0.4455092607402953	0.5042772182371205	0.4852739346998296	0.4539522882469593	0.45131684400144123	0.5712665695386179	0.5398997490344202	0.522319945034585	0.4258871684732791	0.5120884370083335	0.5123112355431549	0.4917194422531702	0.5389036279583335
0027	0.38637240463463307	0.5323018083011364	0.5291400383011364	0.4194571968402778	0.3827322498333334	0.48903410796672697	0.5258304341127451	0.5898698058529789	0.3976012594283099	0.5831786828089431	0.5771948103089432	0.4979199078893004	0.5975487244077381	0.6803855264049796	0.75661427425	0.6389026033616925	0.3879866658219375	0.3746953874822305	0.36809277650618144	0.5940420525849868	0.3898564881233063	0.39111443593750006	0.3899424637330623	0.4266912916375001	0.4785446092470905	0.4139286782287138	0.0	0.46685970281628797	0.3897506017103176	0.42115651482638883	0.45508072681649836	0.492212911185516	0.4542310230833335	0.52523533305	0.4537502555833335	0.3897506017103176	0.4048383633174606	0.5090492237022785	0.4587589197696478	0.4350996783730159	0.452603049066288	0.5806899316219514	0.5545269672916666	0.4872831905328282	0.3924639038750001	0.5299930049	0.516559049340278	0.4411535493229167	0.5520878114583334
0028	0.4381333538254988	0.5342075618446687	0.5308793828973002	0.4494670315929029	0.46700343292613644	0.5441047034473084	0.5454346823417418	0.5720138235241092	0.4543937426631107	0.5838639738995458	0.5773793304784932	0.5079349738004345	0.6072225002484904	0.6998142718678277	0.746978078014354	0.6278547332049393	0.4441816064553873	0.4576596991124111	0.43640446175372727	0.5808449014758644	0.47605214908906135	0.4375230358725414	0.47557945173133775	0.48273562652382807	0.47102480879499053	0.4655734977514412	0.46685970281628797	0.0	0.4049257619423563	0.4329959480361305	0.45664484179629616	0.42285324351100306	0.4779607277272728	0.471922829041866	0.4507392645693781	0.4049257619423563	0.3816188690476192	0.4448393470815314	0.49733405219512206	0.39167177082407745	0.3465360435795456	0.5319002600525149	0.5246967555555555	0.4402017227511962	0.41609349750000013	0.494475779041866	0.4618753496857311	0.43241679268839694	0.5157972673604465
0029	0.387845387180477	0.4631879825714287	0.4595745311428573	0.35288779845578244	0.40824014366369066	0.5024555305710694	0.4520978077406964	0.5426048748415377	0.40851452870374527	0.5153289694644101	0.5147341236684918	0.43419992946441033	0.5332770379319727	0.6274341744539572	0.7036695432653061	0.5951797307693487	0.3967033390329673	0.37271634621901284	0.3440904112087916	0.5300999686825396	0.4008237577661634	0.3154380747619049	0.4006492844328301	0.4267235516117217	0.5007408919513459	0.4304214991331523	0.3897506017103176	0.4049257619423563	0.0	0.4244021068833944	0.48127142664814815	0.48078920165486927	0.3962579325306125	0.4383979001142858	0.4283728902316605	0.3058345805306124	0.34188113285714317	0.45797028386171723	0.49858374084204427	0.36204923489795926	0.4138239905285481	0.5346266283554008	0.49300016505895683	0.41170735095485467	0.3921285603276575	0.45565117674285716	0.5147360517857144	0.38327312028061233	0.49632273445238095
0030	0.42303736696021443	0.5597896272319347	0.5565467862062937	0.4223336180413104	0.41223778265625	0.5202057619755758	0.5698948236375063	0.623078407797927	0.4415409212650445	0.6057980927027309	0.5996607875745258	0.518353195349251	0.632593537469475	0.7113779825729623	0.7851573484615385	0.6749072831695908	0.4274772615997152	0.4141102219822306	0.4004364485960833	0.6283609266256274	0.431463673001355	0.41867761198717957	0.4315496486111111	0.43490592680769236	0.5064152621763833	0.45527504647871375	0.42115651482638883	0.4329959480361305	0.4244021068833944	0.0	0.47908886070538714	0.5129408900844526	0.4924444184957266	0.5506886264102564	0.4895896518290599	0.42654013092796106	0.4301798941147743	0.5433317048666373	0.49051652983739846	0.46975668771591383	0.47945134340416995	0.6167926935751512	0.5771197504017094	0.5039757734125874	0.4267430305897436	0.5642948191111111	0.5512477795736672	0.4517640619836183	0.5906313927008547
0031	0.3952669597020202	0.5962928996284271	0.5934824374062049	0.47469327303872044	0.46236945246408534	0.5758428030303061	0.5904320954186968	0.6220228110383316	0.3944872034547595	0.6198567720297282	0.6145377742519504	0.5444123285456012	0.653426724429774	0.7292062668437629	0.7928269382053872	0.6705974693116099	0.3791585326507382	0.4497114041464647	0.4544920516356421	0.6283991459132863	0.45160850459427604	0.459070406513468	0.45170366237205384	0.47899370292760934	0.4842968991397305	0.48339397528875705	0.45508072681649836	0.45664484179629616	0.48127142664814815	0.47908886070538714	0.0	0.46548764159796396	0.424703216808081	0.5132376515043773	0.40171620347474757	0.3642019631005292	0.34344091564021173	0.4858847405308837	0.4124130132649575	0.42161756740740763	0.41258600868518525	0.5340702797648027	0.541729802544487	0.417611111020202	0.3653736887037038	0.5184134766599328	0.48869626868085647	0.39911446199579126	0.552586189405724
0032	0.4950391560197491	0.5441169700028274	0.5406988402730977	0.48827922647468913	0.4527295083209325	0.48984383396432796	0.5485263903059467	0.6048580538447554	0.5030652324309139	0.5904391958080771	0.5839701444567258	0.5428955827235641	0.5984519752343413	0.6995333479574086	0.7309175263513514	0.6611822892940373	0.49536578111613105	0.49120118522123024	0.47734210905391994	0.5849558029663593	0.5031547755468448	0.4561174365647791	0.5032574821670539	0.512832916458079	0.44703652391943505	0.493686558147602	0.492212911185516	0.42285324351100306	0.48078920165486927	0.5129408900844526	0.46548764159796396	0.0	0.5253499314864867	0.5076607296966966	0.5253499314864867	0.47740423091377104	0.4817797791377092	0.5091896565274636	0.5400497122384527	0.4491463101994855	0.4549600797996374	0.5861144384619811	0.5595502178024452	0.5041897805446356	0.49751066446741865	0.5055766776966968	0.5281351319190071	0.5113168522656584	0.5293292105480482
0033	0.45431341186046514	0.543896115658627	0.5402826642300556	0.433283853904762	0.4313119121875001	0.5378453301729279	0.49987099633053234	0.5859000493656747	0.4728780758869703	0.5597088980287929	0.5552659637430786	0.5078847990900175	0.588535831344091	0.6724238836722037	0.7066928351428572	0.6316934062846367	0.4619862192991455	0.4456947977500001	0.42087403249647815	0.575635346836471	0.4661313127642278	0.3908471022222224	0.4659568394308945	0.49262783917948727	0.5379799265447958	0.5001220621086958	0.4542310230833335	0.4779607277272728	0.3962579325306125	0.4924444184957266	0.424703216808081	0.5253499314864867	0.0	0.5581665320239202	0.5067939108548085	0.4355370857247274	0.4687763652879293	0.5181533220153471	0.5623910925950086	0.4713700319939489	0.5251974658678792	0.5750238919021149	0.5819535611613141	0.5129867401220174	0.48682040563851503	0.5428663686524917	0.569612995759328	0.4986014212749169	0.5614362911993356
0034	0.5161665290542636	0.3984940929258485	0.4134449993969157	0.45732745171895417	0.5489924069863636	0.5539394760452867	0.4392088438013916	0.5644789620837849	0.5398237985782313	0.4428490605691058	0.45982762054948156	0.4839589255001826	0.4939589375484127	0.47202938078929535	0.5471782141388888	0.5887758020100942	0.534558157562963	0.5097640302333335	0.47363124353846153	0.49015198592583775	0.5330039834634146	0.44250883344444447	0.5327421442439024	0.5509638932820513	0.53897916146281	0.5041795795083334	0.52523533305	0.471922829041866	0.4383979001142858	0.5506886264102564	0.5132376515043773	0.5076607296966966	0.5581665320239202	0.0	0.7369446104029485	0.6602853463888465	0.6973161830974026	0.6773630384143157	0.7775011667472284	0.654474381159386	0.7075662281437346	0.6957594087829515	0.7289976368099746	0.6929362580626959	0.7117560619011163	0.2551066861111111	0.7280192570970696	0.6158710074038461	0.5637235121309525
0035	0.42940228209302345	0.5680306310284311	0.5646125012987013	0.4633974104504506	0.4313119121875001	0.5354836583780562	0.4989478181505036	0.5671651804638997	0.44988785547880716	0.5555512386758852	0.5513484630002095	0.506528442382449	0.610777137757924	0.6901307007710036	0.7225472764864864	0.621675111350332	0.43695242374359	0.44429495575	0.4203809376246832	0.5711365470074725	0.46341580300813023	0.4067909454054057	0.4632413296747969	0.48977307251282065	0.5149075424538867	0.4973386646086959	0.4537502555833335	0.4507392645693781	0.4283728902316605	0.4895896518290599	0.40171620347474757	0.5253499314864867	0.5067939108548085	0.7369446104029485	0.0	0.4410809702801476	0.429079706766634	0.49014503433884193	0.5401627096681794	0.4748032194537355	0.471143411813825	0.5439415193668655	0.5813296119093512	0.48525772714244897	0.46250982405956764	0.5426086703469516	0.5183309444772768	0.5017285390438403	0.5623229619453174
0036	0.387845387180477	0.44739939382352956	0.4436796644117649	0.33385508664565844	0.40824014366369066	0.5024555305710694	0.43598303738012867	0.5423152928574108	0.40851452870374527	0.5010739391545398	0.49680694654949786	0.4339020737093082	0.5195498919887954	0.6161697398370568	0.6949539415966386	0.5824055925566826	0.3967033390329673	0.37271634621901284	0.3440904112087916	0.5162793795261438	0.4008237577661634	0.3154380747619049	0.4006492844328301	0.4267235516117217	0.5007408919513459	0.4304214991331523	0.3897506017103176	0.4049257619423563	0.3058345805306124	0.42654013092796106	0.3642019631005292	0.47740423091377104	0.4355370857247274	0.6602853463888465	0.4410809702801476	0.0	0.3449675523015876	0.4451851319164737	0.5037943871835077	0.3464428756302522	0.4195979499880076	0.5240960747776184	0.48143065520774975	0.39771602451235044	0.3977505734855523	0.4427978157647059	0.5174882197344324	0.36840206793592434	0.48466559575980395
0037	0.3768526561173542	0.4948636070634921	0.4913505292857143	0.3753602286177249	0.4117889127708334	0.5060952937578826	0.45521020889472474	0.5297391007542362	0.3988678463422294	0.5038638466816687	0.4998339092213513	0.4246988091419862	0.5645828610251322	0.6542578227429345	0.7286651244047619	0.5940521921170256	0.38304471236630055	0.3878041078261558	0.36029941505494534	0.531372129830247	0.41554352518776627	0.3327562687698413	0.41536905185443296	0.43036331479853496	0.4799612870487484	0.4455092607402953	0.4048383633174606	0.3816188690476192	0.34188113285714317	0.4301798941147743	0.34344091564021173	0.4817797791377092	0.4687763652879293	0.6973161830974026	0.429079706766634	0.3449675523015876	0.0	0.44524888708778065	0.4899262995818816	0.38170808948412716	0.38679696350152104	0.5197758886788619	0.4981740854739859	0.3874499328727754	0.3941337682223943	0.47288858572222237	0.4890950261446887	0.3921901981894842	0.5146381973842593
0038	0.4949281847467256	0.496088531254665	0.49225608276981647	0.48308458494619133	0.4881684887739465	0.5489600568976147	0.45380206179285243	0.5384415890739298	0.4950644152719833	0.5199230835723402	0.5159635850874917	0.4987569390536394	0.5243113285288228	0.6301979535037721	0.6851799209848484	0.5594675992207396	0.4836917677406041	0.51272878485273	0.46999456717269816	0.47358463686464414	0.517366015807101	0.4454177844057883	0.5170758304132125	0.5436367715627765	0.5052535750283627	0.5042772182371205	0.5090492237022785	0.4448393470815314	0.45797028386171723	0.5433317048666373	0.4858847405308837	0.5091896565274636	0.5181533220153471	0.6773630384143157	0.49014503433884193	0.4451851319164737	0.44524888708778065	0.0	0.595787810996836	0.3960257520450816	0.48994642204363914	0.48508194431021745	0.5539339682868918	0.4860892794470001	0.5134255014452078	0.47105629077272737	0.506498932318113	0.49538190200496346	0.493469379018759
0039	0.4245648315936855	0.6230432106942245	0.6199585570356878	0.5235867196070462	0.37326798762533886	0.502460282650085	0.5996771526637972	0.6406612776591685	0.4499041271036107	0.6350879478455285	0.6292500234552845	0.5864213953658536	0.6713072704355401	0.7443500811173904	0.7736867243089431	0.7056862720478376	0.43889674914245025	0.4315280843543531	0.4457235853126956	0.6480636391863466	0.4573477709891599	0.49358193231707326	0.4574829807452575	0.490381320081301	0.4710417900296442	0.4852739346998296	0.4587589197696478	0.49733405219512206	0.49858374084204427	0.49051652983739846	0.4124130132649575	0.5400497122384527	0.5623910925950086	0.7775011667472284	0.5401627096681794	0.5037943871835077	0.4899262995818816	0.595787810996836	0.0	0.48812724272938457	0.4885211812702541	0.6108286020757638	0.5603754970106316	0.49711630262038775	0.4195988168101158	0.5656246118130082	0.5407582443256946	0.48510132028846153	0.5788319524812383
0040	0.46626258172106083	0.39975092807359325	0.3959184795887448	0.3529149637838471	0.4416838619007939	0.516073305961648	0.44999778573688565	0.5323260584277271	0.4528866743248674	0.516308434534764	0.5123489360499156	0.4506623423674715	0.4883459114159453	0.5929146291989582	0.6763140706060605	0.5530898977400964	0.4432361053759668	0.45516906160014037	0.38794199384157535	0.48371028248456793	0.4450667593883082	0.34867387823853635	0.44455319434765783	0.4702965894253156	0.48304825482472247	0.4539522882469593	0.4350996783730159	0.39167177082407745	0.36204923489795926	0.46975668771591383	0.42161756740740763	0.4491463101994855	0.4713700319939489	0.654474381159386	0.4748032194537355	0.3464428756302522	0.38170808948412716	0.3960257520450816	0.48812724272938457	0.0	0.44537439691382963	0.5026048997307571	0.5133686727104376	0.46367361187721357	0.46989572100250643	0.444518625443723	0.5178891211538462	0.4194782561958874	0.4703571205447331
0041	0.42487135033712664	0.5062059783810109	0.5027878486512812	0.4316497500143327	0.4642857716761364	0.5413173585755136	0.5177365345671943	0.5450340309166527	0.44275565796923333	0.5696790421130471	0.5630191380589931	0.4916979068761219	0.5811942934984496	0.6762885454318232	0.724727049041769	0.6023841543726404	0.4339247242331651	0.44340304536241115	0.4217822527793682	0.5541037866508879	0.4621432186012565	0.40690835711233986	0.4616705212435329	0.4799482816520332	0.4685542076586269	0.45131684400144123	0.452603049066288	0.3465360435795456	0.4138239905285481	0.47945134340416995	0.41258600868518525	0.4549600797996374	0.5251974658678792	0.7075662281437346	0.471143411813825	0.4195979499880076	0.38679696350152104	0.48994642204363914	0.4885211812702541	0.44537439691382963	0.0	0.5132679454593396	0.5175591662462462	0.43533317496314483	0.41076237644736857	0.48050328658353814	0.4608544942370131	0.4247146293151104	0.5024010313431613
0042	0.5504422665588959	0.5391714177486663	0.5382907123532487	0.5488146466901802	0.5702879723172426	0.5999840039425763	0.470798615928293	0.5704458950746832	0.5513026427044966	0.5377028624045331	0.5337433639196847	0.5155653696913887	0.5859485427568367	0.6537733953806356	0.7455571306947524	0.5764384016260162	0.5447790020560075	0.572406422800813	0.5396963900187619	0.5505021112687005	0.5872593893872695	0.5225736942073171	0.5869833637874282	0.6170828743339587	0.5874110428430436	0.5712665695386179	0.5806899316219514	0.5319002600525149	0.5346266283554008	0.6167926935751512	0.5340702797648027	0.5861144384619811	0.5750238919021149	0.6957594087829515	0.5439415193668655	0.5240960747776184	0.5197758886788619	0.48508194431021745	0.6108286020757638	0.5026048997307571	0.5132679454593396	0.0	0.6433117415162135	0.5964693330387597	0.6010151334598954	0.5662287783105404	0.6117683530164713	0.5940447036520058	0.5803954259333242
0043	0.5536909525452197	0.5552555025477994	0.5513032900477994	0.5197711987745098	0.5180430008506944	0.6164921945852739	0.5730093470353349	0.6411610182474207	0.5689165127324264	0.6136226768932079	0.609465067518208	0.5917300864452189	0.6034866730753969	0.6936209299699356	0.743052476875	0.6576054141214385	0.5575040080617284	0.5490722489861111	0.5255371977383299	0.5910254966666667	0.5642021363821137	0.5175383357253085	0.5642881119918699	0.5770293657863248	0.5675302760962888	0.5398997490344202	0.5545269672916666	0.5246967555555555	0.49300016505895683	0.5771197504017094	0.541729802544487	0.5595502178024452	0.5819535611613141	0.7289976368099746	0.5813296119093512	0.48143065520774975	0.4981740854739859	0.5539339682868918	0.5603754970106316	0.5133686727104376	0.5175591662462462	0.6433117415162135	0.0	0.5807566959752699	0.590551088309639	0.596422048828174	0.6426160563556973	0.5459246395331957	0.6065520445536997
0044	0.45225235371098127	0.5016654366380393	0.5132861792431005	0.38776968682709434	0.44568152811363637	0.5648090388719033	0.4578918370237479	0.5935329805570142	0.4774084935064937	0.46772573368733594	0.4623635716183705	0.5056236835190431	0.5528927018109666	0.6498642772202258	0.6714209542006269	0.6048201203790188	0.46137228670707087	0.46922230773930484	0.44426482655267807	0.503641359880792	0.49613086149544217	0.42067591358585854	0.49625619125153986	0.5038440164895104	0.5157165624160078	0.522319945034585	0.4872831905328282	0.4402017227511962	0.41170735095485467	0.5039757734125874	0.417611111020202	0.5041897805446356	0.5129867401220174	0.6929362580626959	0.48525772714244897	0.39771602451235044	0.3874499328727754	0.4860892794470001	0.49711630262038775	0.46367361187721357	0.43533317496314483	0.5964693330387597	0.5807566959752699	0.0	0.5190779154824561	0.48598705493416927	0.556666881645438	0.3652782759796238	0.499105089414838
0045	0.38796783103682175	0.5202713728748006	0.5169431939274323	0.42646828440058493	0.3847190831519609	0.49319631366360983	0.4991757032765739	0.5705112311269265	0.40995502369440107	0.5595952993367566	0.5532964861788618	0.4853275942615687	0.5854233879699249	0.6680628786200257	0.7348779500877194	0.6245114836161225	0.40143854246723665	0.37641047086458346	0.3674661501824321	0.5849566431035922	0.4034708818292684	0.3731737659649125	0.4034603972764228	0.4267540528119659	0.4932330297738897	0.4258871684732791	0.3924639038750001	0.41609349750000013	0.3921285603276575	0.4267430305897436	0.3653736887037038	0.49751066446741865	0.48682040563851503	0.7117560619011163	0.46250982405956764	0.3977505734855523	0.3941337682223943	0.5134255014452078	0.4195988168101158	0.46989572100250643	0.41076237644736857	0.6010151334598954	0.590551088309639	0.5190779154824561	0.0	0.5065363310877194	0.5136891836843712	0.4155669359681372	0.5357914149498748
0046	0.523826567007752	0.42609043163552596	0.44017895252191575	0.49688413942483656	0.5293007647363636	0.529284609224774	0.4088683421884882	0.5658671001393405	0.5359392033129252	0.42413443914053417	0.43948623606672266	0.49151032692875385	0.5015397919484128	0.4849625349559621	0.47560420026470585	0.582442613010094	0.5309450104962963	0.5179985710333335	0.48567862943589746	0.48886084925917106	0.5376456145365853	0.46587491400000003	0.537132049495935	0.5648347208205128	0.5317411288567493	0.5120884370083335	0.5299930049	0.494475779041866	0.45565117674285716	0.5642948191111111	0.5184134766599328	0.5055766776966968	0.5428663686524917	0.2551066861111111	0.5426086703469516	0.4427978157647059	0.47288858572222237	0.47105629077272737	0.5656246118130082	0.444518625443723	0.48050328658353814	0.5662287783105404	0.596422048828174	0.48598705493416927	0.5065363310877194	0.0	0.7299910160714286	0.6610843997115385	0.5624344107916667
0047	0.49681869683001123	0.5675219812271064	0.5642791402014653	0.5501940441137567	0.4970809142757937	0.5454613785484917	0.5353094967568951	0.5739576850392201	0.5015926172801264	0.5918331111997454	0.5884827663279505	0.5466322039653131	0.5967871797542736	0.6917490525205485	0.7336137792948718	0.6320140345828021	0.4908002543716934	0.5147610853422621	0.4768067959020148	0.5596328109203297	0.5246926749661248	0.4954819168142045	0.5243576439847079	0.5515999916310542	0.4995515184145023	0.5123112355431549	0.516559049340278	0.4618753496857311	0.5147360517857144	0.5512477795736672	0.48869626868085647	0.5281351319190071	0.569612995759328	0.7280192570970696	0.5183309444772768	0.5174882197344324	0.4890950261446887	0.506498932318113	0.5407582443256946	0.5178891211538462	0.4608544942370131	0.6117683530164713	0.6426160563556973	0.556666881645438	0.5136891836843712	0.7299910160714286	0.0	0.5787254905940511	0.5770199198826482
0048	0.44629060126253983	0.4454746810352954	0.4588513847529424	0.343320451491013	0.43717901031249995	0.5569648394987228	0.4689938235278307	0.5953538425711897	0.4680569820087651	0.45423298202453555	0.46769037229955157	0.47996641156350583	0.5221198004067461	0.5706703377794717	0.6503370977884615	0.6086742647895467	0.4563123140206553	0.4346272438572303	0.4122370478286138	0.5195078486055997	0.450972974949187	0.35996198138503077	0.45118197433943097	0.45154434467592586	0.5392306375308793	0.4917194422531702	0.4411535493229167	0.43241679268839694	0.38327312028061233	0.4517640619836183	0.39911446199579126	0.5113168522656584	0.4986014212749169	0.6158710074038461	0.5017285390438403	0.36840206793592434	0.3921901981894842	0.49538190200496346	0.48510132028846153	0.4194782561958874	0.4247146293151104	0.5940447036520058	0.5459246395331957	0.3652782759796238	0.4155669359681372	0.6610843997115385	0.5787254905940511	0.0	0.5865927693112245
0049	0.5977949076595988	0.503115632170088	0.5147971155397727	0.5425281263071896	0.5428898353333335	0.5637663173201826	0.47555557943616145	0.6166255100031953	0.5673312059275251	0.49800260552762565	0.510807224302535	0.5495155627894475	0.562459083702381	0.6214393404152149	0.7163021633035714	0.6173148002925181	0.5625016475655271	0.5953446807340687	0.5147081629700856	0.5035884408712523	0.5617108322154473	0.49420453275462983	0.5612656308943091	0.5910994248589744	0.5536021366477273	0.5389036279583335	0.5520878114583334	0.5157972673604465	0.49632273445238095	0.5906313927008547	0.552586189405724	0.5293292105480482	0.5614362911993356	0.5637235121309525	0.5623229619453174	0.48466559575980395	0.5146381973842593	0.493469379018759	0.5788319524812383	0.4703571205447331	0.5024010313431613	0.5803954259333242	0.6065520445536997	0.499105089414838	0.5357914149498748	0.5624344107916667	0.5770199198826482	0.5865927693112245	0.0
0050	0.5737266696480905	0.5101416516588905	0.5245322321329647	0.5477606301752052	0.5587450971571816	0.5845915698087558	0.4797316367537141	0.5979814118696134	0.5726237509918908	0.5029117671929442	0.5155471045311185	0.5509516200659532	0.5375022021239839	0.5661317226174346	0.6828142107655826	0.6002850766739968	0.5677488414459124	0.5685569542466973	0.5308293130708646	0.5301649514469005	0.5800302982872918	0.5117278820069022	0.5796414570420014	0.6094457858597171	0.594873832639216	0.5654484364656376	0.5708296008225991	0.5568409093073687	0.5236801756361064	0.609037004037745	0.5569672347483731	0.5817469336448982	0.5661475328708826	0.6268332919800137	0.5667795419048889	0.5128276675665799	0.5412357096462144	0.5125097153212768	0.5947547803020801	0.49577027321676037	0.538882666315676	0.5852371599720528	0.6236525647001239	0.5162107909650488	0.5500374832661399	0.6251095067948282	0.6018946976694418	0.5861657545096544	0.5319417119324369
0051	0.5281440091860468	0.46601757238758557	0.47875231075047353	0.4916337732026145	0.5117275169097222	0.56329216938793	0.45726667110610364	0.572410638375844	0.5325545111309525	0.4778837957516695	0.49138216658781886	0.5330048693394309	0.47742497126388905	0.5576912369873532	0.6152199034259258	0.5882846056429134	0.524514316564815	0.520851473625	0.4840896546901712	0.46943935743055565	0.5321370042140923	0.46097201924382736	0.531896417384824	0.5594260813532765	0.5391306452840909	0.5192234383854168	0.5214448954027778	0.4729376957645536	0.4563831114761906	0.5591731567378919	0.519432861794613	0.5108531848123126	0.5203630977267444	0.6098245488580247	0.5220562519036771	0.4435512779901962	0.4743550500462965	0.4542110263409962	0.5547063929377738	0.44057747477272746	0.45761673179873075	0.5786958425129343	0.566263314045139	0.44465003919148394	0.5066062742105264	0.6075925970061729	0.551425210854701	0.5125040394753086	0.5160368161571224
0052	0.45748838709962547	0.48694189850318614	0.4835237687734565	0.4382803848707225	0.4417509829531443	0.5217404706034106	0.5161639688477627	0.5504384981265058	0.45425765377934146	0.5747193507857982	0.5711879061912035	0.49355172383302126	0.5524637772318335	0.6458922741018698	0.706553805093555	0.608169758170167	0.44472894967083865	0.4471013798820975	0.3947073938662303	0.5497274468971032	0.4544925066496174	0.38561207901899164	0.453978941608967	0.48161727935529586	0.49159329821664755	0.4549249168872185	0.4447610693158579	0.3985060704326927	0.4033324300675677	0.4810773776458941	0.4345999820063088	0.47971129756707276	0.5051980380529473	0.697999956034236	0.47858141372862306	0.40623336385135156	0.40374283277027034	0.4744269657216853	0.4787755108042975	0.41460427169958436	0.38117344091735994	0.5865703536296765	0.5888064234222143	0.5315258735836799	0.43288066434957617	0.7136772398180198	0.5175425205152991	0.5558943756608257	0.6017792319358233
0053	0.6277213408071971	0.5902711727789287	0.6020514828899082	0.5844363102618877	0.5973741850389909	0.6576993438485063	0.5868600406185261	0.675520939029052	0.6386289420639081	0.5886580237549148	0.6003952226668776	0.625114130982962	0.6246530007492355	0.6677929156946265	0.7582028324279162	0.6828793298738532	0.6293067308080189	0.6279853412071865	0.6058240756810163	0.6142479051376146	0.6437726912217498	0.5868540127357289	0.6439692745289775	0.65604658947777	0.6357898253883443	0.6311282944755352	0.6360295442362386	0.6055167763689039	0.5891893142647444	0.6562532539802399	0.6072210591677634	0.6263526129724908	0.6464997451559633	0.7119229122214941	0.6409764156880735	0.5783527246681057	0.5902417388685015	0.6071739648040033	0.6370138465105485	0.5801094628460224	0.5985312235358293	0.6718986037114262	0.6855410758658257	0.5745350886301803	0.6154604512586512	0.7199437836828309	0.6737801031757233	0.6167124732880079	0.6411134662024902
0054	0.48866465253899305	0.6218725559089955	0.6189982195453592	0.5767134310351307	0.46747260778461086	0.506692581291057	0.6202834800123662	0.651772006158239	0.4870538083132254	0.6552262462507907	0.6497863621598816	0.6127983762150764	0.6649050478399383	0.7503010440049944	0.7786200126136363	0.7150184214219275	0.4792130049632899	0.5213092820844475	0.5204232534943183	0.6410664729724398	0.5230768260312686	0.5486132896544118	0.5231585160312686	0.5544568322787434	0.40563709087633704	0.5268429032381474	0.5243844644002527	0.5068786715087812	0.5619913261397059	0.5545385222787435	0.4684142043094278	0.5000377375997476	0.6129643974203847	0.7555007968640617	0.5922515860567484	0.5668467011397059	0.5539132045487969	0.5996980775354872	0.4824085729445188	0.5801945147192514	0.5160664053155992	0.6966922760241582	0.6536433544417528	0.6084816177133265	0.5245731549881908	0.7631219536822436	0.5949704140295923	0.6784681780000001	0.6982318757773587
0055	0.5609603297416021	0.6041065700713293	0.6033355343988147	0.5774649989035088	0.5168563421458332	0.5788208140170941	0.5735417979755761	0.6306652612865496	0.5641508706575966	0.6316692831828554	0.6282307713407502	0.5874067770884528	0.6393631971929825	0.7034999588011696	0.7795909826608187	0.6687440487134504	0.5584665216296297	0.5548213557222222	0.5274152537321938	0.6387660386842106	0.5743024260162601	0.5357582200877193	0.5739484746341463	0.6034874407407407	0.5995724684620397	0.56507374925	0.5646519891666667	0.5624527010659223	0.5587714778070176	0.603115338005698	0.5460337733378228	0.5923378017794486	0.5907095802339181	0.7377435983040935	0.5684906170760233	0.5615960712280702	0.5628683041228071	0.588466256179966	0.5743752778309361	0.5734409716917293	0.5566291247501328	0.6538434637426901	0.6962462983333333	0.6193612965045189	0.5396262850584795	0.7377608753801169	0.6124815885470085	0.691990227119883	0.6631369090077344
0056	0.37380563035529724	0.4115383848945934	0.4075861723945934	0.32479591347222236	0.3939244337222223	0.4818807144118582	0.41709293037888084	0.5406753364223404	0.395158007080499	0.4740488158456131	0.46656897522061314	0.417336616071318	0.49835771256820427	0.5952899795331554	0.7054814252777778	0.5561745126006589	0.381137706475309	0.3611861051319446	0.3525130224572651	0.49578541725901115	0.3824914178116531	0.32252489999228395	0.3824809332588076	0.39721166915242156	0.4830817803186759	0.4034298698632247	0.3709599532569444	0.39280432910087726	0.32030617403968276	0.3972006469301993	0.3420730593765432	0.4561759890401117	0.43837360248412705	0.6563078104425506	0.44376416180930944	0.30659860562908514	0.32848206364969146	0.4396637870261316	0.4324599318693977	0.35834730126623393	0.3833930163738739	0.5378974141167845	0.493189033064236	0.4248645300868057	0.3343540740423977	0.6744346698175505	0.523458486212522	0.43175471318576397	0.559641004015377
0057	0.3794086167528562	0.5580211848782468	0.5551468485146105	0.46057414405475205	0.43145114559859976	0.5231910746797552	0.5590753582369148	0.60946264637883	0.3795355342967748	0.6107853714575354	0.6053454873666264	0.5324897958694305	0.6199473604282272	0.6971219947222922	0.761002572369146	0.6579434026421391	0.36831509845648824	0.4120180508437653	0.4097370661848948	0.6176050426880002	0.41117347598771814	0.4161582524569559	0.4111637062907484	0.45953637461398067	0.4668125087448347	0.44438709767270035	0.4147246123513544	0.45427155059745195	0.44561034199847505	0.4595266049170109	0.3240528218155364	0.5296879093184279	0.537231359120099	0.7473343557024793	0.5148491977564629	0.45046571699847504	0.4459554533621115	0.5530659000356313	0.45007897547242526	0.5012961450927294	0.4535530863412536	0.6376511002344885	0.6244035335432896	0.5577107605578513	0.41991892660822805	0.7605175261570248	0.5611923276053554	0.5750104388205923	0.6613249921748328
0058	0.39744346303864564	0.5075934378641629	0.5061735865128116	0.4406469024843026	0.4494574347001262	0.5077819405738719	0.4532679491545023	0.5368357051800727	0.412808249978593	0.5154800286031043	0.5090109772517529	0.43664595540198103	0.5877257449227798	0.6586564528579133	0.7557893167485668	0.5869994335504332	0.404545388865579	0.4135017227665442	0.3989571343489846	0.5637080893945894	0.43622488391845293	0.38540371420966435	0.43621439936560735	0.46165001615928525	0.5019420922709307	0.44415342107275213	0.4260367560164142	0.42919564698108936	0.4196897406195157	0.4616389939370631	0.36796640515440115	0.5070079038005539	0.5082635669047484	0.7042296125503685	0.45420951285069444	0.42546370007897516	0.3926627135924886	0.4904560504570066	0.4750881589894659	0.4776391154323155	0.4082932968994971	0.5632044377580213	0.6071915899980701	0.5078656263425765	0.3894463749815297	0.720513780117936	0.5278567765934683	0.5546685626126127	0.6125377711047737
0059	0.4085668818023257	0.4145106111941965	0.4105583986941965	0.3130124573284314	0.3996879316041668	0.4957292588986526	0.4169449811672796	0.5541246670933879	0.41982540857535333	0.4716803236775915	0.4668208643025915	0.42307131031134915	0.5056308708965773	0.6042017463039888	0.698595155	0.5655397237891913	0.40548105200427365	0.39499195293750033	0.3546300278663006	0.49959977558655755	0.4074235134349594	0.31714648520833344	0.4072490401016261	0.41907451937179496	0.49573477365200924	0.44154105042119585	0.3965153512708335	0.410379753582536	0.32219283033673485	0.4188910986880343	0.35277332141919193	0.4665543015926641	0.44966528326079747	0.666263761215909	0.4544454814629165	0.3055252988760505	0.33031631282738116	0.4297926091353188	0.45117149965134473	0.36953596343073614	0.4034762807063882	0.5505326718278027	0.510269451924988	0.41341577620738645	0.3747782630921055	0.6843906205909092	0.5328624570197396	0.42627044085937527	0.5610828248400299
0060	0.5733803198661137	0.5101416516588905	0.5245322321329647	0.5477606301752052	0.5708364421571817	0.5969929492959353	0.4797316367537141	0.5979814118696134	0.5726237509918908	0.5029117671929442	0.5155471045311185	0.5509516200659532	0.5375022021239839	0.5118981879446138	0.6276514648117709	0.6002850766739968	0.5677488414459124	0.5685569542466973	0.5308293130708646	0.5301649514469005	0.5800302982872918	0.5117278820069022	0.5796414570420014	0.6094457858597171	0.6058659644573978	0.5654484364656376	0.5708296008225991	0.5568409093073687	0.5236801756361064	0.609037004037745	0.5569672347483731	0.5817469336448982	0.5661475328708826	0.5619347340634943	0.5667795419048889	0.5128276675665799	0.5412357096462144	0.5125097153212768	0.6065512144484215	0.49577027321676037	0.538882666315676	0.5852371599720528	0.6236525647001239	0.5162107909650488	0.5500374832661399	0.5599111601504505	0.6018946976694418	0.5702490527600257	0.5319417119324369
0061	0.3850413722587366	0.4572328732139852	0.45371979543620744	0.3292452834406565	0.3904412611445709	0.4893684896557816	0.4670693659551399	0.532006297776968	0.4008676267771516	0.5285162091820645	0.52419668973762	0.4366923934632696	0.5362292525604258	0.630114263515593	0.7051340825252524	0.5916186398620724	0.3883767124906763	0.36970203017814196	0.32641257852192684	0.5322595873197251	0.38278805171039665	0.284309851243687	0.38261357837706333	0.4056994271713287	0.4889984934187478	0.4172488098421443	0.37126400300315665	0.3797198303648328	0.3024308278790887	0.405516006487568	0.3391326101868687	0.4572652306695332	0.4398645070188808	0.6848101254141414	0.4300356798021544	0.30551724732353314	0.304547436212422	0.4542618503949908	0.44249243427810003	0.3877151158540767	0.3621011115294843	0.5668169369193884	0.5569117690529093	0.4585755673737375	0.34942683265163266	0.7009228893030304	0.5113942892275318	0.47819744957702026	0.5845711834154041
0062	0.41864530736928107	0.5697388730613275	0.5669284108391054	0.46846199312962966	0.4498402087500002	0.5591230911804246	0.5741265193663763	0.6287052696745252	0.40333179374018835	0.6227347674789221	0.6192791519233665	0.5480688717972643	0.6322598520890652	0.7071946354584462	0.7685454196790124	0.6741471157296117	0.39105991651709426	0.4473634229248368	0.4245335076587302	0.6270823392195768	0.44817796589506165	0.43363929117901234	0.44771005108024675	0.4950013623395061	0.49995261678287706	0.4886390166545894	0.45165018811728386	0.4789830950129069	0.4495533288580249	0.4945334475246912	0.33957642646857455	0.55339989409612	0.5555917595241172	0.7514374788080809	0.5337069795241174	0.4520224644135804	0.4498907710802471	0.5635298279299703	0.4919130629710353	0.5180608944841271	0.47760808538327726	0.6559953028905658	0.6555118018380162	0.5699302839326601	0.4574103631717503	0.764327689919192	0.5785035989726632	0.5787107884876543	0.6694562651243386
0063	0.38796783103682175	0.4936197824789562	0.49010670470117845	0.39460541131172855	0.4003717556519608	0.49319631366360983	0.47135213123638353	0.5466507439673112	0.40995502369440107	0.5351283715221318	0.5284796242999097	0.45673468283165575	0.5623913539682539	0.6496219274322492	0.7201489473148148	0.603651010483685	0.40143854246723665	0.37641047086458346	0.3674661501824321	0.5618986788315696	0.4034708818292684	0.3383500862962965	0.4034603972764228	0.4267540528119659	0.4932330297738897	0.4258871684732791	0.3924639038750001	0.40490639750000024	0.34654931923474963	0.4267430305897436	0.3653736887037038	0.48392987161518675	0.45831042817398815	0.689887082006734	0.44798306254766407	0.3524836664569718	0.3486659275680828	0.48639358485883055	0.4253364143710914	0.44044548328042354	0.3833475812162165	0.5788493075410007	0.5678039265490633	0.4923600218981482	0.35036559683114055	0.7059998458956229	0.5352548564855515	0.5137168943518519	0.5964038182804232
0064	0.4914324644321397	0.5703650172222223	0.5694412192857143	0.4879718123236334	0.48533884752281764	0.48702806682421773	0.5171670838720304	0.6057505613994085	0.5072913779689021	0.5607784319929454	0.5541296847707231	0.5071364671913581	0.6245327130224868	0.6932806593390544	0.7851938327865962	0.6606986764042284	0.4981630148994711	0.4873239917645502	0.4868145287382989	0.6181154446369783	0.5163080644392826	0.4662209539138744	0.516412605345206	0.5216090956640891	0.51799241481241	0.5237168697023811	0.5055022757724869	0.5167182649297486	0.48891371736772493	0.5217189976421112	0.45151178846090534	0.4865494727456029	0.5489625765598212	0.7119933941504997	0.5365213258419881	0.49484806458994735	0.47855473403439175	0.5657854002167843	0.503796979113434	0.5453997218606703	0.5105231663757265	0.6340248547462198	0.6385463609139147	0.5383168954814013	0.4635855757504873	0.7226328747060553	0.5983078290706825	0.6197348731481482	0.6411595711743092
0065	0.38796783103682175	0.47915177626406924	0.47553832483549785	0.3773084230634922	0.4003717556519608	0.49319631366360983	0.4562479064145659	0.5466507439673112	0.40995502369440107	0.5218463249941927	0.5150076135656214	0.44121281662684597	0.5498882497959183	0.639611125358885	0.7121532029523809	0.5923267536403616	0.40143854246723665	0.37641047086458346	0.3674661501824321	0.5493814982267573	0.4034708818292684	0.3383500862962965	0.4034603972764228	0.4267540528119659	0.4932330297738897	0.4258871684732791	0.3924639038750001	0.40490639750000024	0.32787929978431385	0.4267430305897436	0.3653736887037038	0.48392987161518675	0.4428335832646735	0.6810267129212121	0.44798306254766407	0.3339831997843139	0.3486659275680828	0.4717191158547971	0.4253364143710914	0.42445821137414985	0.3833475812162165	0.5668164306136008	0.555455467307608	0.47785602252380954	0.35036559683114055	0.6975998414926408	0.5352548564855515	0.49982309133333336	0.5848724988027211
0066	0.4853296153076243	0.5943892969347007	0.5916865942319979	0.5126917656536284	0.44942497676467985	0.4427154838688738	0.5360499197570989	0.5981128616318852	0.5023211997933352	0.5756078440814232	0.5691387927300718	0.5242332120228728	0.6494405803626411	0.7092052583133766	0.7974318430448171	0.6678387520526856	0.4942695138537273	0.4826384289556962	0.48242469154495304	0.6204198042764283	0.5061741945044769	0.49758211060554236	0.50634840994134	0.5117280455371633	0.4747384968498275	0.5196571687658229	0.4950273600316457	0.5255273932763008	0.5181700640095792	0.5119111950989939	0.46485173361974175	0.4850792211730719	0.5592374347245981	0.7284463282757441	0.5346059833732468	0.5239440234690387	0.5080910531987685	0.5691563740335273	0.4633441502624266	0.5710114723840478	0.5178768565225642	0.648658587820732	0.6371906654293534	0.5621637309495227	0.4552013668387741	0.7372001498973657	0.5881089826192795	0.6412805285579883	0.66138155095792
0067	0.3600135141192017	0.5342004324282266	0.5311892229044171	0.4281868230024143	0.41798796208543787	0.5246862568682709	0.5151059601277482	0.5729608425020745	0.37176702944591145	0.5672579619740965	0.5635555167360013	0.48855183421512927	0.6022839590994127	0.6826635860911818	0.747257785021645	0.6240435777214977	0.3566893953966591	0.39971621921727807	0.3723786371537392	0.5692160970716871	0.39292673328342953	0.38313909257450884	0.3927564140770803	0.4448964222781385	0.46208638643617495	0.4401300896822924	0.39664697137866767	0.42157086202172833	0.41106046880145664	0.4447261030717893	0.3133501032070708	0.5208423665875592	0.5176870545757635	0.7310223946969696	0.470068006956716	0.41370597118240904	0.3872509449919329	0.504473075331038	0.45428364059260196	0.4681808295827389	0.4208181851819015	0.6006758774159459	0.6168634633206656	0.5097217426307027	0.40569664363472324	0.7448333351731602	0.516431147937488	0.5527406710660174	0.6517360710383664
0068	0.38637240463463307	0.5179089720670997	0.5146661310414586	0.40702162638888895	0.3936495313958336	0.4871235283365163	0.5112808739718452	0.5771496442260725	0.3960201878427525	0.5701253419720659	0.5639880368438608	0.4826804446185863	0.5875197558028082	0.6699899300839067	0.7525494069230769	0.6277421589825989	0.38626505453988624	0.3746953874822305	0.35096421988799675	0.5839512634571293	0.3898564881233063	0.37550198557692316	0.3899424637330623	0.41199106834615384	0.4887737368568842	0.4139286782287138	0.3785091503263889	0.408286040262238	0.38763714787240544	0.41208145296153853	0.33915790430134685	0.48184736931318706	0.49112262815891494	0.7144108447972028	0.4674353948255816	0.39311500684676437	0.3895909401800979	0.5127816520017053	0.4370761121935586	0.4657848985846563	0.4026117864160842	0.606716683136461	0.5982818192629433	0.5220220451981352	0.36477521793049283	0.7292841653100233	0.5229245839699499	0.5326483513034188	0.6225604104120879
0069	0.41952348267441875	0.5038813288385227	0.5003682510607448	0.38891861521367543	0.4142013302048613	0.5212527063308836	0.4896933595724402	0.5689819463521089	0.4272409889067058	0.5377162589487352	0.5333967395042909	0.4599698058733386	0.5795399696164021	0.6657909367061878	0.7320845822222222	0.6287149090168828	0.41355579503174633	0.4082956238750002	0.3611181731135533	0.5627036166321282	0.41650793966854294	0.33405892226495726	0.4163334663352096	0.4306379911045366	0.5091512487019862	0.44782016512604517	0.40582688816025647	0.4119408297110785	0.3445548392216119	0.43045457042077595	0.36674897386446903	0.4956101255959806	0.46968174908517213	0.7014490506977467	0.4573980504612485	0.34764125866605633	0.3321555392216119	0.48759889616647734	0.4524882603252033	0.4275734677045179	0.40507954808164814	0.5946535571271017	0.5697386586476243	0.47846654738733496	0.3712053640497739	0.7175618145866356	0.5403409336367574	0.5072895776282051	0.6135502875801282
0070	0.5683818843695851	0.47883935937788014	0.49126049189732146	0.510719108251634	0.5288508171180555	0.5610628888006521	0.46033622990196066	0.6058455064000374	0.5452578020225014	0.4811726957825203	0.49455765627277826	0.5364866931226149	0.525281502952381	0.541948823822832	0.5841624231884058	0.602931321740586	0.5387056555356126	0.565033343197304	0.49652489166009206	0.47214898245048154	0.5442072361382114	0.47251871586538474	0.5436936710975611	0.5719873185634452	0.5366384763923939	0.5239043379102564	0.5341031791570514	0.48421783102226734	0.47267065498482463	0.5714474168540434	0.5325564134649057	0.5048265277330843	0.5389855764033564	0.5162083855094761	0.539672110111283	0.46031786689614307	0.49019016179080177	0.46693938939508783	0.5622632798092558	0.4499127391608393	0.4685165638426889	0.5732663943628562	0.5809718299453879	0.4587000205714451	0.5146697288951476	0.5122288656534342	0.5528210423382061	0.52090693526177	0.49897275430587784
0071	0.5214880080968516	0.5483056082912181	0.5473003823396609	0.5141131823436647	0.5225196085006365	0.5803569539491796	0.4845867602900942	0.5600705606370648	0.5245281583645086	0.5489538194364356	0.5451107767893767	0.5097643574116373	0.5910415240373783	0.6552201439697835	0.7483062503894746	0.585798986890712	0.515624563552465	0.5412805949541154	0.5083695068664283	0.5511862153868592	0.5532758778480866	0.4879872308453034	0.5528970366304651	0.581221798054474	0.5767376891119989	0.5464318933450183	0.5458568322942887	0.514120160480187	0.49787301675219864	0.5808235290821027	0.5079719550540749	0.5777815287772577	0.5457486098164939	0.6986442916834312	0.5162486849615485	0.4862614745978515	0.4840432107313044	0.49137738983362844	0.5752302917459613	0.504161311256452	0.49500730265532733	0.5610679743532228	0.6479669739765339	0.5256075729047089	0.5243300735783114	0.7003382210951958	0.5693355343303869	0.6451747406111692	0.6136212406866098
0072	0.36497625900292263	0.5369745746343537	0.5339633651105442	0.43488719853354973	0.4012257683406899	0.5004858877597436	0.5382190027467959	0.5908656295397268	0.3795355342967748	0.5923674855455249	0.5866685593550487	0.5103435492151293	0.6018496156867141	0.6826992325662109	0.7496217424819624	0.6416549932441458	0.36831509845648824	0.38401891040775415	0.3810031431568538	0.5993957590064763	0.38313411770141903	0.38835626447871574	0.383123882780784	0.43380001150036074	0.46370313202469216	0.4179293404190194	0.38685435579665695	0.4282844815782829	0.4158094739303754	0.4337897765797257	0.3231223283181819	0.5072920954764482	0.5151947571734371	0.7353026583549783	0.49174677860200866	0.4208960572637087	0.41617101916847066	0.5317833238468519	0.42389226001873126	0.4775483424780974	0.4275318047384561	0.620396390721845	0.606478332230536	0.5366493682034632	0.392296018351477	0.7491135988311689	0.5402967241579915	0.554772840669192	0.6453960235482376
0073	0.40187765305871226	0.5797728004274891	0.5768984640638528	0.4996910458080809	0.4536847632765152	0.5507883871109269	0.5674707367869876	0.6290778814278001	0.4093154202407119	0.6196511585181079	0.6142112744271988	0.5533881645246015	0.6419565623376624	0.7133270315354767	0.7710309568939394	0.675714463123015	0.40074208537321965	0.4331004280587123	0.43418438194388964	0.641553464498557	0.4414573637500001	0.45596411265151526	0.44144759405303036	0.4892096797651516	0.49077424863306984	0.4780792440666174	0.44500850011363646	0.48565027000000016	0.4614051343777058	0.48919991006818186	0.3622372451851852	0.5660319374945888	0.5567994412332631	0.7462712489146006	0.5358039389605358	0.4662605093777058	0.46313690483225123	0.5797775544948873	0.4629070069518503	0.5394967101839829	0.48104612000000013	0.6554221607153643	0.64638503081287	0.5842529446212121	0.4389521063541668	0.759454419369146	0.5880668046121933	0.602132004469697	0.6697860914718614
0074	0.49430498425184055	0.40165532597193143	0.4164013845353086	0.3935297475490196	0.4910667382777778	0.5408112008389683	0.4426366515767596	0.5736495239440069	0.49592857381886835	0.4835010477603561	0.48134195776035615	0.47127824899867277	0.49215290507936504	0.5937907901507937	0.733580252	0.59778596364756	0.48663516260276773	0.48608005057072845	0.44101871914623836	0.4891896151102293	0.5062195108013938	0.4165067226708554	0.5059508220818817	0.5249676854977615	0.5193148676429278	0.488628307195911	0.4977812485714287	0.4384399551161997	0.4002871747278913	0.5246852178695565	0.45496950026022154	0.48363557432968696	0.5227566981252966	0.5725834612268399	0.5235860090374427	0.38321999079131674	0.4190624726521165	0.4551650631176295	0.5211792574448316	0.41423075822510824	0.422952980930151	0.5769955481315012	0.584965290016292	0.4648452975916305	0.4610404852950394	0.5986123295601733	0.5570898148860399	0.4636902526190476	0.48016278640476195
0075	0.3586883395284238	0.487346968712406	0.48401878976503765	0.3880862158552634	0.37790588608333353	0.4654514347822286	0.49049138556759564	0.5449201988328606	0.3818918130895692	0.5506005443816859	0.5443017312237912	0.45684316163001515	0.5561011745164995	0.6420851536711952	0.7348779500877194	0.6047890061227771	0.37088082425308666	0.34493501749305566	0.3343514552635328	0.5539350310982318	0.3666366981639566	0.33825136432017555	0.36662621361111114	0.39237875106125353	0.4660808040560497	0.38717878222433577	0.3547088656180555	0.3723003219809944	0.34567270489035096	0.39236772883903126	0.3378845303641975	0.46270333523496243	0.4640730254312867	0.6854300981212123	0.4397624438523394	0.35129471804824564	0.34767791278508775	0.4934621162185998	0.41683208051438403	0.42284516805868855	0.3669692009283628	0.5787702660604824	0.5682517171710526	0.5063584866374269	0.31724766600146204	0.7006948218054226	0.5040393950444308	0.5165175530628656	0.5996696646825398
0076	0.41522641790192827	0.5082843734833022	0.5046709220547309	0.351303000600907	0.43436097996577394	0.5527464226408623	0.49094865203281324	0.5600652480361534	0.4437206187841072	0.5299882639389415	0.5255453296532271	0.4472032267960844	0.5861238211938775	0.6774564193053758	0.7359900525510203	0.6048799111516756	0.4297441201363452	0.429419426744573	0.4007796888243168	0.5541719560071806	0.4502701466705381	0.36146160723544984	0.4503021991095625	0.45455895007814406	0.5052031360344909	0.4845147474695911	0.44043315033730157	0.3960667483808955	0.3758240536734694	0.45459264623199025	0.3716513405949976	0.5012063971793221	0.4880360503001899	0.7264278627426715	0.4616557232569364	0.3790408408163265	0.3525633938492063	0.48264238584799435	0.47665807969445184	0.4465874300000001	0.3904829581826956	0.5818703259000446	0.5903521972710922	0.4305956417115028	0.4116163149942872	0.7530197170283859	0.5427940204551622	0.47707709959183675	0.6455296788809524
0077	0.4190555976375048	0.4262272866830067	0.422507557271242	0.3516720432422973	0.4226385913799605	0.49317451751550945	0.46514967203160196	0.5220191095143745	0.4240445430373341	0.5201751392696448	0.5129275966225859	0.4318889325886982	0.5002122147029646	0.6055017784428731	0.7014888519327731	0.5633353938667	0.4147348479739861	0.4104069112103177	0.38549606415089577	0.5002228677102787	0.4165209458962448	0.3480679350639331	0.4160141286875727	0.43396090417175437	0.4590762195216922	0.4132125176603477	0.4058402195436509	0.3442157832509781	0.3492669064625852	0.4334280963369965	0.3934674217901236	0.4259828585478338	0.4628216089427438	0.6586109830075545	0.4667168733242173	0.33641112429972	0.3575155427910054	0.4303786772183589	0.4589084689198608	0.34927068908730186	0.33686315099328257	0.5344225275838412	0.5250215703081234	0.47888534128867466	0.3880552060985799	0.6756715565369663	0.4950563223307558	0.4924397622607377	0.5582871877305089
0078	0.568148706264066	0.48100217596672834	0.4962220066572842	0.5451558948186801	0.559260918015905	0.572295498986519	0.4555943517022708	0.5924208741768775	0.5676770938117184	0.4780482009239069	0.4915409026161859	0.5379251081571637	0.5340077130107528	0.5309440039040125	0.6533689191354839	0.600803235132477	0.5628830367383513	0.5634750142338709	0.5307562976261373	0.523591883172043	0.5784050022029898	0.5148856328405018	0.5778914371623394	0.6078338460711332	0.5741556243646139	0.5535679495967742	0.5691685832258064	0.5544597929410402	0.527564582562212	0.6072939443617313	0.5561593903453895	0.5491546542260003	0.5738500307071054	0.5632100668774194	0.5740656885067212	0.5168263217552181	0.5450122163799282	0.5144886352883675	0.5924346036978758	0.49652333968021223	0.5364371954529602	0.5886613114607921	0.6200418803931451	0.5156560963766341	0.5443631107333637	0.5631895758656176	0.5939573834210897	0.5589563739650789	0.5064478413004384
0079	0.47677313283059763	0.6038664871427571	0.6008552776189476	0.5565569277510893	0.44211416053625896	0.4832017518287264	0.6022017409653361	0.6351897207372028	0.4870538083132254	0.6388084484532093	0.633109522262733	0.5943602036538895	0.6489481453561258	0.7384106175290417	0.7680781084523809	0.7014478700610669	0.4792130049632899	0.49851448599323067	0.49758626556547636	0.6239744002568417	0.5003661986994243	0.5271186843998601	0.5004517786994243	0.5332404909586836	0.40563709087633704	0.5043116129161545	0.5017361055621694	0.4833967034853899	0.5411337702415967	0.5333260709586836	0.4684142043094278	0.47623001081878313	0.5945341306308791	0.7438579776671124	0.5728349949165936	0.54622035357493	0.5326709761939776	0.5806360812276532	0.45776136213235297	0.5602037773249301	0.4930219484258659	0.6822490510729275	0.637150180843741	0.589837885223485	0.5019337814161999	0.7518420467147314	0.5756832908881443	0.6631571388571429	0.6838619651000901
0080	0.4726320402353269	0.37831059345238094	0.3938732499069941	0.39391544350490226	0.4724399905069445	0.5280937530797569	0.4154748926601607	0.530183030040335	0.46215812178534044	0.4308992028749792	0.4460177320861868	0.45264879353467724	0.4433446311150795	0.518578771905073	0.6598027925595238	0.5402378035446366	0.453331681499593	0.4620495166458335	0.3983827652228328	0.4344749738161374	0.4655730523857917	0.3728440779927251	0.46505948734514135	0.4947933228785105	0.502048294013387	0.4547537345922621	0.4561186286954366	0.39520891303685346	0.3660068994115647	0.49425342116910875	0.43842412682371346	0.477908614295367	0.4873672764405158	0.5509828724239332	0.49010952906535277	0.35051694204131667	0.38573442720568785	0.411288324704558	0.5154327008512016	0.33455095174963945	0.3785535323081197	0.523984541758796	0.5358256024230722	0.4326942068980444	0.4432919068076442	0.5724157867096475	0.5093483785765163	0.4409498892644558	0.42597331984268716
0081	0.4628576328838515	0.37925701827380975	0.37530480577380976	0.34821562951680707	0.44222810342857155	0.5127021511509338	0.4337249346539085	0.5355808755465901	0.4404694697722771	0.502076406721699	0.49799317390919895	0.45146996166596154	0.47566056760602693	0.5838980202791086	0.6661988853124999	0.5423500109316696	0.4401656373417788	0.45150874160014054	0.3865690078455202	0.4709176852854251	0.4414957154858692	0.34867387823853635	0.4409821504452187	0.4665424150663412	0.4816398594854602	0.44697674324695924	0.43143935837301595	0.3834050811111588	0.3624573981632654	0.46600251335693943	0.4137752050408853	0.44625405453667977	0.4713700319939489	0.6450133368831168	0.4748032194537355	0.3468630436974791	0.38210491488095255	0.3995041529407377	0.48233400283838124	0.3401914462121215	0.3656643167492981	0.5317181039618522	0.5167727127471606	0.44826191546012595	0.437519992473832	0.6631401962581169	0.5103316499457334	0.4658304998325894	0.535323666188616
0082	0.4116569151647287	0.49445839415182435	0.49084494272325285	0.3552254908492063	0.4070656349166666	0.5084626650963888	0.5081215985630252	0.5774000596859805	0.4311400114795919	0.5484331959477352	0.5415944845191638	0.4509133264205243	0.578470371867347	0.6659332252874565	0.7500661695238096	0.6256385718929749	0.4191743787450143	0.40187623630208347	0.39169986086996333	0.574687749441043	0.42142143859756087	0.35022156400462956	0.4215258800609756	0.42479912274786324	0.49764945342473643	0.443331637535779	0.4108632245624999	0.3983925494078948	0.3359891036904762	0.4249089201837606	0.36645138118518517	0.47532630952059196	0.47851763162181604	0.6998048591116883	0.4817382434260422	0.34209300369047624	0.34372935636574065	0.5019389603139808	0.44203323490462787	0.4366688741598641	0.3891322696621622	0.5984637455804998	0.5651299414266557	0.4881012006666666	0.37717166571271943	0.7263967133974026	0.5558168382163209	0.4814593378333335	0.6173151075918368
0083	0.5609603297416021	0.5934067476408247	0.5926148731663503	0.566045134009009	0.5168563421458332	0.5788208140170941	0.5620159006235647	0.6206832413213212	0.5641508706575966	0.6217143989445542	0.6181829543499596	0.5762556089016542	0.6296162565765766	0.6954864441741742	0.7736339821921921	0.6597911851651652	0.5584665216296297	0.5548213557222222	0.5274152537321938	0.6290029586486487	0.5743024260162601	0.523211144954955	0.5739484746341463	0.6034874407407407	0.5995724684620397	0.56507374925	0.5646519891666667	0.5624527010659223	0.5468463826126128	0.603115338005698	0.5460337733378228	0.5813199045302445	0.5796476769969969	0.7306555874474474	0.5568282013213213	0.5497473163963964	0.551053933963964	0.5773437225632083	0.5743752778309361	0.5619123493050193	0.544646128121758	0.6444878816816817	0.6880367388288289	0.609073763977614	0.5396262850584795	0.7306733314714714	0.6124815885470085	0.6836656386636637	0.6540325011430785
0084	0.41522641790192827	0.5199153658865441	0.5164022881087662	0.3693223616953263	0.4343045249657739	0.5508167277690673	0.5030611922541242	0.5600652480361534	0.4366401756129925	0.541016370496193	0.5366968510517487	0.46053091771841537	0.5976203817162697	0.6864159632135598	0.7433236622023809	0.61585546917524	0.4297441201363452	0.429419426744573	0.4007796888243168	0.5665560683403145	0.4502701466705381	0.36146160723544984	0.4503021991095625	0.45455895007814406	0.5034927246708545	0.48362838246959106	0.44043315033730157	0.39523650101247443	0.3931622744047618	0.45459264623199025	0.3716513405949976	0.4992334269090518	0.5022572711251846	0.7319993137775973	0.4616557232569364	0.39628970634920635	0.3525633938492063	0.49701343068555004	0.4766030016456714	0.46196000138888893	0.38963027169620923	0.5934850390694878	0.6017313029024508	0.44641242944173887	0.4116163149942872	0.757852505444264	0.5427940204551622	0.4916027357142858	0.6533483016898148
0085	0.5523177334642064	0.5097608355298582	0.5240903751422064	0.5203976110575581	0.5256045013016176	0.5840182497004851	0.4793508206246817	0.5979814118696134	0.5541402568024618	0.5356574727134147	0.5313020243800812	0.550614325780239	0.5375022021239839	0.6095185503556911	0.7145327896890243	0.6002850766739968	0.5479750951298554	0.5459391636255082	0.5132551438400954	0.5301649514469005	0.5595120104824138	0.49268919867356886	0.5591231692371234	0.5878752781674094	0.6023237553664889	0.5526572164656376	0.5497983558225992	0.5510539685178952	0.5040975299218206	0.5874664963454372	0.538272794748373	0.5775345768881415	0.5469021814423112	0.6637564527820121	0.5485744797427268	0.4926690616842271	0.5221970263128811	0.5125097153212768	0.5775123803020801	0.49541253685312414	0.5329393217210815	0.5852371599720528	0.6187775647001238	0.5017191862662138	0.527899330634561	0.6622050461153455	0.6018946976694418	0.6047027590586891	0.5631455978036077
0086	0.4885301664866325	0.6285246752509163	0.6260246752509162	0.5481860555351281	0.4608956831352353	0.48620605803896944	0.5929574187256443	0.6308276565265556	0.5157700150752318	0.6308937363508915	0.6249098638508915	0.5827332765377685	0.6787904315273412	0.7354150888175676	0.8166893513439661	0.6974077038929919	0.5056504202395419	0.48607902147312987	0.5025364983972345	0.6536893974104336	0.5136896897387745	0.5351850075557825	0.5139041529556498	0.5302402114417034	0.4910752525384263	0.5228373684467316	0.5029214200227844	0.553442815535655	0.5525262140069139	0.5304600362390006	0.47958657456107257	0.5388614188150359	0.6043169810425832	0.7518178941616908	0.5815328885425833	0.557867126506914	0.5432031290069138	0.6116797794217473	0.4815078570664253	0.6058996432028374	0.5598210638496085	0.6786271870395977	0.6711392006552483	0.5996532746926319	0.4872119843266811	0.7606960841616908	0.6023359781198931	0.6606478411989315	0.6923111038128535
0087	0.5716563606360112	0.5426052842970128	0.5417154929058283	0.5495292241830064	0.5506895359854798	0.5889964376693126	0.4995071608102414	0.6059572553030301	0.5686611532912403	0.5657622272747429	0.5618027287898943	0.5454788371224941	0.5897132098018305	0.6572209261707989	0.7443561560055096	0.6143977448347107	0.5634953049474313	0.5698319514337122	0.5280543166245582	0.569179306811517	0.573393541655461	0.5057334236803519	0.5730043238431919	0.6023297948255508	0.5926625202094997	0.5615781101223118	0.5640197241484605	0.5458768071465504	0.5254837183317973	0.601920617125473	0.5500269418568482	0.5766963153517111	0.5660998209312944	0.6846986770465655	0.5629372603404137	0.5146842556356737	0.5390865289336918	0.5083542994268194	0.5882423568981621	0.49162543125134883	0.5276222370694301	0.583038337547765	0.6425847490932295	0.5685899641149027	0.5461208564279467	0.6855706561276993	0.5986313524531919	0.6541043448036079	0.6093560285479427
0088	0.5260924304428805	0.5085467241855374	0.5048269947737727	0.4586679643138116	0.4730579955026316	0.5223544821207361	0.5205190186939612	0.6012604813074272	0.5256851882073936	0.5637372560536541	0.5598942134065953	0.5206977895438085	0.5674451102367868	0.6744466566399293	0.712457819264706	0.6401206487556774	0.516023243159162	0.5203220902260964	0.4799682950124834	0.5539634824329471	0.528230905987805	0.4542411945899124	0.5283733070019256	0.5405728999925776	0.46902639005681823	0.5137241816160709	0.5178514752164476	0.45769680824700987	0.4578215716248121	0.540722603622807	0.4937374388742337	0.4300694467942945	0.5305590433062686	0.6811808540653672	0.5313027788032271	0.4450320457902478	0.4630088238019008	0.49886254555037823	0.5133633532098845	0.45391048992414873	0.45396591894287497	0.6163663862876778	0.5812356560163606	0.5018386718921686	0.5053030966396583	0.6899930952418378	0.568463400008008	0.5903488298808051	0.6087746414299904
0089	0.6456025626157089	0.684782685069897	0.684001185069897	0.5974736749183007	0.6074975444513888	0.6914034954732442	0.6185355200457369	0.7164031066916978	0.6381669910661957	0.6521894446517975	0.6507379537427065	0.6323108999880214	0.7402208949835308	0.7907600996870883	0.8422533712878788	0.7231535891595151	0.6327046856566951	0.6732399223118872	0.6436280303261482	0.694539097535134	0.6950484253455285	0.6521171430324074	0.6949212895731707	0.710283524542735	0.6592493199267129	0.693674675700634	0.6911736934791667	0.6310348569796651	0.6359580544591836	0.7101498689871795	0.5940322562020202	0.6775472462569712	0.6932309656528239	0.8025201980057493	0.6557590215634822	0.6255104560609244	0.6054714501686509	0.6295038002564464	0.6457468012726704	0.655936908603896	0.621131477438575	0.7104696478366876	0.7721274866260304	0.6268396540220386	0.6631633576967234	0.814630479823931	0.7155037838117799	0.7057799172979798	0.7402278142323859
0090	0.519207244020748	0.445479979559419	0.45885651769818714	0.41213210171568637	0.5157951537256944	0.6040924523488157	0.50277593414611	0.5926541153793656	0.513325886473051	0.5115453598301393	0.5261550819049621	0.529296177557989	0.5094942812301586	0.5595205912398373	0.6361768019230769	0.600516308878543	0.505531638945869	0.510522594822304	0.4590264295904952	0.502489646265432	0.5147417305149051	0.4272671789969138	0.514387435392954	0.5339316150655271	0.5486189053244401	0.5185134406295291	0.5065165237777778	0.44374243046251993	0.4369828668707483	0.5335591509629629	0.48486128459932687	0.5213656244315745	0.5424088897951274	0.621864905	0.5421759200764718	0.42073476810224086	0.4547388400132275	0.4767995602440662	0.5403985714477799	0.4161550130952383	0.4269472335380835	0.5917749426453347	0.5754991828681753	0.45138751319226744	0.5002125800761095	0.6576616319230769	0.5727775490503324	0.3885189490384616	0.5553920239243196
0091	0.5794648592612861	0.5893613852882444	0.6011653877700456	0.5513033930699732	0.5684596747455066	0.6594355956881011	0.5341085967678685	0.6448660423386279	0.5920426046358545	0.5598637854509805	0.5576840369869281	0.5758206926370548	0.6261330394248366	0.6926037907133747	0.7729566489411765	0.6516784352261178	0.5790421545468409	0.6034434955441177	0.5797156239517347	0.577191151223156	0.6195265343424199	0.5627682805555556	0.6197722770970827	0.6295077807742584	0.6187945829336202	0.6118497903602942	0.6137637552009805	0.5624517736527819	0.5631566830476191	0.6297661257214682	0.5563289603153101	0.6297828300142578	0.6245443265210084	0.7126601472810457	0.5907851737360892	0.5513001647577855	0.5346923390740743	0.5600072067439098	0.6200607762846265	0.5657222914014092	0.5539683039157874	0.6395314262561048	0.6813957472079248	0.5203907677575758	0.590145385376677	0.7259814572810458	0.6438084103425986	0.6190980540359478	0.6483355945424836
0092	0.5308080814653664	0.5441416274027938	0.5430667944390841	0.5208252333386043	0.5195386001368727	0.5959611958551487	0.4661229135819892	0.5786027787853214	0.5338478810686855	0.5327061463944892	0.5286229135819892	0.5226627535659424	0.5779958215423388	0.653490545892342	0.7408544241901882	0.5764543819331072	0.5257727060525689	0.5512996738252688	0.5221552281417149	0.5364521853398617	0.5658795022108576	0.5035071833333333	0.5654822366456858	0.5945535940529363	0.5763078441110969	0.5591991696989248	0.5587755472661291	0.5239280864752791	0.5137495463041475	0.5941359558946788	0.514960425728902	0.5857499424935304	0.5548295243840246	0.6919012792069892	0.5248387392821855	0.5026049609013283	0.49947872557347683	0.4871650596774194	0.574718967493494	0.5011156594097658	0.5050803077313679	0.5695183039207974	0.6392002333826164	0.5079362394467865	0.5368932675664968	0.6937010792069893	0.5804873351037851	0.6327727324344758	0.5974456017137098
0093	0.40172616895473867	0.40330147686473783	0.4203066025877148	0.3882911773139366	0.4752419876771954	0.4637292921095659	0.3218831274499603	0.5065481815401767	0.4305802408981957	0.33199882314825224	0.3467797292465884	0.3850055119879895	0.4779918458064516	0.45052786346052975	0.6240800655399719	0.5084991431917103	0.4238971123113686	0.41810563162634407	0.41109598887282195	0.43791965215424555	0.44180691992837573	0.37273451246446676	0.44132397734357065	0.4640999267858875	0.4812947463910239	0.4512372972603821	0.4317583429265851	0.4266410290001119	0.39931907515874787	0.4635922179146821	0.38386383535424695	0.4634664900984412	0.4830419814533018	0.4698749068264254	0.4569316040774478	0.38793541560459344	0.38822687862656047	0.42251529542420885	0.4979591940505538	0.3999584215590678	0.40591667913001905	0.48638792104444706	0.5635945641755113	0.37222471523423806	0.3887827676419219	0.4960711763916429	0.5087146006231997	0.3864655328067512	0.4683501098877437
0094	0.5308501713423093	0.5441323113639568	0.5430765820547463	0.5207231493068456	0.5194169215961256	0.5955044289177059	0.46626300865131576	0.5783538464602883	0.5339428451736485	0.5328462414638158	0.5287630086513158	0.5227417123651986	0.5779369576809211	0.6534881951789153	0.7414665684375	0.5766901643818196	0.5258761114113062	0.5513449204429823	0.5222758480836707	0.5361136236983083	0.5661613872785622	0.5038672026608186	0.5657611466795036	0.594857205708502	0.5759029825074544	0.5592927227456139	0.5590644794605264	0.5241503035482247	0.5138256008421053	0.5944364399505173	0.5150428933209287	0.5857039731085597	0.5547810841654135	0.6917856200000001	0.5247929174537697	0.5026832523374614	0.4995526674853802	0.4869246044497607	0.5746507258939798	0.5010974793164731	0.5053085306711497	0.5696041584755125	0.6394095064290936	0.5081815345918061	0.5369497582086795	0.69358542	0.5802055499575862	0.63328492015625	0.5972746855921052
0095	0.46398042683985363	0.5339579810349409	0.5324986893682742	0.5075826943996522	0.49370662831791434	0.5230699077326539	0.4626654922451743	0.5371830103139167	0.4806522844957051	0.524869795022952	0.5182210478007299	0.4660341933636839	0.5953061272907839	0.6634529784960139	0.7619294688888889	0.5884340860593651	0.4747081797842122	0.4850289588528427	0.48025051940379204	0.5613620658221516	0.5097600307381667	0.45996421515566155	0.5093036820679173	0.5355993449611582	0.5201124081024493	0.49637204722148676	0.5014102815066208	0.4690963577518552	0.48271268071945617	0.5351195937949986	0.4602960402561991	0.5193109921121865	0.5385407103054379	0.6842466673805321	0.4969585289458316	0.48864702794167836	0.4549349029416784	0.5092824456832628	0.5315411318728668	0.5072325832343373	0.44935922797825667	0.568721632104563	0.6529324950374031	0.5470366014358095	0.464743611292466	0.6858881229360876	0.545057224611582	0.6340719703536959	0.6085137758582191
0096	0.45577906067373475	0.464633199400624	0.4609134699888592	0.405091943651961	0.4689628379131945	0.5349735629422581	0.46718907733203585	0.5348982525768768	0.4500149136667103	0.5174428958378168	0.5132053134848755	0.4485776081472127	0.5416161640598738	0.6429971407239359	0.6946922029084966	0.5663264931685963	0.44104585772103533	0.47393976022426476	0.42070875225951776	0.5099917600239263	0.482162742283198	0.39901823503858036	0.48164917724254763	0.4976145018646725	0.477701299597332	0.4553559153035931	0.473123060840278	0.3797585672730597	0.40889858425283476	0.49707460015527083	0.4260620623843997	0.471521127386315	0.49937608865420835	0.7025161729799465	0.4723827865647916	0.3948554984955652	0.3847191874680338	0.4299099171125521	0.4984635799692517	0.405184225479692	0.37484226379845764	0.5447788148569745	0.5449279890435541	0.4730450312332889	0.4580423530430858	0.7195767465093583	0.5158094848606024	0.5228234823202615	0.601065350940126
0097	0.4107328398475669	0.42068347547619045	0.416851026991342	0.3458453705882354	0.4271023687232144	0.472956482495286	0.4009322861785929	0.5553891321741149	0.4314866692397399	0.4682881454390596	0.46357594240875666	0.42047391059764405	0.5283669730591631	0.6188953086126069	0.7086896892207792	0.580759563778904	0.4217174476166058	0.3973203578361345	0.37294430553113567	0.5231411511343595	0.43447595665505234	0.3518831412698413	0.43396239161440187	0.4599768023809524	0.4820389921739131	0.4503711232919254	0.42424410557142855	0.43364526425495564	0.34282104216326537	0.45943690067155063	0.3790150719826839	0.44883105694980696	0.461299625898434	0.6386515167099567	0.4654509407147348	0.32676022281512607	0.3631926215476191	0.44264585540379164	0.46552153584204414	0.3730496816017318	0.4127098704317306	0.5530485656971008	0.5594205369642236	0.4386945845100355	0.37559077516585593	0.6562290773160173	0.5436889538902456	0.4849713748917749	0.5462913264430014
0098	0.4571503296040976	0.37054972248463913	0.38626783115699415	0.3805359905637258	0.45830399800694455	0.5255923966695005	0.41451387330532197	0.5283160689292239	0.44796413898650667	0.4678462026833139	0.46349075434998055	0.4517976049632486	0.4352077644484127	0.5496804671114015	0.6683122797222222	0.5390856691696364	0.43787601134086296	0.4504691795029765	0.3859406190689868	0.4253266971494708	0.45356523775164537	0.36020792799272494	0.453051672710995	0.48216972287851045	0.4901695962861141	0.442622642092262	0.4438106186954365	0.3832378235631694	0.3530097165544219	0.4816298211691088	0.4283152068237135	0.4654227197007723	0.47484446501194433	0.5799242942623377	0.4782636263626502	0.3371374891001403	0.3730982772056879	0.40297170955304296	0.5026848301194944	0.3207660608405486	0.3662588998756874	0.522867320546675	0.5204405899230723	0.4364410200014428	0.43130632522869694	0.5992596109290044	0.5021297888329265	0.46305651664682546	0.4632487118531746
0099	0.5758345798161169	0.5233979562540585	0.5224767235505702	0.5519909732083144	0.5518174565639534	0.5874717261776983	0.48809801152445276	0.6087301378552972	0.5766905972377789	0.557124400208097	0.5530411673955969	0.5499548094280389	0.5701759382267443	0.6444545724200581	0.7365629141642442	0.604519905886628	0.572223465622739	0.5708111745523257	0.5417223605724508	0.5682620288154069	0.5892290882019285	0.5250343366925064	0.5888083655322367	0.6191671824686942	0.5905234631782946	0.5733581305406977	0.5799518179069768	0.5630100428641369	0.5363909462657808	0.6187248842774797	0.5600164732149402	0.5708926296473218	0.5716899623122924	0.6833699390188954	0.572022380565682	0.5259122843912449	0.5535934033139536	0.522826255994832	0.5944226326044622	0.5061508583257828	0.5452185332118165	0.5997302890063425	0.6377818683502907	0.5705235227034884	0.5564694434700121	0.6834729589316861	0.6099962711389386	0.6517156634992733	0.5972534080426357
0100	0.47476738546137076	0.6011761523270975	0.598164942803288	0.5543931915239986	0.4393007916595807	0.4836429969925662	0.6043505651244664	0.6353138040366575	0.4825581396367834	0.6367281574640852	0.634656362284062	0.5907620655706611	0.6497886813024376	0.738712754143507	0.7680781084523809	0.70233819694478	0.47443297607010604	0.4964609827342604	0.4922151861720523	0.6252683211298501	0.500411132132464	0.5242719669869615	0.5005130130848451	0.533700592963152	0.4027176835327265	0.5014549532635194	0.5016389983229403	0.4806733752892447	0.5356963092488664	0.5338024739155329	0.4679266372469939	0.4742403838766064	0.5933085223949599	0.7460010812048546	0.5716093866806742	0.5407828925821996	0.5272335152012473	0.5803532844005591	0.45754667515589575	0.5552488367857144	0.4902986202297208	0.683270183039295	0.6368832147379584	0.5897546865704237	0.49986007633970253	0.7539851502524737	0.5768857295354624	0.6608950212868481	0.6842455241113945
0101	0.405678744883721	0.5043106909705161	0.5008925612407863	0.40619639153153175	0.39045724215196087	0.5046826043473707	0.48722557354531015	0.5627366589051317	0.42299505637455004	0.5470118559854977	0.542809080309822	0.4729303867190886	0.5713092177348776	0.6557574968710174	0.7225472764864864	0.6197980319570988	0.41247102471895447	0.39188720575000024	0.3638416904266324	0.5694007288181038	0.41485884447154475	0.3495899264864867	0.41468437113821144	0.43872601353846175	0.5056769355314655	0.44756778210869586	0.40413656558333355	0.4215900750956939	0.36424447038155816	0.438542592854701	0.3758825279191921	0.49658631449806967	0.47589512436832193	0.6980629148353809	0.4509275000439976	0.36724747308426087	0.3663038730842608	0.4948032823851686	0.43883531863000336	0.45168217853281867	0.4025149973955775	0.5956666453101629	0.5837905937144041	0.49906475117936133	0.37151010815789487	0.7137401986191647	0.5366655875966627	0.5218731916216217	0.6094851617503219
0102	0.41902394731589165	0.527147397744709	0.5236343199669311	0.4292696976543211	0.4139488621041667	0.5138123239200202	0.48799224885076264	0.5786818939673112	0.4318047982626899	0.5517683198554653	0.545119572633243	0.49489950941895744	0.594422503968254	0.6816530774322493	0.7201489473148148	0.6320185465947961	0.421518694774929	0.4097957958645835	0.3992670745007987	0.5842317788315696	0.4331594391463415	0.3758256682407408	0.433148954593496	0.4579651002478634	0.5090467849967062	0.45927249347327914	0.422894675125	0.445049867894737	0.38458636146164027	0.45795407802564114	0.3948439807407408	0.5005543047232949	0.48667796428509913	0.7077418553400674	0.47558390849361	0.39052070868386257	0.38670296979497365	0.5184259388270844	0.4432170708751564	0.4779210652248679	0.4245760102702706	0.6108804575410007	0.5961714626601744	0.4955283239814815	0.38550804419956153	0.7114637358956228	0.5648220718701669	0.5544753137962963	0.6245937506878307
0103	0.43660608545542656	0.5470623043252938	0.5434488528967223	0.43832752020634924	0.4264414091875002	0.5268562229022029	0.49819472499719886	0.582500975656294	0.45652039072736805	0.560955880008658	0.5541171685800865	0.5068129687841683	0.5920057682721089	0.6764817994545453	0.7121532029523809	0.6264738364468234	0.44734118212535634	0.4302219193645834	0.42449849225227787	0.5805932806479075	0.45474335012195133	0.39767420851851876	0.45473286556910575	0.4806558784529915	0.5245600107575757	0.4784414484732792	0.44255836137500004	0.46127705013157905	0.39622164934013615	0.48064485623076925	0.4141943775925927	0.511422288925354	0.4754980146932447	0.7226796682354979	0.4772328490341504	0.4023255493401362	0.4134150729695769	0.5209179635132962	0.45762558138836773	0.4854773085170069	0.4412417650000001	0.6047318019914912	0.5970380634980842	0.47988108252380957	0.40309660472587727	0.7265078882354978	0.5749596176327376	0.5608421884761905	0.6306929548484848
0104	0.39763104561649254	0.5553731400451254	0.5524988036814891	0.45417833104775907	0.43373482062700885	0.5462914270106222	0.5602189823946688	0.6154440973883437	0.39248508862958487	0.6100004387025466	0.6064662864298193	0.5348718622053508	0.6203619609585302	0.6970879685415827	0.7587460675206611	0.6642048900977933	0.3792490598411036	0.4270018456164927	0.40090688091947835	0.6118695676593378	0.4205209726796373	0.4111782247302129	0.42035839525539487	0.47012840308367765	0.485158770527084	0.46557872196946093	0.42407210904327364	0.47093547965710425	0.4378304474922996	0.46996582565943523	0.33590976765151526	0.5426222590153975	0.5396103702768652	0.743248649483471	0.5172282089132288	0.44035569976502675	0.43817555885593595	0.5500694105432636	0.475503266020211	0.49235442823806885	0.470217015400906	0.6418993579879482	0.6342787604424536	0.5550795020565799	0.43271043256041763	0.7564318199380166	0.561483934394875	0.5730706405630166	0.6675662496275316
0105	0.44385804967198594	0.6047106206546875	0.6020197525695811	0.5377063182387707	0.491577476844667	0.5725156915818144	0.5905465446808511	0.6512894270961889	0.4079309181352543	0.6390373397509082	0.6339446823040996	0.5770038985654979	0.6645721998480243	0.731623947114686	0.7856460021985816	0.694941099104265	0.42479900507717994	0.47438603052304973	0.47677604451933986	0.6631328916886186	0.4793224724468086	0.4929032586524824	0.4793133263475178	0.5240267682907802	0.519615006439027	0.50028391359428	0.4826469405319149	0.5266072320212767	0.5107429253712976	0.5240176221914894	0.39200875609929076	0.5898110526418441	0.5838005368695367	0.7623675691966474	0.5593721799901041	0.5089574015894869	0.5047350271214017	0.601597041086693	0.5006253451785887	0.5589434231908936	0.5191572150292034	0.6718584655700302	0.6562643281315725	0.610905312567793	0.4652217806382979	0.7688048604114234	0.6071899908808962	0.6267207450521486	0.6890926619439479
0106	0.5775572296004772	0.5249358395072636	0.524000904090597	0.5529612621166415	0.553408362801282	0.5898645900141368	0.48890427988027896	0.6117429644388126	0.5784012757927789	0.5578365150488586	0.5537532822363586	0.5507087300603694	0.5714038911858975	0.6467793874306207	0.7397765448477565	0.6076715110518293	0.5740749108490029	0.5726630230705129	0.5439041553188693	0.5691961634214743	0.5904539139462165	0.5266695776353278	0.5901204405253285	0.6204262267587115	0.5907106013403265	0.5751043092884616	0.581210955320513	0.5650622593927126	0.538969574864469	0.6200756521367522	0.5615085198829322	0.5712999002125203	0.5758086980138002	0.6829526636778847	0.5759184819049461	0.5285667550075415	0.5561004033404559	0.5220244081002331	0.5961807174452782	0.508046161000111	0.5473262150519751	0.6022712658839806	0.6384648452323718	0.5736465363141026	0.558447188454791	0.683082782988782	0.6107869562130177	0.6535717978165065	0.594105828125
0107	0.3621081071682971	0.5440209190901024	0.5410797376947536	0.44052442202819786	0.4314133807449495	0.5354995058816702	0.5264510615459659	0.5836352881411444	0.3735967430060021	0.5773902261400734	0.5737738842796083	0.5005144734452683	0.6114583223466392	0.6905002438823431	0.7521234495301856	0.6331115698703028	0.35868175016209125	0.41577090019155316	0.3890595052302672	0.5789937684059373	0.407019674163143	0.39729581569293104	0.40668947855590787	0.4577807657393703	0.4600678351230436	0.45523534258373766	0.4106533950933756	0.4241243666000344	0.41695548497920054	0.4574505701321352	0.3153424579725028	0.5280872136695023	0.5309982277510041	0.7323754692389006	0.4844865998440273	0.4195394640489679	0.39369967102571213	0.5157563983336754	0.4668921915945231	0.47978027941525536	0.42338919387276164	0.6100268527314565	0.6257485732692807	0.5201115011483348	0.42160267435122833	0.7458652250528541	0.5274363762283474	0.5582191535735259	0.6552379403523221
0108	0.46024589274117644	0.6673584082225703	0.664547946000348	0.5579789008949891	0.46230204672026143	0.5760422368178396	0.6573544576697168	0.6789504567605273	0.4686357370336135	0.6892513368503321	0.6839323390725545	0.6445768558411819	0.6980946202028011	0.7715103183970562	0.8025289973812636	0.7402534823448317	0.4549934066000001	0.4921650860745097	0.5078815609202614	0.6745894485734689	0.5098497301360929	0.5436835383642702	0.5099448879138707	0.5405592762793028	0.49218780338126367	0.5366562991437909	0.5111354434694262	0.5502092707263617	0.5424431654261439	0.5406544340570807	0.4347510371372548	0.585946156908061	0.6121851693003193	0.7903382003881165	0.5919326426336526	0.5471906432039216	0.5341559787594772	0.6382704111096322	0.4827170626649572	0.6124393509943356	0.556161148748584	0.7203941370079959	0.67005086255823	0.6052161695934641	0.4933938410967319	0.7985212381658942	0.628673050995691	0.6530440360923747	0.7367868169258637
0109	0.4351926245138441	0.5831818443113953	0.5769767055154087	0.5417344643358153	0.49405662398308536	0.5723753146252996	0.57472236171239	0.6080551569378752	0.4025328631984939	0.6256816506055439	0.6203247712577179	0.5578782767522235	0.6377143001647356	0.7151742204732432	0.7639671910535116	0.6556825293977431	0.40690657166796085	0.4888155321225398	0.4775614428765531	0.6128194571567374	0.48942667452586675	0.4956211328731355	0.48896893177224354	0.53680962727949	0.46344450016152017	0.4974479164222141	0.49282341365630156	0.45928506793030366	0.5148208625268754	0.5363518845258668	0.3950095006249007	0.5597151593307057	0.5919661454071367	0.7570398919545671	0.5484878845375715	0.5194651342660058	0.49308173209209283	0.5538007558731282	0.5057364403991481	0.524343596706283	0.45841956004986883	0.6355009932983715	0.6605446116057241	0.5932384992848185	0.4959023962529746	0.769649881085002	0.5543475748720383	0.6368887870281892	0.681481207869386
0110	0.4471806310299161	0.5920503157090252	0.5859772011427404	0.5501278148491285	0.5048213766642964	0.5814737121864634	0.583770822101488	0.615073919075779	0.4025328631984939	0.633645870805426	0.6284029676139367	0.5672851219277082	0.6454225065442094	0.7212343434418975	0.7689891657119476	0.6630084330275784	0.41952558078140845	0.49969179739652836	0.48867715685790303	0.6210573410470195	0.5002899367699972	0.5063525981311539	0.4998419332238979	0.5466647415926923	0.4748605746261687	0.5081405139451457	0.5036144048551037	0.4707896409530632	0.525143822898644	0.546216738046593	0.40788163890947726	0.5690829218981375	0.6006477167814529	0.7622092559555338	0.5580945252920912	0.5296892803454525	0.5038672271539631	0.5632943568119977	0.5162526863481024	0.5344639457125324	0.46994254813391423	0.6432562913132998	0.6677670666779427	0.6018929993000353	0.5066278771837623	0.7745509474448956	0.5638295413641227	0.6446145575169512	0.6882582034466331
0111	0.41650845623560384	0.5641337462182705	0.5612594098546342	0.5256905762146631	0.4714945597384972	0.553732707575372	0.5600397834146976	0.5921965103676202	0.4055039067263946	0.6118521861797945	0.6062518123161582	0.5438616178636793	0.6220257136345189	0.7028089054339983	0.7536857069214876	0.6409132263393307	0.39696185399096295	0.47256876873560405	0.4568731475954446	0.5992032373298052	0.47711507768472083	0.48401826803710835	0.47663652844229654	0.5253143145433066	0.4394954641071963	0.4804886625872914	0.4806662140483571	0.4233009767395959	0.48603009135060027	0.5248357653008824	0.38891725448027925	0.5403714035246951	0.5736519946724161	0.7461776833530107	0.5281974492178707	0.49088546635060026	0.46330281862332756	0.5367851157120214	0.4815366208273356	0.5188271611385775	0.4223961275918685	0.6227517508143414	0.6479904130817948	0.5731533720908355	0.4799777630537858	0.759360853807556	0.5380272432311481	0.6205219680342386	0.6590670778705481
0112	0.5453031703785831	0.5454055506878143	0.5445385081433547	0.5459631533040735	0.5485379297034884	0.5804387339892666	0.47808549148949875	0.5694221293927648	0.5463311155102042	0.5430515043682227	0.5392084617211639	0.5106937048433213	0.5917380248974009	0.6616473276675786	0.7520592133310533	0.5885686797537619	0.5393655613333335	0.5668818944069767	0.53603895019678	0.5555085457250342	0.582576934429949	0.5193413956718347	0.5821562117602572	0.6121738926058438	0.5605306473749119	0.5666867329244186	0.5758904152906978	0.5263377444553244	0.5295947194219269	0.6117315944146293	0.5294800585379377	0.5673631637139465	0.5706721039734219	0.6965238260533516	0.5398249632181019	0.5189161685225718	0.5148837549935401	0.49865713950524393	0.5904225229618076	0.5134401896472542	0.5075550916027656	0.5703740694254447	0.6533732406634747	0.558631001874145	0.5531129401652387	0.6982177554651163	0.5737119556350625	0.66617515750684	0.6172765064067487
0113	0.49951700027275325	0.5610876816948223	0.5580573786645192	0.48019927247639804	0.47065142383101843	0.4842579313548592	0.5152482725589227	0.6017124454218108	0.526541218644495	0.5592849012158625	0.5520317224279836	0.5302771438750317	0.6233300950243175	0.6899398340254397	0.7836314480097268	0.6436632638421251	0.5171712013443073	0.49788986779320976	0.5031201586578031	0.5906255723531614	0.5245577312857573	0.4984885330246914	0.5247276451068956	0.5307737824944602	0.5015883723063972	0.5359535761419753	0.5138679468209878	0.5394150451984759	0.5014856012169313	0.5309524098448876	0.490757960750717	0.5113461697697699	0.5569798808289244	0.7063635608679387	0.5562954629462797	0.4931068394880175	0.5049742400720165	0.541255833352039	0.4940042198584762	0.5351513823820215	0.5319469995064763	0.6220054126823795	0.6157617244481857	0.5249850108757612	0.4711587086094865	0.7161784517770295	0.6021848403925294	0.5984865831369248	0.6365341069771793
0114	0.5301935608552687	0.5425939772853708	0.54153528453125	0.5198975440440279	0.5286053154266637	0.6051884013787402	0.46469615100961537	0.5780245084714057	0.533103070548703	0.5312793838221154	0.5271961510096154	0.5211334325274724	0.5766716013289835	0.652065095847293	0.7397678539251373	0.5754804720965392	0.5249616901530323	0.5506390641694139	0.5212413404311074	0.5358820265453297	0.5653064700911283	0.5020075070512822	0.5648682602903601	0.5939435851253874	0.584486503552462	0.5586228106666666	0.5581881893434067	0.5225969240885431	0.5120937240313972	0.5934829030271438	0.5140401446407667	0.5849479892675642	0.5540993353500785	0.6908778418750001	0.52414801992575	0.5009004379734971	0.4978688983638585	0.48635002359307367	0.5835805432989369	0.49965140039960043	0.5037131679828282	0.5682897033117289	0.6387429427709096	0.5067973661497877	0.5361942139464044	0.692677641875	0.5799731819808396	0.6314274603279533	0.5962731711538463
0115	0.42261088129791247	0.5739192186294264	0.5675761878601956	0.5301334955090898	0.48281343784937614	0.562872543839195	0.5652717475282208	0.5979660932569247	0.4025328631984939	0.617363465063445	0.6118875439523339	0.5466571393125295	0.6296635068350631	0.7088447587059818	0.7587220175213675	0.6480310300510264	0.39372671770502665	0.4774558772808185	0.4659516971626988	0.6042154450935537	0.47808060062644153	0.48441271360364957	0.47761268581162675	0.5265165078857008	0.451521044609554	0.48628009234270775	0.48155282284866374	0.4472691805509771	0.5040391039163615	0.526048593070886	0.38156526730545404	0.5499310517602769	0.5828987264161841	0.7516407784424464	0.5384542819717397	0.5087865816941393	0.4818168816941393	0.5438852171147532	0.4947528057413514	0.5137734544108672	0.44638443916208814	0.6274010153716687	0.6530011585302958	0.5841993548244813	0.4847002272808184	0.7645309895535576	0.5444441876469726	0.628819648962149	0.6744030124887057
0116	0.4485246774021239	0.5674498100754937	0.5643651564169572	0.5010822154181187	0.4498670344492839	0.5271705732339047	0.5512530730211109	0.5865518999427666	0.4345928792152578	0.5970933149834281	0.5910831576663551	0.5297049633719301	0.6193202892653891	0.7053810688270162	0.7585852402003485	0.6348826427065268	0.4262354007010585	0.48178572873881287	0.46182298591016724	0.593944410357788	0.47492033198993455	0.4827258822570655	0.4744067669492841	0.5156588604521876	0.4461934166888999	0.48888821987072684	0.47857794906310525	0.40882428060526876	0.49346492888792126	0.5151452954115372	0.4064685248316502	0.5049164847270616	0.5663545173613025	0.7541586443547672	0.5175740295564245	0.49867557522938466	0.4587441926509874	0.5236233821723939	0.4580605698691147	0.5272424647357725	0.41807133798041407	0.6164724984623127	0.6337001291727742	0.5532394886453385	0.48692367345426	0.768306437037694	0.5292468764437348	0.6185895050522648	0.6540141273199768
0117	0.5793453142333145	0.5146446993590281	0.5288945595924731	0.5537751106787023	0.5724060431099255	0.603208941058365	0.47423802531633263	0.6090475890228146	0.5796951462883693	0.5141456283683767	0.5096399921614803	0.5526243018168242	0.5482213413414634	0.6074930828006728	0.7095445665517242	0.6045975615853659	0.5754383313242999	0.5745852140508131	0.5432837034021264	0.5468504279268293	0.5928963522070196	0.5265977472560975	0.5925075109617292	0.6230089121701063	0.6143853521193643	0.576755142953252	0.5837107635121952	0.5664641634543119	0.5381216747665505	0.6226001303481343	0.563564472610331	0.583681108068661	0.574379577182076	0.6529234299243061	0.5745666108479097	0.527693916671449	0.5552760560230352	0.5229269943557526	0.6143535886313856	0.5068963018002323	0.5487660084125368	0.5996844824833705	0.6422801550381098	0.5316968039880725	0.5604473547774925	0.6529302170563498	0.6158323361475921	0.6180104839991589	0.5583884649985982
0118	0.38796783103682175	0.5134211373370927	0.5100929583897242	0.42069489514619895	0.4103596921041668	0.5047935162277124	0.49917664259545935	0.5705112311269265	0.40185983703820005	0.5595960782841249	0.5532972651262302	0.48287050629164385	0.5854233879699249	0.6680628786200257	0.7348779500877194	0.6245114836161225	0.3926237836638179	0.37641047086458346	0.3616439180905422	0.5849566431035922	0.4005883903658537	0.370063709385965	0.40057790581300823	0.4237237412735043	0.501052841814888	0.4258871684732791	0.3895093501250001	0.41562425473684217	0.3875509398057645	0.42371271905128205	0.3622372451851852	0.49751066446741865	0.48682040563851503	0.7117560619011163	0.46250982405956764	0.3931729529636593	0.3895561477005013	0.5134266420467116	0.43463820502149786	0.4667856644235592	0.4102931336842106	0.6010151334598954	0.590551088309639	0.5186086727192982	0.35036559683114055	0.7270207855853269	0.5352548564855515	0.5393107420175438	0.6231943006516292
0119	0.6290594768463379	0.5891500541483269	0.6009578845239487	0.5830192541353614	0.6003681561962617	0.6577221915528397	0.5870239638378052	0.6746305462616824	0.6402203082242992	0.5889928755340454	0.6007570068804383	0.6251541192122831	0.6235467741433023	0.6543953033748702	0.7491766856732434	0.68213791599007	0.6309967815514019	0.6294186004602804	0.6075865709154087	0.6131453774610593	0.6441922567130158	0.5872157879023885	0.6443925144745841	0.6567336711238918	0.6364927843457945	0.6327132719088786	0.6364635713084114	0.604119056470733	0.5907204887930575	0.6569441985142584	0.6091375774317003	0.6270906880890237	0.6486948842136182	0.6942983465732088	0.6430528985804498	0.5798932174628918	0.5917303807710281	0.6066379337156613	0.6393471584856776	0.5792454782153984	0.5972512821697399	0.6711514299065421	0.6863064569363317	0.574171676480825	0.6170612460206593	0.7026504789719626	0.6729935757848071	0.6047902962011078	0.6342122868324434
0120	0.42006238304715826	0.5547547430127506	0.5518976021036597	0.5279137613728198	0.42692080061554005	0.5011126509323443	0.5256421077833138	0.5851162877533588	0.41982121650837756	0.5596465701959012	0.5542066861049921	0.49232681803280354	0.619483274423454	0.6899655566750822	0.7720622136698041	0.6386092185095138	0.41241035397578896	0.4725448989562492	0.47676124323633795	0.6022887372414312	0.4915209331265378	0.5092447969922069	0.4916795890705936	0.5197844923866324	0.4100672228654837	0.4871587654734182	0.49492916721744684	0.46004524119229173	0.5242084904343742	0.5199431483306883	0.3681631094983233	0.4971087917702194	0.5637339196321851	0.7353345995416511	0.5214786764503669	0.5324252767980107	0.49475262102878004	0.5440371557350887	0.4587987288888439	0.5345573268397155	0.4667465417923893	0.6126695410507741	0.6283405343340511	0.5814196222369705	0.47627690154738	0.7554798381780148	0.5473046733090845	0.6472513220985645	0.6615109798018298
0121	0.6626476025239398	0.5842204594079039	0.596591890363907	0.6241643873366014	0.5998966913333333	0.605681522303341	0.5231376390107363	0.7006226764291767	0.6394948452982732	0.5343481040840836	0.5458994298053221	0.587933301634614	0.6683883394224387	0.678981408217636	0.7618425454807692	0.7007452561624506	0.633361055991453	0.6650613277132352	0.5821423700993499	0.5685385345693041	0.6083514897289974	0.5570158854681071	0.6079159871093045	0.6273234345963914	0.5997179124531298	0.5943362466157408	0.5998665803055557	0.5945396845022595	0.5813184235238096	0.6268655985090219	0.5884052342719792	0.5899331927620803	0.6198431820829334	0.624170659045584	0.6175727235919641	0.5721611580392159	0.5844517923148149	0.5549215983239685	0.6154916743488987	0.5502649336560046	0.586860297496815	0.6245992351969372	0.6499241201097541	0.5638780977928712	0.5882133181237816	0.6222534274216525	0.6322951255471382	0.6002902534770784	0.5468832927068302
0122	0.4591381127108983	0.46875529177838304	0.4814044764103085	0.3573255134803923	0.4464103024652778	0.5678718874153894	0.47577678807163193	0.6114836727270359	0.4748994803800367	0.45995129081337116	0.47321149802670326	0.48834800555886015	0.5442828113789682	0.5723967200894309	0.6593269109	0.6283590984214062	0.4617144050249288	0.4484383186642156	0.4248426177990279	0.5414987224459875	0.46706022981029816	0.38355012454475323	0.46726922920054215	0.46616126972079774	0.5499806906464098	0.5060513101743658	0.4576429855555557	0.45409951768839696	0.3968964891496599	0.46638098702849007	0.40692074743265993	0.525751884529172	0.5140819182350498	0.6150639196545453	0.5163722523845065	0.3824261241246498	0.40396454500661383	0.5094900953631138	0.4905690441197622	0.44169416477272727	0.4472721962070022	0.6116168694086576	0.560377639712045	0.3878544641261755	0.43010490944917434	0.6620858476545455	0.5948910523622982	0.3091328576923078	0.5775916201296769
0123	0.5700159026853455	0.5058576569319518	0.5202938245864221	0.544514015541345	0.5557769265275192	0.5827332672684806	0.47362839305713966	0.5964057541759012	0.5711001484472248	0.5474133898012503	0.5431984398012504	0.5515485249560026	0.54547933237174	0.6247625390120968	0.7227087286294612	0.6003348028286619	0.5660627407279355	0.5646945537461214	0.5323032937520459	0.5428470568226664	0.5815680437587571	0.5140109685782359	0.5812751810014487	0.6110623900733088	0.5961563618467443	0.5659797851390735	0.5724121478214761	0.5584644660029714	0.526876553832067	0.6107545087130615	0.5535464548897666	0.5799800804343002	0.5679386494057751	0.6699971762089625	0.5684738413297873	0.5161180568859511	0.544343299558954	0.517728170754755	0.5964590674474239	0.49845448304895446	0.5405501029219706	0.588463990826483	0.6248960828798205	0.5498612344912882	0.5502611428150663	0.6706817040315431	0.6002114687517048	0.641112200860072	0.5799008394539293
0124	0.3641780319244946	0.536374631686508	0.5332128616865079	0.44660158277777784	0.407030348576389	0.5173465607115545	0.49748532699346415	0.566205387092919	0.37754275295656736	0.5548837908976966	0.5488999183976966	0.48199449750483936	0.606148931515873	0.6855170049607046	0.7454330820833334	0.6173094392018694	0.3661451809971511	0.37774138431883164	0.37847909463827845	0.5783362178769841	0.3995232561653116	0.4013526896666668	0.399512771612466	0.4370842195694443	0.47456548351339467	0.42687106047327894	0.38841758756944444	0.4109275908333334	0.4188454490376985	0.43707347290277765	0.3364832709876543	0.5186528562003968	0.513628659134367	0.7278557870661615	0.463628659134367	0.4241863615376985	0.3938454490376986	0.5098680438208129	0.4323111274588284	0.4918023989484127	0.40586302583333345	0.595418701681677	0.6121424294420498	0.5089514356944446	0.3841679420271651	0.7423572745661615	0.5194268210019841	0.5556444238888888	0.643486133031746
0125	0.5562706309789075	0.5874845756791858	0.5866878338815742	0.5631716334887213	0.5077997353139536	0.5757423800238524	0.5569548937508781	0.6193049989943432	0.5595222339724728	0.6166533920718675	0.6131219474772729	0.5739625143238205	0.6282602708988059	0.6925012518227529	0.7721625203582653	0.6579631618478945	0.5535290256227391	0.5497799295523256	0.5241481913416817	0.6266049978944059	0.5687108003970505	0.5193471221873036	0.5682900777273587	0.5975966747763863	0.5869812540873856	0.5605669105406978	0.5589205729069768	0.5572231020746634	0.5429267707919547	0.5971543765851719	0.5413220332149402	0.566680272890565	0.5766367940791957	0.7258387229352609	0.5538173184035198	0.5458277045757386	0.5471343221433062	0.5744126066980935	0.5653837984581205	0.5592208925608332	0.5392751886172219	0.643002690194846	0.6828287954431176	0.6037355507165305	0.5343312908384332	0.725927821238215	0.6099962711389386	0.6802569900534255	0.6516786231720092
0126	0.6284255095006839	0.5389839873160174	0.5527146595873919	0.5892419691584968	0.5875344086666667	0.5931087864091283	0.4908981032709858	0.6481251367327944	0.6077912478885401	0.5151366713248713	0.5273504602447033	0.5645379811415299	0.6035765577786358	0.5917913232825203	0.7117658229166667	0.6437269227401945	0.6072663445384616	0.6282725777132353	0.5892618310791773	0.5931421832882882	0.639128397289973	0.5843341212885802	0.6386148322493225	0.6703415253561255	0.6116933453112203	0.6217890482119566	0.6310986097222223	0.6074131638038278	0.5975386381632652	0.6698016236467237	0.5927329812525253	0.5841975458099993	0.6235626627242525	0.617462824570707	0.6210911512256443	0.588858437815126	0.6130425482142857	0.552687562901993	0.6238485947310819	0.5741130292207792	0.5908217385012284	0.6440362830092345	0.6942438924941106	0.5763814125705329	0.6155727396981424	0.6172958704040403	0.6527575474012475	0.6045306226221416	0.5181027080534104
0127	0.4085668818023257	0.4662972014931974	0.4626837500646259	0.3258945787857144	0.39835572993750024	0.49831629445764636	0.47087398934173685	0.5585007577264629	0.41162750606357945	0.5208890366608594	0.5164461023751452	0.4269954796098392	0.5512824381530612	0.6427241336939604	0.724429856	0.606938279938271	0.3965544470470087	0.39499195293750033	0.3532570418702453	0.5458209952301587	0.4074235134349594	0.31714648520833344	0.4072490401016261	0.41907451937179496	0.4996513814253952	0.44154105042119585	0.3965153512708335	0.39687380597488053	0.3104549993163268	0.4188910986880343	0.34763904586363636	0.4699645947715574	0.44966528326079747	0.6929622417402597	0.4544454814629165	0.3136296021734696	0.3189045326686508	0.46592077635432794	0.4494888450984992	0.4055624798061226	0.38960530748771505	0.5803756230543673	0.5530782923949096	0.46117681798701315	0.3747782630921055	0.7095353703116883	0.5358507137962965	0.47544726021428596	0.5971252757857144
0128	0.45748838709962547	0.5004434274899444	0.49711524854257605	0.4530624800057035	0.4417509829531443	0.5217404706034106	0.528896495983348	0.5622690639652819	0.45425765377934146	0.5859109468177508	0.5824724349756456	0.5068793100479418	0.5642410462520484	0.6552108984676102	0.7142760733805668	0.6184810803235838	0.44472894967083865	0.4471013798820975	0.3947073938662303	0.5615767246103373	0.4544925066496174	0.4017801822027024	0.453978941608967	0.48161727935529586	0.49159329821664755	0.4549249168872185	0.4447610693158579	0.3985060704326927	0.4190342082236844	0.4810773776458941	0.4345999820063088	0.493403105525834	0.5182191423147119	0.7059473256122825	0.4923029554726067	0.421858801644737	0.4194338108552632	0.4882578350447989	0.4787755108042975	0.43000942244433216	0.39745835036690313	0.5974500811657377	0.5996273070163666	0.5438541400683199	0.43288066434957617	0.7212120492964931	0.5175425205152991	0.5675813657750145	0.6122587258322489
0129	0.47730876765275887	0.48710867322999585	0.49918431469155855	0.37405947892156877	0.4464154230902778	0.5704000342102613	0.4962081783942126	0.6160175845325915	0.48983766048207744	0.48257175867051405	0.4950519497508412	0.5064502319874316	0.5442896388789682	0.5545884511348238	0.6297031640217391	0.6334597492026564	0.4779804233582622	0.4663561952267157	0.43943120305543815	0.543659653279321	0.4833370035907859	0.39935442523919773	0.4835460029810299	0.4832727498490029	0.5514540525782279	0.5227350032993658	0.4718668561805557	0.47077262097787065	0.4131523412925169	0.48349246715669525	0.4210002568771044	0.5257574203399829	0.514087770377907	0.6063194778853754	0.5181243584655876	0.39916008956582616	0.4215639318121692	0.5114545779388715	0.4946492977782988	0.4589352200757576	0.46439592390970497	0.6165629550147183	0.5634588186182949	0.3900828468847962	0.4450774048439111	0.6574302691897234	0.5990762017212726	0.331015735576923	0.5775989353082482
0130	0.407311412362412	0.47047754367970274	0.46675781426793805	0.3505103761538464	0.41240799030101505	0.5194753655024813	0.45967532190023075	0.5666800815671625	0.4206955666382597	0.5105230977104256	0.5059494888868962	0.44454037175543404	0.5494155820906055	0.646131580041846	0.7163248517647058	0.604991556208655	0.4123268593052506	0.3982332884338238	0.3611181731135533	0.5369802999634298	0.41650793966854294	0.33405892226495726	0.4163334663352096	0.4306379911045366	0.5091512487019862	0.44782016512604517	0.40582688816025647	0.4231279297110785	0.337973828913658	0.43045457042077595	0.36674897386446903	0.4956101255959806	0.45452979905903423	0.6900870948564377	0.4573980504612485	0.32177044446994196	0.3439641447771674	0.4574576547645054	0.4524882603252033	0.39390131874596	0.41656900213570214	0.5708096487228136	0.5444291679798374	0.44778810899835464	0.3712053640497739	0.7071476683858494	0.5403409336367574	0.4783066116063348	0.5970178162613122
0131	0.5821542423062016	0.5208251927084038	0.5348256723112661	0.5606353703227123	0.575585068513889	0.6076641917941263	0.481168935838434	0.6106177208971253	0.5853002799888802	0.5045049986555157	0.5170853969777394	0.5598352931846167	0.5505335667916667	0.5285513426689532	0.5562666493421053	0.607118569349276	0.5813921189878919	0.5776048117291667	0.540430618527709	0.5321670161639784	0.5835360879209284	0.5160819249619177	0.5831373366607658	0.6131207255148883	0.6100115401111926	0.5702875628803764	0.5744117630221776	0.5588918702988501	0.5353365279470047	0.6127015254721533	0.5632139306118172	0.5815352684728969	0.5717899200185403	0.4720171104626485	0.5721169351526734	0.5248268537689753	0.5525682743929212	0.523563361202346	0.6070991081078396	0.5006399304011311	0.5409890586853054	0.5881922304210477	0.6362076402223342	0.5171222358949337	0.554334981622807	0.46955262285653643	0.6037291117493797	0.5724872971867246	0.5427230840668202
0132	0.4061173983327633	0.5372978276169027	0.5338796978871729	0.4291549223723724	0.44175339125	0.541706366774198	0.5080564498145204	0.5742709851594656	0.42819452641723355	0.546316235387827	0.5398471840364756	0.4688950928309841	0.6182098288459889	0.6997205971412876	0.7605142048048048	0.6305699797018673	0.41411873	0.42282620320772046	0.41618510866910874	0.5889483619262119	0.44395756117886176	0.3997902362762763	0.44406200264227635	0.4485374407264957	0.49748037026679837	0.45384252700105665	0.4339627502083333	0.4059954340225562	0.4160433842449591	0.44864723816239316	0.3691667029153438	0.5004504110521235	0.5244200796948111	0.7269807523538083	0.4703660256407569	0.4218173437044186	0.3765417707314458	0.5191296081916892	0.4655668235699396	0.4964214300943801	0.3969406376447875	0.6057516546049624	0.5933307313787926	0.49952365205920213	0.3992134325432146	0.7521352091105651	0.5488487907305657	0.5283735043543544	0.6536144286668812
0133	0.4219240319244947	0.4833357962131519	0.48183481049886623	0.3984316831746032	0.4474442660763889	0.5187781802169791	0.45501438799253047	0.5597131384365768	0.4284289794871795	0.5206126324545103	0.5137739210259389	0.43731058286267377	0.5661465103038549	0.6408864942408052	0.7396577652380952	0.5959329562307081	0.4215546276638177	0.4129133868188316	0.39888182014182405	0.5747142518594104	0.43601003909214087	0.3648653662962964	0.4359995545392953	0.4610083816096866	0.5355969153315765	0.46186180547327893	0.42581654006944436	0.45425913048245614	0.38578181104308384	0.46099735938746433	0.38442201543209875	0.5093361148112399	0.4797652732964194	0.6959422795041847	0.4829184450101264	0.3918857110430838	0.40496003573633155	0.49646491008092897	0.47303404453199904	0.450089758798186	0.4340341718468469	0.5709149704933449	0.5994758650766283	0.5004371693650795	0.38877888897596313	0.7129525766470417	0.5599321497456248	0.523052073015873	0.5995198177505668
0134	0.4756782245406115	0.5715218378393476	0.568103708109618	0.5006053224533745	0.4082602298968876	0.4882077194993265	0.5765954892021508	0.5869353803467023	0.48120955830389855	0.6164559582490311	0.6097960541949772	0.5574148487458033	0.6089075592010236	0.7062039756880745	0.7365896739331437	0.6583659547864531	0.47358331284319255	0.4722631838811572	0.4518013435722258	0.5828542849724689	0.4862161044892368	0.4636465482041253	0.4861484486912051	0.4947763529974568	0.4443351199395613	0.4776897993346151	0.4747973357553139	0.42603162294102204	0.4804359695424243	0.49470522767132086	0.4703533254589145	0.4605218390983523	0.5379798209263997	0.7453883440438928	0.5133483695750484	0.48620992900188365	0.47082955467755927	0.5287819675940537	0.43187765031228387	0.5021661663062933	0.42144491781780635	0.6396691636552353	0.5848301822615563	0.543970940920717	0.44831491379137367	0.7544513413411901	0.5447975255262787	0.6110734560974943	0.6613986435482221
0135	0.4258465747704371	0.6030040848760732	0.6002104359871843	0.538692170405739	0.4202019423964799	0.47001348419299915	0.5438895022876207	0.606747532816491	0.41666076629518056	0.5773724469107806	0.5720534491330028	0.5314755581119819	0.6584085439764764	0.7250569249677482	0.7852920727807808	0.6739843492091115	0.40567550374364103	0.4788294792148815	0.4829047765904878	0.6150310174059058	0.49997582456456446	0.5332564813393392	0.5002182467867868	0.5262633147147147	0.3894879687409075	0.5108485474341009	0.5033083201201201	0.49479712126255027	0.5346589811621145	0.5265057369369369	0.37012602266093353	0.49986093117467467	0.5766183329140924	0.7456728072665999	0.5353020951363145	0.5394064589398923	0.5053080833843367	0.5666122217087801	0.4386917404384385	0.5843972357423375	0.5015186194847725	0.6512364520913272	0.6510216087387388	0.5542336934455667	0.48058378488154807	0.7547464117110444	0.5688799335320319	0.6589038837117117	0.6824300378598599
0136	0.5718816823014157	0.509629631302134	0.5239632710465985	0.5472937880852213	0.5570206806480351	0.5829392258271657	0.4797316367537141	0.5961913725562241	0.570443314013761	0.5029117671929442	0.5155471045311185	0.5504981163213974	0.5369731144220021	0.5810601385575458	0.6941422746668118	0.5997890569533889	0.566316809995201	0.5665735928490219	0.5308293130708646	0.5301649514469005	0.5800302982872918	0.5117278820069022	0.5796414570420014	0.6094457858597171	0.594873832639216	0.5654484364656376	0.5708296008225991	0.5568409093073687	0.5236801756361064	0.609037004037745	0.5569672347483731	0.5817469336448982	0.5661475328708826	0.6401606744092989	0.5667795419048889	0.5128276675665799	0.5412357096462144	0.5125097153212768	0.5947547803020801	0.49577027321676037	0.538882666315676	0.5852371599720528	0.6236525647001239	0.5162107909650488	0.5500374832661399	0.6384984529807273	0.6018946976694418	0.6009455489914525	0.5319417119324369
0137	0.34554057467217125	0.5316491255178571	0.5284873555178572	0.43630659474404765	0.40190798068154776	0.5023066730746498	0.49158257252310933	0.5562223018395268	0.3694483395346492	0.549006144031359	0.543022271531359	0.47566130524564465	0.5928978260416666	0.6754175546293555	0.7448586684047619	0.611579339780323	0.3573312641599513	0.3577061177725842	0.36402197498214306	0.564838572859127	0.3881384262795199	0.38890199688690497	0.3881279417266744	0.4280529980476191	0.4626763179848956	0.40890434818672383	0.3767481369365079	0.3888816462321433	0.39252789364285723	0.4280422513809524	0.32880741114814827	0.503729134732143	0.5027014740627078	0.7109289094305195	0.4527014740627079	0.39786880614285725	0.3675278936428572	0.5049908344577176	0.4319687513477175	0.46748046313690494	0.38422550167857183	0.5882943235384777	0.6045678693065133	0.5008400814702382	0.36414296389758416	0.7254303969305194	0.5056995616984128	0.5575373319761905	0.6356957521934524
0138	0.48740047165891487	0.3675675735710098	0.3834849337719157	0.4435250629542483	0.5084162627863636	0.505695173327338	0.3779002970271981	0.5306138279171182	0.49891453800680274	0.3898483891405343	0.4063824636529296	0.43967579550018265	0.4592358652817461	0.43208262662262875	0.50473730025	0.5500695755100939	0.4943410882740741	0.4788405185333334	0.43916046020512833	0.45819458259250445	0.499083956	0.41548023066666673	0.49857039095934963	0.5242955413333334	0.5108323106749312	0.4725627370083335	0.4904673048999999	0.45592107377870816	0.413791782457143	0.5237556396239316	0.47809772999326616	0.48071213715615624	0.5136883315096346	0.21105239166666667	0.5150078244010057	0.39970726282352953	0.43219195238888886	0.43259817562121217	0.543185880105691	0.3895426072619048	0.44090656225921376	0.5277706631590251	0.5640490113281739	0.4774392445893416	0.4653173284561405	0.24439248055555562	0.5285147271737214	0.4498037665	0.41637359981292543
0139	0.563471522063123	0.46196774792584827	0.4776089335531656	0.5390443569708215	0.5443791318357143	0.5417554068525335	0.43650905690684005	0.5923262837835204	0.5671238168309038	0.45492216318334155	0.4692123144528815	0.506585542273204	0.535012375888889	0.5798431311612329	0.7097925537142857	0.6053893896618797	0.5627281686444445	0.558447041217857	0.5249466695478227	0.5171820039848324	0.5608086641984772	0.4966409724753822	0.5603731615787844	0.5891773795514855	0.5616016956058201	0.5428143891154762	0.5511351841367725	0.5519895797427028	0.5194878831369616	0.5887195434641161	0.5470839761406017	0.5453029503364795	0.575877322565322	0.5909083465230536	0.5759833970212506	0.5085120723468721	0.5371598697164903	0.507508079028379	0.5935007699331825	0.4864078702688792	0.5347773920600731	0.5811746888840366	0.6251285970588054	0.5298571905150684	0.5391341187809802	0.5922109554232804	0.5910563170397504	0.5982500028319162	0.5059151025927816
0140	0.42276277455555566	0.6031117234126985	0.6003012611904763	0.5065530104074075	0.46923989129321	0.5678455943756546	0.5656088460370373	0.6326258926372426	0.4092440181584065	0.6040494834083109	0.6005938678527554	0.5436855591702157	0.6636319756931217	0.7326327493649503	0.7856676657777778	0.6804122627690617	0.3939590935502649	0.4740405545555557	0.46120656861375686	0.6381661297583774	0.47883038218518525	0.47762058611111113	0.4786714175925927	0.5152646534	0.4880386865684381	0.5230983086521741	0.4823026044074076	0.501829631858586	0.49859829559259283	0.5151056888074075	0.35082369787301604	0.5783945611481482	0.5844730669250646	0.7686232781090909	0.5400286224806203	0.5010674311481483	0.46611919114814837	0.5752357894203612	0.496354385923077	0.5615631044603175	0.5092561151919193	0.6597524185260255	0.6634099157577691	0.5690046695252526	0.4838604630000002	0.781513489220202	0.5898394467583774	0.6112018914444446	0.6993146869814816
0141	0.4957687077952895	0.5134593422260985	0.5120394908747471	0.47868957374496435	0.5258901121807734	0.5626017429313657	0.517470071465769	0.5652105024435761	0.5091904047774302	0.5501725744980694	0.5482424508988604	0.4686338017675865	0.611954780832784	0.6708950683094768	0.8009658954207866	0.6265153313650061	0.4969589032020906	0.5145585008799363	0.47743981087524934	0.5844066528138243	0.5288877323996487	0.4607837185620115	0.5291370991456332	0.5328882924726763	0.5409241643734821	0.5120987500736063	0.5210161757096399	0.47082815433486713	0.49503665728270085	0.5331504472569165	0.4663015806436961	0.5289790605590086	0.5844032010797525	0.6932715295040337	0.5303491470256986	0.4960668494053113	0.4555350437691874	0.5289164270337758	0.5706690410706932	0.5026681340943906	0.4642958140015754	0.5963717288746586	0.6594169701121678	0.5734282289114851	0.501051567746959	0.7191960213959256	0.5610865341050955	0.5980874007271557	0.6441487544815896
0142	0.37918337937227964	0.49836969646116713	0.49512685543552615	0.3842011940026	0.3888873601897098	0.4881236612427532	0.5038368006503955	0.5661420585919775	0.39248508862958487	0.5600004949464628	0.5560132462285141	0.47524004966757516	0.5716904174916752	0.6582530927135806	0.7278160761771562	0.6211542349821257	0.3792490598411036	0.36970203017814196	0.32410007078094993	0.5621092558207913	0.37812006824156197	0.33568825354177867	0.37794559490822865	0.4021961470687645	0.485158770527084	0.412136594166407	0.3664793199476011	0.40310669499775875	0.3657574279400303	0.40201272638500385	0.33590976765151526	0.4839840870942945	0.48058605877389915	0.7103318096736596	0.45533438954313	0.3686064305041328	0.3661467843502867	0.49238600163855384	0.4409734854851044	0.4272716626275649	0.40229611993948367	0.5959890192684545	0.5873914220376399	0.49803841257665415	0.35998100083739426	0.7252051301864803	0.5052639259839615	0.5183361073018649	0.6249465380413177
0143	0.5124092683831674	0.40793033164976966	0.42258635566071434	0.4649748791223157	0.5472187218214285	0.5627972848723337	0.4487230710906298	0.5558706923036176	0.5351465655578231	0.4556785797254024	0.47221474249349205	0.4853096277395057	0.4906069189722223	0.46612277787659695	0.4178005610357143	0.5779590052936365	0.5293026647185185	0.5055421560119049	0.4714298517216118	0.48762811044047627	0.5290770527944251	0.4428617858809525	0.5292288818536586	0.5469172467106229	0.542806878487013	0.500446546629762	0.5212102291142858	0.47039032276503756	0.43796881654693876	0.547076861875458	0.5139725728498319	0.5180984635499786	0.5513877249220693	0.25772545146031745	0.5506694127641196	0.4221550900336134	0.4556974021984126	0.4766995427164503	0.5764507599651567	0.41623309057792224	0.4557668720289575	0.5593231695956077	0.580930994875	0.5027383266403942	0.4938290778320804	0.2699903015462185	0.5599840443534799	0.4488300717307693	0.4506301594591837
0144	0.3792417162209303	0.5125100650873503	0.5093482950873504	0.41045564091826936	0.3787456832412017	0.48988254686167687	0.5150160386315991	0.5763853021653695	0.39430497928178965	0.5698258557782989	0.565938288278299	0.48546908820481005	0.5811733888065478	0.6645355085675814	0.7395467154615385	0.6316833478283523	0.3812307185512822	0.36499272493750023	0.3427943170309067	0.5753654367276914	0.3843840350067751	0.36211256216826926	0.3842095616734418	0.42271566393750004	0.47845099551283166	0.4128670568777174	0.37289988588194445	0.42568159947596174	0.384410526104921	0.4225368287708333	0.3398429509615385	0.4999339685437272	0.49534406290261646	0.7195121989772727	0.47072368540261655	0.38718830360492096	0.384790148604921	0.5059914933008006	0.43375678988273925	0.4449331043660715	0.42374281736057706	0.6092788836981101	0.600319608231635	0.5187533596923077	0.3766042418798078	0.7340136864772728	0.5205831840353836	0.5333743441298078	0.6303859253402015
0145	0.48635800024810494	0.4532845400890777	0.4494520916042293	0.39325410338872746	0.48558186001186676	0.5787179928209365	0.5085155827640415	0.5728813986086523	0.49547421011110504	0.5618068761491117	0.5598440670582026	0.5081660367333697	0.531029711884643	0.6330956851818168	0.6952916678321678	0.5995438965730777	0.48409678947140844	0.47673498276671267	0.4296431047801027	0.5252745152855631	0.48769212212804136	0.3962137928592627	0.4873378270060902	0.5077490366531261	0.5215168008973003	0.48851795957952626	0.4787906751812425	0.4283286183071865	0.4019470286198328	0.5073765725505621	0.46902420798921474	0.4959200808867936	0.5226348173702584	0.6761632273717192	0.5218217164313257	0.38490597900910384	0.41898141393594857	0.45259409897932545	0.5264775168911374	0.3746222279428906	0.41180200359927255	0.5753263823913155	0.5697900015526459	0.49455943157051274	0.46554891080706606	0.704105809189901	0.5523323681766121	0.5021211530136531	0.5951068471255133
0146	0.45748838709962547	0.5004434274899444	0.49711524854257605	0.4530624800057035	0.4417509829531443	0.5217404706034106	0.528896495983348	0.5622690639652819	0.45425765377934146	0.5859109468177508	0.5824724349756456	0.5068793100479418	0.5642410462520484	0.6552108984676102	0.7142760733805668	0.6184810803235838	0.44472894967083865	0.4471013798820975	0.3947073938662303	0.5615767246103373	0.4544925066496174	0.4017801822027024	0.453978941608967	0.48161727935529586	0.49159329821664755	0.4549249168872185	0.4447610693158579	0.4096931704326926	0.43022130822368443	0.4810773776458941	0.4345999820063088	0.493403105525834	0.5182191423147119	0.7114945729807034	0.4923029554726067	0.4330459016447371	0.43062091085526333	0.4882578350447989	0.4787755108042975	0.43067259349696374	0.40864545036690314	0.5974500811657377	0.5996273070163666	0.5438541400683199	0.43288066434957617	0.726759296664914	0.5175425205152991	0.5675813657750145	0.61780597320067
0147	0.45563363811369506	0.555896724110805	0.5520642756259565	0.42989703942810453	0.41015375651041674	0.5257032590313391	0.5326863995791247	0.591817016234568	0.4908536736507937	0.5744982480639732	0.5697860450336701	0.5434503701428572	0.5831328128114478	0.6765571792255892	0.7267697366666667	0.6348135062794613	0.47942981953086417	0.4507152534722222	0.43815716659544157	0.5513371889393939	0.4792863698644988	0.43057276682098766	0.4794924325474257	0.48357871435897437	0.5089609378831795	0.5028935737222221	0.4677149566111114	0.48817846481791594	0.42379638457142865	0.4837953443589744	0.4517156680179574	0.5289446582132131	0.4960603612222222	0.7216514817171717	0.49866889034534523	0.41011719294117643	0.4294430572222222	0.5008658199326599	0.4548139562789243	0.47792849228956236	0.48337765981299474	0.6138355522222223	0.5580347928619528	0.46040359480716264	0.4241462695321636	0.7321006180808081	0.5762569955555555	0.5273806452525251	0.6401035172895624
0148	0.49597528303848304	0.5134899443503569	0.5120700929990056	0.48170884213213205	0.5258493533903771	0.5633225371261749	0.5172749311196911	0.5650235390701417	0.5090542015998543	0.5503797502396646	0.5484277761856106	0.4688191270543367	0.6121789452252253	0.6707522693724298	0.800996497545045	0.6272558768717237	0.4968105930753969	0.5147805692663694	0.47730835334554345	0.5842818817953668	0.5287448532302554	0.4606928167953668	0.5289926080473286	0.5328766357677046	0.5408687366815474	0.5119275371071428	0.520869724561012	0.4708629108769081	0.49490437678088806	0.5331370959600121	0.4699530180621694	0.5289349970018233	0.5847406655973706	0.6931551998616473	0.5306866115433168	0.49595453228764474	0.4554027632673746	0.5287679349259974	0.5706095576939828	0.5026005296299871	0.46433150990961747	0.5961680980959836	0.6593859424168811	0.5734639248195272	0.5008035055654764	0.7190796917535393	0.5609050188705739	0.5980874007271557	0.6440050286872587
0149	0.60532146393134	0.5646424780184334	0.5772102919494049	0.5674853693090569	0.5601646771547618	0.5990622903785103	0.5274308053609831	0.6481119207671958	0.6009837039358601	0.5254688470068026	0.537326354006568	0.572456150612245	0.5957221190317461	0.6262525533862435	0.7298456290299824	0.6523692669196429	0.593488868941799	0.6041856524761905	0.5762220566544567	0.5875187280476191	0.6161193345876887	0.5662098153703705	0.6163234067828107	0.6274319931135531	0.5972409755844156	0.6042900293214285	0.6076901690476191	0.5837290916541353	0.573596272707483	0.6276465305494505	0.5682189218884082	0.5888760667782069	0.6082496811292517	0.674655487372134	0.6047939226898327	0.5642118851400562	0.5750818373544975	0.569255018037518	0.5908544018699187	0.5543066056998558	0.5764334586357787	0.642387285858586	0.6503963434672619	0.5481802522003284	0.5902595964661654	0.6829959448324515	0.6451323738339438	0.6045732650529101	0.6024227320408164
0150	0.5261147572765619	0.45447417361751163	0.46756964319196437	0.4112130428921571	0.5060704760625	0.604288323571559	0.5139996108317519	0.6069466230990039	0.5143516576818423	0.5085755814096979	0.5232877096369497	0.5269497205359217	0.5248258820079366	0.6092713189561556	0.6890421958333333	0.6171886892520186	0.5021701805868948	0.518108919072304	0.46338004134591926	0.5184333831701939	0.5232399158807589	0.437950563719136	0.5228856207588077	0.5310307407065527	0.544070632519763	0.5300232111295291	0.5152271637777779	0.4495640808612441	0.44069485989115664	0.5306582766039886	0.4792157900235694	0.524847320402188	0.551632980366556	0.6666839649285714	0.5507276300764719	0.4245559373879553	0.4453480110052911	0.4864069591730109	0.5355083964071294	0.43412763755411277	0.4454008123259623	0.6079420993711292	0.5786571505765086	0.44518086371473353	0.5078967121813727	0.6999237827857142	0.5852753646180979	0.4283403821428572	0.564192541377551
0151	0.5814975590149367	0.5169086834098705	0.5310970596142877	0.5556238349254743	0.5736806082318768	0.6074413292083676	0.4810649233288594	0.6104355962264448	0.5821629598772193	0.5522855728035666	0.5480706228035666	0.5556442476704828	0.5641743745476002	0.6363750241148701	0.7291414617073171	0.6056979891768294	0.5780471617308041	0.5768988771910569	0.5460090551844905	0.5639431811538566	0.5945101025936943	0.5290045942073172	0.594234076993853	0.6247054189868668	0.6177799720559038	0.5785514905752034	0.5853648576585367	0.5691146680114365	0.5420114312822301	0.6244152382280592	0.5652427404152092	0.5902006655549277	0.5766202441669233	0.6822703903881459	0.576686160698441	0.5316980777905309	0.5590577637466125	0.5251869334454724	0.6152323456212725	0.5108648512459086	0.5514881482279618	0.6005725722838138	0.6431304931478659	0.5639102182075674	0.5628716531728712	0.6822382287044322	0.6179411183843351	0.6447364061172306	0.5891268014229903
0152	0.42581832720425383	0.48297259611865395	0.47922458399744183	0.34503123297152205	0.4469204199657738	0.5503592365602761	0.4581984854893475	0.5613920841472645	0.44614628173544146	0.4996041344806955	0.49489193145039245	0.44541314679608435	0.5678483406601731	0.65822187199055	0.7328715648268398	0.5814612330396559	0.4323853975722426	0.44080572924457273	0.41272325805508603	0.5348794624318582	0.46180370520712355	0.3735576322354499	0.46183575764614804	0.46668397315506727	0.5145396451254001	0.4952733624695911	0.45225504783730164	0.3955087931177377	0.37611968510204075	0.46671766930891345	0.38132816059499763	0.5111937944766194	0.5005588617287613	0.7033828332119244	0.47350162595963907	0.36108166260504204	0.35285081329365076	0.45901476680847886	0.48845823335298855	0.426242937878788	0.38990992304756056	0.5570571274697442	0.5798546304390373	0.40928195030007875	0.42360189657323455	0.7320499786664698	0.5495140332756749	0.45858046623376625	0.6175817291161616
0153	0.39412977180232567	0.4467540211462586	0.4431405697176872	0.32462961021428594	0.39731119752083355	0.49309913554888074	0.4503988857703083	0.5387002646709071	0.39883710246860304	0.5136013530894309	0.5091584188037166	0.4197077960384107	0.5319232400102041	0.6229027014082462	0.7066928351428572	0.5853327693912327	0.38616569713247884	0.3794720596875003	0.33639480045998893	0.5264617970873016	0.3922821541666667	0.2993481449305556	0.39210768083333336	0.41499154424358986	0.49414338434041516	0.4260211571711958	0.38099545802083346	0.40469522108253597	0.30486397274489807	0.4148081235598291	0.3473949507136752	0.46335122366473624	0.4308759285465118	0.6782181222545454	0.4366717675439977	0.30803857560204095	0.3262899151686508	0.4476139120686139	0.44430226367886183	0.38725561552040844	0.38516352570638834	0.5598224463644719	0.5486707813790366	0.457522645818182	0.3584415333552634	0.6947912508259739	0.5194214766168093	0.470897659357143	0.5809317015612245
0154	0.5216425346021433	0.5118530370754484	0.5082395856468769	0.4983920234126984	0.4867467604722223	0.5382710424641548	0.48173321570308125	0.5658593186847058	0.5012002417589894	0.5442826627619047	0.5405494213333333	0.4894744349727891	0.585491694687075	0.6834626173205576	0.7156962397619047	0.602204981688169	0.49119624880423307	0.5423728646973038	0.4901816288217339	0.5419933770483749	0.5427407415311654	0.4747299767592593	0.542227176490515	0.5721980927435898	0.4840649751729249	0.5327746567545291	0.5350583175694446	0.4444514853668261	0.4607827483061224	0.571658191034188	0.4868457000211641	0.489122726951952	0.5371705939856036	0.6746304782978354	0.5081343456620574	0.4638494497346939	0.4479832275198412	0.46850454413206666	0.528068147120075	0.49427760244897967	0.42912698497133483	0.5883303312235172	0.6204930036891078	0.5043533148744588	0.5184836514228587	0.6486726095186147	0.5174928476495727	0.6141657447278912	0.5557062121836736
0155	0.4007981406149731	0.621199714830428	0.6183253784667917	0.505770080503565	0.3994787720781344	0.5441499086104911	0.625320678493761	0.6413669841099647	0.4229223956182473	0.6585749819650233	0.6531350978741142	0.5904275789162583	0.662418669727209	0.7392015005470414	0.7932377326426024	0.7033307230972772	0.4119595064705883	0.43344277016042776	0.45073621544117637	0.6515620634953172	0.45469968074866296	0.48541858983065944	0.4547970012032083	0.4871406003850265	0.4587258561648454	0.48737830813473604	0.45601461483957195	0.5025191765151513	0.4972484690864527	0.48723792083957196	0.3792601947777776	0.5544307411274509	0.572134001125171	0.7829390418730351	0.5514211897615346	0.5054652554500891	0.48890659832887706	0.6015170354927536	0.43080052546037295	0.5553978217959001	0.5107504030213903	0.6819708029720972	0.6356792712658532	0.5837623890775401	0.43563889939839573	0.8030842805093987	0.5947133297386329	0.6049389606996435	0.7144916916014132
0156	0.475832501052049	0.39042527504259195	0.40552227269751095	0.38731582385620933	0.49497348194940494	0.5600903872391559	0.4576022585802385	0.5737173264882937	0.49105100002803337	0.4650108505453583	0.48122521087138037	0.48600031706894	0.4858655043333333	0.5592760076680976	0.6822990213095239	0.595474337353042	0.4813240266971919	0.46622213113095257	0.43502599217033	0.48051838419973536	0.47995878835656225	0.39552267374338657	0.48010507585656226	0.49616484263980476	0.5259766681571147	0.467346265982143	0.47086400806547624	0.446926998263272	0.4005496922278913	0.4963186320628816	0.4572566383357385	0.49338506072501087	0.5193100985575858	0.5642402613469386	0.5203257121490678	0.38381059579831944	0.4193176979993388	0.47549631297519523	0.5292220395432414	0.3984023244588746	0.4259981090271442	0.5703598387850479	0.5568026131087078	0.439026558356471	0.4495135215852133	0.5988051149183673	0.5575122316951566	0.4147323569727892	0.49596834373724474
0157	0.5748771708139535	0.5178030591043365	0.5290065760073259	0.5302505769105078	0.5622460753365385	0.6242356158738379	0.5310678527504501	0.6226138059749846	0.5881102957378337	0.544327004791834	0.557960491098747	0.5883913112510498	0.5347395713156289	0.5553159952508078	0.5867035801892551	0.6396785014841281	0.5788402498034187	0.5703097211250002	0.5370064256706114	0.5190813128842763	0.5938697017510944	0.519863034704416	0.5940044310193872	0.6153333941485866	0.5753149935198136	0.5680585279519231	0.5848854692948718	0.5075658346828609	0.49858166882417576	0.615475032610125	0.5714061722307692	0.5472848527662277	0.585651422343215	0.5008368793040293	0.5838154778922304	0.4847988851018099	0.5153814252457265	0.5115847736719219	0.6052589951031895	0.49006866662781656	0.49367270544005537	0.6278589258578703	0.6294216843038518	0.4906409613085765	0.5598247711234818	0.5159786888278388	0.5987798710549659	0.5352839045364892	0.5425531868282314
0158	0.6285337805758584	0.5971237226881722	0.6086911547767858	0.5884574053384688	0.6015434264499008	0.6724016526227812	0.5871299304915516	0.6763503379365081	0.6397902905539359	0.5889354965306124	0.6006662424137932	0.6263060786258505	0.6258742701904763	0.6138003972817461	0.643916469047619	0.6839503870684525	0.6304536553968254	0.6288851714761905	0.607202363943834	0.6151961920476192	0.6469655323344948	0.5905443674140212	0.6471620383275262	0.659408157973138	0.6453747835482542	0.6321811963452381	0.639294112952381	0.6080259004898612	0.59123416907483	0.6596147411965813	0.6105682011794131	0.6296659127016303	0.6477968816326531	0.5761090489473684	0.6422034366795367	0.5804615748039217	0.5922297921560846	0.6083667831890334	0.6403821462226391	0.5839961221500722	0.6010901924979526	0.6729542930735932	0.6866675152232143	0.5756612319555159	0.616340264047619	0.587787547293233	0.674665308901099	0.5890649296794872	0.6428671690306124
0159	0.6123373951738487	0.7025060162087602	0.6996488733516173	0.6072601413492065	0.5511761194513889	0.6270055403450392	0.6401269997165927	0.6814787289139199	0.6031703494649396	0.6718578429165927	0.6704892943451641	0.6321044093757764	0.7543024055559006	0.8024275785621118	0.8512674643571428	0.7339560398948015	0.5952981760840456	0.6463876998118872	0.6160872893005073	0.6803519898188406	0.6645461517682927	0.6504504763657407	0.6644190159959349	0.6782295766452991	0.6021693142448945	0.6622788064615036	0.6599088630625001	0.6216581911901913	0.634243768744898	0.6780959210897435	0.5926989228686868	0.6609262584191333	0.6809762586096346	0.8135156712625635	0.6441667311172219	0.6344958716020408	0.6038047835019842	0.6190329952417923	0.5865367037116949	0.6738833709693877	0.6115013882493857	0.721780276531734	0.7494364747794198	0.6481631023636363	0.6255211945388286	0.8249339369768492	0.6826261536835749	0.722592493452381	0.7548654485211476
0160	0.387845387180477	0.4920853367181468	0.48866720698841715	0.3878668363770915	0.40812959537797633	0.5023421477139266	0.4817141424574156	0.5545656381469788	0.408424285205203	0.541527403547415	0.5373246278717394	0.46450196161691326	0.5583857944916344	0.6471716006224693	0.7194056503474903	0.6158633314613531	0.3966050738901101	0.37271634621901284	0.3440904112087916	0.5554999703753754	0.4008237577661634	0.3339397484169885	0.4006492844328301	0.4267235516117217	0.5007408919513459	0.4304214991331523	0.3897506017103176	0.4049257619423563	0.34335703563706577	0.42654013092796106	0.3642019631005292	0.47740423091377104	0.4660485946044719	0.6878297777627238	0.4410809702801476	0.3463600383397685	0.34541643833976843	0.4896666819684464	0.4521049665299741	0.42002849945945964	0.38540029740025783	0.5906903409296284	0.5780677392374147	0.48563373504504515	0.35133025602001344	0.7035070615465076	0.5233643057041109	0.5175816018146719	0.6089483753442728
0161	0.527338569651163	0.5110136101180928	0.5072938807063281	0.4895137143790851	0.5099254669097222	0.56329216938793	0.504318610852797	0.573450863375844	0.5318476968452382	0.5691545215372429	0.5653114788901841	0.5321622250885598	0.5389043864093138	0.6487548058428981	0.6944393350735294	0.6136045729580362	0.5237446743425929	0.5190494236250001	0.48224139827991475	0.532959671262255	0.5303789066531166	0.45896974146604963	0.5301383198238484	0.5575778249430201	0.5399817384659091	0.5174213883854168	0.5196428454027779	0.4828765878698167	0.4661039629047621	0.5573249003276355	0.5186632195723907	0.5108531848123126	0.5203630977267444	0.6938581829166667	0.5230683627144879	0.45355803681372553	0.48484610282407425	0.470366474859944	0.5547063929377738	0.45491101963235314	0.4678242426095415	0.5921885559684362	0.591777236748366	0.5274205657809715	0.5047093794736841	0.694205809387255	0.5523854185470087	0.6107507960539216	0.6064417742664566
0162	0.5864893677097581	0.5872765441579387	0.5962219396530031	0.5321305822712419	0.5694234651284721	0.6564066595339972	0.5476410010843045	0.6411952091687851	0.5719625271454738	0.548256287667994	0.5621059570587528	0.59248544574664	0.6063296812857142	0.6385742161703929	0.5205400275	0.6405580612109631	0.5618876917806268	0.6097558252879901	0.5615920801310228	0.5471870789594355	0.6239368073441733	0.5616789960493828	0.6238096715718155	0.6393759871737891	0.5817217573666007	0.6130145206748188	0.6182842850277778	0.5146003448444978	0.5429486176326531	0.6392423316182336	0.5469850924107745	0.592531983054483	0.6162838117807308	0.525374614151515	0.5829711733060967	0.5298212630042016	0.5278667115873017	0.5293384587699657	0.6016290871763602	0.5465823239177489	0.4981394703808356	0.6430045352190958	0.6378842866666667	0.4558651203134796	0.5867844022768318	0.5354638114545456	0.6033482927893095	0.5198868413461539	0.6002844145790815
0163	0.5793453142333145	0.5146446993590281	0.5288945595924731	0.5537751106787023	0.5724060431099255	0.603208941058365	0.47423802531633263	0.6090475890228146	0.5796951462883693	0.49679368652439027	0.5096399921614803	0.5526243018168242	0.5482213413414634	0.5257208083841463	0.6490330179166668	0.6045975615853659	0.5754383313242999	0.5745852140508131	0.5432837034021264	0.5468504279268293	0.5928963522070196	0.5265977472560975	0.5925075109617292	0.6230089121701063	0.6143853521193643	0.576755142953252	0.5837107635121952	0.5664641634543119	0.5381216747665505	0.6226001303481343	0.563564472610331	0.583681108068661	0.574379577182076	0.5806158111585367	0.5745666108479097	0.527693916671449	0.5552760560230352	0.5229269943557526	0.6143535886313856	0.5068963018002323	0.5487660084125368	0.5996844824833705	0.6422801550381098	0.5316968039880725	0.5604473547774925	0.5806240122764228	0.6158323361475921	0.5739347706144464	0.5426166244628339
0164	0.5811678728483866	0.5309122389364478	0.5300004616835408	0.5559109922575619	0.5613021523002261	0.5901484935599285	0.4940370953737745	0.6100224768087854	0.5818351391773454	0.5630634840574187	0.5589802512449187	0.5528056708233877	0.5718675964389535	0.6479104021438954	0.7385454215770348	0.6068059110465117	0.5776638395590009	0.5765444645620156	0.545618335074538	0.5709788092659883	0.595411905036869	0.5296860122416021	0.5950914578634903	0.6256670668336315	0.6033774583967583	0.5781724776143411	0.5862892051627908	0.5689647154022476	0.5412500935348836	0.6253301864718744	0.5655382300969385	0.5860518336076941	0.5753666803455149	0.6885576871850774	0.5755003570835953	0.5309143477564979	0.5583175742700258	0.5263197859464865	0.6038075979544628	0.5100196817930132	0.5513341428455516	0.6014292795630727	0.6431919229869186	0.5772515979704016	0.5624971624826602	0.6884820028100775	0.6126039280858675	0.6567291204396802	0.6000421143707801
0165	0.5811678728483866	0.5157803756763333	0.5300004616835408	0.5559109922575619	0.5613021523002261	0.5901484935599285	0.4777157113535737	0.6100224768087854	0.5818351391773454	0.5006439817799071	0.5133575186150827	0.5528056708233877	0.5433254362015504	0.5976118881644519	0.7011947675166113	0.6068059110465117	0.5776638395590009	0.5765444645620156	0.545618335074538	0.5423773965503875	0.595411905036869	0.5296860122416021	0.5950914578634903	0.6256670668336315	0.6033774583967583	0.5781724776143411	0.5862892051627908	0.5689647154022476	0.5412500935348836	0.6253301864718744	0.5655382300969385	0.5860518336076941	0.5753666803455149	0.6440659282115171	0.5755003570835953	0.5309143477564979	0.5583175742700258	0.5263197859464865	0.6038075979544628	0.5100196817930132	0.5513341428455516	0.6014292795630727	0.6431919229869186	0.5335190046569949	0.5624971624826602	0.6439794317829457	0.6126039280858675	0.6076904233596345	0.542905273566606
0166	0.3697530226221689	0.5413421073654665	0.53825745370693	0.4676308301587302	0.42429193750000005	0.5179170334209704	0.5055857713853021	0.5749118364718212	0.3824854884353742	0.5617283796681869	0.555890455277943	0.49061687391905806	0.6145613703406891	0.6917771753334656	0.751642031300813	0.624678038186238	0.3715272707407409	0.398765365189104	0.39785675743321725	0.5881546806813782	0.40206062689701894	0.4184912143089432	0.40205014234417336	0.45335124348238476	0.46520102392841445	0.4281146248519795	0.4058716025067751	0.42837302706155633	0.43555732101238875	0.4533407589295392	0.34452962001410925	0.5249086037408053	0.5274147186676751	0.7279188425035723	0.478634230862797	0.44076796735385215	0.4111670771099498	0.5211985686681486	0.43410911858542556	0.5056949745838173	0.4234319880371661	0.6033212210933672	0.6109189720843846	0.5285081025358112	0.4050351775874781	0.7420666351864992	0.530682098364305	0.569019735501355	0.6442389092034456
0167	0.5758345798161169	0.5080236967783829	0.5224767235505702	0.5519909732083144	0.5639088015639536	0.5998731056648778	0.4715850441542738	0.6087301378552972	0.5766905972377789	0.4938564573806822	0.5068040467813484	0.5499548094280389	0.5415210007751938	0.5786128265719207	0.6877782686391043	0.604519905886628	0.572223465622739	0.5708111745523257	0.5417223605724508	0.5394794974031007	0.5892290882019285	0.5250343366925064	0.5888083655322367	0.6191671824686942	0.6015155949964763	0.5733581305406977	0.5799518179069768	0.5630100428641369	0.5363909462657808	0.6187248842774797	0.5600164732149402	0.5708926296473218	0.5716899623122924	0.6247347425409131	0.572022380565682	0.5259122843912449	0.5535934033139536	0.522826255994832	0.6062190667508036	0.5061508583257828	0.5452185332118165	0.5997302890063425	0.6377818683502907	0.5260949216038493	0.5564694434700121	0.6248568402153316	0.6099962711389386	0.5872185641472869	0.539718180620155
0168	0.5499932908581215	0.5379049477636026	0.5370208001244201	0.5489013343232254	0.5699851635211564	0.5950151828264758	0.4675440169375008	0.569879020865633	0.5508618593007438	0.5344786968731559	0.5305191983883073	0.5125044787303645	0.5799952550387597	0.6537337332980973	0.746468287589852	0.577306205567301	0.5442990379052544	0.5719237739224807	0.5391637424090638	0.5439804521846371	0.5880261876233692	0.523065779748062	0.5877057404499906	0.617902594680978	0.5839320875193799	0.5707491772655039	0.5814758998139535	0.5316034961856014	0.5337058955282392	0.6175657143192208	0.5341928584690316	0.5818148273851924	0.5736528913754153	0.692184833027954	0.5426446269767442	0.5231482615731874	0.518880731763566	0.48604706431153244	0.6111266975006908	0.5015531857394544	0.5129631609473746	0.558042501691332	0.6472041158069062	0.5516070889409956	0.5584201817605059	0.6939300936340146	0.5755484302921885	0.65990919649401	0.607589722110073
0169	0.607714284916548	0.6361884774078341	0.6465274947592474	0.5880342967720422	0.6138259157524093	0.7078673684001345	0.5756165945391705	0.6889811381095752	0.6179611544500421	0.5889929113687544	0.5867696713617171	0.6192242713017493	0.6814513580561223	0.7321905362847787	0.7873284036734693	0.7000453894353015	0.6090334593127217	0.6366372096016156	0.5777759361904762	0.5754892955102041	0.6181579650024888	0.5596106078798186	0.6183950720706819	0.6280206986603871	0.6265924874958997	0.6104243155646258	0.612360971627551	0.5599484439224685	0.560871492367347	0.6282699650654108	0.5546113314068577	0.6281272807669915	0.6229236449912536	0.7104162468416608	0.5892520966133481	0.5489217896218488	0.5324706259126984	0.5676441220960485	0.6286525140651045	0.5628844598021027	0.5518003873599759	0.6371640591844276	0.6800407540150226	0.5008914567583649	0.5891963013193698	0.7241969123589022	0.6424177063317635	0.603353225140746	0.6339269068261788
0170	0.529407164253306	0.49146897300307224	0.5034083550967262	0.47864575988562097	0.4885997590089286	0.5874505848911076	0.471854052232764	0.6000488543113208	0.5267930949659865	0.47801737186120785	0.494289072831511	0.5376013577950888	0.5482013348571427	0.5922713283658536	0.6320692936666666	0.603579322444758	0.5147719856296298	0.5507198415723039	0.5038190401312577	0.49420972167548505	0.5577326882791329	0.48489106055555575	0.5576597998644988	0.5789676931709402	0.5154560615818513	0.551231481754529	0.5504250629861112	0.4658162629984052	0.4771381301428572	0.5788910668888889	0.5052479706296298	0.5099172651115401	0.5603673104141751	0.5708876590836363	0.5300771855269224	0.4620751729411765	0.46388429319444446	0.4706972575172913	0.5460764717135709	0.4947038167388168	0.45106918902538906	0.6008765318778617	0.6146654944863505	0.40138197599791003	0.5130141562907268	0.5477614773087447	0.5543550079534664	0.4753889253663004	0.4980286585544217
0171	0.45225235371098127	0.4999181301864265	0.5115934761181007	0.38776968682709434	0.4456250731136364	0.5633622516924162	0.4561445305721351	0.5935329805570142	0.47486331093192535	0.4836626592310914	0.4784792358977581	0.5040760692333288	0.5528927018109666	0.6615354679795515	0.682373589060606	0.6048201203790188	0.45860086568142977	0.46922230773930484	0.44426482655267807	0.503641359880792	0.49613086149544217	0.42067591358585854	0.49625619125153986	0.5038440164895104	0.5144341828705534	0.521433580034585	0.4872831905328282	0.4393714753827751	0.41170735095485467	0.5039757734125874	0.417611111020202	0.502725821085176	0.5129867401220174	0.7013661661272728	0.48525772714244897	0.39771602451235044	0.3874499328727754	0.4860892794470001	0.4970612245716072	0.46367361187721357	0.43448048847665843	0.5964693330387597	0.5807566959752699	0.33568745033333325	0.4506374777638614	0.7151182027939393	0.5707532031250846	0.4654144769090909	0.6124308203268398
0172	0.5456045006111412	0.5120248498867899	0.5263528406243394	0.5463442474217206	0.5609532047034884	0.592840113476446	0.4381058108625129	0.5694221293927648	0.5465955481632655	0.5068081044608712	0.5025931544608713	0.512636077970991	0.5522288015003751	0.6289035206676669	0.7280649436534133	0.5628542222383721	0.5396534991111113	0.5672058244069768	0.536371186094216	0.5124932436984246	0.5828929636982416	0.5197013178940568	0.5824722410285499	0.6125061285032797	0.5715227791930939	0.5666867329244186	0.5762143452906978	0.5263377444553244	0.5299649251362126	0.6120638303120652	0.5297679963157154	0.573532369069069	0.5710423096877076	0.6751325863090774	0.5401751578126965	0.5192972626402189	0.5152436772157624	0.48873335005809193	0.6025349863764418	0.4986959529698982	0.5075550916027656	0.5573551018322762	0.6317090682049418	0.5163358472168043	0.5534539191126071	0.6769904443735935	0.5737119556350625	0.6342875017816955	0.5818063525881471
0173	0.5303558719638244	0.5876400904636475	0.586848215989173	0.5602784768318319	0.5135241177013887	0.5714999071794873	0.5252870727556969	0.5819550997597597	0.5336679678458052	0.5849855710766865	0.5814541264820918	0.5389084362890416	0.6256496912912912	0.6915198788888889	0.7736339821921921	0.6232093577177176	0.5255768005432102	0.5508135486111111	0.5215767758404559	0.5935787466366367	0.56750276899729	0.5174444877777777	0.5671488176151762	0.5963390833618233	0.569324455583252	0.5582511608055556	0.5604393957222222	0.5256706925863903	0.5403048441741742	0.5959669806267807	0.5153260980785634	0.5773587012269412	0.5782736806006006	0.7258755125525524	0.5242196265465466	0.543205777957958	0.5132778171471473	0.5417551647854306	0.5701012981561393	0.5550358002359502	0.5068700113049414	0.6061471542342343	0.6823020756456456	0.5748592025962326	0.5361988919590643	0.7274320963363363	0.5757395055270655	0.6778989814864864	0.650230281623559
0174	0.5441782610493616	0.49916208279569885	0.5108610552083332	0.5167685955882352	0.49929397960416666	0.5911058648530999	0.47676125802656544	0.6079472925912728	0.5266906534327578	0.4988716778658535	0.5116463286291	0.5528864842518665	0.5361621974484126	0.5483930840819784	0.5022669890789475	0.6143477046465062	0.5181292270712252	0.5380882943780637	0.48732190271344045	0.5200403708011464	0.5440631226287262	0.48738155444444453	0.5441490982384825	0.5739461912307692	0.5534239449217719	0.5406509217495471	0.5338844781944444	0.509184688151914	0.45646054227210875	0.5740365758461538	0.5154588065185186	0.5333810246535822	0.5381596077342192	0.4745212292727272	0.5388907883972345	0.443630986162465	0.4744303299867725	0.4921180600645618	0.5435461617260788	0.4858116231926406	0.4899384391830468	0.6073020858457578	0.582065513072318	0.4811870030094043	0.5218431393453302	0.47416781874641156	0.5917212475393433	0.5036587788461537	0.5232896135331633
0175	0.5035061638839491	0.4158293442207792	0.4301324647138799	0.40404903196078434	0.4975048677777778	0.5422509452345727	0.43945588411132186	0.5826288270413784	0.49688567985609644	0.4430867014779326	0.4600570669442108	0.4856576947129584	0.4995046288888888	0.5719623874404762	0.7222700414285714	0.6068979653258899	0.4878398505099716	0.4961541376752452	0.45396219042828967	0.49579188053174605	0.5266257794512195	0.4382334257947531	0.5262714843292684	0.5460033622037037	0.5204885515390316	0.5024792004447465	0.5186976739375002	0.45021475764752805	0.4133261544693877	0.5456308981011396	0.4651141463872056	0.4847742312794938	0.5319257141063122	0.5339113260454545	0.5322594025329981	0.39665927665966383	0.43173925851190487	0.4599935567107031	0.5224363755284553	0.4329756697402598	0.4350460213677314	0.5864643751733483	0.5815311556031488	0.4391884180668757	0.4648102839447885	0.5599671757532467	0.5603366058933659	0.43772293500000004	0.4546264422959184
0176	0.5669161010966157	0.5752384231526333	0.5742403296312919	0.5369841555816919	0.5669303448222057	0.6411402974678941	0.5333493208540131	0.6218328038877858	0.579940039515012	0.5712031008082813	0.5695901142229154	0.5583062619043375	0.6316754838707104	0.6893081715196043	0.7780013442310693	0.6278429804479224	0.5667406906659525	0.5906009201989979	0.5649164040161729	0.5892792812624077	0.6071993173924712	0.5445919427790382	0.6074486841384558	0.6152158561830794	0.6162489452880764	0.5979670375472679	0.6011283578272829	0.5487001247874166	0.5479928045886071	0.6154780109673196	0.5438805603524373	0.6176544967865361	0.6131648190631228	0.7231009652288358	0.5800207747894406	0.535819566739348	0.5199496794611458	0.5456655704781792	0.6187531343876491	0.5498700688381668	0.5419420446905334	0.6156527853228827	0.6677213017174402	0.5351302912728336	0.5773469830840572	0.7355896933538357	0.6302057584355046	0.6316835095287684	0.6632196607956963
0177	0.4405306445736432	0.3957073095873481	0.4129497530377435	0.38251534823762845	0.4839855169156746	0.4767270811376607	0.35850811755444123	0.5470624889716477	0.4625422346695822	0.41125186093012	0.4063642775967867	0.41724659875642944	0.4766933336746032	0.5626409687990709	0.708162452547619	0.5551015616120721	0.45491229219576723	0.42865413041666656	0.40728942503663024	0.4754778414285715	0.45863914397212546	0.37434475466269856	0.458125578931475	0.48181761463369976	0.5178122499864719	0.4710546622023811	0.44901137257142865	0.4813337390755298	0.399422458612245	0.481277712924298	0.41253621283068775	0.48022395724474476	0.4908654347394401	0.594777784047619	0.49341859772649743	0.3849153118067229	0.4182217764285715	0.4518582492013735	0.5099817077061557	0.3970385630952382	0.4631009984327835	0.5394223545861414	0.5709163761245382	0.4305179301385281	0.41010110729949867	0.6148615907142858	0.5445282717948718	0.4670429123809524	0.5097198820000001
0178	0.603586376744186	0.5646424780184334	0.5772102919494049	0.5682089376914099	0.5572860514047618	0.5990622903785103	0.5274308053609831	0.6481119207671958	0.5994610764042761	0.5254688470068026	0.537326354006568	0.572456150612245	0.5957221190317461	0.639600676479592	0.7394939994217687	0.6523692669196429	0.5918308967407409	0.60232043375	0.5741135192185592	0.5875187280476191	0.615417955981417	0.5650135855092593	0.6156220281765389	0.6266946463736264	0.5959466474594155	0.602424810595238	0.6069712559761905	0.5844404311278195	0.571246759564626	0.6269091838095238	0.5665609496873498	0.5873368657646933	0.6059001679863946	0.6922195788945578	0.6025714102574002	0.5617932686694678	0.5727975884656085	0.569255018037518	0.5887249390797821	0.5543066056998558	0.5771640235006434	0.642387285858586	0.6494977021279762	0.5479457963382595	0.5882962083333334	0.7002621628741497	0.6451323738339438	0.6155891895153061	0.6083673766836736
0179	0.4053241686454222	0.5973258036417546	0.5946349355566483	0.5388690094903352	0.48589216822608117	0.5675841987165604	0.5702010771714645	0.6214774564465428	0.3775989804374058	0.6187006963722947	0.6136080389254861	0.5555412335973975	0.6568427765266107	0.7237128956010053	0.7853252165081352	0.6681168670164996	0.3931763466262317	0.4574518282198903	0.46386548699207353	0.6361534709302303	0.47271766447653585	0.4913224348185232	0.47263942214156596	0.5189355535498219	0.4908004928425024	0.4832508900999578	0.4760421325616423	0.5011722729902763	0.5013866721401754	0.518857311214852	0.3651129101222683	0.5861725647981109	0.5797447642707455	0.7592870577369439	0.5371915727813839	0.5059321295869839	0.4801100763954944	0.5811847350531454	0.4967629222945349	0.5563836157357412	0.49885839113796104	0.6486057228775772	0.6588514483191263	0.5904659003494754	0.46412903271300676	0.7716287492263056	0.5842213647975645	0.6298417207884857	0.6880384440286966
0180	0.49844299514445334	0.4501892058843039	0.4634185807004194	0.4137779505485528	0.5100817634181547	0.5985465810618662	0.474243586865004	0.570060078758442	0.49483551746374377	0.4819726761906765	0.4797391348113661	0.4881554949151319	0.5194982230753968	0.6143510508571628	0.6820055392857143	0.5766687315058552	0.48204739806369556	0.5151059747802872	0.4600373845813376	0.47926717338844793	0.5163567408710801	0.4294317358950619	0.5160024457491288	0.5240346003915344	0.5194404886324817	0.5193969151365165	0.5081719093928572	0.40814424972801333	0.4427628208333333	0.5236621362889703	0.45555022698749414	0.5168516002037753	0.5461194500620946	0.6754578519149126	0.516599479788468	0.4270817168242297	0.4176427508101852	0.4521960547102801	0.5380804390377915	0.4196982799603175	0.40320919386480636	0.5676131274971267	0.5713557621062533	0.40923017581355414	0.5053757089792497	0.7075514691562919	0.5532472470204179	0.4453493115763546	0.5842085529802956
0181	0.4957687077952895	0.4856570189247327	0.484156033210447	0.448900406530391	0.5258901121807734	0.5626017429313657	0.4894762598700847	0.5531330164003421	0.5091904047774302	0.5240854301139869	0.5224277338073667	0.43784934618914884	0.5897807683089431	0.6520890722128754	0.7895925180162602	0.6051733503001493	0.4969589032020906	0.5145585008799363	0.47743981087524934	0.5606584615460428	0.5288877323996487	0.44580548852206736	0.5291370991456332	0.5328882924726763	0.5409241643734821	0.5120987500736063	0.5210161757096399	0.47082815433486713	0.46618160912742657	0.5331504472569165	0.4663015806436961	0.5289790605590086	0.5606548125700241	0.6757441883328356	0.5303491470256986	0.4672706693713291	0.4404110172072203	0.5019973657214203	0.5706690410706932	0.4742491703283557	0.4642958140015754	0.5733072562389249	0.639955082690006	0.5490526991349985	0.501051567746959	0.703150079761407	0.5610865341050955	0.5751209664829933	0.6238143975948233
0182	0.5379476216176471	0.41602167852604377	0.430405863572105	0.4507968077847807	0.5398110363402778	0.5794448187750809	0.46626384012017696	0.5953329372032243	0.528546926793003	0.4727393767973287	0.4886872362181104	0.49618089507731866	0.5125712935238094	0.589164994388792	0.6924023336309524	0.6022221484610182	0.5221163913968254	0.5329958857389706	0.48064697796703293	0.511243177111993	0.5403430120596207	0.45157585916666676	0.5399887169376694	0.5606862386837608	0.5436510236198946	0.5274560427961956	0.5327578373611112	0.45613991212121197	0.44913910235374144	0.5603137745811968	0.5053405551693123	0.5065932828078079	0.5629351380332226	0.59028744858658	0.5615926413827783	0.4332485399229691	0.46655740228835973	0.47506065802607356	0.5656691932582862	0.44057948795093793	0.440856893079443	0.593484405590599	0.5970311656010536	0.46559457427377215	0.49821905087461316	0.5925888547554112	0.5526518352564103	0.45191046483843544	0.4675654092772108
0183	0.6437180331440948	0.6378955703845814	0.6372738906970815	0.5905939109477124	0.5573472644513888	0.6403994121364144	0.57038381884952	0.7138122924182511	0.6188839859445316	0.6192552989631565	0.6151720661506564	0.6196274194397838	0.7011555837218557	0.7502775433491848	0.7940367721875	0.708845239404928	0.6100948724729345	0.647298249379902	0.6145475354085659	0.6885508007133152	0.6581592627777777	0.6236720473302468	0.6576456977371273	0.6785134685612536	0.6580818491880764	0.6621374930036232	0.6505632543472222	0.6360273138875597	0.6082228126734694	0.6779735668518518	0.5905445026835017	0.6520837527885027	0.6517720788671097	0.7731959251309288	0.6439785854148334	0.5998568527521009	0.6067062123214286	0.6290496623038686	0.6115499713946215	0.6315812838744588	0.6215441912899262	0.701798384017461	0.7280085290092194	0.6185604291477272	0.6308624348735811	0.7723266063809289	0.7116703839186176	0.6939671875	0.7016419690230624
0184	0.5676124023663232	0.5376858950051059	0.5511427765088526	0.5562355443130756	0.6059989398775253	0.642978644263549	0.49773439168697176	0.5931487508641098	0.5811043564422929	0.5079750140813073	0.5228072841286604	0.5560972012030097	0.5705595658191287	0.5518859176077178	0.541827612526738	0.6005698030293831	0.5724911475704965	0.5911885473875473	0.5590805346671038	0.5224538263304925	0.60765725916505	0.5343857308909408	0.6077899339987529	0.6294983498594116	0.6080157936443268	0.589100824539536	0.6015977481441763	0.5379144537163577	0.542315676161526	0.6296378285307402	0.559611568365951	0.6055543460048727	0.605849208929383	0.45873055309343447	0.5731006030413084	0.5299577962825869	0.5272513518237057	0.5134247683755166	0.639915223144206	0.5191502352426456	0.5194446848978809	0.5846306652419077	0.6613296798525292	0.49569761790948275	0.5773591905066289	0.446665703275401	0.6019241271671038	0.5645549503769668	0.5706254297128652
0185	0.4488355271856209	0.6567673815559036	0.6539569193336814	0.5508124553394336	0.4455181778313726	0.5424619728178397	0.632725989871024	0.6683594300938607	0.4464656891152462	0.6651106180058877	0.6597916202281099	0.6204361369967373	0.6875035935361344	0.7609192917303895	0.7953625518257081	0.729662455678165	0.43427726886666684	0.4807547205189542	0.4914093431869282	0.6639984219068022	0.4950147834694263	0.5330925116976035	0.4951099412472041	0.5257243296126362	0.46765358004793034	0.5236086625215688	0.49630049680275967	0.539618244059695	0.5352767198705883	0.5258194873904141	0.41061031829281047	0.5649384635747277	0.5957129515669859	0.783171754832561	0.5754604249003192	0.5400241976483662	0.5269895332039216	0.6217981933762988	0.45642718822051276	0.6018483243276689	0.5455701220819174	0.7098031103413293	0.6552159158915634	0.5946251429267975	0.4819834755411765	0.7913547926103386	0.6177922943290245	0.6530440360923747	0.725959730259197
0186	0.38637240463463307	0.477734719739358	0.47422164196158023	0.35760676192129637	0.3936495313958336	0.4871235283365163	0.4705542801361656	0.5419121145782453	0.3894075506371011	0.5343024538030714	0.5276537065808491	0.4395704816701351	0.553146402119709	0.6424890909242322	0.7319285241666666	0.5967206722311489	0.37906462736039903	0.3746953874822305	0.35096421988799675	0.5492805354118901	0.3898564881233063	0.3234604843750001	0.3899424637330623	0.41199106834615384	0.4887737368568842	0.4139286782287138	0.3785091503263889	0.39271462026913906	0.3366069101951059	0.41208145296153853	0.33915790430134685	0.45383911900579177	0.4487161805054911	0.6906117485303029	0.4386481188702076	0.3425412574173281	0.3387235185284393	0.4721801230018474	0.4370761121935586	0.42126697346671105	0.37032053162776435	0.5739430733978328	0.564805304201522	0.4821905489646465	0.3480587762970847	0.7067245124191919	0.5229245839699499	0.49370238057870375	0.5911071112797619
0187	0.6437180331440948	0.6600968838216196	0.659511773527502	0.5905939109477124	0.5573472644513888	0.6387600197802198	0.5940881692500636	0.712852970942625	0.6188839859445316	0.6399374945301757	0.6360944518831169	0.6179618550742114	0.7180967339935065	0.7640094734893048	0.8061522561764707	0.724780406675459	0.6100948724729345	0.647298249379902	0.6145475354085659	0.7062915348262032	0.6581592627777777	0.6236720473302468	0.6576456977371273	0.6785134685612536	0.6580818491880764	0.6621374930036232	0.6505632543472222	0.6360273138875597	0.6082228126734694	0.6779735668518518	0.5905445026835017	0.6520837527885027	0.6517720788671097	0.7822381695721925	0.6439785854148334	0.5998568527521009	0.6067062123214286	0.6385998867487903	0.6115499713946215	0.6424171284663864	0.6215441912899262	0.7093774364289447	0.7440080273027947	0.6409980509625668	0.6308624348735811	0.7814199872192513	0.711164911130536	0.7119691176470588	0.7139787537019353
0188	0.44074251245478036	0.39561391498015885	0.39166170248015886	0.36712138096405245	0.4254196106979167	0.5123084406221068	0.4290964009211601	0.5257605014306818	0.44286064344758425	0.4974571667030826	0.49295473545308255	0.4560669149448592	0.4687776302554564	0.5759004522857384	0.6890427622395833	0.5489109077922435	0.4352489017540362	0.430586070888889	0.3924849195660751	0.4677688953373015	0.4513662126693767	0.36828135447530874	0.450880117411924	0.4807504361339032	0.4944468891062802	0.4242048805416666	0.44155661798611123	0.3990413944643806	0.36893419089342416	0.48023941291453	0.4254825127328845	0.47215666279493784	0.4618768418774456	0.6078753701047981	0.46630447204623227	0.35371568180205426	0.38889646336860684	0.40910740492942566	0.47620610193037327	0.35247634166666686	0.38248959431476914	0.5287831069258607	0.5115955697078544	0.44073126899936865	0.41245928076023397	0.626002229479798	0.5073910782254782	0.48826129210069447	0.5065196312636409
0189	0.3947808807617038	0.5200560245243183	0.5168131834986773	0.4409898185185187	0.4029836514062499	0.4845448599346215	0.5078064251969164	0.5807056998210023	0.4089974783588437	0.5668180140851922	0.5606807089569871	0.4920597644514927	0.5947930484778184	0.6759692388590092	0.7389057252136753	0.633023938268334	0.40039588199074083	0.38373449931883163	0.36980811951312587	0.5946268276760276	0.40206062689701894	0.38867025094017105	0.40205014234417336	0.4253179739173789	0.48467681181584865	0.413817490473279	0.3910183925694445	0.4276411096153847	0.4097708832621083	0.42530695169515664	0.3688751582098765	0.5005417448361823	0.5002013332803288	0.7139659626319607	0.4718914804402292	0.40709257867699444	0.4035685120103276	0.5201705629423936	0.42782312035517	0.46502081808226514	0.4187504486200144	0.6053117289997236	0.5848335675253586	0.5291891313390314	0.35658382491777707	0.7221674316522921	0.5266350151730601	0.5430117538728634	0.6253438877785409
0190	0.404218558848772	0.5412360757094156	0.5380743057094156	0.38648093891865076	0.41324657425148825	0.5302987871641264	0.542727867814426	0.5915330725532053	0.42089564405322566	0.5768875282322882	0.5729999607322882	0.49562013550014516	0.6190958885744047	0.7035403443506097	0.7689912959821429	0.6427158050255732	0.4051385532071633	0.41786530951243006	0.39688483669299446	0.5886694857027116	0.43216856766356937	0.39396762302976185	0.43220062010259375	0.4496408578440475	0.4764221783234519	0.4646206625588768	0.4218790318551586	0.38354223980113644	0.41404923705357144	0.44967371159404756	0.3437866086108705	0.4968006851587302	0.5404774267805232	0.741392659498052	0.4904774267805234	0.41686392580357146	0.3775102445535715	0.5288215316348521	0.47002115992093274	0.4844161777678573	0.3934755651582792	0.6224283265762295	0.6300040553800629	0.48125087042613646	0.42920205076243	0.764660531998052	0.5329931941402116	0.5235671022321429	0.6706670643928572
0191	0.6456025626157089	0.6940537825678413	0.6932952678619589	0.5974736749183007	0.6074975444513888	0.6914034954732442	0.6297550635738034	0.7164031066916978	0.6323622310975928	0.6624191668679211	0.661010366867921	0.6323108999880214	0.74786145689578	0.7969142144021739	0.8468929780147059	0.7312961306548236	0.6191668183062679	0.6732399223118872	0.6436280303261482	0.703523241725277	0.6950484253455285	0.6521171430324074	0.6949212895731707	0.710283524542735	0.6592493199267129	0.693674675700634	0.6911736934791667	0.6310348569796651	0.6359580544591836	0.7101498689871795	0.5940322562020202	0.6775472462569712	0.6932309656528239	0.8045156451232272	0.6557590215634822	0.6255104560609244	0.6054714501686509	0.6404007473077273	0.6457468012726704	0.6660564112920168	0.621131477438575	0.7189852464297262	0.7788296193723235	0.6378149583155079	0.6631633576967234	0.8162697421820506	0.7155037838117799	0.7144334491421569	0.7440553902843745
0192	0.4219240319244947	0.511263591012441	0.5098437396610896	0.4309488894894895	0.4361942685763889	0.5072397212426201	0.484473069722664	0.5716127833436963	0.4284289794871795	0.5465254631326448	0.5400564117812936	0.46772622703225897	0.5895980502874303	0.6602980350926536	0.7537303184684685	0.6177744180560751	0.4215546276638177	0.4129133868188316	0.39888182014182405	0.5977026706778206	0.43601003909214087	0.3820311672072073	0.4359995545392953	0.4610083816096866	0.5253696448770311	0.46186180547327893	0.42581654006944436	0.45425913048245614	0.4189827942299441	0.46099735938746433	0.38442201543209875	0.5093361148112399	0.5078860693344507	0.712377831963418	0.4829184450101264	0.4247567536894036	0.4210421969326469	0.5236830230495274	0.4620584372149259	0.4798146367009868	0.4340341718468469	0.5941087558720831	0.6211258183157295	0.5274405656156158	0.38877888897596313	0.7284686535850395	0.5599321497456248	0.548833042042042	0.6211673951694552
0193	0.5301935608552687	0.5278389442945763	0.54153528453125	0.5198975440440279	0.5286053154266637	0.6051884013787402	0.44742828491315134	0.5780245084714057	0.533103070548703	0.5000313427435897	0.4956758944102564	0.5211334325274724	0.5484497080842491	0.6288694355704458	0.7224190441868132	0.5754804720965392	0.5249616901530323	0.5506390641694139	0.5212413404311074	0.5049408283150183	0.5653064700911283	0.5020075070512822	0.5648682602903601	0.5939435851253874	0.584486503552462	0.5586228106666666	0.5581881893434067	0.5225969240885431	0.5120937240313972	0.5934829030271438	0.5140401446407667	0.5849479892675642	0.5540993353500785	0.670269698	0.52414801992575	0.5009004379734971	0.4978688983638585	0.48635002359307367	0.5835805432989369	0.49965140039960043	0.5037131679828282	0.5682897033117289	0.6387429427709096	0.47391719055977355	0.5361942139464044	0.6721894846666666	0.5799731819808396	0.6068559576831501	0.5693580492307693
0194	0.43836861436046526	0.515363564433728	0.5116438350219634	0.4126087117401962	0.4131618721875002	0.5229121173810618	0.4789952706689736	0.5773784271108922	0.462102583367347	0.5441157108010521	0.5395421019775227	0.5031985588904098	0.5536794075945379	0.6496436670331182	0.6980661538235293	0.6134029695647853	0.4502529052222225	0.4263494404375001	0.4043882191025643	0.5413517714453002	0.45603004176829287	0.3870626942361113	0.45585556843495945	0.4829355660128206	0.5177298246656785	0.4796519901331524	0.4438772203125001	0.4619534370035886	0.36413536950000014	0.48275214532905986	0.42004094961111116	0.5060870104536681	0.46371258095182755	0.6943633572967914	0.4684679252247017	0.3487014421323531	0.3846697453472223	0.4826543901039555	0.4676769626188243	0.4475117700525211	0.44396926097665856	0.5903841806313388	0.571782376265213	0.4558443904010696	0.40429200756578954	0.6961841131791444	0.5566114634394927	0.5377588438970587	0.5983020604446779
0195	0.5492244136719107	0.4746416848526741	0.48710691970102804	0.4916960701797386	0.5048642185104166	0.5609344001111112	0.4824007296824794	0.6002384781394863	0.5360451845264262	0.5008342069047619	0.5135411842528735	0.5484468581972788	0.5245751041126985	0.5765439041153846	0.6172833996794871	0.6044788567488738	0.5291385198176639	0.544439062197304	0.4938361968127172	0.5120539001135801	0.5477792090108402	0.47765792027777776	0.5472656439701898	0.5774949431709402	0.5302403718791173	0.535993934254529	0.5376934667361113	0.47410972747208924	0.4670941319795918	0.5769550414615385	0.523007667821549	0.4956553746996998	0.5376539311284607	0.5922066767342657	0.5384124456620574	0.4545773285084034	0.48476854220238097	0.486361246054834	0.5415021918355222	0.46679002279942283	0.45958680118755113	0.6017488075667015	0.5752115513333333	0.4427893125496343	0.5052294757456142	0.5525554891538462	0.5521143319658119	0.5019248673589745	0.4582997878749999
0196	0.38796783103682175	0.5700000748560354	0.5670588934606866	0.48805595385012923	0.4369367624224808	0.5508592356483903	0.5574119167122664	0.6204517856470513	0.40185983703820005	0.6108058366231801	0.6052394435999243	0.5430018427693597	0.6336299707641195	0.7066602183153715	0.7657060954263566	0.6681729390095967	0.3926237836638179	0.41991671708333345	0.42102587919839873	0.6332174985566629	0.42846800011627917	0.443312115271318	0.4284580032170543	0.47733083510852725	0.501052841814888	0.4659415520681667	0.4321017210465117	0.4736886483720931	0.4488796723864896	0.4773208382093024	0.3622372451851852	0.5559396569712072	0.5464924514945017	0.7403705802847076	0.5250086817270598	0.4538479630841641	0.4506517165725361	0.5700049394831406	0.455463369904219	0.5287873313510523	0.46897742511627927	0.6474087225924657	0.6381614268782856	0.5745844084496124	0.4259044809205428	0.7538603360986611	0.5784869628589886	0.592879260387597	0.6621066982502768
0197	0.38796783103682175	0.5597619814002267	0.5567507718764172	0.47586680989417995	0.4235304948611113	0.540165407925733	0.5468741052054156	0.6114149234005525	0.40185983703820005	0.6015393089237321	0.5958403827332559	0.5321209342638682	0.624906874829932	0.6996759377990709	0.7601276691269842	0.6602722947003014	0.3926237836638179	0.40610521034722236	0.4072407810840749	0.624484581855631	0.41486009535714297	0.43005764182539696	0.41484986043650796	0.46488633118253975	0.501052841814888	0.45322587473645637	0.418580333452381	0.46115742571428586	0.43575775982426324	0.46487609626190485	0.3622372451851852	0.5453667916609979	0.5356946527205613	0.7341889274343434	0.5136993646253232	0.4408443431575966	0.43757199553854886	0.5597669618517866	0.44249821204479556	0.5175679820975059	0.4563340304761907	0.6390136921780006	0.62954622275634	0.5644554657936509	0.41223553999007956	0.747999867910534	0.568450938165155	0.5831859094444445	0.6540616196371882
0198	0.41902394731589165	0.5946977694954648	0.5916865599716552	0.5108025979894181	0.43771680200396834	0.5593080650685902	0.5614718171101775	0.6388701948291239	0.4318047982626899	0.616137020828494	0.6104380946380178	0.5670567223591063	0.6523621462585034	0.7271312092276423	0.7601276691269842	0.6845873256526823	0.421518694774929	0.4379007579662699	0.44217656917931303	0.6436272389984882	0.44665564297619054	0.46499342992063497	0.44664540805555564	0.49668187880158743	0.5193253781785243	0.48502142235550394	0.4503758810714287	0.4877805995238097	0.46238093363378696	0.49667164388095253	0.3948439807407408	0.5645094488038549	0.5600096836729421	0.7448096845772005	0.538014395577704	0.4674675169671203	0.4641951693480726	0.5872222332803582	0.4616408691876527	0.5525037701927439	0.48295720428571454	0.6664689636065722	0.653861253708721	0.5675957062698413	0.44403108760912713	0.747999867910534	0.5959062095937264	0.6181216975396825	0.6732042767800454
0199	0.44710276813953476	0.4928459912875697	0.49134500557328387	0.4120797934920636	0.49303232270138886	0.49854988952892065	0.4721548303305323	0.5657420481967714	0.47825184666666665	0.5283227212938444	0.5214840098652731	0.44772917476323226	0.5737489083809524	0.6507112188617886	0.7722015753333333	0.6116683475303387	0.47238161303703696	0.4399805282499999	0.4398345671794871	0.5768955339047619	0.4726885681300812	0.4016258998148148	0.4726920079674797	0.48761912367521354	0.5174312025000001	0.4793372118333332	0.4634120323333333	0.4725556857735247	0.4204015067619048	0.48762273991452987	0.42943045748148134	0.4824704972672673	0.5162704306378738	0.6641227474285715	0.5174503506033942	0.42650540676190474	0.43861807324074076	0.5162365434489795	0.5097015127235772	0.4596663913605443	0.4533240595331697	0.584765099939605	0.6219612856190475	0.5286277681731602	0.4170640471929824	0.6913561645714286	0.5616092911111112	0.5453701370952382	0.6010988425850341
0200	0.6029664770440035	0.5551839708036586	0.5651322592160443	0.520649275245098	0.5545967824652777	0.6426563708997459	0.57689148285895	0.652582986158866	0.5884015848796442	0.582232474753194	0.5949105514858424	0.6194679694148	0.5723998617460315	0.6016437437754063	0.3209656647435897	0.6622259138319531	0.5797879990911681	0.5986637403223039	0.546182759041514	0.556771231318342	0.6101356114498645	0.5355359675	0.6100627230352305	0.6260466303504273	0.584856479101614	0.605716495504529	0.6016087792361111	0.5208517985247207	0.5243520794285714	0.6259700040683761	0.5646480288316499	0.5604069843468468	0.6001321975570322	0.48889039161616166	0.5988331355269223	0.5106777677941176	0.5417922744444443	0.5356397922388912	0.5856978167135709	0.5249157879509379	0.5075921714578214	0.6577459538290813	0.6280396755627394	0.4798240725496342	0.5902255529708462	0.4819219264171123	0.6281345625525708	0.5151247416666667	0.5715097009438774
0201	0.37774896278898773	0.47586102903474914	0.47244289930501937	0.3660892807770272	0.39733725861458347	0.4917841479925744	0.48169053999735045	0.5428173959864713	0.3981885112715857	0.5411579949956054	0.5369552193199296	0.4481808839000456	0.5487670327815315	0.6355848095190617	0.7216703903716216	0.6030533548386752	0.3854594533846156	0.36186268999816196	0.3313895951282053	0.5444793755038967	0.3808125813008131	0.3139523994932434	0.38063810796747966	0.4065636538461538	0.49303854174571815	0.41118913116711964	0.3692391458333335	0.4017607614772728	0.34027516000000024	0.40638023316239313	0.34887146043589756	0.4631128349147363	0.45478850977451313	0.6888666962481573	0.4298208854501888	0.34327816270270295	0.3423345627027029	0.48130414719228476	0.44603115839430907	0.4036104952509656	0.38214975638206394	0.5773386330684427	0.5660343347737393	0.4864909727671991	0.33990535473490724	0.7045439800319411	0.5122310662472868	0.49799493165540554	0.6052510118034105
0202	0.3751274301704547	0.5584345009678391	0.5555601646042028	0.46669345603292534	0.43038634094454165	0.5235760728287971	0.5585931179137531	0.6091521731048815	0.37609066764913657	0.6103031311343738	0.6048632470434647	0.530448161522111	0.6191749173998918	0.6953158061978012	0.7654807916317017	0.6591546918894113	0.3645640214401712	0.4077368642613638	0.40441472298264236	0.6162250836918406	0.4126606422411615	0.4218252488650932	0.41265087254419186	0.4614988495643938	0.46503761433636104	0.44534360011610674	0.41621177860479797	0.4497172986902681	0.431691782473152	0.46148907986742416	0.3270555116282051	0.5323565853427823	0.5367987646841967	0.7411964299793388	0.5144166033205604	0.436547157473152	0.43203689383678834	0.5531578623946674	0.4522628575131119	0.49765023609036807	0.447954769494464	0.6387869972255547	0.6315917511954258	0.5643774890384616	0.4150541546634616	0.7543796004338843	0.5603959539715608	0.5777346565574009	0.6566923676902265
0203	0.3752870899935401	0.4240785023844539	0.4203587729726892	0.31118648829248396	0.39572072658333357	0.4887751981155619	0.4322712873990776	0.5242123173791307	0.3983093777834469	0.4969858707795314	0.49241226195600196	0.4119597503411594	0.5013836240674603	0.5970211796913358	0.6980661538235293	0.5647173893431039	0.38559106358642004	0.3592161767430557	0.3299792570584048	0.4971801912764551	0.3784470559281844	0.2949269093750001	0.37827258259485097	0.40479476819800575	0.48901701511665585	0.4079668639743358	0.366814482326389	0.401085797719963	0.30098869688095264	0.404611347514245	0.3487782184685747	0.46096783042149303	0.42118146389682554	0.6546217390766489	0.4275013280105108	0.28369751443627467	0.32252228585648157	0.42835981185216054	0.44728769404158863	0.34943498743814216	0.3814565503610431	0.5356376210381864	0.5250036460049019	0.44156742951871675	0.3371336766593568	0.6716823126060607	0.5060359280358839	0.4546222323447714	0.5614399134687209
0204	0.4116913682461242	0.5710256743617643	0.5676075446320346	0.46816844614114106	0.4264414091875002	0.5244945511073312	0.49736215607843137	0.5638579736115292	0.4325166277760337	0.5567308162244062	0.5502617648730548	0.5055145488498889	0.6140595105276705	0.6939692697542996	0.7277124892792793	0.6167376804226707	0.42120375135612553	0.42881822086458343	0.42400539738048293	0.5758264843966693	0.45202784036585375	0.41343353531531546	0.45201735581300817	0.4778011117863249	0.5014876266666666	0.4756580509732793	0.4420775938750001	0.4340555869736843	0.4283385682947235	0.4777900895641026	0.3912073642592594	0.511422288925354	0.5038494733584747	0.7371502077903358	0.4497954193044208	0.43411252775418296	0.4013115412676964	0.5193768600801449	0.45762558138836773	0.5127695972458173	0.4132845866216218	0.5961708910730322	0.6163304600657553	0.4805581888738739	0.4025905336732457	0.7407714969795249	0.5465675637865837	0.5840606999099098	0.6506554978296477
0205	0.39452746006155937	0.5408350564288489	0.5375922154032078	0.41112937452279186	0.4035297103541666	0.5042777229727984	0.5605550779487181	0.6009419311545995	0.42487573542517	0.5965409650656661	0.5904036599374609	0.5077624111309895	0.6109053827930402	0.6951005722665208	0.7698945503418804	0.6564618562923477	0.41143406924074066	0.38346207206617655	0.37800118386752124	0.6096593237067562	0.4089451817818426	0.3859285859188033	0.4090496232452572	0.41301798658546984	0.490351200608531	0.42283952038586936	0.3980750613263886	0.4132978268162394	0.40744230164529915	0.4131277840213673	0.3585004739444442	0.4924196930982906	0.522847524324687	0.7374416717125096	0.4991602909913535	0.4129201606196581	0.3975612298504272	0.5452959213196287	0.43655586392901813	0.47220115329365075	0.42338692202991457	0.6323133032460122	0.5955017157321447	0.5304435579914529	0.37623062357214676	0.7613061563278943	0.5454973458435084	0.5276832827564102	0.6597031791935286
0206	0.5653320872093022	0.5362801236698784	0.5468191573051948	0.5071989359313726	0.5124127783125001	0.6177164943256941	0.5469563792188488	0.6435391621919021	0.5739817472213501	0.5876964944518751	0.5852911970325203	0.5867063600859466	0.5884201530491551	0.6864436809742984	0.7140525080645161	0.6597237582270723	0.561188546974359	0.5623529445	0.5282214645477599	0.5692115446031745	0.5671805469105691	0.49540806152777783	0.567386609593496	0.5782538186666666	0.5687357732575757	0.5734357344836957	0.5576438798333333	0.5123376985167465	0.4984588079591836	0.5784704486666666	0.5379511363636365	0.5664277912837836	0.5887891379036545	0.7187727389970675	0.5844001277467001	0.4849011353991597	0.49999120773809524	0.537859256885356	0.5570565137773609	0.5096415188095237	0.5081898457739558	0.64793872340393	0.603853897489224	0.5061164764076247	0.5498675118421052	0.7319150906099707	0.6236663099409848	0.5727078182258063	0.634639076764977
0207	0.5325156933230735	0.43357231423474396	0.4473209669149082	0.40952287055322145	0.5110844319652778	0.556956459984985	0.48558757200506	0.6083146060878066	0.5233087038300817	0.47806000431765394	0.4938243938239416	0.5081021133520822	0.5234651114126984	0.5433152053709349	0.5902076972222222	0.6196432580773799	0.5148464063927555	0.5266203503223039	0.473390900799756	0.5174173101278658	0.5331544974254744	0.43821905500000014	0.5328002023035231	0.5418929156068377	0.5071372595158103	0.524483848004529	0.5253896098611113	0.4413019274720892	0.4410132459591837	0.5415204515042735	0.4808004919427612	0.46797059136636643	0.5602326718427464	0.4611802642424243	0.5600283706620575	0.4248877921638655	0.4490085252380953	0.48380215000870774	0.5455906371316894	0.42675341067821093	0.4362723822686322	0.6103776027943437	0.5802506728283644	0.44169386220480666	0.5133761914576884	0.48309155662337655	0.5734897933675893	0.40493470176282065	0.4971115928273808
0208	0.539247688023256	0.5203424810551948	0.5163902685551948	0.49430078622549023	0.47699813193750007	0.565864962135812	0.5042574339307597	0.6100964883030133	0.5336358534458399	0.5577336702045222	0.5536504373920222	0.5459288426155633	0.5687670649851191	0.6658134271938516	0.698595155	0.6220011861958223	0.5221531997521369	0.5349926283750001	0.49285755198365744	0.5522447950843253	0.5357767836178862	0.4683601604166667	0.5356023102845529	0.5540100085384616	0.5412462336742424	0.5403634729836957	0.5254550224583334	0.49499834956937805	0.47424917895918384	0.553826587854701	0.504884043808081	0.5384045752027027	0.5440573029036544	0.713856806840909	0.5420862297737272	0.4619428180462186	0.4764540684325399	0.4920223150888192	0.5222294070700437	0.48013471759740256	0.4903818657739559	0.6113592596160512	0.574306753895474	0.5018103758948864	0.5203509548684211	0.7158995318409092	0.5909610330179079	0.5860606989062499	0.6096559770072751
0209	0.5530722343120156	0.6185020692459342	0.6150839395162045	0.5356480988888888	0.483201498	0.6135912475262024	0.6272640283836777	0.6627329500951589	0.5644293407182104	0.6610961173818941	0.658874730219732	0.6171035296791914	0.664855014604247	0.742480560474621	0.7667125127927927	0.7145069389132623	0.5500534232264958	0.5460327001354166	0.5198423144744999	0.6512808872415272	0.5553822505894309	0.5048177259009009	0.5554866920528455	0.5656297199700853	0.5768079377054196	0.5656073024316124	0.5455506261041667	0.5253161826315789	0.514541510569498	0.5657395174059827	0.5272033208320562	0.5723122134944559	0.6003814542818982	0.7693297998097398	0.5771604002278441	0.5161710102316602	0.5058728970559846	0.5985200311307859	0.53350720010788	0.5727221494079794	0.5194862713513514	0.6942202275365966	0.658817531167049	0.5782203128378378	0.5315810336951754	0.7805736538637938	0.6339965232804232	0.6335207042792793	0.7010335674262193
0210	0.6519935434724121	0.6088583495569753	0.6204054480083199	0.5752049812908495	0.6022007777847221	0.6673384378009719	0.6120121735985361	0.7142863822090071	0.6416116433424909	0.6314803048674713	0.6426297322858343	0.6602890989245893	0.6616136057023809	0.7234883124397502	0.7849492953571429	0.7160076784412079	0.6367598138618233	0.6536082142328431	0.6187301259305438	0.6422833485207231	0.677420693401084	0.6157677159104937	0.6774310799864498	0.7031286913532763	0.646451412919137	0.6568398883025361	0.670348213236111	0.6245415521551035	0.6098499251734693	0.7031396105840456	0.6274680099057238	0.613763921031746	0.6643423936594683	0.713109566	0.6596665723805784	0.5986270200315125	0.6250118550297619	0.6210309783344529	0.6439601134677924	0.612011343668831	0.6084130562674037	0.7177916181711989	0.706376920798611	0.548517689880579	0.6013998996522556	0.6837066599880952	0.6725906323717948	0.5924529840986394	0.5725104265943877
0211	0.44900674859911416	0.3827265044009218	0.39806408863839304	0.395258098067227	0.44092298484920645	0.503655238598596	0.39406445720430106	0.5258116706330749	0.45436765906331766	0.4302461733289278	0.4257405371220313	0.44579024149294855	0.44116961097619045	0.529532745862069	0.6836090796798029	0.5416514873818745	0.445671980980057	0.4373844472440479	0.40581165199633706	0.4417347334047619	0.46237051948896635	0.38447290154761904	0.46188434148664337	0.48578102964590975	0.4992426728160879	0.44007995140476197	0.4528360324761904	0.427616666751538	0.3757571252448979	0.4852699194383395	0.4318647985141896	0.46689585081617346	0.46627050666492653	0.5316020525812808	0.4701531252235792	0.3605539392226891	0.3952138134325396	0.4234834955194806	0.4833521328803717	0.37699350430735945	0.4118371712583363	0.5247473004751347	0.5274937622470238	0.42228316151515144	0.4220621969486217	0.5522959008571429	0.5157854037545788	0.45397154233990156	0.43333254965517254
0212	0.6040263523301412	0.5671518287114449	0.566475750586445	0.5474188763888889	0.536416280701389	0.5994484983778949	0.531619552660189	0.6601255408671614	0.5807298941077972	0.5986571684331445	0.5945739356206445	0.5869069908123445	0.6327786199107143	0.7074682045045733	0.7733092471875	0.6569130164901945	0.5767714635840455	0.6020434837549019	0.5612986091265145	0.6214970542410714	0.6179893024119242	0.5640449508024692	0.6174757373712738	0.6481183743304844	0.6043254554380764	0.6048599542536232	0.6094310374722223	0.5902373013875598	0.5673713991020408	0.6475784726210826	0.5663390065723907	0.5710147804912056	0.5980033195813954	0.7214527391988637	0.5969133941986173	0.5578039270168067	0.5837132880158731	0.565134230985968	0.5884886378580364	0.5665335422077922	0.5731816635872236	0.6568227981607496	0.6884820574067485	0.5591333961898785	0.5529105243247654	0.6905201126700582	0.6263148974571939	0.641182421602471	0.5862354370972627
0213	0.6519935434724121	0.6210815261333198	0.6204054480083199	0.5752049812908495	0.6022007777847221	0.6673384378009719	0.6241367931735818	0.7142863822090071	0.6416116433424909	0.6775452667590374	0.6761331948840374	0.6602890989245893	0.6827627553459821	0.7580522733847814	0.8118306334375001	0.7160076784412079	0.6367598138618233	0.6536082142328431	0.6187301259305438	0.6646406392381778	0.677420693401084	0.6157677159104937	0.6774310799864498	0.7031286913532763	0.646451412919137	0.6568398883025361	0.670348213236111	0.6245415521551035	0.6098499251734693	0.7031396105840456	0.6274680099057238	0.613763921031746	0.6643423936594683	0.74897087025	0.6596665723805784	0.5986270200315125	0.6250118550297619	0.6210309783344529	0.6439601134677924	0.612011343668831	0.6084130562674037	0.7177916181711989	0.706376920798611	0.5908441564542748	0.6013998996522556	0.7232433274895833	0.6725906323717948	0.6433963610863096	0.6259466232700892
0214	0.5469878816860465	0.48616769028589457	0.4822154777858946	0.49681867128267976	0.5354614313541666	0.5987249686705265	0.5216581216970486	0.6229843715903223	0.5634408893707483	0.5768650150278413	0.5754529431528412	0.5578911045220536	0.558509177937128	0.6638478733945206	0.6990654037326389	0.6383114808169306	0.5546773617592593	0.5410985878124999	0.5107592643696581	0.5488783566739004	0.5581251405487806	0.4816813121527779	0.5582630389227643	0.5829763656823362	0.5436213616600791	0.5373200908680555	0.5480702715625	0.4899896341490564	0.4847653422619048	0.5831213357678062	0.5471532941543209	0.5102352530566281	0.5708671000798266	0.6795282096546716	0.5708424189944306	0.4700315493872549	0.5029891105324074	0.504518325479798	0.5789337356842819	0.4485988198653199	0.472990792309241	0.612087581488667	0.5838891690017362	0.5073198148401988	0.5174789613523392	0.6720748313749999	0.5761433982834757	0.5733314532812501	0.5956603902870782
0215	0.44856616074486033	0.3814860592433047	0.39686240739195144	0.3922139021206311	0.4639964473275967	0.5202691406354982	0.4109198273027528	0.524006397695378	0.4530297490083727	0.4259306839788163	0.44075797763471913	0.4597038465370904	0.43096379700276055	0.45480483238275005	0.5992435460144928	0.544224754019721	0.44632192780911695	0.43944169280072487	0.40099201812337437	0.42879229318265466	0.4640433703517145	0.3812429968397747	0.463529805311064	0.4897304997120031	0.4961829639031621	0.42380075195833333	0.4545507046105074	0.39525190780025665	0.3675837187039339	0.48919059800260134	0.4355391888268191	0.473823160394494	0.47119333079984593	0.4801283438852174	0.47463606967552996	0.35232548984228484	0.3870888376288246	0.41269640787084827	0.49452503336079623	0.3520685789964868	0.3785976890921554	0.5248653882359633	0.5054588754781464	0.40312478436645305	0.4217272051220444	0.5033307238852174	0.504702979371273	0.39520813384894093	0.4279859696929533
0216	0.6277213408071971	0.5902711727789287	0.6020514828899082	0.5844363102618877	0.5973741850389909	0.6576993438485063	0.5868600406185261	0.675520939029052	0.6386289420639081	0.6028422298323315	0.6003952226668776	0.625114130982962	0.6246530007492355	0.6792483323948117	0.7665406657924708	0.6828793298738532	0.6293067308080189	0.6279853412071865	0.6058240756810163	0.6142479051376146	0.6437726912217498	0.5868540127357289	0.6439692745289775	0.65604658947777	0.6357898253883443	0.6311282944755352	0.6360295442362386	0.6055167763689039	0.5891893142647444	0.6562532539802399	0.6072210591677634	0.6263526129724908	0.6464997451559633	0.7218566049035116	0.6409764156880735	0.5783527246681057	0.5902417388685015	0.6071739648040033	0.6370138465105485	0.5801094628460224	0.5985312235358293	0.6718986037114262	0.6855410758658257	0.5745350886301803	0.6154604512586512	0.7296008945903194	0.6737801031757233	0.6299292845539387	0.6534888639196457
0217	0.6495002039375284	0.5900705325306193	0.6022047502640374	0.5720516401143789	0.5989144127847221	0.6480534076481894	0.5902365868290864	0.701126182855002	0.6394236106894297	0.623086651883247	0.6215285036073849	0.6417736526318332	0.653868017206257	0.7187050353722266	0.7886678162068965	0.7028607055576288	0.6343772894173788	0.650927874232843	0.615981059263877	0.6366063620976887	0.6748057275474254	0.6127895603549381	0.6748161141327913	0.7003796246866096	0.6434569770828928	0.6541595483025362	0.667667873236111	0.6217201416287877	0.6067866794591836	0.7003905439173788	0.6250854854612794	0.6108662561668812	0.6612791479451827	0.7166351446906694	0.6567689075157134	0.595473678855042	0.6220336994742062	0.6088983982915681	0.6407539037116947	0.6087624466991342	0.6055153914025387	0.7050430384053039	0.7450877708764367	0.5732171844618599	0.6387208123503612	0.7285885412423935	0.7008837977674529	0.6002020990577386	0.5833185323340722
0218	0.4538260621622371	0.3645358496735793	0.38052896687128	0.38018847312675097	0.4597385817569444	0.5071282285376323	0.4052059813698382	0.5231833131752557	0.44645055837426184	0.47613728324191684	0.47148961227417485	0.4375460019020243	0.45431533955837167	0.558385295361264	0.6827717999615976	0.5389988225178508	0.43915792022975186	0.4450960868244048	0.3905889947100123	0.45251030046722973	0.45564310238579175	0.3644008266038361	0.4551295373451413	0.4843541446733822	0.4934241121952052	0.4271994020922619	0.4459404299454366	0.38907926961580086	0.35714235655442195	0.48381424296398057	0.42771568460149123	0.4698301399710426	0.47804390072623004	0.5874440267054881	0.4811163385248123	0.3415770288060225	0.37693751331679914	0.4110934792500125	0.5049086630463235	0.33455095174963945	0.3722582228486604	0.5229533190315234	0.5134594680480723	0.45421297258204163	0.4277138620708021	0.6068027879958107	0.5082784208842086	0.4852464467549924	0.47408056147081423
0219	0.4538260621622371	0.4206062158788517	0.41696843940826356	0.38018847312675097	0.4594290317569444	0.5071282285376323	0.4576878065430877	0.5231833131752557	0.44645055837426184	0.5223604641323358	0.5181228817793947	0.4375460019020243	0.5024639860679272	0.5973512987117409	0.7107625234943977	0.5661165388403302	0.43915792022975186	0.4450960868244048	0.3905889947100123	0.500818215131886	0.45564310238579175	0.3644008266038361	0.4551295373451413	0.4843541446733822	0.4902545678770234	0.4271994020922619	0.4459404299454366	0.38907926961580086	0.35714235655442195	0.48381424296398057	0.42771568460149123	0.46606095213320475	0.47804390072623004	0.6238460243491215	0.4811163385248123	0.3415770288060225	0.37693751331679914	0.428414259272071	0.5015072008512016	0.35412298258053243	0.3722582228486604	0.5369841037658903	0.5420794993393622	0.5023706514718616	0.4277138620708021	0.6414966596432392	0.5082784208842086	0.5306658779236695	0.5204852178116248
0220	0.5775113652827177	0.5218185834441766	0.5358941128677961	0.5120351606903595	0.5760222553020833	0.633957023630296	0.5115545927158444	0.6236843856686306	0.5734582787179487	0.5072090539470817	0.5219379296730444	0.5607736651831756	0.5803756443611111	0.5924613026486281	0.459139170625	0.622482252751164	0.5604380734928774	0.6000418851789214	0.5623106143371372	0.5398037778637566	0.6078584890413279	0.5227051708680557	0.6080798334315718	0.6218202516987179	0.5709033703726121	0.6016072972993659	0.6018040087673611	0.500866237872807	0.5483291715391155	0.6220529470833334	0.5407933599166667	0.5529433040942728	0.6194426133504982	0.519042671871212	0.5859592288450659	0.5359071248196777	0.5214749114963626	0.5223797765739289	0.6134576235686366	0.5210766951028138	0.49760886126126125	0.6159078734387504	0.6544568805604944	0.45481329466954024	0.5924279438725489	0.5105255937459892	0.6137356180682743	0.5301627257211539	0.606599152585034
0221	0.5717509942208163	0.5125172551780477	0.5268834511099838	0.5113675221241829	0.5753769130833333	0.6331321515504278	0.49797375287713463	0.6163259119959157	0.5636757497658293	0.5061918439340156	0.5215680148328427	0.560790043708437	0.5674904230873015	0.5771988765548781	0.47374078764705885	0.6113121036696605	0.5522016853005698	0.5938494862873773	0.5503129715282475	0.5256299226369048	0.602204186947832	0.517762154197531	0.6022885369478319	0.6263762392015669	0.5705009207703393	0.5947506281553443	0.5960083491215278	0.5013671229714913	0.5356773882295919	0.6264649148425926	0.5381475059722223	0.5496298003330117	0.6079890493255814	0.49920257891666664	0.5751247763890635	0.5223257174789917	0.52079746077877	0.5068978098693835	0.6135697681011569	0.5136836712554113	0.4868145219031532	0.6082850343400044	0.6593402952261433	0.45610342277298843	0.5858960076709236	0.48951843650000004	0.6055383496886446	0.5207142547115384	0.5920838532546768
0222	0.5836837384068627	0.5251739551780477	0.5391446292349837	0.5218118750653595	0.5909888155833334	0.6434470233452997	0.5082459238448765	0.6163259119959157	0.5741473416025642	0.5175646046483013	0.5325486113845668	0.5698882522798654	0.5674904230873015	0.5771988765548781	0.366250985	0.6113121036696605	0.5636040853005699	0.6066771862873774	0.5594183048615808	0.5256299226369048	0.6147190162161247	0.5276262653086421	0.6148033662161246	0.6395328545861824	0.5812336662248847	0.6105696231553442	0.6088360491215278	0.5168141492872809	0.5458233310867346	0.639621530227208	0.5495499059722223	0.55736187871139	0.6105843978970099	0.5168935400277778	0.577579835848523	0.5327700704201681	0.5306615718898811	0.5068978098693835	0.6241793071255473	0.5239318894372295	0.5026790354166668	0.6082850343400044	0.6657440608511435	0.45923574001436773	0.5993988497761866	0.4927047012058823	0.6055383496886446	0.5343722547115384	0.5940183711118197
0223	0.5754254128254672	0.5142645616296606	0.5285761542349836	0.5113675221241829	0.5782986155833334	0.639435238729915	0.49972105932874755	0.6163259119959157	0.5669002395617477	0.5081263617911584	0.5234358251776703	0.5623376579941513	0.5674904230873015	0.5771988765548781	0.440849586875	0.6113121036696605	0.555712796411681	0.5977994862873774	0.5503129715282475	0.5256299226369048	0.6060578454844174	0.517762154197531	0.6061421954844173	0.630427521252849	0.5760877480430665	0.6020158531553442	0.5999583491215278	0.5079143808662282	0.5356773882295919	0.6305161968938746	0.5416586170833334	0.5553640300627414	0.6079890493255814	0.5022118289166666	0.5751247763890635	0.5223257174789917	0.52079746077877	0.5068978098693835	0.6182442534670105	0.5136836712554113	0.493538732713964	0.6082850343400044	0.6634340483511434	0.45610342277298843	0.5900539024077657	0.4927047012058823	0.6055383496886446	0.5207142547115384	0.5940183711118197
0224	0.554064081110351	0.5036487272989107	0.5152074920708197	0.4817146783496732	0.5035544075347224	0.6032853159539235	0.5417134300213472	0.6402299397819371	0.558829634549974	0.5834062495132113	0.5819000395132113	0.5911332971133647	0.555204385517857	0.664634267636816	0.6804919314166666	0.6486007658597058	0.5496562176210827	0.5496417046936273	0.5090812705321923	0.5424996338988094	0.5529224203929539	0.47129674711419767	0.5530790825880759	0.5745672025669516	0.5568004368321805	0.5520880649365943	0.5427374834027778	0.4847978969049045	0.473335407244898	0.5747318987207977	0.5379748183872055	0.5180435005845132	0.5603240953612958	0.6889089158499999	0.5598571956120364	0.4582654398109244	0.4908364487103175	0.5264734643193014	0.56099627808005	0.4871752898809524	0.47195624276719916	0.6464158370697453	0.6213893519665948	0.4611763419128787	0.5294267915961985	0.6749180772803482	0.596182337339402	0.5350221934452738	0.5724068750881011
0225	0.5688140755859554	0.5435768457666528	0.5570341474614449	0.5363291160947712	0.533384968201389	0.5915958881214847	0.4679036511330983	0.6185692492004946	0.5471990073731032	0.487507746066451	0.5006742565469182	0.5416888793837729	0.6006283645714285	0.6447747275609756	0.7312810337037037	0.6121959164901944	0.541133846917379	0.593082271254902	0.5516306129726685	0.5512085578571428	0.6076904060704608	0.553571288302469	0.6071768410298103	0.6372913294586895	0.5735764327108037	0.5962804742536232	0.6016317237222223	0.5519659382296651	0.5565797433877551	0.6367514277492878	0.5293830632390575	0.5656829534641785	0.5924168724385384	0.6631467205319865	0.5603943387932118	0.5466948696638656	0.5411191949603175	0.5231419794708165	0.5836769890775486	0.5378152422799423	0.5338759392628993	0.6114886617971134	0.6470084747916667	0.47076680595611275	0.5451907009941521	0.6302966216543211	0.5910530231949532	0.5687516180452674	0.5249479419742062
0226	0.6599514307649339	0.5956946309419076	0.607367317474973	0.5830999816176471	0.6239515011840278	0.6853682662912912	0.6173533806388362	0.6869690375477548	0.6448959835138671	0.6221725074970965	0.6334733417213345	0.6527113348752281	0.612212330079365	0.6265851875254065	0.42491348782051286	0.6865799122694531	0.6378681009373219	0.6565956105723039	0.6117463214281018	0.6133935579850088	0.6698178212059622	0.5897649119444445	0.6697449327913281	0.6855646149658121	0.6471776583629777	0.6616763457545292	0.6627428142361113	0.581919020893142	0.598257158489796	0.6854879886837608	0.6188744842760943	0.6083866943693694	0.6564046292713178	0.5513148105050505	0.6555511357971926	0.5867565256512606	0.6065602124206348	0.5930756574986316	0.6503625711038148	0.5797594546176046	0.5806899376740376	0.6828712432230207	0.6929992083752394	0.5456753880668757	0.6513129769182147	0.5269670699465241	0.6751519279371863	0.5845836214743592	0.6042407106164966
0227	0.53379408750912	0.42572493812665846	0.43971882131020035	0.4292648512254904	0.5177148369652776	0.5822503817798568	0.48776341008222646	0.6092884946213983	0.5266105228898483	0.480504835908827	0.496184920877488	0.5023932623665173	0.5255036421904762	0.5459378945884146	0.6088346200757575	0.6207317924904896	0.5181026138133904	0.527613129072304	0.47714806320818093	0.5220460282231039	0.5354238738482386	0.4499085642592594	0.5350695787262874	0.5442786703076924	0.5308791860877801	0.525476626754529	0.5277157206944446	0.4526253840510367	0.4549359387142857	0.5439062062051283	0.48992987712794644	0.49749774947447456	0.5613672761284607	0.4902831964738291	0.5611016449863818	0.43921997588235295	0.46254447652777786	0.48780108913395037	0.5475067434615384	0.4395056025974028	0.4479018782145783	0.6114331513161471	0.5740329708527897	0.4444445231243468	0.50563658749742	0.505421213829201	0.5661999639109347	0.38983107996794886	0.4808782123426869
0228	0.6519935434724121	0.6088583495569753	0.6204054480083199	0.5752049812908495	0.6022007777847221	0.6673384378009719	0.6120121735985361	0.7142863822090071	0.6416116433424909	0.6560482845429731	0.6545420745429732	0.6602890989245893	0.6616136057023809	0.7419224249437669	0.799286009	0.7160076784412079	0.6367598138618233	0.6536082142328431	0.6187301259305438	0.6422833485207231	0.677420693401084	0.6157677159104937	0.6774310799864498	0.7031286913532763	0.646451412919137	0.6568398883025361	0.670348213236111	0.6245415521551035	0.6098499251734693	0.7031396105840456	0.6274680099057238	0.613763921031746	0.6643423936594683	0.7322355949333332	0.6596665723805784	0.5986270200315125	0.6250118550297619	0.6210309783344529	0.6439601134677924	0.612011343668831	0.6084130562674037	0.7177916181711989	0.706376920798611	0.5635671002178931	0.6013998996522556	0.7047928826555554	0.6725906323717948	0.6196227851587301	0.6010097314880952
0229	0.5530722343120156	0.6185020692459342	0.6150839395162045	0.5356480988888888	0.483201498	0.6135912475262024	0.6272640283836777	0.6627329500951589	0.5644293407182104	0.6610961173818941	0.658874730219732	0.6171035296791914	0.664855014604247	0.742480560474621	0.7667125127927927	0.7145069389132623	0.5500534232264958	0.5460327001354166	0.5198423144744999	0.6512808872415272	0.5553822505894309	0.5048177259009009	0.5554866920528455	0.5656297199700853	0.5768079377054196	0.5656073024316124	0.5455506261041667	0.5253161826315789	0.514541510569498	0.5657395174059827	0.5272033208320562	0.5723122134944559	0.6003814542818982	0.7676536435034336	0.5771604002278441	0.5161710102316602	0.5058728970559846	0.5985200311307859	0.53350720010788	0.5727221494079794	0.5194862713513514	0.6942202275365966	0.658817531167049	0.5782203128378378	0.5315810336951754	0.7788974975574876	0.6339965232804232	0.6335207042792793	0.699357411119913
0230	0.6519935434724121	0.6088583495569753	0.6204054480083199	0.5752049812908495	0.6022007777847221	0.6673384378009719	0.6120121735985361	0.7142863822090071	0.6416116433424909	0.6314803048674713	0.6426297322858343	0.6602890989245893	0.6616136057023809	0.7234883124397502	0.7849492953571429	0.7160076784412079	0.6367598138618233	0.6536082142328431	0.6187301259305438	0.6422833485207231	0.677420693401084	0.6157677159104937	0.6774310799864498	0.7031286913532763	0.646451412919137	0.6568398883025361	0.670348213236111	0.6245415521551035	0.6098499251734693	0.7031396105840456	0.6274680099057238	0.613763921031746	0.6643423936594683	0.713109566	0.6596665723805784	0.5986270200315125	0.6250118550297619	0.6210309783344529	0.6439601134677924	0.612011343668831	0.6084130562674037	0.7177916181711989	0.7484381958764368	0.576914205151515	0.641542222876677	0.7254898695714285	0.7052507104005562	0.6449280625	0.6243346359863944
0231	0.6519935434724121	0.6088583495569753	0.6204054480083199	0.5752049812908495	0.6022007777847221	0.6673384378009719	0.6120121735985361	0.7142863822090071	0.6416116433424909	0.6314803048674713	0.6426297322858343	0.6602890989245893	0.6616136057023809	0.7132471388264077	0.7769844544444444	0.7160076784412079	0.6367598138618233	0.6536082142328431	0.6187301259305438	0.6422833485207231	0.677420693401084	0.6157677159104937	0.6774310799864498	0.7031286913532763	0.646451412919137	0.6568398883025361	0.670348213236111	0.6245415521551035	0.6098499251734693	0.7031396105840456	0.6274680099057238	0.613763921031746	0.6643423936594683	0.7024839943703703	0.6596665723805784	0.5986270200315125	0.6250118550297619	0.6210309783344529	0.6439601134677924	0.612011343668831	0.6084130562674037	0.7177916181711989	0.706376920798611	0.548517689880579	0.6013998996522556	0.6719920918395061	0.6725906323717948	0.5773586501763668	0.5725104265943877
0232	0.6040263523301412	0.5531889844763302	0.566475750586445	0.5474188763888889	0.536416280701389	0.5994484983778949	0.516510505971808	0.6601255408671614	0.5807298941077972	0.541322478209308	0.5526333082710561	0.5869069908123445	0.6082971945714286	0.6255593017658538	0.7098358364000001	0.6569130164901945	0.5767714635840455	0.6020434837549019	0.5612986091265145	0.5962635245238095	0.6179893024119242	0.5640449508024692	0.6174757373712738	0.6481183743304844	0.6043254554380764	0.6048599542536232	0.6094310374722223	0.5902373013875598	0.5673713991020408	0.6475784726210826	0.5663390065723907	0.5710147804912056	0.5980033195813954	0.6434595061745454	0.5969133941986173	0.5578039270168067	0.5837132880158731	0.565134230985968	0.5884886378580364	0.5480892513708513	0.5731816635872236	0.6568227981607496	0.6546038938194445	0.5143949972971089	0.5534364825730994	0.6048076181866667	0.6272714971265771	0.5610251991666667	0.5291391849900794
0233	0.5130428810881215	0.4437852894663804	0.45721478667055604	0.4059046024714055	0.5056342824166667	0.6009168677299057	0.5146102796948133	0.5977520904878563	0.5137883165613557	0.5105970355959639	0.5252394585064479	0.5247642229920773	0.5154846670734126	0.5668045874589588	0.6395777183012821	0.6108046651801715	0.5022120916445874	0.5040566521697305	0.4577474546859447	0.5097582540222663	0.5041707516023036	0.41091027092978416	0.5039681339193768	0.5137479893625356	0.5457620977392128	0.5162319465031704	0.4956812703923612	0.4380201323813797	0.4332246452057825	0.5135349810292025	0.47748975505134716	0.518605661725118	0.541851189465393	0.6290819434615385	0.5414745846294259	0.4168660105059525	0.4395558974222885	0.4860676216478206	0.5347269396489995	0.4137532483495673	0.4321140159142097	0.5991042653944298	0.5658403533700012	0.4357911814393939	0.4934823095207689	0.6648786703846153	0.5777513979658458	0.364562965625	0.5605379610310375
0234	0.42775136216223697	0.4371603239965989	0.43362648399659887	0.3991838596088437	0.4456636580069444	0.4885833990504528	0.46110976492757105	0.5155181881752557	0.42631363082324136	0.5268585937285548	0.5198181237285548	0.4254733261877387	0.5138221578945578	0.6088555473199768	0.7190264513945579	0.570179796302035	0.419621331340863	0.4195941105744049	0.3881680382997559	0.515264263270975	0.4360991670199381	0.36177812382605834	0.43558560197928764	0.4638079562118439	0.4718905428770235	0.40796737709226183	0.42590789619543656	0.3589956235631694	0.35158757655442174	0.46326805450244213	0.40506751349038017	0.4468147805115831	0.4702305435833729	0.6345932807962895	0.47389910609237984	0.3576914765544218	0.3717156410945769	0.4449289918642976	0.4788348374365674	0.3719759659353743	0.3413615052810929	0.5418797165154362	0.549381837929666	0.5180588300012368	0.3980390725971178	0.6517396122248609	0.4956573696021572	0.5413777871258505	0.5287426358741496
0235	0.5212900823284314	0.48413780289694175	0.4963062840564123	0.4820548536764706	0.4808734496279764	0.5681518650543924	0.4631956318817203	0.5948968062928233	0.5155439203401362	0.4839438921355981	0.4972332941309222	0.5377076279533765	0.5211878671428571	0.5959464360336817	0.6597735335714285	0.603407530614494	0.5066182671481485	0.5141884203780638	0.47095457235348004	0.5068579888130511	0.5237515354336043	0.4582083968055557	0.5238375110433604	0.5525929841794871	0.5443698107880435	0.5311453982495472	0.5132436800694445	0.4909219632177034	0.4371398196190478	0.5526833687948717	0.49192681915824943	0.5300837022758473	0.5244753238770763	0.6082147105779221	0.5259461955593967	0.42374200696078446	0.4556462940740743	0.4766639918517689	0.5306207938399	0.46778977396103905	0.4768534216830468	0.5964209867844127	0.5765166798927545	0.4342467504231975	0.49944315763480396	0.6111254570064935	0.5781446426767061	0.5221687871428571	0.4855588518154762
0236	0.5238359836639307	0.4481683071365731	0.4615479100385552	0.41971161168300664	0.491915623826389	0.5359734506104048	0.43700427783274587	0.5868367204351435	0.49356068128597586	0.42527776525323535	0.4406243836927789	0.46664682754952724	0.5168860256666666	0.5367269623235771	0.6904635362	0.5962984064740235	0.4865757340669514	0.5165328674387255	0.4600517239954919	0.5115755265520281	0.5259528790921412	0.4575857326697532	0.5255985839701899	0.533236903900285	0.5165450636528327	0.5126087784737319	0.5180079510694446	0.4360294441467306	0.4462656952517007	0.5328644397977209	0.45213138978451173	0.4903585080866584	0.5314568586910299	0.5589312078545454	0.5313534393023256	0.43318008628851545	0.45046741205026464	0.4656150546574115	0.519771729249531	0.4368832459956711	0.4209057000696149	0.5867502218955747	0.5634767901598419	0.4462580702612329	0.49698074467234277	0.5965338158545455	0.5616324229887395	0.43569683269230786	0.506194082397959
0237	0.4876477501082992	0.49823700028068696	0.5100519565219155	0.3921348587418301	0.4451039259618055	0.5303334065585263	0.4423959952087285	0.6025641620735045	0.473324467281528	0.4235246689242159	0.4380409665475188	0.46502171248631174	0.542140537	0.5404473530453928	0.6098482794736841	0.6087777441501524	0.4673537788176638	0.48077235636642157	0.4402659239039167	0.5371588979717812	0.5096179896612467	0.43993740086419764	0.5093503644579946	0.5098648262592593	0.5441299467605403	0.5277156037817029	0.4988438894027778	0.4674185198444978	0.4280052128707482	0.5095834766866097	0.40858638555892246	0.5267926485950236	0.5036751111993355	0.47198532498564594	0.5050980808642365	0.4144932353081232	0.43273952362433876	0.4902535110426929	0.4862627833302062	0.48440440735930734	0.46000521362407865	0.5984209344441046	0.5764212380316092	0.39027055221003126	0.4587130356488649	0.5330943065645932	0.5896674772859856	0.39987060961538456	0.5291765699362245
0238	0.53379408750912	0.42572493812665846	0.43971882131020035	0.4292648512254904	0.5177148369652776	0.5822503817798568	0.48776341008222646	0.6092884946213983	0.5266105228898483	0.480504835908827	0.496184920877488	0.5023932623665173	0.5255036421904762	0.5459378945884146	0.5902076972222222	0.6207317924904896	0.5181026138133904	0.527613129072304	0.47714806320818093	0.5220460282231039	0.5354238738482386	0.4499085642592594	0.5350695787262874	0.5442786703076924	0.5308791860877801	0.525476626754529	0.5277157206944446	0.4526253840510367	0.4549359387142857	0.5439062062051283	0.48992987712794644	0.49749774947447456	0.5613672761284607	0.4660109677344877	0.5611016449863818	0.43921997588235295	0.46254447652777786	0.48780108913395037	0.5475067434615384	0.4395056025974028	0.4479018782145783	0.6114331513161471	0.5740329708527897	0.4444445231243468	0.50563658749742	0.4818698430591629	0.5661999639109347	0.38983107996794886	0.4808782123426869
0239	0.44323415285991163	0.44611178721891553	0.44259870944113766	0.40198629684193155	0.4457218817569446	0.5050667105889143	0.48698871729069404	0.5213163520641445	0.43654762572120065	0.5480684494583172	0.544066288347206	0.4523421796269681	0.523324153508598	0.6188931265610884	0.7150226666335979	0.5891970561269784	0.42837472689641853	0.4337097843244049	0.3781468485561662	0.520926972624559	0.4436352877516454	0.35176467660383604	0.4431217227109949	0.47173054467338227	0.4787657269679325	0.41506830959226193	0.43363241994543666	0.37710818014211667	0.3623633633167992	0.4711906429639806	0.41760676460149126	0.45357505753861016	0.4803677257060569	0.6439159229963926	0.4692704358221096	0.3655199327612436	0.3643013633167991	0.45254545875695606	0.48917771304632374	0.37736888910383615	0.35996359041622794	0.5616830896677851	0.5538439604871754	0.5173805763900913	0.41572828049185473	0.6600286868852814	0.5010598311406187	0.544103845816799	0.5462973834887568
0240	0.48838185665046285	0.41669989120496453	0.4309758071048094	0.39291635921743717	0.4677770362410716	0.5468668677179817	0.45296211422935306	0.5661200331206871	0.47117691947484497	0.4565930441540671	0.4708255788384096	0.48144463126713133	0.48169081307539685	0.5503257672928228	0.6240970728042328	0.5748509833368035	0.46073645120594253	0.47894728214924753	0.4213959882410542	0.47933757570326263	0.47726264150938846	0.39133069964230627	0.4767490764687381	0.49328328125223864	0.5140657440593239	0.48741991567106635	0.46810045754712315	0.41919572479067013	0.40848016338265314	0.49274337954283687	0.4424093450369171	0.48929383405244553	0.49953478762149983	0.6240035707239058	0.5014455558581756	0.39423941965861353	0.4150839870188494	0.4426829172143232	0.4954602051249667	0.38672616047077946	0.41386957743945274	0.5648917103922273	0.5401314949737231	0.4103072223550157	0.4664026667360499	0.645487255909091	0.544829059355074	0.39999619077380966	0.5152169836819729
0241	0.38796783103682175	0.45617656525910366	0.45245683584733887	0.35254135339869297	0.4103596921041668	0.5047935162277124	0.4402562476066898	0.5466507439673112	0.40185983703820005	0.5077838521999043	0.5007440021999043	0.4385451211166419	0.536649668907563	0.6290114525753228	0.7036871206862745	0.5803363640415486	0.3926237836638179	0.37641047086458346	0.3616439180905422	0.5361280128804854	0.4005883903658537	0.33506724879629646	0.40057790581300823	0.4237237412735043	0.501052841814888	0.4258871684732791	0.3895093501250001	0.41562425473684217	0.33505530607483003	0.42371271905128205	0.3622372451851852	0.48392987161518675	0.4428335832646735	0.6778450103600713	0.44798306254766407	0.32178153566526624	0.3556426003505292	0.4561827175816189	0.43463820502149786	0.40405456612044843	0.39435511027027037	0.5540757373963536	0.542380628110773	0.46197439892156866	0.35036559683114055	0.6949055838894831	0.5352548564855515	0.4851120057843137	0.5788642183753502
0242	0.5470825393958049	0.43486590901759536	0.4485741368607955	0.44123805545051364	0.5136706937013888	0.5792794344875287	0.5087251713626095	0.6062868362736518	0.5388796450631683	0.5036570678305955	0.518538799974368	0.5190942114753607	0.5153963255238094	0.5361842741836043	0.5362361021929825	0.6180893052682446	0.5318967301798941	0.5402826373504902	0.4825177336141637	0.5162498535008818	0.5449512481707317	0.4547524175462965	0.5448860079268294	0.5545353399401709	0.5250630767506588	0.5345616490416666	0.534794806875	0.45823820444577346	0.4607859470816327	0.554466754042735	0.5079465337936508	0.4892385591269841	0.5555958167984496	0.4357444034481658	0.5573887267012362	0.4452420433193277	0.47002707077380956	0.48217448098223614	0.5466789684325024	0.4462731076118328	0.45457768069205573	0.6082214418280789	0.5741741449039153	0.4371199834691746	0.5189208137680599	0.4556441876586921	0.5663006382699092	0.40773567612179495	0.477230261747449
0243	0.5128963799768747	0.46644328777265753	0.47916472252976194	0.48173194571662004	0.48333672724801613	0.5557220309975068	0.4282804911607707	0.5546851773199997	0.5035654978727482	0.48229070917794226	0.4779352608446089	0.508860733530073	0.49999010795436516	0.6173248012582269	0.6439454776666667	0.5560619782716085	0.4929485021281036	0.5320445947251401	0.4825440810210625	0.4509909374790564	0.5278573898761132	0.4540257102821871	0.5273438248354627	0.5573328932714694	0.4978292274476913	0.5329163607469593	0.5198028821230161	0.4318863886812203	0.45011346768707483	0.5567929915620676	0.4855393995141897	0.5036415491570143	0.5303695819939487	0.664337306461039	0.501700955940222	0.43709723291316527	0.43761031580687826	0.4237935415223666	0.5282661872176808	0.4449711266233768	0.4154559299293613	0.5527481479047657	0.5767886276777162	0.4154015319128789	0.5193534589212001	0.6641134797943723	0.5335002761056846	0.5454095189880952	0.5422079964583334
0244	0.5414225735815257	0.4689726006758833	0.48161499440476196	0.48403808395191417	0.48333672724801613	0.5583161643308401	0.46662921051560935	0.5881447356533331	0.5297482080768299	0.5373397282367183	0.5331247782367182	0.5428267421015015	0.5161194593106759	0.6296691625079616	0.6554311074193548	0.5937039813966085	0.5214585643503258	0.5351259303501401	0.48455456050824197	0.5042935814313448	0.5322373874370888	0.4562037297266316	0.5317238223964385	0.5619375060919822	0.5229058842658731	0.5374058582469592	0.5217630996230161	0.462985904470694	0.4523537162585034	0.5613976043825804	0.5119574061808564	0.5036415491570143	0.5303695819939487	0.6776944481881022	0.531521845129411	0.4394033711484594	0.47043758247354506	0.4572290839466091	0.5282661872176808	0.44782792056277076	0.4473959731726046	0.589249484268402	0.5799502276777162	0.46985222120601167	0.5216018115527791	0.6774778417364893	0.5643860222595307	0.5626030409562213	0.5569754804435485
0245	0.405678744883721	0.4685481890136055	0.4649347375850341	0.3659965055714288	0.41609785110416675	0.5162798069114731	0.4579251975798322	0.5509780518850544	0.41728960634222945	0.5211276648989547	0.5166847306132404	0.44014442759283245	0.5473840301768707	0.6360864966922184	0.7066928351428572	0.5984903236786892	0.40625842357264985	0.39188720575000024	0.35801945833474247	0.5447950561791381	0.4119763530081302	0.3282401425000002	0.41180187967479687	0.4356957020000001	0.5134967475724638	0.44756778210869586	0.40118201183333346	0.4327771750956939	0.33509158926530647	0.4355122813162394	0.372683377851852	0.49658631449806967	0.4459462743322261	0.686832092825974	0.4509275000439976	0.33826619212244924	0.3556778756746034	0.46593613688881086	0.45255510841150726	0.4169730987346941	0.4140044514496316	0.5729800006519283	0.5627671009742747	0.4704398798181819	0.37151010815789487	0.7034052213974027	0.5366655875966627	0.49455165971428583	0.5932201013061225
0246	0.47294525079457383	0.3905628298858401	0.4056555289519076	0.4009254356209152	0.4612188810763891	0.540546477976277	0.41406939125079056	0.5543432202672196	0.4598643614087614	0.4847261682605558	0.4805112182605559	0.46024225617363523	0.4887909254761905	0.5920937205035404	0.683597980564516	0.5636816182453033	0.45146062520065144	0.46289710147916685	0.41098524324175845	0.4872117237497866	0.4724039696476966	0.3852333348919754	0.47189040460704623	0.49823995049002867	0.5174631004051383	0.48213456539221033	0.46312031888888905	0.42681682094298257	0.3817958217210885	0.497700048780627	0.4364629065185187	0.4948043262655514	0.4914092670398671	0.6069805613137829	0.49393303368636077	0.3667702444187677	0.4010847683399472	0.4298817210628453	0.4973043915375682	0.39068728564213573	0.4110157079954956	0.5525850937554688	0.5444507586805555	0.455564875188172	0.44931609826754393	0.6256921580879765	0.5369964150318816	0.48284319919354857	0.5044013718049155
0247	0.5697544205560011	0.4822714077906187	0.4973548836247481	0.5461156281383819	0.5631976966927683	0.5723545188285843	0.45771331547165695	0.5951012756340666	0.5703184452976418	0.47874738532209926	0.4922159772075442	0.5384587652260115	0.5361206181360672	0.5141177365656247	0.6221806055022489	0.6015988917195634	0.5657600542666275	0.5652011570977012	0.5314619675685236	0.5266985217816091	0.5786407856938605	0.5147886339080461	0.5781578431090553	0.6079509138726791	0.5862356010686549	0.5554043661494253	0.5693880916293105	0.5563440886380134	0.529477959182266	0.6074432050014738	0.5570531310321608	0.5553585964115793	0.574995800836522	0.5307657022038981	0.5751495251156289	0.5187959741582151	0.5468724436494253	0.516844084848485	0.6010068985392811	0.4995036766606956	0.5383724180606626	0.5882800026429136	0.627782772917864	0.520955294410334	0.5497737204476709	0.5318539363868067	0.5999476468611848	0.5628356670343753	0.5090564584010119
0248	0.5907655596106413	0.5397172701513526	0.5532678140528728	0.5372622443033274	0.5684230249911616	0.6202733195465386	0.5495273755571847	0.6339346628053792	0.6094456439625852	0.5776043656426331	0.5753342497335422	0.6023956864656771	0.5817485164508456	0.6417522041627177	0.7428795742319749	0.6465914820750198	0.6020153049915824	0.5879234587405302	0.5647787305477856	0.5709077492371387	0.6061164732206208	0.5366199286616161	0.6064619641297118	0.6280240707983682	0.618091369231653	0.5880021876893939	0.5975487369261363	0.5758447991148324	0.5431329701103895	0.6283872791899766	0.5909639626683503	0.5850834724138099	0.6082347997857143	0.6552798318652038	0.6065918214189189	0.5305253858422458	0.5601481487184343	0.5692656832644627	0.6199734930963954	0.5375562247441952	0.5584001747665847	0.6363235430176499	0.6733745920462436	0.5219466357680249	0.5735522138058213	0.6689800619592475	0.6434224671870764	0.5951849538383027	0.5735793725195012
0249	0.4479060106782947	0.4271121775580481	0.42327972907319955	0.37377281282679753	0.4544984462951389	0.5377349442617931	0.43833593139780147	0.5533501523274047	0.4462818120983778	0.5050081117030055	0.5003845950363388	0.44906968817711956	0.520347923023088	0.6196386719124167	0.702773860530303	0.5757630237530214	0.43815084761823375	0.4378057889791668	0.3969693960312767	0.5204795935225268	0.4559459458672088	0.36840528003086426	0.45543238082655835	0.48093792549002856	0.5199994216361989	0.48019005914221025	0.44625084451388897	0.4245627012061405	0.3698049762108844	0.4803980237806268	0.4129960990740743	0.49450391301480057	0.4782242491827242	0.6341696344917355	0.4812869384160906	0.35458122698179273	0.3892483935383598	0.43706646987236897	0.48611335819262047	0.3890613944083695	0.40870066610360367	0.5515589060029435	0.5576745811447811	0.46234479260101013	0.421251680504386	0.6517471950977961	0.5373613278523945	0.4906114325757577	0.5400650530591631
0250	0.4356840797423621	0.40125100274577574	0.4160096964099702	0.3308888704248366	0.4391072273958334	0.5035516044730106	0.4310752521568628	0.5840996705300457	0.46222266316064886	0.43251888910989644	0.4271567270409309	0.44965861337473034	0.5088598171031746	0.6008504596614803	0.6876768540517242	0.6028589177262725	0.4499593890527066	0.4232252332230393	0.4070397333192448	0.5063838882120812	0.45008334518970194	0.3588025302083332	0.45035571470189695	0.4509668693333333	0.4908661966609025	0.4755406674501812	0.44024167881944454	0.42070459647129166	0.3691815434353741	0.4512532065128205	0.3910321963013468	0.4489733186990561	0.49689161413621263	0.6095337356739812	0.5001111539126335	0.3538960329481792	0.3784900540343916	0.48718021065395345	0.48478146094277674	0.3984598680194804	0.4126631636056508	0.5839425909277809	0.5447999934895834	0.35184825787617546	0.40363045964267297	0.6500698805015674	0.5686516947785241	0.37335163189655174	0.5417909640270937
0251	0.5085161572956827	0.481664952346041	0.49391071008522724	0.46235448651960775	0.5166631961363636	0.6110623595688671	0.48996368221802944	0.5819639053265446	0.5145907872294373	0.4976743988286281	0.5130400208125938	0.5393545247957412	0.5305398514303752	0.5514390723289295	0.5375235581095041	0.5880776552421045	0.5011756283164983	0.5259346240928587	0.4834730826239466	0.47897577304944283	0.5296329110818551	0.4459365345959597	0.5296855406550258	0.5519107559236596	0.5280085072544243	0.530660032487854	0.5217799838589016	0.439408614159689	0.45787499625154604	0.5519660844493006	0.4894777194452864	0.5293731536696599	0.5530021795311084	0.5588923419628099	0.5231101698267242	0.44259421728100323	0.44515624635566975	0.46920006748734544	0.5466192494610977	0.4387291687524597	0.42318145879914004	0.5821746469792688	0.5872305739687418	0.4081344627547022	0.5173468608872197	0.56429024196281	0.5617443796621588	0.4460421304195805	0.567434486732568
0252	0.38796783103682175	0.5002703572651223	0.4968522275353925	0.4050380004204205	0.4103596921041668	0.5047935162277124	0.48564087617912044	0.5589034265627892	0.40185983703820005	0.5476932695891013	0.5412242182377499	0.4688940334887153	0.5742186146718147	0.6590916050692155	0.7277124892792793	0.6143631453354772	0.3926237836638179	0.37641047086458346	0.3616439180905422	0.573739255079365	0.4005883903658537	0.3530384042342344	0.40057790581300823	0.4237237412735043	0.501052841814888	0.4258871684732791	0.3895093501250001	0.41562425473684217	0.37099826250321766	0.42371271905128205	0.3622372451851852	0.48392987161518675	0.4729506868719884	0.7039656851957412	0.44798306254766407	0.3767722219626771	0.3730576652059202	0.5002760107506768	0.43463820502149786	0.4523744661647364	0.39435511027027037	0.5902317586885413	0.5794849015071968	0.5055980963063064	0.35036559683114055	0.719642968979525	0.5352548564855515	0.526859680990991	0.6130103628314029
0253	0.5014534145183541	0.42770957777283203	0.4416414409674311	0.4032655204861113	0.5031959877291667	0.5960984920888801	0.49828285832384567	0.5839091165295229	0.5034587234491108	0.507113757470964	0.521876293420241	0.5219776004920773	0.49887309832341253	0.5643915633864047	0.6344693930864197	0.5952313194770464	0.4927658722001428	0.4915979756072305	0.4447692479551755	0.49314668527226635	0.4920159451998646	0.3970672969714508	0.49181332751693774	0.51144725122151	0.543545466205122	0.5035781949406706	0.4832225938298612	0.43565884849980074	0.4189861577057825	0.5112342428881768	0.4753223819957916	0.5159696674683611	0.5273897591082504	0.6238315825925926	0.527794853210507	0.4022087439618349	0.43706343110284407	0.4707297409660023	0.5323481155636336	0.3986518222132037	0.4186451763871827	0.5840028392580663	0.5630363287606261	0.4326970853187042	0.4803679131391899	0.6583025048148148	0.5649732681581536	0.3850950710648149	0.5422280396024659
0254	0.4291366006725946	0.4123108682849701	0.4083586557849701	0.3308888704248366	0.4391072273958334	0.5035516044730106	0.44005597552696074	0.5762790705300458	0.45647691622187336	0.4845731088808436	0.4797136495058436	0.4486098048033017	0.5319050379092263	0.6306196884432165	0.709306108359375	0.5940607427262725	0.4437029090527065	0.41710440072303934	0.40076195639616796	0.528436720198826	0.4441118012872629	0.35200160520833323	0.444384170799458	0.4509668693333333	0.4844675239336298	0.469419834950181	0.4341208463194446	0.4197385885765549	0.362186306292517	0.4512532065128205	0.3902164563013467	0.4423562024828399	0.4898963769933554	0.6461399479545454	0.492501921480201	0.3466950535364145	0.37066945403439155	0.4786486470175897	0.4788099170403377	0.3910406771103895	0.4116710473894347	0.5754110272914172	0.5447999934895834	0.411465349325284	0.39718747806372556	0.6752247885795455	0.5614326793939086	0.43209991640625	0.5770970205245536
0255	0.36293997289728697	0.5258975184310134	0.5226546774053724	0.4355488721937323	0.4103596921041668	0.5047935162277124	0.4844234491955758	0.5539289457134156	0.3798966145892205	0.543293668584532	0.5371563634563269	0.4685354189508325	0.5960535575091575	0.6765740868605379	0.7416759513675214	0.6065445763439141	0.36870827477492907	0.37641047086458346	0.3616439180905422	0.5680039625111926	0.4005883903658537	0.3862159219658121	0.40057790581300823	0.4237237412735043	0.47659379863306994	0.4258871684732791	0.3895093501250001	0.40301343025641045	0.403254761862027	0.42371271905128205	0.33832173629629636	0.5103950064041516	0.4999788567759891	0.71914693210878	0.44869680549393787	0.40873262083638595	0.37761373622100136	0.498308064045514	0.43463820502149786	0.4804578268742371	0.3978190046153848	0.5836506967045136	0.6010497783529816	0.5033572221367523	0.36702288922008564	0.7340202526216006	0.5076600385368335	0.551123287094017	0.6328559852503053
0256	0.4346031723343212	0.438840315546595	0.45242434318576386	0.3935587100081698	0.4196726914409722	0.5499972051161626	0.45203722263783486	0.5714395898727864	0.46366644703144066	0.44699589130383777	0.4575678795347399	0.4712867018525938	0.4957476904318783	0.5162369401148938	0.5804855747584542	0.5823432430356853	0.4561834007181861	0.42732659400939543	0.42631596045149656	0.4990862710130072	0.46161947533875336	0.39197505150462963	0.46119849596883455	0.46974375495726484	0.49911422331576627	0.46202488403910014	0.4520662122222221	0.3885978501877324	0.4046548932596372	0.4693011869017093	0.4150576868411897	0.4690536223938223	0.5011242510137506	0.5685898648285025	0.5027263563643586	0.39342816953197945	0.41056594483575837	0.47442859761054723	0.4684314875109443	0.39821595378186625	0.38344785030541895	0.5700925654993657	0.5367924506465518	0.41152800493948116	0.4062102059748022	0.6074686256980677	0.5445537707044499	0.3473210580128204	0.5375058444862528
0257	0.4291366006725946	0.3933531543586788	0.4083586557849701	0.3308888704248366	0.4391072273958334	0.5035516044730106	0.4219932650600885	0.5762790705300458	0.45647691622187336	0.4679464349737741	0.46293021884474184	0.4486098048033017	0.5168052004224271	0.61870419452203	0.6999288860483871	0.5940607427262725	0.4437029090527065	0.41710440072303934	0.40076195639616796	0.5132250014955624	0.4441118012872629	0.35200160520833323	0.444384170799458	0.4509668693333333	0.4844675239336298	0.469419834950181	0.4341208463194446	0.4197385885765549	0.362186306292517	0.4512532065128205	0.3902164563013467	0.4423562024828399	0.4898963769933554	0.6347251075659823	0.492501921480201	0.3466950535364145	0.37066945403439155	0.4786486470175897	0.4788099170403377	0.3910406771103895	0.4116710473894347	0.5754110272914172	0.5447999934895834	0.3924803605938415	0.39718747806372556	0.664748168856305	0.5614326793939086	0.41378055887096776	0.5634549889285714
0258	0.39973114545542643	0.5465422539563589	0.5431241242266291	0.42631736830330325	0.43878562627192985	0.5494883366989529	0.512712076918389	0.5756276298060325	0.4299847314160402	0.550610349941771	0.5441412985904197	0.47354328113868227	0.6204539885907335	0.7008524204746209	0.7635761063063063	0.6326618787138556	0.41555189465302145	0.41596098136458337	0.40985265707827256	0.5810684950706722	0.43195821900085574	0.3938777210905642	0.43206266046427033	0.43457727139226254	0.5035465858459884	0.4515712393074942	0.4216634244758771	0.4070486080840259	0.41183040111664293	0.43468706882816	0.3613082679844054	0.509004942226851	0.5144827428990373	0.7230251234654942	0.4604286888449832	0.4176043605761024	0.3723287876031296	0.5177251414348196	0.46147539484605926	0.4848222541461762	0.39802227587008066	0.5999725521333836	0.5931934613546486	0.4963872252536746	0.37735347040858713	0.748179580222251	0.5408738397768995	0.5320311422143196	0.6587446277496105
0259	0.44323415285991163	0.4752637984179199	0.4719356194705515	0.4334607022713035	0.4457218817569446	0.5050667105889143	0.5139893111174996	0.5465102282712948	0.43654762572120065	0.5718543205394584	0.5680627994868268	0.48116627543607504	0.5484123559555139	0.6389513830578732	0.7300214736528823	0.6108182636992427	0.42837472689641853	0.4337097843244049	0.3781468485561662	0.5461413424864243	0.4436352877516454	0.3858823252036342	0.4431217227109949	0.47173054467338227	0.4787657269679325	0.41506830959226193	0.43363241994543666	0.37710818014211667	0.3959231863001256	0.4711906429639806	0.41760676460149126	0.4679546612875941	0.5077167927741593	0.6626571902071088	0.48323700330047514	0.3989136205106518	0.3977591863001254	0.48135885566448466	0.48917771304632374	0.4101389475720554	0.37680665382632716	0.5847524007379017	0.5773258573036398	0.5427815986853497	0.41572828049185473	0.6779219138913193	0.5010598311406187	0.5680983802474937	0.5701764685682958
0260	0.429087204659091	0.6117152603896103	0.608840924025974	0.5031946933333333	0.48399041251336905	0.5915447727784842	0.5859647347704993	0.6429374401020425	0.44505982909640796	0.6161806844004065	0.6126465321276793	0.5544448527932637	0.6743226337770563	0.7440455911188101	0.795899561590909	0.6917579511911968	0.4295339510160886	0.48153038875	0.4712849174872855	0.6375199845578622	0.4803792358367768	0.4811227708780992	0.4805712487913223	0.5064536948450413	0.49588635130868963	0.514625418847916	0.48393037220041324	0.4974485323553718	0.5043479786758631	0.5066457077995867	0.3722367796060606	0.581098370166765	0.5903707415294062	0.7590846884049587	0.5449161960748606	0.5068732309485904	0.4711307127667722	0.5852255981404448	0.5067248520903451	0.5585252952936836	0.5050437994008263	0.6637661374843868	0.6594525110719657	0.5672334434607439	0.4781835601342975	0.7800416247685951	0.5905682042169531	0.6016082571177688	0.7089283218007183
0261	0.6442906795200639	0.5621705992026254	0.5749964101650433	0.5334675527941175	0.6053082283506944	0.6723171543058444	0.5947750993399296	0.6893033385193521	0.6315154147854527	0.5962856933791687	0.6087405798143698	0.6378032557645594	0.6151500702222221	0.6317264379336043	0.44170074928571434	0.6859272571937829	0.6217814092108263	0.6421876464840686	0.5980127190725086	0.6118524759497355	0.6526933278116531	0.5702358530864198	0.6526516183604336	0.6670620104002848	0.6277180735062582	0.6463601957925724	0.6451858045069445	0.560612408062201	0.58037519007483	0.667018162002849	0.5992983654983164	0.5791408832046332	0.6490034947995571	0.5822740413838384	0.6451568031887702	0.5683302522829132	0.5835347597949736	0.5916940053692094	0.640940404996873	0.560341616154401	0.560011091162981	0.6836873465071234	0.6963650963670378	0.5203975900470219	0.636468576123581	0.5732499426417113	0.6758618551322751	0.5584387176923076	0.651307177215136
0262	0.5546910379295322	0.48462124720622113	0.49677462073102674	0.48726001575338473	0.4954605884632939	0.5730686956523561	0.48557288004212973	0.6042192773713333	0.5395587229834793	0.49357967288519355	0.5065368065788076	0.5474992705785631	0.5181488590753969	0.5792837111568057	0.6096392679120879	0.6115334803642424	0.5297254261375663	0.5484533270242472	0.49631032087912097	0.5049826108223103	0.5452397256557299	0.4710119482534172	0.5447261606150795	0.5647463697137771	0.5329525048182722	0.5507332549210664	0.5350904962971231	0.4780412618720097	0.47735006864795937	0.5642064680043753	0.5152239346530787	0.5045955937553627	0.5456008924786426	0.6416499967204092	0.5469419523446619	0.4651349103728992	0.4840145338045636	0.47410430292860883	0.5419687184676807	0.4647459922889612	0.4743055344419095	0.6065386953885319	0.5833735302167787	0.4383301174960814	0.5356306501571024	0.6413917351819476	0.5776264658569055	0.48270153657280224	0.5371551498894558
0263	0.6040263523301412	0.5531889844763302	0.566475750586445	0.5474188763888889	0.536416280701389	0.5994484983778949	0.516510505971808	0.6601255408671614	0.5807298941077972	0.541322478209308	0.5526333082710561	0.5869069908123445	0.6082971945714286	0.6399608670825517	0.7209959965384616	0.6569130164901945	0.5767714635840455	0.6020434837549019	0.5612986091265145	0.5962635245238095	0.6179893024119242	0.5640449508024692	0.6174757373712738	0.6481183743304844	0.6043254554380764	0.6048599542536232	0.6094310374722223	0.5902373013875598	0.5673713991020408	0.6475784726210826	0.5663390065723907	0.5710147804912056	0.5980033195813954	0.657172602090909	0.5969133941986173	0.5578039270168067	0.5837132880158731	0.565134230985968	0.5884886378580364	0.5480892513708513	0.5576095865001365	0.6568227981607496	0.6546038938194445	0.5143949972971089	0.5534364825730994	0.6200073251794872	0.6190252402035002	0.5610251991666667	0.5291391849900794
0264	0.5402409020394439	0.45540065543534425	0.47077768182798974	0.4631926361928106	0.5124350169513889	0.5472829447340006	0.4376063227014384	0.5924319554747194	0.5182898469139194	0.49200872288904707	0.4876532745557137	0.4859447696497956	0.5366354279830448	0.6137152552418699	0.7581965303333333	0.5897627695516783	0.5152761410840456	0.5354611621924021	0.4878752523957455	0.5394297510984848	0.5520461617615178	0.4844979461728396	0.5515325967208673	0.5787935341595443	0.568916058140496	0.5400746551911233	0.5447535658055557	0.5276587181638758	0.49849767874489803	0.5782536324501426	0.4971961384242427	0.5330448998020749	0.5539362935099669	0.650606937459596	0.5530802208878065	0.4869045090021009	0.5145449071130952	0.4963949888314968	0.5493296366385241	0.4831567130411256	0.50891176730344	0.5833257920385522	0.636868569894636	0.5264319077575756	0.5220047023077916	0.6711789541262626	0.5683405497528706	0.5264710093855219	0.5093919936113516
0265	0.3586883395284238	0.5361710669302722	0.5331598574064627	0.446363719107143	0.40752941531746045	0.5036334751549265	0.5390160155135388	0.5879289063637289	0.3829632416609978	0.5934004925358111	0.5877015663453349	0.5085723843319185	0.5979010626577853	0.6761722818929862	0.7601276691269842	0.6420797163410492	0.3720474909197533	0.37612858808862437	0.38189777988756624	0.5964174090888763	0.38171677677910054	0.40127504390873026	0.38170654185846564	0.4357802688425926	0.4660808040560497	0.41636074497555786	0.38543701487433857	0.44220290560185205	0.41811125204365085	0.43577003392195757	0.3378845303641975	0.513874446164966	0.5151136896759261	0.7204080744906205	0.493118401580688	0.4231978353769842	0.4199254877579366	0.541703819435876	0.43200521039797013	0.477812294910242	0.4373795103637568	0.6185389515227826	0.6089737758531746	0.5533719641005291	0.3822716978108466	0.7342190149668111	0.5394651525412573	0.5625635003902116	0.6427937158012095
0266	0.44951977611572547	0.41353012764355757	0.4098103982317929	0.3791912201855745	0.4534772242569446	0.5077144311017348	0.4570006977195584	0.5214949603974779	0.4420635808232415	0.5216733553088065	0.5174357729558653	0.4368785247591672	0.4952843978326331	0.5964750751823289	0.6982592940826331	0.5652212917815066	0.43438098911864076	0.4403060818244049	0.38491228188949955	0.492935321014239	0.4500706999467673	0.35909389604828057	0.44955713490611693	0.4784959780067156	0.47891186105884165	0.4176498370922619	0.44022871744543657	0.37757187751053767	0.3516837994115648	0.47795607629731385	0.4236130268237135	0.45357505753861016	0.4730597150119443	0.6229698008197098	0.47657534933562307	0.3359579258648461	0.3718091910945769	0.420531365154424	0.49561312524144563	0.34074352963935595	0.36043982014595766	0.5360888567070667	0.5275994875746562	0.5015625132365673	0.42267175154448633	0.6400303743491216	0.501224700371388	0.5250467749824932	0.5196089942822131
0267	0.6740122133230734	0.6078871922322302	0.6191788612249729	0.5882322948529413	0.6369563561840277	0.6891381573169322	0.6318110774130298	0.6971982208810883	0.6572350375954998	0.6275352646399536	0.6386511762040932	0.6570015405895138	0.6224600200793651	0.6390031625254065	0.4485620032051283	0.698087743519453	0.6513039598262107	0.6699554718223039	0.6230814316845121	0.6259818879850088	0.682851832181572	0.6020446147222223	0.6827789437669378	0.691625205991453	0.658096523135705	0.6759818470045291	0.6761026754861111	0.5898040972089313	0.6108877099183674	0.6915485797094019	0.6256874231649832	0.619473474099099	0.6667512378427463	0.5557558105050506	0.6672362844458412	0.5997585638865546	0.6207904485317459	0.604519593862268	0.6660838820794246	0.5914979000721501	0.5887881241605242	0.6940303523139298	0.6953124833752394	0.5513574518599791	0.6653759887603199	0.5492005640641711	0.684835258706417	0.5901235407051283	0.6148846891879252
0268	0.48358387701835415	0.41112257333734825	0.42557278042055613	0.3920618583537585	0.46872195991666676	0.5458470206145212	0.4532951684044908	0.5623207828489674	0.47127335788788616	0.4575890963102498	0.471787284368517	0.4804752787063631	0.47850810124007936	0.5453472249604789	0.6225784491049382	0.5699057839301717	0.4614556010890317	0.4737894540447305	0.42141651878850883	0.4760067806889331	0.4704770516023037	0.38273109454089527	0.4699634865616533	0.4873175714138178	0.5157873047467886	0.4815937565031706	0.46114522789236123	0.41912702580243233	0.40699431734863967	0.48677766970441616	0.44231461671801375	0.4873484738872801	0.4949609173225361	0.6254586437037037	0.4971189217915881	0.39270987227065846	0.4140541897833996	0.44318882316297203	0.49669606160021895	0.3829842877435068	0.41271028483312866	0.5594447441823087	0.5336878486825012	0.41290170040491125	0.46014712070497965	0.6469423288888889	0.5423708306581536	0.3880270724537037	0.5189526119238946
0269	0.5600391762940451	0.513789329879556	0.5278744439316152	0.5281257714089425	0.5178547516672981	0.5760423845375686	0.47404843838709676	0.612299481509132	0.561904704533086	0.49379160857142856	0.506741434137931	0.5448619861085342	0.5535310770681818	0.5934859665003696	0.6949648535101012	0.6171440037512126	0.556673019986532	0.5547572695160985	0.525693976404429	0.5440238900541126	0.570713713547672	0.5105081193497476	0.5702197360624539	0.5997527932342658	0.583694463573407	0.554098465439394	0.5611004288295456	0.5606808960645933	0.522283640590909	0.5992334835703187	0.5489811293804715	0.5578982623400999	0.5566963362402598	0.6152744089309765	0.5578392207678133	0.5113900579612298	0.5398779672411615	0.523383579476584	0.5736256864167946	0.5083970152744983	0.5428264364987716	0.6102281785342338	0.6415133481897096	0.5027130156269594	0.5386402313237639	0.6158797451262626	0.6133402796453546	0.5746832208333335	0.5184789090097401
0270	0.5101733736724807	0.5938587695410145	0.5906159285153736	0.53828078997151	0.4430740956875001	0.5554605339780389	0.5815607986173956	0.6285131065005354	0.5091796865855573	0.6378213061496769	0.634470961277882	0.5925869497394205	0.6323833144322344	0.7114793894246404	0.7416759513675214	0.6760798503151463	0.499061729837607	0.5005968379479169	0.46374461408988465	0.6207115285368334	0.5063438082113821	0.4832530835470086	0.5063333236585366	0.5349025138803418	0.5413805917016317	0.5142144581816124	0.49528622266666666	0.5091633411538463	0.4988630121212123	0.5348914916581196	0.48711626129966334	0.5585077517126892	0.5611800565623136	0.7506563317853088	0.5391498257930829	0.5016151800699302	0.502473806993007	0.5610952227167276	0.493202624315197	0.5476752289255189	0.5039689155128206	0.658327268111643	0.6455868619405336	0.5744786023076922	0.4962930326388889	0.7523324138365908	0.5812788655881154	0.6451301371367522	0.6589906925
0271	0.4085668818023257	0.48315804551136365	0.4796449677335859	0.3560055110879631	0.3890464701458335	0.486581337759714	0.4843594376225492	0.5556559696773673	0.4128010033948196	0.53304097274729	0.5287214533028455	0.44021402116990915	0.5610561357969577	0.6497853303189927	0.7320845822222222	0.6154190880836172	0.39783225525213695	0.39499195293750033	0.3567179105092986	0.5557305451642416	0.4074235134349594	0.31714648520833344	0.4072490401016261	0.41907451937179496	0.49119398524950586	0.44154105042119585	0.3965153512708335	0.40776471155701766	0.3455503433829368	0.4188910986880343	0.3510485926986533	0.46877289818211076	0.46495235872577534	0.705975347469697	0.4544454814629165	0.3486367628273812	0.3348458489384921	0.4778223348108238	0.4401870544480927	0.4220746331448414	0.40079056186936945	0.589594282779822	0.5642736475444337	0.4758314789351853	0.3747782630921055	0.722088111358586	0.5333523751516077	0.490018169652778	0.610661971987434
0272	0.5377475625045601	0.47754559191891033	0.47600045956596915	0.46003929501634	0.509148651951389	0.5437391991055458	0.4752282633139726	0.5930563657460373	0.5161018142608583	0.5400385785958529	0.5361955359487941	0.4690933209931144	0.588408541607143	0.6598539103640602	0.7834906561764706	0.6143366863355824	0.5128936166396012	0.5327808221924021	0.48512618572907873	0.5902541690035497	0.5494311959078592	0.481519790617284	0.5489176308672088	0.5760444674928775	0.563572092722048	0.5373943151911234	0.5420732258055556	0.5248373076375599	0.4954344330306123	0.5755045657834759	0.4948136139797982	0.5281843304157607	0.5508730477956811	0.6836699904660706	0.5501825560229416	0.4837511678256302	0.5115667515575397	0.5024936236901296	0.5461234268824265	0.4952046450105042	0.506014102438575	0.5960232307949505	0.6513526933975659	0.5789924597860963	0.5191832917814758	0.7018217698778351	0.5939082050287356	0.5825407931751512	0.5661549056315607
0273	0.4826966308089198	0.3696920252974445	0.3877474463818994	0.4168263871509209	0.4866781970920816	0.509964704505959	0.3806212930033597	0.5300695098747021	0.48484526397123295	0.4365211239872593	0.43216567565392594	0.429127150050304	0.4617461998232323	0.5408895927891282	0.7140529975656567	0.5426068099639957	0.47885870632423133	0.4736010706195889	0.4327018739710292	0.4655534812041846	0.4839933128613664	0.4038479474386726	0.4834917478946258	0.5084938163958264	0.5357207698794766	0.4714290372321429	0.4749993956829004	0.47755166656470727	0.4281490209962894	0.5079665301487402	0.45867857240981247	0.4999125831471082	0.5050040696545858	0.5813152317965368	0.5067929821056892	0.4144867730844155	0.4461503787463925	0.4477142268522891	0.53439812445924	0.39929601984454954	0.4574504710664561	0.5213013400402504	0.5713266778332431	0.48156104448196246	0.4572739437143998	0.6018872484632036	0.5384482609274059	0.5047840895634921	0.48776292887229433
0274	0.4005130130374397	0.5765040176319876	0.5737546524145962	0.49450600440217407	0.4454375770289857	0.5467957816631938	0.5791015793819267	0.6237611753755785	0.3829632416609978	0.6287569714457405	0.6235536040544363	0.5513052204769691	0.6328661876440649	0.7043312139022917	0.7809861326811595	0.6732032192679145	0.3856986324214978	0.43037827608091794	0.4356457990277779	0.6315115474289741	0.43548053532004827	0.45333808356884064	0.43547119039251203	0.484842854160628	0.48929468214056926	0.4671119845429006	0.4388772744504831	0.49070700076690843	0.46871027360507256	0.48483350923309165	0.35227834492149757	0.5561462334549689	0.5572777166606281	0.7447204158392622	0.5371950623128021	0.47335454534420296	0.47036674969202896	0.5815556612240607	0.47628211601553805	0.5232199214397862	0.48630303120169105	0.6517094774773233	0.6429760562137681	0.5922091846135267	0.4359872023490339	0.757330404969697	0.5795116610159305	0.6006014568780194	0.6738551318184955
0275	0.539247688023256	0.5203424810551948	0.5163902685551948	0.49430078622549023	0.47699813193750007	0.565864962135812	0.5042574339307597	0.6100964883030133	0.5336358534458399	0.5577336702045222	0.5536504373920222	0.5459288426155633	0.5687670649851191	0.6658134271938516	0.698595155	0.6220011861958223	0.5221531997521369	0.5349926283750001	0.49285755198365744	0.5522447950843253	0.5357767836178862	0.4683601604166667	0.5356023102845529	0.5540100085384616	0.5404799457102272	0.5403634729836957	0.5254550224583334	0.49499834956937805	0.47424917895918384	0.553826587854701	0.504884043808081	0.5375834039301802	0.5440573029036544	0.713856806840909	0.5420862297737272	0.4619428180462186	0.4764540684325399	0.4920223150888192	0.5222294070700437	0.48013471759740256	0.4903818657739559	0.6113592596160512	0.5733908885048491	0.5018103758948864	0.5203509548684211	0.7158995318409092	0.5909610330179079	0.5860606989062499	0.6096559770072751
0276	0.3871910799938273	0.5670929958015873	0.5642825335793651	0.4832728045000002	0.43311396762962984	0.5367245768112647	0.5697482811459696	0.6154003126061469	0.3829632416609978	0.620507126366757	0.6151881285889793	0.5413342253764573	0.6247076584805996	0.6977607964334538	0.7761191578518518	0.6659410685849793	0.3720474909197533	0.41772001554938276	0.42310459456172844	0.6233229151496179	0.4229356583271605	0.4411900409814815	0.4229261057345679	0.4733949175864197	0.47794567507702634	0.455270028643854	0.4264078805493826	0.4793893785617286	0.45690383524074085	0.4733853649938271	0.3378845303641975	0.546282816420635	0.547439443697531	0.7390475361912459	0.5269105081419755	0.4616513130185186	0.4585971219074074	0.5722568981401509	0.46464394081588334	0.5126248085828926	0.474887543006173	0.6439696880879304	0.6350421907962963	0.5831471664938273	0.42345358462345684	0.751937747302357	0.5701674757051735	0.5917259336975309	0.6666074680811288
0277	0.528929515109765	0.44043671521697403	0.45397085536644355	0.4229412459004437	0.5101652165610119	0.6031919136800437	0.507113212653497	0.6012894614475605	0.5202826348261009	0.5004825986683361	0.5154737952659797	0.521727309449975	0.5153628308670635	0.5342210969442629	0.5582938626530611	0.6160663869905763	0.5086695434773099	0.5200563287429973	0.4653133758347424	0.5112468747508816	0.5203619035520713	0.4283431954756396	0.5200076084301202	0.5282131977586488	0.5412766242781858	0.5303814824210663	0.5122772011408732	0.4439992922149125	0.441707461734694	0.5278407336560847	0.4878803146825399	0.5167435964607465	0.5570673494429282	0.5286910643729129	0.5570341467703377	0.42559196961659673	0.4485865881944445	0.4803966198639723	0.5427610399899492	0.4191359574404764	0.43934351155083684	0.6048581624201281	0.5713501628339662	0.4512722055316092	0.5111503276242076	0.575589278658627	0.5788094659484806	0.38714058464972534	0.5485376068112244
0278	0.5276675460399975	0.45110930410819017	0.46430992585480924	0.42123871362920173	0.5131157494776786	0.6063984045311683	0.5174154771325787	0.6042642678429093	0.5223152958779063	0.5111416334397814	0.5257652771142716	0.5269660955528455	0.5204794978670634	0.5740572121887004	0.6432373506043956	0.6188086565789909	0.510882885511498	0.5186997119929974	0.46588075747182334	0.516331909036596	0.5203619035520713	0.4283431954756396	0.5200076084301202	0.5282131977586488	0.5476472545233391	0.5290248656710663	0.5122772011408732	0.4442954866327754	0.44380236177551025	0.5278407336560847	0.4857711471202504	0.5236920037676964	0.5555169303000711	0.6275709061363637	0.5555675340676349	0.42774848436449586	0.45062329656746036	0.48850977024462605	0.5427610399899492	0.4191359574404764	0.4396477112232364	0.607517332930106	0.5727216916534107	0.45166032235501563	0.5097223099926287	0.6654502330594405	0.5827210307836455	0.38714058464972534	0.5587597099574829
0279	0.4876706491338514	0.4317501277545037	0.44555572376217545	0.4160450582983195	0.5071939907276786	0.5977577255247581	0.4578759663030857	0.5566798048716792	0.4847696190010842	0.49632636954379594	0.4941672795437959	0.48630855608855994	0.5004750156349206	0.6108451016647309	0.6708291959999999	0.5652761357363569	0.47241551402340265	0.5035257028188902	0.44724404037017496	0.45923055347111985	0.5057244775285522	0.41167279361552056	0.505370182406601	0.5236853956753156	0.516951441313112	0.5108540664969593	0.49727383946676595	0.4103615265998807	0.4266556627193878	0.5233129315727514	0.45414861642580584	0.5172674204906693	0.5347503026725202	0.6572516107943722	0.5058448809064382	0.41009747063025226	0.4148041165327383	0.4327601288214661	0.5369632453253148	0.3996198372294375	0.3933493148187963	0.555607009688764	0.5672034328643483	0.4269832699431819	0.49374966875672655	0.6900803607943722	0.5387969111178945	0.465203650654762	0.5681712470615079
0280	0.554064081110351	0.5036487272989107	0.5152074920708197	0.4817146783496732	0.5035544075347224	0.6032853159539235	0.5417134300213472	0.6402299397819371	0.558829634549974	0.5690409477722875	0.5674827994964255	0.5911332971133647	0.555204385517857	0.6530699320380855	0.6694744118103448	0.6486007658597058	0.5496562176210827	0.5496417046936273	0.5090812705321923	0.5424996338988094	0.5529224203929539	0.47129674711419767	0.5530790825880759	0.5745672025669516	0.5568004368321805	0.5520880649365943	0.5427374834027778	0.4847978969049045	0.473335407244898	0.5747318987207977	0.5379748183872055	0.5180435005845132	0.5603240953612958	0.6781816370862068	0.5598571956120364	0.4582654398109244	0.4908364487103175	0.5264734643193014	0.56099627808005	0.4871752898809524	0.47195624276719916	0.6464158370697453	0.6213893519665948	0.4425962157719435	0.5294267915961985	0.6637083558072567	0.5958341014515336	0.5189884759778695	0.5576622845738977
0281	0.6146856701808785	0.5519030330849974	0.5648679551413691	0.5735800105555555	0.6104671972291666	0.6448368248451315	0.5544039211827958	0.6521798386548951	0.6300030600453514	0.5676585390873016	0.5805471088505747	0.6057486906893425	0.594208259925926	0.6488650574893535	0.7365613373412698	0.6618331216497291	0.6248729855308642	0.6135022504444445	0.5865412824786325	0.5820619103015874	0.6314687199186992	0.5626939952469137	0.6317154339837399	0.6546373499715099	0.6212123955643389	0.6044455618888889	0.6233768835277779	0.5878899934051036	0.5704643796507937	0.6548967160398861	0.6148323787699214	0.5940207440647791	0.6293698621904762	0.649989731031746	0.626584448018018	0.5586489647712418	0.5867203524382716	0.5730331645454545	0.6474593619501772	0.5449196081096681	0.5707709148484847	0.6537930172226328	0.6821375620833333	0.5620520992894461	0.6004832242397662	0.6630536569841269	0.6523200317704517	0.6166724516468255	0.5649185431746031
0282	0.6040263523301412	0.5531889844763302	0.566475750586445	0.5474188763888889	0.536416280701389	0.5994484983778949	0.516510505971808	0.6600494879341872	0.5807298941077972	0.541322478209308	0.5526333082710561	0.5869069908123445	0.6082971945714286	0.6532956497831979	0.7313294781481482	0.6569130164901945	0.5767714635840455	0.6020434837549019	0.5612986091265145	0.5962635245238095	0.6179893024119242	0.5640449508024692	0.6174757373712738	0.6481183743304844	0.6043254554380764	0.6048599542536232	0.6094310374722223	0.5902373013875598	0.5673713991020408	0.6475784726210826	0.5663390065723907	0.5710147804912056	0.5980033195813954	0.6698699131245791	0.5969133941986173	0.5578039270168067	0.5837132880158731	0.565134230985968	0.5884886378580364	0.5665335422077922	0.5731816635872236	0.6568227981607496	0.6894841110404694	0.529163578294212	0.5701321321938635	0.6337086102601627	0.6282007304341999	0.5776908894083108	0.5289603799252323
0283	0.47072872257167464	0.6034138620512821	0.6008497594871796	0.5273585959910462	0.43757580252281747	0.4346469681062688	0.5543080774203357	0.6117799553943257	0.4891227881729836	0.5945647064550266	0.5884274013268214	0.5450490466381767	0.653414812020757	0.7168744547745118	0.8017173841107041	0.6834054179628775	0.4800461060105822	0.4669424692645502	0.4659104030972733	0.6265870540238774	0.4931958217563558	0.507280880535884	0.49330036266227906	0.49731160976665323	0.47156371367604644	0.5033353472023812	0.48181222702248694	0.5271870273674475	0.5282280468009769	0.4974215117446752	0.45151178846090534	0.5075638318355721	0.5748049193885528	0.7341477484466151	0.5514366193885529	0.5337059057753359	0.5186659083394385	0.5782823976360059	0.45397105594270226	0.580368974025234	0.5337014655359457	0.6587834287401004	0.6420530011000237	0.5738309804443704	0.45451258919278237	0.743968807420974	0.5740103431732464	0.6489860367521367	0.6687626810839777
0284	0.5488221896445454	0.5211153141677991	0.53516296768847	0.5477515635481428	0.557281849878218	0.5835644021590529	0.4403135957407446	0.5694076762856872	0.5493562491753776	0.4564104489111499	0.4706492799831792	0.5146612193379791	0.5440788821951219	0.5732574184733514	0.6880293492592593	0.5625315052591463	0.5426595957687446	0.5706648401178862	0.5376261557473421	0.5038558082520325	0.5862687995597857	0.5209088416327914	0.5858799583144954	0.6160414850281426	0.573214119913156	0.5697850314898374	0.5796745770487804	0.5295307264838371	0.5314121317700348	0.6156327032061706	0.5329434805236102	0.5872836438152002	0.5734791033144802	0.6292131746160795	0.5424802328650489	0.5207870341750358	0.5166506836653117	0.4884493427937916	0.5986731589466741	0.49905315627177693	0.5108343704428598	0.5569210551367332	0.6358339625838414	0.4884746911201163	0.5570949882819854	0.6313462709123758	0.5796599979987491	0.5821297567976513	0.5392972201655053
0285	0.47885636398825837	0.397766659798911	0.41263423918019504	0.38457258918300674	0.4966260043333335	0.5606557867427358	0.4345069544900382	0.5496579939403601	0.47547716303113563	0.4365276564340156	0.4537241958673255	0.4705978700349678	0.4893619577539682	0.5017004178048781	0.5656446713043477	0.5563162802321604	0.46439942863390327	0.4964155087873776	0.4412531497333757	0.4455168086369047	0.5025291247527102	0.39713452030864227	0.5021748296307589	0.5215896353554133	0.4819149857703393	0.4963285769053444	0.49399860287152797	0.3887734271820178	0.409641593372449	0.5212171712528492	0.442610396638889	0.4630472100627415	0.5278513607541528	0.5272762439347827	0.499318854767442	0.39258298747899156	0.3982626602232143	0.42137572441483817	0.5309499912718887	0.383547670649351	0.37117775325450464	0.5485462358551558	0.5623966655386434	0.38107966622126455	0.4837195155656606	0.5677421091521738	0.5282435575091577	0.3732672604807692	0.5210884086118197
0286	0.5402409020394439	0.45540065543534425	0.47077768182798974	0.4631926361928106	0.5124350169513889	0.5472829447340006	0.4376063227014384	0.5924319554747194	0.5182898469139194	0.47449178229901423	0.46998614609211764	0.4859447696497956	0.5366354279830448	0.6003950916295206	0.7498584796551725	0.5897627695516783	0.5152761410840456	0.5354611621924021	0.4878752523957455	0.5394297510984848	0.5520461617615178	0.4844979461728396	0.5515325967208673	0.5787935341595443	0.568916058140496	0.5400746551911233	0.5447535658055557	0.5276587181638758	0.49849767874489803	0.5782536324501426	0.4971961384242427	0.5330448998020749	0.5539362935099669	0.6385589008202718	0.5530802208878065	0.4869045090021009	0.5145449071130952	0.4963949888314968	0.5493296366385241	0.4831567130411256	0.50891176730344	0.5833257920385522	0.636868569894636	0.5101019735423198	0.5220047023077916	0.6598402973719958	0.5674785166094708	0.5075490263758273	0.4924744761496741
0287	0.4247046226273533	0.4948874702533579	0.49171607538156314	0.4540361765720393	0.4413901155069444	0.4885833990504528	0.5162156890375638	0.552621150623313	0.4236399614354863	0.5752210482179339	0.5689026777051134	0.48423426965566285	0.5636865519566544	0.6489729270820304	0.7478442512515262	0.6140990505274673	0.4167100024519741	0.41647961307440495	0.38497368188949943	0.5648158798585672	0.43306063287359664	0.40767775789072047	0.43254706783294616	0.46061359980158745	0.47174440878611434	0.40796737709226183	0.42279339869543653	0.37526676398462655	0.4148970584462761	0.4600736980921857	0.4021561846014913	0.47518325330586086	0.5213715160363603	0.672070893022311	0.4975194134722578	0.42037491742063515	0.41668598152319913	0.5016944824423183	0.47579630329022604	0.43638868737790004	0.3749729691128316	0.5887015430266735	0.5955990853214952	0.560553973078033	0.41027961176129435	0.6874586263556444	0.49549250037138803	0.585221606394994	0.577076724502442
0288	0.44797875393983955	0.6597983720458105	0.6569240356821742	0.5479329668244206	0.45008163869117646	0.5664068331091542	0.6490682248226383	0.6716538762323575	0.4686357370336135	0.6821888672332943	0.6767489831423852	0.6364990571102996	0.6912331342983193	0.7663173710878983	0.7980410200490196	0.7343501523981234	0.4549934066000001	0.480623383485294	0.49669705094117644	0.6671937542228659	0.4987099512755496	0.5333127096907309	0.4988072717300951	0.530117441649287	0.4806466170944742	0.5261257604879679	0.5000248853664586	0.5399867541519607	0.5320441464585561	0.5302147621038324	0.4347510371372548	0.576535842292335	0.6033711958753265	0.7855731594878463	0.5826583845116902	0.5368995214585561	0.5235686146403744	0.6300492840893965	0.47096063227097895	0.6036311544260249	0.5460739021292336	0.7140394583036322	0.6625520185254625	0.5962438098114973	0.48188006475802136	0.7939421753969372	0.620233802154684	0.6451586732762924	0.7308046991287243
0289	0.5093024876259691	0.6040123003024892	0.6008505303024891	0.5498237702222222	0.4430740956875001	0.5665740206285879	0.5910855761519608	0.636864076338022	0.5084154396467818	0.645939570995935	0.6426729847459349	0.6018360734959349	0.6415737315714286	0.7186924046890244	0.7481340525833333	0.6832416515572677	0.49822954983760703	0.5005968379479169	0.47715099873763756	0.6292575378234126	0.5063438082113821	0.49617175645833345	0.5063333236585366	0.5465299510333332	0.5405294985198135	0.5142144581816124	0.49528622266666666	0.5098703101250001	0.5007636918181819	0.5465192043666666	0.4862840812996634	0.569545057919872	0.5721505551482557	0.7516200384906759	0.5497348776482559	0.5034470555681819	0.5033480143181819	0.5711316396488095	0.493202624315197	0.5589833482023809	0.5048057451250001	0.665932883908852	0.6544471903920204	0.5841804347499999	0.5088857068229167	0.753254218490676	0.5908106914484126	0.6540018837083333	0.6622460401875
0290	0.5380583863463293	0.4601068929723503	0.4730263400669643	0.42579692892156884	0.5144749935624999	0.6092544017766872	0.5173111282511068	0.6121835772656705	0.5248328015593933	0.5070493274811265	0.5218140851541911	0.5290171591073503	0.5296722870079364	0.5502078783655149	0.59231303015873	0.6230802626895187	0.5135829816980059	0.529869865322304	0.4738734785254065	0.5247177281701939	0.5347140097831979	0.44931845399691384	0.5343597146612468	0.5393652458347579	0.5504103211561265	0.539271084879529	0.526988110027778	0.455921433492823	0.45238754703401374	0.5389927817321938	0.48739765446801375	0.5257976869562421	0.5633256675094132	0.5514894146666666	0.5629541773737693	0.43659252709383756	0.4579141846164023	0.49212000008210177	0.5469824903095684	0.4385334602813855	0.45192998529893524	0.6136551402802202	0.5790053693265087	0.4636444826802508	0.5202766556024252	0.6027326075238095	0.5901094761565595	0.39451471538461547	0.5704287663775509
0291	0.6040263523301412	0.5531889844763302	0.566475750586445	0.5474188763888889	0.536416280701389	0.5994484983778949	0.516510505971808	0.6601255408671614	0.5807298941077972	0.5571389444779526	0.5526333082710561	0.5869069908123445	0.6082971945714286	0.677206294625736	0.7498584796551725	0.6569130164901945	0.5767714635840455	0.6020434837549019	0.5612986091265145	0.5962635245238095	0.6179893024119242	0.5640449508024692	0.6174757373712738	0.6481183743304844	0.6043254554380764	0.6048599542536232	0.6094310374722223	0.5902373013875598	0.5673713991020408	0.6475784726210826	0.5663390065723907	0.5710147804912056	0.5980033195813954	0.6926375053228839	0.5969133941986173	0.5578039270168067	0.5837132880158731	0.565134230985968	0.5884886378580364	0.5665335422077922	0.5731816635872236	0.6568227981607496	0.6894841110404694	0.5309580476802507	0.5879631671104231	0.6924993363573667	0.6551585791208792	0.6376430181034483	0.5835241456444992
0292	0.42884112475140057	0.42983877633116896	0.4437041020708199	0.3945681146533613	0.41745479321378975	0.5461715861959442	0.4454647111964626	0.5681828866677459	0.45972509912891524	0.43971918220803274	0.45054209144223845	0.4669504669705078	0.49141812957738096	0.5103557493642326	0.580560534130435	0.5824769852530143	0.4514692612737078	0.4211323928577556	0.4209607939423078	0.4936656535227072	0.45965624027487406	0.39158289159722237	0.45923526090495537	0.46839778989010994	0.4911237648193112	0.4570727454142729	0.45005389628174597	0.3847168053601333	0.394624621812925	0.4679552218345544	0.4129609206173641	0.4600298543586444	0.4989887604023494	0.5554694217834558	0.500706297677898	0.3831028901015405	0.4008142920403438	0.47224821627817604	0.46846915698516933	0.3869738610497837	0.3790134835455422	0.5683866785452598	0.5344994030138206	0.40617975813199747	0.39927711184275017	0.594348182653021	0.5411529006264415	0.3502047918681319	0.5342978793983844
0293	0.540617134046642	0.4648774890552996	0.47764785502232143	0.48250812586367875	0.49284112974801597	0.5706343181556973	0.4656933222667615	0.5898107532889919	0.5290413937911156	0.48673282284371344	0.49992605481461994	0.5419978125096647	0.5010664712876984	0.5226404802313203	0.49135068238095225	0.5956125935155109	0.5206889221281036	0.5333238803501401	0.48270630409798565	0.4879493283520723	0.5308489337785522	0.45462243528218715	0.5303353687379018	0.5604778496817258	0.5331229957100772	0.5356038082469593	0.5203399346230161	0.4732615860496413	0.46244022482993197	0.559937947972324	0.5115245506253008	0.5027565251287003	0.5303695819939487	0.5272009371590051	0.5325339559402218	0.44978654173669474	0.48128413525132296	0.4583799601918198	0.5392968725835344	0.4468665235930738	0.45794937587530726	0.5911002596564285	0.5799502276777162	0.4345816192202193	0.5197049168159369	0.5303136609685288	0.5645239408797993	0.47571585652472526	0.5186505098278061
0294	0.49681869683001123	0.5039222725840338	0.500202543172269	0.48404610942460324	0.5091590417757936	0.5578492016254148	0.4669726580446738	0.5384541587924884	0.5015926172801264	0.5318085687291196	0.5279655260820608	0.494818741561349	0.5374911767769608	0.6464180308323939	0.6944393350735294	0.5778984514332142	0.4908002543716934	0.5147610853422621	0.4768067959020148	0.49487293017331946	0.5246926749661248	0.45343874321538824	0.5243576439847079	0.5515999916310542	0.5105316343235933	0.5123112355431549	0.516559049340278	0.4477141746774609	0.4592773148469389	0.5512477795736672	0.48869626868085647	0.502628922833548	0.520425909560394	0.6880220890231092	0.4922947793138863	0.4465306049894959	0.44651961165674614	0.43392524589430614	0.552541783350085	0.4469904625000001	0.43171149392550023	0.5546754637541877	0.5900595940550646	0.49147083482859066	0.5008915306234336	0.690283812552521	0.51636662742674	0.6053673978991598	0.6034402364742841
0295	0.5829480108204135	0.5321296039874552	0.5459029296440971	0.5695190099264706	0.5709831179166667	0.6056850368171616	0.4846210806715159	0.6148183303752153	0.5831046865929707	0.5080170911851529	0.5204763828684235	0.5564984169560587	0.548434104861111	0.5335333892968044	0.5373999772875817	0.6122863968338862	0.5791210983024693	0.5784581128819444	0.5499329257478633	0.5460190938425926	0.5967277822831979	0.5335591942515433	0.5964603587737128	0.6269962173433049	0.6092359072285353	0.5800846010763889	0.5876488087847223	0.5800349202119881	0.545255955436508	0.6267150798076924	0.5681447101543211	0.5891516232357357	0.581003927444629	0.45380246682098746	0.5808328881232978	0.535038029125817	0.5622121622299383	0.531498270401936	0.613965076693767	0.5222966278078403	0.5627035423798799	0.6057750767892338	0.6420419555121527	0.5409862014367816	0.5645627414108187	0.4154538148692811	0.6152644270299145	0.5907792870192309	0.5408543848710317
0296	0.5101733736724807	0.5938587695410145	0.5906159285153736	0.53828078997151	0.4430740956875001	0.5554605339780389	0.5815607986173956	0.6285131065005354	0.5091796865855573	0.6378213061496769	0.634470961277882	0.5925869497394205	0.6323833144322344	0.7114793894246404	0.7416759513675214	0.6760798503151463	0.499061729837607	0.5005968379479169	0.46374461408988465	0.6207115285368334	0.5063438082113821	0.4832530835470086	0.5063333236585366	0.5349025138803418	0.5420795877777778	0.5142144581816124	0.49528622266666666	0.5091633411538463	0.4988630121212123	0.5348914916581196	0.48711626129966334	0.5592233113152898	0.5611800565623136	0.7514690736510403	0.5391498257930829	0.5016151800699302	0.502473806993007	0.5610952227167276	0.493202624315197	0.5476752289255189	0.5039689155128206	0.658327268111643	0.6462443241364574	0.5744786023076922	0.4962930326388889	0.7531451557023223	0.5812788655881154	0.6451301371367522	0.6586756741849817
0297	0.629068431381669	0.5969812309442486	0.6085398528019959	0.5878740495290273	0.605279236307598	0.6679541854885007	0.5906686704142949	0.6762858203976035	0.6414483812605041	0.6065127487829616	0.6041653314232591	0.6282437937114846	0.6255203509150328	0.6801595626267749	0.7678000150135227	0.6839857611366422	0.6320151002592592	0.629417355254902	0.6083460648466565	0.614629242630719	0.6455104966188426	0.5881795044389978	0.6457109063749402	0.657781711704374	0.6425792593696718	0.6329833950465685	0.637814267	0.6074534004329675	0.5901094085602241	0.6579923988838613	0.6108333450691226	0.6341355329223131	0.6491725554369748	0.7169434459939148	0.6435047497376789	0.5792207270357556	0.5911362749891067	0.6093456586007131	0.6425211938266564	0.5813910382077073	0.6005537069629524	0.6730544303030304	0.6870422600214461	0.5771146494584793	0.6169731711016511	0.7248765955882353	0.6746113348290599	0.6304349062711292	0.6494870507268425
0298	0.5578709608879493	0.5109426010794582	0.525148673583604	0.5224372583630421	0.5258618194513889	0.5853400178412027	0.48654005506871356	0.5965754587258241	0.5599351847438278	0.5135398337015626	0.5258086859877156	0.5610100847658266	0.5388794285377027	0.5684468164095737	0.6822811084062852	0.6018299471776911	0.5535690050038851	0.5515002842045454	0.5213769976223777	0.5337857041484613	0.5669117866444937	0.501165591835017	0.5664102216777531	0.5956645196037296	0.6063666599119097	0.5594962745833334	0.5573771151742425	0.5542239265869218	0.5129216978268398	0.5951372333566434	0.542414634882155	0.5826151414219415	0.5569835663861875	0.6364547576879911	0.558110924959907	0.5017527639393939	0.530776078442761	0.5234256285038545	0.5793157969489453	0.5013232863833137	0.5361949543325144	0.5909096706034981	0.6340735846717171	0.4891841101671892	0.5363555263157894	0.6347278883277216	0.605472084038055	0.572104654349046	0.5403967975410249
0299	0.4826966308089198	0.3696920252974445	0.3877474463818994	0.4168263871509209	0.4866781970920816	0.509964704505959	0.3806212930033597	0.5300695098747021	0.48484526397123295	0.4546978619231542	0.45048291192315415	0.429127150050304	0.47910922563538616	0.5556996059249628	0.7232770944183773	0.5426068099639957	0.47885870632423133	0.4736010706195889	0.4327018739710292	0.4827936914879206	0.4839933128613664	0.4038479474386726	0.4834917478946258	0.5084938163958264	0.5357207698794766	0.4714290372321429	0.4749993956829004	0.47755166656470727	0.4281490209962894	0.5079665301487402	0.45867857240981247	0.4999125831471082	0.5050040696545858	0.5948211920611646	0.5067929821056892	0.4144867730844155	0.4461503787463925	0.4477142268522891	0.53439812445924	0.39929601984454954	0.4574504710664561	0.5213013400402504	0.5713266778332431	0.4982848817567379	0.4572739437143998	0.6147295952869711	0.5384482609274059	0.5207587963517666	0.5042867053602849
0300	0.48145583254777613	0.576765422208859	0.5733472924791293	0.5096725931448829	0.4156095317403632	0.4937948800661567	0.58546853280026	0.59216141850727	0.4890753481330995	0.6243115243392884	0.6176516202852345	0.564991511403893	0.6161780599114239	0.7116766238807243	0.7455565197367153	0.6640371817473787	0.4821727796664992	0.4784741124888592	0.4619128134839696	0.5904976248007365	0.4993381084612264	0.477837247365949	0.49939407297581273	0.508332478462087	0.4560661557250604	0.48534032348891754	0.4882986611727571	0.43175652252791086	0.4907485179070056	0.5083913129517803	0.47729935390810074	0.46801371622573684	0.5444383762860665	0.7489785109846316	0.5198069249347153	0.49652247736646504	0.4806695070961948	0.5384593958297705	0.43929409200051506	0.5149877513518676	0.42801286953316964	0.6453067264841154	0.5949772302233729	0.5494479113424386	0.45499918103715187	0.758041508281929	0.5518278978250326	0.6282513595365418	0.6632704401688243
0301	0.5640216628183832	0.5223752316757435	0.5364158811323051	0.5058637545716619	0.5729620020401787	0.6353534844424396	0.5193515997891253	0.6212289195259009	0.5708808111758987	0.5153352423198211	0.5297839046536204	0.5635542035905508	0.5775766032916666	0.5888508446701992	0.4534048229464286	0.6218427988721755	0.5578612253439152	0.5855404550297618	0.5450918783653846	0.5379427872211198	0.6040981699438637	0.5164135621130952	0.6043195143341076	0.6196247274395603	0.5738671307715745	0.5905666687704452	0.5979496816924603	0.501819557694378	0.5312215061836734	0.6198574228241758	0.5398061725820105	0.5558818596557271	0.6091925012834598	0.5259197671194082	0.5762631768897593	0.5182962928361343	0.5048424590674603	0.5268150282262278	0.6114438335540069	0.4948440078463203	0.49884849025754663	0.6148299736395767	0.6525263409534927	0.4531461381857367	0.577318905557644	0.5178072240087854	0.6114222772442681	0.522047449010989	0.6124092029528061
0302	0.5101733736724807	0.5831708424236728	0.5798426634763044	0.5261302844444444	0.4430740956875001	0.5554605339780389	0.5705492406862744	0.6187371356189704	0.5091796865855573	0.6282902878904578	0.6248517760483525	0.5818655536799315	0.6227091911278195	0.7038867417779204	0.7348779500877194	0.6675556358497554	0.499061729837607	0.5005968379479169	0.46374461408988465	0.6107302529720132	0.5063438082113821	0.46965448048245617	0.5063333236585366	0.5349025138803418	0.5413805917016317	0.5142144581816124	0.49528622266666666	0.4962465869736843	0.4856751966507179	0.5348914916581196	0.48711626129966334	0.5468895346524968	0.5496321633139535	0.7440946563059747	0.527022189629743	0.48849979007177047	0.4893810124401915	0.5495450969987468	0.493202624315197	0.5357719454761904	0.49091546592105273	0.6493358804303705	0.636260200412653	0.5632806707894735	0.48303758612938597	0.745814845779659	0.5812788655881154	0.6357914565350877	0.6500167633552631
0303	0.3488045613573233	0.5572542002516234	0.5543798638879871	0.47152900460227287	0.4344598964393941	0.5261955899206117	0.535510789808378	0.5822003674381049	0.3610000192120183	0.5874232451478196	0.5819833610569107	0.5064509600441041	0.6161782870824315	0.6908917236251231	0.7710309568939394	0.6338897769619105	0.3481319820308644	0.40448637953914146	0.40999333534722227	0.5903030291302911	0.40982055965277775	0.42848981464015157	0.4098107899558081	0.4614266202588383	0.44162176087423155	0.44288980202212336	0.4133716960164141	0.44309827580176786	0.44456074058712136	0.46141685056186865	0.3139690214753087	0.5359710622483767	0.5371539765088384	0.7331167983774105	0.49169943105429315	0.44941611558712136	0.42183346785984854	0.5380764208251543	0.4578231553798806	0.5015480996870492	0.43849412580176783	0.6114190469081109	0.6267476951325758	0.5492141952777778	0.4103502570012627	0.746299968831956	0.5359395115166548	0.5824469776452021	0.6590303650829727
0304	0.3586883395284238	0.5469577863039867	0.5440166049086379	0.4592389814534885	0.4213078010077521	0.5151768827094632	0.5497365732922939	0.5975119550529444	0.3829632416609978	0.6028562950349783	0.5972899020117224	0.5200009335335019	0.6072522007355112	0.6837031590582656	0.7657060954263566	0.6504034438680015	0.3720474909197533	0.3906372255749354	0.39627225012273903	0.6058030507379722	0.3960954563888889	0.4151988800968993	0.3960854594896641	0.4489016579392764	0.4660808040560497	0.42993375090635877	0.3997291773191214	0.4551749310529718	0.431643548507752	0.4488916610400516	0.3378845303641975	0.52517969160299	0.5263901154974161	0.7269102122931642	0.5049063457299743	0.43661183920542646	0.4334155926937985	0.5523618701466695	0.4452143915515058	0.48995619502860854	0.45046370779715783	0.6274101386966715	0.6180674089728682	0.5637586626098192	0.39663747228036184	0.7403999681071177	0.550175265272856	0.5727364422416021	0.6511008386895534
0305	0.5298811185562016	0.5344793327088108	0.5307596032970461	0.4963535070261438	0.4872463976875001	0.5671898801318851	0.5203728366493656	0.5975558653755799	0.5264742382182104	0.5849069482305116	0.5810639055834528	0.5463627525667827	0.5783220371428572	0.6690498878694404	0.7036871206862745	0.6284445341850207	0.5178935749487181	0.5217826636979168	0.48147732767962814	0.5649338121451912	0.527012906504065	0.4594012802314815	0.5270024219512195	0.5566315659316239	0.5449228007925407	0.5270056781816124	0.5164720484166667	0.5014705347807018	0.46134952293506504	0.5566205437094016	0.5059481064107745	0.5391734183593209	0.5304512210265782	0.7143353599890305	0.5326111820521684	0.44866376037433164	0.4802237306313132	0.4965504025280111	0.5223922689493432	0.4815040949439776	0.4825215600450451	0.6080812781280611	0.5979353369808083	0.537527312352941	0.5053384553399123	0.7162579246949128	0.5812788655881154	0.6132838581862745	0.6088422649264706
0306	0.52901023250969	0.5603415920027657	0.556828514224988	0.5243338677469136	0.4872463976875001	0.5671898801318851	0.5459785651688454	0.59651564037558	0.525709991279435	0.6069274483288166	0.6032979080510388	0.5579235622177054	0.6017485906349207	0.6874360052100271	0.7201489473148148	0.6480462795080751	0.5170613949487182	0.5217826636979168	0.48147732767962814	0.5880639309149029	0.527012906504065	0.4594012802314815	0.5270024219512195	0.5566315659316239	0.5440717076107227	0.5270056781816124	0.5164720484166667	0.4892979584649124	0.46450343063131316	0.5566205437094016	0.5051159264107745	0.5391734183593209	0.5434942426647287	0.7243501899896401	0.5315990712413576	0.46748494590909095	0.46737490007575766	0.5234795996097883	0.5223922689493432	0.5103094230026455	0.47001999518018023	0.62881431545428	0.6202722627040966	0.5621800144444443	0.5053384553399123	0.7261659455451955	0.5803186578958077	0.634768088287037	0.6247178224305555
0307	0.5047453708117922	0.4432610760997069	0.4567069549715911	0.4039714057136491	0.49324309758717433	0.5926821782848202	0.5068245460417846	0.5922558804789402	0.5099389901814599	0.49907450708300805	0.5141142585629042	0.5155649821784658	0.5087720668829365	0.5938914283407997	0.6546751809833022	0.6049754474127049	0.4982589497127411	0.49650140612267646	0.45015330845260526	0.5028685202945125	0.49969693037518037	0.4068790855419272	0.4993590656301693	0.5089729692108632	0.5380318461278637	0.5069681038532551	0.49109560363455995	0.4292720331190193	0.4273344573145623	0.508617778068672	0.4659687685848968	0.5131933577351703	0.5388121153943025	0.6513986190584415	0.5371245659135295	0.4110473135457393	0.4318983533415387	0.4761206472791054	0.5274429558073634	0.3986742999016135	0.4244398653233593	0.5936287471938924	0.5609505044410391	0.42593985687695934	0.48640041338272166	0.68433094762987	0.5712663976603644	0.4141404423005567	0.5520448831062539
0308	0.5703631674253306	0.5151402269087767	0.5263398823178774	0.48970505688317	0.5433731324166666	0.6310328369606749	0.5559923942915875	0.640141685279523	0.5681818453878863	0.5470863298816783	0.5610329844547238	0.5826676507981998	0.5643705070734126	0.5918122697472052	0.2979887673717948	0.6522270030707966	0.5577287763668093	0.5645975049822304	0.5223989059679959	0.5484443740222662	0.5699421458096208	0.48858803898533965	0.5697395281266939	0.5766144986574073	0.5744285002960311	0.5733630643156703	0.5630969494548611	0.4838165692234849	0.49528969663435385	0.5764014903240741	0.5370259917180137	0.5510886752386315	0.5910625298225359	0.5093144705555555	0.5891917498321286	0.48075650462359953	0.5010952029778439	0.5318165125569114	0.575462893612414	0.4847959468344156	0.47914819429258804	0.6453474597126118	0.5986118006356262	0.47004250902560085	0.5572095230076107	0.5023445452941178	0.616880254696615	0.4521234771634617	0.6004467253167518
0309	0.621096961632467	0.547979143840554	0.5473030657155541	0.5716285543300653	0.5771476369513889	0.5921260115167046	0.509486260875952	0.6469653415131561	0.595710224720042	0.578495987841967	0.574412755029467	0.5674423403126556	0.6239526053013393	0.6930848316387196	0.7699588221875	0.6423585058194627	0.5930833791396011	0.6203943887549019	0.576123711690617	0.6147193657031249	0.6358926243631436	0.5801054785802469	0.6353790593224933	0.6669398153561255	0.6042448793844697	0.6139108592536232	0.6277819424722223	0.5932028316507176	0.5838907991020408	0.6663999136467237	0.5826509221279461	0.5723294723830974	0.6141854252956811	0.7148713703355825	0.6122207914959146	0.574809191722689	0.5997738157936507	0.5500404995075758	0.6143212622482802	0.5636423816017316	0.5762273433169532	0.642709333267919	0.6878666391654694	0.6002845978977273	0.6072799092156862	0.7147461547105824	0.6495973987820514	0.6896820789062501	0.6021051451785715
0310	0.5104091174766305	0.4176773372182656	0.4342332173051948	0.41881949359477133	0.5383715955833333	0.5727131223196587	0.4373817415868122	0.5570076689403601	0.5038414079290947	0.43971045643401563	0.45679724414318756	0.4731441100349677	0.5081395094206349	0.5030102344715446	0.5330270415789473	0.5593932130446604	0.4952484064116809	0.5303347187873775	0.47541123178465783	0.4698319086369047	0.5380225454844176	0.42952448558642	0.5376682503624663	0.5589032315092594	0.5183299471339757	0.5292676769053443	0.5303793591215279	0.43530683770833345	0.46059994765816326	0.5585307674066953	0.4698042088611112	0.4959160803330117	0.564080635039867	0.4447895216052632	0.5335897899025772	0.4450401168907563	0.4478055046676589	0.44348036077847464	0.5710814107840838	0.41836954792207803	0.4189688235247748	0.5515299282793982	0.6073439608511434	0.42128789897988517	0.5194239471446079	0.49572720055263153	0.5486661023809526	0.4180516739423077	0.5327059550403912
0311	0.4891863761255585	0.3780141952743309	0.395809548547008	0.4346169551625536	0.49655079628997734	0.513500174289694	0.38839612849512206	0.5351364596325113	0.4921911724025798	0.40391094390469895	0.4199601027355714	0.4352377988992695	0.47134519179118783	0.5136546239497619	0.7114455921798029	0.5496719692208338	0.48685758439392035	0.48057754683497556	0.4404314325748391	0.47330375206896536	0.4904907076402739	0.4132195850899699	0.49004133780567904	0.5152803189958317	0.5436295889226148	0.4783594484605911	0.4816592253312806	0.492321367629988	0.4368024704356088	0.5148079045543346	0.4671065254906206	0.5129239796030209	0.5151168079093826	0.5482652285727818	0.5163590858602267	0.4233947357425385	0.4545634545901751	0.4556083335908344	0.5463383111434332	0.4140001488543067	0.4726193532416094	0.5249537626748078	0.5776357519499573	0.4818634891358462	0.464638270534094	0.5703066750013533	0.5443308659277504	0.48944537055550674	0.4525795176732934
0312	0.38796783103682175	0.45617656525910366	0.45245683584733887	0.35254135339869297	0.4103596921041668	0.5047935162277124	0.4402562476066898	0.5466507439673112	0.40185983703820005	0.5077838521999043	0.5007440021999043	0.4385451211166419	0.536649668907563	0.6290114525753228	0.7036871206862745	0.5803363640415486	0.3926237836638179	0.37641047086458346	0.3616439180905422	0.5361280128804854	0.4005883903658537	0.33506724879629646	0.40057790581300823	0.4237237412735043	0.501052841814888	0.4258871684732791	0.3895093501250001	0.41562425473684217	0.33505530607483003	0.42371271905128205	0.3622372451851852	0.48392987161518675	0.4428335832646735	0.6778450103600713	0.44798306254766407	0.32178153566526624	0.3556426003505292	0.4561827175816189	0.43463820502149786	0.40405456612044843	0.39435511027027037	0.5540757373963536	0.542380628110773	0.46197439892156866	0.35036559683114055	0.6949055838894831	0.5352548564855515	0.4851120057843137	0.5788642183753502
0313	0.47582892969128465	0.40961592712609995	0.4241132169034093	0.38732578144894325	0.45556593059555384	0.5406716643154563	0.4489118843978309	0.5576150351506572	0.4656563281934478	0.4702533045832422	0.46574766837634574	0.47548980745246017	0.47303407097384564	0.5739742073008348	0.6386245592252574	0.5652258637479324	0.45512814847730987	0.4668174631681311	0.4107053344163851	0.4700782542339065	0.46693034245943765	0.3795009152136445	0.4664167774187873	0.4832964460173901	0.5069803945478928	0.47370926794416435	0.4575098510209237	0.4109112033343303	0.3972611639270255	0.4827565443079883	0.4353871274030786	0.48297777138908393	0.49431388786183517	0.6474921484012539	0.4950316479774116	0.3826904496307616	0.40266042921476675	0.4355306346069292	0.4867042383435265	0.3687791640889414	0.40558279689584087	0.5550836963674461	0.5297168089864936	0.40374784198667724	0.45367917737793706	0.6674942001253918	0.5367754773972941	0.43427676670398574	0.5286949457935886
0314	0.6474397380460556	0.6311918995664012	0.6419112308299513	0.6196593583333334	0.6231771029615384	0.6591516901805429	0.5452326675643806	0.706743159857586	0.6412858577328624	0.5397610405725339	0.5539796529665845	0.5938641867539454	0.7136291070210083	0.7040168367691395	0.8098425019565217	0.7100798379051306	0.6310080761980057	0.6776048583995098	0.6532754218477037	0.6551395615704431	0.694058501605691	0.6543865388657408	0.6939313658333333	0.7065650571068376	0.6467950488460681	0.6864488162192028	0.6901590216458333	0.6466721071411483	0.6483982025549451	0.706431401551282	0.6033616808723128	0.6565479098436672	0.7010923553737541	0.6743424828428093	0.6631954712994972	0.6383164908653846	0.6148186635950854	0.6124008068882099	0.6620268537867418	0.6721943646103896	0.6398644776044227	0.7057423061362149	0.7592088453020004	0.5921092840125391	0.665242266736326	0.6889584393645485	0.7099052742849561	0.6534863762820512	0.6514630347439168
0315	0.37860374021466914	0.5218699673192598	0.5185417883718915	0.4051107839878544	0.4079222761279382	0.5057264292516213	0.48342174671390037	0.553648775381563	0.3997884709157511	0.5289435541272506	0.5248513778114612	0.4540870902521783	0.5893657626556775	0.6737303092259965	0.7412011249797571	0.6126077074559579	0.3844857554245017	0.38968652323076947	0.35942810641401357	0.5594544425321851	0.4155651649551805	0.3683110839878543	0.41539069162184716	0.42885879962524664	0.4784936511472585	0.44549448060367913	0.40486054407906	0.3970008364979758	0.3883897547705806	0.4286753789414859	0.3410706943162394	0.492981829160401	0.4958080627972885	0.7262757794700037	0.44317648384992026	0.39131373108637	0.3499276574021595	0.48586674589427836	0.45270765369606025	0.45549060209080405	0.4071063211133603	0.5882735980476057	0.593411865977632	0.4797638035020244	0.3697874107085022	0.7415405031542142	0.5141060374968432	0.5305622777530365	0.639254497443368
0316	0.6000920430278158	0.5327618222886839	0.5466869372171625	0.5424431322712419	0.532009445701389	0.5801634682251124	0.49418192242816483	0.6469653415131561	0.57727733696494	0.550931695272853	0.5465762469395197	0.5679017473767312	0.6001802060753045	0.6741251940542636	0.7531287836666667	0.6437660436066154	0.5730120124729345	0.597814101254902	0.5569607809213863	0.5902151381007752	0.6138630755826557	0.5593456369135802	0.6133495105420054	0.6437805461253561	0.6003124105109232	0.6006305717536231	0.6052016549722222	0.5857417303349282	0.562490493387755	0.6432406444159544	0.5625795554612796	0.5669057967074218	0.5936595367242525	0.696156536746435	0.5928044104148334	0.5527794652521008	0.578967963015873	0.552664014579447	0.5841892866385242	0.561407017965368	0.5685645906142506	0.6440742183948549	0.6847330985404694	0.5415250327575756	0.5835111855314759	0.6960229734131016	0.6187783257637939	0.6090711090891474	0.5532145113976288
0317	0.6451396101390788	0.6266175937599496	0.6374798720799513	0.616989270751634	0.6231771029615384	0.6591516901805429	0.5420421675643807	0.703995784857586	0.6388432977642595	0.5397610405725339	0.5539796529665845	0.5938641867539454	0.7090924716043416	0.7118999432983739	0.8178952201	0.7069890410301306	0.6283483997877494	0.6751322208995097	0.6507393833861652	0.6506029261537764	0.6916461723373983	0.6516391638657408	0.6915190365650405	0.7065650571068376	0.6459497406074317	0.6839761787192029	0.6876863841458334	0.6443400328169857	0.6455723311263737	0.706431401551282	0.6021681012763532	0.6555426784247483	0.6982664839451826	0.6906879202153846	0.6605223496778756	0.6354075055712669	0.6148186635950854	0.6082765928730582	0.6620268537867418	0.6672656081709957	0.6347962526228501	0.7027451697725785	0.7592088453020004	0.590335999122257	0.6626394904205366	0.7041346002153845	0.7064155547336741	0.6508836517628205	0.642795924029631
0318	0.4158101629069768	0.6049133335925703	0.6019721521972214	0.49879757980620154	0.46813302876614993	0.5891443466721968	0.5791921437186505	0.6357226234575795	0.4389466189358602	0.6102890573501607	0.6066727154896956	0.5451990036126192	0.6670251350276855	0.7392352470098318	0.7911530397674419	0.6857316154559949	0.42287734439682556	0.4694729559302325	0.4619683831561463	0.6403748311424879	0.47806943019379855	0.47236205290697675	0.47826590856589146	0.5082437675116279	0.5038223308086296	0.5212570392871587	0.48170315112403106	0.4897425496194503	0.4933056139368772	0.5084402458837209	0.3757494662952381	0.5862510113178294	0.5890703014332072	0.7672798438350952	0.5425586735262303	0.4958895930066446	0.45931585347176085	0.579400377300378	0.49354193526833634	0.5602088744352158	0.497514450782241	0.6641108482249105	0.663279507188363	0.5600420076427062	0.4797496043023256	0.7887241508118393	0.5923311489331857	0.5931182584883723	0.7063763323720931
0319	0.39591453151162803	0.5760150343923933	0.5730038248685838	0.47918585432539695	0.4349388780224869	0.5429427987358205	0.536545090277778	0.6063848849684742	0.41090952709912565	0.5777314874612853	0.5740290422231902	0.5110916705395168	0.6396056882426303	0.7135350886053039	0.7703582133333333	0.6575845672525662	0.3957726477301591	0.4364720227380955	0.4246644172789118	0.6123208533125473	0.4416039809126985	0.4403077708333334	0.44143366170634923	0.4806407000714287	0.486149687020751	0.48903390212732933	0.44532421900793673	0.4662460341341992	0.46541918212585054	0.4804703808650794	0.35082369787301604	0.560661397063492	0.5547925717054265	0.7540605532121212	0.5071735240863788	0.46806468450680294	0.43062014164966	0.5448954886646729	0.4603796992032968	0.5302461833503402	0.47420298056277066	0.6354490198493131	0.6393677668833241	0.5382192887770564	0.4469933532142859	0.7678714936883118	0.5605422643839758	0.5834305979761907	0.6778371646230159
0320	0.4925474950672598	0.4434883833834262	0.43987493195485483	0.436257916746032	0.48037536039181283	0.5241000618875137	0.4753534275158062	0.5542135787622253	0.47607136333333333	0.537911525449809	0.5341782840212377	0.45100131942940114	0.5426894816394559	0.6414386690278746	0.7156962397619047	0.5959212792491446	0.4693049034074076	0.48419074969730425	0.4296847056227109	0.5421818310279667	0.49032585291327935	0.40964016194444464	0.48981228787262887	0.5170952611196583	0.49666336102931485	0.4781786392545292	0.4814902492361113	0.42077841168261576	0.40499188947619047	0.5165553594102565	0.4589262848888892	0.46214132128914653	0.5001935339856036	0.6456624848556586	0.5022424753917871	0.40805859090476193	0.4236365008796297	0.45720612492024404	0.5086434824859287	0.42863905292517024	0.4048140984848485	0.5763177544987785	0.5834003186097427	0.5369595986839826	0.47114159178663595	0.6622356134270873	0.5341361522045857	0.5611203016666668	0.5469822017823129
0321	0.4505952365808419	0.41990529234943985	0.41618556293767517	0.3679885834208686	0.45054865550694445	0.5172562490504529	0.46598529919014653	0.5222968645641445	0.44221171041507823	0.5302634170735123	0.5264203744264535	0.44560642333059575	0.4954697493032213	0.5964750751823289	0.6982592940826331	0.5658439550168007	0.4316122557853075	0.438326665574405	0.37917518573565334	0.4927462063083565	0.4468472109223771	0.3528787085482805	0.44633364588172664	0.4751071818528695	0.48976011674065967	0.43975143459226207	0.4369246411954365	0.3824691998789588	0.34547109084013605	0.4745672801434677	0.422051451268158	0.4651095521332048	0.4673058392976587	0.629344965525592	0.4709587128491366	0.3293771391001401	0.3655904494279102	0.4203422504485417	0.49596680329022613	0.34074352963935595	0.36546950257839006	0.5367115199423609	0.548649966986421	0.49017076176597907	0.42405792786027585	0.6464055390550039	0.5019649196021572	0.5184659882177871	0.5263959222233894
0322	0.6519935434724121	0.6088583495569753	0.6204054480083199	0.5752049812908495	0.6022007777847221	0.6673384378009719	0.6120121735985361	0.7142863822090071	0.6416116433424909	0.6671435011706193	0.6656858785899741	0.6602890989245893	0.6725292958410138	0.750247508010097	0.8057606538709677	0.7160076784412079	0.6367598138618233	0.6536082142328431	0.6187301259305438	0.6538225953426352	0.677420693401084	0.6157677159104937	0.6774310799864498	0.7031286913532763	0.646451412919137	0.6568398883025361	0.670348213236111	0.6245415521551035	0.6098499251734693	0.7031396105840456	0.6274680099057238	0.613763921031746	0.6643423936594683	0.7408731563870967	0.6596665723805784	0.5986270200315125	0.6250118550297619	0.6210309783344529	0.6410530459791833	0.5665944764360639	0.586459645659543	0.6799382428388684	0.7064283329151404	0.5790962582871966	0.6016969199578273	0.7155161995774548	0.6596666333051564	0.6292583209057072	0.6163051934582889
0323	0.6247581546557228	0.5546440231860076	0.5678853193364449	0.5762588866830065	0.5808569219513889	0.6112793727368693	0.5183186285524533	0.6601255408671614	0.5989231083935114	0.5433243282093081	0.5545661289607113	0.588195739383773	0.6082971945714286	0.6255593017658538	0.7098358364000001	0.6569130164901945	0.5965818524729345	0.624330171254902	0.5801604116906172	0.5962635245238095	0.6397324121680217	0.5844785702469135	0.6392188471273713	0.6709765153561253	0.6078676645289853	0.6175227117536232	0.6317177249722222	0.5969005816507176	0.588388836244898	0.6704366136467237	0.5861493954612795	0.5752271372479623	0.6177320081528239	0.6457015781745454	0.6155756671715902	0.5794395240756303	0.6041469074603175	0.565134230985968	0.6179400768824266	0.5679003967532468	0.5800250325061425	0.6568227981607496	0.6912170641654695	0.5632150873354231	0.6114228381630548	0.6455413021745454	0.6551585791208792	0.6241253009615386	0.5672845706106988
0324	0.39412977180232567	0.46212196500330693	0.45860888722552917	0.3433898988194446	0.39731119752083355	0.49309913554888074	0.46566558338779973	0.5387002646709071	0.39883710246860304	0.5271124266147245	0.52279290717028	0.4358270239262326	0.5449253722321428	0.6333776263691282	0.7148402563888889	0.5968513035748095	0.38616569713247884	0.3794720596875003	0.33639480045998893	0.5396156360570987	0.3922821541666667	0.2993481449305556	0.39210768083333336	0.41499154424358986	0.49414338434041516	0.4260211571711958	0.38099545802083346	0.40469522108253597	0.32417330683531764	0.4148081235598291	0.3473949507136752	0.46335122366473624	0.44668493053133096	0.6871565077474747	0.4366717675439977	0.32725972627976196	0.3262899151686508	0.4629579700667079	0.44430226367886183	0.4042762928670638	0.38516352570638834	0.5720496006321254	0.5612077041185078	0.47259146121212137	0.3584415333552634	0.7032692716363635	0.5194214766168093	0.48559494659722235	0.5925724876289682
0325	0.45718889667220397	0.3939014581101191	0.3899492456101191	0.37658496824229715	0.4603914060426588	0.5068590422281085	0.42348555360381646	0.5321237988399381	0.45435890294423276	0.49178105385489246	0.48769782104239245	0.4540744724632486	0.47499190969494054	0.5823100684414924	0.6794004999627976	0.5497645032656187	0.44569602653927565	0.44637878142261944	0.3954256904517707	0.4730234189236111	0.4655571434572203	0.36759473726851866	0.46504357841656996	0.49477659810744823	0.4805444106935819	0.45245884169047623	0.45610232204365087	0.3939740767116656	0.35913179038095255	0.49423669639804646	0.4345283853554597	0.4557768206177608	0.47741354312418927	0.5980453553352274	0.48052005430666545	0.3434396239215688	0.3788716850925926	0.4143943911006619	0.4981250279853481	0.33681991035353553	0.3772853220281971	0.5333927670293588	0.53149589098334	0.4510412761174242	0.4315191748057646	0.6161722147102273	0.5126075706552707	0.5071852588541667	0.49738039967261916
0326	0.6519935434724121	0.6088583495569753	0.6204054480083199	0.5752049812908495	0.6022007777847221	0.6673384378009719	0.6120121735985361	0.7142863822090071	0.6416116433424909	0.6671435011706193	0.6656858785899741	0.6602890989245893	0.6725292958410138	0.750247508010097	0.8057606538709677	0.7160076784412079	0.6367598138618233	0.6536082142328431	0.6187301259305438	0.6538225953426352	0.677420693401084	0.6157677159104937	0.6774310799864498	0.7031286913532763	0.646451412919137	0.6568398883025361	0.670348213236111	0.6245415521551035	0.6098499251734693	0.7031396105840456	0.6274680099057238	0.613763921031746	0.6643423936594683	0.7408731563870967	0.6596665723805784	0.5986270200315125	0.6250118550297619	0.6210309783344529	0.6412954218688762	0.591898638546176	0.5861292381893255	0.6796743013977169	0.7064106627083333	0.5787358715216682	0.6017599586330409	0.7152686969247312	0.6593490611721611	0.6344539862544802	0.6158133621774193
0327	0.3836223168327797	0.4491495956632653	0.4455361442346939	0.3380818041326533	0.39780099990277795	0.4944719709521622	0.4516992961180474	0.5320792637539593	0.39842462136502954	0.5148505892047455	0.5104076549190311	0.4160628573782149	0.5210924527755102	0.6166327117247385	0.7154632969897959	0.5866302643972731	0.38571655104192126	0.36817654559523827	0.331692346868132	0.5167730013662132	0.40029465495063876	0.306631450473986	0.3997810899099883	0.42616731531847785	0.48941923141869015	0.41791207925595253	0.3892082713244047	0.38961700611329486	0.2902843178877551	0.4256274136090761	0.35008827684223176	0.46186516519734033	0.42886322170242075	0.6640381322248609	0.4347678556644521	0.293458920744898	0.31211525072420654	0.4474371064391275	0.45392101020325215	0.3642380808163267	0.36924800323797846	0.5581260988963886	0.5606794279750176	0.4608317096270873	0.346293395316416	0.6806112607962894	0.5109948265466017	0.46974749913265323	0.5665284849217687
0328	0.48800320620155047	0.3991667129503562	0.41399054067065755	0.4307781826797388	0.47516396288888896	0.555697556501918	0.4243834201881721	0.5608039478135158	0.4703620104853481	0.49507259410634663	0.4908576441063466	0.4695289404941928	0.49692559184715823	0.5999905164712824	0.6838444071774195	0.5689058244953032	0.4622648047507123	0.47837948541666675	0.4234724523379827	0.49476679149172187	0.4870835970867211	0.4075447796836422	0.48657003204607063	0.5136723793361824	0.5230761387763505	0.48232895745471027	0.4781669370138889	0.43816989364035097	0.3965111693333334	0.5131324776267807	0.4528165155740741	0.5014398781799657	0.4970350122541529	0.6377978415557184	0.4992546845647393	0.3819183963725491	0.4153913562962963	0.4388468994719361	0.5090243579690432	0.40097331654040425	0.4191131309684685	0.5575487120635496	0.5474039961805555	0.4921658441397848	0.4640359389254387	0.6565094383299122	0.5448813236857277	0.49316018225806457	0.5348032368586788
0329	0.4320216412320046	0.5252386747590705	0.5222274652352609	0.4756174972930841	0.43822017429232807	0.5339731645944681	0.5602760433920234	0.5896997303406952	0.42670807470079253	0.6126300995357006	0.6091996757261766	0.5305790111088298	0.5914207030073697	0.6733369656237901	0.7557337142573696	0.6478831909659815	0.4176605491186408	0.44919650888038576	0.41280932604024956	0.5893659765353363	0.44540259042422525	0.4346141180413833	0.44490125312263795	0.49798460100623587	0.47712021333156884	0.4364762758021542	0.4491228285194634	0.43372994274762944	0.44369870665249445	0.49748326370464857	0.40689258682371354	0.5169017744982994	0.5448453029861441	0.6947850768540508	0.5226969220337633	0.4464043376048754	0.44535984950963736	0.5307532503631052	0.4815817651166494	0.46631619066043106	0.43345713322381985	0.6242997911438158	0.617580537560436	0.5745268797629355	0.45989372996882094	0.7085960173302412	0.5366984146305745	0.5994762630810658	0.6111120429903629
0330	0.4505952365808419	0.40232666484487745	0.398494216360029	0.3679885834208686	0.45054865550694445	0.5172562490504529	0.44980303552924183	0.5222968645641445	0.44221171041507823	0.516028975166649	0.5120694766818006	0.44560642333059575	0.48018095382756143	0.584247047157551	0.6891156363275613	0.5526877112294311	0.4316122557853075	0.438326665574405	0.37917518573565334	0.47737487922679167	0.4468472109223771	0.3528787085482805	0.44633364588172664	0.4751071818528695	0.48976011674065967	0.43975143459226207	0.4369246411954365	0.3824691998789588	0.34547109084013605	0.4745672801434677	0.422051451268158	0.4651095521332048	0.4673058392976587	0.6181129947839433	0.4709587128491366	0.3293771391001401	0.3655904494279102	0.40277686409849744	0.49596680329022613	0.3207660608405486	0.36546950257839006	0.5226724750921294	0.5349726932587368	0.47472139091040266	0.42405792786027585	0.635690555390004	0.5019649196021572	0.5038740484668109	0.512044283502886
0331	0.5857736595902548	0.5420526183857548	0.5409702449928977	0.5349338331746032	0.5656496442013889	0.617361966410009	0.5560986359709821	0.6335453868055556	0.6046627183576289	0.613920596582916	0.6120836300650587	0.5986020015696865	0.606202226085633	0.6733764338981331	0.7593204986607143	0.6459148752241466	0.5968310971957672	0.5824218390595238	0.5585399035531137	0.595700752372159	0.6015567300348432	0.5312028329365079	0.6018680436933799	0.6232083008791209	0.6181731407194615	0.5833632761666667	0.5929022560714287	0.5713318907108681	0.5382068453877552	0.6235355793406594	0.5871178930485812	0.584320918020163	0.6086342744869483	0.6843806292745536	0.6069697028930593	0.5253207827310926	0.5553588607936508	0.5663358954545454	0.6180348530148307	0.5338604609090909	0.5537652958652158	0.6352049260743802	0.6690050349206349	0.5622938067370129	0.5679545408521303	0.6961645939174107	0.6423775531551781	0.6303946807284903	0.6131610147828732
0332	0.45002711634963777	0.6168573655954734	0.6141080003780821	0.5094106995591787	0.47238081197463766	0.5841455382199577	0.6271216210720375	0.6711274763366522	0.428923011626112	0.6576050145908449	0.6524016471995404	0.5834051138636192	0.6812571833773292	0.7477303757091729	0.8098329550724638	0.7166151677976771	0.4271263258625976	0.479892379393116	0.4804792075925185	0.6698742699338249	0.4749433108041903	0.49059555988264025	0.475036399934625	0.4992055462484246	0.5211953874629804	0.4973145097802457	0.478340049934625	0.5010725491830862	0.49420146347994864	0.4992986353788593	0.3772831555469318	0.5788486870371996	0.5966784280668329	0.7649804524612476	0.5765957737190068	0.49884573521907905	0.4858240330451661	0.6216756261182724	0.49756785067586407	0.5646109362846566	0.5067024861396079	0.6890187621140602	0.651901831747342	0.6099636404598663	0.47593831696361066	0.7852133850699433	0.6168913451512162	0.6053161576614683	0.7088328316581152
0333	0.41326805531323885	0.5855145704483282	0.5828237023632219	0.5052611957978725	0.4572367775177306	0.5564384246065301	0.5880568649269922	0.6317662567505662	0.3829632416609978	0.6366557592873205	0.631563101840512	0.5608519179136293	0.6406775453537656	0.7106220391384132	0.7856460021985816	0.6801563422622141	0.3987688742848703	0.44249788722813244	0.44765333521867623	0.6393517272709108	0.44749158776004727	0.464969188173759	0.44748244166075646	0.4958036444976359	0.5001607527333232	0.47845002742496656	0.4508160558451536	0.4924981326654848	0.47096942097517736	0.4957944983983451	0.3660596567316785	0.5655899306155016	0.566697339710402	0.7456668878426822	0.5470419758806149	0.4755148784219859	0.47259065289007096	0.5904587322618466	0.487425049717335	0.533364178430429	0.48818786458037844	0.659119914126742	0.6505723103368795	0.6008855849408984	0.44798747463947997	0.7580085793320438	0.5884582214198469	0.6090992982210403	0.6763093758223573
0334	0.437805496712963	0.6068009732291967	0.6039905110069745	0.4985087151049382	0.45903374437037026	0.5740009764168703	0.617427909993464	0.6616099702294045	0.4331120962414966	0.6486110301273713	0.6432920323495935	0.5727622427173182	0.6716991781190476	0.7401702863346884	0.8056070207407408	0.7085047971091701	0.41895724746296303	0.46833443226851856	0.4702068630777778	0.6581547345051734	0.46318209202592586	0.4790684510259259	0.46327724980370366	0.48650388304814807	0.507752744363446	0.48968613672222217	0.46665431424814807	0.48984262378148147	0.4824801732444445	0.48659904082592587	0.36677193660370366	0.5685341261835979	0.585979162416279	0.7573017342222221	0.5654502268607234	0.4872276510222222	0.47391657768888873	0.6104858845256887	0.48760499259366097	0.5537817428693121	0.4955976704481482	0.6785012273350994	0.6490093938059174	0.6018564894074074	0.4629907276555556	0.7779842875555556	0.6039944113940623	0.5965725080481482	0.6999775431539682
0335	0.5653320872093022	0.5362801236698784	0.5468191573051948	0.5071989359313726	0.5124127783125001	0.6177164943256941	0.5471461325395319	0.6435391621919021	0.5739817472213501	0.587853850864149	0.5854485534447941	0.5868457329082462	0.5884201530491551	0.6864436809742984	0.7140525080645161	0.6597237582270723	0.561188546974359	0.5623529445	0.5282214645477599	0.5692115446031745	0.5671805469105691	0.49540806152777783	0.567386609593496	0.5782538186666666	0.5687357732575757	0.5734357344836957	0.5576438798333333	0.5123376985167465	0.4984588079591836	0.5784704486666666	0.5378022255207245	0.5664277912837836	0.5887891379036545	0.7187727389970675	0.5844001277467001	0.4849011353991597	0.49999120773809524	0.5347730105276907	0.5570565137773609	0.5096415188095237	0.5081898457739558	0.64793872340393	0.603853897489224	0.5061164764076247	0.5498675118421052	0.7319150906099707	0.6236663099409848	0.5727078182258063	0.6344509183489592
0336	0.6015330127952576	0.5876124625985486	0.58699433402712	0.5572865199206349	0.533129915701389	0.5801634682251124	0.552479499864946	0.6469653415131561	0.5785418614547359	0.6155741073767311	0.6118408659481598	0.5683915445195884	0.657615662350261	0.7206787377607974	0.7896766374285714	0.6743003827260483	0.5743889391396011	0.599363143754902	0.5585495424598479	0.6490741755149501	0.6153743365582656	0.5610667952469135	0.6148607715176151	0.6453693076638176	0.6013310196018322	0.6021796142536232	0.6067506974722223	0.5874158908612439	0.5643081533877551	0.644829405954416	0.5639564821279461	0.5681171156263407	0.5949400738671097	0.7400525429255156	0.5940157293337525	0.5673748548163264	0.5807351324603174	0.5785444137463357	0.5852824281019389	0.5882398083673469	0.5702839987223587	0.6644128344865774	0.7130365129512863	0.6083019937922077	0.5851417565841073	0.7399380600683728	0.6190640180714861	0.6617981766982608	0.6167132394547585
0337	0.5646833965116278	0.5763761804048892	0.5726564509931245	0.5071989359313726	0.5124127783125001	0.6177164943256941	0.5861104134054209	0.6427643371919021	0.5734124880376766	0.6240762155296509	0.6218831502355332	0.5867063600859466	0.6239156189565827	0.7132900120648016	0.7384627661764706	0.6789196048019505	0.5605686869743591	0.561655602	0.5275062414708368	0.6064018877264239	0.5665002127642277	0.4946332365277778	0.5667062754471546	0.5782538186666666	0.568101825530303	0.5727383919836957	0.5569465373333333	0.5123376985167465	0.4976618451020408	0.5784704486666666	0.5379511363636365	0.5656739074999999	0.5879921750465116	0.7435869090855616	0.5836462439629164	0.4840807324579832	0.4992163827380953	0.550631228741669	0.5563761796310194	0.5232434241386553	0.5081898457739558	0.6574730638920496	0.6271566094016225	0.5496944343716578	0.549133467105263	0.7547492384973262	0.6229510868640618	0.6104100695588235	0.6660564023445379
0338	0.5417452125057	0.452576441578341	0.46573121527901784	0.4923583543300655	0.5098440956597222	0.5517534731353447	0.4511645252016129	0.5952359738596107	0.5342771406724232	0.48927080751156427	0.4847651713046678	0.5235329927204662	0.5035431740734129	0.6070880130824221	0.6417564618103448	0.5972178671690889	0.5272133165099717	0.5354627184436275	0.49007071925014123	0.49492802651785717	0.5377353521002711	0.46072512905864216	0.5372217870596208	0.5675924743618235	0.5277987691224748	0.5302486799365943	0.5271707384027778	0.4848880113785887	0.4771018743877553	0.5670525726524217	0.5193923094983167	0.49036235376626647	0.5329087082184385	0.6535605363314176	0.534935832098523	0.46487941628151275	0.495538516765873	0.46307297987112506	0.5505401483239525	0.42553058547979816	0.4617806082626946	0.5667417390761271	0.5662990222164352	0.4381716426684953	0.4974145210526316	0.6200295704693486	0.5415016147252749	0.5414807613218392	0.5130953122603084
0339	0.5536542333484592	0.5291028875453934	0.5282112480036343	0.5311684231249003	0.521694254268462	0.5653851594260082	0.49562660360908206	0.6035000921834626	0.5579684921569604	0.5625451267276422	0.5585856282427937	0.5360630010888501	0.5902931447154471	0.65780897172949	0.7441944653584627	0.6172927238728751	0.552445524224029	0.5478934558495936	0.520551785766104	0.584059906910569	0.5709323043783463	0.5119029094512195	0.5704187393376958	0.5999185029143215	0.5877038376237989	0.5508605816727643	0.5611976144878049	0.56027027083557	0.518901429609756	0.5993786012049198	0.5486103649680547	0.5561548616382063	0.5525167940802205	0.6848099880358463	0.553885599805614	0.5079083701865137	0.5365897065650407	0.5218758262640755	0.5764669917545264	0.5105752828793159	0.5424047132905855	0.600481760014782	0.6521099202915333	0.5607852022112476	0.5313660556439881	0.684688566823725	0.6029469503954679	0.6395841054660667	0.5897021988413547
0340	0.4116569151647287	0.5684400925686306	0.5653554389100939	0.4495827360907858	0.4062565486991869	0.5359841009453454	0.5806094695050215	0.6289366377730561	0.4315631196428571	0.6148348452617489	0.6089969208715051	0.5315861761531542	0.6401576345209059	0.714821045977097	0.7866418520325204	0.6804231711281492	0.4172705840555556	0.41646462078252044	0.4179489996382113	0.6248039768959219	0.41080961319918685	0.4282458608821138	0.41091405466260156	0.4364067009065039	0.49550709298534257	0.44040508420731705	0.41462058880894304	0.45043970415040646	0.4411885273617885	0.4365111423699186	0.36723265438148145	0.5264398945917538	0.5460925514325013	0.7402778347154471	0.523560792895916	0.4463991737032519	0.4317894590691057	0.5729901732599023	0.4362956373436524	0.5102482543687572	0.45675621878455275	0.6474924238151448	0.6151729119008036	0.5630132200813007	0.41059957913414646	0.7629781981300813	0.5653597198227513	0.5572137283455285	0.6773831516962834
0341	0.4082881996056149	0.5930128909255705	0.5901385545619342	0.47804649105429275	0.44352457986742433	0.5574712174834653	0.6100208122727273	0.6462894389779406	0.4244526272619047	0.6419173940354768	0.6364775099445676	0.5632273121388316	0.6551206802029221	0.7297482345089616	0.7960428968939394	0.6955002817136717	0.4109733514629629	0.43951097460561506	0.44821167888257574	0.6540162187400793	0.4492443739330806	0.4557094284280302	0.44934169438762606	0.47972048810984824	0.490351200608531	0.4748374662598812	0.45279551029671694	0.4703069419507576	0.46511681736742416	0.4798178085643937	0.3580397561666665	0.5500992734280303	0.5765982079241544	0.7610775457603306	0.555602705651427	0.46997219236742416	0.45635859464015127	0.5964956507151253	0.4696261118429488	0.5321782949648268	0.4792495490719697	0.6740958824226018	0.6414674298534919	0.5838022445833333	0.44711350725713006	0.7822301571239669	0.597145374724928	0.5813556369886363	0.6921729728457793
0342	0.4356840797423621	0.40125100274577574	0.4160096964099702	0.3308888704248366	0.4391072273958334	0.5035516044730106	0.4310752521568628	0.5840996705300457	0.46222266316064886	0.4514349261395665	0.44625150280623316	0.44965861337473034	0.5088598171031746	0.614155444339431	0.6980876255833334	0.6028589177262725	0.4499593890527066	0.4232252332230393	0.4070397333192448	0.5063838882120812	0.45008334518970194	0.3588025302083332	0.45035571470189695	0.4509668693333333	0.4908661966609025	0.4755406674501812	0.44024167881944454	0.42070459647129166	0.3691815434353741	0.4512532065128205	0.3910321963013468	0.4489733186990561	0.49689161413621263	0.6225492778181818	0.5001111539126335	0.3538960329481792	0.3784900540343916	0.48718021065395345	0.48478146094277674	0.3984598680194804	0.4126631636056508	0.5839425909277809	0.5447999934895834	0.3734533159469696	0.40363045964267297	0.661734217818182	0.5686516947785241	0.3942399108333333	0.557064598559524
0343	0.5754254128254672	0.5140996343150397	0.5284163808989448	0.5120947309477124	0.5782986155833334	0.6419398622540653	0.4986069024027513	0.6145142353809285	0.5715544089217994	0.5074043541256532	0.522738714328217	0.5620865824739919	0.5644067576428571	0.5744914670020325	0.5029774105555556	0.6091745462001483	0.5607806697148483	0.5977994862873774	0.5503129715282475	0.5224931196607143	0.6048383332892955	0.5163732653086421	0.6049226832892954	0.6291454699707977	0.5785748614982706	0.6020158531553442	0.5987083491215278	0.5105294228917465	0.536052025372449	0.6292341456118233	0.5420504588341751	0.556946903743565	0.6079890493255814	0.5023029678055555	0.5751247763890635	0.5227113733613445	0.5211616913343255	0.5031679252597403	0.6205880099570964	0.5121685197402598	0.49622445155098294	0.6062122513392652	0.6600347080733656	0.45953002956504696	0.5900539024077657	0.5209789122499999	0.6031254243223443	0.5207142547115384	0.5910907068261054
0344	0.4853296153076243	0.60506326280484	0.6024316838574717	0.5255156665574803	0.44942497676467985	0.4427154838688738	0.5482591323950701	0.6086888389573618	0.5023211997933352	0.5867760587108594	0.5804772455529646	0.5367533906538499	0.6586658282478348	0.7168577515156562	0.8027625840173218	0.6765798375249834	0.4942695138537273	0.4826384289556962	0.48242469154495304	0.6304087567954697	0.5061741945044769	0.5108036340106596	0.50634840994134	0.5117280455371633	0.4747384968498275	0.5196571687658229	0.4950273600316457	0.5255273932763008	0.5308497991672219	0.5119111950989939	0.46485173361974175	0.4986297679843069	0.5708364496002665	0.7355924775316456	0.5468531943371088	0.5364718123251166	0.5210360254830113	0.5804943641905396	0.4633441502624266	0.5823006441634149	0.5305643076667073	0.6579044144570285	0.646738279497002	0.5736857380297984	0.4552013668387741	0.7441159354263824	0.5881089826192795	0.6507205146485676	0.6702925627748169
0345	0.572468301860465	0.5384668236698784	0.5489375229301947	0.5106823191666667	0.5217570090625	0.6210809387019129	0.5539101069544592	0.6472682121919021	0.5802441396703297	0.5663463210386879	0.563775141038688	0.59257641671777	0.5749878148174603	0.6651159934552845	0.6946288775862068	0.6639189394770724	0.5680075965299146	0.56688347275	0.5314790217272471	0.5593267894232803	0.5716005744715447	0.4989370818055555	0.5718066371544714	0.5826797527692307	0.5722518080208332	0.5782817494836956	0.5621744080833333	0.518626922200957	0.502088657387755	0.5828963827692307	0.5445788592525252	0.5673035416328828	0.5907281873322259	0.7014183761692789	0.5896299339629164	0.488637745105042	0.5070101196825397	0.5420547165948275	0.5631257364602877	0.5116956915367965	0.5146490484766586	0.6520067779493844	0.6053520945985991	0.47843116891849524	0.5546364889473683	0.7157639830658307	0.6271085099409849	0.5473233584482757	0.6086497199958949
0346	0.42502834891098484	0.5978646317116785	0.5949902953480422	0.4871111859027777	0.4467390567424242	0.5676215486081628	0.6092042784024064	0.6539192877346183	0.4335352044047619	0.6410961058120843	0.6356562217211752	0.5635234823245301	0.6642377958035715	0.7342650655695677	0.8011889984848485	0.7018799061343786	0.4194179652407408	0.456251123910985	0.45863729860227265	0.6503855239257454	0.45098168502651503	0.4672290976401515	0.4510790054810605	0.4748335167537877	0.4965653067353425	0.4785592830113635	0.4545328213901514	0.48790972432196966	0.48037994536363626	0.4749308372083333	0.36723265438148145	0.5587280835968615	0.5770407865621034	0.756576669090909	0.5560452842893762	0.48523532036363626	0.4716217226363637	0.6021044796285453	0.4759596515162442	0.5436404188436148	0.49379556750378784	0.6711944370472608	0.6410323345742337	0.5928077732575758	0.45078597146590915	0.7777292804545455	0.594994284380291	0.5874037014128788	0.6979496554983766
0347	0.4388308394060284	0.6235328467088053	0.6208419786236989	0.5198487697813239	0.4820535850354609	0.5921285944416843	0.6100137372277847	0.653111718304749	0.4103853554251701	0.6398699160793981	0.6347772586325895	0.5672487366442409	0.6856694258586626	0.7512268698949144	0.8138790624113476	0.6980110206364394	0.4199886348049646	0.4909584989804966	0.4919552433723404	0.6498035138879319	0.4860254072588651	0.5012357509822695	0.48611651576950343	0.5083547816418439	0.5058016084330866	0.510605611755319	0.48934987534397156	0.48865362064184403	0.5045022935319149	0.5084458901524822	0.37002397547163124	0.586894376133232	0.6028010618879267	0.76762932	0.560247870398565	0.5090477509787235	0.47340527863829784	0.6033671170990637	0.5094090354620158	0.5727697538110436	0.4941637717056737	0.6692841985123292	0.6639451642822614	0.5959009387943262	0.4858421860531916	0.7874317646808511	0.5979478853772936	0.6137396353652482	0.7127444562112462
0348	0.5417836828811369	0.49589955652822093	0.5107912752478251	0.542228271486928	0.5528097997986111	0.5537573684465324	0.42764276524813893	0.5558190565981194	0.5445862223443225	0.4464667764806872	0.46104849280893945	0.5053407035564319	0.5346319225498576	0.509683667778907	0.6144145596969697	0.5559552716087467	0.5382888143304845	0.5640245990972221	0.5320470880911681	0.4878255622934472	0.5766709301219513	0.5143861183641976	0.5762937325609756	0.6060187451994302	0.5467822903370241	0.5549552380555555	0.5698367608750001	0.5254427953934078	0.5279246556984127	0.6056222041737892	0.5274132871156004	0.5528744369476619	0.5706122761100036	0.5281342595493395	0.5397683692932468	0.5171969852777777	0.5132600819290123	0.4807934152551152	0.5884964337929957	0.4965708689514189	0.5066359547283648	0.548156073663464	0.6255897548263888	0.4802297158794844	0.5495458872076023	0.5260558686402488	0.5666452745562129	0.572223039957265	0.5088536377899877
0349	0.63371471125323	0.5987612013927293	0.6102930331200398	0.593048824509804	0.6285783563541667	0.6821910163420128	0.5918765665412187	0.6735303772993828	0.6463083513492063	0.5939342307936508	0.6056231328927203	0.6295774478730158	0.6218571312037038	0.6086589902777779	0.5764926850347222	0.6813884532291667	0.6370978753333333	0.6341817434583332	0.6133125362820513	0.6116627184444445	0.6521043713143632	0.5933365441358025	0.6523125820460705	0.6649564839458689	0.6558265067512078	0.6386129789722222	0.6445886472916666	0.6091192009635832	0.594280405952381	0.6651753721509972	0.6175521355970819	0.6303254043200344	0.6508799078412698	0.5372107511728395	0.6451198128228228	0.5834648812254903	0.5951914113425927	0.6073714684848486	0.6593077519241193	0.585783054035594	0.6024372512298662	0.6698323107912458	0.6878876817708334	0.5745544368756532	0.6223151592982457	0.5145122400653594	0.6725214861253562	0.5953749461965812	0.627626555813492
0350	0.6040263523301412	0.5531889844763302	0.566475750586445	0.5474188763888889	0.536416280701389	0.5994484983778949	0.516510505971808	0.6601255408671614	0.5807298941077972	0.541322478209308	0.5526333082710561	0.5869069908123445	0.6082971945714286	0.6399608670825517	0.7209959965384616	0.6569130164901945	0.5767714635840455	0.6020434837549019	0.5612986091265145	0.5962635245238095	0.6179893024119242	0.5640449508024692	0.6174757373712738	0.6481183743304844	0.6043254554380764	0.6048599542536232	0.6094310374722223	0.5902373013875598	0.5673713991020408	0.6475784726210826	0.5663390065723907	0.5710147804912056	0.5980033195813954	0.657172602090909	0.5969133941986173	0.5578039270168067	0.5837132880158731	0.565134230985968	0.5872625768553263	0.5468965483405483	0.5576095865001365	0.6231099392765049	0.6546038938194445	0.5143949972971089	0.5534364825730994	0.6200073251794872	0.6165903428530728	0.5610251991666667	0.5291391849900794
0351	0.4466412477108186	0.6580713944741321	0.6551970581104958	0.5476250412391448	0.45127880389980113	0.5654422723923711	0.6487056183261347	0.6691718949253447	0.4677623833687321	0.6818262607367908	0.6763863766458816	0.6358639567641458	0.6885082250290886	0.764227394452089	0.7980410200490196	0.732373170113571	0.45404242149824037	0.47928587725627303	0.49578811390528577	0.6648872295190975	0.49798598094862656	0.5318133039687027	0.49808330140317203	0.5295879556475387	0.47888358185846014	0.5254669693516043	0.49930091503953566	0.5386846309257163	0.5311912647470176	0.529685276102084	0.4339956957013573	0.5747573604269505	0.6020981503483709	0.7854280124965876	0.5813853389847345	0.5360466397470176	0.5227157329288359	0.6278891709243892	0.4701028671328671	0.6018429506655354	0.545441359159982	0.7119381022158094	0.6616173340912932	0.5954453732111271	0.4809543030080212	0.7937970284056786	0.6174430540470695	0.6446020998654531	0.7293946077283746
0352	0.42549163749421304	0.5941496835639881	0.5915148752306547	0.5155682542187501	0.46854434465277794	0.5656792907605608	0.5966390135743465	0.6394377930682626	0.3829632416609978	0.6442254309688347	0.6392388705521681	0.5700008362904287	0.6481634298255621	0.716650746656363	0.7901117104861112	0.686819751798418	0.41129452273726874	0.4541125145775463	0.45916055740162043	0.6468652329527669	0.459002179681713	0.476115663420139	0.4589932241261574	0.5063077352372685	0.5105740703847121	0.48931565185361314	0.46225738801504623	0.5030710882349538	0.48199089137152784	0.5062987796817129	0.37926674721643516	0.5746401403943453	0.5757244784664353	0.7509654943459596	0.556478601383102	0.48644165178819454	0.48357834762152774	0.5989908420063914	0.49810369451489056	0.5430857580464619	0.4988506174016206	0.6662215825824349	0.6578520538715278	0.6092004685879631	0.45948773558449074	0.7630500672626263	0.5970320084736	0.6172430628414352	0.6830529304927249
0353	0.45002711634963777	0.6153487781589968	0.6125994129416055	0.5094106995591787	0.47079388036231873	0.583261824755634	0.6257446945588234	0.6689662752244174	0.4331120962414966	0.6562499207767762	0.6510465533854719	0.5820500200495505	0.678836152507764	0.7458187583708908	0.8098329550724638	0.7148416493459273	0.4315886116485508	0.479892379393116	0.4817241051847826	0.6655861533202783	0.47485204654710134	0.49039304991666666	0.47494513567753616	0.4976668421123187	0.5184537716598929	0.5007799163586957	0.47824878567753615	0.5009330015253624	0.49373060426086957	0.49775993124275353	0.38053776406884054	0.57791381909265	0.5949796154072295	0.7625777834782608	0.5748969610594035	0.49837487599999997	0.4853531738260868	0.6189535826881738	0.4987440144937988	0.5634821397634575	0.506562938481884	0.6854903310886842	0.6566396243753541	0.610511783115942	0.4746648422717392	0.7828107160869566	0.6126032285376697	0.6053426709166667	0.706499770476708
0354	0.44300562612649186	0.6298835338095238	0.6275025814285715	0.5592607867535905	0.464357907164588	0.472684043929366	0.5583653933188831	0.6112447630778	0.46330298386459356	0.595746548851096	0.5900476226606198	0.549767721878307	0.6781708968764173	0.7370977080049038	0.8158804281027967	0.6777541211771694	0.4519312079858908	0.48986290293902734	0.5022017504950871	0.6273394954031243	0.5010593947833208	0.54061719383094	0.5011614466200556	0.5290147302330563	0.44682197958513725	0.5227828518329556	0.5046299257357019	0.5323681206507251	0.55925469345805	0.5291167820697911	0.42558582179423876	0.5427378438473169	0.6051759965750848	0.7511275592718569	0.5575569489560372	0.5643412767913835	0.5244556529818595	0.5824851716143866	0.46697174508692363	0.6084847092139078	0.5384172418071878	0.6548908454703048	0.66527536028071	0.5783517127935821	0.49161806615520276	0.7602471140337617	0.5761729803010835	0.6722005531746033	0.6922707633875032
0355	0.39973114545542643	0.5465422539563589	0.5431241242266291	0.42551150861861853	0.4377038729166667	0.5494883366989529	0.512712076918389	0.5756276298060325	0.4292268537755103	0.5508175256833663	0.5443484743320149	0.4737504568802775	0.6204539885907335	0.7008524204746209	0.7635761063063063	0.6326618787138556	0.4147266501111112	0.41596098136458337	0.41479652631868136	0.5908881992685542	0.44293294085365853	0.39769924801801804	0.4430373823170731	0.4474137789658119	0.5055709776734738	0.46656720759827897	0.432912514375	0.4114170721052631	0.4145142527477478	0.4475235764017095	0.3637917237037037	0.5113289181016731	0.5219642229530694	0.7329807828533988	0.46791016889901527	0.42028821220720725	0.3750126392342342	0.5212536813684374	0.4631154904686523	0.49703530994851997	0.40250880648648635	0.6069559619317845	0.6044554817774671	0.4995450387387387	0.3919977131469299	0.7581352396101556	0.5503648864855515	0.5337877585585586	0.661844330556628
0356	0.45752943421926917	0.3755471930264629	0.3934196401193859	0.4339061973097573	0.49496987007440474	0.5118612965863862	0.3536929216635043	0.504505948668628	0.46903067391885334	0.4078582201355013	0.403502771802168	0.4045589467487971	0.4713644039642857	0.5447888055484902	0.7251809890873016	0.5156818947806064	0.4616383749338625	0.4734512817857144	0.43454704590659354	0.43758022793650797	0.4845569090069687	0.4058694901455028	0.4841206806387921	0.5090292316300367	0.5174939607156386	0.47119578142857155	0.47557708173214286	0.46390903469041933	0.42974124450340134	0.5085706325763125	0.44233484787999044	0.5111034529895967	0.5144142772383326	0.5774347431285713	0.48660810009031463	0.4161258266946779	0.4178039877116402	0.4225422685966811	0.5457692158928571	0.40615790357142856	0.44456420826313336	0.49221962175075895	0.5751397712544899	0.46389022344119757	0.4576530991384713	0.5980067597952381	0.5164192816697191	0.5166179077579365	0.49618367857142853
0357	0.38065088674418623	0.4833107393187831	0.47979766154100534	0.38360771375000025	0.41609785110416675	0.5162798069114731	0.44308844486928123	0.5206960688747186	0.39575820901098935	0.5045352880962061	0.5002157686517616	0.4258015851596981	0.5594011404497354	0.6461952051174346	0.7148402563888889	0.5793424800670182	0.38281312425641056	0.39188720575000024	0.35801945833474247	0.5275452518408289	0.4119763530081302	0.3282401425000002	0.41180187967479687	0.4356957020000001	0.48903770439064564	0.44756778210869586	0.40118201183333346	0.40445617772727294	0.35356126734127014	0.4355122813162394	0.3487678689629631	0.49658631449806967	0.4613366556007753	0.6955312013585859	0.4218410703142681	0.35664768678571457	0.32578348956349223	0.4508768580863438	0.4538747068413853	0.4331682904365082	0.38491802171990186	0.5545407771243341	0.5744494963175819	0.45525549704545465	0.37151010815789487	0.7116439652474748	0.5090707696479447	0.508591891388889	0.6044943597619048
0358	0.4505218635850695	0.6313759124023719	0.6287411040690385	0.5298519204108796	0.49284413534722216	0.600625915390816	0.6181384510355392	0.6603385575067335	0.4103853554251701	0.6473726261610773	0.6423860657444105	0.5762643879641525	0.6922179794866071	0.7564096434387704	0.8177565819444444	0.7043024577065136	0.43207220491319454	0.5015635302517363	0.5025395091354166	0.6570992740152668	0.4967332112743055	0.5116266728368055	0.4968224216909721	0.5185973903576389	0.5160974082573972	0.5208013281770834	0.49998841960763885	0.4993066702118055	0.5148251624166666	0.5186866007743054	0.3831484759826389	0.5955007432971231	0.6110760397652615	0.7724703758333333	0.569409373098595	0.5192759228333332	0.48437600199999997	0.6116303021594998	0.5196296805565572	0.5816703839399802	0.5047020264618056	0.6761741110433224	0.6709463066930477	0.604319669236111	0.4965538071770834	0.7918602695833333	0.6063239710985999	0.6217867262951389	0.7187289467068452
0359	0.40411369534271735	0.5014613220015278	0.49774159258976314	0.3661263509313726	0.4445791482719299	0.5596753495622009	0.469840522430796	0.5638293629024964	0.44326795329752966	0.5086165195444764	0.504042910720947	0.4426882672513688	0.5787883995938374	0.6690181090949306	0.7361232473529412	0.6013517515415487	0.42879489502339196	0.42989867012500005	0.4042056936099865	0.5359408054123054	0.44311102378690626	0.36733000236842106	0.44331708646983314	0.4463020148852902	0.5142000076123361	0.4713962228009153	0.43309504938157906	0.4208420269447243	0.3777647838195489	0.44651864488529014	0.3716028522642212	0.5192780884525503	0.48847852338048614	0.6972066033636364	0.4620742788734329	0.3627317215789474	0.3544502148245616	0.4664055027791716	0.48149644400869385	0.43059941955329506	0.4142213182135006	0.5679353168185273	0.5640516796965707	0.44145112879890236	0.3966247496121885	0.7245805710106952	0.5424643345902149	0.48483996413312713	0.6277068360133791
0360	0.38065088674418623	0.4833107393187831	0.47979766154100534	0.38360771375000025	0.41609785110416675	0.5162798069114731	0.44308844486928123	0.5210836657739436	0.3953263838932499	0.5045352880962061	0.5002157686517616	0.4258015851596981	0.5599566960052909	0.6461952051174346	0.7148402563888889	0.5797489841320588	0.382342914683761	0.39188720575000024	0.35801945833474247	0.5275452518408289	0.4119763530081302	0.3282401425000002	0.41180187967479687	0.4356957020000001	0.48903770439064564	0.44756778210869586	0.40118201183333346	0.40445617772727294	0.35356126734127014	0.4355122813162394	0.3487678689629631	0.49658631449806967	0.4613366556007753	0.6955312013585859	0.4218410703142681	0.35664768678571457	0.32578348956349223	0.4508768580863438	0.45255510841150726	0.4331682904365082	0.38491802171990186	0.5549472811893748	0.5749124592805448	0.45525549704545465	0.37151010815789487	0.7116439652474748	0.5090707696479447	0.508591891388889	0.604519542936508
0361	0.6040263523301412	0.5531889844763302	0.566475750586445	0.5474188763888889	0.536416280701389	0.5994484983778949	0.516510505971808	0.6601255408671614	0.5807298941077972	0.541322478209308	0.5526333082710561	0.5869069908123445	0.6082971945714286	0.6532956497831979	0.7313294781481482	0.6569130164901945	0.5767714635840455	0.6020434837549019	0.5612986091265145	0.5962635245238095	0.6179893024119242	0.5640449508024692	0.6174757373712738	0.6481183743304844	0.6043254554380764	0.6048599542536232	0.6094310374722223	0.5902373013875598	0.5673713991020408	0.6475784726210826	0.5663390065723907	0.5710147804912056	0.5980033195813954	0.6698699131245791	0.5969133941986173	0.5578039270168067	0.5837132880158731	0.565134230985968	0.5884886378580364	0.5665335422077922	0.5731816635872236	0.6568227981607496	0.6894841110404694	0.5309580476802507	0.5879631671104231	0.6697215094208754	0.6551585791208792	0.6108017601851852	0.5686500079889456
0362	0.4646226941416123	0.6624622812251224	0.6596518190029002	0.5517828079509802	0.44628138270588247	0.5807028829362341	0.6455358873899782	0.6795429714022068	0.47535180783163267	0.6760571333026197	0.6726015177470641	0.6327713074453212	0.6926589787799564	0.7679272953828578	0.7982164713594772	0.7413873244077105	0.46424255008333337	0.49654188747494554	0.498282541511438	0.6676790432192309	0.5169196375809731	0.5338442098202614	0.5171073835809732	0.5482128199908497	0.49700478218355115	0.5503114636312636	0.5182053509143065	0.557919701706427	0.5396629983469501	0.5484005659908497	0.43280843071732045	0.5894695106584967	0.6102100189131581	0.7894993589037037	0.5899574922464914	0.5421518872358388	0.5313758116802834	0.6292077023401537	0.48644907173604834	0.6032253360114379	0.5653461850397603	0.7220823559682548	0.6725646649083465	0.598102775666122	0.4985208280582789	0.7976823966814814	0.6295222724970087	0.6477237863039216	0.7352641032220666
0363	0.4116569151647287	0.5684400925686306	0.5653554389100939	0.4495827360907858	0.4215274486991869	0.5359841009453454	0.5806094695050215	0.6285963087883708	0.4335352044047619	0.6148348452617489	0.6089969208715051	0.5315861761531542	0.6396698296428571	0.714821045977097	0.7866418520325204	0.680066240729577	0.4194179652407408	0.41646462078252044	0.4190253936219511	0.6248039768959219	0.41080961319918685	0.4282458608821138	0.41091405466260156	0.4364067009065039	0.4965653067353425	0.44040508420731705	0.41462058880894304	0.45043970415040646	0.44235896575609734	0.4365111423699186	0.36723265438148145	0.5264398945917538	0.5460925514325013	0.7387652058536585	0.523560792895916	0.44756961209756085	0.4329598974634147	0.5729901732599023	0.4433528333345058	0.5102482543687572	0.45675621878455275	0.6471354934165725	0.6147664078357631	0.5630132200813007	0.41059957913414646	0.7614655692682927	0.5653597198227513	0.5572137283455285	0.6758484107787457
0364	0.664533426611947	0.6266175937599496	0.6374798720799513	0.644452296119281	0.6671948242115384	0.6708810363343889	0.5420421675643807	0.703995784857586	0.6558623611996337	0.5397610405725339	0.5539796529665845	0.5938641867539454	0.7090924716043416	0.6998957742691394	0.7832085953571428	0.7069890410301306	0.6468802688618234	0.695980573607843	0.6680108526169344	0.6506029261537764	0.7124280542886179	0.6707722975462962	0.7123009185162601	0.728412676594017	0.6494919496983409	0.6955245314275361	0.7089878131458334	0.6498163078169856	0.664817682554945	0.7282790210384615	0.6206999703504272	0.659755035181505	0.7175118353737541	0.6317713335897436	0.6787274118400377	0.6552188967477375	0.6335294219284189	0.6082765928730582	0.6917919698968105	0.6672656081709957	0.6404205350552826	0.7027451697725785	0.7616484440520004	0.622009700846395	0.6845851248503612	0.6477792859706959	0.7064155547336741	0.6773756830128205	0.642795924029631
0365	0.5673041395456504	0.5414296451577991	0.554725424533655	0.5586066820261437	0.5813010796967591	0.6167532601354336	0.49742932287722263	0.6195499774052117	0.5815486655990175	0.4925547527797135	0.5077564974475905	0.5497976676969379	0.6120052131062609	0.6022163715465221	0.7368509592222223	0.6331342256715653	0.5687790539814817	0.5914590900115742	0.5688403114957266	0.5615830724074073	0.6092957469986451	0.5529670819958847	0.6094798313256549	0.6193249512132004	0.606553572359007	0.5921533823148148	0.6032771981736111	0.569199208477317	0.5564319792248678	0.6195184757621083	0.5515846610802468	0.6120032136761762	0.6228402841541159	0.6133356951259259	0.5891732417674069	0.5443441958115469	0.5281544325797325	0.5516581224386725	0.6314522531205267	0.5711344110068943	0.5624355012740013	0.6155621695665774	0.6633557600114742	0.510730297066063	0.5775138952607213	0.6267823751259258	0.6312219638651473	0.5782913341168092	0.5906360865410054
0366	0.437805496712963	0.6068009732291967	0.6039905110069745	0.4985087151049382	0.45903374437037026	0.5740009764168703	0.617427909993464	0.6616099702294045	0.4331120962414966	0.6486110301273713	0.6432920323495935	0.5727622427173182	0.6716991781190476	0.7401702863346884	0.8056070207407408	0.7085047971091701	0.41895724746296303	0.46833443226851856	0.4702068630777778	0.6581547345051734	0.46318209202592586	0.4790684510259259	0.46327724980370366	0.48650388304814807	0.507752744363446	0.48968613672222217	0.46665431424814807	0.48984262378148147	0.4824801732444445	0.48659904082592587	0.36677193660370366	0.5685341261835979	0.585979162416279	0.7573017342222221	0.5654502268607234	0.4872276510222222	0.47391657768888873	0.6104858845256887	0.48760499259366097	0.5537817428693121	0.4955976704481482	0.6785012273350994	0.6490093938059174	0.6018564894074074	0.4629907276555556	0.7779842875555556	0.6039944113940623	0.5965725080481482	0.6999775431539682
0367	0.4388308394060284	0.6235328467088053	0.6208419786236989	0.5198487697813239	0.4820535850354609	0.5921285944416843	0.6100137372277847	0.653111718304749	0.4103853554251701	0.6398699160793981	0.6347772586325895	0.5672487366442409	0.6856694258586626	0.7512268698949144	0.8138790624113476	0.6980110206364394	0.4199886348049646	0.4909584989804966	0.4919552433723404	0.6498035138879319	0.4860254072588651	0.5012357509822695	0.48611651576950343	0.5083547816418439	0.5058016084330866	0.510605611755319	0.48934987534397156	0.48865362064184403	0.5045022935319149	0.5084458901524822	0.37002397547163124	0.586894376133232	0.6028010618879267	0.76762932	0.560247870398565	0.5090477509787235	0.47340527863829784	0.6033671170990637	0.5094090354620158	0.5727697538110436	0.4941637717056737	0.6692841985123292	0.6639451642822614	0.5959009387943262	0.4858421860531916	0.7874317646808511	0.5979478853772936	0.6137396353652482	0.7127444562112462
0368	0.552833628516872	0.5168943466589861	0.5280391858258928	0.49078762017973865	0.5116512935851449	0.5985440105270298	0.4897723505724224	0.62098688482381	0.5554769050428869	0.4817329048098141	0.49795248740257914	0.5406367584396881	0.5688607034682539	0.6456889112842517	0.6856145793209876	0.6238149819404388	0.5435485810466989	0.5759032906556373	0.5367732508270957	0.5171091866358024	0.5790252021002711	0.5064512739814817	0.578952313685637	0.5895172666752138	0.532520243972332	0.5774627539628623	0.5722498896527779	0.4773183947966507	0.5150703174078675	0.5894406403931625	0.5199728705789783	0.5206024195423685	0.5883812029379846	0.6719672824848484	0.5565768135899853	0.5011189083610401	0.4879417058132044	0.48985082841842065	0.5609545015916197	0.5181290041125541	0.47480614375511887	0.6207873494191282	0.6284905327109882	0.41280442111285265	0.5642190910410216	0.685132912114478	0.5968791279677113	0.5082868132716051	0.5817195849574829
0369	0.5408127380905154	0.5695564740927128	0.566043396314935	0.502547669830247	0.467226300843985	0.5527399923260918	0.5532912801171024	0.609460103202363	0.5226374265593932	0.6009689238222674	0.5969667627111563	0.5521033908659182	0.6098262569973545	0.7060535579550586	0.7353827481481482	0.655819510009247	0.514188856698006	0.5399713409473039	0.4905890079139664	0.5949881364711933	0.543508048197832	0.4765294234413582	0.5429944831571818	0.5613294285270656	0.5190478977124506	0.5254693911295291	0.5333155269027778	0.47920508421052643	0.4894127664616402	0.5607895268176638	0.4946716845906687	0.5050327853389105	0.5517765593841516	0.7527715959444444	0.5372740821034988	0.49256933590608465	0.4770134664616402	0.5244610163485222	0.5117799356112372	0.5209508552579366	0.47584292387387395	0.6422795606532099	0.6114214765805159	0.5425540854166666	0.522145078628741	0.7545873515	0.5843854791785376	0.6187981027777778	0.6495680841104496
0370	0.42502834891098484	0.5978646317116785	0.5949902953480422	0.4871111859027777	0.4467390567424242	0.5643191804263447	0.6087330897660428	0.6542364124703477	0.4311400114795919	0.6406249171757206	0.6351850330848116	0.5630522936881664	0.6646923412581169	0.7342650655695677	0.8011889984848485	0.7022125003694117	0.41680986627777794	0.456251123910985	0.4571631064810606	0.6503855239257454	0.45098168502651503	0.4672290976401515	0.4510790054810605	0.4748335167537877	0.49550709298534257	0.478088094375	0.4545328213901514	0.4782481379583333	0.4696277232234848	0.4749308372083333	0.36677193660370366	0.5587280835968615	0.5765695979257399	0.7517858645454545	0.5555740956530126	0.4744830982234848	0.460869500496212	0.6016332909921817	0.4747300257065852	0.5436404188436148	0.4841339811401515	0.6715270312822941	0.6414111224530217	0.5928077732575758	0.45078597146590915	0.7729384759090909	0.594994284380291	0.5874037014128788	0.6931794553685064
0371	0.40814132055327557	0.41655431975446433	0.41260210725446433	0.3455939120424838	0.4158270711041667	0.5156934543758607	0.40687836565155244	0.5516720477203791	0.41878601990232	0.4760060642818428	0.4711466049068428	0.4399365928944198	0.5053391095039682	0.6027839532223916	0.6766097340625	0.5610507745209387	0.40788785167141517	0.3945344745947713	0.3598995676794716	0.5024386712838954	0.4123007340379403	0.32873354972222235	0.4119544313279133	0.43599323173219384	0.5111935664108476	0.45009918980676333	0.40151450238888897	0.43026990284423194	0.33695317593197294	0.43562916990883194	0.3742671044691358	0.4917173166001716	0.44822764477667043	0.6588910899469698	0.45308555316712074	0.32071977228291326	0.35748775160052915	0.4327557051177622	0.4522192986095477	0.38103790142857163	0.41142941508326525	0.5479245020301132	0.5221157871767241	0.41800723789141414	0.37428587702958394	0.6770179493219697	0.5369273956688374	0.44004036902777777	0.5554997781994049
0372	0.5700179116279072	0.4893678377426337	0.5014599553131764	0.5170327882843138	0.5606479386319443	0.6057734277061677	0.5254677758886781	0.6238555505934469	0.5807246981279435	0.5366549091231126	0.5508116481188674	0.5765860470808031	0.5405617718055555	0.5897575614321451	0.6617108848717947	0.6410456677557301	0.5723146479615384	0.5667920725000001	0.5365412530769231	0.525318593877425	0.5829752446544716	0.5092162865740743	0.5832701183130082	0.6081965140213677	0.5669329400979908	0.5589324887826087	0.5738417025208334	0.4971709414633172	0.49660766364285713	0.608506509405983	0.5585388361094278	0.5352415900504076	0.5916967797890367	0.5748467897226107	0.5895340592598995	0.4823194139705882	0.5134622535416666	0.5246046290769766	0.5937320182786117	0.4797912381060606	0.46952904503890247	0.616840554845023	0.6220083733168702	0.47695855300940426	0.5474719577850877	0.5745978227995338	0.5947927615937457	0.5163718318910258	0.5243038901232993
0373	0.5982856959074327	0.4860109653854211	0.5011112664671267	0.52677084501634	0.5564732881284722	0.5726369123720771	0.4948341196665763	0.6269446693199341	0.5762657693354266	0.5037864474552016	0.5163916234050223	0.5536907717396715	0.5517060730238095	0.563238661068767	0.46308395885416664	0.627692443792573	0.5717577421652422	0.5915151456004903	0.5394362849117122	0.5557670278262787	0.5933324504065041	0.5181341918981481	0.5928188853658536	0.6157710177777778	0.5670922250642294	0.5822853979166667	0.5843453091666667	0.5360913399521531	0.5434821530408163	0.6152311160683761	0.5523938409461281	0.5177510867009869	0.5843709690841639	0.4445777338989898	0.5887283410255605	0.5332120560714286	0.5546604765674602	0.5238168072324227	0.5887209383802376	0.5071841125541126	0.5348520874283373	0.6249425677302887	0.6341565189236111	0.5054586526959248	0.5811400896671828	0.4069215064812832	0.616630202601411	0.5498099935897437	0.520854402687075
0374	0.5630805168217055	0.4967423327754503	0.5085169223762175	0.5006584776960785	0.5224956830902779	0.5889755665745352	0.48792912817904577	0.6059163976723346	0.5569276457920521	0.5117294145759705	0.5240606951078336	0.5574300521709805	0.521180804845238	0.5655571165430894	0.6078723316666667	0.6043374615366987	0.5510539520846789	0.5584082193333335	0.5168861239706283	0.5108861675462962	0.559866077181572	0.4855361822376545	0.5593525121409215	0.5905613877150997	0.5651214929521668	0.5614047106240944	0.5498547316111113	0.48789519087918676	0.49176075420634946	0.590021486005698	0.537745465948747	0.538790863770914	0.5533440739174973	0.6207582075160174	0.5532544726246597	0.47996943962418326	0.5087499804783953	0.4762440627183163	0.5688257885553472	0.48130126958874464	0.47375261338042607	0.6037172063384051	0.6124264056426176	0.45977944701410667	0.5457725078508773	0.6183476995160173	0.582904843945869	0.5223603442307693	0.5266756948823698
0375	0.41643071376254004	0.4762952111255411	0.47246276264069265	0.36929943220588246	0.41786661127083335	0.5207783499390803	0.45506520593285804	0.5827198348328749	0.42127768411041355	0.5105611436203499	0.503307964832471	0.45735091296449304	0.5647522004184704	0.6525085016900715	0.7282680921212121	0.6063811932673139	0.408837428920228	0.4070080697947306	0.39219348617497907	0.5630747688584254	0.428372570379404	0.3800147616666668	0.4284585459891601	0.4406474702051283	0.5179101270652173	0.45672855404121404	0.41798813463888895	0.4389002062559809	0.3679614679863946	0.44073785482051286	0.3720051301346803	0.5021180911003861	0.4734141864485051	0.6988604268815427	0.4769106601539913	0.3556555258683475	0.37481359943121695	0.4773469932639198	0.45063551619762365	0.4303504553727754	0.42944379128992627	0.5789764733784438	0.5506239567804482	0.46747266447658387	0.38125093794182163	0.7164379874876032	0.5686856268545651	0.4807635260942762	0.6037616042496392
0376	0.41411271332502775	0.4752637984179199	0.4719356194705515	0.4276976180607772	0.4276829655069445	0.4865218811017348	0.5027005334859207	0.539079323008137	0.41373702878242524	0.5632586652763005	0.5567740218552479	0.46987749780449617	0.5457807770081453	0.6389513830578732	0.7300214736528823	0.6029735439624007	0.4059268091186409	0.405093310574405	0.37253153573565334	0.5461413424864243	0.4210528182394503	0.3801192409931078	0.4205392531987998	0.4479899998015875	0.4602555678770234	0.39583628459226194	0.4104853886954365	0.34685532619474824	0.38752852314223063	0.4474500980921857	0.3920472646014912	0.4492149678665416	0.49724186119521196	0.6626571902071088	0.47276207172152773	0.3931505363001254	0.3893645231422308	0.48135885566448466	0.46346681548534807	0.4095857212562659	0.34655379987895873	0.5769076810010597	0.5720011559878504	0.5370185144748234	0.38277507259711785	0.6779219138913193	0.48827391062779824	0.5623352960369674	0.5651631751472431
0377	0.41432612018767856	0.5339462054551467	0.5304331276773688	0.41038173964506164	0.42746992717982457	0.5341662264425426	0.5301099207216775	0.5937338945228668	0.4503633320784104	0.5690609235512647	0.5624121763290424	0.4898531028369789	0.6099110438293651	0.6925427654878049	0.757008775925926	0.6523524281225737	0.44029057101559466	0.41596098136458337	0.4108119493859649	0.5993258949337463	0.43195821900085574	0.37704099112085765	0.43206266046427033	0.43457727139226254	0.5177270358459886	0.45250654930749423	0.4216634244758771	0.42418250545244707	0.38368375114766085	0.43468706882816	0.38605516353996094	0.509004942226851	0.5020353857573439	0.7094228579136097	0.49052626452065895	0.38961809836988304	0.3729792567032164	0.5352622370302312	0.45044470948020554	0.4705117612057923	0.4156192515457564	0.6187550646926443	0.5818932797256111	0.5122923676218323	0.37735347040858713	0.7352760495802764	0.5684686577256175	0.5190320072758285	0.6433567928722849
0378	0.5907655596106413	0.5397172701513526	0.5532678140528728	0.5372622443033274	0.5684230249911616	0.6202733195465386	0.5495273755571847	0.6339346628053792	0.6094456439625852	0.5625188072727272	0.5753342497335422	0.6023956864656771	0.5817485164508456	0.6152153303969932	0.7238336167676768	0.6465914820750198	0.6020153049915824	0.5879234587405302	0.5647787305477856	0.5709077492371387	0.6061164732206208	0.5366199286616161	0.6064619641297118	0.6280240707983682	0.618091369231653	0.5880021876893939	0.5975487369261363	0.5758447991148324	0.5431329701103895	0.6283872791899766	0.5909639626683503	0.5850834724138099	0.6082347997857143	0.6297450045959596	0.6065918214189189	0.5305253858422458	0.5601481487184343	0.5692656832644627	0.6199734930963954	0.5375562247441952	0.5584001747665847	0.6363235430176499	0.6733745920462436	0.5219466357680249	0.5735522138058213	0.6444600665488214	0.6434224671870764	0.5651986541226215	0.5557099159808214
0379	0.36327557110493836	0.5670929958015873	0.5642825335793651	0.4832728045000002	0.4470274542962964	0.5367245768112647	0.5458327722570807	0.5914848037172581	0.3610000192120183	0.5965916174778682	0.5912726197000904	0.5174187164875684	0.6247076584805996	0.6977607964334538	0.7761191578518518	0.6420255596960903	0.3481319820308644	0.41772001554938276	0.42310459456172844	0.5994074062607291	0.4229356583271605	0.4411900409814815	0.4229261057345679	0.4733949175864197	0.4540301661881375	0.455270028643854	0.4264078805493826	0.45547386967283965	0.45690383524074085	0.4733853649938271	0.3139690214753087	0.546282816420635	0.547439443697531	0.7390475361912459	0.5029949992530867	0.4616513130185186	0.4346816130185186	0.5483413892512621	0.4698715297047721	0.5126248085828926	0.45097203411728415	0.6200541791990417	0.6350421907962963	0.5592316576049383	0.42345358462345684	0.751937747302357	0.5462519668162846	0.5917259336975309	0.6666074680811288
0380	0.42502834891098484	0.5978646317116785	0.5949902953480422	0.4871111859027777	0.4467390567424242	0.5643191804263447	0.6087330897660428	0.6539192877346183	0.4331120962414966	0.6406249171757206	0.6351850330848116	0.5630522936881664	0.6642377958035715	0.7342650655695677	0.8011889984848485	0.7018799061343786	0.41895724746296303	0.456251123910985	0.4581661099659091	0.6503855239257454	0.45098168502651503	0.4672290976401515	0.4510790054810605	0.4748335167537877	0.4965653067353425	0.478088094375	0.4545328213901514	0.4782481379583333	0.47071835900000003	0.4749308372083333	0.36677193660370366	0.5587280835968615	0.5765695979257399	0.7517858645454545	0.5555740956530126	0.475573734	0.46196013627272714	0.6016332909921817	0.4759596515162442	0.5436404188436148	0.4841339811401515	0.6711944370472608	0.6410323345742337	0.5928077732575758	0.45078597146590915	0.7729384759090909	0.594994284380291	0.5874037014128788	0.6931588509529221
0381	0.5261147572765619	0.4675754666841224	0.48026152085024365	0.4049000454598508	0.5083133038229166	0.6056913334653526	0.5202330055249842	0.6099214294943527	0.5185162715975185	0.5120933013516259	0.526684128891225	0.5297638964894641	0.5299425490079364	0.5832222354237022	0.6651223647435898	0.6199309588404334	0.5067049824061867	0.518108919072304	0.4666260304273506	0.5235184174559082	0.5232399158807589	0.437950563719136	0.5228856207588077	0.5310307407065527	0.5503340833168644	0.5300232111295291	0.5152271637777779	0.4519735129186603	0.44434017907483003	0.5306582766039886	0.4764321481346805	0.5271432526973403	0.551632980366556	0.6476918165384615	0.5507276300764719	0.4283084718417368	0.44889207132275144	0.49421185024630543	0.5376774169355847	0.43412763755411277	0.4478753641687142	0.610601269881107	0.580028679395953	0.44833805054858933	0.5078967121813727	0.6834885434615385	0.5891869294532628	0.38361247403846166	0.5766241285161564
0382	0.5371344473345261	0.48751318480326133	0.4995761852781594	0.46658833426093527	0.49890964462553433	0.599387133351458	0.5106367261579817	0.6120084496488439	0.5526431413814759	0.5657372765301901	0.5638413906741107	0.5644918909738357	0.5411933569313483	0.6432805843224596	0.7027127489247312	0.6265705086027399	0.542919813948718	0.5305061458846154	0.503184552080868	0.5284420444316438	0.55043177528768	0.4742030623254987	0.5507160481957474	0.5693588118507562	0.5556242467346966	0.5341399824423079	0.5403865554006411	0.4884873829744818	0.4719999536776558	0.5696576628566733	0.5278961816891998	0.518463867986338	0.5423097759010991	0.6670749146401985	0.543828733960499	0.45722298206636514	0.4905783160754986	0.5062831076184927	0.5544219160131332	0.46829023573704087	0.4734621545864047	0.6171990452767828	0.6050465198344017	0.46691952844762763	0.5157941631848852	0.6797941748387097	0.5945555473523059	0.5585921656244831	0.5829679744623656
0383	0.4171354956301653	0.6117152603896103	0.608840924025974	0.5031946933333333	0.48399041251336905	0.5904959801131948	0.5859647347704993	0.6429374401020425	0.44308834045076784	0.6161806844004065	0.6126465321276793	0.5544448527932637	0.6743226337770563	0.7440455911188101	0.795899561590909	0.6917579511911968	0.4287934665312402	0.4703359933987604	0.4712849174872855	0.6375199845578622	0.4803792358367768	0.4811227708780992	0.4805712487913223	0.5064536948450413	0.49588635130868963	0.514625418847916	0.48393037220041324	0.4974485323553718	0.5043479786758631	0.5066457077995867	0.3722367796060606	0.581098370166765	0.5903707415294062	0.7590846884049587	0.5449161960748606	0.5068732309485904	0.4711307127667722	0.5852255981404448	0.5067248520903451	0.5585252952936836	0.5050437994008263	0.6637661374843868	0.6594525110719657	0.5672334434607439	0.4781835601342975	0.7800416247685951	0.5905682042169531	0.6016082571177688	0.7089283218007183
0384	0.518977164757752	0.4744081841565424	0.4868807159016505	0.49183586428104575	0.48039490084375003	0.57142271158767	0.45387292344086005	0.5941715559117557	0.5127688955102041	0.5239752041646997	0.519683478358248	0.5320991785050606	0.5386088377265744	0.6378483089614477	0.6750116807526882	0.601320265475548	0.5044757695555557	0.5148958296145834	0.4729776449084251	0.5199871375140808	0.5216552023170733	0.455858800462963	0.5216447177642276	0.5509991076837606	0.5403057839459815	0.5049506367232791	0.510980401625	0.4926276597807019	0.4495430897619048	0.5509880854615384	0.49363356448148155	0.5215970303346205	0.5278502718361018	0.6726093868465298	0.5267552544395557	0.436695430637255	0.4652553622685186	0.4778905649795988	0.524765462120075	0.4639988250937951	0.47343968842342354	0.5924211451297245	0.5457615765889264	0.48651423381720416	0.49630598393640357	0.6747180062013686	0.5783964937932438	0.5717458679569891	0.5692543787365592
0385	0.47885636398825837	0.397766659798911	0.41263423918019504	0.38457258918300674	0.4966260043333335	0.5606557867427358	0.4345069544900382	0.5496579939403601	0.47547716303113563	0.4365276564340156	0.4537241958673255	0.4705978700349678	0.4893619577539682	0.5017004178048781	0.5459012472727272	0.5563162802321604	0.46439942863390327	0.4964155087873776	0.4412531497333757	0.4455168086369047	0.5025291247527102	0.39713452030864227	0.5021748296307589	0.5215896353554133	0.4819149857703393	0.4963285769053444	0.49399860287152797	0.3887734271820178	0.409641593372449	0.5212171712528492	0.442610396638889	0.4630472100627415	0.5278513607541528	0.5057888004772728	0.499318854767442	0.39258298747899156	0.3982626602232143	0.42137572441483817	0.5309499912718887	0.383547670649351	0.37117775325450464	0.5485462358551558	0.5623966655386434	0.38107966622126455	0.4837195155656606	0.5480940232045454	0.5282435575091577	0.3732672604807692	0.5210884086118197
0386	0.3586883395284238	0.4096722670021645	0.4058398185173161	0.316096358897059	0.3892123385833336	0.47704779632069005	0.413293110653595	0.5192503907576836	0.3829632416609978	0.48250971777285045	0.47525653898497167	0.41028686119830216	0.4882377161099086	0.5878556315001642	0.6947079425252526	0.5444650935249717	0.3720474909197533	0.34493501749305566	0.3343514552635328	0.48634942974947903	0.3666366981639566	0.301487551226852	0.36662621361111114	0.39237875106125353	0.4763593972378679	0.38717878222433577	0.3547088656180555	0.3834874219809944	0.30173350245238106	0.39236772883903126	0.3378845303641975	0.4481818037548263	0.41813642761111125	0.6441557311698807	0.42462088828078104	0.2874796789950982	0.3232464023842593	0.41671395200929673	0.4291823643101158	0.3353974662493989	0.3613497144669672	0.5145041201199052	0.5023302601767676	0.43156431794612793	0.31724766600146204	0.6617332917759413	0.5040393950444308	0.44326263686026945	0.5453738201106302
0387	0.5161672608798451	0.49783947363364056	0.5095797775825893	0.4757741574199348	0.5071077468166668	0.589895557239413	0.4883890292239089	0.5886351983556897	0.5328134697517007	0.4822170617941347	0.4981500929966358	0.5384542580747635	0.5297901642309524	0.6055384904317975	0.678565961302469	0.6046942470957859	0.5188706181740741	0.5364869454458334	0.504739218517094	0.47925757851975304	0.5574981461178863	0.4842753858657409	0.5576236304105693	0.5659956814615384	0.526288891753788	0.5354351442166666	0.5501846572708333	0.4646025403624402	0.4787744448571428	0.5661276008461539	0.5037659368777778	0.5187539415885886	0.5619685802535992	0.6319749037716049	0.531591900239891	0.46422273676470593	0.45265405194444464	0.48287823915967565	0.5593918680712946	0.47691275519696974	0.461746617579443	0.5909978740392529	0.6002369569243894	0.40094209057836994	0.5232200299649123	0.6451405334012346	0.5658058210237418	0.5063628491234569	0.5693389905263604
0388	0.44725623223150623	0.659661087203278	0.6567867508396417	0.5476650943471479	0.4497767684904189	0.5660304411678663	0.6497162054590018	0.6716371591836294	0.46823641358293333	0.6828368478696579	0.6773969637787488	0.6368081600610571	0.6913909340775402	0.7665141471373256	0.7980410200490196	0.7344488498805462	0.4545585877314816	0.4799008617769608	0.49624969726882806	0.667476253968086	0.498280056677065	0.5326253040524733	0.49837737713161046	0.5302844477780748	0.47968754778576206	0.5256419669368315	0.499594990767974	0.5393768586614305	0.5313384268827986	0.5303817682326204	0.4345702392020697	0.575671465544229	0.6034347514296782	0.7859732235980392	0.5827219400660418	0.5361938018827986	0.5228628950646168	0.6307423961277419	0.4707895467293124	0.6027565623824644	0.5456306278849153	0.71421817920383	0.6624666945781663	0.5960724653626337	0.48124783908756674	0.7943422395071301	0.6204382667427073	0.644709285380459	0.7304742595865164
0389	0.39591453151162803	0.5858751498716401	0.5829339684762912	0.49129781120155047	0.4480798343475453	0.5535720359745224	0.5473231114341087	0.6155387248529283	0.41090952709912565	0.587551685427302	0.5839353435668369	0.5224616316897606	0.6479869513067552	0.7201970632889014	0.7756987200000001	0.6655477168513437	0.3957726477301591	0.44957732453488397	0.4380443145514953	0.6213366474215578	0.45458993484496135	0.4533238691860466	0.4544235765503877	0.4927188233255815	0.486149687020751	0.5009168346359961	0.45822365577519397	0.4786589170613109	0.4778512941694355	0.4925524650310078	0.35082369787301604	0.570878573875969	0.5651462328285561	0.759780075230444	0.5186346049215794	0.4804352732392029	0.44386153370431913	0.5554793145096805	0.47292900852415043	0.5411706907142857	0.4864308182241015	0.6439269496202593	0.6477545630023165	0.5489583750845668	0.45985397290697694	0.7732698310443975	0.5707622117238833	0.5931182584883723	0.6853293235852713
0390	0.4766751296619246	0.36576952931200624	0.383947528396006	0.4150912416564223	0.48485281950065007	0.5076720514930716	0.3794924843742432	0.5278873258936865	0.4830204993283225	0.43535468840383884	0.4309992400705055	0.428127348121658	0.4592843712398119	0.5379091438723744	0.7071592979801463	0.541118978775481	0.4768717403797289	0.46712795688656905	0.4261876276725002	0.4626796501839826	0.4785931060769537	0.39685275302615663	0.4780915411102131	0.5028166759301618	0.5331926934250024	0.46495592349912307	0.46946418372887755	0.47472799192080917	0.4211770969867359	0.5022893896830756	0.45669160646530993	0.4972906392000488	0.5024493991545111	0.5766574332524755	0.504376401902916	0.4073097924863458	0.43937211929265985	0.4441589812017398	0.5322173081786884	0.3913896795513353	0.45602130251326345	0.5198585946453271	0.5694830857453381	0.4785805955652087	0.45126062717147497	0.5972294499191422	0.5354576596121312	0.4982038696018063	0.49081239030086576
0391	0.441095413032376	0.5207232704722311	0.5176386168136946	0.46745743567073195	0.4450341143665312	0.5196608819670989	0.5481917985393182	0.5880798857882916	0.422331244326269	0.6040426071983795	0.5980324498813065	0.5226225363011671	0.5931193965824623	0.6789654451918501	0.7573016680894309	0.637786782397396	0.41528495493304873	0.4479021587900528	0.42358102678526777	0.5923685566702155	0.4373831087059622	0.4422309967682928	0.4368695436653117	0.4877088456382115	0.4689758476605732	0.4354776327483211	0.44119408431571827	0.4004935777623799	0.45138993568815344	0.4871952805975611	0.3950160812205389	0.4858693056184671	0.5451671941950276	0.6989370070022173	0.5224786088291739	0.45660058202961684	0.4530915942247389	0.524436535912031	0.4626738762867417	0.4843346479239259	0.4002141143477458	0.618454688911311	0.6144788983728156	0.5716140581892092	0.45604749903395525	0.7130847996851442	0.526254203011679	0.5907477011178863	0.6118774538675958
0392	0.5758345798161169	0.5080236967783829	0.5224767235505702	0.5519909732083144	0.5518174565639534	0.5874717261776983	0.4715850441542738	0.6087301378552972	0.5766905972377789	0.5113096829882449	0.5068040467813484	0.5499548094280389	0.5415210007751938	0.607674010946271	0.7093108018364074	0.604519905886628	0.572223465622739	0.5708111745523257	0.5417223605724508	0.5394794974031007	0.5892290882019285	0.5250343366925064	0.5888083655322367	0.6191671824686942	0.5905234631782946	0.5733581305406977	0.5799518179069768	0.5630100428641369	0.5363909462657808	0.6187248842774797	0.5600164732149402	0.5708926296473218	0.5716899623122924	0.6506151051242983	0.572022380565682	0.5259122843912449	0.5535934033139536	0.522826255994832	0.5944226326044622	0.5061508583257828	0.5452185332118165	0.5997302890063425	0.6377818683502907	0.5260949216038493	0.5564694434700121	0.6507287822694467	0.6099962711389386	0.6156862493785085	0.5555899674953221
0393	0.5199048350246653	0.541104465458256	0.5401071068435375	0.5283960085569985	0.5211811396407829	0.5559773783502908	0.48080328485612434	0.5550433216119528	0.5245143974953619	0.5462710005437651	0.5425377591151936	0.49622278700635014	0.6011434781818181	0.6648674741341991	0.7572308911601732	0.5970063061910612	0.5164328272727274	0.5405048376515151	0.5111956511577312	0.5619037924242425	0.555189478662232	0.49357708299663305	0.5546981015003696	0.583441901111111	0.5581772670083243	0.5409520774242425	0.5478182731287878	0.5173552647049442	0.5059217993852814	0.5829253251204352	0.5078814204713806	0.5516976517442767	0.5537207133065538	0.6895096871861471	0.523789863938632	0.5089885008138528	0.49186841606902365	0.5085708344588744	0.5736638495727444	0.523563533957947	0.4983298421294021	0.5747931696753248	0.6577706275873015	0.543509838943723	0.5247691805422648	0.6911552186147185	0.5677333351204351	0.6584369275974027	0.6095619693506493
0394	0.48600542616279085	0.4741347249907236	0.47052127356215223	0.4404618732857144	0.45364315759027785	0.5372245695955615	0.4988604604509804	0.5686648963198091	0.48005172443877564	0.547753019329849	0.5440197779012775	0.46544186861556325	0.5669777851292517	0.6548389745493612	0.724429856	0.6176233861734628	0.46927724816666694	0.4777571968750002	0.43227391196886467	0.5634264827505668	0.47981464223577264	0.4019695724537039	0.4796401689024392	0.495178013752137	0.5168798190357378	0.4846234997336958	0.47071625829166686	0.444395102200957	0.4165388149285716	0.49499459306837623	0.44978840621548843	0.5058586452187902	0.5079379171893689	0.6979911636831169	0.5079192432872408	0.41960551635714305	0.42034677006944454	0.4822494521576356	0.4909492225324422	0.44155384325850355	0.43841096307125316	0.591060729289559	0.5683886739107826	0.5387834693896105	0.4640116948684213	0.7145642922545454	0.5535484002889703	0.5551065732857143	0.6156357426515495
0395	0.6519935434724121	0.6088583495569753	0.6204054480083199	0.5752049812908495	0.6022007777847221	0.6673384378009719	0.6120121735985361	0.7142863822090071	0.6416116433424909	0.6671435011706193	0.6656858785899741	0.6602890989245893	0.6725292958410138	0.750247508010097	0.8057606538709677	0.7160076784412079	0.6367598138618233	0.6536082142328431	0.6187301259305438	0.6538225953426352	0.677420693401084	0.6157677159104937	0.6774310799864498	0.7031286913532763	0.646451412919137	0.6568398883025361	0.670348213236111	0.6245415521551035	0.6098499251734693	0.7031396105840456	0.6274680099057238	0.613763921031746	0.6643423936594683	0.7408731563870967	0.6596665723805784	0.5986270200315125	0.6250118550297619	0.6210309783344529	0.6409871777244706	0.5644352763167388	0.5849808252184976	0.6793944738772745	0.7059804919295634	0.5776455808560256	0.5996580944830827	0.714315692892473	0.6577524962759462	0.6252434599462366	0.6138803853110599
0396	0.6495002039375284	0.5981347193815787	0.5974586412565787	0.5720516401143789	0.5989144127847221	0.6482866047859352	0.5986183159653276	0.7016429787206349	0.6394236106894297	0.6539989007438427	0.6525868288688426	0.637340628690289	0.6734143794742715	0.7436689005189279	0.8084802084375	0.7020629238680371	0.6343772894173788	0.650927874232843	0.615981059263877	0.6567649315431591	0.6748057275474254	0.6127895603549381	0.6748161141327913	0.7003796246866096	0.6421986802103268	0.6541595483025362	0.667667873236111	0.6217201416287877	0.6067866794591836	0.7003905439173788	0.6250854854612794	0.6108662561668812	0.6612791479451827	0.7391288511693548	0.6567689075157134	0.595473678855042	0.6220336994742062	0.6040161085796418	0.6407539037116947	0.6087624466991342	0.6055153914025387	0.7042694319184273	0.7450877708764367	0.6132280734185604	0.6387208123503612	0.7499616167943548	0.6987885912661818	0.6859616296875	0.6486428138221372
0397	0.5908445317602572	0.5594459611754138	0.5584129902912675	0.5409167223537382	0.5698314291160231	0.63668389528221	0.5616661688567073	0.6493632927506775	0.608109545467065	0.614857442332317	0.6132081876067073	0.5990316687954207	0.6161334621341463	0.6877703668445122	0.7666306733079269	0.6591142551829268	0.6013373854164408	0.5878730266422764	0.5630857046529081	0.6039456042029616	0.605995176656752	0.5371298530826558	0.6062494769839382	0.6278356938774234	0.6212619124964651	0.5887245941422763	0.597255649335366	0.5772099398342863	0.5443193671358884	0.6281030352470295	0.5916213944802498	0.5873088051780875	0.6063940134773519	0.6887421998780487	0.6048505370731707	0.5315732913486368	0.5613015902710026	0.5678144506282335	0.6221303424088989	0.5383576538327526	0.5598022111811589	0.6510014314486328	0.6771755848357046	0.5704472726690686	0.5735059705027814	0.7003282864253049	0.6491906828732243	0.6370302069550305	0.615248350609756
0398	0.6519935434724121	0.6088583495569753	0.6204054480083199	0.5752049812908495	0.6022007777847221	0.6673384378009719	0.6120121735985361	0.7142863822090071	0.6416116433424909	0.6671435011706193	0.6656858785899741	0.6602890989245893	0.6725292958410138	0.750247508010097	0.8057606538709677	0.7160076784412079	0.6367598138618233	0.6536082142328431	0.6187301259305438	0.6538225953426352	0.677420693401084	0.6157677159104937	0.6774310799864498	0.7031286913532763	0.646451412919137	0.6568398883025361	0.670348213236111	0.6245415521551035	0.6098499251734693	0.7031396105840456	0.6274680099057238	0.613763921031746	0.6643423936594683	0.7408731563870967	0.6596665723805784	0.5986270200315125	0.6250118550297619	0.6210309783344529	0.6409871777244706	0.5644352763167388	0.5849808252184976	0.6791646227589483	0.7059804919295634	0.5776455808560256	0.5996580944830827	0.714315692892473	0.6577524962759462	0.6252434599462366	0.6138803853110599
0399	0.5927263812042547	0.5618776678109427	0.5608274604344892	0.5429509397438821	0.5649210528816215	0.6317018017171913	0.5643717874418606	0.6513215063630491	0.6100930841227654	0.6176160142587209	0.6159138061918605	0.6020533991551971	0.6183962849636627	0.6902491910380034	0.7677738706322674	0.6606568035158465	0.6033069067683032	0.5898960147945737	0.5655901220751343	0.606030169793397	0.6077974204934771	0.5396847186046512	0.6080556096313103	0.6297417555635063	0.6166594782270123	0.5906024881666667	0.599114656122093	0.5790857909224435	0.5468940722724254	0.6300131851699464	0.5935993923708403	0.5885700455132041	0.608194836757475	0.690365598306686	0.6065540185543683	0.5342775355471957	0.5638047758204134	0.5704335115926709	0.6170567832635949	0.5408441172405114	0.5617287609473745	0.6529443757489816	0.6789269100670219	0.5720890075634248	0.5756375269869443	0.7018852008502906	0.6508245718161683	0.6393178146984012	0.6174552313590116
0400	0.5825108208949965	0.5861757150709475	0.5852908922594997	0.5572596696408529	0.5642486319892674	0.6163628296858739	0.6020563506857795	0.6325227926777464	0.6014267742424243	0.6539557039213271	0.6523913453354684	0.6064564249350356	0.6477732930606881	0.705977695901084	0.7832792971717172	0.684669678674628	0.5933651778114477	0.5789142874621211	0.5545199162315462	0.6374208419735976	0.5982524937767923	0.5269678859427609	0.598571201759054	0.6197221118725718	0.6163003446334743	0.579988	0.5895165422575757	0.5678137312121211	0.5462808225925925	0.6200571638539238	0.5840538098316498	0.5821877779523028	0.61765490060332	0.7157628869528619	0.6051690762626897	0.5468757141329965	0.5506052503703702	0.5999316928030303	0.6145512698420643	0.5631100415533089	0.5459155133365294	0.659565898507432	0.6969892031400727	0.6032950673396565	0.5528039898607384	0.7258584394719554	0.6348745604023347	0.6641555480788577	0.6502662787950644
0401	0.6040263523301412	0.5531889844763302	0.566475750586445	0.5474188763888889	0.536416280701389	0.5994484983778949	0.516510505971808	0.6601255408671614	0.5807298941077972	0.541322478209308	0.5526333082710561	0.5869069908123445	0.6082971945714286	0.6399608670825517	0.7209959965384616	0.6569130164901945	0.5767714635840455	0.6020434837549019	0.5612986091265145	0.5962635245238095	0.6179893024119242	0.5640449508024692	0.6174757373712738	0.6481183743304844	0.6043254554380764	0.6048599542536232	0.6094310374722223	0.5902373013875598	0.5673713991020408	0.6475784726210826	0.5663390065723907	0.5710147804912056	0.5980033195813954	0.657172602090909	0.5969133941986173	0.5578039270168067	0.5837132880158731	0.565134230985968	0.5872625768553263	0.524733756089466	0.5576095865001365	0.6226311355728014	0.6546038938194445	0.5143949972971089	0.5524034405847954	0.6200073251794872	0.6165903428530728	0.5563808691666667	0.5291391849900794
0402	0.6040263523301412	0.5531889844763302	0.566475750586445	0.5474188763888889	0.536416280701389	0.5994484983778949	0.516510505971808	0.6601255408671614	0.5807298941077972	0.541322478209308	0.5526333082710561	0.5869069908123445	0.6082971945714286	0.6532956497831979	0.7313294781481482	0.6569130164901945	0.5767714635840455	0.6020434837549019	0.5612986091265145	0.5962635245238095	0.6179893024119242	0.5640449508024692	0.6174757373712738	0.6481183743304844	0.6043254554380764	0.6048599542536232	0.6094310374722223	0.5902373013875598	0.5673713991020408	0.6475784726210826	0.5663390065723907	0.5710147804912056	0.5980033195813954	0.6698699131245791	0.5969133941986173	0.5578039270168067	0.5837132880158731	0.565134230985968	0.5872625768553263	0.524733756089466	0.5576095865001365	0.6226311355728014	0.6546038938194445	0.5143949972971089	0.5524034405847954	0.6340811279506173	0.6165903428530728	0.572811207345679	0.5291391849900794
0403	0.4786471288826645	0.5920890843535354	0.5892786221313132	0.5108420753880072	0.47364377780070555	0.5808716307586325	0.6311418923863212	0.6506207255720081	0.4556057902708941	0.6633265917265776	0.6578506706154665	0.5869655891313396	0.6538862347208995	0.7333766710951091	0.7909361136825397	0.6968323014399112	0.44550139162830715	0.50968903443822	0.491844129854233	0.640708922847766	0.48644734007336865	0.49208811076225767	0.48645917805855377	0.5106137869686067	0.48539757127660477	0.49693555088756625	0.48991956229559086	0.45970314371810994	0.5074712199153439	0.5106256249537919	0.4134948704846563	0.5449938494931218	0.5990880839631046	0.7502950006984127	0.5784162617408823	0.5122186976931218	0.49960939356613765	0.593933623823536	0.5070568105661377	0.5342758942634922	0.46823062867842735	0.6664958239473722	0.6528599014300798	0.6076213711958874	0.5007480152931219	0.7709775540317461	0.5807004577088772	0.6077083373920635	0.6848314105468254
0404	0.6040263523301412	0.5525501158127357	0.5658568465685878	0.5474188763888889	0.536416280701389	0.5994484983778949	0.5156993498427758	0.6601255408671614	0.5807298941077972	0.5404244124950224	0.5517662103400216	0.5863411357103037	0.6082971945714286	0.6399608670825517	0.7209959965384616	0.6569130164901945	0.5767714635840455	0.6020434837549019	0.5612986091265145	0.5962635245238095	0.6179893024119242	0.5640449508024692	0.6174757373712738	0.6481183743304844	0.6043254554380764	0.6048599542536232	0.6094310374722223	0.5902373013875598	0.5673713991020408	0.6475784726210826	0.5663390065723907	0.5710147804912056	0.5980033195813954	0.6562054543986013	0.5969133941986173	0.5578039270168067	0.5837132880158731	0.565134230985968	0.5872625768553263	0.524733756089466	0.5576095865001365	0.6226311355728014	0.6546038938194445	0.5143949972971089	0.5524034405847954	0.6190401774871795	0.6165903428530728	0.5563808691666667	0.5291391849900794
0405	0.5748475870770635	0.538284941226739	0.5510718336884033	0.5069437410947714	0.5776313682013889	0.6228102366760545	0.49972819406679825	0.6473972499415652	0.5619234611996338	0.5100118391110331	0.5077782977317227	0.5178470267226112	0.6319102580733487	0.6864082275490608	0.8205005259482758	0.6500861947839418	0.5522721688618234	0.5995682961078431	0.5599619368279798	0.5895686290237954	0.6216567111178862	0.5652573708101853	0.621302415995935	0.6332071542863249	0.5974075998796433	0.6072364626775363	0.6161043788958334	0.5556182392165072	0.5582974316020408	0.6328346901837607	0.5235000417575759	0.590919720318706	0.6373118689584718	0.692856028865406	0.6028625787445004	0.5455656972373949	0.5299680668353175	0.5461002376955035	0.6048083366385242	0.5630658823051949	0.5451877456818183	0.6411571370490015	0.6988975308201628	0.5456152131974921	0.5863080301135191	0.7259321047274749	0.6447963492490734	0.5653581352011495	0.6095224854294454
0406	0.4505952365808419	0.43647942685374164	0.43286597542517014	0.38604605246598667	0.45054865550694445	0.5172562490504529	0.481242862070428	0.5222968645641445	0.44221171041507823	0.5436844622999834	0.5399512208714119	0.44560642333059575	0.5098848993231293	0.6080043587485482	0.7068804571088435	0.5782484134448922	0.4316122557853075	0.438326665574405	0.37917518573565334	0.5072391718424035	0.4468472109223771	0.3528787085482805	0.44633364588172664	0.4751071818528695	0.48976011674065967	0.43975143459226207	0.4369246411954365	0.3824691998789588	0.34547109084013605	0.4745672801434677	0.422051451268158	0.4651095521332048	0.4673058392976587	0.639935109367718	0.4709587128491366	0.3485377922687075	0.3655904494279102	0.43690390043572624	0.49596680329022613	0.35957942879251725	0.36546950257839006	0.5499483336582935	0.5615456822153804	0.5047373114298083	0.42405792786027585	0.6565082379391466	0.5019649196021572	0.532224102840136	0.5399274673027212
0407	0.437805496712963	0.6068009732291967	0.6039905110069745	0.4985087151049382	0.45903374437037026	0.5740009764168703	0.617427909993464	0.6616099702294045	0.4331120962414966	0.6486110301273713	0.6432920323495935	0.5727622427173182	0.6716991781190476	0.7401702863346884	0.8056070207407408	0.7085047971091701	0.41895724746296303	0.46833443226851856	0.4702068630777778	0.6581547345051734	0.46318209202592586	0.4790684510259259	0.46327724980370366	0.48650388304814807	0.507752744363446	0.48968613672222217	0.46665431424814807	0.48984262378148147	0.4824801732444445	0.48659904082592587	0.36677193660370366	0.5685341261835979	0.585979162416279	0.7573017342222221	0.5654502268607234	0.4872276510222222	0.47391657768888873	0.6104858845256887	0.48760499259366097	0.5537817428693121	0.4955976704481482	0.6785012273350994	0.6490093938059174	0.6018564894074074	0.4629907276555556	0.7779842875555556	0.6039944113940623	0.5965725080481482	0.6999775431539682
0408	0.5142185508766532	0.4535926245331906	0.4690261518915284	0.46193489501634	0.511365936951389	0.5464059934068237	0.40022865466587676	0.5625375693636083	0.4954539060975929	0.47017270202552863	0.4659577520255286	0.45209025753893783	0.5486357055087707	0.6261760534598741	0.7646171841935484	0.5561315851766783	0.4904103388618234	0.5343920821924021	0.4867787600880532	0.5167400488163372	0.5510031568834689	0.483310079506173	0.5504895918428185	0.5776970418518519	0.5427152270576736	0.5390055751911234	0.5436844858055557	0.49634775500598094	0.4952514301734695	0.5771571401424502	0.4723303362020205	0.5310792619853726	0.5527144877956811	0.6603010409180778	0.5228380289959147	0.48356278253151264	0.4814944460019842	0.4589822043621702	0.5480766390775484	0.48061643425324685	0.47675456189803456	0.5507137344627946	0.635532219894636	0.5056127784750732	0.5208793549393707	0.6802094441438842	0.5669928144437553	0.567264263172043	0.5479248372911402
0409	0.5422934596280373	0.5002712000671742	0.49643875158232575	0.48403808395191417	0.4946431797480161	0.5699125258693016	0.5000895038176937	0.5893849707308523	0.5305124550156053	0.566514535616311	0.5625550371314625	0.5438966878157871	0.5457582957160896	0.6521134556892971	0.6763140706060605	0.6073796092330749	0.5222907443503259	0.5351259303501401	0.48455456050824197	0.5344959156462339	0.5322373874370888	0.4562037297266316	0.5317238223964385	0.5619375060919822	0.5334596451227176	0.5374058582469592	0.5217630996230161	0.4751584807864834	0.4644997105442178	0.5613976043825804	0.5127895861808565	0.5030187958671728	0.5303695819939487	0.7028480550899727	0.5325339559402218	0.45190660056022414	0.4832864130291007	0.45736770627332446	0.5392968725835344	0.4485915720779222	0.45989753803746947	0.5906131115411293	0.5926790086571794	0.5031171805268595	0.5216018115527791	0.702644576302094	0.5645210015404031	0.5891119475649351	0.590213190719697
0410	0.42549163749421304	0.5941496835639881	0.5915148752306547	0.5155682542187501	0.46854434465277794	0.5656792907605608	0.5966390135743465	0.6394377930682626	0.3829632416609978	0.6442254309688347	0.6392388705521681	0.5700008362904287	0.6481634298255621	0.716650746656363	0.7901117104861112	0.686819751798418	0.41129452273726874	0.4541125145775463	0.45916055740162043	0.6468652329527669	0.459002179681713	0.476115663420139	0.4589932241261574	0.5063077352372685	0.5105740703847121	0.48931565185361314	0.46225738801504623	0.5119275424016205	0.49084734553819453	0.5062987796817129	0.37926674721643516	0.5746401403943453	0.5757244784664353	0.7553570651792929	0.556478601383102	0.49529810595486123	0.49243480178819443	0.5989908420063914	0.49810369451489056	0.5430857580464619	0.5077070715682872	0.6662215825824349	0.6578520538715278	0.6092004685879631	0.45948773558449074	0.7674416380959597	0.5970320084736	0.6172430628414352	0.6874445013260583
0411	0.3586883395284238	0.5248581661236934	0.5217735124651568	0.43286039518292696	0.3930789132520327	0.4915269745489491	0.527772503696796	0.5778783918847954	0.3829632416609978	0.5834834313781478	0.5776455069879041	0.4965863449253799	0.5880937715030972	0.6682740448659859	0.7542771244715447	0.6333499533249772	0.3720474909197533	0.3609122121883469	0.3668221159823849	0.5865739312617757	0.3666366981639566	0.38667199619918713	0.36662621361111114	0.42201881198509483	0.4660808040560497	0.4021256411944739	0.3704476737737127	0.4285980984214094	0.40391884355691066	0.42200832743224925	0.3378845303641975	0.5020177253397213	0.5032871943021682	0.7135887592342942	0.4807554357655829	0.40912948989837405	0.4057773289227643	0.5305258638123608	0.4181516789442621	0.46507600942024796	0.42365705939701914	0.6092350235111432	0.5994365508739837	0.5424785973712738	0.3672051538550136	0.727736551917221	0.528232595286166	0.5518943174728999	0.634081367406117
0412	0.4917349379046968	0.4987112048319934	0.495097753403422	0.4530307888888889	0.48829027484027776	0.585732455231412	0.5181101737731095	0.5736685944699484	0.5010765971943136	0.5537252290449091	0.5518161607909408	0.47323825150522647	0.5960169976099773	0.6821442401684088	0.743108307079365	0.6225500690409015	0.4870641960313391	0.5083794329697713	0.4664442928383583	0.5612736482532124	0.5112407684146343	0.4287410985339507	0.5114697269512196	0.5194018473589743	0.5176059254386253	0.5160743074039854	0.502928037625	0.4315999099202553	0.4443200415079366	0.5196425473589743	0.45741212706734014	0.5213467372608321	0.5504102604909561	0.7109842324594517	0.520658354518472	0.445262834047619	0.41915671535493837	0.4869172351735085	0.5283915553575151	0.46909870596598646	0.4252699547829648	0.5965801289644358	0.5948913997837986	0.5250008144054836	0.49719965192724447	0.7373300953165945	0.5598534056545923	0.5490600252857143	0.6439764644954649
0413	0.3586883395284238	0.5361710669302722	0.5331598574064627	0.446363719107143	0.40752941531746045	0.5036334751549265	0.5390160155135388	0.5879289063637289	0.3829632416609978	0.5934004925358111	0.5877015663453349	0.5085723843319185	0.5979010626577853	0.6761722818929862	0.7601276691269842	0.6420797163410492	0.3720474909197533	0.37612858808862437	0.38189777988756624	0.5964174090888763	0.38171677677910054	0.40127504390873026	0.38170654185846564	0.4357802688425926	0.4660808040560497	0.41636074497555786	0.38543701487433857	0.44220290560185205	0.41811125204365085	0.43577003392195757	0.3378845303641975	0.513874446164966	0.5151136896759261	0.7204080744906205	0.493118401580688	0.4231978353769842	0.4199254877579366	0.541703819435876	0.43200521039797013	0.477812294910242	0.4373795103637568	0.6185389515227826	0.6089737758531746	0.5533719641005291	0.3822716978108466	0.7342190149668111	0.5394651525412573	0.5625635003902116	0.6427937158012095
0414	0.5306102782067944	0.4225009870122889	0.4365956186681549	0.39831515318627464	0.5104668544652777	0.5590740817798568	0.470120162232764	0.5990492969362131	0.5237916637061749	0.4609712400754936	0.47732489731426964	0.5018513095093744	0.5097185478571428	0.5262065266717479	0.5902076972222222	0.6187793034279896	0.5152195327022793	0.524400170322304	0.4738214311568988	0.5010138482231039	0.5279040449864499	0.42995423833333346	0.5275497498644988	0.5363732091965813	0.5103365565423255	0.522233160504529	0.5200078961111113	0.4382209735247208	0.44094218442857136	0.5360007450940172	0.4739664163872057	0.47363653731231237	0.5576953232713178	0.4333356647186146	0.5576281760674628	0.42481464058823526	0.4489394376388889	0.46868092549758666	0.5455881391932457	0.41567942204184727	0.4330576315929565	0.6019864288413996	0.5795798927502395	0.4405241001358411	0.5129922279708463	0.48005582900432897	0.5703123402998237	0.4040621916666668	0.4938981261394556
0415	0.5227735426841087	0.6252492384763044	0.621921059528936	0.5445756357602339	0.4802108130000001	0.607318121115946	0.6003456065841073	0.6374522769347599	0.5339345339835165	0.6332873774507916	0.6311244478455285	0.5904524894244758	0.6721350905357142	0.7477178588831835	0.771312128245614	0.6878637923629133	0.5168479670042738	0.5419821316354166	0.5133085965257819	0.6288965717878028	0.5499257864430894	0.5145565883771931	0.5500302279065041	0.5598934371495727	0.5488603792361111	0.5567716891816124	0.5424229886041667	0.4920023273684212	0.5240244839755639	0.56000323458547	0.4961891874987231	0.5811534558893762	0.6059447949586902	0.7713099011155414	0.5533132160113219	0.5256111020676693	0.485562386607143	0.5741107513641863	0.5305894586444653	0.5806740533709271	0.49881751421052645	0.6681109418119493	0.6643362644426799	0.5577586440789475	0.5282887836951755	0.7822578642734361	0.6007161994342693	0.6414121752192983	0.7054062209776597
0416	0.528929515109765	0.44043671521697403	0.45397085536644355	0.4229412459004437	0.5101652165610119	0.6031919136800437	0.507113212653497	0.6012894614475605	0.5202826348261009	0.5004825986683361	0.5154737952659797	0.521727309449975	0.5153628308670635	0.5342210969442629	0.5362085557857142	0.6160663869905763	0.5086695434773099	0.5200563287429973	0.4653133758347424	0.5112468747508816	0.5203619035520713	0.4283431954756396	0.5200076084301202	0.5282131977586488	0.5412766242781858	0.5303814824210663	0.5122772011408732	0.4439992922149125	0.441707461734694	0.5278407336560847	0.4878803146825399	0.5167435964607465	0.5570673494429282	0.5051256175915586	0.5570341467703377	0.42559196961659673	0.4485865881944445	0.4803966198639723	0.5427610399899492	0.4191359574404764	0.43934351155083684	0.6048581624201281	0.5713501628339662	0.4512722055316092	0.5111503276242076	0.5543687425915584	0.5788094659484806	0.38714058464972534	0.5485376068112244
0417	0.3909054930005119	0.4840258021477848	0.480607672418055	0.3533626396243622	0.39115163768970973	0.4892213039000959	0.4923336127248641	0.5540736226714337	0.4027718414053806	0.5390585959017998	0.5348558202261242	0.4484170477974043	0.5594002448668225	0.6510889765363141	0.7280258857002456	0.6141160646172574	0.38843749953030327	0.37753128497555044	0.3386310565618358	0.5537559303369028	0.3915866731196108	0.3147019645440371	0.3914121997862775	0.4045184829662005	0.4872172046179931	0.42593986416640717	0.3802825899476011	0.37897894869387194	0.3349070456665184	0.40433506228243976	0.3379224587626264	0.45853920261290515	0.4678260739901787	0.7048518480343982	0.4412094496658544	0.337910048369221	0.3228428618827346	0.4798698611865838	0.4431825367046166	0.4112358281750008	0.373814792516065	0.5890730419316141	0.5675361232288637	0.47374721178227175	0.35766815349101	0.7205291318181819	0.5194211259839615	0.4947480887776414	0.6152451467315119
0418	0.5172620641214472	0.3989761935525765	0.41611648437905846	0.4733905014414099	0.5435557787912088	0.5297817829344763	0.39101067373633314	0.5610898792919212	0.5236416402086916	0.40454895324456597	0.42057611175337406	0.4357482063711632	0.5049185451984126	0.4722363182198509	0.6907853766149068	0.5749277405911574	0.5236388537710397	0.513221922131614	0.4754238386046671	0.47458161833333323	0.5097655640818171	0.43062470402153163	0.5093300614621241	0.5355166845570478	0.5481602624640638	0.49633293154960323	0.5014159531838625	0.5045802627546772	0.47441637513303103	0.5350588484696785	0.49817903500550487	0.5183118075982577	0.5443642411071208	0.44987565982729016	0.5440255767229523	0.46211493175459073	0.491132528601558	0.4566456819945488	0.5763224485203549	0.4154179821508739	0.48520956985615504	0.5263212218063531	0.5804239836230097	0.5217908595455374	0.4932047808570037	0.47670872504468165	0.5453522921991589	0.47469073226750114	0.4555537710440286
0419	0.5688140755859554	0.5435768457666528	0.5570341474614449	0.5363291160947712	0.533384968201389	0.5915958881214847	0.4679036511330983	0.6185692492004946	0.5471990073731032	0.487507746066451	0.5006742565469182	0.5416888793837729	0.6006283645714285	0.657461344433798	0.7408781396428572	0.6121959164901944	0.541133846917379	0.593082271254902	0.5516306129726685	0.5512085578571428	0.6076904060704608	0.553571288302469	0.6071768410298103	0.6372913294586895	0.5735764327108037	0.5962804742536232	0.6016317237222223	0.5519659382296651	0.5565797433877551	0.6367514277492878	0.5293830632390575	0.5656829534641785	0.5924168724385384	0.6751771947987013	0.5603943387932118	0.5466948696638656	0.5411191949603175	0.5231419794708165	0.5834109085626435	0.5156524500288601	0.5193676243379743	0.5786379210610167	0.6470010896180556	0.47076680595611275	0.5451907009941521	0.6435003137380952	0.5809274217989417	0.5798407538293651	0.5249479419742062
0420	0.3586883395284238	0.5361710669302722	0.5331598574064627	0.446363719107143	0.40752941531746045	0.5036334751549265	0.5390160155135388	0.5879289063637289	0.3829632416609978	0.5934004925358111	0.5877015663453349	0.5085723843319185	0.5979010626577853	0.6761722818929862	0.7601276691269842	0.6420797163410492	0.3720474909197533	0.37612858808862437	0.38189777988756624	0.5964174090888763	0.38171677677910054	0.40127504390873026	0.38170654185846564	0.4357802688425926	0.4660808040560497	0.41636074497555786	0.38543701487433857	0.44220290560185205	0.41811125204365085	0.43577003392195757	0.3378845303641975	0.513874446164966	0.5151136896759261	0.7204080744906205	0.493118401580688	0.4231978353769842	0.4199254877579366	0.541703819435876	0.43200521039797013	0.477812294910242	0.4373795103637568	0.6185389515227826	0.6089737758531746	0.5533719641005291	0.3822716978108466	0.7342190149668111	0.5394651525412573	0.5625635003902116	0.6427937158012095
0421	0.3488045613573233	0.5572542002516234	0.5543798638879871	0.47152900460227287	0.4344598964393941	0.5261955899206117	0.535510789808378	0.5822003674381049	0.3610000192120183	0.5874232451478196	0.5819833610569107	0.5064509600441041	0.6161782870824315	0.6908917236251231	0.7710309568939394	0.6338897769619105	0.3481319820308644	0.40448637953914146	0.40999333534722227	0.5903030291302911	0.40982055965277775	0.42848981464015157	0.4098107899558081	0.4614266202588383	0.44162176087423155	0.44288980202212336	0.4133716960164141	0.44309827580176786	0.44456074058712136	0.46141685056186865	0.3139690214753087	0.5359710622483767	0.5371539765088384	0.7331167983774105	0.49169943105429315	0.44941611558712136	0.42183346785984854	0.5380764208251543	0.4578231553798806	0.5015480996870492	0.43849412580176783	0.6114190469081109	0.6267476951325758	0.5492141952777778	0.4103502570012627	0.746299968831956	0.5359395115166548	0.5824469776452021	0.6590303650829727
0422	0.5118784882250138	0.40242564741450637	0.419458142807803	0.43135733098447704	0.5285511456846478	0.563087283398223	0.4458093372179678	0.5662015332843069	0.5273142367226629	0.47223777308507553	0.4700042317057652	0.47670293433171573	0.4993571624479166	0.5612611245250361	0.7331176869181034	0.5846939376269236	0.5207741288757886	0.50497156734189	0.4689058776350733	0.49950145265034884	0.5187686303560539	0.432247784015377	0.5189140127493466	0.5360513298294414	0.565893595470301	0.5050302453050596	0.5106440961149552	0.4956878071323906	0.45402068807015317	0.5362041677300824	0.49495526841465254	0.5294045153372507	0.5523085825296927	0.583576999570558	0.5515404942848445	0.4386879082615547	0.47130338840153774	0.4905143067981229	0.5734275598147	0.4307026191558442	0.4760767775954282	0.5613116267954479	0.6050462199778335	0.4874484371045118	0.49029808938948927	0.6169499616395235	0.5733719843189498	0.48735362781711833	0.5113044292641624
[truncated: 1,985 more rows]
[truncated: 2,358 more columns]
