# Supplementary material for: Metabolomics analysis: Finding out metabolic building blocks
Source: PLoS One. 2017 May 11;12(5):e0177031. doi: 10.1371/journal.pone.0177031 (PMC5426688; doi:10.1371/journal.pone.0177031)
Supplement: S9 Table — A file with the following information: for every m-DAG its amount of species in each kingdom. (CSV) [file pone.0177031.s009.csv]

Pathway Id	#Animals	#Plants	#Fungi	#Protists	#Bacteria	#Archaea	#Members	Members
0001	0	0	0	0	1	0	1	[aaa]
0002	0	0	0	0	1	0	1	[aac]
0003	0	0	0	0	1	0	1	[aad]
0004	0	0	0	0	1	0	1	[aae]
0005	0	0	0	1	1	0	2	[aaf, aaus]
0006	1	0	0	0	0	0	1	[aag]
0007	0	0	0	0	13	0	13	[aah, aan, aao, aat, apa, apj, apl, mhaq, mhay, mhx, mvg, mvi, mvr]
0008	0	0	0	0	1	0	1	[aai]
0009	0	0	0	0	9	0	9	[aal, alt, amaa, amae, amag, amai, amal, amao, asp]
0010	0	0	0	0	8	0	8	[aap, mhae, mhal, mham, mhao, mhat, mhq, mht]
0011	0	0	0	0	1	0	1	[aaq]
0012	0	0	0	0	2	0	2	[aar, hor]
0013	0	0	0	0	1	0	1	[aas]
0014	0	0	0	0	3	0	3	[aau, ach, arr]
0015	0	0	0	0	2	0	2	[aav, rdp]
0016	0	0	0	0	1	0	1	[aay]
0017	0	0	0	0	1	0	1	[aba]
0018	0	0	0	0	4	0	4	[abaa, abab, abad, abal]
0019	0	0	0	0	1	0	1	[abai]
0020	0	0	0	0	13	0	13	[abaj, abau, abaz, abb, abd, abh, abj, abk, abr, abw, abx, abz, acc]
0021	0	0	0	0	3	0	3	[abc, abn, aby]
0022	0	0	14	0	0	0	14	[abe, afv, aor, bfu, cim, cpw, nfi, nhe, pbl, pcs, tve, ure, val, ztr]
0023	0	0	0	0	1	0	1	[abg]
0024	0	0	0	0	0	2	2	[abi, acf]
0025	0	0	0	0	2	0	2	[abl, abt]
0026	0	0	0	0	2	0	2	[abm, aei]
0027	0	0	0	0	1	0	1	[abo]
0028	0	1	13	0	0	0	14	[abp, abv, adl, apro, cput, dsq, fme, gtr, hir, mrr, pco, psq, scm, sla]
0029	0	0	0	0	1	0	1	[abq]
0030	0	0	0	0	1	0	1	[abra]
0031	0	0	0	0	1	0	1	[abs]
0032	0	0	0	0	1	0	1	[abu]
0033	0	0	0	0	1	0	1	[aca]
0034	0	0	0	1	0	0	1	[acan]
0035	0	0	0	0	1	0	1	[acb]
0036	0	0	0	0	1	0	1	[acd]
0037	0	0	0	0	1	0	1	[ace]
0038	0	0	0	0	1	0	1	[aci]
0039	0	0	0	0	0	1	1	[acj]
0040	0	0	0	0	1	0	1	[ack]
0041	0	0	0	0	2	0	2	[acl, aoc]
0042	0	0	0	0	1	0	1	[acm]
0043	0	0	0	0	24	0	24	[acn, ama, amf, apd, aph, apha, apy, ech, ecn, emr, erg, eru, erw, nhm, nri, nse, wbm, wcl, wed, wen, wol, woo, wpi, wri]
0044	0	0	0	0	1	0	1	[aco]
0045	0	0	0	0	3	0	3	[acp, ank, app]
0046	0	0	0	0	1	0	1	[acq]
0047	0	0	0	0	2	0	2	[acr, amv]
0048	58	0	0	0	0	0	58	[acs, amj, aml, asn, bacu, bom, bta, ccw, cfa, cfr, cge, chx, cjc, clv, cmy, dre, ecb, fab, fca, fch, fpg, gfr, gga, ggo, hgl, hsa, lcm, lve, mcc, mcf, mdo, mgp, mmu, myb, myd, mze, ngi, nle, oas, ocu, ola, pale, pbi, phi, pon, pps, pss, ptg, ptr, rno, rro, shr, tgu, tru, tup, umr, xma, xtr]
0049	0	0	13	0	0	0	13	[act, afm, ang, maj, maw, mgr, mtm, ncr, pan, pno, pte, smp, ttt]
0050	0	0	0	0	6	0	6	[actn, fri, mil, mul, nfa, roa]
0051	0	0	0	0	3	0	3	[acu, acz, tkm]
0052	0	0	0	0	4	0	4	[acx, avd, avl, avn]
0053	0	0	0	0	3	0	3	[acy, calo, nos]
0054	0	0	0	0	1	0	1	[ade]
0055	0	0	0	0	1	0	1	[adg]
0056	0	0	0	0	1	0	1	[adi]
0057	0	0	0	0	2	0	2	[adk, ajs]
0058	0	0	0	0	2	0	2	[adn, cbab]
0059	7	0	0	0	0	0	7	[aec, aga, ame, cfo, hst, nvi, soc]
0060	0	0	0	0	1	0	1	[aeh]
0061	0	0	0	0	1	0	1	[aep]
0062	0	0	0	0	1	0	1	[aeq]
0063	0	0	0	0	2	0	2	[aeu, msu]
0064	0	0	0	0	7	0	7	[aex, bmi, bov, cak, ccr, ccs, cse]
0065	0	0	0	0	2	0	2	[afa, bper]
0066	0	0	0	0	1	0	1	[afd]
0067	0	0	0	0	2	0	2	[afe, afr]
0068	0	0	0	0	0	1	1	[afg]
0069	0	0	0	0	1	0	1	[afi]
0070	0	0	0	0	1	0	1	[afl]
0071	0	0	0	0	1	0	1	[afn]
0072	0	0	0	0	1	0	1	[afo]
0073	0	0	0	0	3	0	3	[afs, ase, lmoi]
0074	0	0	0	0	0	2	2	[afu, mfo]
0075	0	0	0	0	1	0	1	[afw]
0076	0	0	0	0	1	0	1	[age]
0077	0	0	0	0	1	0	1	[agn]
0078	0	0	3	0	0	0	3	[ago, cten, yli]
0079	0	0	0	0	3	0	3	[agr, atf, atu]
0080	0	0	0	0	0	1	1	[agw]
0081	0	0	0	0	10	0	10	[aha, ahd, ahh, ahi, ahj, ahp, ahr, ahy, amed, avr]
0082	0	0	0	0	1	0	1	[ahe]
0083	0	0	0	0	0	1	1	[aho]
0084	0	0	0	0	1	0	1	[ahz]
0085	0	0	0	0	1	0	1	[ain]
0086	0	0	0	0	14	0	14	[aja, aoi, kphy, sals, salu, sbh, sct, scy, sgu, sld, spri, stre, strm, svl]
0087	0	0	1	0	0	0	1	[aje]
0088	0	0	0	0	1	0	1	[aka]
0089	0	0	0	0	1	0	1	[ali]
0090	0	0	0	0	1	0	1	[aln]
0091	0	0	0	0	1	0	1	[alu]
0092	0	0	0	0	1	0	1	[alv]
0093	0	45	0	0	0	0	45	[aly, ath, atr, bdi, bna, brp, bvg, cam, cic, cit, cmo, crb, csv, dosa, egr, egu, eus, fve, gmx, gra, jcu, mdm, mtr, mus, nnu, obr, osa, pda, pmum, pop, pper, ppp, pvu, rcu, sind, sita, sly, smo, sot, spen, tcc, thj, vra, vvi, zma]
0094	0	0	0	0	1	0	1	[amac]
0095	0	0	0	0	1	0	1	[amad]
0096	0	0	0	0	3	0	3	[amb, amg, amk]
0097	0	0	0	0	1	0	1	[amc]
0098	0	0	0	0	6	0	6	[amd, amm, amn, amz, strc, sve]
0099	0	0	0	0	1	0	1	[amh]
0100	0	0	0	0	1	0	1	[ami]
0101	0	0	0	0	1	0	1	[amim]
0102	0	0	0	0	1	0	1	[amo]
0103	0	0	0	0	1	0	1	[amp]
0104	0	0	0	0	2	0	2	[amq, sen]
0105	0	0	0	0	1	0	1	[amr]
0106	0	0	0	0	8	0	8	[ams, nbr, scb, sci, scz, sdv, sfi, sgr]
0107	0	0	0	0	1	0	1	[amt]
0108	0	0	0	0	1	0	1	[amu]
0109	0	0	0	0	1	0	1	[amw]
0110	0	0	0	0	2	0	2	[amx, eli]
0111	0	0	0	0	1	0	1	[amy]
0112	0	0	0	0	1	0	1	[ana]
0113	0	0	0	0	1	0	1	[anb]
0114	0	0	4	0	0	0	4	[ani, bor, bsc, bze]
0115	0	0	0	0	1	0	1	[ant]
0116	0	0	0	0	1	0	1	[aoe]
0117	0	0	0	0	6	0	6	[aol, bbt, bja, bjp, bju, bra]
0118	0	0	0	0	1	0	1	[apac]
0119	0	0	0	0	1	0	1	[apal]
0120	0	0	0	0	1	0	1	[apb]
0121	0	0	0	0	1	0	1	[apc]
0122	0	0	0	0	0	1	1	[ape]
0123	0	0	0	0	9	0	9	[apf, apg, apk, apq, apt, apu, apw, apx, apz]
0124	1	0	0	0	0	0	1	[api]
0125	1	0	0	0	0	0	1	[apla]
0126	0	0	0	0	8	0	8	[apm, banc, bcd, tas, tat, tea, teg, teq]
0127	0	0	0	0	2	0	2	[apn, mts]
0128	0	0	0	0	0	1	1	[apo]
0129	0	0	0	0	1	0	1	[apr]
0130	0	0	0	0	1	0	1	[aps]
0131	0	0	0	0	1	0	1	[apv]
0132	1	0	0	0	0	0	1	[aqu]
0133	0	0	0	0	10	0	10	[ara, ngg, ngl, rec, rel, rep, rhl, rlb, rlg, rlu]
0134	0	0	0	0	1	0	1	[arc]
0135	0	0	0	0	1	0	1	[are]
0136	0	0	0	0	1	0	1	[ari]
0137	0	0	0	0	4	0	4	[arl, ccro, goq, req]
0138	0	0	0	0	3	0	3	[arm, reb, rey]
0139	0	0	0	0	3	0	3	[arp, cyh, cyp]
0140	0	0	0	0	1	0	1	[ars]
0141	0	0	0	0	2	0	2	[art, mio]
0142	0	0	0	0	1	0	1	[asa]
0143	0	0	0	0	4	0	4	[asb, asf, asm, aso]
0144	0	0	0	0	0	1	1	[asc]
0145	0	0	0	0	1	0	1	[asd]
0146	0	0	0	0	1	0	1	[asg]
0147	0	0	0	0	1	0	1	[ash]
0148	0	0	0	0	2	0	2	[asi, ass]
0149	0	0	0	0	10	0	10	[asl, fco, fpc, fpk, fpo, fpq, fps, fpv, fpw, fpy]
0150	0	0	0	0	0	1	1	[ast]
0151	0	0	0	0	2	0	2	[asu, mve]
0152	0	0	0	0	3	0	3	[ate, chd, csc]
0153	0	0	0	0	1	0	1	[ati]
0154	0	0	0	0	1	0	1	[atm]
0155	0	0	0	0	1	0	1	[att]
0156	0	0	0	0	29	0	29	[aua, baa, babb, babc, babo, babr, babs, babt, babu, bcar, bcet, bme, bmee, bmel, bmg, bmr, bmw, bmz, bpv, bsk, bsuc, bsui, bsup, bsuv, bsz, oah, oan, rei, rga]
0157	0	0	0	0	1	0	1	[aur]
0158	0	0	0	0	1	0	1	[ava]
0159	0	0	0	0	0	1	1	[ave]
0160	0	0	0	0	1	0	1	[avi]
0161	0	0	0	0	1	0	1	[awa]
0162	0	0	0	0	1	0	1	[awd]
0163	0	0	0	0	1	0	1	[awo]
0164	0	0	0	0	1	0	1	[axl]
0165	0	0	0	0	7	0	7	[axn, axo, axs, axy, ppk, ppnm, ppul]
0166	0	0	0	0	1	0	1	[aym]
0167	0	0	0	0	5	0	5	[ayw, nzs, pal, poy, psol]
0168	0	0	0	0	1	0	1	[aza]
0169	0	0	0	0	1	0	1	[azc]
0170	0	0	0	0	1	0	1	[azi]
0171	0	0	0	0	1	0	1	[azl]
0172	0	0	0	0	1	0	1	[azo]
0173	0	0	0	0	15	0	15	[bab, bajc, bak, bap, bapf, bapg, bapu, bapw, bas, bau, bua, buc, buh, bup, sbw]
0174	0	0	0	0	13	0	13	[bac, bced, bcew, bcj, bcon, bdl, bmk, bmu, buk, bve, bvi, rpf, rpi]
0175	0	0	0	0	47	0	47	[bacb, bacl, bacp, bae, bag, balm, bama, bamb, bamc, bamf, bami, baml, bamn, bamp, bamt, bamy, bao, baq, batr, bay, baz, bck, beo, bjs, bld, blh, bli, bmp, bql, bqy, bsh, bsl, bsn, bso, bsp, bsq, bsr, bss, bst, bsu, bsul, bsus, bsut, bsx, bsy, bxh, bya]
0176	0	0	0	0	1	0	1	[bacc]
0177	0	0	0	0	1	0	1	[baci]
0178	0	0	0	0	1	0	1	[baco]
0179	0	0	0	0	20	0	20	[bact, bad, badl, bado, bang, bani, banl, banm, bbc, bcor, bii, bla, blc, bls, blt, blv, blw, bni, bpsp, btp]
0180	0	0	0	0	2	0	2	[bacw, bpu]
0181	0	0	0	0	1	0	1	[bacy]
0182	0	0	0	0	25	0	25	[baf, bafe, bafh, baft, bafz, bbj, bbn, bbs, bbu, bbur, bbz, bchi, bcw, bdu, bgb, bgn, bgs, bhi, bhr, bmiy, bmo, bpak, bre, btu, bvt]
0183	0	0	0	0	41	0	41	[bah, bai, bal, ban, banh, banr, bans, bant, banv, bar, bat, bax, bcb, bcer, bcf, bcg, bcq, bcr, bcu, bcx, bcy, bmyo, bnc, btb, btc, btf, btg, bthi, bthr, btht, bthu, bti, btk, btl, btm, btn, btt, btw, bty, bwe, bww]
0184	0	0	0	0	1	0	1	[baj]
0185	0	0	0	0	9	0	9	[bam, bcen, bceo, bch, bcm, bcn, bmul, bub, rmn]
0186	0	0	0	0	0	1	1	[barb]
0187	0	0	0	0	0	1	1	[barc]
0188	0	0	0	0	1	0	1	[bast]
0189	0	0	0	0	1	0	1	[baus]
0190	0	0	0	0	1	0	1	[bav]
0191	0	0	0	0	1	0	1	[baw]
0192	0	0	0	0	1	0	1	[bba]
0193	0	0	0	0	2	0	2	[bbac, bbat]
0194	0	0	0	0	1	0	1	[bbag]
0195	0	0	0	0	2	0	2	[bbb, bnm]
0196	0	0	0	0	1	0	1	[bbd]
0197	0	0	0	0	1	0	1	[bbe]
0198	0	0	0	0	3	0	3	[bbf, bbi, bbp]
0199	0	0	0	0	8	0	8	[bbg, bbl, bbq, bcp, blp, blu, bmm, bpi]
0200	0	0	0	0	1	0	1	[bbgw]
0201	0	0	0	0	6	0	6	[bbh, bbm, bbr, bbx, bpa, bpar]
0202	0	0	0	0	2	0	2	[bbk, bqu]
0203	0	0	0	5	0	0	5	[bbo, beq, tan, tot, tpv]
0204	0	0	0	0	16	0	16	[bbrc, bbrj, bbrs, bbru, bbv, blb, blf, blj, blk, bll, blm, bln, blo, blon, blx, blz]
0205	0	0	0	0	4	0	4	[bbre, bbrn, bbrv, bsca]
0206	0	0	0	0	1	0	1	[bbw]
0207	0	0	0	0	9	0	9	[bby, bca, bcef, bcz, bmd, bmeg, bmh, bmq, bmyc]
0208	0	0	0	0	2	0	2	[bcai, buo]
0209	0	0	0	0	9	0	9	[bcas, bcs, bms, bol, bsf, bsg, bsi, bsv, bsw]
0210	0	0	0	0	2	0	2	[bcat, bpsc]
0211	0	0	0	0	3	0	3	[bcc, bva, rip]
0212	0	0	0	0	1	0	1	[bce]
0213	0	0	0	0	4	0	4	[bcee, bmc, pgv, stax]
0214	0	0	0	0	4	0	4	[bcel, bdh, bdo, bhl]
0215	0	0	0	0	5	0	5	[bchr, bed, bfl, bpn, sehc]
0216	0	0	0	0	1	0	1	[bci]
0217	0	0	0	0	1	0	1	[bcib]
0218	0	0	0	0	2	0	2	[bcl, eat]
0219	0	0	0	0	1	0	1	[bco]
0220	0	0	0	0	1	0	1	[bcoa]
0221	0	0	8	0	0	0	8	[bcom, ela, mbe, npa, pbn, pfj, tmn, tre]
0222	0	0	0	0	9	0	9	[bct, bpr, bpyr, bur, rse, rsl, rsm, rsn, rso]
0223	0	0	0	0	1	0	1	[bcv]
0224	0	0	0	0	1	0	1	[bde]
0225	0	0	0	0	1	0	1	[ben]
0226	0	0	0	0	1	0	1	[bex]
0227	0	0	0	0	1	0	1	[bfa]
0228	0	0	0	0	2	0	2	[bfb, bxy]
0229	0	0	0	0	4	0	4	[bfg, bfs, boa, bth]
0230	0	0	0	0	1	0	1	[bfi]
0231	0	0	0	0	4	0	4	[bfn, bug, buq, bxe]
0232	1	0	0	0	0	0	1	[bfo]
0233	0	0	0	0	1	0	1	[bfr]
0234	0	0	0	0	1	0	1	[bga]
0235	0	0	0	0	2	0	2	[bgd, bgo]
0236	0	0	0	0	1	0	1	[bge]
0237	0	0	0	0	2	0	2	[bgf, bph]
0238	0	0	0	0	4	0	4	[bgl, bgp, bgu, bpla]
0239	0	0	0	0	1	0	1	[bgr]
0240	0	0	0	0	1	0	1	[bgw]
0241	0	0	0	0	4	0	4	[bha, ean, esi, exm]
0242	0	0	0	0	6	0	6	[bhe, bhn, bhs, bqr, btx, bvn]
0243	0	0	0	0	2	0	2	[bhm, bho]
0244	0	0	0	0	1	0	1	[bhy]
0245	0	0	0	0	1	0	1	[bhz]
0246	0	0	0	0	1	0	1	[bid]
0247	0	0	0	0	57	0	57	[bif, saa, sab, sac, sad, sae, sah, saj, sam, sao, sar, sas, sau, saua, saub, sauc, saud, saue, sauf, saug, saui, sauj, sauk, saum, saun, sauq, saur, saus, saut, sauu, sauv, sauw, saux, sauy, sauz, sav, saw, sax, slg, sln, ssch, ssp, suc, sud, sue, suf, sug, suh, suj, suq, sut, suu, suv, suw, sux, suy, suz]
0248	0	0	0	0	1	0	1	[bip]
0249	0	0	0	0	1	0	1	[bka]
0250	0	0	0	0	2	0	2	[ble, vir]
0251	0	0	0	0	1	0	1	[blep]
0252	0	0	0	0	1	0	1	[blg]
0253	0	0	0	0	1	0	1	[blr]
0254	0	0	0	0	36	0	36	[bma, bmaf, bmai, bmal, bmaq, bmaz, bmn, bmv, boc, bok, bpd, bpk, bpl, bpm, bpq, bps, bpsa, bpsd, bpse, bpsh, bpsm, bpso, bpsu, bpz, btd, bte, btha, bthe, bthl, bthm, btj, btq, btv, btz, bul, but]
0255	0	0	0	0	3	0	3	[bmab, bmae, bml]
0256	0	0	0	0	2	0	2	[bmb, bmf]
0257	0	0	0	0	1	0	1	[bmet]
0258	0	0	0	0	1	0	1	[bmj]
0259	13	0	0	0	0	0	13	[bmor, cqu, dan, der, dgr, dmo, dpe, dpo, dse, dvi, dwi, dya, mde]
0260	0	0	0	0	2	0	2	[bmt, cdn]
0261	0	0	0	0	1	0	1	[bmx]
0262	2	0	0	0	0	0	2	[bmy, cbr]
0263	0	0	0	0	1	0	1	[bpb]
0264	0	0	0	0	4	0	4	[bpc, bpe, bpet, bpeu]
0265	0	0	0	0	2	0	2	[bpf, gwc]
0266	0	1	0	0	0	0	1	[bpg]
0267	0	0	0	0	1	0	1	[bpip]
0268	0	0	0	0	3	0	3	[bpj, bpo, bpw]
0269	0	0	0	0	1	0	1	[bpp]
0270	0	0	0	0	1	0	1	[bprc]
0271	0	0	0	0	1	0	1	[bprl]
0272	0	0	0	0	1	0	1	[bprm]
0273	0	0	0	0	3	0	3	[bprs, rim, rix]
0274	0	0	0	0	1	0	1	[bpsi]
0275	0	0	0	0	1	0	1	[bpt]
0276	0	0	0	0	1	0	1	[bpum]
0277	0	0	0	0	1	0	1	[bpx]
0278	0	0	0	0	1	0	1	[bpy]
0279	0	0	0	0	1	0	1	[brd]
0280	0	0	0	0	1	0	1	[brh]
0281	0	0	0	0	1	0	1	[brm]
0282	0	0	0	0	1	0	1	[brs]
0283	0	0	0	0	2	0	2	[bsa, pdt]
0284	0	0	0	0	1	0	1	[bsb]
0285	0	0	0	0	2	0	2	[bsd, mmar]
0286	0	0	0	0	1	0	1	[bse]
0287	0	0	0	0	1	0	1	[bsm]
0288	0	0	0	0	4	0	4	[bto, btra, btre, btrh]
0289	0	0	0	0	1	0	1	[btr]
0290	0	0	0	0	1	0	1	[bts]
0291	0	0	0	0	1	0	1	[bue]
0292	0	0	0	0	3	0	3	[buj, sml, smt]
0293	0	0	0	0	1	0	1	[bvr]
0294	0	0	0	0	1	0	1	[bvs]
0295	0	0	0	0	1	0	1	[bvu]
0296	0	0	0	0	1	0	1	[bxb]
0297	0	0	0	0	1	0	1	[byi]
0298	0	0	0	0	1	0	1	[caa]
0299	0	0	0	0	111	0	111	[cab, cabo, cav, cca, ces, cfe, cfs, cfw, chb, chc, chi, chp, chr, chs, cht, clp, cmg, cmm, cmn, cmu, cmur, cmx, cmz, cpa, cpec, cpeo, cper, cpm, cpn, cpsa, cpsb, cpsc, cpsd, cpsg, cpsi, cpsm, cpsn, cpst, cpsv, cpsw, cpt, cra, csw, cta, ctb, ctcf, ctch, ctcj, ctct, ctd, ctec, ctf, ctfs, ctfw, ctg, cthf, cthj, ctj, ctjs, ctjt, ctk, ctl, ctla, ctlb, ctlc, ctlf, ctli, ctlj, ctll, ctlm, ctln, ctlq, c…
0300	0	0	0	0	3	0	3	[cac, cae, cay]
0301	0	0	0	0	1	0	1	[cace]
0302	0	0	0	0	1	0	1	[cad]
0303	0	0	0	0	2	0	2	[cag, cau]
0304	0	0	0	0	2	0	2	[cah, clj]
0305	0	0	0	0	1	0	1	[cai]
0306	0	0	0	0	25	0	25	[caj, camp, camr, cco, ccv, cff, cfp, cft, cfv, cfx, cfz, cgra, cha, cis, cla, cll, clm, cln, clq, clr, cpel, csf, csm, cure, cvo]
0307	0	0	16	0	0	0	16	[cal, cdu, clu, cot, ctp, dha, kaf, kla, lel, ncs, ndi, pgu, pic, sce, vpo, zro]
0308	0	0	0	0	1	0	1	[calh]
0309	0	0	0	0	1	0	1	[calt]
0310	0	0	0	0	87	0	87	[cama, cfd, cro, ebd, ebe, ebf, ebl, ebr, ebw, ecd, ece, ecf, ecj, eck, ecl, ecm, eco, ecoa, ecoh, ecol, ecoo, ecr, ecs, ect, ecw, ecx, ecy, edh, edj, ekf, eko, elh, ell, elo, elp, elr, elw, elx, eoh, eoi, eoj, eok, esl, esm, eso, etw, eum, eun, sea, seb, sec, sed, see, seeb, seec, seeh, seen, sef, sega, seh, sej, sek, sel, sem, senb, senc, send, sene, senh, seni, senn, senq, senr, sens, sent, se…
0311	0	0	0	0	1	0	1	[camu]
0312	0	0	0	0	2	0	2	[can, csn]
0313	0	0	0	0	1	0	1	[cao]
0314	0	0	0	0	1	0	1	[cap]
0315	0	0	0	0	1	0	1	[caq]
0316	0	0	0	0	1	0	1	[car]
0317	0	0	0	0	2	0	2	[care, jag]
0318	0	0	0	0	1	0	1	[cat]
0319	0	0	0	0	1	0	1	[caw]
0320	0	0	0	0	1	0	1	[cax]
0321	0	0	0	0	1	0	1	[caz]
0322	0	0	0	0	17	0	17	[cba, cbb, cbf, cbh, cbi, cbj, cbl, cbm, cbo, cby, cdc, cdf, cdg, cdl, cld, pdc, pdf]
0323	0	0	0	0	1	0	1	[cbaa]
0324	0	0	0	0	1	0	1	[cbac]
0325	0	0	0	0	2	0	2	[cbal, cbat]
0326	0	0	0	0	3	0	3	[cbc, cbs, cbu]
0327	0	0	0	0	2	0	2	[cbd, cbg]
0328	0	0	0	0	2	0	2	[cbe, cbz]
0329	0	0	0	0	1	0	1	[cbk]
0330	0	0	0	0	2	0	2	[cbn, cno]
0331	0	0	0	0	1	0	1	[cbq]
0332	0	0	0	0	1	0	1	[cbt]
0333	0	0	0	0	1	0	1	[cbv]
0334	0	0	0	0	3	0	3	[cbw, cgd, cnc]
0335	0	0	0	0	1	0	1	[cbx]
0336	0	0	0	0	1	0	1	[ccb]
0337	0	0	0	0	29	0	29	[ccc, ccf, ccof, ccoi, ccol, ccq, ccy, cjb, cje, cjei, cjej, cjen, cjer, cjeu, cji, cjj, cjl, cjm, cjn, cjp, cjq, cjr, cjs, cju, cjv, cjw, cjx, cjy, cjz]
0338	0	0	0	0	1	0	1	[cce]
0339	0	0	0	0	1	0	1	[ccel]
0340	0	0	0	0	1	0	1	[ccg]
0341	0	0	0	0	1	0	1	[cch]
0342	0	0	2	0	0	0	2	[cci, tml]
0343	0	0	0	0	1	0	1	[ccj]
0344	0	0	0	0	1	0	1	[cck]
0345	0	0	0	0	1	0	1	[ccl]
0346	0	0	0	0	1	0	1	[ccm]
0347	0	0	0	0	2	0	2	[ccn, cdx]
0348	0	0	0	0	10	0	10	[ccon, cdm, cmw, csi, csj, csk, csz, ctu, cui, esa]
0349	0	1	0	0	0	0	1	[ccp]
0350	0	0	0	0	3	0	3	[cct, eel, rob]
0351	0	0	0	0	45	0	45	[ccu, hac, hcn, heb, hef, hei, hem, hen, heo, heq, her, heu, hex, hez, hhp, hhq, hpa, hpb, hpc, hpd, hpe, hpf, hpg, hph, hpl, hpm, hpn, hpo, hpp, hpu, hpx, hpy, hpyb, hpyc, hpyd, hpyf, hpyi, hpyj, hpyk, hpyl, hpym, hpyo, hpyr, hpyu, hpz]
0352	0	0	0	0	1	0	1	[ccx]
0353	0	0	0	0	1	0	1	[ccz]
0354	0	0	0	0	24	0	24	[cda, cdb, cdd, cde, cdh, cdi, cdp, cdr, cds, cdt, cdv, cdw, cdz, coi, cop, cor, cuc, cue, cuj, cul, cun, cuq, cus, cuz]
0355	0	0	0	0	1	0	1	[cdo]
0356	0	0	0	0	1	0	1	[cea]
0357	0	0	0	0	23	0	23	[ced, dda, ddc, ddd, dzc, dze, ebt, pato, patr, pcc, pec, pwa, ypb, ypc, ypf, ypi, ypo, ypq, ypr, yps, ypu, ypy, ysi]
0358	0	0	0	0	8	0	8	[cef, cgb, cgj, cgl, cgm, cgq, cgu, cgx]
0359	0	0	0	0	1	0	1	[cei]
0360	1	0	0	0	0	0	1	[cel]
0361	0	0	0	0	20	0	20	[cem, cen, cnt, eae, eau, eclg, ecln, eclx, eclz, eec, enc, enl, enx, kln, pao, ron, serr, smac, smaf, smar]
0362	0	0	0	0	1	0	1	[ceo]
0363	0	0	0	0	1	0	1	[cep]
0364	0	0	0	0	1	0	1	[cex]
0365	0	0	0	0	1	0	1	[cey]
0366	0	0	0	0	1	0	1	[cfi]
0367	0	0	0	0	1	0	1	[cfl]
0368	0	0	0	0	1	0	1	[cfn]
0369	0	0	0	0	2	0	2	[cfu, masw]
0370	0	0	0	0	2	0	2	[cga, xce]
0371	0	0	0	0	1	0	1	[cgc]
0372	0	0	0	0	3	0	3	[cgg, cgs, cgt]
0373	0	0	3	0	0	0	3	[cgi, cnb, cne]
0374	0	0	0	0	1	0	1	[cgn]
0375	0	0	0	0	1	0	1	[cgo]
0376	0	0	3	0	0	0	3	[cgr, erc, ppa]
0377	0	0	0	0	1	0	1	[cgy]
0378	0	0	0	0	1	0	1	[che]
0379	0	0	0	0	1	0	1	[chel]
0380	0	0	0	0	1	0	1	[chl]
0381	0	0	0	0	1	0	1	[chm]
0382	0	0	0	0	1	0	1	[chn]
0383	0	0	0	2	0	0	2	[cho, cpv]
0384	0	0	0	0	1	0	1	[chq]
0385	0	0	0	0	1	0	1	[chu]
0386	0	0	0	0	1	0	1	[chy]
0387	0	0	0	0	2	0	2	[chz, fae]
0388	0	0	0	0	2	0	2	[cid, rsu]
0389	0	0	0	0	1	0	1	[cii]
0390	0	0	0	0	2	0	2	[cij, smag]
0391	1	0	0	0	0	0	1	[cin]
0392	0	0	0	0	1	0	1	[cja]
0393	0	0	0	0	1	0	1	[cjd]
0394	0	0	0	0	1	0	1	[cjk]
0395	0	0	0	0	1	0	1	[cki]
0396	0	0	0	0	2	0	2	[ckl, ckr]
0397	0	0	0	0	3	0	3	[ckn, cob, cow]
0398	0	0	0	0	48	0	48	[cko, eab, eal, ecg, eci, ecoi, ecoj, ecv, ecz, efe, eih, elc, eld, elf, eln, elu, ena, ese, koe, kok, kom, kox, koy, kpb, kpc, kpe, kpg, kph, kpi, kpj, kpk, kpn, kpne, kpnu, kpo, kpp, kpq, kpr, kps, kpt, kpu, kpv, kpw, kpx, kpy, kpz, kva, kvd]
0399	0	0	0	0	1	0	1	[ckp]
0400	0	0	0	0	1	0	1	[cku]
0401	0	0	0	0	1	0	1	[clb]
0402	0	0	0	0	1	0	1	[clc]
0403	0	0	0	0	1	0	1	[cle]
0404	0	0	0	0	0	1	1	[clg]
0405	0	0	0	0	2	0	2	[clh, cly]
0406	0	0	0	0	1	0	1	[cli]
0407	0	0	0	0	1	0	1	[clo]
0408	0	0	0	0	1	0	1	[cls]
0409	0	0	0	0	1	0	1	[clt]
0410	0	0	0	0	1	0	1	[clw]
0411	0	0	0	0	0	1	1	[cma]
0412	0	0	0	0	1	0	1	[cmar]
0413	0	0	0	0	1	0	1	[cmc]
0414	0	0	0	0	1	0	1	[cmd]
0415	0	1	0	0	0	0	1	[cme]
0416	0	0	0	0	1	0	1	[cmh]
0417	0	0	0	0	1	0	1	[cmi]
0418	0	0	0	0	1	0	1	[cmj]
0419	1	0	0	0	0	0	1	[cmk]
0420	0	0	0	0	1	0	1	[cml]
0421	0	0	0	0	1	0	1	[cmp]
0422	0	0	0	0	1	0	1	[cmq]
0423	0	0	0	0	1	0	1	[cmr]
0424	0	0	0	0	1	0	1	[cms]
0425	0	0	6	0	0	0	6	[cmt, cthr, fgr, fpu, nte, vda]
0426	0	0	0	0	1	0	1	[cmv]
0427	0	0	0	0	1	0	1	[cna]
0428	0	0	0	0	2	0	2	[cni, dap]
0429	0	0	0	0	2	0	2	[coa, crd]
0430	0	0	0	0	2	0	2	[coc, col]
0431	0	0	0	0	1	0	1	[cod]
0432	0	0	0	0	6	0	6	[coe, cpg, cpse, cpsf, cpsu, cpu]
0433	0	0	0	0	2	0	2	[com, pha]
0434	0	0	0	0	1	0	1	[coo]
0435	0	0	0	0	6	0	6	[cos, cpk, cpl, cpp, cpx, cpz]
0436	0	0	0	0	1	0	1	[cou]
0437	0	0	0	0	3	0	3	[cpae, cpat, sdq]
0438	0	0	0	0	1	0	1	[cpas]
0439	0	0	0	0	2	0	2	[cpb, paa]
0440	0	0	0	0	2	0	2	[cpc, cte]
0441	0	0	0	0	3	0	3	[cpe, cpf, cpr]
0442	0	0	0	0	1	0	1	[cph]
0443	0	0	0	0	1	0	1	[cpi]
0444	0	0	0	0	1	0	1	[cpj]
0445	0	0	0	0	1	0	1	[cpo]
0446	0	0	0	0	1	0	1	[cpq]
0447	0	0	0	0	1	0	1	[cps]
0448	0	0	0	0	1	0	1	[cpy]
0449	0	2	0	0	0	0	2	[cre, vcn]
0450	1	0	0	0	0	0	1	[crg]
0451	0	0	0	0	1	0	1	[crn]
0452	0	0	0	0	1	0	1	[csa]
0453	0	0	0	0	1	0	1	[csb]
0454	0	0	0	0	2	0	2	[csd, css]
0455	0	0	0	0	1	0	1	[csg]
0456	0	0	0	0	1	0	1	[csh]
0457	0	2	0	0	0	0	2	[csl, cvr]
0458	0	0	0	0	1	0	1	[cso]
0459	0	0	0	0	1	0	1	[csq]
0460	0	0	0	0	1	0	1	[csr]
0461	0	0	0	0	3	0	3	[cst, din, mpz]
0462	0	0	0	0	0	1	1	[csu]
0463	0	0	0	0	1	0	1	[csx]
0464	0	0	0	0	0	1	1	[csy]
0465	0	0	0	0	2	0	2	[ctc, ctet]
0466	0	0	0	0	1	0	1	[cted]
0467	0	0	0	0	1	0	1	[cter]
0468	0	0	0	0	2	0	2	[ctes, ctt]
0469	0	0	0	0	2	0	2	[cth, ctx]
0470	0	0	0	0	1	0	1	[cthe]
0471	0	0	0	0	2	0	2	[cti, reu]
0472	0	0	0	0	1	0	1	[ctm]
0473	0	0	0	0	1	0	1	[cts]
0474	0	0	0	0	2	0	2	[cua, cur]
0475	0	0	0	0	1	0	1	[cut]
0476	0	0	0	0	1	0	1	[cuv]
0477	0	0	0	0	1	0	1	[cva]
0478	0	0	0	0	1	0	1	[cvi]
0479	0	0	0	0	1	0	1	[cvt]
0480	0	0	0	0	1	0	1	[cwo]
0481	0	0	0	0	1	0	1	[cya]
0482	0	0	0	0	1	0	1	[cyb]
0483	0	0	0	0	1	0	1	[cyc]
0484	0	0	0	0	3	0	3	[cyj, mpk, plp]
0485	0	0	0	0	1	0	1	[cyn]
0486	0	0	0	0	2	0	2	[cyq, cza]
0487	0	0	0	0	1	0	1	[cyt]
0488	0	0	0	0	1	0	1	[cyu]
0489	0	0	0	0	2	0	2	[dac, del]
0490	0	0	0	0	1	0	1	[dae]
0491	0	0	0	0	1	0	1	[daf]
0492	0	0	0	0	1	0	1	[dai]
0493	0	0	0	0	1	0	1	[dak]
0494	0	0	0	0	1	0	1	[dal]
0495	0	0	0	0	1	0	1	[dao]
0496	0	0	0	0	1	0	1	[dar]
0497	0	0	0	0	1	0	1	[das]
0498	0	0	0	0	1	0	1	[dat]
0499	0	0	0	0	1	0	1	[dau]
0500	0	0	0	0	1	0	1	[dav]
0501	0	0	0	0	2	0	2	[dba, dds]
0502	0	0	0	0	1	0	1	[dbr]
0503	0	0	0	0	1	0	1	[dca]
0504	0	0	0	0	2	0	2	[dde, dgg]
0505	0	0	0	0	3	0	3	[ddf, dhy, fsi]
0506	0	0	0	0	4	0	4	[ddh, ddl, dhd, dsy]
0507	0	0	0	3	0	0	3	[ddi, dfa, dpp]
0508	0	0	0	0	1	0	1	[ddn]
0509	0	0	0	0	1	0	1	[ddr]
0510	0	0	0	0	10	0	10	[deb, det, dev, dmc, dmd, dmg, dmx, dmy, dmz, duc]
0511	0	0	0	0	2	0	2	[dec, ded]
0512	0	0	0	0	1	0	1	[deg]
0513	0	0	0	0	1	0	1	[deh]
0514	0	0	0	0	1	0	1	[deq]
0515	0	0	0	0	1	0	1	[des]
0516	0	0	0	0	1	0	1	[dew]
0517	0	0	0	0	0	4	4	[dfd, dka, dmu, tag]
0518	0	0	0	0	1	0	1	[dfe]
0519	0	0	0	0	2	0	2	[dge, dpd]
0520	0	0	0	0	1	0	1	[dgi]
0521	0	0	0	0	1	0	1	[dgo]
0522	0	0	0	0	1	0	1	[dia]
0523	0	0	0	0	2	0	2	[dja, dji]
0524	0	0	0	0	1	0	1	[dku]
0525	0	0	0	0	1	0	1	[dly]
0526	0	0	0	0	1	0	1	[dma]
0527	1	0	0	0	0	0	1	[dme]
0528	0	0	0	0	1	0	1	[dmi]
0529	0	0	0	0	1	0	1	[dmr]
0530	0	0	0	0	1	0	1	[dmt]
0531	0	0	0	0	1	0	1	[dni]
0532	0	0	0	0	1	0	1	[dno]
0533	0	0	0	0	1	0	1	[doi]
0534	0	0	0	0	1	0	1	[dok]
0535	0	0	0	0	1	0	1	[dol]
0536	0	0	0	0	1	0	1	[dor]
0537	0	0	0	0	1	0	1	[dpb]
0538	0	0	0	0	1	0	1	[dpi]
0539	0	0	0	0	1	0	1	[dpr]
0540	0	0	0	0	1	0	1	[dps]
0541	0	0	0	0	1	0	1	[dpt]
0542	0	0	0	0	1	0	1	[dra]
0543	0	0	0	0	1	0	1	[drm]
0544	0	0	0	0	1	0	1	[drs]
0545	0	0	0	0	1	0	1	[drt]
0546	0	0	0	0	1	0	1	[dru]
0547	0	0	0	0	1	0	1	[dsa]
0548	0	0	0	0	1	0	1	[dsf]
0549	0	0	0	0	1	0	1	[dsh]
0550	1	0	0	0	0	0	1	[dsi]
0551	0	0	0	0	1	0	1	[dsl]
0552	0	0	0	0	1	0	1	[dsu]
0553	0	0	0	0	1	0	1	[dsw]
0554	0	0	0	0	1	0	1	[dte]
0555	0	0	0	0	1	0	1	[dth]
0556	0	0	0	0	1	0	1	[dti]
0557	0	0	0	0	1	0	1	[dtn]
0558	0	0	0	0	1	0	1	[dto]
0559	0	0	0	0	1	0	1	[dtu]
0560	0	0	0	0	3	0	3	[dvg, dvl, dvu]
0561	0	0	0	0	1	0	1	[dvm]
0562	0	0	0	0	3	0	3	[eaa, mmn, rbt]
0563	0	0	0	0	1	0	1	[eac]
0564	0	0	0	0	1	0	1	[ead]
0565	0	0	0	0	5	0	5	[eam, eay, epr, epy, erj]
0566	0	0	0	0	3	0	3	[eao, elb, emn]
0567	0	0	0	0	25	0	25	[ear, ecla, eclc, ecle, ecli, ecly, raq, sbg, sbz, serf, sers, sfn, sfo, sfs, sft, sfv, sfw, slq, smw, spe, sra, srl, srr, srs, sry]
0568	0	0	0	0	5	0	5	[eas, enr, ksa, ror, sod]
0569	0	0	0	0	1	0	1	[eba]
0570	0	0	0	0	5	0	5	[ebi, kmi, pant, psts, pva]
0571	0	0	0	0	2	0	2	[eca, sbo]
0572	0	0	0	0	8	0	8	[ecas, edu, efau, efc, efm, eft, efu, thl]
0573	0	0	0	0	1	0	1	[ecc]
0574	0	0	0	0	8	0	8	[echa, echj, echl, echp, echs, echv, echw, ehh]
0575	0	0	0	0	4	0	4	[eclo, ype, ypk, ypm]
0576	0	0	0	0	3	0	3	[ecok, seep, seg]
0577	0	0	0	0	1	0	1	[ecp]
0578	0	0	0	0	7	0	7	[ecq, sbc, sena, senl, seno, senv, set]
0579	0	0	3	0	0	0	3	[ecu, ehe, ein]
0580	0	0	0	2	0	0	2	[edi, ehi]
0581	0	0	0	0	1	0	1	[edl]
0582	0	0	0	0	2	0	2	[edw, eta]
0583	0	0	0	0	7	0	7	[efa, efd, efi, efl, efn, efq, efs]
0584	0	0	0	0	21	0	21	[ega, lca, lcb, lce, lcw, lcx, lcz, lpi, lra, lrc, lrg, lrh, lrl, lro, sanc, sang, sans, scg, scon, scos, sgo]
0585	0	0	0	0	1	0	1	[eha]
0586	0	0	0	0	1	0	1	[ehr]
0587	0	0	0	1	0	0	1	[ehx]
0588	0	0	0	0	1	0	1	[eic]
0589	0	0	0	1	0	0	1	[eiv]
0590	0	0	0	0	1	0	1	[ele]
0591	0	0	0	0	1	0	1	[elm]
0592	0	0	0	0	1	0	1	[elv]
0593	0	0	0	0	1	0	1	[eme]
0594	0	0	0	0	1	0	1	[emi]
0595	0	0	0	0	1	0	1	[emu]
0596	0	0	0	0	1	0	1	[ene]
0597	0	0	0	0	1	0	1	[eno]
0598	0	0	0	0	3	0	3	[ent, raa, rah]
0599	0	0	0	0	1	0	1	[eoc]
0600	0	0	0	0	2	0	2	[eol, rsi]
0601	0	0	0	0	1	0	1	[epo]
0602	0	0	0	0	2	0	2	[era, ert]
0603	0	0	0	0	1	0	1	[ere]
0604	0	0	0	0	2	0	2	[erh, ers]
0605	0	0	2	0	0	0	2	[ero, nce]
0606	0	0	0	0	1	0	1	[ery]
0607	0	0	0	0	3	0	3	[esc, hav, pge]
0608	0	0	0	0	2	0	2	[esr, esu]
0609	0	0	0	0	16	0	16	[etc, etd, ete, etr, yal, yee, yef, yel, yen, yep, yet, yew, yey, yfr, ykr, yro]
0610	0	0	0	0	1	0	1	[euc]
0611	0	0	0	0	1	0	1	[euu]
0612	0	0	0	0	1	0	1	[evi]
0613	0	0	0	0	1	0	1	[eyy]
0614	0	0	0	0	1	0	1	[faa]
0615	0	0	0	0	0	1	1	[fac]
0616	0	0	0	0	1	0	1	[fal]
0617	0	0	0	0	1	0	1	[fau]
0618	0	0	0	0	4	0	4	[fba, lby, rti, shg]
0619	0	0	0	0	1	0	1	[fbc]
0620	0	0	0	0	1	0	1	[fbl]
0621	0	0	0	0	2	0	2	[fbr, ptq]
0622	0	0	0	0	1	0	1	[fbt]
0623	0	0	0	0	24	0	24	[fcf, fcn, fph, fpi, fpm, fpx, fpz, frt, ftc, ftd, ftn, ftq, ftv, ftx, fty, ftz, oar, oat, otm, pga, pgl, ptp, rde, rli]
0624	0	0	0	0	0	1	1	[ffo]
0625	0	0	0	0	1	0	1	[fgi]
0626	0	0	0	0	4	0	4	[fgu, fta, ftr, fts]
0627	0	0	0	0	2	0	2	[fil, fiy]
0628	0	0	0	0	4	0	4	[fin, lan, nom, wvi]
0629	0	0	0	0	1	0	1	[fjo]
0630	0	0	0	0	1	0	1	[fli]
0631	0	0	0	0	1	0	1	[fma]
0632	0	0	0	0	1	0	1	[fna]
0633	0	0	0	0	5	0	5	[fnc, fne, fnt, fnu, fus]
0634	0	0	0	0	1	0	1	[fnl]
0635	0	0	0	0	1	0	1	[fno]
0636	0	0	0	0	2	0	2	[fpa, fpr]
0637	0	0	0	0	1	0	1	[fpe]
0638	0	0	0	0	1	0	1	[fpj]
0639	0	0	0	0	0	1	1	[fpl]
0640	0	0	0	0	1	0	1	[fpp]
0641	0	0	0	0	1	0	1	[fpt]
0642	0	0	0	0	1	0	1	[fra]
0643	0	0	0	0	1	0	1	[fre]
0644	0	0	0	0	2	0	2	[frf, jan]
0645	0	0	0	0	1	0	1	[fsc]
0646	0	0	0	0	1	0	1	[fsu]
0647	0	0	0	0	55	0	55	[fsy, maf, mao, mava, mavi, mavr, mavu, mbb, mbk, mbm, mbo, mbx, mbz, mce, mcq, mcv, mcx, mcz, mft, mhad, mia, mid, mie, mir, mit, mmm, mne, mpa, mra, msa, mtb, mtc, mtd, mte, mtf, mtj, mtk, mtl, mtn, mto, mtq, mtu, mtub, mtue, mtul, mtur, mtut, mtuu, mtv, mtx, mtz, myo, myv, ncy, nno]
0648	0	0	0	0	4	0	4	[fte, rag, ran, rat]
0649	0	0	0	0	6	0	6	[ftf, ftg, ftl, fto, ftt, ftu]
0650	0	0	0	0	2	0	2	[fth, fti]
0651	0	0	0	0	1	0	1	[ftm]
0652	0	0	0	0	1	0	1	[ftw]
0653	0	0	0	0	0	1	1	[gac]
0654	0	0	0	0	1	0	1	[gag]
0655	0	0	0	0	0	1	1	[gah]
0656	0	0	0	0	1	0	1	[gan]
0657	0	0	0	0	1	0	1	[gap]
0658	0	0	0	0	1	0	1	[gau]
0659	0	0	0	0	1	0	1	[gba]
0660	0	0	0	0	3	0	3	[gbc, gbh, gbs]
0661	0	0	0	0	1	0	1	[gbe]
0662	0	0	0	0	2	0	2	[gbm, gem]
0663	0	0	0	0	1	0	1	[gbr]
0664	0	0	0	0	2	0	2	[gca, slt]
0665	0	0	0	0	9	0	9	[gct, ggh, gka, gmc, gse, gte, gth, gya, gyc]
0666	0	0	0	0	2	0	2	[gdi, gdj]
0667	0	0	0	0	1	0	1	[gea]
0668	0	0	0	0	1	0	1	[geb]
0669	0	0	0	0	1	0	1	[gee]
0670	0	0	0	0	1	0	1	[gei]
0671	0	0	0	0	1	0	1	[gel]
0672	0	0	0	0	1	0	1	[gen]
0673	0	0	0	0	1	0	1	[geo]
0674	0	0	0	0	1	0	1	[gfo]
0675	0	0	0	0	1	0	1	[gjf]
0676	0	0	0	1	0	0	1	[gla]
0677	0	0	0	0	1	0	1	[glj]
0678	0	0	0	0	1	0	1	[glo]
0679	0	0	0	0	1	0	1	[glp]
0680	0	0	0	0	1	0	1	[gma]
0681	0	0	0	0	1	0	1	[gme]
0682	0	0	0	0	1	0	1	[gni]
0683	0	0	0	0	1	0	1	[gob]
0684	0	0	0	0	2	0	2	[goh, goy]
0685	0	0	0	0	1	0	1	[gor]
0686	0	0	0	0	1	0	1	[gox]
0687	0	0	0	0	1	0	1	[gpa]
0688	0	0	0	0	1	0	1	[gpb]
0689	0	0	0	0	1	0	1	[gpi]
0690	0	0	0	0	1	0	1	[gpo]
0691	0	0	0	0	1	0	1	[gps]
0692	0	0	0	0	1	0	1	[gsb]
0693	0	0	0	0	2	0	2	[gsk, gsu]
0694	0	1	0	0	0	0	1	[gsl]
0695	0	0	0	0	1	0	1	[gsn]
0696	0	0	0	0	1	0	1	[gst]
0697	0	0	0	0	1	0	1	[gtn]
0698	0	0	0	1	0	0	1	[gtt]
0699	0	0	0	0	1	0	1	[gur]
0700	0	0	0	0	1	0	1	[gva]
0701	0	0	0	0	2	0	2	[gvg, gvh]
0702	0	0	0	0	1	0	1	[gvi]
0703	0	0	0	0	2	0	2	[gxl, gxy]
0704	0	0	0	0	16	0	16	[gym, paea, paee, paef, paeh, paej, paeq, pod, ppeo, ppm, ppo, ppoy, ppq, ppy, psab, pta]
0705	0	0	0	0	0	2	2	[hab, hmu]
0706	0	0	0	0	0	1	1	[hah]
0707	0	0	0	0	3	0	3	[hak, hcs, mhc]
0708	0	0	0	0	0	1	1	[hal]
0709	0	0	0	0	1	0	1	[ham]
0710	0	0	0	0	1	0	1	[hao]
0711	0	0	0	0	7	0	7	[hap, hif, hil, hit, hpak, hpas, hpaz]
0712	0	0	0	0	2	0	2	[har, mms]
0713	0	0	0	0	1	0	1	[has]
0714	0	0	0	0	1	0	1	[hau]
0715	0	0	0	0	1	0	1	[hba]
0716	0	0	0	0	22	0	22	[hbi, hca, hce, hcm, heg, hep, hes, hfe, hhr, hms, hpi, hpj, hpq, hps, hpt, hpv, hpw, hpya, hpye, hpyg, hpyh, hpys]
0717	0	0	0	0	0	4	4	[hbo, hhi, hhn, sali]
0718	0	0	0	0	0	1	1	[hbu]
0719	0	0	0	0	3	0	3	[hcb, hcp, hhe]
0720	0	0	0	0	1	0	1	[hch]
0721	0	0	0	0	1	0	1	[hcr]
0722	0	0	0	0	2	0	2	[hde, pes]
0723	0	0	0	0	0	1	1	[hdl]
0724	0	0	0	0	1	0	1	[hdn]
0725	0	0	0	0	1	0	1	[hdt]
0726	0	0	0	0	1	0	1	[hdu]
0727	0	0	0	0	2	0	2	[hel, hhu]
0728	0	0	0	0	1	0	1	[hey]
0729	0	0	0	0	0	1	1	[hgi]
0730	0	0	0	0	1	0	1	[hha]
0731	0	0	0	0	1	0	1	[hhc]
0732	0	0	0	0	1	0	1	[hhd]
0733	0	0	0	0	1	0	1	[hhl]
0734	0	0	0	0	1	0	1	[hhm]
0735	0	0	0	0	4	0	4	[hho, hys, pmx, sul]
0736	0	0	0	0	2	0	2	[hhs, pck]
0737	0	0	0	0	1	0	1	[hht]
0738	0	0	0	0	1	0	1	[hhy]
0739	0	0	0	0	11	0	11	[hia, hic, hie, hih, hik, hin, hip, hiu, hiw, hix, hiz]
0740	0	0	0	0	1	0	1	[hiq]
0741	0	0	0	0	0	4	4	[hje, hla, hxa, nou]
0742	0	0	0	0	0	1	1	[hlr]
0743	0	0	0	0	0	1	1	[hma]
0744	0	0	0	0	1	0	1	[hmc]
0745	0	0	0	0	0	1	1	[hme]
0746	1	0	0	0	0	0	1	[hmg]
0747	0	0	0	0	1	0	1	[hmo]
0748	0	0	0	0	1	0	1	[hmr]
0749	0	0	0	0	4	0	4	[hna, tao, tcy, tvr]
0750	0	0	0	0	4	0	4	[hne, oca, ocg, oco]
0751	0	0	0	0	1	0	1	[hni]
0752	0	0	0	0	1	0	1	[hoe]
0753	0	0	0	0	1	0	1	[hoh]
0754	0	0	0	0	1	0	1	[hpk]
0755	0	0	0	0	1	0	1	[hpr]
0756	1	0	0	0	0	0	1	[hro]
0757	0	0	0	0	0	1	1	[hru]
0758	0	0	0	0	1	0	1	[hsd]
0759	0	0	0	0	1	0	1	[hse]
0760	0	0	0	0	0	1	1	[hsl]
0761	0	0	0	0	2	0	2	[hsm, hso]
0762	0	0	0	0	0	1	1	[hsu]
0763	0	0	0	0	1	0	1	[hsw]
0764	0	0	0	0	1	0	1	[hte]
0765	0	0	0	0	1	0	1	[hth]
0766	0	0	0	0	0	2	2	[hti, hut]
0767	0	0	0	0	0	2	2	[htu, nat]
0768	0	0	0	0	0	1	1	[hvo]
0769	0	0	0	0	0	1	1	[hwa]
0770	0	0	0	0	0	1	1	[hwc]
0771	0	0	0	0	1	0	1	[hya]
0772	0	0	0	0	2	0	2	[hyd, pko]
0773	0	0	0	0	1	0	1	[hye]
0774	0	0	0	0	1	0	1	[hym]
0775	0	0	0	0	0	1	1	[iag]
0776	0	0	0	0	1	0	1	[ial]
0777	0	0	0	0	1	0	1	[ica]
0778	0	0	0	0	1	0	1	[icp]
0779	0	0	0	0	0	1	1	[iho]
0780	0	0	0	0	1	0	1	[ili]
0781	0	0	0	0	1	0	1	[ilo]
0782	0	0	0	0	1	0	1	[ipa]
0783	0	0	0	0	1	0	1	[ipo]
0784	1	0	0	0	0	0	1	[isc]
0785	0	0	0	0	1	0	1	[iva]
0786	0	0	0	0	1	0	1	[jde]
0787	0	0	0	0	1	0	1	[jeo]
0788	0	0	0	0	2	0	2	[kal, sma]
0789	0	0	0	0	4	0	4	[kbl, kbt, kga, kon]
0790	0	0	0	0	2	0	2	[kci, kct]
0791	0	0	0	0	0	1	1	[kcr]
0792	0	0	0	0	1	0	1	[kde]
0793	0	0	0	0	1	0	1	[kdi]
0794	0	0	0	0	1	0	1	[kfl]
0795	0	0	0	0	1	0	1	[kge]
0796	0	0	0	0	1	0	1	[kin]
0797	0	0	0	0	1	0	1	[kki]
0798	0	0	0	0	1	0	1	[kko]
0799	0	0	0	0	1	0	1	[kol]
0800	0	0	0	0	1	0	1	[kpa]
0801	0	0	0	0	1	0	1	[kpf]
0802	0	0	0	0	2	0	2	[kpl, krh]
0803	0	0	0	0	1	0	1	[kpm]
0804	0	0	0	0	1	0	1	[kra]
0805	0	0	0	0	1	0	1	[kse]
0806	0	0	0	0	5	0	5	[ksk, salb, scw, sro, ssx]
0807	0	0	0	0	1	0	1	[kvl]
0808	0	0	0	0	1	0	1	[kvq]
0809	0	0	0	0	1	0	1	[kvu]
0810	0	0	0	0	6	0	6	[laa, lar, las, lat, lau, lso]
0811	0	0	0	0	1	0	1	[lab]
0812	0	0	0	0	5	0	5	[lac, lcr, lga, ljo, lrm]
0813	0	0	0	0	10	0	10	[lad, laf, lai, lam, lay, lgq, lhl, lhr, ljh, lke]
0814	0	0	0	0	1	0	1	[lae]
0815	0	0	0	0	4	0	4	[lag, vau, vfi, vfm]
0816	0	0	0	0	1	0	1	[law]
0817	0	0	0	0	1	0	1	[lba]
0818	0	0	2	0	0	0	2	[lbc, tms]
0819	0	0	0	0	2	0	2	[lbf, lbi]
0820	0	0	0	0	1	0	1	[lbh]
0821	0	0	0	0	3	0	3	[lbj, lbl, lil]
0822	0	0	0	0	7	0	7	[lbk, lbr, lci, lho, lko, lmk, lmm]
0823	0	0	0	0	3	0	3	[lbn, lfe, lff]
0824	0	0	0	0	1	0	1	[lbu]
0825	0	0	0	3	0	0	3	[lbz, ldo, lmi]
0826	0	0	0	0	1	0	1	[lcc]
0827	0	0	0	0	1	0	1	[lch]
0828	0	0	0	0	1	0	1	[lcl]
0829	0	0	0	0	1	0	1	[lcn]
0830	0	0	0	0	2	0	2	[lcp, lgu]
0831	0	0	0	0	1	0	1	[lcs]
0832	0	0	0	0	1	0	1	[ldb]
0833	0	0	0	0	2	0	2	[lde, spv]
0834	0	0	0	0	1	0	1	[ldl]
0835	0	0	0	0	2	0	2	[lec, lki]
0836	0	0	0	0	1	0	1	[leg]
0837	0	0	0	0	1	0	1	[leo]
0838	0	0	0	0	1	0	1	[lep]
0839	0	0	0	0	8	0	8	[lfa, lha, lok, lpe, lph, lpm, lpo, lpu]
0840	0	0	0	0	2	0	2	[lfc, lfp]
0841	0	0	0	0	1	0	1	[lfi]
0842	0	0	0	0	1	0	1	[lfr]
0843	0	0	0	0	2	0	2	[lfu, siv]
0844	0	0	0	0	2	0	2	[lge, lgs]
0845	1	0	0	0	0	0	1	[lgi]
0846	0	0	0	0	1	0	1	[lgl]
0847	0	0	0	0	6	0	6	[lgn, lhi, lsa, scf, scp, sip]
0848	0	0	0	0	2	0	2	[lgr, lgv]
0849	0	0	0	0	1	0	1	[lgy]
0850	0	0	0	0	3	0	3	[lhd, lhh, lhv]
0851	0	0	0	0	1	0	1	[lhe]
0852	0	0	0	0	1	0	1	[lhk]
0853	0	0	0	0	43	0	43	[lia, lii, lin, lio, liv, liw, lmc, lmf, lmg, lmh, lmj, lml, lmn, lmo, lmoa, lmoc, lmod, lmog, lmoj, lmok, lmol, lmom, lmon, lmoo, lmoq, lmos, lmot, lmow, lmox, lmoy, lmoz, lmp, lmq, lmr, lms, lmt, lmv, lmw, lmx, lmy, lmz, lsg, lwe]
0854	0	0	0	0	1	0	1	[lic]
0855	0	0	0	0	4	0	4	[lie, lis, rae, rai]
0856	0	0	0	2	0	0	2	[lif, lma]
0857	0	0	0	0	2	0	2	[lih, lim]
0858	0	0	0	0	2	0	2	[lip, lir]
0859	0	0	0	0	2	0	2	[ljf, ljn]
0860	0	0	0	0	1	0	1	[lku]
0861	0	0	0	0	8	0	8	[lla, llj, llk, lln, llr, lls, llt, llw]
0862	0	0	0	0	2	0	2	[llc, lli]
0863	0	0	0	0	2	0	2	[lld, llx]
0864	0	0	0	0	1	0	1	[llm]
0865	0	0	0	0	6	0	6	[llo, lpa, lpc, lpf, lpn, lpp]
0866	0	0	0	0	1	0	1	[llu]
0867	0	0	0	0	1	0	1	[lmd]
0868	0	0	0	0	1	0	1	[lme]
0869	0	0	0	0	2	0	2	[lmob, lmoe]
0870	0	0	0	0	1	0	1	[lmu]
0871	1	0	0	0	0	0	1	[loa]
0872	0	0	0	0	0	1	1	[loki]
0873	0	0	0	0	8	0	8	[lpb, lpj, lpl, lpr, lps, lpt, lpx, lpz]
0874	0	0	0	0	1	0	1	[lpil]
0875	0	0	0	0	1	0	1	[lpk]
0876	0	0	0	0	2	0	2	[lpq, lsi]
0877	0	0	0	0	1	0	1	[lre]
0878	0	0	0	0	4	0	4	[lrf, lrr, lrt, lru]
0879	0	0	0	0	1	0	1	[lsj]
0880	0	0	0	0	1	0	1	[lsl]
0881	0	0	0	0	1	0	1	[lsn]
0882	0	0	0	0	1	0	1	[lsp]
0883	0	0	0	0	1	0	1	[lst]
0884	0	0	2	0	0	0	2	[lth, tdl]
0885	0	0	0	0	1	0	1	[lxx]
0886	0	0	0	0	1	0	1	[lxy]
0887	0	0	0	0	1	0	1	[maa]
0888	0	0	0	0	10	0	10	[mab, mabb, mabl, mabo, mak, may, maz, mmv, myc, mys]
0889	0	0	0	0	0	2	2	[mac, mba]
0890	0	0	0	0	1	0	1	[mad]
0891	0	0	0	0	0	4	4	[mae, mfs, mja, mvu]
0892	0	0	0	0	1	0	1	[mag]
0893	0	0	0	0	1	0	1	[magq]
0894	0	0	0	0	1	0	1	[mah]
0895	0	0	0	0	1	0	1	[mai]
0896	0	0	0	0	1	0	1	[mal]
0897	0	0	0	0	5	0	5	[malg, rsh, rsk, rsp, rsq]
0898	0	0	0	0	4	0	4	[mam, mlo, mop, pep]
0899	0	0	0	0	1	0	1	[man]
0900	0	0	0	0	1	0	1	[maq]
0901	0	0	0	0	1	0	1	[mar]
0902	0	0	0	0	1	0	1	[mari]
0903	0	0	0	0	1	0	1	[mas]
0904	0	0	0	0	1	0	1	[mat]
0905	0	0	0	0	1	0	1	[mau]
0906	0	0	0	0	3	0	3	[mav, mjd, nal]
0907	0	0	0	0	1	0	1	[mavd]
0908	0	0	0	0	0	1	1	[max]
0909	0	0	0	0	2	0	2	[mbac, mbat]
0910	0	0	0	0	0	10	10	[mbar, mbw, mby, mek, mhor, mma, msj, msw, msz, mvc]
0911	0	0	0	0	9	0	9	[mbc, mco, mds, mge, mgu, mpb, mpj, mpm, msy]
0912	0	0	0	0	0	4	4	[mbg, mem, mhu, mpl]
0913	0	0	0	0	4	0	4	[mbh, mbi, mbq, mbv]
0914	0	0	0	0	1	0	1	[mbj]
0915	0	0	0	0	0	1	1	[mbn]
0916	0	0	0	1	0	0	1	[mbr]
0917	0	0	0	0	1	0	1	[mbs]
0918	0	0	0	0	1	0	1	[mbt]
0919	0	0	0	0	0	2	2	[mbu, mmh]
0920	0	0	0	0	1	0	1	[mca]
0921	0	0	0	0	1	0	1	[mcac]
0922	0	0	0	0	3	0	3	[mcai, mcap, mcar]
0923	0	0	0	0	1	0	1	[mcan]
0924	0	0	0	0	1	0	1	[mcas]
0925	0	0	0	0	3	0	3	[mcat, mcs, mct]
0926	0	0	0	0	3	0	3	[mcb, mye, rpy]
0927	0	0	0	0	1	0	1	[mcd]
0928	0	0	0	0	1	0	1	[mcg]
0929	0	0	0	0	2	0	2	[mch, mex]
0930	0	0	0	0	1	0	1	[mci]
0931	0	0	0	0	0	1	1	[mcj]
0932	0	0	0	0	1	0	1	[mcl]
0933	0	0	0	0	2	0	2	[mcm, mcr]
0934	0	0	0	0	0	1	1	[mcn]
0935	0	0	0	0	1	0	1	[mcp]
0936	0	0	0	0	1	0	1	[mcu]
0937	0	0	0	0	1	0	1	[mcy]
0938	0	0	0	0	2	0	2	[mdi, mea]
0939	0	0	0	0	0	1	1	[mear]
0940	0	0	0	0	0	11	11	[meb, mel, metc, meth, mew, mfc, mfi, mfv, mmg, msi, mth]
0941	0	0	0	0	4	0	4	[mec, mei, mep, mfa]
0942	0	0	0	0	1	0	1	[med]
0943	0	0	0	0	0	4	4	[mef, meq, metm, mls]
0944	0	0	0	0	1	0	1	[meh]
0945	0	0	0	0	1	0	1	[mej]
0946	0	0	0	0	2	0	2	[men, meo]
0947	0	0	0	0	0	1	1	[mer]
0948	0	0	0	0	1	0	1	[mes]
0949	0	0	0	0	5	0	5	[met, rhi, sjp, syb, xau]
0950	0	0	0	0	1	0	1	[meu]
0951	0	0	0	0	0	1	1	[mev]
0952	0	0	0	0	1	0	1	[mey]
0953	0	0	0	0	0	2	2	[mez, mpd]
0954	0	0	0	0	0	7	7	[mfe, mmak, mmao, mmq, mmx, mmz, mok]
0955	0	0	0	0	2	0	2	[mfl, mmy]
0956	0	0	0	0	2	0	2	[mfm, mgb]
0957	0	0	0	0	2	0	2	[mfp, mfr]
0958	0	0	0	0	9	0	9	[mfq, mhj, mhn, mhp, mhy, mhyl, mhyo, mmo, mpu]
0959	0	0	0	0	2	0	2	[mfu, mxa]
0960	0	0	0	0	7	0	7	[mfw, mlc, mlh, mml, mmyi, mmym, ssab]
0961	0	0	0	0	12	0	12	[mga, mgac, mgan, mgf, mgh, mgn, mgnc, mgs, mgt, mgv, mgw, mgz]
0962	0	0	0	0	1	0	1	[mgc]
0963	0	0	0	0	2	0	2	[mgi, msp]
0964	0	0	0	0	1	0	1	[mgj]
0965	0	0	1	0	0	0	1	[mgl]
0966	0	0	0	0	1	0	1	[mgm]
0967	0	0	0	0	5	0	5	[mgo, msb, msg, msh, msn]
0968	0	0	0	0	2	0	2	[mgq, mgx]
0969	0	0	0	0	1	0	1	[mgy]
0970	0	0	0	0	10	0	10	[mha, mhb, mhe, mhf, mhl, mov, mpv, msk, mss, mwe]
0971	0	0	0	0	1	0	1	[mhd]
0972	0	0	0	0	1	0	1	[mhg]
0973	0	0	0	0	5	0	5	[mhh, mhm, mhr, mhs, mhv]
0974	0	0	0	0	0	1	1	[mhi]
0975	0	0	0	0	2	0	2	[mho, mhom]
0976	0	0	0	0	0	1	1	[mhz]
0977	0	0	0	0	1	0	1	[mib]
0978	0	0	0	0	2	0	2	[mic, oac]
0979	0	0	0	0	0	2	2	[mif, mig]
0980	0	0	0	0	1	0	1	[mim]
0981	0	0	0	0	1	0	1	[min]
0982	0	4	0	0	0	0	4	[mis, mpp, olu, ota]
0983	0	0	0	0	0	1	1	[mjh]
0984	0	0	0	0	4	0	4	[mjl, mkm, mmc, mva]
0985	0	0	0	0	0	1	1	[mka]
0986	0	0	0	0	4	0	4	[mki, mkn, mks, mrh]
0987	0	0	0	0	0	1	1	[mla]
0988	0	0	0	0	2	0	2	[mlb, mle]
0989	0	0	0	0	2	0	2	[mli, mmi]
0990	0	0	4	0	0	0	4	[mlr, pfp, wic, wse]
0991	0	0	0	0	1	0	1	[mlt]
0992	0	0	0	0	1	0	1	[mlu]
0993	0	0	0	0	0	1	1	[mmaz]
0994	0	0	0	0	1	0	1	[mmb]
0995	0	0	0	0	0	1	1	[mmd]
0996	0	0	0	0	1	0	1	[mme]
0997	0	0	0	0	0	2	2	[mmet, mzh]
0998	0	0	0	0	1	0	1	[mmk]
0999	0	0	0	0	0	1	1	[mmp]
1000	0	0	0	0	1	0	1	[mmr]
1001	0	0	0	0	1	0	1	[mmt]
1002	0	0	0	0	10	0	10	[mmw, mpc, pfv, ppsy, prh, psb, psp, pst, pstt, psyr]
1003	0	0	0	0	1	0	1	[mno]
1004	0	0	0	0	1	0	1	[mnr]
1005	0	0	0	0	2	0	2	[mor, mrd]
1006	0	0	0	0	1	0	1	[mox]
1007	0	0	0	0	1	0	1	[mpe]
1008	0	0	0	0	1	0	1	[mpf]
1009	0	0	0	0	1	0	1	[mpg]
1010	0	0	0	0	1	0	1	[mph]
1011	0	0	0	0	0	1	1	[mpi]
1012	0	0	0	0	1	0	1	[mpn]
1013	0	0	0	0	1	0	1	[mpo]
1014	0	0	0	0	1	0	1	[mpq]
1015	0	0	1	0	0	0	1	[mpr]
1016	0	0	0	0	1	0	1	[mps]
1017	0	0	0	0	1	0	1	[mpt]
1018	0	0	0	0	1	0	1	[mpur]
1019	0	0	0	0	1	0	1	[mput]
1020	0	0	0	0	2	0	2	[mpw, myr]
1021	0	0	0	0	1	0	1	[mpx]
1022	0	0	0	0	0	1	1	[mpy]
1023	0	0	0	0	2	0	2	[mrb, mre]
1024	0	0	0	0	1	0	1	[mro]
1025	0	0	0	0	1	0	1	[mrs]
1026	0	0	0	0	0	1	1	[mru]
1027	0	0	0	0	1	0	1	[msc]
1028	0	0	0	0	1	0	1	[msd]
1029	0	0	0	0	0	1	1	[mse]
1030	0	0	0	0	1	0	1	[msl]
1031	0	0	0	0	1	0	1	[msm]
1032	0	0	0	0	1	0	1	[msr]
1033	0	0	0	0	0	1	1	[mst]
1034	0	0	0	0	1	0	1	[msv]
1035	0	0	0	0	1	0	1	[msx]
1036	0	0	0	0	1	0	1	[mta]
1037	0	0	0	0	1	0	1	[mtg]
1038	0	0	0	0	0	2	2	[mthe, mthr]
1039	0	0	0	0	1	0	1	[mti]
1040	0	0	0	0	0	1	1	[mtp]
1041	0	0	0	0	1	0	1	[mtt]
1042	0	0	0	0	1	0	1	[mtuc]
1043	0	0	0	0	1	0	1	[mtuh]
1044	0	0	0	0	0	1	1	[mvn]
1045	0	0	0	0	0	1	1	[mvo]
1046	0	0	0	0	2	0	2	[mvs, vag]
1047	0	0	0	0	1	0	1	[mym]
1048	0	0	0	0	1	0	1	[myt]
1049	0	0	0	0	1	0	1	[nam]
1050	0	0	0	0	1	0	1	[nar]
1051	0	0	0	0	1	0	1	[naz]
1052	0	0	0	0	0	4	4	[nbv, nin, nmr, tah]
1053	0	0	0	0	1	0	1	[nca]
1054	0	0	0	0	1	0	1	[nco]
1055	0	0	0	0	1	0	1	[nda]
1056	0	0	0	0	1	0	1	[nde]
1057	0	0	0	0	1	0	1	[ndo]
1058	0	0	0	0	1	0	1	[nel]
1059	0	0	0	0	2	0	2	[net, neu]
1060	0	0	0	0	0	3	3	[nev, nga, nvn]
1061	0	0	0	1	0	0	1	[ngd]
1062	0	0	0	0	0	1	1	[nge]
1063	0	0	0	0	6	0	6	[ngk, nma, nmc, nme, nmi, nmn]
1064	0	0	0	0	2	0	2	[ngo, nla]
1065	0	0	0	1	0	0	1	[ngr]
1066	0	0	0	0	1	0	1	[nha]
1067	0	0	0	0	1	0	1	[nhl]
1068	0	0	0	0	0	1	1	[nid]
1069	0	0	0	0	1	0	1	[nii]
1070	0	0	0	0	1	0	1	[nio]
1071	0	0	0	0	0	1	1	[nir]
1072	0	0	0	0	1	0	1	[nis]
1073	0	0	0	0	1	0	1	[nit]
1074	0	0	0	0	2	0	2	[nko, ruf]
1075	0	0	0	0	0	1	1	[nkr]
1076	0	0	0	0	10	0	10	[nmd, nmh, nmm, nmp, nmq, nms, nmt, nmw, nmx, nmz]
1077	0	0	0	0	0	1	1	[nmg]
1078	0	0	0	0	1	0	1	[nml]
1079	0	0	0	0	0	1	1	[nmo]
1080	0	0	0	0	1	0	1	[nmu]
1081	0	0	0	0	1	0	1	[nmv]
1082	0	0	0	0	2	0	2	[noc, nwa]
1083	0	0	0	0	2	0	2	[non, nop]
1084	0	0	0	0	0	1	1	[npe]
1085	0	0	0	0	0	1	1	[nph]
1086	0	0	0	0	1	0	1	[npn]
1087	0	0	0	0	1	0	1	[npp]
1088	0	0	0	0	1	0	1	[npu]
1089	0	0	0	0	1	0	1	[nsa]
1090	0	0	0	0	1	0	1	[nso]
1091	0	0	0	0	1	0	1	[nth]
1092	1	0	0	0	0	0	1	[nve]
1093	0	0	0	0	1	0	1	[nwi]
1094	1	0	0	0	0	0	1	[oaa]
1095	0	0	0	0	1	0	1	[oai]
1096	1	0	0	0	0	0	1	[obi]
1097	0	0	0	0	1	0	1	[obt]
1098	0	0	0	0	1	0	1	[oce]
1099	0	0	0	0	1	0	1	[oho]
1100	0	0	0	0	1	0	1	[oih]
1101	0	0	0	0	1	0	1	[olo]
1102	0	0	0	0	1	0	1	[ols]
1103	0	0	0	0	1	0	1	[oni]
1104	0	0	0	0	1	0	1	[ooe]
1105	0	0	0	0	1	0	1	[opr]
1106	0	0	0	0	2	0	2	[orh, ori]
1107	0	0	0	0	1	0	1	[osp]
1108	0	0	0	0	1	0	1	[ote]
1109	0	0	0	0	1	0	1	[oto]
1110	0	0	0	0	2	0	2	[ots, ott]
1111	0	0	0	0	1	0	1	[ova]
1112	0	0	0	0	0	7	7	[pab, pya, pyn, pys, teu, thm, ton]
1113	0	0	0	0	1	0	1	[pac]
1114	0	0	0	0	1	0	1	[paca]
1115	0	0	0	0	9	0	9	[pacc, pacn, pad, pav, paw, pax, paz, pcn, pra]
1116	0	0	0	0	1	0	1	[pach]
1117	0	0	0	0	28	0	28	[pae, paeb, paec, paeg, paei, pael, paem, paep, paes, paev, paf, pag, pap, pau, pfl, pkc, pmon, pmot, pnc, ppj, pprc, ppro, ppt, ppud, ppuh, prp, psg, psw]
1118	0	0	0	0	2	0	2	[paen, pste]
1119	0	0	0	0	1	0	1	[paeo]
1120	0	0	0	0	9	0	9	[paer, palk, pcp, pdr, pen, pfn, pmos, ppv, psec]
1121	0	0	0	0	1	0	1	[paeu]
1122	0	0	0	0	1	0	1	[pah]
1123	0	0	0	0	0	2	2	[pai, pyr]
1124	0	0	0	0	4	0	4	[paj, pam, paq, plf]
1125	0	0	0	0	1	0	1	[pak]
1126	0	0	0	0	9	0	9	[paly, plb, plc, pld, ple, pli, plo, plr, ply]
1127	0	0	0	0	2	0	2	[pami, sit]
1128	0	0	0	0	1	0	1	[panp]
1129	0	0	0	0	7	0	7	[papi, pfg, pox, ppno, prb, pspu, pve]
1130	0	0	0	0	1	0	1	[par]
1131	0	0	0	0	0	1	1	[pas]
1132	0	0	0	0	1	0	1	[pat]
1133	0	0	0	0	3	0	3	[pay, xdo, ypg]
1134	0	0	0	0	16	0	16	[pba, pbc, pfe, pff, pfw, pman, ppb, ppf, ppg, ppi, ppun, pput, ppuu, ppx, psk, ptv]
1135	0	0	0	0	1	0	1	[pbb]
1136	0	0	0	0	3	0	3	[pbd, pgm, pri]
1137	0	0	0	5	0	0	5	[pbe, pcy, pfa, pfh, pkn]
1138	0	0	0	0	1	0	1	[pbj]
1139	0	0	0	0	3	0	3	[pbm, psa, pstu]
1140	0	0	0	0	1	0	1	[pbo]
1141	0	0	0	0	1	0	1	[pbr]
1142	0	0	0	0	1	0	1	[pbs]
1143	0	0	0	0	1	0	1	[pbt]
1144	0	0	0	0	1	0	1	[pca]
1145	0	0	0	1	0	0	1	[pcb]
1146	0	0	0	0	1	0	1	[pce]
1147	0	0	0	0	11	0	11	[pch, pci, pcz, pfb, pfo, pfs, ppw, ppz, psem, pses, psv]
1148	0	0	0	0	0	1	1	[pcl]
1149	0	0	0	0	3	0	3	[pcr, pso, pur]
1150	0	0	0	0	2	0	2	[pct, pcv]
1151	0	0	0	0	2	0	2	[pcu, sng]
1152	0	0	0	0	1	0	1	[pde]
1153	0	0	0	0	1	0	1	[pdi]
1154	0	0	0	0	1	0	1	[pdk]
1155	0	0	0	0	0	1	1	[pdl]
1156	0	0	0	0	4	0	4	[pdn, pfus, pmz, pru]
1157	0	0	0	0	2	0	2	[pdo, sij]
1158	0	0	0	0	1	0	1	[pdu]
1159	0	0	0	0	1	0	1	[pdx]
1160	0	0	0	0	1	0	1	[ped]
1161	0	0	0	0	1	0	1	[pel]
1162	0	0	0	0	1	0	1	[pfc]
1163	0	0	0	1	0	0	1	[pfd]
1164	0	0	0	0	0	1	1	[pfi]
1165	0	0	0	0	0	1	1	[pfm]
1166	0	0	0	0	1	0	1	[pfq]
1167	0	0	0	0	1	0	1	[pfr]
1168	0	0	0	0	1	0	1	[pfre]
1169	0	0	0	0	1	0	1	[pft]
1170	0	0	0	0	0	2	2	[pfu, tko]
1171	0	0	0	0	1	0	1	[pgb]
1172	0	0	0	0	2	0	2	[pgd, sil]
1173	0	0	0	0	1	0	1	[pgi]
1174	0	0	0	0	2	0	2	[pgn, pgt]
1175	0	0	1	0	0	0	1	[pgr]
1176	1	0	0	0	0	0	1	[phd]
1177	0	0	0	0	1	0	1	[phe]
1178	0	0	0	0	1	0	1	[phl]
1179	0	0	0	0	1	0	1	[phm]
1180	0	0	0	0	0	1	1	[pho]
1181	1	0	0	0	0	0	1	[phu]
1182	0	0	0	0	3	0	3	[pia, pseo, psm]
1183	0	0	0	1	0	0	1	[pif]
1184	0	0	0	0	1	0	1	[pih]
1185	0	0	0	0	1	0	1	[pin]
1186	0	0	0	0	0	1	1	[pis]
1187	0	0	0	0	1	0	1	[pit]
1188	0	0	0	0	1	0	1	[pjd]
1189	0	0	0	0	1	0	1	[pla]
1190	0	0	0	0	1	0	1	[plm]
1191	0	0	0	0	1	0	1	[pln]
1192	0	0	0	0	2	0	2	[plt, pph]
1193	0	0	0	0	1	0	1	[plu]
1194	0	0	0	0	1	0	1	[plv]
1195	0	0	0	0	14	0	14	[pma, pme, pmi, pmj, pmn, prc, prm, syd, sye, syh, synd, synr, syr, syw]
1196	0	0	0	0	1	0	1	[pmb]
1197	0	0	0	0	1	0	1	[pmc]
1198	0	0	0	0	2	0	2	[pmf, pmt]
1199	0	0	0	0	1	0	1	[pmg]
1200	0	0	0	0	2	0	2	[pmh, synk]
1201	0	0	0	0	3	0	3	[pmib, pmr, pvl]
1202	0	0	0	0	1	0	1	[pmic]
1203	0	0	0	0	2	0	2	[pmk, ppse]
1204	0	0	0	0	1	0	1	[pml]
1205	0	0	0	0	2	0	2	[pmm, syx]
1206	0	0	0	0	1	0	1	[pmo]
1207	0	0	0	0	4	0	4	[pmp, pmu, pmv, pul]
1208	0	0	0	0	3	0	3	[pmq, pms, pmw]
1209	0	0	0	0	1	0	1	[pmul]
1210	0	0	0	0	2	0	2	[pmy, psj]
1211	0	0	0	0	1	0	1	[pna]
1212	0	0	0	0	1	0	1	[pne]
1213	0	0	0	0	1	0	1	[pnp]
1214	0	0	0	0	1	0	1	[pnu]
1215	0	0	0	0	0	1	1	[pog]
1216	0	0	0	0	1	0	1	[pol]
1217	0	0	0	0	2	0	2	[pom, rbi]
1218	0	0	0	0	0	1	1	[ppac]
1219	0	0	0	0	1	0	1	[ppc]
1220	0	0	0	0	1	0	1	[ppd]
1221	0	0	0	0	1	0	1	[ppe]
1222	0	0	0	0	1	0	1	[ppen]
1223	0	0	0	0	1	0	1	[pphe]
1224	0	0	1	0	0	0	1	[ppl]
1225	0	0	0	0	1	0	1	[ppn]
1226	0	0	0	0	1	0	1	[ppol]
1227	0	0	0	0	6	0	6	[ppr, vcf, vcq, vcs, vcx, vcz]
1228	0	0	0	0	1	0	1	[ppu]
1229	0	0	0	0	1	0	1	[pre]
1230	0	0	0	0	1	0	1	[prf]
1231	0	0	0	0	1	0	1	[pro]
1232	0	0	0	0	1	0	1	[prw]
1233	0	0	0	0	1	0	1	[psal]
1234	0	0	0	0	3	0	3	[psc, psh, psr]
1235	0	0	0	0	1	0	1	[psd]
1236	0	0	0	0	1	0	1	[pse]
1237	0	0	0	0	1	0	1	[psea]
1238	0	0	0	0	3	0	3	[psee, pseh, pseq]
1239	0	0	0	0	1	0	1	[pseu]
1240	0	0	0	0	1	0	1	[psf]
1241	0	0	0	0	1	0	1	[psi]
1242	0	0	0	0	1	0	1	[psim]
1243	0	0	0	0	1	0	1	[psl]
1244	0	0	0	0	1	0	1	[psn]
1245	0	0	0	1	0	0	1	[psoj]
1246	0	0	0	0	1	0	1	[pspi]
1247	0	0	0	0	2	0	2	[psu, xal]
1248	0	0	0	0	1	0	1	[psx]
1249	0	0	0	0	1	0	1	[psy]
1250	0	0	0	0	1	0	1	[psz]
1251	0	0	0	0	1	0	1	[pth]
1252	0	0	0	1	0	0	1	[pti]
1253	0	0	0	1	0	0	1	[ptm]
1254	0	0	0	0	0	1	1	[pto]
1255	0	0	0	0	1	0	1	[ptt]
1256	0	0	0	0	1	0	1	[ptx]
1257	0	0	0	0	1	0	1	[pub]
1258	0	0	0	0	1	0	1	[puf]
1259	0	0	0	0	1	0	1	[put]
1260	0	0	0	0	1	0	1	[puv]
1261	0	0	0	0	1	0	1	[pvi]
1262	0	0	0	1	0	0	1	[pvx]
1263	0	0	0	0	1	0	1	[pwo]
1264	0	1	0	0	0	0	1	[pxb]
1265	1	0	0	0	0	0	1	[pxy]
1266	0	0	0	1	0	0	1	[pyo]
1267	0	0	0	0	0	1	1	[pyw]
1268	0	0	0	0	1	0	1	[pzu]
1269	0	0	0	0	45	0	45	[raf, rak, ram, rau, rbe, rbo, rcc, rcm, rco, rfe, rhe, rja, rmc, rmi, rmo, rms, rpg, rph, rpk, rpl, rpn, rpo, rpp, rpq, rpr, rps, rpv, rpw, rpz, rra, rrb, rrc, rre, rrh, rri, rrj, rrm, rrn, rrp, rrr, rsv, rsw, rtb, rtt, rty]
1270	0	0	0	0	1	0	1	[ral]
1271	0	0	0	0	1	0	1	[rar]
1272	0	0	0	0	1	0	1	[rav]
1273	0	0	0	0	1	0	1	[rba]
1274	0	0	0	0	1	0	1	[rbc]
1275	0	0	0	0	2	0	2	[rbn, rge]
1276	0	0	0	0	1	0	1	[rbr]
1277	0	0	0	0	1	0	1	[rbu]
1278	0	0	0	0	2	0	2	[rca, rrs]
1279	0	0	0	0	1	0	1	[rce]
1280	0	0	0	0	1	0	1	[rch]
1281	0	0	0	0	0	1	1	[rci]
1282	0	0	0	0	1	0	1	[rcp]
1283	0	0	0	0	1	0	1	[rdn]
1284	0	0	0	0	1	0	1	[red]
1285	0	0	0	0	1	0	1	[reh]
1286	0	0	0	0	1	0	1	[rer]
1287	0	0	0	0	1	0	1	[ret]
1288	0	0	0	0	1	0	1	[rfr]
1289	0	0	0	0	1	0	1	[rha]
1290	0	0	0	0	1	0	1	[rhb]
1291	0	0	0	0	1	0	1	[rhd]
1292	0	0	0	0	1	0	1	[rho]
1293	0	0	0	0	1	0	1	[rir]
1294	0	0	0	0	1	0	1	[riv]
1295	0	0	0	0	1	0	1	[rla]
1296	0	0	0	0	1	0	1	[rle]
1297	0	0	0	0	1	0	1	[rlt]
1298	0	0	0	0	2	0	2	[rma, vok]
1299	0	0	0	0	1	0	1	[rme]
1300	0	0	0	0	2	0	2	[rmg, rmr]
1301	0	0	0	0	1	0	1	[rmu]
1302	0	0	0	0	1	0	1	[rop]
1303	0	0	0	0	2	0	2	[rpa, rpt]
1304	0	0	0	0	3	0	3	[rpb, rpd, rpx]
1305	0	0	0	0	1	0	1	[rpc]
1306	0	0	0	0	1	0	1	[rpe]
1307	0	0	0	0	1	0	1	[rpj]
1308	0	0	0	0	1	0	1	[rpm]
1309	0	0	0	0	1	0	1	[rrd]
1310	0	0	0	0	2	0	2	[rrf, rru]
1311	0	0	0	0	1	0	1	[rsa]
1312	0	0	0	0	1	0	1	[rsc]
1313	0	0	0	0	1	0	1	[rsd]
1314	0	0	0	0	1	0	1	[rta]
1315	0	0	0	0	1	0	1	[rto]
1316	0	0	0	0	1	0	1	[rtr]
1317	0	0	0	0	1	0	1	[rtx]
1318	0	0	0	0	1	0	1	[rum]
1319	0	0	0	0	1	0	1	[rus]
1320	0	0	0	0	1	0	1	[rva]
1321	0	0	0	0	1	0	1	[rxy]
1322	0	0	0	0	2	0	2	[saal, sbe]
1323	0	0	0	0	1	0	1	[saci]
1324	0	0	0	0	0	1	1	[sacn]
1325	0	0	0	0	0	2	2	[sacr, sai]
1326	0	0	0	0	0	3	3	[sacs, sic, sir]
1327	0	0	0	0	1	0	1	[sacz]
1328	0	0	0	0	1	0	1	[saf]
1329	0	0	0	0	7	0	7	[sag, sage, sagm, sagt, san, sdc, sds]
1330	0	0	0	0	1	0	1	[saga]
1331	0	0	0	0	9	0	9	[sagc, sagg, sagi, sagn, sagp, sagr, sak, sgc, ssa]
1332	0	0	0	0	2	0	2	[sagl, sags]
1333	0	0	0	0	2	0	2	[sagq, shu]
1334	0	0	0	0	1	0	1	[sal]
1335	0	0	0	0	1	0	1	[sall]
1336	0	0	0	0	1	0	1	[salv]
1337	0	0	0	0	5	0	5	[samb, sco, sfa, slv, strp]
1338	0	0	0	0	1	0	1	[samy]
1339	0	0	0	0	2	0	2	[sap, say]
1340	0	0	0	0	5	0	5	[sapi, scr, seri, sll, stur]
1341	0	0	0	0	1	0	1	[saq]
1342	0	0	0	0	1	0	1	[sat]
1343	0	0	0	0	2	0	2	[satr, smir]
1344	0	0	0	0	12	0	12	[saz, sdn, she, shm, shn, shp, shw, slo, son, spc, spl, swp]
1345	0	0	0	0	2	0	2	[sba, sdl]
1346	0	0	0	0	7	0	7	[sbb, sbl, sbm, sbn, sbp, sbs, sbt]
1347	0	1	0	0	0	0	1	[sbi]
1348	0	0	0	0	1	0	1	[sbr]
1349	0	0	0	0	1	0	1	[sbu]
1350	0	0	0	0	4	0	4	[sbv, sfe, sfl, sfx]
1351	0	0	0	0	6	0	6	[sca, sep, sepp, seps, ser, sha]
1352	0	0	0	0	1	0	1	[scap]
1353	0	0	0	0	1	0	1	[scc]
1354	0	0	0	0	1	0	1	[scd]
1355	0	0	0	0	1	0	1	[sch]
1356	0	0	0	0	4	0	4	[scj, scq, sdi, ssyr]
1357	0	0	0	0	1	0	1	[scl]
1358	0	0	0	0	1	0	1	[scn]
1359	0	0	0	0	1	0	1	[scs]
1360	0	0	0	0	1	0	1	[scu]
1361	0	0	0	0	1	0	1	[sda]
1362	0	0	0	0	1	0	1	[sde]
1363	0	0	0	0	1	0	1	[sdg]
1364	0	0	0	0	1	0	1	[sdr]
1365	0	0	0	0	5	0	5	[sdt, shh, spas, ssd, swa]
1366	0	0	0	0	2	0	2	[sdy, sdz]
1367	0	0	0	0	1	0	1	[sect]
1368	0	0	0	0	1	0	1	[seds]
1369	0	0	0	0	1	0	1	[sei]
1370	0	0	0	0	1	0	1	[sele]
1371	0	0	0	0	1	0	1	[senj]
1372	0	0	0	0	40	0	40	[seq, sequ, seu, sez, sezo, sif, sjj, snb, snc, snd, sne, sni, snm, snp, snt, snv, snx, sor, spd, spn, spne, spng, spnm, spnn, spno, spnu, spp, spr, spw, spx, ssr, ssut, stc, stf, stj, stl, stn, stu, stv, stw]
1373	0	0	0	0	1	0	1	[seqo]
1374	0	0	0	0	1	0	1	[sesp]
1375	0	0	0	0	1	0	1	[sfc]
1376	0	0	0	0	2	0	2	[sfd, sfh]
1377	0	0	0	0	1	0	1	[sfr]
1378	0	0	0	0	1	0	1	[sfu]
1379	0	0	0	0	6	0	6	[sga, sgg, sgt, slu, soi, stb]
1380	0	0	0	0	1	0	1	[sgl]
1381	0	0	0	0	1	0	1	[sgn]
1382	0	0	0	0	1	0	1	[sgp]
1383	0	0	0	0	1	0	1	[sgy]
1384	0	0	0	0	0	1	1	[shc]
1385	0	0	0	0	1	0	1	[shd]
1386	0	0	0	0	1	0	1	[shi]
1387	0	0	0	0	1	0	1	[shl]
1388	0	0	0	0	2	0	2	[sho, shy]
1389	0	0	1	0	0	0	1	[shs]
1390	0	0	0	0	1	0	1	[sht]
1391	0	0	0	0	1	0	1	[shv]
1392	0	0	0	0	0	13	13	[sia, sid, sih, sii, sim, sin, sis, siy, sol, sso, ssoa, ssof, ssol]
1393	0	0	0	0	2	0	2	[sib, siu]
1394	0	0	0	0	1	0	1	[sie]
1395	0	0	0	0	18	0	18	[sig, srp, ssb, ssf, ssi, ssk, ssq, sss, sst, ssu, ssui, ssus, ssuy, ssv, ssw, sui, suo, sup]
1396	0	0	0	0	3	0	3	[sik, sio, siq]
1397	0	0	0	0	1	0	1	[siz]
1398	0	0	0	0	1	0	1	[ske]
1399	0	0	0	0	1	0	1	[skn]
1400	2	0	0	0	0	0	2	[sko, spu]
1401	0	0	0	0	1	0	1	[sku]
1402	0	0	0	0	1	0	1	[slh]
1403	0	0	0	0	1	0	1	[sli]
1404	0	0	0	0	1	0	1	[slp]
1405	0	0	0	0	1	0	1	[slr]
1406	0	0	0	0	1	0	1	[smb]
1407	0	0	0	0	6	0	6	[smc, smj, smn, smu, smua, smut]
1408	0	0	0	0	1	0	1	[smd]
1409	0	0	0	0	8	0	8	[sme, smeg, smel, smer, smi, smk, smq, smx]
1410	0	0	0	0	1	0	1	[smf]
1411	0	0	0	0	5	0	5	[smg, smh, smub, smum, smv]
1412	0	0	0	0	1	0	1	[smia]
1413	1	0	0	0	0	0	1	[smm]
1414	0	0	0	0	0	1	1	[smr]
1415	0	0	0	0	2	0	2	[sms, smue]
1416	0	0	0	0	1	0	1	[smul]
1417	0	0	0	0	2	0	2	[smup, sum]
1418	0	0	0	0	1	0	1	[smz]
1419	0	0	0	0	1	0	1	[sna]
1420	0	0	0	0	1	0	1	[sno]
1421	0	0	0	0	1	0	1	[sns]
1422	0	0	0	0	1	0	1	[snu]
1423	0	0	0	0	1	0	1	[sox]
1424	0	0	0	0	14	0	14	[soz, spb, spf, spg, spm, spy, spya, spyh, spym, spz, stg, strs, stx, stz]
1425	0	0	0	0	5	0	5	[spa, sph, spi, spj, spk]
1426	0	0	1	0	0	0	1	[spaa]
1427	0	0	0	1	0	0	1	[spar]
1428	0	0	0	0	1	0	1	[sphi]
1429	0	0	0	0	1	0	1	[sphk]
1430	0	0	0	0	1	0	1	[sphm]
1431	0	0	0	0	1	0	1	[sphp]
1432	0	0	0	0	1	0	1	[spiu]
1433	0	0	1	0	0	0	1	[spo]
1434	0	0	0	0	1	0	1	[spoi]
1435	0	0	0	0	1	0	1	[sps]
1436	0	0	0	0	1	0	1	[spyo]
1437	0	0	0	0	1	0	1	[srb]
1438	0	0	0	0	1	0	1	[src]
1439	0	0	0	0	1	0	1	[srd]
1440	0	0	0	1	0	0	1	[sre]
1441	0	0	0	0	1	0	1	[sri]
1442	0	0	0	0	2	0	2	[srm, sru]
1443	0	0	0	0	1	0	1	[srt]
1444	0	0	0	0	1	0	1	[ssal]
1445	0	0	0	0	1	0	1	[ssan]
1446	1	0	0	0	0	0	1	[ssc]
1447	0	0	0	0	1	0	1	[ssdc]
1448	0	0	0	0	1	0	1	[sse]
1449	0	0	0	0	1	0	1	[ssg]
1450	0	0	0	0	3	0	3	[ssj, ssn, yin]
1451	0	0	1	0	0	0	1	[ssl]
1452	0	0	0	0	1	0	1	[ssm]
1453	0	0	0	0	1	0	1	[ssy]
1454	0	0	0	0	1	0	1	[ssz]
1455	0	0	0	0	2	0	2	[sta, stq]
1456	0	0	0	0	1	0	1	[stai]
1457	0	0	0	0	1	0	1	[std]
1458	0	0	0	0	1	0	1	[ste]
1459	0	0	0	0	1	0	1	[sth]
1460	0	0	0	0	1	0	1	[sthe]
1461	0	0	0	0	1	0	1	[sti]
1462	0	0	0	0	2	0	2	[stk, sub]
1463	0	0	0	0	0	1	1	[sto]
1464	0	0	0	0	1	0	1	[stp]
1465	0	0	0	0	1	0	1	[str]
1466	0	0	0	0	2	0	2	[stt, sty]
1467	0	0	0	0	1	0	1	[sua]
1468	0	0	0	0	1	0	1	[suk]
1469	0	0	0	0	1	0	1	[sulr]
1470	0	0	0	0	1	0	1	[sun]
1471	0	0	0	0	1	0	1	[sur]
1472	0	0	0	0	1	0	1	[sus]
1473	0	0	0	0	1	0	1	[svi]
1474	0	0	0	0	1	0	1	[svo]
1475	0	0	0	0	1	0	1	[svt]
1476	0	0	0	0	1	0	1	[swd]
1477	0	0	0	0	1	0	1	[swi]
1478	0	0	0	0	1	0	1	[swo]
1479	0	0	0	0	1	0	1	[sxi]
1480	0	0	0	0	3	0	3	[sxl, sxo, sxy]
1481	0	0	0	0	3	0	3	[syc, syf, syu]
1482	0	0	0	0	1	0	1	[syg]
1483	0	0	0	0	1	0	1	[syi]
1484	0	0	0	0	1	0	1	[syj]
1485	0	0	0	0	6	0	6	[syn, syq, sys, syt, syy, syz]
1486	0	0	0	0	1	0	1	[syne]
1487	0	0	0	0	1	0	1	[synp]
1488	0	0	0	0	1	0	1	[syp]
1489	0	0	0	0	1	0	1	[sze]
1490	0	0	0	0	0	2	2	[tac, tvo]
1491	1	0	0	0	0	0	1	[tad]
1492	0	0	0	0	2	0	2	[tae, tep]
1493	0	0	0	0	1	0	1	[taf]
1494	0	0	0	0	1	0	1	[tai]
1495	0	0	0	0	1	0	1	[tal]
1496	0	0	0	0	1	0	1	[tam]
1497	0	0	0	0	1	0	1	[tap]
1498	0	0	0	0	1	0	1	[taq]
1499	0	0	0	0	0	1	1	[tar]
1500	0	0	0	0	1	0	1	[tau]
1501	0	0	0	0	1	0	1	[taz]
1502	0	0	0	0	0	1	1	[tba]
1503	0	0	0	0	1	0	1	[tbd]
1504	0	0	0	0	1	0	1	[tbe]
1505	0	0	0	0	1	0	1	[tbi]
1506	0	0	2	0	0	0	2	[tbl, tpf]
1507	0	0	0	0	1	0	1	[tbn]
1508	0	0	0	0	2	0	2	[tbo, tpd]
1509	0	0	0	1	0	0	1	[tbr]
1510	1	0	0	0	0	0	1	[tca]
1511	0	0	0	0	0	1	1	[tcb]
1512	0	0	0	0	2	0	2	[tcm, top]
1513	0	0	0	0	1	0	1	[tco]
1514	0	0	0	1	0	0	1	[tcr]
1515	0	0	0	0	1	0	1	[tcu]
1516	0	0	0	0	1	0	1	[tcx]
1517	0	0	0	0	2	0	2	[tde, tpk]
1518	0	0	0	0	1	0	1	[tdn]
1519	0	0	0	0	1	0	1	[tee]
1520	0	0	0	0	1	0	1	[tel]
1521	0	0	0	0	1	0	1	[ter]
1522	0	0	0	1	0	0	1	[tet]
1523	0	0	0	0	1	0	1	[tex]
1524	0	0	0	0	1	0	1	[tfo]
1525	0	0	0	0	1	0	1	[tfu]
1526	0	0	0	0	0	2	2	[tga, tha]
1527	0	0	0	1	0	0	1	[tgo]
1528	0	0	0	0	1	0	1	[tgr]
1529	0	0	0	0	1	0	1	[thal]
1530	0	0	0	0	0	1	1	[thb]
1531	0	0	0	0	1	0	1	[thc]
1532	0	0	0	0	0	1	1	[the]
1533	0	0	0	0	0	1	1	[thf]
1534	0	0	0	0	0	1	1	[thg]
1535	0	0	0	0	1	0	1	[thi]
1536	0	0	0	0	1	0	1	[thn]
1537	0	0	0	0	1	0	1	[tho]
1538	0	0	0	0	7	0	7	[thq, tma, tmi, tmm, tnp, tpt, trq]
1539	0	0	0	0	2	0	2	[thr, tta]
1540	0	0	0	0	0	1	1	[ths]
1541	0	0	0	0	2	0	2	[thx, twi]
1542	0	0	0	0	1	0	1	[thz]
1543	0	0	0	0	1	0	1	[tid]
1544	0	0	0	0	1	0	1	[tig]
1545	0	0	0	0	1	0	1	[tin]
1546	0	0	0	0	1	0	1	[tit]
1547	0	0	0	0	1	0	1	[tjr]
1548	0	0	0	0	1	0	1	[tki]
1549	0	0	0	0	1	0	1	[tle]
1550	0	0	0	0	1	0	1	[tli]
1551	0	0	0	0	0	1	1	[tlt]
1552	0	0	0	0	1	0	1	[tmb]
1553	0	0	0	0	1	0	1	[tmc]
1554	0	0	0	0	1	0	1	[tme]
1555	0	0	0	0	1	0	1	[tmo]
1556	0	0	0	0	3	0	3	[tmq, tmw, tmx]
1557	0	0	0	0	1	0	1	[tmr]
1558	0	0	0	0	1	0	1	[tmt]
1559	0	0	0	0	1	0	1	[tmz]
1560	0	0	0	0	1	0	1	[tna]
1561	0	0	0	0	0	1	1	[tne]
1562	0	0	0	0	1	0	1	[tni]
1563	0	0	0	0	1	0	1	[tnr]
1564	0	0	0	0	0	1	1	[tnu]
1565	0	0	0	0	1	0	1	[toc]
1566	0	0	0	0	2	0	2	[tol, tor]
1567	0	0	0	0	2	0	2	[tos, tsc]
1568	0	0	0	0	1	0	1	[tpa]
1569	0	0	0	0	11	0	11	[tpas, tpb, tpc, tpg, tph, tpl, tpm, tpo, tpp, tpu, tpw]
1570	0	0	0	0	0	1	1	[tpe]
1571	0	0	0	0	1	0	1	[tped]
1572	0	0	0	0	1	0	1	[tpi]
1573	0	0	0	0	1	0	1	[tpr]
1574	0	0	0	1	0	0	1	[tps]
1575	0	0	0	0	1	0	1	[tpx]
1576	0	0	0	0	2	0	2	[tpy, tpyo]
1577	0	0	0	0	1	0	1	[tpz]
1578	0	0	0	0	1	0	1	[tra]
1579	0	0	0	0	1	0	1	[trd]
1580	0	0	0	0	1	0	1	[trm]
1581	0	0	0	0	1	0	1	[tro]
1582	0	0	0	0	1	0	1	[trs]
1583	0	0	0	0	1	0	1	[tsa]
1584	0	0	0	0	1	0	1	[tsh]
1585	0	0	0	0	0	1	1	[tsi]
1586	0	0	0	0	1	0	1	[tsn]
1587	1	0	0	0	0	0	1	[tsp]
1588	0	0	0	0	1	0	1	[tsu]
1589	0	0	0	0	1	0	1	[tte]
1590	0	0	0	0	2	0	2	[tth, tts]
1591	0	0	0	0	1	0	1	[tti]
1592	0	0	0	0	2	0	2	[ttj, ttl]
1593	0	0	0	0	2	0	2	[ttm, tto]
1594	0	0	0	0	0	1	1	[ttn]
1595	0	0	0	0	1	0	1	[ttr]
1596	0	0	0	0	1	0	1	[ttu]
1597	0	0	0	0	0	1	1	[tuz]
1598	0	0	0	1	0	0	1	[tva]
1599	0	0	0	0	1	0	1	[tvi]
1600	0	0	0	0	2	0	2	[twh, tws]
1601	0	0	0	0	1	0	1	[txi]
1602	0	0	0	0	1	0	1	[txy]
1603	0	0	0	0	1	0	1	[tye]
1604	0	0	0	0	1	0	1	[udi]
1605	0	0	1	0	0	0	1	[uma]
1606	0	0	0	0	4	0	4	[upa, upr, uue, uur]
1607	0	0	0	0	1	0	1	[van]
1608	0	0	0	0	2	0	2	[vap, vpd]
1609	0	0	0	0	1	0	1	[vba]
1610	0	0	0	0	4	0	4	[vca, vcy, vha, vsp]
1611	0	0	0	0	7	0	7	[vce, vch, vci, vcj, vcm, vco, vcr]
1612	0	0	0	0	1	0	1	[vcl]
1613	0	0	0	0	1	0	1	[vct]
1614	0	0	0	0	0	1	1	[vdi]
1615	0	0	0	0	1	0	1	[vei]
1616	0	0	0	0	1	0	1	[vej]
1617	0	0	0	0	1	0	1	[vex]
1618	0	0	0	0	8	0	8	[vfu, vpb, vpf, vph, vpk, vvl, vvu, vvy]
1619	0	0	0	0	1	0	1	[vin]
1620	0	0	0	0	1	0	1	[vma]
1621	0	0	0	0	0	1	1	[vmo]
1622	0	0	0	0	1	0	1	[vni]
1623	0	0	0	0	2	0	2	[vpa, vtu]
1624	0	0	0	0	1	0	1	[vpe]
1625	0	0	0	0	1	0	1	[vpr]
1626	0	0	0	0	1	0	1	[vsa]
1627	0	0	0	0	1	0	1	[vvm]
1628	0	0	0	0	2	0	2	[wbr, wgl]
1629	0	0	0	0	1	0	1	[wcb]
1630	0	0	0	0	3	0	3	[wce, wci, wct]
1631	0	0	0	0	1	0	1	[wch]
1632	0	0	0	0	1	0	1	[win]
1633	0	0	0	0	1	0	1	[wko]
1634	0	0	0	0	1	0	1	[wma]
1635	0	0	0	0	1	0	1	[wsu]
1636	0	0	0	0	1	0	1	[wwe]
1637	0	0	0	0	12	0	12	[xac, xao, xcf, xci, xcj, xcm, xcn, xcr, xct, xcu, xcw, xfu]
1638	0	0	0	0	7	0	7	[xax, xca, xcb, xcc, xcp, xcv, xtn]
1639	0	0	0	0	2	0	2	[xbo, xbv]
1640	0	0	0	0	5	0	5	[xfa, xfm, xfn, xfs, xft]
1641	0	0	0	0	1	0	1	[xff]
1642	0	0	0	0	1	0	1	[xfl]
1643	0	0	0	0	1	0	1	[xii]
1644	1	0	0	0	0	0	1	[xla]
1645	0	0	0	0	3	0	3	[xne, xnm, xpo]
1646	0	0	0	0	6	0	6	[xom, xoo, xop, xor, xoy, xoz]
1647	0	0	0	0	1	0	1	[xsa]
1648	0	0	0	0	1	0	1	[yak]
1649	0	0	0	0	13	0	13	[ypa, ypd, yph, ypj, ypl, ypn, ypp, ypt, ypv, ypw, ypz, yrb, yru]
1650	0	0	0	0	1	0	1	[ypx]
1651	0	0	0	0	1	0	1	[zga]
1652	0	0	0	0	8	0	8	[zmb, zmc, zmi, zmm, zmn, zmo, zmp, zmr]
1653	0	0	0	0	1	0	1	[zpr]
