# Supplementary material for: Metabolomics analysis: Finding out metabolic building blocks
Source: PLoS One. 2017 May 11;12(5):e0177031. doi: 10.1371/journal.pone.0177031 (PMC5426688; doi:10.1371/journal.pone.0177031)
Supplement: S10 Table — A file with the following information: for every m-DAG its amount of species in each kingdom. (CSV) [file pone.0177031.s010.csv]

Pathway Id	#Animals	#Plants	#Fungi	#Protists	#Bacteria	#Archaea	#Members	Members
0001	0	0	0	0	1	0	1	[aaa]
0002	0	0	0	0	1	0	1	[aac]
0003	0	0	0	0	1	0	1	[aad]
0004	0	0	0	0	1	0	1	[aae]
0005	0	0	0	1	0	0	1	[aaf]
0006	1	0	0	0	0	0	1	[aag]
0007	0	0	0	0	1	0	1	[aah]
0008	0	0	0	0	1	0	1	[aai]
0009	0	0	0	0	1	0	1	[aal]
0010	0	0	0	0	2	0	2	[aan, aat]
0011	0	0	0	0	1	0	1	[aao]
0012	0	0	0	0	1	0	1	[aap]
0013	0	0	0	0	1	0	1	[aaq]
0014	0	0	0	0	1	0	1	[aar]
0015	0	0	0	0	1	0	1	[aas]
0016	0	0	0	0	1	0	1	[aau]
0017	0	0	0	0	1	0	1	[aaus]
0018	0	0	0	0	1	0	1	[aav]
0019	0	0	0	0	1	0	1	[aay]
0020	0	0	0	0	1	0	1	[aba]
0021	0	0	0	0	9	0	9	[abaa, abab, abad, abaj, abau, abaz, abj, abk, abw]
0022	0	0	0	0	1	0	1	[abai]
0023	0	0	0	0	1	0	1	[abal]
0024	0	0	0	0	11	0	11	[abb, abc, abd, abn, abr, abx, aby, abz, acb, acc, acd]
0025	0	0	2	0	0	0	2	[abe, tve]
0026	0	0	0	0	1	0	1	[abg]
0027	0	0	0	0	1	0	1	[abh]
0028	0	0	0	0	0	1	1	[abi]
0029	0	0	0	0	1	0	1	[abl]
0030	0	0	0	0	1	0	1	[abm]
0031	0	0	0	0	1	0	1	[abo]
0032	0	0	2	0	0	0	2	[abp, abv]
0033	0	0	0	0	1	0	1	[abq]
0034	0	0	0	0	1	0	1	[abra]
0035	0	0	0	0	1	0	1	[abs]
0036	0	0	0	0	1	0	1	[abt]
0037	0	0	0	0	1	0	1	[abu]
0038	0	0	0	0	1	0	1	[aca]
0039	0	0	0	1	0	0	1	[acan]
0040	0	0	0	0	1	0	1	[ace]
0041	0	0	0	0	0	1	1	[acf]
0042	0	0	0	0	1	0	1	[ach]
0043	0	0	0	0	1	0	1	[aci]
0044	0	0	0	0	0	2	2	[acj, ape]
0045	0	0	0	0	1	0	1	[ack]
0046	0	0	0	0	1	0	1	[acl]
0047	0	0	0	0	1	0	1	[acm]
0048	0	0	0	0	7	0	7	[acn, ama, amf, apd, aph, apha, apy]
0049	0	0	0	0	1	0	1	[aco]
0050	0	0	0	0	1	0	1	[acp]
0051	0	0	0	0	1	0	1	[acq]
0052	0	0	0	0	1	0	1	[acr]
0053	1	0	0	0	0	0	1	[acs]
0054	0	0	4	0	0	0	4	[act, afv, aor, pcs]
0055	0	0	0	0	1	0	1	[actn]
0056	0	0	0	0	1	0	1	[acu]
0057	0	0	0	0	4	0	4	[acx, avd, avl, avn]
0058	0	0	0	0	1	0	1	[acy]
0059	0	0	0	0	1	0	1	[acz]
0060	0	0	0	0	1	0	1	[ade]
0061	0	0	0	0	1	0	1	[adg]
0062	0	0	0	0	1	0	1	[adi]
0063	0	0	0	0	1	0	1	[adk]
0064	0	0	1	0	0	0	1	[adl]
0065	0	0	0	0	1	0	1	[adn]
0066	2	0	0	0	0	0	2	[aec, soc]
0067	0	0	0	0	1	0	1	[aeh]
0068	0	0	0	0	1	0	1	[aei]
0069	0	0	0	0	1	0	1	[aep]
0070	0	0	0	0	1	0	1	[aeq]
0071	0	0	0	0	2	0	2	[aeu, ass]
0072	0	0	0	0	1	0	1	[aex]
0073	0	0	0	0	1	0	1	[afa]
0074	0	0	0	0	1	0	1	[afd]
0075	0	0	0	0	1	0	1	[afe]
0076	0	0	0	0	0	1	1	[afg]
0077	0	0	0	0	1	0	1	[afi]
0078	0	0	0	0	2	0	2	[afl, agn]
0079	0	0	2	0	0	0	2	[afm, nfi]
0080	0	0	0	0	1	0	1	[afn]
0081	0	0	0	0	1	0	1	[afo]
0082	0	0	0	0	1	0	1	[afr]
0083	0	0	0	0	1	0	1	[afs]
0084	0	0	0	0	0	1	1	[afu]
0085	0	0	0	0	1	0	1	[afw]
0086	1	0	0	0	0	0	1	[aga]
0087	0	0	0	0	1	0	1	[age]
0088	0	0	2	0	0	0	2	[ago, erc]
0089	0	0	0	0	3	0	3	[agr, atu, rir]
0090	0	0	0	0	0	1	1	[agw]
0091	0	0	0	0	1	0	1	[aha]
0092	0	0	0	0	2	0	2	[ahd, avr]
0093	0	0	0	0	1	0	1	[ahe]
0094	0	0	0	0	5	0	5	[ahh, ahj, ahp, ahr, ahy]
0095	0	0	0	0	1	0	1	[ahi]
0096	0	0	0	0	0	12	12	[aho, sacn, sacr, sacs, sai, sia, sid, sii, sim, sin, sis, siy]
0097	0	0	0	0	2	0	2	[ahz, sze]
0098	0	0	0	0	1	0	1	[ain]
0099	0	0	0	0	5	0	5	[aja, amm, amn, amz, aoi]
0100	0	0	1	0	0	0	1	[aje]
0101	0	0	0	0	1	0	1	[ajs]
0102	0	0	0	0	1	0	1	[aka]
0103	0	0	0	0	2	0	2	[ali, ati]
0104	0	0	0	0	1	0	1	[aln]
0105	0	0	0	0	1	0	1	[alt]
0106	0	0	0	0	1	0	1	[alu]
0107	0	0	0	0	1	0	1	[alv]
0108	0	4	0	0	0	0	4	[aly, ath, bvg, crb]
0109	0	0	0	0	6	0	6	[amaa, amac, amad, amai, amb, amk]
0110	0	0	0	0	4	0	4	[amae, amag, amal, amao]
0111	0	0	0	0	1	0	1	[amc]
0112	0	0	0	0	1	0	1	[amd]
0113	1	0	0	0	0	0	1	[ame]
0114	0	0	0	0	1	0	1	[amed]
0115	0	0	0	0	1	0	1	[amg]
0116	0	0	0	0	1	0	1	[amh]
0117	0	0	0	0	1	0	1	[ami]
0118	0	0	0	0	1	0	1	[amim]
0119	1	0	0	0	0	0	1	[amj]
0120	1	0	0	0	0	0	1	[aml]
0121	0	0	0	0	1	0	1	[amo]
0122	0	0	0	0	1	0	1	[amp]
0123	0	0	0	0	1	0	1	[amq]
0124	0	0	0	0	2	0	2	[amr, cyc]
0125	0	0	0	0	3	0	3	[ams, sci, ssx]
0126	0	0	0	0	1	0	1	[amt]
0127	0	0	0	0	1	0	1	[amu]
0128	0	0	0	0	1	0	1	[amv]
0129	0	0	0	0	1	0	1	[amw]
0130	0	0	0	0	2	0	2	[amx, eli]
0131	0	0	0	0	1	0	1	[amy]
0132	0	0	0	0	1	0	1	[ana]
0133	0	0	0	0	1	0	1	[anb]
0134	0	0	1	0	0	0	1	[ang]
0135	0	0	1	0	0	0	1	[ani]
0136	0	0	0	0	1	0	1	[ank]
0137	0	0	0	0	1	0	1	[ant]
0138	0	0	0	0	1	0	1	[aoc]
0139	0	0	0	0	1	0	1	[aoe]
0140	0	0	0	0	1	0	1	[aol]
0141	0	0	0	0	2	0	2	[apa, apl]
0142	0	0	0	0	1	0	1	[apac]
0143	0	0	0	0	1	0	1	[apal]
0144	0	0	0	0	1	0	1	[apb]
0145	0	0	0	0	1	0	1	[apc]
0146	0	0	0	0	9	0	9	[apf, apg, apk, apq, apt, apu, apw, apx, apz]
0147	1	0	0	0	0	0	1	[api]
0148	0	0	0	0	1	0	1	[apj]
0149	1	0	0	0	0	0	1	[apla]
0150	0	0	0	0	1	0	1	[apm]
0151	0	0	0	0	2	0	2	[apn, arr]
0152	0	0	0	0	0	1	1	[apo]
0153	0	0	0	0	1	0	1	[app]
0154	0	0	0	0	1	0	1	[apr]
0155	0	1	0	0	0	0	1	[apro]
0156	0	0	0	0	1	0	1	[aps]
0157	0	0	0	0	1	0	1	[apv]
0158	1	0	0	0	0	0	1	[aqu]
0159	0	0	0	0	1	0	1	[ara]
0160	0	0	0	0	1	0	1	[arc]
0161	0	0	0	0	1	0	1	[are]
0162	0	0	0	0	0	1	1	[arg]
0163	0	0	0	0	1	0	1	[ari]
0164	0	0	0	0	1	0	1	[arl]
0165	0	0	0	0	1	0	1	[arm]
0166	0	0	0	0	1	0	1	[arp]
0167	0	0	0	0	1	0	1	[ars]
0168	0	0	0	0	1	0	1	[art]
0169	0	0	0	0	4	0	4	[asa, lag, van, vsp]
0170	0	0	0	0	4	0	4	[asb, asf, asm, aso]
0171	0	0	0	0	0	1	1	[asc]
0172	0	0	0	0	1	0	1	[asd]
0173	0	0	0	0	1	0	1	[ase]
0174	0	0	0	0	1	0	1	[asg]
0175	0	0	0	0	1	0	1	[ash]
0176	0	0	0	0	1	0	1	[asi]
0177	0	0	0	0	1	0	1	[asl]
0178	1	0	0	0	0	0	1	[asn]
0179	0	0	0	0	1	0	1	[asp]
0180	0	0	0	0	0	1	1	[ast]
0181	0	0	0	0	1	0	1	[asu]
0182	0	0	0	0	1	0	1	[ate]
0183	0	0	0	0	3	0	3	[atf, ngl, rhl]
0184	0	0	0	0	1	0	1	[atm]
0185	0	11	0	0	0	0	11	[atr, egr, gmx, gra, jcu, pmum, pper, pvu, sind, spen, vra]
0186	0	0	0	0	1	0	1	[att]
0187	0	0	0	0	1	0	1	[aua]
0188	0	0	0	0	1	0	1	[aur]
0189	0	0	0	0	1	0	1	[ava]
0190	0	0	0	0	0	1	1	[ave]
0191	0	0	0	0	2	0	2	[avi, sfh]
0192	0	0	0	0	1	0	1	[awa]
0193	0	0	0	0	4	0	4	[awd, vcq, vcs, vcx]
0194	0	0	0	0	1	0	1	[awo]
0195	0	0	0	0	1	0	1	[axl]
0196	0	0	0	0	1	0	1	[axn]
0197	0	0	0	0	2	0	2	[axo, axy]
0198	0	0	0	0	1	0	1	[axs]
0199	0	0	0	0	1	0	1	[aym]
0200	0	0	0	0	5	0	5	[ayw, nzs, pal, poy, psol]
0201	0	0	0	0	1	0	1	[aza]
0202	0	0	0	0	1	0	1	[azc]
0203	0	0	0	0	1	0	1	[azi]
0204	0	0	0	0	1	0	1	[azl]
0205	0	0	0	0	1	0	1	[azo]
0206	0	0	0	0	9	0	9	[baa, bcs, bmc, bmf, bmg, bmr, bms, bmw, bmz]
0207	0	0	0	0	1	0	1	[bab]
0208	0	0	0	0	23	0	23	[babb, babc, babo, babr, babs, babt, babu, bcar, bcas, bmee, bmel, bol, bpv, bsf, bsg, bsi, bsuc, bsui, bsup, bsuv, bsv, bsw, bsz]
0209	0	0	0	0	1	0	1	[bac]
0210	0	0	0	0	20	0	20	[bacb, bacp, bae, bamb, bamc, bamf, bami, baml, bamn, bamt, bamy, bao, baq, batr, bay, baz, bmp, bql, bxh, bya]
0211	0	0	0	0	1	0	1	[bacc]
0212	0	0	0	0	1	0	1	[baci]
0213	0	0	0	0	12	0	12	[bacl, bacy, bjs, bsh, bsn, bsq, bsr, bss, bsul, bsut, bsx, bsy]
0214	0	0	0	0	1	0	1	[baco]
0215	0	0	0	0	1	0	1	[bact]
0216	19	0	0	0	0	0	19	[bacu, bom, bta, cfr, cge, chx, cjc, fca, ggo, hgl, mcf, mmu, ngi, nle, oas, pon, rro, tup, xtr]
0217	0	0	0	0	2	0	2	[bacw, bpum]
0218	0	0	0	0	1	0	1	[bad]
0219	0	0	0	0	2	0	2	[badl, bado]
0220	0	0	0	0	1	0	1	[baf]
0221	0	0	0	0	6	0	6	[bafe, bafz, bbj, bbn, bbs, bbz]
0222	0	0	0	0	4	0	4	[bafh, bbur, bgn, bgs]
0223	0	0	0	0	4	0	4	[baft, bchi, bgb, bvt]
0224	0	0	0	0	1	0	1	[bag]
0225	0	0	0	0	12	0	12	[bah, bai, bal, banh, banr, bans, bant, banv, bar, bax, bcx, btf]
0226	0	0	0	0	1	0	1	[baj]
0227	0	0	0	0	11	0	11	[bajc, bak, bap, bapf, bapg, bapu, bapw, bau, bua, buc, buh]
0228	0	0	0	0	2	0	2	[balm, bso]
0229	0	0	0	0	5	0	5	[bam, bch, bcj, bcm, bcn]
0230	0	0	0	0	1	0	1	[bama]
0231	0	0	0	0	1	0	1	[bamp]
0232	0	0	0	0	9	0	9	[ban, bat, bcf, bcq, bcr, bcz, bnc, bthu, bwe]
0233	0	0	0	0	1	0	1	[banc]
0234	0	0	0	0	1	0	1	[bang]
0235	0	0	0	0	11	0	11	[bani, banl, banm, bbc, bla, blc, bls, blt, blv, blw, bni]
0236	0	0	0	0	0	1	1	[barb]
0237	0	0	0	0	0	1	1	[barc]
0238	0	0	0	0	1	0	1	[bas]
0239	0	0	0	0	3	0	3	[bast, bcor, bii]
0240	0	0	0	0	3	0	3	[baus, bvn, lcc]
0241	0	0	0	0	1	0	1	[bav]
0242	0	0	0	0	1	0	1	[baw]
0243	0	0	0	0	1	0	1	[bba]
0244	0	0	0	0	2	0	2	[bbac, bbat]
0245	0	0	0	0	1	0	1	[bbag]
0246	0	0	0	0	2	0	2	[bbb, bnm]
0247	0	0	0	0	1	0	1	[bbd]
0248	0	0	0	0	1	0	1	[bbe]
0249	0	0	0	0	3	0	3	[bbf, bbi, bbp]
0250	0	0	0	0	4	0	4	[bbg, bcp, blp, blu]
0251	0	0	0	0	1	0	1	[bbgw]
0252	0	0	0	0	1	0	1	[bbh]
0253	0	0	0	0	1	0	1	[bbk]
0254	0	0	0	0	1	0	1	[bbl]
0255	0	0	0	0	3	0	3	[bbm, bbx, bpar]
0256	0	0	0	1	0	0	1	[bbo]
0257	0	0	0	0	2	0	2	[bbq, bpi]
0258	0	0	0	0	1	0	1	[bbr]
0259	0	0	0	0	10	0	10	[bbrc, bbre, bbrj, bbrn, bbrs, bbru, bbrv, bbv, blk, blz]
0260	0	0	0	0	1	0	1	[bbt]
0261	0	0	0	0	1	0	1	[bbu]
0262	0	0	0	0	1	0	1	[bbw]
0263	0	0	0	0	14	0	14	[bby, bcb, bcg, bcu, btb, btc, btg, btht, bti, btk, btl, btn, btw, bty]
0264	0	0	0	0	2	0	2	[bca, bcer]
0265	0	0	0	0	3	0	3	[bcai, bpx, bug]
0266	0	0	0	0	2	0	2	[bcat, bpsc]
0267	0	0	0	0	1	0	1	[bcc]
0268	0	0	0	0	1	0	1	[bcd]
0269	0	0	0	0	1	0	1	[bce]
0270	0	0	0	0	4	0	4	[bced, bceo, bcon, bct]
0271	0	0	0	0	1	0	1	[bcee]
0272	0	0	0	0	1	0	1	[bcef]
0273	0	0	0	0	8	0	8	[bcel, bdh, bdo, bfb, bfg, boa, bth, bvu]
0274	0	0	0	0	6	0	6	[bcen, bmk, bmul, bpyr, buk, bve]
0275	0	0	0	0	1	0	1	[bcet]
0276	0	0	0	0	1	0	1	[bcew]
0277	0	0	0	0	4	0	4	[bchr, bed, bfl, bpn]
0278	0	0	0	0	1	0	1	[bci]
0279	0	0	0	0	1	0	1	[bcib]
0280	0	0	0	0	2	0	2	[bck, bcoa]
0281	0	0	0	0	1	0	1	[bcl]
0282	0	0	0	0	1	0	1	[bco]
0283	0	0	1	0	0	0	1	[bcom]
0284	0	0	0	0	1	0	1	[bcv]
0285	0	0	0	0	2	0	2	[bcw, bdu]
0286	0	0	0	0	2	0	2	[bcy, bmyc]
0287	0	0	0	0	1	0	1	[bde]
0288	0	2	0	0	0	0	2	[bdi, sita]
0289	0	0	0	0	1	0	1	[bdl]
0290	0	0	0	0	1	0	1	[ben]
0291	0	0	0	0	1	0	1	[beo]
0292	0	0	0	1	0	0	1	[beq]
0293	0	0	0	0	1	0	1	[bex]
0294	0	0	0	0	1	0	1	[bfa]
0295	0	0	0	0	1	0	1	[bfi]
0296	0	0	0	0	1	0	1	[bfn]
0297	1	0	0	0	0	0	1	[bfo]
0298	0	0	0	0	1	0	1	[bfr]
0299	0	0	0	0	1	0	1	[bfs]
0300	0	0	1	0	0	0	1	[bfu]
0301	0	0	0	0	1	0	1	[bga]
0302	0	0	0	0	2	0	2	[bgd, bgo]
0303	0	0	0	0	1	0	1	[bge]
0304	0	0	0	0	2	0	2	[bgf, buq]
0305	0	0	0	0	2	0	2	[bgl, bgu]
0306	0	0	0	0	2	0	2	[bgp, bpla]
0307	0	0	0	0	3	0	3	[bgr, bhe, btr]
0308	0	0	0	0	1	0	1	[bgw]
0309	0	0	0	0	1	0	1	[bha]
0310	0	0	0	0	5	0	5	[bhi, bhr, bmiy, bpak, btu]
0311	0	0	0	0	1	0	1	[bhl]
0312	0	0	0	0	3	0	3	[bhm, bho, bhz]
0313	0	0	0	0	4	0	4	[bhn, bhs, bqr, btx]
0314	0	0	0	0	1	0	1	[bhy]
0315	0	0	0	0	1	0	1	[bid]
0316	0	0	0	0	1	0	1	[bif]
0317	0	0	0	0	1	0	1	[bip]
0318	0	0	0	0	1	0	1	[bja]
0319	0	0	0	0	2	0	2	[bjp, bju]
0320	0	0	0	0	1	0	1	[bka]
0321	0	0	0	0	2	0	2	[blb, blf]
0322	0	0	0	0	2	0	2	[bld, bli]
0323	0	0	0	0	1	0	1	[ble]
0324	0	0	0	0	1	0	1	[blep]
0325	0	0	0	0	1	0	1	[blg]
0326	0	0	0	0	1	0	1	[blh]
0327	0	0	0	0	2	0	2	[blj, bll]
0328	0	0	0	0	2	0	2	[blm, blx]
0329	0	0	0	0	2	0	2	[bln, blon]
0330	0	0	0	0	1	0	1	[blo]
0331	0	0	0	0	1	0	1	[blr]
0332	0	0	0	0	1	0	1	[bma]
0333	0	0	0	0	1	0	1	[bmab]
0334	0	0	0	0	6	0	6	[bmae, bmaf, bmai, bmal, bmaq, bmaz]
0335	0	0	0	0	3	0	3	[bmb, bmi, bov]
0336	0	0	0	0	3	0	3	[bmd, bmeg, bmq]
0337	0	0	0	0	1	0	1	[bme]
0338	0	0	0	0	1	0	1	[bmet]
0339	0	0	0	0	1	0	1	[bmh]
0340	0	0	0	0	1	0	1	[bmj]
0341	0	0	0	0	2	0	2	[bml, bmn]
0342	0	0	0	0	1	0	1	[bmm]
0343	0	0	0	0	1	0	1	[bmo]
0344	1	0	0	0	0	0	1	[bmor]
0345	0	0	0	0	1	0	1	[bmt]
0346	0	0	0	0	2	0	2	[bmu, bvi]
0347	0	0	0	0	1	0	1	[bmv]
0348	0	0	0	0	1	0	1	[bmx]
0349	1	0	0	0	0	0	1	[bmy]
0350	0	0	0	0	1	0	1	[bmyo]
0351	0	1	0	0	0	0	1	[bna]
0352	0	0	0	0	4	0	4	[boc, btha, bthl, bul]
0353	0	0	0	0	9	0	9	[bok, bpsd, bpse, btd, bte, bthe, bthm, btv, btz]
0354	0	0	3	0	0	0	3	[bor, bsc, bze]
0355	0	0	0	0	1	0	1	[bpa]
0356	0	0	0	0	1	0	1	[bpb]
0357	0	0	0	0	3	0	3	[bpc, bpet, bpeu]
0358	0	0	0	0	1	0	1	[bpd]
0359	0	0	0	0	1	0	1	[bpe]
0360	0	0	0	0	1	0	1	[bper]
0361	0	0	0	0	1	0	1	[bpf]
0362	0	1	0	0	0	0	1	[bpg]
0363	0	0	0	0	1	0	1	[bph]
0364	0	0	0	0	1	0	1	[bpip]
0365	0	0	0	0	2	0	2	[bpj, bpw]
0366	0	0	0	0	9	0	9	[bpk, bpq, bps, bpsa, bpsh, bpsm, bpso, bpsu, but]
0367	0	0	0	0	2	0	2	[bpl, bpm]
0368	0	0	0	0	1	0	1	[bpo]
0369	0	0	0	0	1	0	1	[bpp]
0370	0	0	0	0	1	0	1	[bpr]
0371	0	0	0	0	1	0	1	[bprc]
0372	0	0	0	0	1	0	1	[bprl]
0373	0	0	0	0	1	0	1	[bprm]
0374	0	0	0	0	1	0	1	[bprs]
0375	0	0	0	0	1	0	1	[bpsi]
0376	0	0	0	0	1	0	1	[bpsp]
0377	0	0	0	0	1	0	1	[bpt]
0378	0	0	0	0	1	0	1	[bpu]
0379	0	0	0	0	1	0	1	[bpy]
0380	0	0	0	0	1	0	1	[bpz]
0381	0	0	0	0	1	0	1	[bqu]
0382	0	0	0	0	1	0	1	[bqy]
0383	0	0	0	0	1	0	1	[bra]
0384	0	0	0	0	2	0	2	[brd, bsb]
0385	0	0	0	0	1	0	1	[bre]
0386	0	0	0	0	1	0	1	[brh]
0387	0	0	0	0	1	0	1	[brm]
0388	0	2	0	0	0	0	2	[brp, obr]
0389	0	0	0	0	1	0	1	[brs]
0390	0	0	0	0	1	0	1	[bsa]
0391	0	0	0	0	1	0	1	[bsca]
0392	0	0	0	0	1	0	1	[bsd]
0393	0	0	0	0	1	0	1	[bse]
0394	0	0	0	0	1	0	1	[bsk]
0395	0	0	0	0	1	0	1	[bsl]
0396	0	0	0	0	1	0	1	[bsm]
0397	0	0	0	0	1	0	1	[bsp]
0398	0	0	0	0	1	0	1	[bst]
0399	0	0	0	0	1	0	1	[bsu]
0400	0	0	0	0	1	0	1	[bsus]
0401	0	0	0	0	1	0	1	[bthi]
0402	0	0	0	0	2	0	2	[bthr, btt]
0403	0	0	0	0	1	0	1	[btj]
0404	0	0	0	0	1	0	1	[btm]
0405	0	0	0	0	1	0	1	[bto]
0406	0	0	0	0	1	0	1	[btp]
0407	0	0	0	0	1	0	1	[btq]
0408	0	0	0	0	3	0	3	[btra, btre, btrh]
0409	0	0	0	0	1	0	1	[bts]
0410	0	0	0	0	1	0	1	[bub]
0411	0	0	0	0	2	0	2	[bue, byi]
0412	0	0	0	0	4	0	4	[buj, sml, smt, smz]
0413	0	0	0	0	1	0	1	[buo]
0414	0	0	0	0	1	0	1	[bup]
0415	0	0	0	0	1	0	1	[bur]
0416	0	0	0	0	1	0	1	[bva]
0417	0	0	0	0	1	0	1	[bvr]
0418	0	0	0	0	1	0	1	[bvs]
0419	0	0	0	0	1	0	1	[bww]
0420	0	0	0	0	1	0	1	[bxb]
0421	0	0	0	0	1	0	1	[bxe]
0422	0	0	0	0	1	0	1	[bxy]
0423	0	0	0	0	1	0	1	[caa]
0424	0	0	0	0	78	0	78	[cab, ces, cfs, cfw, clp, cpsg, cpsm, cpst, cra, csw, cta, ctb, ctcf, ctch, ctcj, ctct, ctd, ctec, ctf, ctfs, ctfw, ctg, cthf, cthj, ctj, ctjs, ctjt, ctk, ctl, ctla, ctlb, ctlc, ctlf, ctli, ctlj, ctll, ctlm, ctln, ctlq, ctls, ctlx, ctlz, ctmj, ctn, cto, ctq, ctr, ctra, ctrb, ctrc, ctrd, ctre, ctrf, ctrg, ctrh, ctri, ctrj, ctrk, ctrl, ctrm, ctrn, ctro, ctrp, ctrq, ctrr, ctrs, ctrt, ctru, ctrv, ctr…
0425	0	0	0	0	1	0	1	[cabo]
0426	0	0	0	0	1	0	1	[cac]
0427	0	0	0	0	1	0	1	[cace]
0428	0	0	0	0	1	0	1	[cad]
0429	0	0	0	0	2	0	2	[cae, cay]
0430	0	0	0	0	1	0	1	[cag]
0431	0	0	0	0	2	0	2	[cah, clj]
0432	0	0	0	0	1	0	1	[cai]
0433	0	0	0	0	4	0	4	[caj, ccv, cgra, nam]
0434	0	0	0	0	1	0	1	[cak]
0435	0	0	7	0	0	0	7	[cal, cdu, cot, cten, ctp, lel, pgu]
0436	0	0	0	0	1	0	1	[calh]
0437	0	0	0	0	1	0	1	[calo]
0438	0	0	0	0	1	0	1	[calt]
0439	0	3	0	0	0	0	3	[cam, nnu, thj]
0440	0	0	0	0	1	0	1	[cama]
0441	0	0	0	0	11	0	11	[camp, camr, cff, cfp, cft, cfv, cfx, cfz, cpel, csf, csm]
0442	0	0	0	0	1	0	1	[camu]
0443	0	0	0	0	2	0	2	[can, syd]
0444	0	0	0	0	1	0	1	[cao]
0445	0	0	0	0	1	0	1	[cap]
0446	0	0	0	0	1	0	1	[caq]
0447	0	0	0	0	1	0	1	[car]
0448	0	0	0	0	1	0	1	[care]
0449	0	0	0	0	4	0	4	[cat, clh, cly, dok]
0450	0	0	0	0	2	0	2	[cau, chl]
0451	0	0	0	0	1	0	1	[cav]
0452	0	0	0	0	1	0	1	[caw]
0453	0	0	0	0	1	0	1	[cax]
0454	0	0	0	0	1	0	1	[caz]
0455	0	0	0	0	9	0	9	[cba, cbb, cbf, cbh, cbi, cbj, cbl, cby, cld]
0456	0	0	0	0	1	0	1	[cbaa]
0457	0	0	0	0	1	0	1	[cbab]
0458	0	0	0	0	1	0	1	[cbac]
0459	0	0	0	0	2	0	2	[cbal, cbat]
0460	0	0	0	0	3	0	3	[cbc, cbd, cbg]
0461	0	0	0	0	2	0	2	[cbe, cbz]
0462	0	0	0	0	1	0	1	[cbk]
0463	0	0	0	0	1	0	1	[cbm]
0464	0	0	0	0	1	0	1	[cbn]
0465	0	0	0	0	1	0	1	[cbo]
0466	0	0	0	0	1	0	1	[cbq]
0467	1	0	0	0	0	0	1	[cbr]
0468	0	0	0	0	1	0	1	[cbs]
0469	0	0	0	0	1	0	1	[cbt]
0470	0	0	0	0	1	0	1	[cbu]
0471	0	0	0	0	1	0	1	[cbv]
0472	0	0	0	0	1	0	1	[cbw]
0473	0	0	0	0	1	0	1	[cbx]
0474	0	0	0	0	2	0	2	[cca, cfe]
0475	0	0	0	0	1	0	1	[ccb]
0476	0	0	0	0	5	0	5	[ccc, ccof, ccq, cjl, cjs]
0477	0	0	0	0	1	0	1	[cce]
0478	0	0	0	0	1	0	1	[ccel]
0479	0	0	0	0	20	0	20	[ccf, ccoi, ccol, ccy, cjb, cjei, cjej, cjen, cjeu, cji, cjm, cjn, cjp, cjq, cju, cjv, cjw, cjx, cjy, cjz]
0480	0	0	0	0	1	0	1	[ccg]
0481	0	0	0	0	1	0	1	[cch]
0482	0	0	1	0	0	0	1	[cci]
0483	0	0	0	0	1	0	1	[ccj]
0484	0	0	0	0	1	0	1	[cck]
0485	0	0	0	0	1	0	1	[ccl]
0486	0	0	0	0	1	0	1	[ccm]
0487	0	0	0	0	9	0	9	[ccn, cdx, cgg, cgj, cgm, cgq, cgs, cgu, cgx]
0488	0	0	0	0	1	0	1	[cco]
0489	0	0	0	0	4	0	4	[ccon, cdm, cmw, cui]
0490	0	1	0	0	0	0	1	[ccp]
0491	0	0	0	0	1	0	1	[ccr]
0492	0	0	0	0	1	0	1	[ccro]
0493	0	0	0	0	1	0	1	[ccs]
0494	0	0	0	0	1	0	1	[cct]
0495	0	0	0	0	1	0	1	[ccu]
0496	1	0	0	0	0	0	1	[ccw]
0497	0	0	0	0	1	0	1	[ccx]
0498	0	0	0	0	1	0	1	[ccz]
0499	0	0	0	0	12	0	12	[cda, cdb, cdd, cde, cdh, cdp, cdr, cds, cdt, cdv, cdw, cdz]
0500	0	0	0	0	5	0	5	[cdc, cdg, cdl, pdc, pdf]
0501	0	0	0	0	1	0	1	[cdf]
0502	0	0	0	0	1	0	1	[cdi]
0503	0	0	0	0	1	0	1	[cdn]
0504	0	0	0	0	1	0	1	[cdo]
0505	0	0	0	0	1	0	1	[cea]
0506	0	0	0	0	2	0	2	[ced, dze]
0507	0	0	0	0	1	0	1	[cef]
0508	0	0	0	0	1	0	1	[cei]
0509	1	0	0	0	0	0	1	[cel]
0510	0	0	0	0	1	0	1	[cem]
0511	0	0	0	0	1	0	1	[cen]
0512	0	0	0	0	1	0	1	[ceo]
0513	0	0	0	0	1	0	1	[cep]
0514	0	0	0	0	1	0	1	[cex]
0515	0	0	0	0	1	0	1	[cey]
0516	1	0	0	0	0	0	1	[cfa]
0517	0	0	0	0	1	0	1	[cfd]
0518	0	0	0	0	1	0	1	[cfi]
0519	0	0	0	0	1	0	1	[cfl]
0520	0	0	0	0	1	0	1	[cfn]
0521	1	0	0	0	0	0	1	[cfo]
0522	0	0	0	0	1	0	1	[cfu]
0523	0	0	0	0	1	0	1	[cga]
0524	0	0	0	0	1	0	1	[cgb]
0525	0	0	0	0	7	0	7	[cgc, prc, prm, syh, synd, synk, synr]
0526	0	0	0	0	1	0	1	[cgd]
0527	0	0	2	0	0	0	2	[cgi, cne]
0528	0	0	0	0	2	0	2	[cgl, cgt]
0529	0	0	0	0	1	0	1	[cgn]
0530	0	0	0	0	1	0	1	[cgo]
0531	0	0	3	0	0	0	3	[cgr, tpf, vpo]
0532	0	0	0	0	1	0	1	[cgy]
0533	0	0	0	0	1	0	1	[cha]
0534	0	0	0	0	22	0	22	[chb, chc, chi, chp, chr, chs, cht, cmg, cmm, cmn, cmu, cmur, cmx, cmz, cpsa, cpsb, cpsc, cpsd, cpsi, cpsn, cpsv, cpsw]
0535	0	0	0	0	1	0	1	[chd]
0536	0	0	0	0	1	0	1	[che]
0537	0	0	0	0	1	0	1	[chel]
0538	0	0	0	0	2	0	2	[chm, cmq]
0539	0	0	0	0	1	0	1	[chn]
0540	0	0	0	1	0	0	1	[cho]
0541	0	0	0	0	1	0	1	[chq]
0542	0	0	0	0	1	0	1	[chu]
0543	0	0	0	0	1	0	1	[chy]
0544	0	0	0	0	1	0	1	[chz]
0545	0	1	0	0	0	0	1	[cic]
0546	0	0	0	0	1	0	1	[cid]
0547	0	0	0	0	1	0	1	[cii]
0548	0	0	0	0	3	0	3	[cij, sch, smag]
0549	0	0	1	0	0	0	1	[cim]
0550	1	0	0	0	0	0	1	[cin]
0551	0	0	0	0	1	0	1	[cis]
0552	0	1	0	0	0	0	1	[cit]
0553	0	0	0	0	1	0	1	[cja]
0554	0	0	0	0	1	0	1	[cjd]
0555	0	0	0	0	2	0	2	[cje, cjj]
0556	0	0	0	0	1	0	1	[cjer]
0557	0	0	0	0	1	0	1	[cjk]
0558	0	0	0	0	1	0	1	[cjr]
0559	0	0	0	0	1	0	1	[cki]
0560	0	0	0	0	2	0	2	[ckl, ckr]
0561	0	0	0	0	1	0	1	[ckn]
0562	0	0	0	0	1	0	1	[cko]
0563	0	0	0	0	1	0	1	[ckp]
0564	0	0	0	0	1	0	1	[cku]
0565	0	0	0	0	4	0	4	[cla, cll, cvo, sba]
0566	0	0	0	0	1	0	1	[clb]
0567	0	0	0	0	3	0	3	[clc, cob, cow]
0568	0	0	0	0	1	0	1	[cle]
0569	0	0	0	0	0	1	1	[clg]
0570	0	0	0	0	1	0	1	[cli]
0571	0	0	0	0	2	0	2	[clm, cln]
0572	0	0	0	0	1	0	1	[clo]
0573	0	0	0	0	3	0	3	[clq, clr, cure]
0574	0	0	0	0	1	0	1	[cls]
0575	0	0	0	0	1	0	1	[clt]
0576	0	0	1	0	0	0	1	[clu]
0577	1	0	0	0	0	0	1	[clv]
0578	0	0	0	0	1	0	1	[clw]
0579	0	0	0	0	0	1	1	[cma]
0580	0	0	0	0	1	0	1	[cmar]
0581	0	0	0	0	1	0	1	[cmc]
0582	0	0	0	0	1	0	1	[cmd]
0583	0	1	0	0	0	0	1	[cme]
0584	0	0	0	0	3	0	3	[cmh, cmi, cms]
0585	0	0	0	0	3	0	3	[cmj, csi, csj]
0586	1	0	0	0	0	0	1	[cmk]
0587	0	0	0	0	1	0	1	[cml]
0588	0	9	0	0	0	0	9	[cmo, csv, fve, mtr, mus, pop, rcu, sly, tcc]
0589	0	0	0	0	1	0	1	[cmp]
0590	0	0	0	0	1	0	1	[cmr]
0591	0	0	1	0	0	0	1	[cmt]
0592	0	0	0	0	1	0	1	[cmv]
0593	1	0	0	0	0	0	1	[cmy]
0594	0	0	0	0	2	0	2	[cna, syb]
0595	0	0	1	0	0	0	1	[cnb]
0596	0	0	0	0	1	0	1	[cnc]
0597	0	0	0	0	1	0	1	[cni]
0598	0	0	0	0	1	0	1	[cno]
0599	0	0	0	0	1	0	1	[cnt]
0600	0	0	0	0	1	0	1	[coa]
0601	0	0	0	0	1	0	1	[coc]
0602	0	0	0	0	24	0	24	[cod, coe, coi, cop, cor, cos, cou, cpg, cpk, cpl, cpp, cpse, cpsf, cpsu, cpx, cpz, cuc, cue, cuj, cul, cun, cuq, cus, cuz]
0603	0	0	0	0	1	0	1	[col]
0604	0	0	0	0	1	0	1	[com]
0605	0	0	0	0	1	0	1	[coo]
0606	0	0	0	0	2	0	2	[cpa, cpn]
0607	0	0	0	0	2	0	2	[cpae, cpat]
0608	0	0	0	0	1	0	1	[cpas]
0609	0	0	0	0	1	0	1	[cpb]
0610	0	0	0	0	1	0	1	[cpc]
0611	0	0	0	0	1	0	1	[cpe]
0612	0	0	0	0	4	0	4	[cpec, cpeo, cper, cpm]
0613	0	0	0	0	1	0	1	[cpf]
0614	0	0	0	0	1	0	1	[cph]
0615	0	0	0	0	1	0	1	[cpi]
0616	0	0	0	0	1	0	1	[cpj]
0617	0	0	0	0	1	0	1	[cpo]
0618	0	0	0	0	1	0	1	[cpq]
0619	0	0	0	0	1	0	1	[cpr]
0620	0	0	0	0	1	0	1	[cps]
0621	0	0	0	0	1	0	1	[cpt]
0622	0	0	0	0	1	0	1	[cpu]
0623	0	0	1	0	0	0	1	[cput]
0624	0	0	0	1	0	0	1	[cpv]
0625	0	0	1	0	0	0	1	[cpw]
0626	0	0	0	0	1	0	1	[cpy]
0627	1	0	0	0	0	0	1	[cqu]
0628	0	0	0	0	5	0	5	[crc, crh, cri, cru, eme]
0629	0	0	0	0	1	0	1	[crd]
0630	0	1	0	0	0	0	1	[cre]
0631	1	0	0	0	0	0	1	[crg]
0632	0	0	0	0	1	0	1	[crn]
0633	0	0	0	0	1	0	1	[cro]
0634	0	0	0	0	5	0	5	[crp, crt, crv, hcc, ndl]
0635	0	0	0	0	1	0	1	[csa]
0636	0	0	0	0	1	0	1	[csb]
0637	0	0	0	0	1	0	1	[csc]
0638	0	0	0	0	1	0	1	[csd]
0639	0	0	0	0	1	0	1	[cse]
0640	0	0	0	0	1	0	1	[csg]
0641	0	0	0	0	1	0	1	[csh]
0642	0	0	0	0	2	0	2	[csk, csz]
0643	0	1	0	0	0	0	1	[csl]
0644	0	0	0	0	2	0	2	[csn, plp]
0645	0	0	0	0	1	0	1	[cso]
0646	0	0	0	0	1	0	1	[csq]
0647	0	0	0	0	1	0	1	[csr]
0648	0	0	0	0	1	0	1	[css]
0649	0	0	0	0	1	0	1	[cst]
0650	0	0	0	0	0	1	1	[csu]
0651	0	0	0	0	1	0	1	[csx]
0652	0	0	0	0	0	1	1	[csy]
0653	0	0	0	0	1	0	1	[ctc]
0654	0	0	0	0	1	0	1	[cte]
0655	0	0	0	0	1	0	1	[cted]
0656	0	0	0	0	1	0	1	[cter]
0657	0	0	0	0	1	0	1	[ctes]
0658	0	0	0	0	1	0	1	[ctet]
0659	0	0	0	0	1	0	1	[cth]
0660	0	0	0	0	1	0	1	[cthe]
0661	0	0	1	0	0	0	1	[cthr]
0662	0	0	0	0	1	0	1	[cti]
0663	0	0	0	0	1	0	1	[ctm]
0664	0	0	0	0	1	0	1	[cts]
0665	0	0	0	0	1	0	1	[ctt]
0666	0	0	0	0	1	0	1	[ctu]
0667	0	0	0	0	1	0	1	[ctx]
0668	0	0	0	0	1	0	1	[cua]
0669	0	0	0	0	1	0	1	[cur]
0670	0	0	0	0	1	0	1	[cut]
0671	0	0	0	0	1	0	1	[cuv]
0672	0	0	0	0	1	0	1	[cva]
0673	0	0	0	0	1	0	1	[cvi]
0674	0	1	0	0	0	0	1	[cvr]
0675	0	0	0	0	1	0	1	[cvt]
0676	0	0	0	0	1	0	1	[cwo]
0677	0	0	0	0	2	0	2	[cya, cyb]
0678	0	0	0	0	2	0	2	[cyh, cyp]
0679	0	0	0	0	1	0	1	[cyj]
0680	0	0	0	0	1	0	1	[cyn]
0681	0	0	0	0	2	0	2	[cyq, cza]
0682	0	0	0	0	1	0	1	[cyt]
0683	0	0	0	0	1	0	1	[cyu]
0684	0	0	0	0	2	0	2	[dac, del]
0685	0	0	0	0	1	0	1	[dae]
0686	0	0	0	0	1	0	1	[daf]
0687	0	0	0	0	1	0	1	[dai]
0688	0	0	0	0	1	0	1	[dak]
0689	0	0	0	0	1	0	1	[dal]
0690	9	0	0	0	0	0	9	[dan, der, dgr, dmo, dse, dvi, dwi, dya, mde]
0691	0	0	0	0	1	0	1	[dao]
0692	0	0	0	0	1	0	1	[dap]
0693	0	0	0	0	1	0	1	[dar]
0694	0	0	0	0	1	0	1	[das]
0695	0	0	0	0	1	0	1	[dat]
0696	0	0	0	0	1	0	1	[dau]
0697	0	0	0	0	1	0	1	[dav]
0698	0	0	0	0	1	0	1	[dba]
0699	0	0	0	0	1	0	1	[dbr]
0700	0	0	0	0	1	0	1	[dca]
0701	0	0	0	0	1	0	1	[dda]
0702	0	0	0	0	2	0	2	[ddc, dzc]
0703	0	0	0	0	1	0	1	[ddd]
0704	0	0	0	0	1	0	1	[dde]
0705	0	0	0	0	1	0	1	[ddf]
0706	0	0	0	0	1	0	1	[ddh]
0707	0	0	0	1	0	0	1	[ddi]
0708	0	0	0	0	1	0	1	[ddl]
0709	0	0	0	0	1	0	1	[ddn]
0710	0	0	0	0	1	0	1	[ddr]
0711	0	0	0	0	1	0	1	[dds]
0712	0	0	0	0	1	0	1	[deb]
0713	0	0	0	0	3	0	3	[dec, ded, drs]
0714	0	0	0	0	10	0	10	[deg, det, dev, dmc, dmd, dmg, dmx, dmy, dmz, duc]
0715	0	0	0	0	1	0	1	[deh]
0716	0	0	0	0	1	0	1	[deq]
0717	0	0	0	0	1	0	1	[des]
0718	0	0	0	0	1	0	1	[dew]
0719	0	0	0	1	0	0	1	[dfa]
0720	0	0	0	0	0	2	2	[dfd, dka]
0721	0	0	0	0	1	0	1	[dfe]
0722	0	0	0	0	1	0	1	[dge]
0723	0	0	0	0	1	0	1	[dgg]
0724	0	0	0	0	1	0	1	[dgi]
0725	0	0	0	0	1	0	1	[dgo]
0726	0	0	2	0	0	0	2	[dha, spaa]
0727	0	0	0	0	1	0	1	[dhd]
0728	0	0	0	0	1	0	1	[dhy]
0729	0	0	0	0	1	0	1	[dia]
0730	0	0	0	0	1	0	1	[din]
0731	0	0	0	0	2	0	2	[dja, dji]
0732	0	0	0	0	1	0	1	[dku]
0733	0	0	0	0	1	0	1	[dly]
0734	0	0	0	0	1	0	1	[dma]
0735	1	0	0	0	0	0	1	[dme]
0736	0	0	0	0	1	0	1	[dmi]
0737	0	0	0	0	1	0	1	[dmr]
0738	0	0	0	0	1	0	1	[dmt]
0739	0	0	0	0	0	2	2	[dmu, tag]
0740	0	0	0	0	1	0	1	[dni]
0741	0	0	0	0	1	0	1	[dno]
0742	0	0	0	0	1	0	1	[doi]
0743	0	0	0	0	1	0	1	[dol]
0744	0	0	0	0	1	0	1	[dor]
0745	0	1	0	0	0	0	1	[dosa]
0746	0	0	0	0	1	0	1	[dpb]
0747	0	0	0	0	1	0	1	[dpd]
0748	1	0	0	0	0	0	1	[dpe]
0749	0	0	0	0	1	0	1	[dpi]
0750	1	0	0	0	0	0	1	[dpo]
0751	0	0	0	1	0	0	1	[dpp]
0752	0	0	0	0	1	0	1	[dpr]
0753	0	0	0	0	1	0	1	[dps]
0754	0	0	0	0	1	0	1	[dpt]
0755	0	0	0	0	1	0	1	[dra]
0756	2	0	0	0	0	0	2	[dre, tru]
0757	0	0	0	0	1	0	1	[drm]
0758	0	0	0	0	1	0	1	[drt]
0759	0	0	0	0	1	0	1	[dru]
0760	0	0	0	0	1	0	1	[dsa]
0761	0	0	0	0	1	0	1	[dsf]
0762	0	0	0	0	1	0	1	[dsh]
0763	1	0	0	0	0	0	1	[dsi]
0764	0	0	0	0	1	0	1	[dsl]
0765	0	0	1	0	0	0	1	[dsq]
0766	0	0	0	0	1	0	1	[dsu]
0767	0	0	0	0	1	0	1	[dsw]
0768	0	0	0	0	1	0	1	[dsy]
0769	0	0	0	0	1	0	1	[dte]
0770	0	0	0	0	2	0	2	[dth, dtu]
0771	0	0	0	0	1	0	1	[dti]
0772	0	0	0	0	1	0	1	[dtn]
0773	0	0	0	0	1	0	1	[dto]
0774	0	0	0	0	3	0	3	[dvg, dvl, dvu]
0775	0	0	0	0	1	0	1	[dvm]
0776	0	0	0	0	1	0	1	[eaa]
0777	0	0	0	0	30	0	30	[eab, ebw, ecc, eci, ecj, eck, ecm, eco, ecoa, ecoi, ecoj, ecok, ecp, ecq, ecv, ecy, ecz, eih, elc, eld, elf, elh, eln, elu, ena, eoc, ese, esl, esm, eso]
0778	0	0	0	0	1	0	1	[eac]
0779	0	0	0	0	1	0	1	[ead]
0780	0	0	0	0	2	0	2	[eae, ear]
0781	0	0	0	0	1	0	1	[eal]
0782	0	0	0	0	4	0	4	[eam, eay, erj, eta]
0783	0	0	0	0	2	0	2	[ean, exm]
0784	0	0	0	0	2	0	2	[eao, emn]
0785	0	0	0	0	1	0	1	[eas]
0786	0	0	0	0	1	0	1	[eat]
0787	0	0	0	0	2	0	2	[eau, enx]
0788	0	0	0	0	1	0	1	[eba]
0789	0	0	0	0	15	0	15	[ebd, ebe, ebl, ebr, ecol, ecr, ecw, ecx, ekf, eko, ell, elr, elw, eok, eum]
0790	0	0	0	0	1	0	1	[ebf]
0791	0	0	0	0	1	0	1	[ebi]
0792	0	0	0	0	1	0	1	[ebt]
0793	0	0	0	0	4	0	4	[eca, pato, patr, pec]
0794	0	0	0	0	1	0	1	[ecas]
0795	4	0	0	0	0	0	4	[ecb, myb, myd, ptg]
0796	0	0	0	0	1	0	1	[ecd]
0797	0	0	0	0	3	0	3	[ece, ecoh, ecoo]
0798	0	0	0	0	4	0	4	[ecf, ecs, elx, etw]
0799	0	0	0	0	1	0	1	[ecg]
0800	0	0	0	0	24	0	24	[ech, echa, echj, echl, echp, echs, echv, echw, ecn, ehh, emr, erg, eru, erw, nhm, nri, nse, wbm, wed, wen, wol, woo, wpi, wri]
0801	0	0	0	0	1	0	1	[ecl]
0802	0	0	0	0	7	0	7	[ecla, eclc, ecle, ecli, eclx, ecly, eclz]
0803	0	0	0	0	2	0	2	[eclg, ron]
0804	0	0	0	0	1	0	1	[ecln]
0805	0	0	0	0	1	0	1	[eclo]
0806	0	0	0	0	1	0	1	[ect]
0807	0	0	2	0	0	0	2	[ecu, ein]
0808	0	0	0	0	1	0	1	[edh]
0809	0	0	0	2	0	0	2	[edi, eiv]
0810	0	0	0	0	1	0	1	[edj]
0811	0	0	0	0	1	0	1	[edl]
0812	0	0	0	0	1	0	1	[edu]
0813	0	0	0	0	2	0	2	[edw, ete]
0814	0	0	0	0	1	0	1	[eec]
0815	0	0	0	0	2	0	2	[eel, ere]
0816	0	0	0	0	6	0	6	[efa, efd, efl, efn, efq, efs]
0817	0	0	0	0	3	0	3	[efau, efc, efu]
0818	0	0	0	0	1	0	1	[efe]
0819	0	0	0	0	1	0	1	[efi]
0820	0	0	0	0	1	0	1	[efm]
0821	0	0	0	0	1	0	1	[eft]
0822	0	0	0	0	1	0	1	[ega]
0823	0	2	0	0	0	0	2	[egu, pda]
0824	0	0	0	0	1	0	1	[eha]
0825	0	0	1	0	0	0	1	[ehe]
0826	0	0	0	1	0	0	1	[ehi]
0827	0	0	0	0	1	0	1	[ehr]
0828	0	0	0	1	0	0	1	[ehx]
0829	0	0	0	0	1	0	1	[eic]
0830	0	0	3	0	0	0	3	[ela, tmn, vda]
0831	0	0	0	0	1	0	1	[elb]
0832	0	0	0	0	1	0	1	[ele]
0833	0	0	0	0	1	0	1	[elm]
0834	0	0	0	0	1	0	1	[elo]
0835	0	0	0	0	1	0	1	[elp]
0836	0	0	0	0	1	0	1	[elv]
0837	0	0	0	0	1	0	1	[emi]
0838	0	0	0	0	1	0	1	[emu]
0839	0	0	0	0	2	0	2	[enc, ror]
0840	0	0	0	0	1	0	1	[ene]
0841	0	0	0	0	1	0	1	[enl]
0842	0	0	0	0	1	0	1	[eno]
0843	0	0	0	0	1	0	1	[enr]
0844	0	0	0	0	1	0	1	[ent]
0845	0	0	0	0	3	0	3	[eoh, eoj, eun]
0846	0	0	0	0	1	0	1	[eoi]
0847	0	0	0	0	1	0	1	[eol]
0848	0	0	0	0	1	0	1	[epo]
0849	0	0	0	0	2	0	2	[epr, epy]
0850	0	0	0	0	2	0	2	[era, ert]
0851	0	0	0	0	1	0	1	[erh]
0852	0	0	1	0	0	0	1	[ero]
0853	0	0	0	0	1	0	1	[ers]
0854	0	0	0	0	1	0	1	[ery]
0855	0	0	0	0	1	0	1	[esa]
0856	0	0	0	0	1	0	1	[esc]
0857	0	0	0	0	1	0	1	[esi]
0858	0	0	0	0	2	0	2	[esr, esu]
0859	0	0	0	0	3	0	3	[etc, etd, etr]
0860	0	0	0	0	1	0	1	[euc]
0861	0	1	0	0	0	0	1	[eus]
0862	0	0	0	0	1	0	1	[euu]
0863	0	0	0	0	1	0	1	[evi]
0864	0	0	0	0	1	0	1	[eyy]
0865	0	0	0	0	1	0	1	[faa]
0866	1	0	0	0	0	0	1	[fab]
0867	0	0	0	0	0	1	1	[fac]
0868	0	0	0	0	1	0	1	[fae]
0869	0	0	0	0	1	0	1	[fal]
0870	0	0	0	0	1	0	1	[fau]
0871	0	0	0	0	1	0	1	[fba]
0872	0	0	0	0	1	0	1	[fbc]
0873	0	0	0	0	1	0	1	[fbl]
0874	0	0	0	0	1	0	1	[fbr]
0875	0	0	0	0	1	0	1	[fbt]
0876	0	0	0	0	1	0	1	[fcf]
0877	1	0	0	0	0	0	1	[fch]
0878	0	0	0	0	3	0	3	[fcn, ftn, ftr]
0879	0	0	0	0	2	0	2	[fco, fin]
0880	0	0	0	0	0	1	1	[ffo]
0881	0	0	0	0	1	0	1	[fgi]
0882	0	0	2	0	0	0	2	[fgr, fpu]
0883	0	0	0	0	1	0	1	[fgu]
0884	0	0	0	0	2	0	2	[fil, fiy]
0885	0	0	0	0	1	0	1	[fjo]
0886	0	0	0	0	1	0	1	[fli]
0887	0	0	0	0	1	0	1	[fma]
0888	0	0	1	0	0	0	1	[fme]
0889	0	0	0	0	1	0	1	[fna]
0890	0	0	0	0	4	0	4	[fnc, fne, fnt, fus]
0891	0	0	0	0	1	0	1	[fnl]
0892	0	0	0	0	1	0	1	[fno]
0893	0	0	0	0	1	0	1	[fnu]
0894	0	0	0	0	1	0	1	[fpa]
0895	0	0	0	0	7	0	7	[fpc, fpk, fpo, fpq, fps, fpv, fpw]
0896	0	0	0	0	1	0	1	[fpe]
0897	1	0	0	0	0	0	1	[fpg]
0898	0	0	0	0	1	0	1	[fph]
0899	0	0	0	0	3	0	3	[fpi, fpm, fpx]
0900	0	0	0	0	1	0	1	[fpj]
0901	0	0	0	0	0	1	1	[fpl]
0902	0	0	0	0	1	0	1	[fpp]
0903	0	0	0	0	1	0	1	[fpr]
0904	0	0	0	0	1	0	1	[fpt]
0905	0	0	0	0	1	0	1	[fpy]
0906	0	0	0	0	1	0	1	[fpz]
0907	0	0	0	0	1	0	1	[fra]
0908	0	0	0	0	1	0	1	[fre]
0909	0	0	0	0	1	0	1	[frf]
0910	0	0	0	0	1	0	1	[fri]
0911	0	0	0	0	1	0	1	[frt]
0912	0	0	0	0	1	0	1	[fsc]
0913	0	0	0	0	1	0	1	[fsi]
0914	0	0	0	0	1	0	1	[fsu]
0915	0	0	0	0	1	0	1	[fsy]
0916	0	0	0	0	1	0	1	[fta]
0917	0	0	0	0	7	0	7	[ftc, ftd, ftq, ftv, ftx, fty, ftz]
0918	0	0	0	0	1	0	1	[fte]
0919	0	0	0	0	2	0	2	[ftf, ftu]
0920	0	0	0	0	2	0	2	[ftg, ftt]
0921	0	0	0	0	2	0	2	[fth, ftm]
0922	0	0	0	0	1	0	1	[fti]
0923	0	0	0	0	1	0	1	[ftl]
0924	0	0	0	0	1	0	1	[fto]
0925	0	0	0	0	1	0	1	[fts]
0926	0	0	0	0	1	0	1	[ftw]
0927	0	0	0	0	0	2	2	[gac, gah]
0928	0	0	0	0	1	0	1	[gag]
0929	0	0	0	0	1	0	1	[gan]
0930	0	0	0	0	1	0	1	[gap]
0931	0	0	0	0	1	0	1	[gau]
0932	0	0	0	0	1	0	1	[gba]
0933	0	0	0	0	4	0	4	[gbc, gbe, gbh, gbs]
0934	0	0	0	0	1	0	1	[gbm]
0935	0	0	0	0	1	0	1	[gbr]
0936	0	0	0	0	1	0	1	[gca]
0937	0	0	0	0	1	0	1	[gct]
0938	0	0	0	0	1	0	1	[gdi]
0939	0	0	0	0	1	0	1	[gdj]
0940	0	0	0	0	1	0	1	[gea]
0941	0	0	0	0	1	0	1	[geb]
0942	0	0	0	0	2	0	2	[gee, syj]
0943	0	0	0	0	1	0	1	[gei]
0944	0	0	0	0	1	0	1	[gel]
0945	0	0	0	0	2	0	2	[gem, geo]
0946	0	0	0	0	3	0	3	[gen, pmi, sye]
0947	0	0	0	0	1	0	1	[gfo]
0948	2	0	0	0	0	0	2	[gfr, gga]
0949	0	0	0	0	1	0	1	[ggh]
0950	0	0	0	0	2	0	2	[gjf, gka]
0951	0	0	0	1	0	0	1	[gla]
0952	0	0	0	0	1	0	1	[glj]
0953	0	0	0	0	1	0	1	[glo]
0954	0	0	0	0	1	0	1	[glp]
0955	0	0	0	0	1	0	1	[gma]
0956	0	0	0	0	2	0	2	[gmc, gth]
0957	0	0	0	0	1	0	1	[gme]
0958	0	0	0	0	1	0	1	[gni]
0959	0	0	0	0	1	0	1	[gob]
0960	0	0	0	0	1	0	1	[goh]
0961	0	0	0	0	1	0	1	[goq]
0962	0	0	0	0	2	0	2	[gor, mne]
0963	0	0	0	0	1	0	1	[gox]
0964	0	0	0	0	1	0	1	[goy]
0965	0	0	0	0	1	0	1	[gpa]
0966	0	0	0	0	1	0	1	[gpb]
0967	0	0	0	0	1	0	1	[gpi]
0968	0	0	0	0	1	0	1	[gpo]
0969	0	0	0	0	1	0	1	[gps]
0970	0	0	0	0	1	0	1	[gsb]
0971	0	0	0	0	1	0	1	[gse]
0972	0	0	0	0	1	0	1	[gsk]
0973	0	1	0	0	0	0	1	[gsl]
0974	0	0	0	0	1	0	1	[gsn]
0975	0	0	0	0	1	0	1	[gst]
0976	0	0	0	0	1	0	1	[gsu]
0977	0	0	0	0	1	0	1	[gte]
0978	0	0	0	0	1	0	1	[gtn]
0979	0	0	3	0	0	0	3	[gtr, mrr, wse]
0980	0	0	0	1	0	0	1	[gtt]
0981	0	0	0	0	1	0	1	[gur]
0982	0	0	0	0	1	0	1	[gva]
0983	0	0	0	0	2	0	2	[gvg, gvh]
0984	0	0	0	0	1	0	1	[gvi]
0985	0	0	0	0	1	0	1	[gwc]
0986	0	0	0	0	1	0	1	[gxl]
0987	0	0	0	0	1	0	1	[gxy]
0988	0	0	0	0	2	0	2	[gya, gyc]
0989	0	0	0	0	1	0	1	[gym]
0990	0	0	0	0	0	1	1	[hab]
0991	0	0	0	0	2	0	2	[hac, hpv]
0992	0	0	0	0	0	1	1	[hah]
0993	0	0	0	0	1	0	1	[hak]
0994	0	0	0	0	0	3	3	[hal, hsl, hsu]
0995	0	0	0	0	1	0	1	[ham]
0996	0	0	0	0	1	0	1	[hao]
0997	0	0	0	0	1	0	1	[hap]
0998	0	0	0	0	1	0	1	[har]
0999	0	0	0	0	1	0	1	[has]
1000	0	0	0	0	1	0	1	[hau]
1001	0	0	0	0	1	0	1	[hav]
1002	0	0	0	0	1	0	1	[hba]
1003	0	0	0	0	2	0	2	[hbi, hfe]
1004	0	0	0	0	0	1	1	[hbo]
1005	0	0	0	0	0	1	1	[hbu]
1006	0	0	0	0	56	0	56	[hca, hcn, heb, hef, heg, hei, hem, hen, heo, hep, heq, her, hes, heu, hex, hey, hez, hhp, hhq, hhr, hpb, hpc, hpd, hpe, hpf, hpg, hph, hpi, hpl, hpm, hpn, hpo, hpp, hpq, hps, hpt, hpu, hpw, hpx, hpya, hpyb, hpyc, hpyd, hpye, hpyf, hpyg, hpyh, hpyi, hpyj, hpyk, hpyl, hpym, hpyo, hpyr, hpys, hpyu]
1007	0	0	0	0	2	0	2	[hcb, hcp]
1008	0	0	0	0	5	0	5	[hcd, hci, hct, tpn, tpq]
1009	0	0	0	0	1	0	1	[hce]
1010	0	0	0	0	1	0	1	[hch]
1011	0	0	0	0	1	0	1	[hcm]
1012	0	0	0	0	1	0	1	[hcr]
1013	0	0	0	0	1	0	1	[hcs]
1014	0	0	0	0	1	0	1	[hde]
1015	0	0	0	0	0	1	1	[hdl]
1016	0	0	0	0	1	0	1	[hdn]
1017	0	0	0	0	3	0	3	[hdt, hni, mcg]
1018	0	0	0	0	1	0	1	[hdu]
1019	0	0	0	0	1	0	1	[hel]
1020	0	0	0	0	0	6	6	[hgi, hla, hmu, hru, nat, nmg]
1021	0	0	0	0	2	0	2	[hha, tee]
1022	0	0	0	0	1	0	1	[hhc]
1023	0	0	0	0	1	0	1	[hhd]
1024	0	0	0	0	1	0	1	[hhe]
1025	0	0	0	0	0	2	2	[hhi, hhn]
1026	0	0	0	0	1	0	1	[hhl]
1027	0	0	0	0	1	0	1	[hhm]
1028	0	0	0	0	2	0	2	[hho, hys]
1029	0	0	0	0	2	0	2	[hhs, pck]
1030	0	0	0	0	1	0	1	[hht]
1031	0	0	0	0	1	0	1	[hhu]
1032	0	0	0	0	1	0	1	[hhy]
1033	0	0	0	0	1	0	1	[hia]
1034	0	0	0	0	2	0	2	[hic, hiw]
1035	0	0	0	0	4	0	4	[hie, hik, hip, hiu]
1036	0	0	0	0	1	0	1	[hif]
1037	0	0	0	0	2	0	2	[hih, hix]
1038	0	0	0	0	1	0	1	[hil]
1039	0	0	0	0	1	0	1	[hin]
1040	0	0	0	0	1	0	1	[hiq]
1041	0	0	1	0	0	0	1	[hir]
1042	0	0	0	0	1	0	1	[hit]
1043	0	0	0	0	1	0	1	[hiz]
1044	0	0	0	0	0	1	1	[hje]
1045	0	0	0	0	0	1	1	[hlr]
1046	0	0	0	0	0	1	1	[hma]
1047	0	0	0	0	1	0	1	[hmc]
1048	0	0	0	0	0	2	2	[hme, sali]
1049	1	0	0	0	0	0	1	[hmg]
1050	0	0	0	0	1	0	1	[hmo]
1051	0	0	0	0	1	0	1	[hmr]
1052	0	0	0	0	1	0	1	[hms]
1053	0	0	0	0	1	0	1	[hna]
1054	0	0	0	0	1	0	1	[hne]
1055	0	0	0	0	1	0	1	[hoe]
1056	0	0	0	0	1	0	1	[hoh]
1057	0	0	0	0	1	0	1	[hor]
1058	0	0	0	0	1	0	1	[hpa]
1059	0	0	0	0	2	0	2	[hpak, hpas]
1060	0	0	0	0	1	0	1	[hpaz]
1061	0	0	0	0	1	0	1	[hpj]
1062	0	0	0	0	1	0	1	[hpk]
1063	0	0	0	0	1	0	1	[hpr]
1064	0	0	0	0	1	0	1	[hpy]
1065	0	0	0	0	1	0	1	[hpz]
1066	1	0	0	0	0	0	1	[hro]
1067	1	0	0	0	0	0	1	[hsa]
1068	0	0	0	0	1	0	1	[hsd]
1069	0	0	0	0	1	0	1	[hse]
1070	0	0	0	0	2	0	2	[hsm, hso]
1071	1	0	0	0	0	0	1	[hst]
1072	0	0	0	0	1	0	1	[hsw]
1073	0	0	0	0	2	0	2	[hte, hth]
1074	0	0	0	0	0	1	1	[hti]
1075	0	0	0	0	0	1	1	[htu]
1076	0	0	0	0	0	1	1	[hut]
1077	0	0	0	0	0	1	1	[hvo]
1078	0	0	0	0	0	1	1	[hwa]
1079	0	0	0	0	0	1	1	[hwc]
1080	0	0	0	0	0	1	1	[hxa]
1081	0	0	0	0	1	0	1	[hya]
1082	0	0	0	0	1	0	1	[hyd]
1083	0	0	0	0	1	0	1	[hye]
1084	0	0	0	0	1	0	1	[hym]
1085	0	0	0	0	0	1	1	[iag]
1086	0	0	0	0	1	0	1	[ial]
1087	0	0	0	0	1	0	1	[ica]
1088	0	0	0	0	1	0	1	[icp]
1089	0	0	0	0	0	1	1	[iho]
1090	0	0	0	0	1	0	1	[ili]
1091	0	0	0	0	1	0	1	[ilo]
1092	0	0	0	0	1	0	1	[ipa]
1093	0	0	0	0	1	0	1	[ipo]
1094	1	0	0	0	0	0	1	[isc]
1095	0	0	0	0	1	0	1	[iva]
1096	0	0	0	0	1	0	1	[jag]
1097	0	0	0	0	1	0	1	[jan]
1098	0	0	0	0	2	0	2	[jde, xce]
1099	0	0	0	0	1	0	1	[jeo]
1100	0	0	2	0	0	0	2	[kaf, tbl]
1101	0	0	0	0	1	0	1	[kal]
1102	0	0	0	0	4	0	4	[kbl, kbt, kga, kon]
1103	0	0	0	0	2	0	2	[kci, kct]
1104	0	0	0	0	0	1	1	[kcr]
1105	0	0	0	0	1	0	1	[kde]
1106	0	0	0	0	1	0	1	[kdi]
1107	0	0	0	0	1	0	1	[kfl]
1108	0	0	0	0	1	0	1	[kge]
1109	0	0	0	0	2	0	2	[kin, ksa]
1110	0	0	0	0	1	0	1	[kki]
1111	0	0	0	0	2	0	2	[kko, mpur]
1112	0	0	1	0	0	0	1	[kla]
1113	0	0	0	0	1	0	1	[kln]
1114	0	0	0	0	1	0	1	[kmi]
1115	0	0	0	0	1	0	1	[koe]
1116	0	0	0	0	2	0	2	[kok, kom]
1117	0	0	0	0	1	0	1	[kol]
1118	0	0	0	0	1	0	1	[kox]
1119	0	0	0	0	1	0	1	[koy]
1120	0	0	0	0	13	0	13	[kpa, kpb, kpe, kpg, kph, kpi, kpm, kpn, kpo, kpq, kps, kpw, kva]
1121	0	0	0	0	10	0	10	[kpc, kpne, kpnu, kpt, kpv, kpx, kpy, kpz, kvd, kvq]
1122	0	0	0	0	1	0	1	[kpf]
1123	0	0	0	0	1	0	1	[kphy]
1124	0	0	0	0	1	0	1	[kpj]
1125	0	0	0	0	1	0	1	[kpk]
1126	0	0	0	0	1	0	1	[kpl]
1127	0	0	0	0	1	0	1	[kpp]
1128	0	0	0	0	1	0	1	[kpr]
1129	0	0	0	0	1	0	1	[kpu]
1130	0	0	0	0	1	0	1	[kra]
1131	0	0	0	0	1	0	1	[krh]
1132	0	0	0	0	1	0	1	[kse]
1133	0	0	0	0	1	0	1	[ksk]
1134	0	0	0	0	1	0	1	[kvl]
1135	0	0	0	0	1	0	1	[kvu]
1136	0	0	0	0	6	0	6	[laa, lar, las, lat, lau, lso]
1137	0	0	0	0	1	0	1	[lab]
1138	0	0	0	0	1	0	1	[lac]
1139	0	0	0	0	1	0	1	[lad]
1140	0	0	0	0	1	0	1	[lae]
1141	0	0	0	0	1	0	1	[laf]
1142	0	0	0	0	3	0	3	[lai, lam, lay]
1143	0	0	0	0	1	0	1	[lan]
1144	0	0	0	0	1	0	1	[law]
1145	0	0	0	0	1	0	1	[lba]
1146	0	0	1	0	0	0	1	[lbc]
1147	0	0	0	0	4	0	4	[lbf, lbj, lbl, lil]
1148	0	0	0	0	2	0	2	[lbh, lbn]
1149	0	0	0	0	1	0	1	[lbi]
1150	0	0	0	0	1	0	1	[lbk]
1151	0	0	0	0	1	0	1	[lbr]
1152	0	0	0	0	1	0	1	[lbu]
1153	0	0	0	0	1	0	1	[lby]
1154	0	0	0	3	0	0	3	[lbz, lif, lma]
1155	0	0	0	0	1	0	1	[lca]
1156	0	0	0	0	13	0	13	[lcb, lce, lcl, lcs, lcx, lcz, lpi, lra, lrc, lrg, lrh, lrl, lro]
1157	0	0	0	0	1	0	1	[lch]
1158	0	0	0	0	1	0	1	[lci]
1159	1	0	0	0	0	0	1	[lcm]
1160	0	0	0	0	1	0	1	[lcn]
1161	0	0	0	0	2	0	2	[lcp, lgu]
1162	0	0	0	0	1	0	1	[lcr]
1163	0	0	0	0	2	0	2	[lcw, lpq]
1164	0	0	0	0	1	0	1	[ldb]
1165	0	0	0	0	1	0	1	[lde]
1166	0	0	0	0	1	0	1	[ldl]
1167	0	0	0	2	0	0	2	[ldo, lmi]
1168	0	0	0	0	2	0	2	[lec, lki]
1169	0	0	0	0	2	0	2	[leg, lfp]
1170	0	0	0	0	1	0	1	[leo]
1171	0	0	0	0	1	0	1	[lep]
1172	0	0	0	0	1	0	1	[lfa]
1173	0	0	0	0	1	0	1	[lfc]
1174	0	0	0	0	1	0	1	[lfe]
1175	0	0	0	0	1	0	1	[lff]
1176	0	0	0	0	1	0	1	[lfi]
1177	0	0	0	0	1	0	1	[lfr]
1178	0	0	0	0	2	0	2	[lfu, lsp]
1179	0	0	0	0	1	0	1	[lga]
1180	0	0	0	0	2	0	2	[lge, lgs]
1181	1	0	0	0	0	0	1	[lgi]
1182	0	0	0	0	1	0	1	[lgl]
1183	0	0	0	0	1	0	1	[lgn]
1184	0	0	0	0	1	0	1	[lgq]
1185	0	0	0	0	2	0	2	[lgr, lgv]
1186	0	0	0	0	1	0	1	[lgy]
1187	0	0	0	0	1	0	1	[lha]
1188	0	0	0	0	1	0	1	[lhd]
1189	0	0	0	0	1	0	1	[lhe]
1190	0	0	0	0	1	0	1	[lhh]
1191	0	0	0	0	1	0	1	[lhi]
1192	0	0	0	0	1	0	1	[lhk]
1193	0	0	0	0	1	0	1	[lhl]
1194	0	0	0	0	1	0	1	[lho]
1195	0	0	0	0	1	0	1	[lhr]
1196	0	0	0	0	1	0	1	[lhv]
1197	0	0	0	0	30	0	30	[lia, lio, lmc, lmg, lmj, lmn, lmoa, lmoc, lmod, lmog, lmoj, lmok, lmol, lmom, lmoo, lmoq, lmos, lmot, lmow, lmox, lmoy, lmoz, lmr, lms, lmt, lmv, lmw, lmx, lmy, lmz]
1198	0	0	0	0	1	0	1	[lic]
1199	0	0	0	0	1	0	1	[lie]
1200	0	0	0	0	1	0	1	[lih]
1201	0	0	0	0	2	0	2	[lii, liw]
1202	0	0	0	0	1	0	1	[lim]
1203	0	0	0	0	1	0	1	[lin]
1204	0	0	0	0	1	0	1	[lip]
1205	0	0	0	0	1	0	1	[lir]
1206	0	0	0	0	1	0	1	[lis]
1207	0	0	0	0	1	0	1	[liv]
1208	0	0	0	0	3	0	3	[ljf, ljh, ljn]
1209	0	0	0	0	1	0	1	[ljo]
1210	0	0	0	0	1	0	1	[lke]
1211	0	0	0	0	1	0	1	[lko]
1212	0	0	0	0	1	0	1	[lku]
1213	0	0	0	0	1	0	1	[lla]
1214	0	0	0	0	12	0	12	[llc, lld, lli, llj, llk, llm, lln, llr, lls, llt, llw, llx]
1215	0	0	0	0	1	0	1	[llo]
1216	0	0	0	0	1	0	1	[llu]
1217	0	0	0	0	1	0	1	[lmd]
1218	0	0	0	0	1	0	1	[lme]
1219	0	0	0	0	2	0	2	[lmf, lmo]
1220	0	0	0	0	6	0	6	[lmh, lml, lmon, lmq, lsg, lwe]
1221	0	0	0	0	1	0	1	[lmk]
1222	0	0	0	0	1	0	1	[lmm]
1223	0	0	0	0	2	0	2	[lmob, lmoe]
1224	0	0	0	0	1	0	1	[lmoi]
1225	0	0	0	0	1	0	1	[lmp]
1226	0	0	0	0	1	0	1	[lmu]
1227	1	0	0	0	0	0	1	[loa]
1228	0	0	0	0	1	0	1	[lok]
1229	0	0	0	0	0	1	1	[loki]
1230	0	0	0	0	5	0	5	[lpa, lpc, lpf, lpn, lpp]
1231	0	0	0	0	5	0	5	[lpb, lpj, lpt, lpx, lpz]
1232	0	0	0	0	5	0	5	[lpe, lph, lpm, lpo, lpu]
1233	0	0	0	0	1	0	1	[lpil]
1234	0	0	0	0	1	0	1	[lpk]
1235	0	0	0	0	1	0	1	[lpl]
1236	0	0	0	0	1	0	1	[lpr]
1237	0	0	0	0	1	0	1	[lps]
1238	0	0	0	0	2	0	2	[lre, lrf]
1239	0	0	0	0	1	0	1	[lrm]
1240	0	0	0	0	1	0	1	[lrr]
1241	0	0	0	0	1	0	1	[lrt]
1242	0	0	0	0	1	0	1	[lru]
1243	0	0	0	0	1	0	1	[lsa]
1244	0	0	0	0	1	0	1	[lsi]
1245	0	0	0	0	2	0	2	[lsj, lsl]
1246	0	0	0	0	1	0	1	[lsn]
1247	0	0	0	0	1	0	1	[lst]
1248	0	0	2	0	0	0	2	[lth, zro]
1249	1	0	0	0	0	0	1	[lve]
1250	0	0	0	0	1	0	1	[lxx]
1251	0	0	0	0	1	0	1	[lxy]
1252	0	0	0	0	4	0	4	[maa, mal, mcas, mcy]
1253	0	0	0	0	1	0	1	[mab]
1254	0	0	0	0	9	0	9	[mabb, mabl, mabo, mak, may, maz, mmv, myc, mys]
1255	0	0	0	0	0	1	1	[mac]
1256	0	0	0	0	1	0	1	[mad]
1257	0	0	0	0	0	2	2	[mae, mfe]
1258	0	0	0	0	31	0	31	[maf, mbb, mbk, mbm, mbo, mbt, mbz, mcb, mce, mcq, mcv, mcz, mra, mtb, mtd, mtf, mtj, mtk, mtl, mtn, mto, mtq, mtu, mtub, mtul, mtur, mtut, mtuu, mtv, mtx, mtz]
1259	0	0	0	0	1	0	1	[mag]
1260	0	0	0	0	1	0	1	[magq]
1261	0	0	0	0	1	0	1	[mah]
1262	0	0	0	0	1	0	1	[mai]
1263	0	0	1	0	0	0	1	[maj]
1264	0	0	0	0	1	0	1	[malg]
1265	0	0	0	0	3	0	3	[mam, mci, mop]
1266	0	0	0	0	1	0	1	[man]
1267	0	0	0	0	11	0	11	[mao, mavd, mavr, mia, mid, mie, mir, mit, mmm, mpa, myo]
1268	0	0	0	0	1	0	1	[maq]
1269	0	0	0	0	1	0	1	[mar]
1270	0	0	0	0	1	0	1	[mari]
1271	0	0	0	0	1	0	1	[mas]
1272	0	0	0	0	1	0	1	[masw]
1273	0	0	0	0	6	0	6	[mat, mfm, mfp, mfr, mho, mhom]
1274	0	0	0	0	2	0	2	[mau, mil]
1275	0	0	0	0	1	0	1	[mav]
1276	0	0	0	0	4	0	4	[mava, mavi, mavu, mhad]
1277	0	0	1	0	0	0	1	[maw]
1278	0	0	0	0	0	2	2	[max, mear]
1279	0	0	0	0	0	13	13	[mba, mbar, mbw, mby, mef, mek, meq, metm, mhor, msj, msw, msz, mvc]
1280	0	0	0	0	1	0	1	[mbac]
1281	0	0	0	0	1	0	1	[mbat]
1282	0	0	0	0	11	0	11	[mbc, mds, mfq, mhh, mhm, mhn, mhr, mhs, mhv, mhyo, msy]
1283	0	0	1	0	0	0	1	[mbe]
1284	0	0	0	0	0	1	1	[mbg]
1285	0	0	0	0	6	0	6	[mbh, mbi, mbq, mbv, mcm, mcr]
1286	0	0	0	0	1	0	1	[mbj]
1287	0	0	0	0	0	1	1	[mbn]
1288	0	0	0	1	0	0	1	[mbr]
1289	0	0	0	0	2	0	2	[mbs, mpq]
1290	0	0	0	0	0	1	1	[mbu]
1291	0	0	0	0	1	0	1	[mbx]
1292	0	0	0	0	1	0	1	[mca]
1293	0	0	0	0	1	0	1	[mcac]
1294	0	0	0	0	6	0	6	[mcai, mcap, mcar, mpf, mput, myt]
1295	0	0	0	0	1	0	1	[mcan]
1296	0	0	0	0	1	0	1	[mcat]
1297	1	0	0	0	0	0	1	[mcc]
1298	0	0	0	0	1	0	1	[mcd]
1299	0	0	0	0	1	0	1	[mch]
1300	0	0	0	0	0	1	1	[mcj]
1301	0	0	0	0	1	0	1	[mcl]
1302	0	0	0	0	0	1	1	[mcn]
1303	0	0	0	0	1	0	1	[mco]
1304	0	0	0	0	1	0	1	[mcp]
1305	0	0	0	0	1	0	1	[mcs]
1306	0	0	0	0	1	0	1	[mct]
1307	0	0	0	0	1	0	1	[mcu]
1308	0	0	0	0	1	0	1	[mcx]
1309	0	0	0	0	2	0	2	[mdi, mex]
1310	0	1	0	0	0	0	1	[mdm]
1311	1	0	0	0	0	0	1	[mdo]
1312	0	0	0	0	1	0	1	[mea]
1313	0	0	0	0	0	2	2	[meb, msi]
1314	0	0	0	0	1	0	1	[mec]
1315	0	0	0	0	1	0	1	[med]
1316	0	0	0	0	1	0	1	[meh]
1317	0	0	0	0	1	0	1	[mei]
1318	0	0	0	0	1	0	1	[mej]
1319	0	0	0	0	0	1	1	[mel]
1320	0	0	0	0	0	1	1	[mem]
1321	0	0	0	0	2	0	2	[men, meo]
1322	0	0	0	0	1	0	1	[mep]
1323	0	0	0	0	0	1	1	[mer]
1324	0	0	0	0	1	0	1	[mes]
1325	0	0	0	0	1	0	1	[met]
1326	0	0	0	0	0	3	3	[metc, mmg, mth]
1327	0	0	0	0	0	2	2	[meth, mst]
1328	0	0	0	0	1	0	1	[meu]
1329	0	0	0	0	0	1	1	[mev]
1330	0	0	0	0	0	1	1	[mew]
1331	0	0	0	0	1	0	1	[mey]
1332	0	0	0	0	0	1	1	[mez]
1333	0	0	0	0	1	0	1	[mfa]
1334	0	0	0	0	0	3	3	[mfc, mfi, mka]
1335	0	0	0	0	1	0	1	[mfl]
1336	0	0	0	0	0	1	1	[mfo]
1337	0	0	0	0	0	2	2	[mfs, mja]
1338	0	0	0	0	1	0	1	[mft]
1339	0	0	0	0	1	0	1	[mfu]
1340	0	0	0	0	0	1	1	[mfv]
1341	0	0	0	0	1	0	1	[mfw]
1342	0	0	0	0	1	0	1	[mga]
1343	0	0	0	0	11	0	11	[mgac, mgan, mgf, mgh, mgn, mgnc, mgs, mgt, mgv, mgw, mgz]
1344	0	0	0	0	1	0	1	[mgb]
1345	0	0	0	0	1	0	1	[mgc]
1346	0	0	0	0	1	0	1	[mge]
1347	0	0	0	0	1	0	1	[mgi]
1348	0	0	0	0	1	0	1	[mgj]
1349	0	0	1	0	0	0	1	[mgl]
1350	0	0	0	0	1	0	1	[mgm]
1351	0	0	0	0	1	0	1	[mgo]
1352	1	0	0	0	0	0	1	[mgp]
1353	0	0	0	0	3	0	3	[mgq, mgu, mgx]
1354	0	0	1	0	0	0	1	[mgr]
1355	0	0	0	0	1	0	1	[mgy]
1356	0	0	0	0	4	0	4	[mha, mhe, mhf, mwe]
1357	0	0	0	0	3	0	3	[mhae, mhao, mhx]
1358	0	0	0	0	1	0	1	[mhal]
1359	0	0	0	0	1	0	1	[mham]
1360	0	0	0	0	2	0	2	[mhaq, mhay]
1361	0	0	0	0	1	0	1	[mhat]
1362	0	0	0	0	1	0	1	[mhb]
1363	0	0	0	0	1	0	1	[mhc]
1364	0	0	0	0	1	0	1	[mhd]
1365	0	0	0	0	1	0	1	[mhg]
1366	0	0	0	0	0	1	1	[mhi]
1367	0	0	0	0	4	0	4	[mhj, mhp, mhy, mpu]
1368	0	0	0	0	5	0	5	[mhl, mov, mpv, msk, mss]
1369	0	0	0	0	2	0	2	[mhq, mht]
1370	0	0	0	0	0	1	1	[mhu]
1371	0	0	0	0	1	0	1	[mhyl]
1372	0	0	0	0	0	1	1	[mhz]
1373	0	0	0	0	1	0	1	[mib]
1374	0	0	0	0	1	0	1	[mic]
1375	0	0	0	0	0	1	1	[mif]
1376	0	0	0	0	0	1	1	[mig]
1377	0	0	0	0	1	0	1	[mim]
1378	0	0	0	0	1	0	1	[min]
1379	0	0	0	0	1	0	1	[mio]
1380	0	1	0	0	0	0	1	[mis]
1381	0	0	0	0	1	0	1	[mjd]
1382	0	0	0	0	0	1	1	[mjh]
1383	0	0	0	0	3	0	3	[mjl, mkm, mmc]
1384	0	0	0	0	1	0	1	[mki]
1385	0	0	0	0	1	0	1	[mkn]
1386	0	0	0	0	1	0	1	[mks]
1387	0	0	0	0	0	1	1	[mla]
1388	0	0	0	0	2	0	2	[mlb, mle]
1389	0	0	0	0	2	0	2	[mlc, mlh]
1390	0	0	0	0	2	0	2	[mli, mmi]
1391	0	0	0	0	1	0	1	[mlo]
1392	0	0	1	0	0	0	1	[mlr]
1393	0	0	0	0	0	1	1	[mls]
1394	0	0	0	0	1	0	1	[mlt]
1395	0	0	0	0	1	0	1	[mlu]
1396	0	0	0	0	0	2	2	[mma, mmaz]
1397	0	0	0	0	0	8	8	[mmak, mmao, mmd, mmp, mmq, mmx, mmz, mvn]
1398	0	0	0	0	1	0	1	[mmar]
1399	0	0	0	0	1	0	1	[mmb]
1400	0	0	0	0	1	0	1	[mme]
1401	0	0	0	0	0	1	1	[mmet]
1402	0	0	0	0	0	1	1	[mmh]
1403	0	0	0	0	1	0	1	[mmk]
1404	0	0	0	0	3	0	3	[mml, mmyi, mmym]
1405	0	0	0	0	1	0	1	[mmn]
1406	0	0	0	0	1	0	1	[mmo]
1407	0	0	0	0	1	0	1	[mmr]
1408	0	0	0	0	1	0	1	[mms]
1409	0	0	0	0	1	0	1	[mmt]
1410	0	0	0	0	1	0	1	[mmw]
1411	0	0	0	0	1	0	1	[mmy]
1412	0	0	0	0	1	0	1	[mno]
1413	0	0	0	0	1	0	1	[mnr]
1414	0	0	0	0	0	1	1	[mok]
1415	0	0	0	0	1	0	1	[mor]
1416	0	0	0	0	1	0	1	[mox]
1417	0	0	0	0	3	0	3	[mpb, mpj, mpm]
1418	0	0	0	0	1	0	1	[mpc]
1419	0	0	0	0	0	1	1	[mpd]
1420	0	0	0	0	1	0	1	[mpe]
1421	0	0	0	0	1	0	1	[mpg]
1422	0	0	0	0	1	0	1	[mph]
1423	0	0	0	0	0	1	1	[mpi]
1424	0	0	0	0	1	0	1	[mpk]
1425	0	0	0	0	0	1	1	[mpl]
1426	0	0	0	0	1	0	1	[mpn]
1427	0	0	0	0	1	0	1	[mpo]
1428	0	1	0	0	0	0	1	[mpp]
1429	0	0	1	0	0	0	1	[mpr]
1430	0	0	0	0	1	0	1	[mps]
1431	0	0	0	0	1	0	1	[mpt]
1432	0	0	0	0	2	0	2	[mpw, myr]
1433	0	0	0	0	1	0	1	[mpx]
1434	0	0	0	0	0	1	1	[mpy]
1435	0	0	0	0	1	0	1	[mpz]
1436	0	0	0	0	1	0	1	[mrb]
1437	0	0	0	0	1	0	1	[mrd]
1438	0	0	0	0	2	0	2	[mre, msv]
1439	0	0	0	0	1	0	1	[mrh]
1440	0	0	0	0	1	0	1	[mro]
1441	0	0	0	0	1	0	1	[mrs]
1442	0	0	0	0	0	1	1	[mru]
1443	0	0	0	0	1	0	1	[msa]
1444	0	0	0	0	4	0	4	[msb, msg, msh, msn]
1445	0	0	0	0	1	0	1	[msc]
1446	0	0	0	0	2	0	2	[msd, mxa]
1447	0	0	0	0	0	2	2	[mse, sih]
1448	0	0	0	0	1	0	1	[msl]
1449	0	0	0	0	1	0	1	[msm]
1450	0	0	0	0	1	0	1	[msp]
1451	0	0	0	0	1	0	1	[msr]
1452	0	0	0	0	1	0	1	[msu]
1453	0	0	0	0	1	0	1	[msx]
1454	0	0	0	0	1	0	1	[mta]
1455	0	0	0	0	1	0	1	[mtc]
1456	0	0	0	0	1	0	1	[mte]
1457	0	0	0	0	1	0	1	[mtg]
1458	0	0	0	0	0	2	2	[mthe, mthr]
1459	0	0	0	0	1	0	1	[mti]
1460	0	0	1	0	0	0	1	[mtm]
1461	0	0	0	0	0	1	1	[mtp]
1462	0	0	0	0	1	0	1	[mts]
1463	0	0	0	0	1	0	1	[mtt]
1464	0	0	0	0	1	0	1	[mtuc]
1465	0	0	0	0	1	0	1	[mtue]
1466	0	0	0	0	1	0	1	[mtuh]
1467	0	0	0	0	1	0	1	[mul]
1468	0	0	0	0	1	0	1	[mva]
1469	0	0	0	0	3	0	3	[mve, mvg, mvi]
1470	0	0	0	0	0	1	1	[mvo]
1471	0	0	0	0	1	0	1	[mvr]
1472	0	0	0	0	1	0	1	[mvs]
1473	0	0	0	0	0	1	1	[mvu]
1474	0	0	0	0	1	0	1	[mye]
1475	0	0	0	0	1	0	1	[mym]
1476	0	0	0	0	1	0	1	[myv]
1477	2	0	0	0	0	0	2	[mze, xma]
1478	0	0	0	0	0	1	1	[mzh]
1479	0	0	0	0	1	0	1	[nal]
1480	0	0	0	0	1	0	1	[nar]
1481	0	0	0	0	1	0	1	[naz]
1482	0	0	0	0	1	0	1	[nbr]
1483	0	0	0	0	0	1	1	[nbv]
1484	0	0	0	0	1	0	1	[nca]
1485	0	0	1	0	0	0	1	[nce]
1486	0	0	0	0	1	0	1	[nco]
1487	0	0	1	0	0	0	1	[ncr]
1488	0	0	3	0	0	0	3	[ncs, ndi, sce]
1489	0	0	0	0	1	0	1	[ncy]
1490	0	0	0	0	1	0	1	[nda]
1491	0	0	0	0	1	0	1	[nde]
1492	0	0	0	0	1	0	1	[ndo]
1493	0	0	0	0	1	0	1	[nel]
1494	0	0	0	0	0	1	1	[neq]
1495	0	0	0	0	1	0	1	[net]
1496	0	0	0	0	1	0	1	[neu]
1497	0	0	0	0	0	1	1	[nev]
1498	0	0	0	0	1	0	1	[nfa]
1499	0	0	0	0	0	1	1	[nga]
1500	0	0	0	1	0	0	1	[ngd]
1501	0	0	0	0	0	1	1	[nge]
1502	0	0	0	0	2	0	2	[ngg, rei]
1503	0	0	0	0	1	0	1	[ngk]
1504	0	0	0	0	1	0	1	[ngo]
1505	0	0	0	1	0	0	1	[ngr]
1506	0	0	0	0	1	0	1	[nha]
1507	0	0	1	0	0	0	1	[nhe]
1508	0	0	0	0	1	0	1	[nhl]
1509	0	0	0	0	0	3	3	[nid, nir, tah]
1510	0	0	0	0	1	0	1	[nii]
1511	0	0	0	0	0	1	1	[nin]
1512	0	0	0	0	1	0	1	[nio]
1513	0	0	0	0	1	0	1	[nis]
1514	0	0	0	0	1	0	1	[nit]
1515	0	0	0	0	1	0	1	[nko]
1516	0	0	0	0	0	2	2	[nkr, nmr]
1517	0	0	0	0	11	0	11	[nla, nma, nmc, nmi, nmm, nmn, nmq, nms, nmt, nmw, nmz]
1518	0	0	0	0	1	0	1	[nmd]
1519	0	0	0	0	2	0	2	[nme, nmp]
1520	0	0	0	0	1	0	1	[nmh]
1521	0	0	0	0	1	0	1	[nml]
1522	0	0	0	0	0	1	1	[nmo]
1523	0	0	0	0	1	0	1	[nmu]
1524	0	0	0	0	1	0	1	[nmv]
1525	0	0	0	0	1	0	1	[nmx]
1526	0	0	0	0	1	0	1	[nno]
1527	0	0	0	0	1	0	1	[noc]
1528	0	0	0	0	1	0	1	[nom]
1529	0	0	0	0	1	0	1	[non]
1530	0	0	0	0	1	0	1	[nop]
1531	0	0	0	0	1	0	1	[nos]
1532	0	0	0	0	0	1	1	[nou]
1533	0	0	1	0	0	0	1	[npa]
1534	0	0	0	0	0	1	1	[npe]
1535	0	0	0	0	0	1	1	[nph]
1536	0	0	0	0	1	0	1	[npn]
1537	0	0	0	0	1	0	1	[npp]
1538	0	0	0	0	1	0	1	[npu]
1539	0	0	0	0	1	0	1	[nsa]
1540	0	0	0	0	1	0	1	[nso]
1541	0	0	1	0	0	0	1	[nte]
1542	0	0	0	0	1	0	1	[nth]
1543	1	0	0	0	0	0	1	[nve]
1544	1	0	0	0	0	0	1	[nvi]
1545	0	0	0	0	0	1	1	[nvn]
1546	0	0	0	0	1	0	1	[nwa]
1547	0	0	0	0	1	0	1	[nwi]
1548	1	0	0	0	0	0	1	[oaa]
1549	0	0	0	0	1	0	1	[oac]
1550	0	0	0	0	1	0	1	[oah]
1551	0	0	0	0	1	0	1	[oai]
1552	0	0	0	0	1	0	1	[oan]
1553	0	0	0	0	3	0	3	[oar, oat, otm]
1554	1	0	0	0	0	0	1	[obi]
1555	0	0	0	0	1	0	1	[obt]
1556	0	0	0	0	3	0	3	[oca, ocg, oco]
1557	0	0	0	0	1	0	1	[oce]
1558	1	0	0	0	0	0	1	[ocu]
1559	0	0	0	0	1	0	1	[oho]
1560	0	0	0	0	1	0	1	[oih]
1561	1	0	0	0	0	0	1	[ola]
1562	0	0	0	0	1	0	1	[olo]
1563	0	0	0	0	1	0	1	[ols]
1564	0	1	0	0	0	0	1	[olu]
1565	0	0	0	0	1	0	1	[oni]
1566	0	0	0	0	1	0	1	[ooe]
1567	0	0	0	0	1	0	1	[opr]
1568	0	0	0	0	2	0	2	[orh, ori]
1569	0	1	0	0	0	0	1	[osa]
1570	0	0	0	0	1	0	1	[osp]
1571	0	1	0	0	0	0	1	[ota]
1572	0	0	0	0	1	0	1	[ote]
1573	0	0	0	0	1	0	1	[oto]
1574	0	0	0	0	1	0	1	[ots]
1575	0	0	0	0	1	0	1	[ott]
1576	0	0	0	0	1	0	1	[ova]
1577	0	0	0	0	1	0	1	[paa]
1578	0	0	0	0	0	1	1	[pab]
1579	0	0	0	0	1	0	1	[pac]
1580	0	0	0	0	1	0	1	[paca]
1581	0	0	0	0	3	0	3	[pacc, pad, pra]
1582	0	0	0	0	3	0	3	[pach, pacn, pak]
1583	0	0	0	0	17	0	17	[pae, paeb, paec, paeg, paei, pael, paem, paer, paev, paf, pag, pap, pau, pdk, pnc, prp, psg]
1584	0	0	0	0	1	0	1	[paea]
1585	0	0	0	0	1	0	1	[paee]
1586	0	0	0	0	1	0	1	[paef]
1587	0	0	0	0	2	0	2	[paeh, pri]
1588	0	0	0	0	1	0	1	[paej]
1589	0	0	0	0	1	0	1	[paen]
1590	0	0	0	0	1	0	1	[paeo]
1591	0	0	0	0	3	0	3	[paep, paes, paeu]
1592	0	0	0	0	1	0	1	[paeq]
1593	0	0	0	0	1	0	1	[pah]
1594	0	0	0	0	0	2	2	[pai, pcl]
1595	0	0	0	0	1	0	1	[paj]
1596	1	0	0	0	0	0	1	[pale]
1597	0	0	0	0	1	0	1	[palk]
1598	0	0	0	0	19	0	19	[paly, plb, plc, pld, ple, pli, plo, plr, ply, smg, smh, sms, smub, smue, smum, smup, smv, sum, udi]
1599	0	0	0	0	5	0	5	[pam, panp, paq, plf, pva]
1600	0	0	0	0	1	0	1	[pami]
1601	0	0	1	0	0	0	1	[pan]
1602	0	0	0	0	1	0	1	[pant]
1603	0	0	0	0	1	0	1	[pao]
1604	0	0	0	0	3	0	3	[papi, pfg, pox]
1605	0	0	0	0	1	0	1	[par]
1606	0	0	0	0	0	1	1	[pas]
1607	0	0	0	0	1	0	1	[pat]
1608	0	0	0	0	4	0	4	[pav, paw, pax, paz]
1609	0	0	0	0	2	0	2	[pay, plu]
1610	0	0	0	0	10	0	10	[pba, pbc, pch, pfb, pfe, pfn, pfw, pman, psk, ptv]
1611	0	0	0	0	1	0	1	[pbb]
1612	0	0	0	0	1	0	1	[pbd]
1613	0	0	0	2	0	0	2	[pbe, pcy]
1614	1	0	0	0	0	0	1	[pbi]
1615	0	0	0	0	1	0	1	[pbj]
1616	0	0	1	0	0	0	1	[pbl]
1617	0	0	0	0	1	0	1	[pbm]
1618	0	0	1	0	0	0	1	[pbn]
1619	0	0	0	0	1	0	1	[pbo]
1620	0	0	0	0	1	0	1	[pbr]
1621	0	0	0	0	1	0	1	[pbs]
1622	0	0	0	0	1	0	1	[pbt]
1623	0	0	0	0	1	0	1	[pca]
1624	0	0	0	1	0	0	1	[pcb]
1625	0	0	0	0	2	0	2	[pcc, pct]
1626	0	0	0	0	1	0	1	[pce]
1627	0	0	0	0	2	0	2	[pci, ppz]
1628	0	0	0	0	1	0	1	[pcn]
1629	0	0	1	0	0	0	1	[pco]
1630	0	0	0	0	8	0	8	[pcp, pcz, pfc, pfo, ppsy, ppuu, psem, psyr]
1631	0	0	0	0	2	0	2	[pcr, pso]
1632	0	0	0	0	1	0	1	[pcu]
1633	0	0	0	0	1	0	1	[pcv]
1634	0	0	0	0	1	0	1	[pde]
1635	0	0	0	0	1	0	1	[pdi]
1636	0	0	0	0	0	1	1	[pdl]
1637	0	0	0	0	5	0	5	[pdn, pdt, pfus, pmz, pro]
1638	0	0	0	0	2	0	2	[pdo, sij]
1639	0	0	0	0	3	0	3	[pdr, pmk, psj]
1640	0	0	0	0	2	0	2	[pdu, psab]
1641	0	0	0	0	1	0	1	[pdx]
1642	0	0	0	0	1	0	1	[ped]
1643	0	0	0	0	1	0	1	[pel]
1644	0	0	0	0	2	0	2	[pen, ppu]
1645	0	0	0	0	1	0	1	[pep]
1646	0	0	0	0	1	0	1	[pes]
1647	0	0	0	1	0	0	1	[pfa]
1648	0	0	0	1	0	0	1	[pfd]
1649	0	0	0	0	1	0	1	[pff]
1650	0	0	0	1	0	0	1	[pfh]
1651	0	0	0	0	0	2	2	[pfi, pfu]
1652	0	0	1	0	0	0	1	[pfj]
1653	0	0	0	0	1	0	1	[pfl]
1654	0	0	0	0	0	1	1	[pfm]
1655	0	0	1	0	0	0	1	[pfp]
1656	0	0	0	0	1	0	1	[pfq]
1657	0	0	0	0	2	0	2	[pfr, pfre]
1658	0	0	0	0	2	0	2	[pfs, psb]
1659	0	0	0	0	1	0	1	[pft]
1660	0	0	0	0	1	0	1	[pfv]
1661	0	0	0	0	1	0	1	[pga]
1662	0	0	0	0	1	0	1	[pgb]
1663	0	0	0	0	2	0	2	[pgd, pgl]
1664	0	0	0	0	1	0	1	[pge]
1665	0	0	0	0	1	0	1	[pgi]
1666	0	0	0	0	1	0	1	[pgm]
1667	0	0	0	0	2	0	2	[pgn, pgt]
1668	0	0	1	0	0	0	1	[pgr]
1669	0	0	0	0	1	0	1	[pgv]
1670	0	0	0	0	1	0	1	[pha]
1671	1	0	0	0	0	0	1	[phd]
1672	0	0	0	0	1	0	1	[phe]
1673	1	0	0	0	0	0	1	[phi]
1674	0	0	0	0	1	0	1	[phl]
1675	0	0	0	0	1	0	1	[phm]
1676	0	0	0	0	0	1	1	[pho]
1677	1	0	0	0	0	0	1	[phu]
1678	0	0	0	0	2	0	2	[pia, psm]
1679	0	0	1	0	0	0	1	[pic]
1680	0	0	0	1	0	0	1	[pif]
1681	0	0	0	0	1	0	1	[pih]
1682	0	0	0	0	1	0	1	[pin]
1683	0	0	0	0	0	1	1	[pis]
1684	0	0	0	0	1	0	1	[pit]
1685	0	0	0	0	1	0	1	[pjd]
1686	0	0	0	0	1	0	1	[pkc]
1687	0	0	0	1	0	0	1	[pkn]
1688	0	0	0	0	1	0	1	[pko]
1689	0	0	0	0	1	0	1	[pla]
1690	0	0	0	0	1	0	1	[plm]
1691	0	0	0	0	1	0	1	[pln]
1692	0	0	0	0	1	0	1	[plt]
1693	0	0	0	0	1	0	1	[plv]
1694	0	0	0	0	1	0	1	[pma]
1695	0	0	0	0	3	0	3	[pmb, pme, pmg]
1696	0	0	0	0	1	0	1	[pmc]
1697	0	0	0	0	2	0	2	[pmf, pmt]
1698	0	0	0	0	2	0	2	[pmh, pmn]
1699	0	0	0	0	2	0	2	[pmib, pmr]
1700	0	0	0	0	1	0	1	[pmic]
1701	0	0	0	0	1	0	1	[pmj]
1702	0	0	0	0	1	0	1	[pml]
1703	0	0	0	0	3	0	3	[pmm, syr, syw]
1704	0	0	0	0	1	0	1	[pmo]
1705	0	0	0	0	17	0	17	[pmon, pmos, pmot, ppb, ppf, ppg, ppi, ppj, ppt, ppud, ppuh, ppun, ppv, ppw, ppx, psec, psv]
1706	0	0	0	0	1	0	1	[pmp]
1707	0	0	0	0	1	0	1	[pmq]
1708	0	0	0	0	1	0	1	[pms]
1709	0	0	0	0	3	0	3	[pmu, pmv, pul]
1710	0	0	0	0	1	0	1	[pmul]
1711	0	0	0	0	1	0	1	[pmw]
1712	0	0	0	0	1	0	1	[pmx]
1713	0	0	0	0	1	0	1	[pmy]
1714	0	0	0	0	1	0	1	[pna]
1715	0	0	0	0	1	0	1	[pne]
1716	0	0	1	0	0	0	1	[pno]
1717	0	0	0	0	1	0	1	[pnp]
1718	0	0	0	0	1	0	1	[pnu]
1719	0	0	0	0	1	0	1	[pod]
1720	0	0	0	0	0	3	3	[pog, vdi, vmo]
1721	0	0	0	0	1	0	1	[pol]
1722	0	0	0	0	1	0	1	[pom]
1723	0	0	1	0	0	0	1	[ppa]
1724	0	0	0	0	0	1	1	[ppac]
1725	0	0	0	0	1	0	1	[ppc]
1726	0	0	0	0	1	0	1	[ppd]
1727	0	0	0	0	1	0	1	[ppe]
1728	0	0	0	0	1	0	1	[ppen]
1729	0	0	0	0	5	0	5	[ppeo, ppm, ppo, ppoy, ppq]
1730	0	0	0	0	1	0	1	[pph]
1731	0	0	0	0	1	0	1	[pphe]
1732	0	0	0	0	2	0	2	[ppk, ppnm]
1733	0	0	1	0	0	0	1	[ppl]
1734	0	0	0	0	1	0	1	[ppn]
1735	0	0	0	0	2	0	2	[ppno, prb]
1736	0	0	0	0	1	0	1	[ppol]
1737	0	1	0	0	0	0	1	[ppp]
1738	0	0	0	0	1	0	1	[ppr]
1739	0	0	0	0	2	0	2	[pprc, ppro]
1740	2	0	0	0	0	0	2	[pps, ptr]
1741	0	0	0	0	1	0	1	[ppse]
1742	0	0	0	0	1	0	1	[ppul]
1743	0	0	0	0	1	0	1	[pput]
1744	0	0	0	0	1	0	1	[ppy]
1745	0	0	0	0	1	0	1	[pre]
1746	0	0	0	0	1	0	1	[prf]
1747	0	0	0	0	1	0	1	[prh]
1748	0	0	0	0	1	0	1	[pru]
1749	0	0	0	0	1	0	1	[prw]
1750	0	0	0	0	2	0	2	[psa, psr]
1751	0	0	0	0	1	0	1	[psal]
1752	0	0	0	0	1	0	1	[psc]
1753	0	0	0	0	1	0	1	[psd]
1754	0	0	0	0	1	0	1	[pse]
1755	0	0	0	0	1	0	1	[psea]
1756	0	0	0	0	2	0	2	[psee, pseq]
1757	0	0	0	0	1	0	1	[pseh]
1758	0	0	0	0	1	0	1	[pseo]
1759	0	0	0	0	1	0	1	[pses]
1760	0	0	0	0	1	0	1	[pseu]
1761	0	0	0	0	1	0	1	[psf]
1762	0	0	0	0	1	0	1	[psh]
1763	0	0	0	0	1	0	1	[psi]
1764	0	0	0	0	1	0	1	[psim]
1765	0	0	0	0	1	0	1	[psl]
1766	0	0	0	0	1	0	1	[psn]
1767	0	0	0	1	0	0	1	[psoj]
1768	0	0	0	0	2	0	2	[psp, pst]
1769	0	0	0	0	1	0	1	[pspi]
1770	0	0	0	0	1	0	1	[pspu]
1771	0	0	1	0	0	0	1	[psq]
1772	1	0	0	0	0	0	1	[pss]
1773	0	0	0	0	1	0	1	[pste]
1774	0	0	0	0	1	0	1	[psts]
1775	0	0	0	0	1	0	1	[pstt]
1776	0	0	0	0	1	0	1	[pstu]
1777	0	0	0	0	1	0	1	[psu]
1778	0	0	0	0	1	0	1	[psw]
1779	0	0	0	0	1	0	1	[psx]
1780	0	0	0	0	1	0	1	[psy]
1781	0	0	0	0	1	0	1	[psz]
1782	0	0	0	0	1	0	1	[pta]
1783	0	0	1	0	0	0	1	[pte]
1784	0	0	0	0	1	0	1	[pth]
1785	0	0	0	1	0	0	1	[pti]
1786	0	0	0	1	0	0	1	[ptm]
1787	0	0	0	0	0	1	1	[pto]
1788	0	0	0	0	2	0	2	[ptp, rsq]
1789	0	0	0	0	1	0	1	[ptq]
1790	0	0	0	0	1	0	1	[ptt]
1791	0	0	0	0	1	0	1	[ptx]
1792	0	0	0	0	1	0	1	[pub]
1793	0	0	0	0	1	0	1	[puf]
1794	0	0	0	0	1	0	1	[pur]
1795	0	0	0	0	1	0	1	[put]
1796	0	0	0	0	1	0	1	[puv]
1797	0	0	0	0	1	0	1	[pve]
1798	0	0	0	0	1	0	1	[pvi]
1799	0	0	0	0	1	0	1	[pvl]
1800	0	0	0	1	0	0	1	[pvx]
1801	0	0	0	0	1	0	1	[pwa]
1802	0	0	0	0	1	0	1	[pwo]
1803	0	1	0	0	0	0	1	[pxb]
1804	1	0	0	0	0	0	1	[pxy]
1805	0	0	0	0	0	1	1	[pya]
1806	0	0	0	0	0	1	1	[pyn]
1807	0	0	0	1	0	0	1	[pyo]
1808	0	0	0	0	0	1	1	[pyr]
1809	0	0	0	0	0	1	1	[pys]
1810	0	0	0	0	0	1	1	[pyw]
1811	0	0	0	0	1	0	1	[pzu]
1812	0	0	0	0	3	0	3	[raa, rah, raq]
1813	0	0	0	0	1	0	1	[rae]
1814	0	0	0	0	4	0	4	[raf, rpk, rpr, rsv]
1815	0	0	0	0	2	0	2	[rag, rat]
1816	0	0	0	0	1	0	1	[rai]
1817	0	0	0	0	6	0	6	[rak, ram, rbe, rfe, rmi, rms]
1818	0	0	0	0	1	0	1	[ral]
1819	0	0	0	0	1	0	1	[ran]
1820	0	0	0	0	1	0	1	[rar]
1821	0	0	0	0	20	0	20	[rau, rcc, rcm, rhe, rja, rmc, rmo, rpg, rpl, rpn, rpo, rpq, rps, rpv, rpw, rpz, rre, rtb, rtt, rty]
1822	0	0	0	0	1	0	1	[rav]
1823	0	0	0	0	1	0	1	[rba]
1824	0	0	0	0	1	0	1	[rbc]
1825	0	0	0	0	1	0	1	[rbi]
1826	0	0	0	0	1	0	1	[rbn]
1827	0	0	0	0	1	0	1	[rbo]
1828	0	0	0	0	1	0	1	[rbr]
1829	0	0	0	0	1	0	1	[rbt]
1830	0	0	0	0	1	0	1	[rbu]
1831	0	0	0	0	1	0	1	[rca]
1832	0	0	0	0	1	0	1	[rce]
1833	0	0	0	0	1	0	1	[rch]
1834	0	0	0	0	0	1	1	[rci]
1835	0	0	0	0	14	0	14	[rco, rph, rpp, rra, rrb, rrc, rrh, rri, rrj, rrm, rrn, rrp, rrr, rsw]
1836	0	0	0	0	1	0	1	[rcp]
1837	0	0	0	0	1	0	1	[rde]
1838	0	0	0	0	1	0	1	[rdn]
1839	0	0	0	0	1	0	1	[rdp]
1840	0	0	0	0	2	0	2	[reb, rey]
1841	0	0	0	0	1	0	1	[rec]
1842	0	0	0	0	1	0	1	[red]
1843	0	0	0	0	1	0	1	[reh]
1844	0	0	0	0	2	0	2	[rel, rtr]
1845	0	0	0	0	1	0	1	[rep]
1846	0	0	0	0	1	0	1	[req]
1847	0	0	0	0	1	0	1	[rer]
1848	0	0	0	0	1	0	1	[ret]
1849	0	0	0	0	1	0	1	[reu]
1850	0	0	0	0	1	0	1	[rfr]
1851	0	0	0	0	1	0	1	[rga]
1852	0	0	0	0	1	0	1	[rge]
1853	0	0	0	0	1	0	1	[rha]
1854	0	0	0	0	1	0	1	[rhb]
1855	0	0	0	0	1	0	1	[rhd]
1856	0	0	0	0	2	0	2	[rhi, sfd]
1857	0	0	0	0	1	0	1	[rho]
1858	0	0	0	0	1	0	1	[rim]
1859	0	0	0	0	1	0	1	[rip]
1860	0	0	0	0	1	0	1	[riv]
1861	0	0	0	0	1	0	1	[rix]
1862	0	0	0	0	1	0	1	[rla]
1863	0	0	0	0	1	0	1	[rlb]
1864	0	0	0	0	1	0	1	[rle]
1865	0	0	0	0	2	0	2	[rlg, rlt]
1866	0	0	0	0	1	0	1	[rli]
1867	0	0	0	0	1	0	1	[rlu]
1868	0	0	0	0	2	0	2	[rma, vok]
1869	0	0	0	0	1	0	1	[rme]
1870	0	0	0	0	1	0	1	[rmg]
1871	0	0	0	0	1	0	1	[rmn]
1872	0	0	0	0	1	0	1	[rmr]
1873	0	0	0	0	1	0	1	[rmu]
1874	1	0	0	0	0	0	1	[rno]
1875	0	0	0	0	1	0	1	[roa]
1876	0	0	0	0	1	0	1	[rob]
1877	0	0	0	0	1	0	1	[rop]
1878	0	0	0	0	1	0	1	[rpa]
1879	0	0	0	0	2	0	2	[rpb, rpd]
1880	0	0	0	0	1	0	1	[rpc]
1881	0	0	0	0	1	0	1	[rpe]
1882	0	0	0	0	1	0	1	[rpf]
1883	0	0	0	0	1	0	1	[rpi]
1884	0	0	0	0	1	0	1	[rpj]
1885	0	0	0	0	1	0	1	[rpm]
1886	0	0	0	0	1	0	1	[rpt]
1887	0	0	0	0	1	0	1	[rpx]
1888	0	0	0	0	1	0	1	[rpy]
1889	0	0	0	0	1	0	1	[rrd]
1890	0	0	0	0	1	0	1	[rrf]
1891	0	0	0	0	1	0	1	[rrs]
1892	0	0	0	0	1	0	1	[rru]
1893	0	0	0	0	1	0	1	[rsa]
1894	0	0	0	0	1	0	1	[rsc]
1895	0	0	0	0	1	0	1	[rsd]
1896	0	0	0	0	2	0	2	[rse, rsn]
1897	0	0	0	0	2	0	2	[rsh, rsk]
1898	0	0	0	0	1	0	1	[rsi]
1899	0	0	0	0	1	0	1	[rsl]
1900	0	0	0	0	1	0	1	[rsm]
1901	0	0	0	0	1	0	1	[rso]
1902	0	0	0	0	1	0	1	[rsp]
1903	0	0	0	0	1	0	1	[rsu]
1904	0	0	0	0	1	0	1	[rta]
1905	0	0	0	0	1	0	1	[rti]
1906	0	0	0	0	1	0	1	[rto]
1907	0	0	0	0	1	0	1	[rtx]
1908	0	0	0	0	1	0	1	[ruf]
1909	0	0	0	0	1	0	1	[rum]
1910	0	0	0	0	1	0	1	[rus]
1911	0	0	0	0	1	0	1	[rva]
1912	0	0	0	0	1	0	1	[rxy]
1913	0	0	0	0	1	0	1	[saa]
1914	0	0	0	0	1	0	1	[saal]
1915	0	0	0	0	1	0	1	[sab]
1916	0	0	0	0	46	0	46	[sac, sad, sae, sah, saj, sam, sao, sar, sas, sau, sauc, saud, saue, sauf, saug, saui, sauj, sauk, saum, saun, sauq, saur, saus, saut, sauu, sauv, sauw, saux, sauy, sauz, sav, saw, suc, sud, suf, suh, suj, suk, suq, sut, suu, suv, suw, sux, suy, suz]
1917	0	0	0	0	1	0	1	[saci]
1918	0	0	0	0	1	0	1	[sacz]
1919	0	0	0	0	1	0	1	[saf]
1920	0	0	0	0	12	0	12	[sag, sage, sagg, sagi, sagm, sagn, sagr, sagt, sak, san, sdg, sgc]
1921	0	0	0	0	1	0	1	[saga]
1922	0	0	0	0	2	0	2	[sagc, sagp]
1923	0	0	0	0	1	0	1	[sagl]
1924	0	0	0	0	2	0	2	[sagq, shu]
1925	0	0	0	0	1	0	1	[sags]
1926	0	0	0	0	1	0	1	[sal]
1927	0	0	0	0	4	0	4	[salb, scz, sgr, sma]
1928	0	0	0	0	1	0	1	[sall]
1929	0	0	0	0	1	0	1	[sals]
1930	0	0	0	0	1	0	1	[salu]
1931	0	0	0	0	1	0	1	[salv]
1932	0	0	0	0	3	0	3	[samb, scw, slv]
1933	0	0	0	0	1	0	1	[samy]
1934	0	0	0	0	1	0	1	[sanc]
1935	0	0	0	0	5	0	5	[sang, sans, sib, sie, siu]
1936	0	0	0	0	2	0	2	[sap, say]
1937	0	0	0	0	1	0	1	[sapi]
1938	0	0	0	0	1	0	1	[saq]
1939	0	0	0	0	1	0	1	[sat]
1940	0	0	0	0	2	0	2	[satr, smir]
1941	0	0	0	0	1	0	1	[saua]
1942	0	0	0	0	2	0	2	[saub, sug]
1943	0	0	0	0	1	0	1	[sax]
1944	0	0	0	0	12	0	12	[saz, sbb, sfr, she, shm, shn, shp, shw, slo, son, spc, swd]
1945	0	0	0	0	1	0	1	[sbc]
1946	0	0	0	0	1	0	1	[sbe]
1947	0	0	0	0	2	0	2	[sbg, sbz]
1948	0	0	0	0	1	0	1	[sbh]
1949	0	1	0	0	0	0	1	[sbi]
1950	0	0	0	0	5	0	5	[sbl, sbm, sbn, sbs, sbt]
1951	0	0	0	0	1	0	1	[sbo]
1952	0	0	0	0	1	0	1	[sbp]
1953	0	0	0	0	1	0	1	[sbr]
1954	0	0	0	0	1	0	1	[sbu]
1955	0	0	0	0	1	0	1	[sbv]
1956	0	0	0	0	1	0	1	[sbw]
1957	0	0	0	0	1	0	1	[sca]
1958	0	0	0	0	7	0	7	[scap, sep, sepp, seps, ser, spas, swa]
1959	0	0	0	0	4	0	4	[scb, sco, sfa, strp]
1960	0	0	0	0	1	0	1	[scc]
1961	0	0	0	0	1	0	1	[scd]
1962	0	0	0	0	2	0	2	[scf, scp]
1963	0	0	0	0	3	0	3	[scg, scon, scos]
1964	0	0	0	0	2	0	2	[scj, stai]
1965	0	0	0	0	1	0	1	[scl]
1966	0	0	1	0	0	0	1	[scm]
1967	0	0	0	0	1	0	1	[scn]
1968	0	0	0	0	1	0	1	[scq]
1969	0	0	0	0	2	0	2	[scr, ssyr]
1970	0	0	0	0	1	0	1	[scs]
1971	0	0	0	0	2	0	2	[sct, scy]
1972	0	0	0	0	1	0	1	[scu]
1973	0	0	0	0	4	0	4	[sda, sdc, sdq, sds]
1974	0	0	0	0	1	0	1	[sde]
1975	0	0	0	0	1	0	1	[sdi]
1976	0	0	0	0	1	0	1	[sdl]
1977	0	0	0	0	1	0	1	[sdn]
1978	0	0	0	0	1	0	1	[sdr]
1979	0	0	0	0	2	0	2	[sdt, ssd]
1980	0	0	0	0	1	0	1	[sdv]
1981	0	0	0	0	1	0	1	[sdy]
1982	0	0	0	0	1	0	1	[sdz]
1983	0	0	0	0	4	0	4	[sea, sed, see, seh]
1984	0	0	0	0	28	0	28	[seb, seeb, seec, seeh, sef, seg, sei, sej, sem, sena, senb, senc, sene, senh, senl, senn, seno, senq, senr, senv, seo, set, setc, setu, sex, sey, spq, stm]
1985	0	0	0	0	1	0	1	[sec]
1986	0	0	0	0	1	0	1	[sect]
1987	0	0	0	0	1	0	1	[seds]
1988	0	0	0	0	1	0	1	[seen]
1989	0	0	0	0	1	0	1	[seep]
1990	0	0	0	0	2	0	2	[sega, sel]
1991	0	0	0	0	1	0	1	[sehc]
1992	0	0	0	0	2	0	2	[sek, spt]
1993	0	0	0	0	1	0	1	[sele]
1994	0	0	0	0	1	0	1	[sen]
1995	0	0	0	0	2	0	2	[send, seni]
1996	0	0	0	0	1	0	1	[senj]
1997	0	0	0	0	1	0	1	[sens]
1998	0	0	0	0	3	0	3	[sent, stt, sty]
1999	0	0	0	0	5	0	5	[seq, sequ, seu, sezo, srp]
[truncated: 408 more rows]
