# Supplementary material for: Metabolomics analysis: Finding out metabolic building blocks
Source: PLoS One. 2017 May 11;12(5):e0177031. doi: 10.1371/journal.pone.0177031 (PMC5426688; doi:10.1371/journal.pone.0177031)
Supplement: S11 Table — A worksheet combining the m-DAG related files for an easy and human readable access. (ZIP) [file pone.0177031.s011.zip › S11_Table.xlsx]

## Sheet: Coincidences
resum	#Animals	#Plants	#Fungi	#Protists	#Bacteria	#Archaea
#Animals	33	0	0	0	0	0
#Plants		10	1	0	0	0
#Fungi			26	0	0	0
#Protists				31	1	0
#Bacteria					1419	0
#Archaea						132
	Only one
#Animals	#Animals	#Plants	#Fungi	#Protists	#Bacteria	#Archaea
	>0	=0	=0	=0	=0	=0
#Plants	#Animals	#Plants	#Fungi	#Protists	#Bacteria	#Archaea
	=0	>0	=0	=0	=0	=0
#Fungi	#Animals	#Plants	#Fungi	#Protists	#Bacteria	#Archaea
	=0	=0	>0	=0	=0	=0
#Protists	#Animals	#Plants	#Fungi	#Protists	#Bacteria	#Archaea
	=0	=0	=0	>0	=0	=0
#Bacteria	#Animals	#Plants	#Fungi	#Protists	#Bacteria	#Archaea
	=0	=0	=0	=0	>0	=0
#Archaea	#Animals	#Plants	#Fungi	#Protists	#Bacteria	#Archaea
	=0	=0	=0	=0	=0	>0
	with animals
	#Animals	#Plants	#Fungi	#Protists	#Bacteria	#Archaea
	>0	=0	=0	=0	=0	=0
	#Animals	#Plants	#Fungi	#Protists	#Bacteria	#Archaea
	>0	>0	=0	=0	=0	=0
	#Animals	#Plants	#Fungi	#Protists	#Bacteria	#Archaea
	>0	=0	>0	=0	=0	=0
	#Animals	#Plants	#Fungi	#Protists	#Bacteria	#Archaea
	>0	=0	=0	>0	=0	=0
	#Animals	#Plants	#Fungi	#Protists	#Bacteria	#Archaea
	>0	=0	=0	=0	>0	=0
	#Animals	#Plants	#Fungi	#Protists	#Bacteria	#Archaea
	>0	=0	=0	=0	=0	>0
	with plants
	#Animals	#Plants	#Fungi	#Protists	#Bacteria	#Archaea
	>0	>0	=0	=0	=0	=0
	#Animals	#Plants	#Fungi	#Protists	#Bacteria	#Archaea
	=0	>0	=0	=0	=0	=0
	#Animals	#Plants	#Fungi	#Protists	#Bacteria	#Archaea
	=0	>0	>0	=0	=0	=0
	#Animals	#Plants	#Fungi	#Protists	#Bacteria	#Archaea
	=0	>0	=0	>0	=0	=0
	#Animals	#Plants	#Fungi	#Protists	#Bacteria	#Archaea
	=0	>0	=0	=0	>0	=0
	#Animals	#Plants	#Fungi	#Protists	#Bacteria	#Archaea
	=0	>0	=0	=0	=0	>0
	with fungi
	#Animals	#Plants	#Fungi	#Protists	#Bacteria	#Archaea
	>0	=0	>0	=0	=0	=0
	#Animals	#Plants	#Fungi	#Protists	#Bacteria	#Archaea
	=0	>0	>0	=0	=0	=0
	#Animals	#Plants	#Fungi	#Protists	#Bacteria	#Archaea
	=0	=0	>0	=0	=0	=0
	#Animals	#Plants	#Fungi	#Protists	#Bacteria	#Archaea
	=0	=0	>0	>0	=0	=0
	#Animals	#Plants	#Fungi	#Protists	#Bacteria	#Archaea
	=0	=0	>0	=0	>0	=0
	#Animals	#Plants	#Fungi	#Protists	#Bacteria	#Archaea
	=0	=0	>0	=0	=0	>0
	with protists
	#Animals	#Plants	#Fungi	#Protists	#Bacteria	#Archaea
	>0	=0	=0	>0	=0	=0
	#Animals	#Plants	#Fungi	#Protists	#Bacteria	#Archaea
	=0	>0	=0	>0	=0	=0
	#Animals	#Plants	#Fungi	#Protists	#Bacteria	#Archaea
	=0	=0	>0	>0	=0	=0
	#Animals	#Plants	#Fungi	#Protists	#Bacteria	#Archaea
	=0	=0	=0	>0	=0	=0
	#Animals	#Plants	#Fungi	#Protists	#Bacteria	#Archaea
	=0	=0	=0	>0	>0	=0
	#Animals	#Plants	#Fungi	#Protists	#Bacteria	#Archaea
	=0	=0	=0	>0	=0	>0
	with bacteria
	#Animals	#Plants	#Fungi	#Protists	#Bacteria	#Archaea
	>0	=0	=0	=0	>0	=0
	#Animals	#Plants	#Fungi	#Protists	#Bacteria	#Archaea
	=0	>0	=0	=0	>0	=0
	#Animals	#Plants	#Fungi	#Protists	#Bacteria	#Archaea
	=0	=0	>0	=0	>0	=0
	#Animals	#Plants	#Fungi	#Protists	#Bacteria	#Archaea
	=0	=0	=0	>0	>0	=0
	#Animals	#Plants	#Fungi	#Protists	#Bacteria	#Archaea
	=0	=0	=0	=0	>0	=0
	#Animals	#Plants	#Fungi	#Protists	#Bacteria	#Archaea
	=0	=0	=0	=0	>0	>0
	with archaea
	#Animals	#Plants	#Fungi	#Protists	#Bacteria	#Archaea
	>0	=0	=0	=0	=0	>0
	#Animals	#Plants	#Fungi	#Protists	#Bacteria	#Archaea
	=0	>0	=0	=0	=0	>0
	#Animals	#Plants	#Fungi	#Protists	#Bacteria	#Archaea
	=0	=0	>0	=0	=0	>0
	#Animals	#Plants	#Fungi	#Protists	#Bacteria	#Archaea
	=0	=0	=0	>0	=0	>0
	#Animals	#Plants	#Fungi	#Protists	#Bacteria	#Archaea
	=0	=0	=0	=0	>0	>0
	#Animals	#Plants	#Fungi	#Protists	#Bacteria	#Archaea
	=0	=0	=0	=0	=0	>0

## Sheet: Organization
Pathway Id	#Animals	#Plants	#Fungi	#Protists	#Bacteria	#Archaea	#Members	Members
0001	0	0	0	0	1	0	1	[aaa]
0002	0	0	0	0	1	0	1	[aac]
0003	0	0	0	0	1	0	1	[aad]
0004	0	0	0	0	1	0	1	[aae]
0005	0	0	0	1	1	0	2	[aaf, aaus]
0006	1	0	0	0	0	0	1	[aag]
0007	0	0	0	0	13	0	13	[aah, aan, aao, aat, apa, apj, apl, mhaq, mhay, mhx, mvg, mvi, mvr]
0008	0	0	0	0	1	0	1	[aai]
0009	0	0	0	0	9	0	9	[aal, alt, amaa, amae, amag, amai, amal, amao, asp]
0010	0	0	0	0	8	0	8	[aap, mhae, mhal, mham, mhao, mhat, mhq, mht]
0011	0	0	0	0	1	0	1	[aaq]
0012	0	0	0	0	2	0	2	[aar, hor]
0013	0	0	0	0	1	0	1	[aas]
0014	0	0	0	0	3	0	3	[aau, ach, arr]
0015	0	0	0	0	2	0	2	[aav, rdp]
0016	0	0	0	0	1	0	1	[aay]
0017	0	0	0	0	1	0	1	[aba]
0018	0	0	0	0	4	0	4	[abaa, abab, abad, abal]
0019	0	0	0	0	1	0	1	[abai]
0020	0	0	0	0	13	0	13	[abaj, abau, abaz, abb, abd, abh, abj, abk, abr, abw, abx, abz, acc]
0021	0	0	0	0	3	0	3	[abc, abn, aby]
0022	0	0	14	0	0	0	14	[abe, afv, aor, bfu, cim, cpw, nfi, nhe, pbl, pcs, tve, ure, val, ztr]
0023	0	0	0	0	1	0	1	[abg]
0024	0	0	0	0	0	2	2	[abi, acf]
0025	0	0	0	0	2	0	2	[abl, abt]
0026	0	0	0	0	2	0	2	[abm, aei]
0027	0	0	0	0	1	0	1	[abo]
0028	0	1	13	0	0	0	14	[abp, abv, adl, apro, cput, dsq, fme, gtr, hir, mrr, pco, psq, scm, sla]
0029	0	0	0	0	1	0	1	[abq]
0030	0	0	0	0	1	0	1	[abra]
0031	0	0	0	0	1	0	1	[abs]
0032	0	0	0	0	1	0	1	[abu]
0033	0	0	0	0	1	0	1	[aca]
0034	0	0	0	1	0	0	1	[acan]
0035	0	0	0	0	1	0	1	[acb]
0036	0	0	0	0	1	0	1	[acd]
0037	0	0	0	0	1	0	1	[ace]
0038	0	0	0	0	1	0	1	[aci]
0039	0	0	0	0	0	1	1	[acj]
0040	0	0	0	0	1	0	1	[ack]
0041	0	0	0	0	2	0	2	[acl, aoc]
0042	0	0	0	0	1	0	1	[acm]
0043	0	0	0	0	24	0	24	[acn, ama, amf, apd, aph, apha, apy, ech, ecn, emr, erg, eru, erw, nhm, nri, nse, wbm, wcl, wed, wen, wol, woo, wpi, wri]
0044	0	0	0	0	1	0	1	[aco]
0045	0	0	0	0	3	0	3	[acp, ank, app]
0046	0	0	0	0	1	0	1	[acq]
0047	0	0	0	0	2	0	2	[acr, amv]
0048	58	0	0	0	0	0	58	[acs, amj, aml, asn, bacu, bom, bta, ccw, cfa, cfr, cge, chx, cjc, clv, cmy, dre, ecb, fab, fca, fch, fpg, gfr, gga, ggo, hgl, hsa, lcm, lve, mcc, mcf, mdo, mgp, mmu, myb, myd, mze, ngi, nle, oas, ocu, ola, pale, pbi, phi, pon, pps, pss, ptg, ptr, rno, rro, shr, tgu, tru, tup, umr, xma, xtr]
0049	0	0	13	0	0	0	13	[act, afm, ang, maj, maw, mgr, mtm, ncr, pan, pno, pte, smp, ttt]
0050	0	0	0	0	6	0	6	[actn, fri, mil, mul, nfa, roa]
0051	0	0	0	0	3	0	3	[acu, acz, tkm]
0052	0	0	0	0	4	0	4	[acx, avd, avl, avn]
0053	0	0	0	0	3	0	3	[acy, calo, nos]
0054	0	0	0	0	1	0	1	[ade]
0055	0	0	0	0	1	0	1	[adg]
0056	0	0	0	0	1	0	1	[adi]
0057	0	0	0	0	2	0	2	[adk, ajs]
0058	0	0	0	0	2	0	2	[adn, cbab]
0059	7	0	0	0	0	0	7	[aec, aga, ame, cfo, hst, nvi, soc]
0060	0	0	0	0	1	0	1	[aeh]
0061	0	0	0	0	1	0	1	[aep]
0062	0	0	0	0	1	0	1	[aeq]
0063	0	0	0	0	2	0	2	[aeu, msu]
0064	0	0	0	0	7	0	7	[aex, bmi, bov, cak, ccr, ccs, cse]
0065	0	0	0	0	2	0	2	[afa, bper]
0066	0	0	0	0	1	0	1	[afd]
0067	0	0	0	0	2	0	2	[afe, afr]
0068	0	0	0	0	0	1	1	[afg]
0069	0	0	0	0	1	0	1	[afi]
0070	0	0	0	0	1	0	1	[afl]
0071	0	0	0	0	1	0	1	[afn]
0072	0	0	0	0	1	0	1	[afo]
0073	0	0	0	0	3	0	3	[afs, ase, lmoi]
0074	0	0	0	0	0	2	2	[afu, mfo]
0075	0	0	0	0	1	0	1	[afw]
0076	0	0	0	0	1	0	1	[age]
0077	0	0	0	0	1	0	1	[agn]
0078	0	0	3	0	0	0	3	[ago, cten, yli]
0079	0	0	0	0	3	0	3	[agr, atf, atu]
0080	0	0	0	0	0	1	1	[agw]
0081	0	0	0	0	10	0	10	[aha, ahd, ahh, ahi, ahj, ahp, ahr, ahy, amed, avr]
0082	0	0	0	0	1	0	1	[ahe]
0083	0	0	0	0	0	1	1	[aho]
0084	0	0	0	0	1	0	1	[ahz]
0085	0	0	0	0	1	0	1	[ain]
0086	0	0	0	0	14	0	14	[aja, aoi, kphy, sals, salu, sbh, sct, scy, sgu, sld, spri, stre, strm, svl]
0087	0	0	1	0	0	0	1	[aje]
0088	0	0	0	0	1	0	1	[aka]
0089	0	0	0	0	1	0	1	[ali]
0090	0	0	0	0	1	0	1	[aln]
0091	0	0	0	0	1	0	1	[alu]
0092	0	0	0	0	1	0	1	[alv]
0093	0	45	0	0	0	0	45	[aly, ath, atr, bdi, bna, brp, bvg, cam, cic, cit, cmo, crb, csv, dosa, egr, egu, eus, fve, gmx, gra, jcu, mdm, mtr, mus, nnu, obr, osa, pda, pmum, pop, pper, ppp, pvu, rcu, sind, sita, sly, smo, sot, spen, tcc, thj, vra, vvi, zma]
0094	0	0	0	0	1	0	1	[amac]
0095	0	0	0	0	1	0	1	[amad]
0096	0	0	0	0	3	0	3	[amb, amg, amk]
0097	0	0	0	0	1	0	1	[amc]
0098	0	0	0	0	6	0	6	[amd, amm, amn, amz, strc, sve]
0099	0	0	0	0	1	0	1	[amh]
0100	0	0	0	0	1	0	1	[ami]
0101	0	0	0	0	1	0	1	[amim]
0102	0	0	0	0	1	0	1	[amo]
0103	0	0	0	0	1	0	1	[amp]
0104	0	0	0	0	2	0	2	[amq, sen]
0105	0	0	0	0	1	0	1	[amr]
0106	0	0	0	0	8	0	8	[ams, nbr, scb, sci, scz, sdv, sfi, sgr]
0107	0	0	0	0	1	0	1	[amt]
0108	0	0	0	0	1	0	1	[amu]
0109	0	0	0	0	1	0	1	[amw]
0110	0	0	0	0	2	0	2	[amx, eli]
0111	0	0	0	0	1	0	1	[amy]
0112	0	0	0	0	1	0	1	[ana]
0113	0	0	0	0	1	0	1	[anb]
0114	0	0	4	0	0	0	4	[ani, bor, bsc, bze]
0115	0	0	0	0	1	0	1	[ant]
0116	0	0	0	0	1	0	1	[aoe]
0117	0	0	0	0	6	0	6	[aol, bbt, bja, bjp, bju, bra]
0118	0	0	0	0	1	0	1	[apac]
0119	0	0	0	0	1	0	1	[apal]
0120	0	0	0	0	1	0	1	[apb]
0121	0	0	0	0	1	0	1	[apc]
0122	0	0	0	0	0	1	1	[ape]
0123	0	0	0	0	9	0	9	[apf, apg, apk, apq, apt, apu, apw, apx, apz]
0124	1	0	0	0	0	0	1	[api]
0125	1	0	0	0	0	0	1	[apla]
0126	0	0	0	0	8	0	8	[apm, banc, bcd, tas, tat, tea, teg, teq]
0127	0	0	0	0	2	0	2	[apn, mts]
0128	0	0	0	0	0	1	1	[apo]
0129	0	0	0	0	1	0	1	[apr]
0130	0	0	0	0	1	0	1	[aps]
0131	0	0	0	0	1	0	1	[apv]
0132	1	0	0	0	0	0	1	[aqu]
0133	0	0	0	0	10	0	10	[ara, ngg, ngl, rec, rel, rep, rhl, rlb, rlg, rlu]
0134	0	0	0	0	1	0	1	[arc]
0135	0	0	0	0	1	0	1	[are]
0136	0	0	0	0	1	0	1	[ari]
0137	0	0	0	0	4	0	4	[arl, ccro, goq, req]
0138	0	0	0	0	3	0	3	[arm, reb, rey]
0139	0	0	0	0	3	0	3	[arp, cyh, cyp]
0140	0	0	0	0	1	0	1	[ars]
0141	0	0	0	0	2	0	2	[art, mio]
0142	0	0	0	0	1	0	1	[asa]
0143	0	0	0	0	4	0	4	[asb, asf, asm, aso]
0144	0	0	0	0	0	1	1	[asc]
0145	0	0	0	0	1	0	1	[asd]
0146	0	0	0	0	1	0	1	[asg]
0147	0	0	0	0	1	0	1	[ash]
0148	0	0	0	0	2	0	2	[asi, ass]
0149	0	0	0	0	10	0	10	[asl, fco, fpc, fpk, fpo, fpq, fps, fpv, fpw, fpy]
0150	0	0	0	0	0	1	1	[ast]
0151	0	0	0	0	2	0	2	[asu, mve]
0152	0	0	0	0	3	0	3	[ate, chd, csc]
0153	0	0	0	0	1	0	1	[ati]
0154	0	0	0	0	1	0	1	[atm]
0155	0	0	0	0	1	0	1	[att]
0156	0	0	0	0	29	0	29	[aua, baa, babb, babc, babo, babr, babs, babt, babu, bcar, bcet, bme, bmee, bmel, bmg, bmr, bmw, bmz, bpv, bsk, bsuc, bsui, bsup, bsuv, bsz, oah, oan, rei, rga]
0157	0	0	0	0	1	0	1	[aur]
0158	0	0	0	0	1	0	1	[ava]
0159	0	0	0	0	0	1	1	[ave]
0160	0	0	0	0	1	0	1	[avi]
0161	0	0	0	0	1	0	1	[awa]
0162	0	0	0	0	1	0	1	[awd]
0163	0	0	0	0	1	0	1	[awo]
0164	0	0	0	0	1	0	1	[axl]
0165	0	0	0	0	7	0	7	[axn, axo, axs, axy, ppk, ppnm, ppul]
0166	0	0	0	0	1	0	1	[aym]
0167	0	0	0	0	5	0	5	[ayw, nzs, pal, poy, psol]
0168	0	0	0	0	1	0	1	[aza]
0169	0	0	0	0	1	0	1	[azc]
0170	0	0	0	0	1	0	1	[azi]
0171	0	0	0	0	1	0	1	[azl]
0172	0	0	0	0	1	0	1	[azo]
0173	0	0	0	0	15	0	15	[bab, bajc, bak, bap, bapf, bapg, bapu, bapw, bas, bau, bua, buc, buh, bup, sbw]
0174	0	0	0	0	13	0	13	[bac, bced, bcew, bcj, bcon, bdl, bmk, bmu, buk, bve, bvi, rpf, rpi]
0175	0	0	0	0	47	0	47	[bacb, bacl, bacp, bae, bag, balm, bama, bamb, bamc, bamf, bami, baml, bamn, bamp, bamt, bamy, bao, baq, batr, bay, baz, bck, beo, bjs, bld, blh, bli, bmp, bql, bqy, bsh, bsl, bsn, bso, bsp, bsq, bsr, bss, bst, bsu, bsul, bsus, bsut, bsx, bsy, bxh, bya]
0176	0	0	0	0	1	0	1	[bacc]
0177	0	0	0	0	1	0	1	[baci]
0178	0	0	0	0	1	0	1	[baco]
0179	0	0	0	0	20	0	20	[bact, bad, badl, bado, bang, bani, banl, banm, bbc, bcor, bii, bla, blc, bls, blt, blv, blw, bni, bpsp, btp]
0180	0	0	0	0	2	0	2	[bacw, bpu]
0181	0	0	0	0	1	0	1	[bacy]
0182	0	0	0	0	25	0	25	[baf, bafe, bafh, baft, bafz, bbj, bbn, bbs, bbu, bbur, bbz, bchi, bcw, bdu, bgb, bgn, bgs, bhi, bhr, bmiy, bmo, bpak, bre, btu, bvt]
0183	0	0	0	0	41	0	41	[bah, bai, bal, ban, banh, banr, bans, bant, banv, bar, bat, bax, bcb, bcer, bcf, bcg, bcq, bcr, bcu, bcx, bcy, bmyo, bnc, btb, btc, btf, btg, bthi, bthr, btht, bthu, bti, btk, btl, btm, btn, btt, btw, bty, bwe, bww]
0184	0	0	0	0	1	0	1	[baj]
0185	0	0	0	0	9	0	9	[bam, bcen, bceo, bch, bcm, bcn, bmul, bub, rmn]
0186	0	0	0	0	0	1	1	[barb]
0187	0	0	0	0	0	1	1	[barc]
0188	0	0	0	0	1	0	1	[bast]
0189	0	0	0	0	1	0	1	[baus]
0190	0	0	0	0	1	0	1	[bav]
0191	0	0	0	0	1	0	1	[baw]
0192	0	0	0	0	1	0	1	[bba]
0193	0	0	0	0	2	0	2	[bbac, bbat]
0194	0	0	0	0	1	0	1	[bbag]
0195	0	0	0	0	2	0	2	[bbb, bnm]
0196	0	0	0	0	1	0	1	[bbd]
0197	0	0	0	0	1	0	1	[bbe]
0198	0	0	0	0	3	0	3	[bbf, bbi, bbp]
0199	0	0	0	0	8	0	8	[bbg, bbl, bbq, bcp, blp, blu, bmm, bpi]
0200	0	0	0	0	1	0	1	[bbgw]
0201	0	0	0	0	6	0	6	[bbh, bbm, bbr, bbx, bpa, bpar]
0202	0	0	0	0	2	0	2	[bbk, bqu]
0203	0	0	0	5	0	0	5	[bbo, beq, tan, tot, tpv]
0204	0	0	0	0	16	0	16	[bbrc, bbrj, bbrs, bbru, bbv, blb, blf, blj, blk, bll, blm, bln, blo, blon, blx, blz]
0205	0	0	0	0	4	0	4	[bbre, bbrn, bbrv, bsca]
0206	0	0	0	0	1	0	1	[bbw]
0207	0	0	0	0	9	0	9	[bby, bca, bcef, bcz, bmd, bmeg, bmh, bmq, bmyc]
0208	0	0	0	0	2	0	2	[bcai, buo]
0209	0	0	0	0	9	0	9	[bcas, bcs, bms, bol, bsf, bsg, bsi, bsv, bsw]
0210	0	0	0	0	2	0	2	[bcat, bpsc]
0211	0	0	0	0	3	0	3	[bcc, bva, rip]
0212	0	0	0	0	1	0	1	[bce]
0213	0	0	0	0	4	0	4	[bcee, bmc, pgv, stax]
0214	0	0	0	0	4	0	4	[bcel, bdh, bdo, bhl]
0215	0	0	0	0	5	0	5	[bchr, bed, bfl, bpn, sehc]
0216	0	0	0	0	1	0	1	[bci]
0217	0	0	0	0	1	0	1	[bcib]
0218	0	0	0	0	2	0	2	[bcl, eat]
0219	0	0	0	0	1	0	1	[bco]
0220	0	0	0	0	1	0	1	[bcoa]
0221	0	0	8	0	0	0	8	[bcom, ela, mbe, npa, pbn, pfj, tmn, tre]
0222	0	0	0	0	9	0	9	[bct, bpr, bpyr, bur, rse, rsl, rsm, rsn, rso]
0223	0	0	0	0	1	0	1	[bcv]
0224	0	0	0	0	1	0	1	[bde]
0225	0	0	0	0	1	0	1	[ben]
0226	0	0	0	0	1	0	1	[bex]
0227	0	0	0	0	1	0	1	[bfa]
0228	0	0	0	0	2	0	2	[bfb, bxy]
0229	0	0	0	0	4	0	4	[bfg, bfs, boa, bth]
0230	0	0	0	0	1	0	1	[bfi]
0231	0	0	0	0	4	0	4	[bfn, bug, buq, bxe]
0232	1	0	0	0	0	0	1	[bfo]
0233	0	0	0	0	1	0	1	[bfr]
0234	0	0	0	0	1	0	1	[bga]
0235	0	0	0	0	2	0	2	[bgd, bgo]
0236	0	0	0	0	1	0	1	[bge]
0237	0	0	0	0	2	0	2	[bgf, bph]
0238	0	0	0	0	4	0	4	[bgl, bgp, bgu, bpla]
0239	0	0	0	0	1	0	1	[bgr]
0240	0	0	0	0	1	0	1	[bgw]
0241	0	0	0	0	4	0	4	[bha, ean, esi, exm]
0242	0	0	0	0	6	0	6	[bhe, bhn, bhs, bqr, btx, bvn]
0243	0	0	0	0	2	0	2	[bhm, bho]
0244	0	0	0	0	1	0	1	[bhy]
0245	0	0	0	0	1	0	1	[bhz]
0246	0	0	0	0	1	0	1	[bid]
0247	0	0	0	0	57	0	57	[bif, saa, sab, sac, sad, sae, sah, saj, sam, sao, sar, sas, sau, saua, saub, sauc, saud, saue, sauf, saug, saui, sauj, sauk, saum, saun, sauq, saur, saus, saut, sauu, sauv, sauw, saux, sauy, sauz, sav, saw, sax, slg, sln, ssch, ssp, suc, sud, sue, suf, sug, suh, suj, suq, sut, suu, suv, suw, sux, suy, suz]
0248	0	0	0	0	1	0	1	[bip]
0249	0	0	0	0	1	0	1	[bka]
0250	0	0	0	0	2	0	2	[ble, vir]
0251	0	0	0	0	1	0	1	[blep]
0252	0	0	0	0	1	0	1	[blg]
0253	0	0	0	0	1	0	1	[blr]
0254	0	0	0	0	36	0	36	[bma, bmaf, bmai, bmal, bmaq, bmaz, bmn, bmv, boc, bok, bpd, bpk, bpl, bpm, bpq, bps, bpsa, bpsd, bpse, bpsh, bpsm, bpso, bpsu, bpz, btd, bte, btha, bthe, bthl, bthm, btj, btq, btv, btz, bul, but]
0255	0	0	0	0	3	0	3	[bmab, bmae, bml]
0256	0	0	0	0	2	0	2	[bmb, bmf]
0257	0	0	0	0	1	0	1	[bmet]
0258	0	0	0	0	1	0	1	[bmj]
0259	13	0	0	0	0	0	13	[bmor, cqu, dan, der, dgr, dmo, dpe, dpo, dse, dvi, dwi, dya, mde]
0260	0	0	0	0	2	0	2	[bmt, cdn]
0261	0	0	0	0	1	0	1	[bmx]
0262	2	0	0	0	0	0	2	[bmy, cbr]
0263	0	0	0	0	1	0	1	[bpb]
0264	0	0	0	0	4	0	4	[bpc, bpe, bpet, bpeu]
0265	0	0	0	0	2	0	2	[bpf, gwc]
0266	0	1	0	0	0	0	1	[bpg]
0267	0	0	0	0	1	0	1	[bpip]
0268	0	0	0	0	3	0	3	[bpj, bpo, bpw]
0269	0	0	0	0	1	0	1	[bpp]
0270	0	0	0	0	1	0	1	[bprc]
0271	0	0	0	0	1	0	1	[bprl]
0272	0	0	0	0	1	0	1	[bprm]
0273	0	0	0	0	3	0	3	[bprs, rim, rix]
0274	0	0	0	0	1	0	1	[bpsi]
0275	0	0	0	0	1	0	1	[bpt]
0276	0	0	0	0	1	0	1	[bpum]
0277	0	0	0	0	1	0	1	[bpx]
0278	0	0	0	0	1	0	1	[bpy]
0279	0	0	0	0	1	0	1	[brd]
0280	0	0	0	0	1	0	1	[brh]
0281	0	0	0	0	1	0	1	[brm]
0282	0	0	0	0	1	0	1	[brs]
0283	0	0	0	0	2	0	2	[bsa, pdt]
0284	0	0	0	0	1	0	1	[bsb]
0285	0	0	0	0	2	0	2	[bsd, mmar]
0286	0	0	0	0	1	0	1	[bse]
0287	0	0	0	0	1	0	1	[bsm]
0288	0	0	0	0	4	0	4	[bto, btra, btre, btrh]
0289	0	0	0	0	1	0	1	[btr]
0290	0	0	0	0	1	0	1	[bts]
0291	0	0	0	0	1	0	1	[bue]
0292	0	0	0	0	3	0	3	[buj, sml, smt]
0293	0	0	0	0	1	0	1	[bvr]
0294	0	0	0	0	1	0	1	[bvs]
0295	0	0	0	0	1	0	1	[bvu]
0296	0	0	0	0	1	0	1	[bxb]
0297	0	0	0	0	1	0	1	[byi]
0298	0	0	0	0	1	0	1	[caa]
0299	0	0	0	0	111	0	111	[cab, cabo, cav, cca, ces, cfe, cfs, cfw, chb, chc, chi, chp, chr, chs, cht, clp, cmg, cmm, cmn, cmu, cmur, cmx, cmz, cpa, cpec, cpeo, cper, cpm, cpn, cpsa, cpsb, cpsc, cpsd, cpsg, cpsi, cpsm, cpsn, cpst, cpsv, cpsw, cpt, cra, csw, cta, ctb, ctcf, ctch, ctcj, ctct, ctd, ctec, ctf, ctfs, ctfw, ctg, cthf, cthj, ctj, ctjs, ctjt, ctk, ctl, ctla, ctlb, ctlc, ctlf, ctli, ctlj, ctll, ctlm, ctln, ctlq, c…
0300	0	0	0	0	3	0	3	[cac, cae, cay]
0301	0	0	0	0	1	0	1	[cace]
0302	0	0	0	0	1	0	1	[cad]
0303	0	0	0	0	2	0	2	[cag, cau]
0304	0	0	0	0	2	0	2	[cah, clj]
0305	0	0	0	0	1	0	1	[cai]
0306	0	0	0	0	25	0	25	[caj, camp, camr, cco, ccv, cff, cfp, cft, cfv, cfx, cfz, cgra, cha, cis, cla, cll, clm, cln, clq, clr, cpel, csf, csm, cure, cvo]
0307	0	0	16	0	0	0	16	[cal, cdu, clu, cot, ctp, dha, kaf, kla, lel, ncs, ndi, pgu, pic, sce, vpo, zro]
0308	0	0	0	0	1	0	1	[calh]
0309	0	0	0	0	1	0	1	[calt]
0310	0	0	0	0	87	0	87	[cama, cfd, cro, ebd, ebe, ebf, ebl, ebr, ebw, ecd, ece, ecf, ecj, eck, ecl, ecm, eco, ecoa, ecoh, ecol, ecoo, ecr, ecs, ect, ecw, ecx, ecy, edh, edj, ekf, eko, elh, ell, elo, elp, elr, elw, elx, eoh, eoi, eoj, eok, esl, esm, eso, etw, eum, eun, sea, seb, sec, sed, see, seeb, seec, seeh, seen, sef, sega, seh, sej, sek, sel, sem, senb, senc, send, sene, senh, seni, senn, senq, senr, sens, sent, se…
0311	0	0	0	0	1	0	1	[camu]
0312	0	0	0	0	2	0	2	[can, csn]
0313	0	0	0	0	1	0	1	[cao]
0314	0	0	0	0	1	0	1	[cap]
0315	0	0	0	0	1	0	1	[caq]
0316	0	0	0	0	1	0	1	[car]
0317	0	0	0	0	2	0	2	[care, jag]
0318	0	0	0	0	1	0	1	[cat]
0319	0	0	0	0	1	0	1	[caw]
0320	0	0	0	0	1	0	1	[cax]
0321	0	0	0	0	1	0	1	[caz]
0322	0	0	0	0	17	0	17	[cba, cbb, cbf, cbh, cbi, cbj, cbl, cbm, cbo, cby, cdc, cdf, cdg, cdl, cld, pdc, pdf]
0323	0	0	0	0	1	0	1	[cbaa]
0324	0	0	0	0	1	0	1	[cbac]
0325	0	0	0	0	2	0	2	[cbal, cbat]
0326	0	0	0	0	3	0	3	[cbc, cbs, cbu]
0327	0	0	0	0	2	0	2	[cbd, cbg]
0328	0	0	0	0	2	0	2	[cbe, cbz]
0329	0	0	0	0	1	0	1	[cbk]
0330	0	0	0	0	2	0	2	[cbn, cno]
0331	0	0	0	0	1	0	1	[cbq]
0332	0	0	0	0	1	0	1	[cbt]
0333	0	0	0	0	1	0	1	[cbv]
0334	0	0	0	0	3	0	3	[cbw, cgd, cnc]
0335	0	0	0	0	1	0	1	[cbx]
0336	0	0	0	0	1	0	1	[ccb]
0337	0	0	0	0	29	0	29	[ccc, ccf, ccof, ccoi, ccol, ccq, ccy, cjb, cje, cjei, cjej, cjen, cjer, cjeu, cji, cjj, cjl, cjm, cjn, cjp, cjq, cjr, cjs, cju, cjv, cjw, cjx, cjy, cjz]
0338	0	0	0	0	1	0	1	[cce]
0339	0	0	0	0	1	0	1	[ccel]
0340	0	0	0	0	1	0	1	[ccg]
0341	0	0	0	0	1	0	1	[cch]
0342	0	0	2	0	0	0	2	[cci, tml]
0343	0	0	0	0	1	0	1	[ccj]
0344	0	0	0	0	1	0	1	[cck]
0345	0	0	0	0	1	0	1	[ccl]
0346	0	0	0	0	1	0	1	[ccm]
0347	0	0	0	0	2	0	2	[ccn, cdx]
0348	0	0	0	0	10	0	10	[ccon, cdm, cmw, csi, csj, csk, csz, ctu, cui, esa]
0349	0	1	0	0	0	0	1	[ccp]
0350	0	0	0	0	3	0	3	[cct, eel, rob]
0351	0	0	0	0	45	0	45	[ccu, hac, hcn, heb, hef, hei, hem, hen, heo, heq, her, heu, hex, hez, hhp, hhq, hpa, hpb, hpc, hpd, hpe, hpf, hpg, hph, hpl, hpm, hpn, hpo, hpp, hpu, hpx, hpy, hpyb, hpyc, hpyd, hpyf, hpyi, hpyj, hpyk, hpyl, hpym, hpyo, hpyr, hpyu, hpz]
0352	0	0	0	0	1	0	1	[ccx]
0353	0	0	0	0	1	0	1	[ccz]
0354	0	0	0	0	24	0	24	[cda, cdb, cdd, cde, cdh, cdi, cdp, cdr, cds, cdt, cdv, cdw, cdz, coi, cop, cor, cuc, cue, cuj, cul, cun, cuq, cus, cuz]
0355	0	0	0	0	1	0	1	[cdo]
0356	0	0	0	0	1	0	1	[cea]
0357	0	0	0	0	23	0	23	[ced, dda, ddc, ddd, dzc, dze, ebt, pato, patr, pcc, pec, pwa, ypb, ypc, ypf, ypi, ypo, ypq, ypr, yps, ypu, ypy, ysi]
0358	0	0	0	0	8	0	8	[cef, cgb, cgj, cgl, cgm, cgq, cgu, cgx]
0359	0	0	0	0	1	0	1	[cei]
0360	1	0	0	0	0	0	1	[cel]
0361	0	0	0	0	20	0	20	[cem, cen, cnt, eae, eau, eclg, ecln, eclx, eclz, eec, enc, enl, enx, kln, pao, ron, serr, smac, smaf, smar]
0362	0	0	0	0	1	0	1	[ceo]
0363	0	0	0	0	1	0	1	[cep]
0364	0	0	0	0	1	0	1	[cex]
0365	0	0	0	0	1	0	1	[cey]
0366	0	0	0	0	1	0	1	[cfi]
0367	0	0	0	0	1	0	1	[cfl]
0368	0	0	0	0	1	0	1	[cfn]
0369	0	0	0	0	2	0	2	[cfu, masw]
0370	0	0	0	0	2	0	2	[cga, xce]
0371	0	0	0	0	1	0	1	[cgc]
0372	0	0	0	0	3	0	3	[cgg, cgs, cgt]
0373	0	0	3	0	0	0	3	[cgi, cnb, cne]
0374	0	0	0	0	1	0	1	[cgn]
0375	0	0	0	0	1	0	1	[cgo]
0376	0	0	3	0	0	0	3	[cgr, erc, ppa]
0377	0	0	0	0	1	0	1	[cgy]
0378	0	0	0	0	1	0	1	[che]
0379	0	0	0	0	1	0	1	[chel]
0380	0	0	0	0	1	0	1	[chl]
0381	0	0	0	0	1	0	1	[chm]
0382	0	0	0	0	1	0	1	[chn]
0383	0	0	0	2	0	0	2	[cho, cpv]
0384	0	0	0	0	1	0	1	[chq]
0385	0	0	0	0	1	0	1	[chu]
0386	0	0	0	0	1	0	1	[chy]
0387	0	0	0	0	2	0	2	[chz, fae]
0388	0	0	0	0	2	0	2	[cid, rsu]
0389	0	0	0	0	1	0	1	[cii]
0390	0	0	0	0	2	0	2	[cij, smag]
0391	1	0	0	0	0	0	1	[cin]
0392	0	0	0	0	1	0	1	[cja]
0393	0	0	0	0	1	0	1	[cjd]
0394	0	0	0	0	1	0	1	[cjk]
0395	0	0	0	0	1	0	1	[cki]
0396	0	0	0	0	2	0	2	[ckl, ckr]
0397	0	0	0	0	3	0	3	[ckn, cob, cow]
0398	0	0	0	0	48	0	48	[cko, eab, eal, ecg, eci, ecoi, ecoj, ecv, ecz, efe, eih, elc, eld, elf, eln, elu, ena, ese, koe, kok, kom, kox, koy, kpb, kpc, kpe, kpg, kph, kpi, kpj, kpk, kpn, kpne, kpnu, kpo, kpp, kpq, kpr, kps, kpt, kpu, kpv, kpw, kpx, kpy, kpz, kva, kvd]
0399	0	0	0	0	1	0	1	[ckp]
0400	0	0	0	0	1	0	1	[cku]
0401	0	0	0	0	1	0	1	[clb]
0402	0	0	0	0	1	0	1	[clc]
0403	0	0	0	0	1	0	1	[cle]
0404	0	0	0	0	0	1	1	[clg]
0405	0	0	0	0	2	0	2	[clh, cly]
0406	0	0	0	0	1	0	1	[cli]
0407	0	0	0	0	1	0	1	[clo]
0408	0	0	0	0	1	0	1	[cls]
0409	0	0	0	0	1	0	1	[clt]
0410	0	0	0	0	1	0	1	[clw]
0411	0	0	0	0	0	1	1	[cma]
0412	0	0	0	0	1	0	1	[cmar]
0413	0	0	0	0	1	0	1	[cmc]
0414	0	0	0	0	1	0	1	[cmd]
0415	0	1	0	0	0	0	1	[cme]
0416	0	0	0	0	1	0	1	[cmh]
0417	0	0	0	0	1	0	1	[cmi]
0418	0	0	0	0	1	0	1	[cmj]
0419	1	0	0	0	0	0	1	[cmk]
0420	0	0	0	0	1	0	1	[cml]
0421	0	0	0	0	1	0	1	[cmp]
0422	0	0	0	0	1	0	1	[cmq]
0423	0	0	0	0	1	0	1	[cmr]
0424	0	0	0	0	1	0	1	[cms]
0425	0	0	6	0	0	0	6	[cmt, cthr, fgr, fpu, nte, vda]
0426	0	0	0	0	1	0	1	[cmv]
0427	0	0	0	0	1	0	1	[cna]
0428	0	0	0	0	2	0	2	[cni, dap]
0429	0	0	0	0	2	0	2	[coa, crd]
0430	0	0	0	0	2	0	2	[coc, col]
0431	0	0	0	0	1	0	1	[cod]
0432	0	0	0	0	6	0	6	[coe, cpg, cpse, cpsf, cpsu, cpu]
0433	0	0	0	0	2	0	2	[com, pha]
0434	0	0	0	0	1	0	1	[coo]
0435	0	0	0	0	6	0	6	[cos, cpk, cpl, cpp, cpx, cpz]
0436	0	0	0	0	1	0	1	[cou]
0437	0	0	0	0	3	0	3	[cpae, cpat, sdq]
0438	0	0	0	0	1	0	1	[cpas]
0439	0	0	0	0	2	0	2	[cpb, paa]
0440	0	0	0	0	2	0	2	[cpc, cte]
0441	0	0	0	0	3	0	3	[cpe, cpf, cpr]
0442	0	0	0	0	1	0	1	[cph]
0443	0	0	0	0	1	0	1	[cpi]
0444	0	0	0	0	1	0	1	[cpj]
0445	0	0	0	0	1	0	1	[cpo]
0446	0	0	0	0	1	0	1	[cpq]
0447	0	0	0	0	1	0	1	[cps]
0448	0	0	0	0	1	0	1	[cpy]
0449	0	2	0	0	0	0	2	[cre, vcn]
0450	1	0	0	0	0	0	1	[crg]
0451	0	0	0	0	1	0	1	[crn]
0452	0	0	0	0	1	0	1	[csa]
0453	0	0	0	0	1	0	1	[csb]
0454	0	0	0	0	2	0	2	[csd, css]
0455	0	0	0	0	1	0	1	[csg]
0456	0	0	0	0	1	0	1	[csh]
0457	0	2	0	0	0	0	2	[csl, cvr]
0458	0	0	0	0	1	0	1	[cso]
0459	0	0	0	0	1	0	1	[csq]
0460	0	0	0	0	1	0	1	[csr]
0461	0	0	0	0	3	0	3	[cst, din, mpz]
0462	0	0	0	0	0	1	1	[csu]
0463	0	0	0	0	1	0	1	[csx]
0464	0	0	0	0	0	1	1	[csy]
0465	0	0	0	0	2	0	2	[ctc, ctet]
0466	0	0	0	0	1	0	1	[cted]
0467	0	0	0	0	1	0	1	[cter]
0468	0	0	0	0	2	0	2	[ctes, ctt]
0469	0	0	0	0	2	0	2	[cth, ctx]
0470	0	0	0	0	1	0	1	[cthe]
0471	0	0	0	0	2	0	2	[cti, reu]
0472	0	0	0	0	1	0	1	[ctm]
0473	0	0	0	0	1	0	1	[cts]
0474	0	0	0	0	2	0	2	[cua, cur]
0475	0	0	0	0	1	0	1	[cut]
0476	0	0	0	0	1	0	1	[cuv]
0477	0	0	0	0	1	0	1	[cva]
0478	0	0	0	0	1	0	1	[cvi]
0479	0	0	0	0	1	0	1	[cvt]
0480	0	0	0	0	1	0	1	[cwo]
0481	0	0	0	0	1	0	1	[cya]
0482	0	0	0	0	1	0	1	[cyb]
0483	0	0	0	0	1	0	1	[cyc]
0484	0	0	0	0	3	0	3	[cyj, mpk, plp]
0485	0	0	0	0	1	0	1	[cyn]
0486	0	0	0	0	2	0	2	[cyq, cza]
0487	0	0	0	0	1	0	1	[cyt]
0488	0	0	0	0	1	0	1	[cyu]
0489	0	0	0	0	2	0	2	[dac, del]
0490	0	0	0	0	1	0	1	[dae]
0491	0	0	0	0	1	0	1	[daf]
0492	0	0	0	0	1	0	1	[dai]
0493	0	0	0	0	1	0	1	[dak]
0494	0	0	0	0	1	0	1	[dal]
0495	0	0	0	0	1	0	1	[dao]
0496	0	0	0	0	1	0	1	[dar]
0497	0	0	0	0	1	0	1	[das]
0498	0	0	0	0	1	0	1	[dat]
0499	0	0	0	0	1	0	1	[dau]
0500	0	0	0	0	1	0	1	[dav]
0501	0	0	0	0	2	0	2	[dba, dds]
0502	0	0	0	0	1	0	1	[dbr]
0503	0	0	0	0	1	0	1	[dca]
0504	0	0	0	0	2	0	2	[dde, dgg]
0505	0	0	0	0	3	0	3	[ddf, dhy, fsi]
0506	0	0	0	0	4	0	4	[ddh, ddl, dhd, dsy]
0507	0	0	0	3	0	0	3	[ddi, dfa, dpp]
0508	0	0	0	0	1	0	1	[ddn]
0509	0	0	0	0	1	0	1	[ddr]
0510	0	0	0	0	10	0	10	[deb, det, dev, dmc, dmd, dmg, dmx, dmy, dmz, duc]
0511	0	0	0	0	2	0	2	[dec, ded]
0512	0	0	0	0	1	0	1	[deg]
0513	0	0	0	0	1	0	1	[deh]
0514	0	0	0	0	1	0	1	[deq]
0515	0	0	0	0	1	0	1	[des]
0516	0	0	0	0	1	0	1	[dew]
0517	0	0	0	0	0	4	4	[dfd, dka, dmu, tag]
0518	0	0	0	0	1	0	1	[dfe]
0519	0	0	0	0	2	0	2	[dge, dpd]
0520	0	0	0	0	1	0	1	[dgi]
0521	0	0	0	0	1	0	1	[dgo]
0522	0	0	0	0	1	0	1	[dia]
0523	0	0	0	0	2	0	2	[dja, dji]
0524	0	0	0	0	1	0	1	[dku]
0525	0	0	0	0	1	0	1	[dly]
0526	0	0	0	0	1	0	1	[dma]
0527	1	0	0	0	0	0	1	[dme]
0528	0	0	0	0	1	0	1	[dmi]
0529	0	0	0	0	1	0	1	[dmr]
0530	0	0	0	0	1	0	1	[dmt]
0531	0	0	0	0	1	0	1	[dni]
0532	0	0	0	0	1	0	1	[dno]
0533	0	0	0	0	1	0	1	[doi]
0534	0	0	0	0	1	0	1	[dok]
0535	0	0	0	0	1	0	1	[dol]
0536	0	0	0	0	1	0	1	[dor]
0537	0	0	0	0	1	0	1	[dpb]
0538	0	0	0	0	1	0	1	[dpi]
0539	0	0	0	0	1	0	1	[dpr]
0540	0	0	0	0	1	0	1	[dps]
0541	0	0	0	0	1	0	1	[dpt]
0542	0	0	0	0	1	0	1	[dra]
0543	0	0	0	0	1	0	1	[drm]
0544	0	0	0	0	1	0	1	[drs]
0545	0	0	0	0	1	0	1	[drt]
0546	0	0	0	0	1	0	1	[dru]
0547	0	0	0	0	1	0	1	[dsa]
0548	0	0	0	0	1	0	1	[dsf]
0549	0	0	0	0	1	0	1	[dsh]
0550	1	0	0	0	0	0	1	[dsi]
0551	0	0	0	0	1	0	1	[dsl]
0552	0	0	0	0	1	0	1	[dsu]
0553	0	0	0	0	1	0	1	[dsw]
0554	0	0	0	0	1	0	1	[dte]
0555	0	0	0	0	1	0	1	[dth]
0556	0	0	0	0	1	0	1	[dti]
0557	0	0	0	0	1	0	1	[dtn]
0558	0	0	0	0	1	0	1	[dto]
0559	0	0	0	0	1	0	1	[dtu]
0560	0	0	0	0	3	0	3	[dvg, dvl, dvu]
0561	0	0	0	0	1	0	1	[dvm]
0562	0	0	0	0	3	0	3	[eaa, mmn, rbt]
0563	0	0	0	0	1	0	1	[eac]
0564	0	0	0	0	1	0	1	[ead]
0565	0	0	0	0	5	0	5	[eam, eay, epr, epy, erj]
0566	0	0	0	0	3	0	3	[eao, elb, emn]
0567	0	0	0	0	25	0	25	[ear, ecla, eclc, ecle, ecli, ecly, raq, sbg, sbz, serf, sers, sfn, sfo, sfs, sft, sfv, sfw, slq, smw, spe, sra, srl, srr, srs, sry]
0568	0	0	0	0	5	0	5	[eas, enr, ksa, ror, sod]
0569	0	0	0	0	1	0	1	[eba]
0570	0	0	0	0	5	0	5	[ebi, kmi, pant, psts, pva]
0571	0	0	0	0	2	0	2	[eca, sbo]
0572	0	0	0	0	8	0	8	[ecas, edu, efau, efc, efm, eft, efu, thl]
0573	0	0	0	0	1	0	1	[ecc]
0574	0	0	0	0	8	0	8	[echa, echj, echl, echp, echs, echv, echw, ehh]
0575	0	0	0	0	4	0	4	[eclo, ype, ypk, ypm]
0576	0	0	0	0	3	0	3	[ecok, seep, seg]
0577	0	0	0	0	1	0	1	[ecp]
0578	0	0	0	0	7	0	7	[ecq, sbc, sena, senl, seno, senv, set]
0579	0	0	3	0	0	0	3	[ecu, ehe, ein]
0580	0	0	0	2	0	0	2	[edi, ehi]
0581	0	0	0	0	1	0	1	[edl]
0582	0	0	0	0	2	0	2	[edw, eta]
0583	0	0	0	0	7	0	7	[efa, efd, efi, efl, efn, efq, efs]
0584	0	0	0	0	21	0	21	[ega, lca, lcb, lce, lcw, lcx, lcz, lpi, lra, lrc, lrg, lrh, lrl, lro, sanc, sang, sans, scg, scon, scos, sgo]
0585	0	0	0	0	1	0	1	[eha]
0586	0	0	0	0	1	0	1	[ehr]
0587	0	0	0	1	0	0	1	[ehx]
0588	0	0	0	0	1	0	1	[eic]
0589	0	0	0	1	0	0	1	[eiv]
0590	0	0	0	0	1	0	1	[ele]
0591	0	0	0	0	1	0	1	[elm]
0592	0	0	0	0	1	0	1	[elv]
0593	0	0	0	0	1	0	1	[eme]
0594	0	0	0	0	1	0	1	[emi]
0595	0	0	0	0	1	0	1	[emu]
0596	0	0	0	0	1	0	1	[ene]
0597	0	0	0	0	1	0	1	[eno]
0598	0	0	0	0	3	0	3	[ent, raa, rah]
0599	0	0	0	0	1	0	1	[eoc]
0600	0	0	0	0	2	0	2	[eol, rsi]
0601	0	0	0	0	1	0	1	[epo]
0602	0	0	0	0	2	0	2	[era, ert]
0603	0	0	0	0	1	0	1	[ere]
0604	0	0	0	0	2	0	2	[erh, ers]
0605	0	0	2	0	0	0	2	[ero, nce]
0606	0	0	0	0	1	0	1	[ery]
0607	0	0	0	0	3	0	3	[esc, hav, pge]
0608	0	0	0	0	2	0	2	[esr, esu]
0609	0	0	0	0	16	0	16	[etc, etd, ete, etr, yal, yee, yef, yel, yen, yep, yet, yew, yey, yfr, ykr, yro]
0610	0	0	0	0	1	0	1	[euc]
0611	0	0	0	0	1	0	1	[euu]
0612	0	0	0	0	1	0	1	[evi]
0613	0	0	0	0	1	0	1	[eyy]
0614	0	0	0	0	1	0	1	[faa]
0615	0	0	0	0	0	1	1	[fac]
0616	0	0	0	0	1	0	1	[fal]
0617	0	0	0	0	1	0	1	[fau]
0618	0	0	0	0	4	0	4	[fba, lby, rti, shg]
0619	0	0	0	0	1	0	1	[fbc]
0620	0	0	0	0	1	0	1	[fbl]
0621	0	0	0	0	2	0	2	[fbr, ptq]
0622	0	0	0	0	1	0	1	[fbt]
0623	0	0	0	0	24	0	24	[fcf, fcn, fph, fpi, fpm, fpx, fpz, frt, ftc, ftd, ftn, ftq, ftv, ftx, fty, ftz, oar, oat, otm, pga, pgl, ptp, rde, rli]
0624	0	0	0	0	0	1	1	[ffo]
0625	0	0	0	0	1	0	1	[fgi]
0626	0	0	0	0	4	0	4	[fgu, fta, ftr, fts]
0627	0	0	0	0	2	0	2	[fil, fiy]
0628	0	0	0	0	4	0	4	[fin, lan, nom, wvi]
0629	0	0	0	0	1	0	1	[fjo]
0630	0	0	0	0	1	0	1	[fli]
0631	0	0	0	0	1	0	1	[fma]
0632	0	0	0	0	1	0	1	[fna]
0633	0	0	0	0	5	0	5	[fnc, fne, fnt, fnu, fus]
0634	0	0	0	0	1	0	1	[fnl]
0635	0	0	0	0	1	0	1	[fno]
0636	0	0	0	0	2	0	2	[fpa, fpr]
0637	0	0	0	0	1	0	1	[fpe]
0638	0	0	0	0	1	0	1	[fpj]
0639	0	0	0	0	0	1	1	[fpl]
0640	0	0	0	0	1	0	1	[fpp]
0641	0	0	0	0	1	0	1	[fpt]
0642	0	0	0	0	1	0	1	[fra]
0643	0	0	0	0	1	0	1	[fre]
0644	0	0	0	0	2	0	2	[frf, jan]
0645	0	0	0	0	1	0	1	[fsc]
0646	0	0	0	0	1	0	1	[fsu]
0647	0	0	0	0	55	0	55	[fsy, maf, mao, mava, mavi, mavr, mavu, mbb, mbk, mbm, mbo, mbx, mbz, mce, mcq, mcv, mcx, mcz, mft, mhad, mia, mid, mie, mir, mit, mmm, mne, mpa, mra, msa, mtb, mtc, mtd, mte, mtf, mtj, mtk, mtl, mtn, mto, mtq, mtu, mtub, mtue, mtul, mtur, mtut, mtuu, mtv, mtx, mtz, myo, myv, ncy, nno]
0648	0	0	0	0	4	0	4	[fte, rag, ran, rat]
0649	0	0	0	0	6	0	6	[ftf, ftg, ftl, fto, ftt, ftu]
0650	0	0	0	0	2	0	2	[fth, fti]
0651	0	0	0	0	1	0	1	[ftm]
0652	0	0	0	0	1	0	1	[ftw]
0653	0	0	0	0	0	1	1	[gac]
0654	0	0	0	0	1	0	1	[gag]
0655	0	0	0	0	0	1	1	[gah]
0656	0	0	0	0	1	0	1	[gan]
0657	0	0	0	0	1	0	1	[gap]
0658	0	0	0	0	1	0	1	[gau]
0659	0	0	0	0	1	0	1	[gba]
0660	0	0	0	0	3	0	3	[gbc, gbh, gbs]
0661	0	0	0	0	1	0	1	[gbe]
0662	0	0	0	0	2	0	2	[gbm, gem]
0663	0	0	0	0	1	0	1	[gbr]
0664	0	0	0	0	2	0	2	[gca, slt]
0665	0	0	0	0	9	0	9	[gct, ggh, gka, gmc, gse, gte, gth, gya, gyc]
0666	0	0	0	0	2	0	2	[gdi, gdj]
0667	0	0	0	0	1	0	1	[gea]
0668	0	0	0	0	1	0	1	[geb]
0669	0	0	0	0	1	0	1	[gee]
0670	0	0	0	0	1	0	1	[gei]
0671	0	0	0	0	1	0	1	[gel]
0672	0	0	0	0	1	0	1	[gen]
0673	0	0	0	0	1	0	1	[geo]
0674	0	0	0	0	1	0	1	[gfo]
0675	0	0	0	0	1	0	1	[gjf]
0676	0	0	0	1	0	0	1	[gla]
0677	0	0	0	0	1	0	1	[glj]
0678	0	0	0	0	1	0	1	[glo]
0679	0	0	0	0	1	0	1	[glp]
0680	0	0	0	0	1	0	1	[gma]
0681	0	0	0	0	1	0	1	[gme]
0682	0	0	0	0	1	0	1	[gni]
0683	0	0	0	0	1	0	1	[gob]
0684	0	0	0	0	2	0	2	[goh, goy]
0685	0	0	0	0	1	0	1	[gor]
0686	0	0	0	0	1	0	1	[gox]
0687	0	0	0	0	1	0	1	[gpa]
0688	0	0	0	0	1	0	1	[gpb]
0689	0	0	0	0	1	0	1	[gpi]
0690	0	0	0	0	1	0	1	[gpo]
0691	0	0	0	0	1	0	1	[gps]
0692	0	0	0	0	1	0	1	[gsb]
0693	0	0	0	0	2	0	2	[gsk, gsu]
0694	0	1	0	0	0	0	1	[gsl]
0695	0	0	0	0	1	0	1	[gsn]
0696	0	0	0	0	1	0	1	[gst]
0697	0	0	0	0	1	0	1	[gtn]
0698	0	0	0	1	0	0	1	[gtt]
0699	0	0	0	0	1	0	1	[gur]
0700	0	0	0	0	1	0	1	[gva]
0701	0	0	0	0	2	0	2	[gvg, gvh]
0702	0	0	0	0	1	0	1	[gvi]
0703	0	0	0	0	2	0	2	[gxl, gxy]
0704	0	0	0	0	16	0	16	[gym, paea, paee, paef, paeh, paej, paeq, pod, ppeo, ppm, ppo, ppoy, ppq, ppy, psab, pta]
0705	0	0	0	0	0	2	2	[hab, hmu]
0706	0	0	0	0	0	1	1	[hah]
0707	0	0	0	0	3	0	3	[hak, hcs, mhc]
0708	0	0	0	0	0	1	1	[hal]
0709	0	0	0	0	1	0	1	[ham]
0710	0	0	0	0	1	0	1	[hao]
0711	0	0	0	0	7	0	7	[hap, hif, hil, hit, hpak, hpas, hpaz]
0712	0	0	0	0	2	0	2	[har, mms]
0713	0	0	0	0	1	0	1	[has]
0714	0	0	0	0	1	0	1	[hau]
0715	0	0	0	0	1	0	1	[hba]
0716	0	0	0	0	22	0	22	[hbi, hca, hce, hcm, heg, hep, hes, hfe, hhr, hms, hpi, hpj, hpq, hps, hpt, hpv, hpw, hpya, hpye, hpyg, hpyh, hpys]
0717	0	0	0	0	0	4	4	[hbo, hhi, hhn, sali]
0718	0	0	0	0	0	1	1	[hbu]
0719	0	0	0	0	3	0	3	[hcb, hcp, hhe]
0720	0	0	0	0	1	0	1	[hch]
0721	0	0	0	0	1	0	1	[hcr]
0722	0	0	0	0	2	0	2	[hde, pes]
0723	0	0	0	0	0	1	1	[hdl]
0724	0	0	0	0	1	0	1	[hdn]
0725	0	0	0	0	1	0	1	[hdt]
0726	0	0	0	0	1	0	1	[hdu]
0727	0	0	0	0	2	0	2	[hel, hhu]
0728	0	0	0	0	1	0	1	[hey]
0729	0	0	0	0	0	1	1	[hgi]
0730	0	0	0	0	1	0	1	[hha]
0731	0	0	0	0	1	0	1	[hhc]
0732	0	0	0	0	1	0	1	[hhd]
0733	0	0	0	0	1	0	1	[hhl]
0734	0	0	0	0	1	0	1	[hhm]
0735	0	0	0	0	4	0	4	[hho, hys, pmx, sul]
0736	0	0	0	0	2	0	2	[hhs, pck]
0737	0	0	0	0	1	0	1	[hht]
0738	0	0	0	0	1	0	1	[hhy]
0739	0	0	0	0	11	0	11	[hia, hic, hie, hih, hik, hin, hip, hiu, hiw, hix, hiz]
0740	0	0	0	0	1	0	1	[hiq]
0741	0	0	0	0	0	4	4	[hje, hla, hxa, nou]
0742	0	0	0	0	0	1	1	[hlr]
0743	0	0	0	0	0	1	1	[hma]
0744	0	0	0	0	1	0	1	[hmc]
0745	0	0	0	0	0	1	1	[hme]
0746	1	0	0	0	0	0	1	[hmg]
0747	0	0	0	0	1	0	1	[hmo]
0748	0	0	0	0	1	0	1	[hmr]
0749	0	0	0	0	4	0	4	[hna, tao, tcy, tvr]
0750	0	0	0	0	4	0	4	[hne, oca, ocg, oco]
0751	0	0	0	0	1	0	1	[hni]
0752	0	0	0	0	1	0	1	[hoe]
0753	0	0	0	0	1	0	1	[hoh]
0754	0	0	0	0	1	0	1	[hpk]
0755	0	0	0	0	1	0	1	[hpr]
0756	1	0	0	0	0	0	1	[hro]
0757	0	0	0	0	0	1	1	[hru]
0758	0	0	0	0	1	0	1	[hsd]
0759	0	0	0	0	1	0	1	[hse]
0760	0	0	0	0	0	1	1	[hsl]
0761	0	0	0	0	2	0	2	[hsm, hso]
0762	0	0	0	0	0	1	1	[hsu]
0763	0	0	0	0	1	0	1	[hsw]
0764	0	0	0	0	1	0	1	[hte]
0765	0	0	0	0	1	0	1	[hth]
0766	0	0	0	0	0	2	2	[hti, hut]
0767	0	0	0	0	0	2	2	[htu, nat]
0768	0	0	0	0	0	1	1	[hvo]
0769	0	0	0	0	0	1	1	[hwa]
0770	0	0	0	0	0	1	1	[hwc]
0771	0	0	0	0	1	0	1	[hya]
0772	0	0	0	0	2	0	2	[hyd, pko]
0773	0	0	0	0	1	0	1	[hye]
0774	0	0	0	0	1	0	1	[hym]
0775	0	0	0	0	0	1	1	[iag]
0776	0	0	0	0	1	0	1	[ial]
0777	0	0	0	0	1	0	1	[ica]
0778	0	0	0	0	1	0	1	[icp]
0779	0	0	0	0	0	1	1	[iho]
0780	0	0	0	0	1	0	1	[ili]
0781	0	0	0	0	1	0	1	[ilo]
0782	0	0	0	0	1	0	1	[ipa]
0783	0	0	0	0	1	0	1	[ipo]
0784	1	0	0	0	0	0	1	[isc]
0785	0	0	0	0	1	0	1	[iva]
0786	0	0	0	0	1	0	1	[jde]
0787	0	0	0	0	1	0	1	[jeo]
0788	0	0	0	0	2	0	2	[kal, sma]
0789	0	0	0	0	4	0	4	[kbl, kbt, kga, kon]
0790	0	0	0	0	2	0	2	[kci, kct]
0791	0	0	0	0	0	1	1	[kcr]
0792	0	0	0	0	1	0	1	[kde]
0793	0	0	0	0	1	0	1	[kdi]
0794	0	0	0	0	1	0	1	[kfl]
0795	0	0	0	0	1	0	1	[kge]
0796	0	0	0	0	1	0	1	[kin]
0797	0	0	0	0	1	0	1	[kki]
0798	0	0	0	0	1	0	1	[kko]
0799	0	0	0	0	1	0	1	[kol]
0800	0	0	0	0	1	0	1	[kpa]
0801	0	0	0	0	1	0	1	[kpf]
0802	0	0	0	0	2	0	2	[kpl, krh]
0803	0	0	0	0	1	0	1	[kpm]
0804	0	0	0	0	1	0	1	[kra]
0805	0	0	0	0	1	0	1	[kse]
0806	0	0	0	0	5	0	5	[ksk, salb, scw, sro, ssx]
0807	0	0	0	0	1	0	1	[kvl]
0808	0	0	0	0	1	0	1	[kvq]
0809	0	0	0	0	1	0	1	[kvu]
0810	0	0	0	0	6	0	6	[laa, lar, las, lat, lau, lso]
0811	0	0	0	0	1	0	1	[lab]
0812	0	0	0	0	5	0	5	[lac, lcr, lga, ljo, lrm]
0813	0	0	0	0	10	0	10	[lad, laf, lai, lam, lay, lgq, lhl, lhr, ljh, lke]
0814	0	0	0	0	1	0	1	[lae]
0815	0	0	0	0	4	0	4	[lag, vau, vfi, vfm]
0816	0	0	0	0	1	0	1	[law]
0817	0	0	0	0	1	0	1	[lba]
0818	0	0	2	0	0	0	2	[lbc, tms]
0819	0	0	0	0	2	0	2	[lbf, lbi]
0820	0	0	0	0	1	0	1	[lbh]
0821	0	0	0	0	3	0	3	[lbj, lbl, lil]
0822	0	0	0	0	7	0	7	[lbk, lbr, lci, lho, lko, lmk, lmm]
0823	0	0	0	0	3	0	3	[lbn, lfe, lff]
0824	0	0	0	0	1	0	1	[lbu]
0825	0	0	0	3	0	0	3	[lbz, ldo, lmi]
0826	0	0	0	0	1	0	1	[lcc]
0827	0	0	0	0	1	0	1	[lch]
0828	0	0	0	0	1	0	1	[lcl]
0829	0	0	0	0	1	0	1	[lcn]
0830	0	0	0	0	2	0	2	[lcp, lgu]
0831	0	0	0	0	1	0	1	[lcs]
0832	0	0	0	0	1	0	1	[ldb]
0833	0	0	0	0	2	0	2	[lde, spv]
0834	0	0	0	0	1	0	1	[ldl]
0835	0	0	0	0	2	0	2	[lec, lki]
0836	0	0	0	0	1	0	1	[leg]
0837	0	0	0	0	1	0	1	[leo]
0838	0	0	0	0	1	0	1	[lep]
0839	0	0	0	0	8	0	8	[lfa, lha, lok, lpe, lph, lpm, lpo, lpu]
0840	0	0	0	0	2	0	2	[lfc, lfp]
0841	0	0	0	0	1	0	1	[lfi]
0842	0	0	0	0	1	0	1	[lfr]
0843	0	0	0	0	2	0	2	[lfu, siv]
0844	0	0	0	0	2	0	2	[lge, lgs]
0845	1	0	0	0	0	0	1	[lgi]
0846	0	0	0	0	1	0	1	[lgl]
0847	0	0	0	0	6	0	6	[lgn, lhi, lsa, scf, scp, sip]
0848	0	0	0	0	2	0	2	[lgr, lgv]
0849	0	0	0	0	1	0	1	[lgy]
0850	0	0	0	0	3	0	3	[lhd, lhh, lhv]
0851	0	0	0	0	1	0	1	[lhe]
0852	0	0	0	0	1	0	1	[lhk]
0853	0	0	0	0	43	0	43	[lia, lii, lin, lio, liv, liw, lmc, lmf, lmg, lmh, lmj, lml, lmn, lmo, lmoa, lmoc, lmod, lmog, lmoj, lmok, lmol, lmom, lmon, lmoo, lmoq, lmos, lmot, lmow, lmox, lmoy, lmoz, lmp, lmq, lmr, lms, lmt, lmv, lmw, lmx, lmy, lmz, lsg, lwe]
0854	0	0	0	0	1	0	1	[lic]
0855	0	0	0	0	4	0	4	[lie, lis, rae, rai]
0856	0	0	0	2	0	0	2	[lif, lma]
0857	0	0	0	0	2	0	2	[lih, lim]
0858	0	0	0	0	2	0	2	[lip, lir]
0859	0	0	0	0	2	0	2	[ljf, ljn]
0860	0	0	0	0	1	0	1	[lku]
0861	0	0	0	0	8	0	8	[lla, llj, llk, lln, llr, lls, llt, llw]
0862	0	0	0	0	2	0	2	[llc, lli]
0863	0	0	0	0	2	0	2	[lld, llx]
0864	0	0	0	0	1	0	1	[llm]
0865	0	0	0	0	6	0	6	[llo, lpa, lpc, lpf, lpn, lpp]
0866	0	0	0	0	1	0	1	[llu]
0867	0	0	0	0	1	0	1	[lmd]
0868	0	0	0	0	1	0	1	[lme]
0869	0	0	0	0	2	0	2	[lmob, lmoe]
0870	0	0	0	0	1	0	1	[lmu]
0871	1	0	0	0	0	0	1	[loa]
0872	0	0	0	0	0	1	1	[loki]
0873	0	0	0	0	8	0	8	[lpb, lpj, lpl, lpr, lps, lpt, lpx, lpz]
0874	0	0	0	0	1	0	1	[lpil]
0875	0	0	0	0	1	0	1	[lpk]
0876	0	0	0	0	2	0	2	[lpq, lsi]
0877	0	0	0	0	1	0	1	[lre]
0878	0	0	0	0	4	0	4	[lrf, lrr, lrt, lru]
0879	0	0	0	0	1	0	1	[lsj]
0880	0	0	0	0	1	0	1	[lsl]
0881	0	0	0	0	1	0	1	[lsn]
0882	0	0	0	0	1	0	1	[lsp]
0883	0	0	0	0	1	0	1	[lst]
0884	0	0	2	0	0	0	2	[lth, tdl]
0885	0	0	0	0	1	0	1	[lxx]
0886	0	0	0	0	1	0	1	[lxy]
0887	0	0	0	0	1	0	1	[maa]
0888	0	0	0	0	10	0	10	[mab, mabb, mabl, mabo, mak, may, maz, mmv, myc, mys]
0889	0	0	0	0	0	2	2	[mac, mba]
0890	0	0	0	0	1	0	1	[mad]
0891	0	0	0	0	0	4	4	[mae, mfs, mja, mvu]
0892	0	0	0	0	1	0	1	[mag]
0893	0	0	0	0	1	0	1	[magq]
0894	0	0	0	0	1	0	1	[mah]
0895	0	0	0	0	1	0	1	[mai]
0896	0	0	0	0	1	0	1	[mal]
0897	0	0	0	0	5	0	5	[malg, rsh, rsk, rsp, rsq]
0898	0	0	0	0	4	0	4	[mam, mlo, mop, pep]
0899	0	0	0	0	1	0	1	[man]
0900	0	0	0	0	1	0	1	[maq]
0901	0	0	0	0	1	0	1	[mar]
0902	0	0	0	0	1	0	1	[mari]
0903	0	0	0	0	1	0	1	[mas]
0904	0	0	0	0	1	0	1	[mat]
0905	0	0	0	0	1	0	1	[mau]
0906	0	0	0	0	3	0	3	[mav, mjd, nal]
0907	0	0	0	0	1	0	1	[mavd]
0908	0	0	0	0	0	1	1	[max]
0909	0	0	0	0	2	0	2	[mbac, mbat]
0910	0	0	0	0	0	10	10	[mbar, mbw, mby, mek, mhor, mma, msj, msw, msz, mvc]
0911	0	0	0	0	9	0	9	[mbc, mco, mds, mge, mgu, mpb, mpj, mpm, msy]
0912	0	0	0	0	0	4	4	[mbg, mem, mhu, mpl]
0913	0	0	0	0	4	0	4	[mbh, mbi, mbq, mbv]
0914	0	0	0	0	1	0	1	[mbj]
0915	0	0	0	0	0	1	1	[mbn]
0916	0	0	0	1	0	0	1	[mbr]
0917	0	0	0	0	1	0	1	[mbs]
0918	0	0	0	0	1	0	1	[mbt]
0919	0	0	0	0	0	2	2	[mbu, mmh]
0920	0	0	0	0	1	0	1	[mca]
0921	0	0	0	0	1	0	1	[mcac]
0922	0	0	0	0	3	0	3	[mcai, mcap, mcar]
0923	0	0	0	0	1	0	1	[mcan]
0924	0	0	0	0	1	0	1	[mcas]
0925	0	0	0	0	3	0	3	[mcat, mcs, mct]
0926	0	0	0	0	3	0	3	[mcb, mye, rpy]
0927	0	0	0	0	1	0	1	[mcd]
0928	0	0	0	0	1	0	1	[mcg]
0929	0	0	0	0	2	0	2	[mch, mex]
0930	0	0	0	0	1	0	1	[mci]
0931	0	0	0	0	0	1	1	[mcj]
0932	0	0	0	0	1	0	1	[mcl]
0933	0	0	0	0	2	0	2	[mcm, mcr]
0934	0	0	0	0	0	1	1	[mcn]
0935	0	0	0	0	1	0	1	[mcp]
0936	0	0	0	0	1	0	1	[mcu]
0937	0	0	0	0	1	0	1	[mcy]
0938	0	0	0	0	2	0	2	[mdi, mea]
0939	0	0	0	0	0	1	1	[mear]
0940	0	0	0	0	0	11	11	[meb, mel, metc, meth, mew, mfc, mfi, mfv, mmg, msi, mth]
0941	0	0	0	0	4	0	4	[mec, mei, mep, mfa]
0942	0	0	0	0	1	0	1	[med]
0943	0	0	0	0	0	4	4	[mef, meq, metm, mls]
0944	0	0	0	0	1	0	1	[meh]
0945	0	0	0	0	1	0	1	[mej]
0946	0	0	0	0	2	0	2	[men, meo]
0947	0	0	0	0	0	1	1	[mer]
0948	0	0	0	0	1	0	1	[mes]
0949	0	0	0	0	5	0	5	[met, rhi, sjp, syb, xau]
0950	0	0	0	0	1	0	1	[meu]
0951	0	0	0	0	0	1	1	[mev]
0952	0	0	0	0	1	0	1	[mey]
0953	0	0	0	0	0	2	2	[mez, mpd]
0954	0	0	0	0	0	7	7	[mfe, mmak, mmao, mmq, mmx, mmz, mok]
0955	0	0	0	0	2	0	2	[mfl, mmy]
0956	0	0	0	0	2	0	2	[mfm, mgb]
0957	0	0	0	0	2	0	2	[mfp, mfr]
0958	0	0	0	0	9	0	9	[mfq, mhj, mhn, mhp, mhy, mhyl, mhyo, mmo, mpu]
0959	0	0	0	0	2	0	2	[mfu, mxa]
0960	0	0	0	0	7	0	7	[mfw, mlc, mlh, mml, mmyi, mmym, ssab]
0961	0	0	0	0	12	0	12	[mga, mgac, mgan, mgf, mgh, mgn, mgnc, mgs, mgt, mgv, mgw, mgz]
0962	0	0	0	0	1	0	1	[mgc]
0963	0	0	0	0	2	0	2	[mgi, msp]
0964	0	0	0	0	1	0	1	[mgj]
0965	0	0	1	0	0	0	1	[mgl]
0966	0	0	0	0	1	0	1	[mgm]
0967	0	0	0	0	5	0	5	[mgo, msb, msg, msh, msn]
0968	0	0	0	0	2	0	2	[mgq, mgx]
0969	0	0	0	0	1	0	1	[mgy]
0970	0	0	0	0	10	0	10	[mha, mhb, mhe, mhf, mhl, mov, mpv, msk, mss, mwe]
0971	0	0	0	0	1	0	1	[mhd]
0972	0	0	0	0	1	0	1	[mhg]
0973	0	0	0	0	5	0	5	[mhh, mhm, mhr, mhs, mhv]
0974	0	0	0	0	0	1	1	[mhi]
0975	0	0	0	0	2	0	2	[mho, mhom]
0976	0	0	0	0	0	1	1	[mhz]
0977	0	0	0	0	1	0	1	[mib]
0978	0	0	0	0	2	0	2	[mic, oac]
0979	0	0	0	0	0	2	2	[mif, mig]
0980	0	0	0	0	1	0	1	[mim]
0981	0	0	0	0	1	0	1	[min]
0982	0	4	0	0	0	0	4	[mis, mpp, olu, ota]
0983	0	0	0	0	0	1	1	[mjh]
0984	0	0	0	0	4	0	4	[mjl, mkm, mmc, mva]
0985	0	0	0	0	0	1	1	[mka]
0986	0	0	0	0	4	0	4	[mki, mkn, mks, mrh]
0987	0	0	0	0	0	1	1	[mla]
0988	0	0	0	0	2	0	2	[mlb, mle]
0989	0	0	0	0	2	0	2	[mli, mmi]
0990	0	0	4	0	0	0	4	[mlr, pfp, wic, wse]
0991	0	0	0	0	1	0	1	[mlt]
0992	0	0	0	0	1	0	1	[mlu]
0993	0	0	0	0	0	1	1	[mmaz]
0994	0	0	0	0	1	0	1	[mmb]
0995	0	0	0	0	0	1	1	[mmd]
0996	0	0	0	0	1	0	1	[mme]
0997	0	0	0	0	0	2	2	[mmet, mzh]
0998	0	0	0	0	1	0	1	[mmk]
0999	0	0	0	0	0	1	1	[mmp]
1000	0	0	0	0	1	0	1	[mmr]
1001	0	0	0	0	1	0	1	[mmt]
1002	0	0	0	0	10	0	10	[mmw, mpc, pfv, ppsy, prh, psb, psp, pst, pstt, psyr]
1003	0	0	0	0	1	0	1	[mno]
1004	0	0	0	0	1	0	1	[mnr]
1005	0	0	0	0	2	0	2	[mor, mrd]
1006	0	0	0	0	1	0	1	[mox]
1007	0	0	0	0	1	0	1	[mpe]
1008	0	0	0	0	1	0	1	[mpf]
1009	0	0	0	0	1	0	1	[mpg]
1010	0	0	0	0	1	0	1	[mph]
1011	0	0	0	0	0	1	1	[mpi]
1012	0	0	0	0	1	0	1	[mpn]
1013	0	0	0	0	1	0	1	[mpo]
1014	0	0	0	0	1	0	1	[mpq]
1015	0	0	1	0	0	0	1	[mpr]
1016	0	0	0	0	1	0	1	[mps]
1017	0	0	0	0	1	0	1	[mpt]
1018	0	0	0	0	1	0	1	[mpur]
1019	0	0	0	0	1	0	1	[mput]
1020	0	0	0	0	2	0	2	[mpw, myr]
1021	0	0	0	0	1	0	1	[mpx]
1022	0	0	0	0	0	1	1	[mpy]
1023	0	0	0	0	2	0	2	[mrb, mre]
1024	0	0	0	0	1	0	1	[mro]
1025	0	0	0	0	1	0	1	[mrs]
1026	0	0	0	0	0	1	1	[mru]
1027	0	0	0	0	1	0	1	[msc]
1028	0	0	0	0	1	0	1	[msd]
1029	0	0	0	0	0	1	1	[mse]
1030	0	0	0	0	1	0	1	[msl]
1031	0	0	0	0	1	0	1	[msm]
1032	0	0	0	0	1	0	1	[msr]
1033	0	0	0	0	0	1	1	[mst]
1034	0	0	0	0	1	0	1	[msv]
1035	0	0	0	0	1	0	1	[msx]
1036	0	0	0	0	1	0	1	[mta]
1037	0	0	0	0	1	0	1	[mtg]
1038	0	0	0	0	0	2	2	[mthe, mthr]
1039	0	0	0	0	1	0	1	[mti]
1040	0	0	0	0	0	1	1	[mtp]
1041	0	0	0	0	1	0	1	[mtt]
1042	0	0	0	0	1	0	1	[mtuc]
1043	0	0	0	0	1	0	1	[mtuh]
1044	0	0	0	0	0	1	1	[mvn]
1045	0	0	0	0	0	1	1	[mvo]
1046	0	0	0	0	2	0	2	[mvs, vag]
1047	0	0	0	0	1	0	1	[mym]
1048	0	0	0	0	1	0	1	[myt]
1049	0	0	0	0	1	0	1	[nam]
1050	0	0	0	0	1	0	1	[nar]
1051	0	0	0	0	1	0	1	[naz]
1052	0	0	0	0	0	4	4	[nbv, nin, nmr, tah]
1053	0	0	0	0	1	0	1	[nca]
1054	0	0	0	0	1	0	1	[nco]
1055	0	0	0	0	1	0	1	[nda]
1056	0	0	0	0	1	0	1	[nde]
1057	0	0	0	0	1	0	1	[ndo]
1058	0	0	0	0	1	0	1	[nel]
1059	0	0	0	0	2	0	2	[net, neu]
1060	0	0	0	0	0	3	3	[nev, nga, nvn]
1061	0	0	0	1	0	0	1	[ngd]
1062	0	0	0	0	0	1	1	[nge]
1063	0	0	0	0	6	0	6	[ngk, nma, nmc, nme, nmi, nmn]
1064	0	0	0	0	2	0	2	[ngo, nla]
1065	0	0	0	1	0	0	1	[ngr]
1066	0	0	0	0	1	0	1	[nha]
1067	0	0	0	0	1	0	1	[nhl]
1068	0	0	0	0	0	1	1	[nid]
1069	0	0	0	0	1	0	1	[nii]
1070	0	0	0	0	1	0	1	[nio]
1071	0	0	0	0	0	1	1	[nir]
1072	0	0	0	0	1	0	1	[nis]
1073	0	0	0	0	1	0	1	[nit]
1074	0	0	0	0	2	0	2	[nko, ruf]
1075	0	0	0	0	0	1	1	[nkr]
1076	0	0	0	0	10	0	10	[nmd, nmh, nmm, nmp, nmq, nms, nmt, nmw, nmx, nmz]
1077	0	0	0	0	0	1	1	[nmg]
1078	0	0	0	0	1	0	1	[nml]
1079	0	0	0	0	0	1	1	[nmo]
1080	0	0	0	0	1	0	1	[nmu]
1081	0	0	0	0	1	0	1	[nmv]
1082	0	0	0	0	2	0	2	[noc, nwa]
1083	0	0	0	0	2	0	2	[non, nop]
1084	0	0	0	0	0	1	1	[npe]
1085	0	0	0	0	0	1	1	[nph]
1086	0	0	0	0	1	0	1	[npn]
1087	0	0	0	0	1	0	1	[npp]
1088	0	0	0	0	1	0	1	[npu]
1089	0	0	0	0	1	0	1	[nsa]
1090	0	0	0	0	1	0	1	[nso]
1091	0	0	0	0	1	0	1	[nth]
1092	1	0	0	0	0	0	1	[nve]
1093	0	0	0	0	1	0	1	[nwi]
1094	1	0	0	0	0	0	1	[oaa]
1095	0	0	0	0	1	0	1	[oai]
1096	1	0	0	0	0	0	1	[obi]
1097	0	0	0	0	1	0	1	[obt]
1098	0	0	0	0	1	0	1	[oce]
1099	0	0	0	0	1	0	1	[oho]
1100	0	0	0	0	1	0	1	[oih]
1101	0	0	0	0	1	0	1	[olo]
1102	0	0	0	0	1	0	1	[ols]
1103	0	0	0	0	1	0	1	[oni]
1104	0	0	0	0	1	0	1	[ooe]
1105	0	0	0	0	1	0	1	[opr]
1106	0	0	0	0	2	0	2	[orh, ori]
1107	0	0	0	0	1	0	1	[osp]
1108	0	0	0	0	1	0	1	[ote]
1109	0	0	0	0	1	0	1	[oto]
1110	0	0	0	0	2	0	2	[ots, ott]
1111	0	0	0	0	1	0	1	[ova]
1112	0	0	0	0	0	7	7	[pab, pya, pyn, pys, teu, thm, ton]
1113	0	0	0	0	1	0	1	[pac]
1114	0	0	0	0	1	0	1	[paca]
1115	0	0	0	0	9	0	9	[pacc, pacn, pad, pav, paw, pax, paz, pcn, pra]
1116	0	0	0	0	1	0	1	[pach]
1117	0	0	0	0	28	0	28	[pae, paeb, paec, paeg, paei, pael, paem, paep, paes, paev, paf, pag, pap, pau, pfl, pkc, pmon, pmot, pnc, ppj, pprc, ppro, ppt, ppud, ppuh, prp, psg, psw]
1118	0	0	0	0	2	0	2	[paen, pste]
1119	0	0	0	0	1	0	1	[paeo]
1120	0	0	0	0	9	0	9	[paer, palk, pcp, pdr, pen, pfn, pmos, ppv, psec]
1121	0	0	0	0	1	0	1	[paeu]
1122	0	0	0	0	1	0	1	[pah]
1123	0	0	0	0	0	2	2	[pai, pyr]
1124	0	0	0	0	4	0	4	[paj, pam, paq, plf]
1125	0	0	0	0	1	0	1	[pak]
1126	0	0	0	0	9	0	9	[paly, plb, plc, pld, ple, pli, plo, plr, ply]
1127	0	0	0	0	2	0	2	[pami, sit]
1128	0	0	0	0	1	0	1	[panp]
1129	0	0	0	0	7	0	7	[papi, pfg, pox, ppno, prb, pspu, pve]
1130	0	0	0	0	1	0	1	[par]
1131	0	0	0	0	0	1	1	[pas]
1132	0	0	0	0	1	0	1	[pat]
1133	0	0	0	0	3	0	3	[pay, xdo, ypg]
1134	0	0	0	0	16	0	16	[pba, pbc, pfe, pff, pfw, pman, ppb, ppf, ppg, ppi, ppun, pput, ppuu, ppx, psk, ptv]
1135	0	0	0	0	1	0	1	[pbb]
1136	0	0	0	0	3	0	3	[pbd, pgm, pri]
1137	0	0	0	5	0	0	5	[pbe, pcy, pfa, pfh, pkn]
1138	0	0	0	0	1	0	1	[pbj]
1139	0	0	0	0	3	0	3	[pbm, psa, pstu]
1140	0	0	0	0	1	0	1	[pbo]
1141	0	0	0	0	1	0	1	[pbr]
1142	0	0	0	0	1	0	1	[pbs]
1143	0	0	0	0	1	0	1	[pbt]
1144	0	0	0	0	1	0	1	[pca]
1145	0	0	0	1	0	0	1	[pcb]
1146	0	0	0	0	1	0	1	[pce]
1147	0	0	0	0	11	0	11	[pch, pci, pcz, pfb, pfo, pfs, ppw, ppz, psem, pses, psv]
1148	0	0	0	0	0	1	1	[pcl]
1149	0	0	0	0	3	0	3	[pcr, pso, pur]
1150	0	0	0	0	2	0	2	[pct, pcv]
1151	0	0	0	0	2	0	2	[pcu, sng]
1152	0	0	0	0	1	0	1	[pde]
1153	0	0	0	0	1	0	1	[pdi]
1154	0	0	0	0	1	0	1	[pdk]
1155	0	0	0	0	0	1	1	[pdl]
1156	0	0	0	0	4	0	4	[pdn, pfus, pmz, pru]
1157	0	0	0	0	2	0	2	[pdo, sij]
1158	0	0	0	0	1	0	1	[pdu]
1159	0	0	0	0	1	0	1	[pdx]
1160	0	0	0	0	1	0	1	[ped]
1161	0	0	0	0	1	0	1	[pel]
1162	0	0	0	0	1	0	1	[pfc]
1163	0	0	0	1	0	0	1	[pfd]
1164	0	0	0	0	0	1	1	[pfi]
1165	0	0	0	0	0	1	1	[pfm]
1166	0	0	0	0	1	0	1	[pfq]
1167	0	0	0	0	1	0	1	[pfr]
1168	0	0	0	0	1	0	1	[pfre]
1169	0	0	0	0	1	0	1	[pft]
1170	0	0	0	0	0	2	2	[pfu, tko]
1171	0	0	0	0	1	0	1	[pgb]
1172	0	0	0	0	2	0	2	[pgd, sil]
1173	0	0	0	0	1	0	1	[pgi]
1174	0	0	0	0	2	0	2	[pgn, pgt]
1175	0	0	1	0	0	0	1	[pgr]
1176	1	0	0	0	0	0	1	[phd]
1177	0	0	0	0	1	0	1	[phe]
1178	0	0	0	0	1	0	1	[phl]
1179	0	0	0	0	1	0	1	[phm]
1180	0	0	0	0	0	1	1	[pho]
1181	1	0	0	0	0	0	1	[phu]
1182	0	0	0	0	3	0	3	[pia, pseo, psm]
1183	0	0	0	1	0	0	1	[pif]
1184	0	0	0	0	1	0	1	[pih]
1185	0	0	0	0	1	0	1	[pin]
1186	0	0	0	0	0	1	1	[pis]
1187	0	0	0	0	1	0	1	[pit]
1188	0	0	0	0	1	0	1	[pjd]
1189	0	0	0	0	1	0	1	[pla]
1190	0	0	0	0	1	0	1	[plm]
1191	0	0	0	0	1	0	1	[pln]
1192	0	0	0	0	2	0	2	[plt, pph]
1193	0	0	0	0	1	0	1	[plu]
1194	0	0	0	0	1	0	1	[plv]
1195	0	0	0	0	14	0	14	[pma, pme, pmi, pmj, pmn, prc, prm, syd, sye, syh, synd, synr, syr, syw]
1196	0	0	0	0	1	0	1	[pmb]
1197	0	0	0	0	1	0	1	[pmc]
1198	0	0	0	0	2	0	2	[pmf, pmt]
1199	0	0	0	0	1	0	1	[pmg]
1200	0	0	0	0	2	0	2	[pmh, synk]
1201	0	0	0	0	3	0	3	[pmib, pmr, pvl]
1202	0	0	0	0	1	0	1	[pmic]
1203	0	0	0	0	2	0	2	[pmk, ppse]
1204	0	0	0	0	1	0	1	[pml]
1205	0	0	0	0	2	0	2	[pmm, syx]
1206	0	0	0	0	1	0	1	[pmo]
1207	0	0	0	0	4	0	4	[pmp, pmu, pmv, pul]
1208	0	0	0	0	3	0	3	[pmq, pms, pmw]
1209	0	0	0	0	1	0	1	[pmul]
1210	0	0	0	0	2	0	2	[pmy, psj]
1211	0	0	0	0	1	0	1	[pna]
1212	0	0	0	0	1	0	1	[pne]
1213	0	0	0	0	1	0	1	[pnp]
1214	0	0	0	0	1	0	1	[pnu]
1215	0	0	0	0	0	1	1	[pog]
1216	0	0	0	0	1	0	1	[pol]
1217	0	0	0	0	2	0	2	[pom, rbi]
1218	0	0	0	0	0	1	1	[ppac]
1219	0	0	0	0	1	0	1	[ppc]
1220	0	0	0	0	1	0	1	[ppd]
1221	0	0	0	0	1	0	1	[ppe]
1222	0	0	0	0	1	0	1	[ppen]
1223	0	0	0	0	1	0	1	[pphe]
1224	0	0	1	0	0	0	1	[ppl]
1225	0	0	0	0	1	0	1	[ppn]
1226	0	0	0	0	1	0	1	[ppol]
1227	0	0	0	0	6	0	6	[ppr, vcf, vcq, vcs, vcx, vcz]
1228	0	0	0	0	1	0	1	[ppu]
1229	0	0	0	0	1	0	1	[pre]
1230	0	0	0	0	1	0	1	[prf]
1231	0	0	0	0	1	0	1	[pro]
1232	0	0	0	0	1	0	1	[prw]
1233	0	0	0	0	1	0	1	[psal]
1234	0	0	0	0	3	0	3	[psc, psh, psr]
1235	0	0	0	0	1	0	1	[psd]
1236	0	0	0	0	1	0	1	[pse]
1237	0	0	0	0	1	0	1	[psea]
1238	0	0	0	0	3	0	3	[psee, pseh, pseq]
1239	0	0	0	0	1	0	1	[pseu]
1240	0	0	0	0	1	0	1	[psf]
1241	0	0	0	0	1	0	1	[psi]
1242	0	0	0	0	1	0	1	[psim]
1243	0	0	0	0	1	0	1	[psl]
1244	0	0	0	0	1	0	1	[psn]
1245	0	0	0	1	0	0	1	[psoj]
1246	0	0	0	0	1	0	1	[pspi]
1247	0	0	0	0	2	0	2	[psu, xal]
1248	0	0	0	0	1	0	1	[psx]
1249	0	0	0	0	1	0	1	[psy]
1250	0	0	0	0	1	0	1	[psz]
1251	0	0	0	0	1	0	1	[pth]
1252	0	0	0	1	0	0	1	[pti]
1253	0	0	0	1	0	0	1	[ptm]
1254	0	0	0	0	0	1	1	[pto]
1255	0	0	0	0	1	0	1	[ptt]
1256	0	0	0	0	1	0	1	[ptx]
1257	0	0	0	0	1	0	1	[pub]
1258	0	0	0	0	1	0	1	[puf]
1259	0	0	0	0	1	0	1	[put]
1260	0	0	0	0	1	0	1	[puv]
1261	0	0	0	0	1	0	1	[pvi]
1262	0	0	0	1	0	0	1	[pvx]
1263	0	0	0	0	1	0	1	[pwo]
1264	0	1	0	0	0	0	1	[pxb]
1265	1	0	0	0	0	0	1	[pxy]
1266	0	0	0	1	0	0	1	[pyo]
1267	0	0	0	0	0	1	1	[pyw]
1268	0	0	0	0	1	0	1	[pzu]
1269	0	0	0	0	45	0	45	[raf, rak, ram, rau, rbe, rbo, rcc, rcm, rco, rfe, rhe, rja, rmc, rmi, rmo, rms, rpg, rph, rpk, rpl, rpn, rpo, rpp, rpq, rpr, rps, rpv, rpw, rpz, rra, rrb, rrc, rre, rrh, rri, rrj, rrm, rrn, rrp, rrr, rsv, rsw, rtb, rtt, rty]
1270	0	0	0	0	1	0	1	[ral]
1271	0	0	0	0	1	0	1	[rar]
1272	0	0	0	0	1	0	1	[rav]
1273	0	0	0	0	1	0	1	[rba]
1274	0	0	0	0	1	0	1	[rbc]
1275	0	0	0	0	2	0	2	[rbn, rge]
1276	0	0	0	0	1	0	1	[rbr]
1277	0	0	0	0	1	0	1	[rbu]
1278	0	0	0	0	2	0	2	[rca, rrs]
1279	0	0	0	0	1	0	1	[rce]
1280	0	0	0	0	1	0	1	[rch]
1281	0	0	0	0	0	1	1	[rci]
1282	0	0	0	0	1	0	1	[rcp]
1283	0	0	0	0	1	0	1	[rdn]
1284	0	0	0	0	1	0	1	[red]
1285	0	0	0	0	1	0	1	[reh]
1286	0	0	0	0	1	0	1	[rer]
1287	0	0	0	0	1	0	1	[ret]
1288	0	0	0	0	1	0	1	[rfr]
1289	0	0	0	0	1	0	1	[rha]
1290	0	0	0	0	1	0	1	[rhb]
1291	0	0	0	0	1	0	1	[rhd]
1292	0	0	0	0	1	0	1	[rho]
1293	0	0	0	0	1	0	1	[rir]
1294	0	0	0	0	1	0	1	[riv]
1295	0	0	0	0	1	0	1	[rla]
1296	0	0	0	0	1	0	1	[rle]
1297	0	0	0	0	1	0	1	[rlt]
1298	0	0	0	0	2	0	2	[rma, vok]
1299	0	0	0	0	1	0	1	[rme]
1300	0	0	0	0	2	0	2	[rmg, rmr]
1301	0	0	0	0	1	0	1	[rmu]
1302	0	0	0	0	1	0	1	[rop]
1303	0	0	0	0	2	0	2	[rpa, rpt]
1304	0	0	0	0	3	0	3	[rpb, rpd, rpx]
1305	0	0	0	0	1	0	1	[rpc]
1306	0	0	0	0	1	0	1	[rpe]
1307	0	0	0	0	1	0	1	[rpj]
1308	0	0	0	0	1	0	1	[rpm]
1309	0	0	0	0	1	0	1	[rrd]
1310	0	0	0	0	2	0	2	[rrf, rru]
1311	0	0	0	0	1	0	1	[rsa]
1312	0	0	0	0	1	0	1	[rsc]
1313	0	0	0	0	1	0	1	[rsd]
1314	0	0	0	0	1	0	1	[rta]
1315	0	0	0	0	1	0	1	[rto]
1316	0	0	0	0	1	0	1	[rtr]
1317	0	0	0	0	1	0	1	[rtx]
1318	0	0	0	0	1	0	1	[rum]
1319	0	0	0	0	1	0	1	[rus]
1320	0	0	0	0	1	0	1	[rva]
1321	0	0	0	0	1	0	1	[rxy]
1322	0	0	0	0	2	0	2	[saal, sbe]
1323	0	0	0	0	1	0	1	[saci]
1324	0	0	0	0	0	1	1	[sacn]
1325	0	0	0	0	0	2	2	[sacr, sai]
1326	0	0	0	0	0	3	3	[sacs, sic, sir]
1327	0	0	0	0	1	0	1	[sacz]
1328	0	0	0	0	1	0	1	[saf]
1329	0	0	0	0	7	0	7	[sag, sage, sagm, sagt, san, sdc, sds]
1330	0	0	0	0	1	0	1	[saga]
1331	0	0	0	0	9	0	9	[sagc, sagg, sagi, sagn, sagp, sagr, sak, sgc, ssa]
1332	0	0	0	0	2	0	2	[sagl, sags]
1333	0	0	0	0	2	0	2	[sagq, shu]
1334	0	0	0	0	1	0	1	[sal]
1335	0	0	0	0	1	0	1	[sall]
1336	0	0	0	0	1	0	1	[salv]
1337	0	0	0	0	5	0	5	[samb, sco, sfa, slv, strp]
1338	0	0	0	0	1	0	1	[samy]
1339	0	0	0	0	2	0	2	[sap, say]
1340	0	0	0	0	5	0	5	[sapi, scr, seri, sll, stur]
1341	0	0	0	0	1	0	1	[saq]
1342	0	0	0	0	1	0	1	[sat]
1343	0	0	0	0	2	0	2	[satr, smir]
1344	0	0	0	0	12	0	12	[saz, sdn, she, shm, shn, shp, shw, slo, son, spc, spl, swp]
1345	0	0	0	0	2	0	2	[sba, sdl]
1346	0	0	0	0	7	0	7	[sbb, sbl, sbm, sbn, sbp, sbs, sbt]
1347	0	1	0	0	0	0	1	[sbi]
1348	0	0	0	0	1	0	1	[sbr]
1349	0	0	0	0	1	0	1	[sbu]
1350	0	0	0	0	4	0	4	[sbv, sfe, sfl, sfx]
1351	0	0	0	0	6	0	6	[sca, sep, sepp, seps, ser, sha]
1352	0	0	0	0	1	0	1	[scap]
1353	0	0	0	0	1	0	1	[scc]
1354	0	0	0	0	1	0	1	[scd]
1355	0	0	0	0	1	0	1	[sch]
1356	0	0	0	0	4	0	4	[scj, scq, sdi, ssyr]
1357	0	0	0	0	1	0	1	[scl]
1358	0	0	0	0	1	0	1	[scn]
1359	0	0	0	0	1	0	1	[scs]
1360	0	0	0	0	1	0	1	[scu]
1361	0	0	0	0	1	0	1	[sda]
1362	0	0	0	0	1	0	1	[sde]
1363	0	0	0	0	1	0	1	[sdg]
1364	0	0	0	0	1	0	1	[sdr]
1365	0	0	0	0	5	0	5	[sdt, shh, spas, ssd, swa]
1366	0	0	0	0	2	0	2	[sdy, sdz]
1367	0	0	0	0	1	0	1	[sect]
1368	0	0	0	0	1	0	1	[seds]
1369	0	0	0	0	1	0	1	[sei]
1370	0	0	0	0	1	0	1	[sele]
1371	0	0	0	0	1	0	1	[senj]
1372	0	0	0	0	40	0	40	[seq, sequ, seu, sez, sezo, sif, sjj, snb, snc, snd, sne, sni, snm, snp, snt, snv, snx, sor, spd, spn, spne, spng, spnm, spnn, spno, spnu, spp, spr, spw, spx, ssr, ssut, stc, stf, stj, stl, stn, stu, stv, stw]
1373	0	0	0	0	1	0	1	[seqo]
1374	0	0	0	0	1	0	1	[sesp]
1375	0	0	0	0	1	0	1	[sfc]
1376	0	0	0	0	2	0	2	[sfd, sfh]
1377	0	0	0	0	1	0	1	[sfr]
1378	0	0	0	0	1	0	1	[sfu]
1379	0	0	0	0	6	0	6	[sga, sgg, sgt, slu, soi, stb]
1380	0	0	0	0	1	0	1	[sgl]
1381	0	0	0	0	1	0	1	[sgn]
1382	0	0	0	0	1	0	1	[sgp]
1383	0	0	0	0	1	0	1	[sgy]
1384	0	0	0	0	0	1	1	[shc]
1385	0	0	0	0	1	0	1	[shd]
1386	0	0	0	0	1	0	1	[shi]
1387	0	0	0	0	1	0	1	[shl]
1388	0	0	0	0	2	0	2	[sho, shy]
1389	0	0	1	0	0	0	1	[shs]
1390	0	0	0	0	1	0	1	[sht]
1391	0	0	0	0	1	0	1	[shv]
1392	0	0	0	0	0	13	13	[sia, sid, sih, sii, sim, sin, sis, siy, sol, sso, ssoa, ssof, ssol]
1393	0	0	0	0	2	0	2	[sib, siu]
1394	0	0	0	0	1	0	1	[sie]
1395	0	0	0	0	18	0	18	[sig, srp, ssb, ssf, ssi, ssk, ssq, sss, sst, ssu, ssui, ssus, ssuy, ssv, ssw, sui, suo, sup]
1396	0	0	0	0	3	0	3	[sik, sio, siq]
1397	0	0	0	0	1	0	1	[siz]
1398	0	0	0	0	1	0	1	[ske]
1399	0	0	0	0	1	0	1	[skn]
1400	2	0	0	0	0	0	2	[sko, spu]
1401	0	0	0	0	1	0	1	[sku]
1402	0	0	0	0	1	0	1	[slh]
1403	0	0	0	0	1	0	1	[sli]
1404	0	0	0	0	1	0	1	[slp]
1405	0	0	0	0	1	0	1	[slr]
1406	0	0	0	0	1	0	1	[smb]
1407	0	0	0	0	6	0	6	[smc, smj, smn, smu, smua, smut]
1408	0	0	0	0	1	0	1	[smd]
1409	0	0	0	0	8	0	8	[sme, smeg, smel, smer, smi, smk, smq, smx]
1410	0	0	0	0	1	0	1	[smf]
1411	0	0	0	0	5	0	5	[smg, smh, smub, smum, smv]
1412	0	0	0	0	1	0	1	[smia]
1413	1	0	0	0	0	0	1	[smm]
1414	0	0	0	0	0	1	1	[smr]
1415	0	0	0	0	2	0	2	[sms, smue]
1416	0	0	0	0	1	0	1	[smul]
1417	0	0	0	0	2	0	2	[smup, sum]
1418	0	0	0	0	1	0	1	[smz]
1419	0	0	0	0	1	0	1	[sna]
1420	0	0	0	0	1	0	1	[sno]
1421	0	0	0	0	1	0	1	[sns]
1422	0	0	0	0	1	0	1	[snu]
1423	0	0	0	0	1	0	1	[sox]
1424	0	0	0	0	14	0	14	[soz, spb, spf, spg, spm, spy, spya, spyh, spym, spz, stg, strs, stx, stz]
1425	0	0	0	0	5	0	5	[spa, sph, spi, spj, spk]
1426	0	0	1	0	0	0	1	[spaa]
1427	0	0	0	1	0	0	1	[spar]
1428	0	0	0	0	1	0	1	[sphi]
1429	0	0	0	0	1	0	1	[sphk]
1430	0	0	0	0	1	0	1	[sphm]
1431	0	0	0	0	1	0	1	[sphp]
1432	0	0	0	0	1	0	1	[spiu]
1433	0	0	1	0	0	0	1	[spo]
1434	0	0	0	0	1	0	1	[spoi]
1435	0	0	0	0	1	0	1	[sps]
1436	0	0	0	0	1	0	1	[spyo]
1437	0	0	0	0	1	0	1	[srb]
1438	0	0	0	0	1	0	1	[src]
1439	0	0	0	0	1	0	1	[srd]
1440	0	0	0	1	0	0	1	[sre]
1441	0	0	0	0	1	0	1	[sri]
1442	0	0	0	0	2	0	2	[srm, sru]
1443	0	0	0	0	1	0	1	[srt]
1444	0	0	0	0	1	0	1	[ssal]
1445	0	0	0	0	1	0	1	[ssan]
1446	1	0	0	0	0	0	1	[ssc]
1447	0	0	0	0	1	0	1	[ssdc]
1448	0	0	0	0	1	0	1	[sse]
1449	0	0	0	0	1	0	1	[ssg]
1450	0	0	0	0	3	0	3	[ssj, ssn, yin]
1451	0	0	1	0	0	0	1	[ssl]
1452	0	0	0	0	1	0	1	[ssm]
1453	0	0	0	0	1	0	1	[ssy]
1454	0	0	0	0	1	0	1	[ssz]
1455	0	0	0	0	2	0	2	[sta, stq]
1456	0	0	0	0	1	0	1	[stai]
1457	0	0	0	0	1	0	1	[std]
1458	0	0	0	0	1	0	1	[ste]
1459	0	0	0	0	1	0	1	[sth]
1460	0	0	0	0	1	0	1	[sthe]
1461	0	0	0	0	1	0	1	[sti]
1462	0	0	0	0	2	0	2	[stk, sub]
1463	0	0	0	0	0	1	1	[sto]
1464	0	0	0	0	1	0	1	[stp]
1465	0	0	0	0	1	0	1	[str]
1466	0	0	0	0	2	0	2	[stt, sty]
1467	0	0	0	0	1	0	1	[sua]
1468	0	0	0	0	1	0	1	[suk]
1469	0	0	0	0	1	0	1	[sulr]
1470	0	0	0	0	1	0	1	[sun]
1471	0	0	0	0	1	0	1	[sur]
1472	0	0	0	0	1	0	1	[sus]
1473	0	0	0	0	1	0	1	[svi]
1474	0	0	0	0	1	0	1	[svo]
1475	0	0	0	0	1	0	1	[svt]
1476	0	0	0	0	1	0	1	[swd]
1477	0	0	0	0	1	0	1	[swi]
1478	0	0	0	0	1	0	1	[swo]
1479	0	0	0	0	1	0	1	[sxi]
1480	0	0	0	0	3	0	3	[sxl, sxo, sxy]
1481	0	0	0	0	3	0	3	[syc, syf, syu]
1482	0	0	0	0	1	0	1	[syg]
1483	0	0	0	0	1	0	1	[syi]
1484	0	0	0	0	1	0	1	[syj]
1485	0	0	0	0	6	0	6	[syn, syq, sys, syt, syy, syz]
1486	0	0	0	0	1	0	1	[syne]
1487	0	0	0	0	1	0	1	[synp]
1488	0	0	0	0	1	0	1	[syp]
1489	0	0	0	0	1	0	1	[sze]
1490	0	0	0	0	0	2	2	[tac, tvo]
1491	1	0	0	0	0	0	1	[tad]
1492	0	0	0	0	2	0	2	[tae, tep]
1493	0	0	0	0	1	0	1	[taf]
1494	0	0	0	0	1	0	1	[tai]
1495	0	0	0	0	1	0	1	[tal]
1496	0	0	0	0	1	0	1	[tam]
1497	0	0	0	0	1	0	1	[tap]
1498	0	0	0	0	1	0	1	[taq]
1499	0	0	0	0	0	1	1	[tar]
1500	0	0	0	0	1	0	1	[tau]
1501	0	0	0	0	1	0	1	[taz]
1502	0	0	0	0	0	1	1	[tba]
1503	0	0	0	0	1	0	1	[tbd]
1504	0	0	0	0	1	0	1	[tbe]
1505	0	0	0	0	1	0	1	[tbi]
1506	0	0	2	0	0	0	2	[tbl, tpf]
1507	0	0	0	0	1	0	1	[tbn]
1508	0	0	0	0	2	0	2	[tbo, tpd]
1509	0	0	0	1	0	0	1	[tbr]
1510	1	0	0	0	0	0	1	[tca]
1511	0	0	0	0	0	1	1	[tcb]
1512	0	0	0	0	2	0	2	[tcm, top]
1513	0	0	0	0	1	0	1	[tco]
1514	0	0	0	1	0	0	1	[tcr]
1515	0	0	0	0	1	0	1	[tcu]
1516	0	0	0	0	1	0	1	[tcx]
1517	0	0	0	0	2	0	2	[tde, tpk]
1518	0	0	0	0	1	0	1	[tdn]
1519	0	0	0	0	1	0	1	[tee]
1520	0	0	0	0	1	0	1	[tel]
1521	0	0	0	0	1	0	1	[ter]
1522	0	0	0	1	0	0	1	[tet]
1523	0	0	0	0	1	0	1	[tex]
1524	0	0	0	0	1	0	1	[tfo]
1525	0	0	0	0	1	0	1	[tfu]
1526	0	0	0	0	0	2	2	[tga, tha]
1527	0	0	0	1	0	0	1	[tgo]
1528	0	0	0	0	1	0	1	[tgr]
1529	0	0	0	0	1	0	1	[thal]
1530	0	0	0	0	0	1	1	[thb]
1531	0	0	0	0	1	0	1	[thc]
1532	0	0	0	0	0	1	1	[the]
1533	0	0	0	0	0	1	1	[thf]
1534	0	0	0	0	0	1	1	[thg]
1535	0	0	0	0	1	0	1	[thi]
1536	0	0	0	0	1	0	1	[thn]
1537	0	0	0	0	1	0	1	[tho]
1538	0	0	0	0	7	0	7	[thq, tma, tmi, tmm, tnp, tpt, trq]
1539	0	0	0	0	2	0	2	[thr, tta]
1540	0	0	0	0	0	1	1	[ths]
1541	0	0	0	0	2	0	2	[thx, twi]
1542	0	0	0	0	1	0	1	[thz]
1543	0	0	0	0	1	0	1	[tid]
1544	0	0	0	0	1	0	1	[tig]
1545	0	0	0	0	1	0	1	[tin]
1546	0	0	0	0	1	0	1	[tit]
1547	0	0	0	0	1	0	1	[tjr]
1548	0	0	0	0	1	0	1	[tki]
1549	0	0	0	0	1	0	1	[tle]
1550	0	0	0	0	1	0	1	[tli]
1551	0	0	0	0	0	1	1	[tlt]
1552	0	0	0	0	1	0	1	[tmb]
1553	0	0	0	0	1	0	1	[tmc]
1554	0	0	0	0	1	0	1	[tme]
1555	0	0	0	0	1	0	1	[tmo]
1556	0	0	0	0	3	0	3	[tmq, tmw, tmx]
1557	0	0	0	0	1	0	1	[tmr]
1558	0	0	0	0	1	0	1	[tmt]
1559	0	0	0	0	1	0	1	[tmz]
1560	0	0	0	0	1	0	1	[tna]
1561	0	0	0	0	0	1	1	[tne]
1562	0	0	0	0	1	0	1	[tni]
1563	0	0	0	0	1	0	1	[tnr]
1564	0	0	0	0	0	1	1	[tnu]
1565	0	0	0	0	1	0	1	[toc]
1566	0	0	0	0	2	0	2	[tol, tor]
1567	0	0	0	0	2	0	2	[tos, tsc]
1568	0	0	0	0	1	0	1	[tpa]
1569	0	0	0	0	11	0	11	[tpas, tpb, tpc, tpg, tph, tpl, tpm, tpo, tpp, tpu, tpw]
1570	0	0	0	0	0	1	1	[tpe]
1571	0	0	0	0	1	0	1	[tped]
1572	0	0	0	0	1	0	1	[tpi]
1573	0	0	0	0	1	0	1	[tpr]
1574	0	0	0	1	0	0	1	[tps]
1575	0	0	0	0	1	0	1	[tpx]
1576	0	0	0	0	2	0	2	[tpy, tpyo]
1577	0	0	0	0	1	0	1	[tpz]
1578	0	0	0	0	1	0	1	[tra]
1579	0	0	0	0	1	0	1	[trd]
1580	0	0	0	0	1	0	1	[trm]
1581	0	0	0	0	1	0	1	[tro]
1582	0	0	0	0	1	0	1	[trs]
1583	0	0	0	0	1	0	1	[tsa]
1584	0	0	0	0	1	0	1	[tsh]
1585	0	0	0	0	0	1	1	[tsi]
1586	0	0	0	0	1	0	1	[tsn]
1587	1	0	0	0	0	0	1	[tsp]
1588	0	0	0	0	1	0	1	[tsu]
1589	0	0	0	0	1	0	1	[tte]
1590	0	0	0	0	2	0	2	[tth, tts]
1591	0	0	0	0	1	0	1	[tti]
1592	0	0	0	0	2	0	2	[ttj, ttl]
1593	0	0	0	0	2	0	2	[ttm, tto]
1594	0	0	0	0	0	1	1	[ttn]
1595	0	0	0	0	1	0	1	[ttr]
1596	0	0	0	0	1	0	1	[ttu]
1597	0	0	0	0	0	1	1	[tuz]
1598	0	0	0	1	0	0	1	[tva]
1599	0	0	0	0	1	0	1	[tvi]
1600	0	0	0	0	2	0	2	[twh, tws]
1601	0	0	0	0	1	0	1	[txi]
1602	0	0	0	0	1	0	1	[txy]
1603	0	0	0	0	1	0	1	[tye]
1604	0	0	0	0	1	0	1	[udi]
1605	0	0	1	0	0	0	1	[uma]
1606	0	0	0	0	4	0	4	[upa, upr, uue, uur]
1607	0	0	0	0	1	0	1	[van]
1608	0	0	0	0	2	0	2	[vap, vpd]
1609	0	0	0	0	1	0	1	[vba]
1610	0	0	0	0	4	0	4	[vca, vcy, vha, vsp]
1611	0	0	0	0	7	0	7	[vce, vch, vci, vcj, vcm, vco, vcr]
1612	0	0	0	0	1	0	1	[vcl]
1613	0	0	0	0	1	0	1	[vct]
1614	0	0	0	0	0	1	1	[vdi]
1615	0	0	0	0	1	0	1	[vei]
1616	0	0	0	0	1	0	1	[vej]
1617	0	0	0	0	1	0	1	[vex]
1618	0	0	0	0	8	0	8	[vfu, vpb, vpf, vph, vpk, vvl, vvu, vvy]
1619	0	0	0	0	1	0	1	[vin]
1620	0	0	0	0	1	0	1	[vma]
1621	0	0	0	0	0	1	1	[vmo]
1622	0	0	0	0	1	0	1	[vni]
1623	0	0	0	0	2	0	2	[vpa, vtu]
1624	0	0	0	0	1	0	1	[vpe]
1625	0	0	0	0	1	0	1	[vpr]
1626	0	0	0	0	1	0	1	[vsa]
1627	0	0	0	0	1	0	1	[vvm]
1628	0	0	0	0	2	0	2	[wbr, wgl]
1629	0	0	0	0	1	0	1	[wcb]
1630	0	0	0	0	3	0	3	[wce, wci, wct]
1631	0	0	0	0	1	0	1	[wch]
1632	0	0	0	0	1	0	1	[win]
1633	0	0	0	0	1	0	1	[wko]
1634	0	0	0	0	1	0	1	[wma]
1635	0	0	0	0	1	0	1	[wsu]
1636	0	0	0	0	1	0	1	[wwe]
1637	0	0	0	0	12	0	12	[xac, xao, xcf, xci, xcj, xcm, xcn, xcr, xct, xcu, xcw, xfu]
1638	0	0	0	0	7	0	7	[xax, xca, xcb, xcc, xcp, xcv, xtn]
1639	0	0	0	0	2	0	2	[xbo, xbv]
1640	0	0	0	0	5	0	5	[xfa, xfm, xfn, xfs, xft]
1641	0	0	0	0	1	0	1	[xff]
1642	0	0	0	0	1	0	1	[xfl]
1643	0	0	0	0	1	0	1	[xii]
1644	1	0	0	0	0	0	1	[xla]
1645	0	0	0	0	3	0	3	[xne, xnm, xpo]
1646	0	0	0	0	6	0	6	[xom, xoo, xop, xor, xoy, xoz]
1647	0	0	0	0	1	0	1	[xsa]
1648	0	0	0	0	1	0	1	[yak]
1649	0	0	0	0	13	0	13	[ypa, ypd, yph, ypj, ypl, ypn, ypp, ypt, ypv, ypw, ypz, yrb, yru]
1650	0	0	0	0	1	0	1	[ypx]
1651	0	0	0	0	1	0	1	[zga]
1652	0	0	0	0	8	0	8	[zmb, zmc, zmi, zmm, zmn, zmo, zmp, zmr]
1653	0	0	0	0	1	0	1	[zpr]

## Sheet: Similarity
	0001	0002	0003	0004	0005	0006	0007	0008	0009	0010	0011	0012	0013	0014	0015	0016	0017	0018	0019	0020	0021	0022	0023	0024	0025	0026	0027	0028	0029	0030	0031	0032	0033	0034	0035	0036	0037	0038	0039	0040	0041	0042	0043	0044	0045	0046	0047	0048	0049
0001	1	0.703211	0.697586	0.46244	0.778099	0.671702	0.546809	0.676269	0.776432	0.546809	0.503852	0.528328	0.495813	0.542726	0.711992	0.702717	0.675252	0.585209	0.611484	0.588542	0.409095	0.516104	0.67059	0.608913	0.595584	0.577608	0.763868	0.512843	0.64407	0.559775	0.640764	0.610584	0.524068	0.654316	0.585209	0.585209	0.682552	0.586728	0.707283	0.705392	0.61476	0.608949	0.266691	0.515731	0.649219	0.389227	0.665857	0.637086	0.521729
0002	0.703211	1	0.822203	0.521805	0.923479	0.776926	0.68002	0.796474	0.912368	0.612018	0.526305	0.6142	0.440353	0.56679	0.692862	0.739983	0.796853	0.641333	0.56098	0.640275	0.432412	0.608548	0.735235	0.566065	0.546197	0.548677	0.704368	0.602238	0.729436	0.560269	0.702884	0.576798	0.482789	0.639164	0.646888	0.641333	0.8033	0.556379	0.636936	0.818696	0.670658	0.603298	0.264034	0.544176	0.725266	0.427091	0.722845	0.765223	0.686967
0003	0.697586	0.822203	1	0.534129	0.995833	0.749042	0.632997	0.76109	0.876852	0.569697	0.503558	0.610157	0.458618	0.542293	0.663912	0.705518	0.755803	0.678419	0.530072	0.680502	0.460372	0.647837	0.696941	0.523743	0.577693	0.574181	0.74606	0.640739	0.638527	0.522913	0.611975	0.605818	0.453438	0.59796	0.684669	0.678419	0.860633	0.586119	0.607513	0.783313	0.570658	0.574577	0.279394	0.57542	0.763022	0.360424	0.687329	0.735876	0.647837
0004	0.46244	0.521805	0.534129	1	0.551885	0.407859	0.40163	0.36768	0.485008	0.361467	0.250651	0.685911	0.334602	0.269932	0.344332	0.391419	0.407618	0.325692	0.483333	0.346153	0.365434	0.412774	0.413907	0.533	0.356756	0.361361	0.41883	0.398022	0.355652	0.379069	0.329388	0.356756	0.361548	0.311263	0.353817	0.325692	0.463815	0.396917	0.363792	0.389902	0.323441	0.358491	0.254311	0.503837	0.49819	0.284497	0.301911	0.46068	0.385881
0005	0.778099	0.923479	0.995833	0.551885	1	0.754215	0.734581	0.860185	0.880556	0.661123	0.567262	0.724511	0.515615	0.610897	0.700336	0.7975	0.847925	0.724052	0.564574	0.726135	0.506005	0.74811	0.737504	0.559416	0.623326	0.619814	0.771143	0.747187	0.718182	0.556101	0.694697	0.651451	0.476971	0.664538	0.730302	0.724052	0.967462	0.623798	0.643186	0.879012	0.607165	0.599696	0.363584	0.685027	0.87263	0.381075	0.737993	0.737903	0.74811
0006	0.671702	0.776926	0.749042	0.407859	0.754215	1	0.505348	0.617673	0.620794	0.470409	0.397076	0.530584	0.481533	0.42762	0.50955	0.566989	0.589602	0.590558	0.357652	0.589368	0.353843	0.473622	0.507391	0.412975	0.595268	0.590558	0.683795	0.472698	0.568654	0.348413	0.545169	0.629695	0.350641	0.700385	0.596808	0.590558	0.668675	0.589368	0.486905	0.614864	0.518836	0.427111	0.332089	0.447589	0.651314	0.270492	0.61752	0.791798	0.568874
0007	0.546809	0.68002	0.632997	0.40163	0.734581	0.505348	1	0.547683	0.777072	0.527695	0.430334	0.600389	0.412964	0.463437	0.571072	0.614878	0.648159	0.459184	0.482763	0.473998	0.387546	0.597538	0.661904	0.564456	0.469754	0.37075	0.606959	0.593067	0.557904	0.509925	0.532202	0.469754	0.386139	0.463476	0.484184	0.459184	0.657522	0.395878	0.530942	0.669408	0.591041	0.476574	0.191492	0.524924	0.631869	0.37989	0.571622	0.557089	0.60762
0008	0.676269	0.796474	0.76109	0.36768	0.860185	0.617673	0.547683	1	0.876062	0.491442	0.500121	0.527298	0.428376	0.538592	0.657619	0.699404	0.742828	0.6145	0.557459	0.618204	0.418818	0.588043	0.687146	0.506166	0.541818	0.521845	0.685378	0.582191	0.638391	0.512237	0.637094	0.558484	0.445212	0.561624	0.6145	0.6145	0.752192	0.533719	0.604537	0.777967	0.582468	0.566789	0.205974	0.510625	0.658945	0.355086	0.701524	0.674126	0.594293
0009	0.776432	0.912368	0.876852	0.485008	0.880556	0.620794	0.777072	0.876062	1	0.668671	0.575034	0.656278	0.479389	0.619268	0.710229	0.807679	0.853534	0.6538	0.612921	0.656578	0.462748	0.678929	0.748668	0.569036	0.576488	0.561145	0.684863	0.678108	0.741521	0.562573	0.739248	0.59871	0.482057	0.664866	0.6538	0.6538	0.865576	0.565611	0.660864	0.891103	0.617838	0.60807	0.336619	0.634788	0.784058	0.391523	0.760269	0.676106	0.685179
0010	0.546809	0.612018	0.569697	0.361467	0.661123	0.470409	0.527695	0.491442	0.668671	1	0.465628	0.579174	0.411743	0.501446	0.615992	0.66429	0.632755	0.462677	0.476005	0.47601	0.398203	0.587196	0.645125	0.606032	0.464355	0.375252	0.588073	0.583172	0.602824	0.554844	0.577122	0.464355	0.415241	0.457185	0.485177	0.462677	0.641182	0.3981	0.572519	0.651879	0.640453	0.517751	0.176203	0.511255	0.607505	0.412832	0.563872	0.533393	0.59627
0011	0.503852	0.526305	0.503558	0.250651	0.567262	0.397076	0.430334	0.500121	0.575034	0.465628	1	0.638237	0.415647	0.799382	0.815961	0.798834	0.776793	0.54331	0.657627	0.545691	0.417515	0.663002	0.740997	0.660807	0.488907	0.475602	0.649475	0.65924	0.800853	0.701732	0.799834	0.499622	0.744472	0.508477	0.54331	0.54331	0.782812	0.484999	0.731072	0.799382	0.624923	0.78508	0.198022	0.627519	0.722868	0.634396	0.599719	0.561222	0.66702
0012	0.528328	0.6142	0.610157	0.685911	0.724511	0.530584	0.600389	0.527298	0.656278	0.579174	0.638237	1	0.42625	0.353246	0.440492	0.487419	0.530451	0.349019	0.508795	0.3733	0.33642	0.562141	0.525052	0.6128	0.477484	0.388021	0.556052	0.544904	0.448379	0.451614	0.422421	0.477484	0.416123	0.438187	0.377144	0.349019	0.589081	0.427033	0.460374	0.510244	0.447034	0.435854	0.228755	0.575021	0.623456	0.366469	0.42239	0.640031	0.537967
0013	0.495813	0.440353	0.458618	0.334602	0.515615	0.481533	0.412964	0.428376	0.479389	0.411743	0.415647	0.42625	1	0.236156	0.345715	0.306493	0.31154	0.346579	0.288133	0.346579	0.384556	0.379749	0.388342	0.318838	0.463394	0.39609	0.564358	0.39186	0.286432	0.265768	0.280808	0.463394	0.23866	0.387782	0.346579	0.346579	0.359044	0.419706	0.370715	0.340645	0.371343	0.278234	0.291084	0.478726	0.359044	0.226751	0.42596	0.51557	0.339311
0014	0.542726	0.56679	0.542293	0.269932	0.610897	0.42762	0.463437	0.538592	0.619268	0.501446	0.799382	0.353246	0.236156	1	0.781777	0.756109	0.732372	0.571278	0.608271	0.573842	0.435806	0.609829	0.6994	0.613042	0.515113	0.501285	0.63935	0.605777	0.758283	0.657114	0.757186	0.526651	0.654447	0.515454	0.571278	0.571278	0.738854	0.511593	0.688711	0.756699	0.611992	0.74779	0.201974	0.571616	0.674299	0.54974	0.632193	0.57631	0.614156
0015	0.711992	0.692862	0.663912	0.344332	0.700336	0.50955	0.571072	0.657619	0.710229	0.615992	0.815961	0.440492	0.345715	0.781777	1	0.729742	0.704775	0.622917	0.600815	0.625947	0.462813	0.560095	0.700536	0.598477	0.563449	0.547108	0.716435	0.55713	0.734979	0.650684	0.731673	0.577086	0.559362	0.609378	0.622917	0.622917	0.711411	0.555399	0.687905	0.732175	0.649781	0.692282	0.264456	0.513766	0.635119	0.455894	0.696233	0.60782	0.565209
0016	0.702717	0.739983	0.705518	0.391419	0.7975	0.566989	0.614878	0.699404	0.807679	0.66429	0.798834	0.487419	0.306493	0.756109	0.729742	1	0.734736	0.594241	0.591713	0.595907	0.398616	0.551511	0.668665	0.609777	0.576802	0.510851	0.659697	0.546409	0.745209	0.601126	0.718912	0.599302	0.515054	0.604725	0.599241	0.594241	0.743163	0.519871	0.722161	0.759694	0.608482	0.617781	0.251416	0.511978	0.665075	0.394642	0.671729	0.650271	0.557136
0017	0.675252	0.796853	0.755803	0.407618	0.847925	0.589602	0.648159	0.742828	0.853534	0.632755	0.776793	0.530451	0.31154	0.732372	0.704775	0.734736	1	0.582116	0.544018	0.583968	0.429175	0.60309	0.715802	0.535102	0.499249	0.489461	0.661513	0.593482	0.628239	0.557446	0.601379	0.524249	0.463559	0.592285	0.587672	0.582116	0.790795	0.500779	0.594682	0.764314	0.558322	0.578236	0.221409	0.537273	0.704031	0.367101	0.670437	0.638237	0.60934
0018	0.585209	0.641333	0.678419	0.325692	0.724052	0.590558	0.459184	0.6145	0.6538	0.462677	0.54331	0.349019	0.346579	0.571278	0.622917	0.594241	0.582116	1	0.442376	0.729582	0.507683	0.418579	0.537502	0.35482	0.540708	0.639012	0.710999	0.415691	0.461199	0.385377	0.429084	0.568833	0.340044	0.501861	0.727498	0.733748	0.601919	0.632911	0.464148	0.559078	0.500587	0.448405	0.260561	0.322956	0.482434	0.260316	0.609779	0.611324	0.425611
0019	0.611484	0.56098	0.530072	0.483333	0.564574	0.357652	0.482763	0.557459	0.612921	0.476005	0.657627	0.508795	0.288133	0.608271	0.600815	0.591713	0.544018	0.442376	1	0.532356	0.416894	0.444994	0.582157	0.574656	0.519995	0.486873	0.625946	0.441412	0.525126	0.470839	0.520259	0.564649	0.485996	0.520926	0.499022	0.495318	0.52344	0.526915	0.576598	0.57352	0.458949	0.538391	0.308009	0.468531	0.486403	0.406691	0.501655	0.503518	0.451244
0020	0.588542	0.640275	0.680502	0.346153	0.726135	0.589368	0.473998	0.618204	0.656578	0.47601	0.545691	0.3733	0.346579	0.573842	0.625947	0.595907	0.583968	0.729582	0.532356	1	0.509439	0.42005	0.533798	0.368153	0.548	0.634845	0.715166	0.417765	0.463472	0.386892	0.459387	0.56675	0.341234	0.533553	0.729582	0.729582	0.604002	0.637077	0.466523	0.562781	0.502254	0.445628	0.271021	0.33224	0.4991	0.25857	0.612557	0.614449	0.427081
0021	0.409095	0.432412	0.460372	0.365434	0.506005	0.353843	0.387546	0.418818	0.462748	0.398203	0.417515	0.33642	0.384556	0.435806	0.462813	0.398616	0.429175	0.507683	0.416894	0.509439	1	0.433967	0.385201	0.271407	0.340029	0.380033	0.41285	0.448994	0.245121	0.307989	0.239521	0.340029	0.198579	0.264828	0.427266	0.427266	0.332278	0.377822	0.297224	0.290352	0.348441	0.279136	0.239826	0.358724	0.269043	0.218442	0.345683	0.359105	0.386753
0022	0.516104	0.608548	0.647837	0.412774	0.74811	0.473622	0.597538	0.588043	0.678929	0.587196	0.663002	0.562141	0.379749	0.609829	0.560095	0.551511	0.60309	0.418579	0.444994	0.42005	0.433967	1	0.532809	0.416237	0.395594	0.321984	0.467611	0.841455	0.41891	0.43775	0.416098	0.398551	0.307812	0.359754	0.387444	0.385973	0.568034	0.337741	0.430454	0.504157	0.427412	0.405508	0.227713	0.576913	0.504799	0.315219	0.43327	0.526971	0.772716
0023	0.67059	0.735235	0.696941	0.413907	0.737504	0.507391	0.661904	0.687146	0.748668	0.645125	0.740997	0.525052	0.388342	0.6994	0.700536	0.668665	0.715802	0.537502	0.582157	0.533798	0.385201	0.532809	1	0.620609	0.610992	0.544379	0.732213	0.651099	0.612256	0.65121	0.580116	0.635992	0.470815	0.614147	0.631479	0.637035	0.765785	0.541102	0.633109	0.749754	0.679427	0.603243	0.283681	0.615953	0.659576	0.439318	0.690069	0.59375	0.654937
0024	0.608913	0.566065	0.523743	0.533	0.559416	0.412975	0.564456	0.506166	0.569036	0.606032	0.660807	0.6128	0.318838	0.613042	0.598477	0.609777	0.535102	0.35482	0.574656	0.368153	0.271407	0.416237	0.620609	1	0.557565	0.419224	0.633558	0.478321	0.553053	0.615241	0.524539	0.557565	0.539184	0.538009	0.449324	0.426824	0.57015	0.435636	0.635952	0.548502	0.58345	0.553349	0.220229	0.5014	0.59765	0.452738	0.500425	0.506341	0.509436
0025	0.595584	0.546197	0.577693	0.356756	0.623326	0.595268	0.469754	0.541818	0.576488	0.464355	0.488907	0.477484	0.463394	0.515113	0.563449	0.576802	0.499249	0.540708	0.519995	0.548	0.340029	0.395594	0.610992	0.557565	1	0.522025	0.702096	0.410685	0.441119	0.417536	0.399131	0.682144	0.340049	0.522654	0.515775	0.522025	0.497185	0.527897	0.524579	0.475474	0.486524	0.380476	0.255526	0.424536	0.46906	0.273855	0.523579	0.594251	0.417572
0026	0.577608	0.548677	0.574181	0.361361	0.619814	0.590558	0.37075	0.521845	0.561145	0.375252	0.475602	0.388021	0.39609	0.501285	0.547108	0.510851	0.489461	0.639012	0.486873	0.634845	0.380033	0.321984	0.544379	0.419224	0.522025	1	0.690191	0.331483	0.370665	0.296937	0.338525	0.541965	0.306517	0.512072	0.605894	0.612144	0.477989	0.693208	0.417452	0.448226	0.403303	0.367679	0.264264	0.299727	0.421739	0.195735	0.50096	0.653633	0.362393
0027	0.763868	0.704368	0.74606	0.41883	0.771143	0.683795	0.606959	0.685378	0.684863	0.588073	0.649475	0.556052	0.564358	0.63935	0.716435	0.659697	0.661513	0.710999	0.625946	0.715166	0.41285	0.467611	0.732213	0.633558	0.702096	0.690191	1	0.484795	0.498374	0.493146	0.520344	0.736324	0.458787	0.647563	0.695105	0.690938	0.68853	0.69315	0.581438	0.629726	0.619133	0.51429	0.40085	0.473723	0.664477	0.336277	0.682279	0.708973	0.49422
0028	0.512843	0.602238	0.640739	0.398022	0.747187	0.472698	0.593067	0.582191	0.678108	0.583172	0.65924	0.544904	0.39186	0.605777	0.55713	0.546409	0.593482	0.415691	0.441412	0.417765	0.448994	0.841455	0.651099	0.478321	0.410685	0.331483	0.484795	1	0.424157	0.42756	0.421345	0.407236	0.299806	0.36486	0.394659	0.394659	0.579374	0.391753	0.439767	0.51057	0.433184	0.395765	0.241017	0.589873	0.516139	0.317622	0.439683	0.531855	0.743305
0029	0.64407	0.729436	0.638527	0.355652	0.718182	0.568654	0.557904	0.638391	0.741521	0.602824	0.800853	0.448379	0.286432	0.758283	0.734979	0.745209	0.628239	0.461199	0.525126	0.463472	0.245121	0.41891	0.612256	0.553053	0.441119	0.370665	0.498374	0.424157	1	0.631663	0.837851	0.576152	0.539047	0.612464	0.569277	0.569277	0.700116	0.500045	0.683258	0.718066	0.637256	0.644418	0.247221	0.501946	0.638542	0.459642	0.646539	0.682065	0.670243
0030	0.559775	0.560269	0.522913	0.379069	0.556101	0.348413	0.509925	0.512237	0.562573	0.554844	0.701732	0.451614	0.265768	0.657114	0.650684	0.601126	0.557446	0.385377	0.470839	0.386892	0.307989	0.43775	0.65121	0.615241	0.417536	0.296937	0.493146	0.42756	0.631663	1	0.675777	0.589851	0.619289	0.513343	0.549895	0.54535	0.687658	0.475381	0.666238	0.663161	0.717751	0.672818	0.220124	0.560523	0.616669	0.5348	0.593955	0.509073	0.67153
0031	0.640764	0.702884	0.611975	0.329388	0.694697	0.545169	0.532202	0.637094	0.739248	0.577122	0.799834	0.422421	0.280808	0.757186	0.731673	0.718912	0.601379	0.429084	0.520259	0.459387	0.239521	0.416098	0.580116	0.524539	0.399131	0.338525	0.520344	0.421345	0.837851	0.675777	1	0.573121	0.520595	0.634434	0.545792	0.542762	0.676631	0.50156	0.681098	0.719581	0.613771	0.620113	0.245441	0.495194	0.607481	0.460833	0.644266	0.682065	0.670243
0032	0.610584	0.576798	0.605818	0.356756	0.651451	0.629695	0.469754	0.558484	0.59871	0.464355	0.499622	0.477484	0.463394	0.526651	0.577086	0.599302	0.524249	0.568833	0.564649	0.56675	0.340029	0.398551	0.635992	0.557565	0.682144	0.541965	0.736324	0.407236	0.576152	0.589851	0.573121	1	0.35612	0.559691	0.5439	0.55015	0.52531	0.546647	0.517452	0.492141	0.509024	0.399226	0.261092	0.422467	0.46906	0.279093	0.545801	0.625501	0.495584
0033	0.524068	0.482789	0.453438	0.361548	0.476971	0.350641	0.386139	0.445212	0.482057	0.415241	0.744472	0.416123	0.23866	0.654447	0.559362	0.515054	0.463559	0.340044	0.485996	0.341234	0.198579	0.307812	0.470815	0.539184	0.340049	0.306517	0.458787	0.299806	0.539047	0.619289	0.520595	0.35612	1	0.574562	0.519364	0.515792	0.683063	0.514927	0.709179	0.675226	0.609797	0.796249	0.242765	0.556219	0.663421	0.68458	0.570626	0.541617	0.586444
0034	0.654316	0.639164	0.59796	0.311263	0.664538	0.700385	0.463476	0.561624	0.664866	0.457185	0.508477	0.438187	0.387782	0.515454	0.609378	0.604725	0.592285	0.501861	0.520926	0.533553	0.264828	0.359754	0.614147	0.538009	0.522654	0.512072	0.647563	0.36486	0.612464	0.513343	0.634434	0.559691	0.574562	1	0.55668	0.552976	0.5591	0.563357	0.533257	0.579555	0.47743	0.457789	0.293731	0.37506	0.54462	0.253741	0.626929	0.661734	0.444464
0035	0.585209	0.646888	0.684669	0.353817	0.730302	0.596808	0.484184	0.6145	0.6538	0.485177	0.54331	0.377144	0.346579	0.571278	0.622917	0.599241	0.587672	0.727498	0.499022	0.729582	0.427266	0.387444	0.631479	0.449324	0.515775	0.605894	0.695105	0.394659	0.569277	0.549895	0.545792	0.5439	0.519364	0.55668	1	0.730894	0.609239	0.708672	0.466864	0.559337	0.508303	0.446845	0.261494	0.324026	0.511629	0.262402	0.612071	0.614449	0.488864
0036	0.585209	0.641333	0.678419	0.325692	0.724052	0.590558	0.459184	0.6145	0.6538	0.462677	0.54331	0.349019	0.346579	0.571278	0.622917	0.594241	0.582116	0.733748	0.495318	0.729582	0.427266	0.385973	0.637035	0.426824	0.522025	0.612144	0.690938	0.394659	0.569277	0.54535	0.542762	0.55015	0.515792	0.552976	0.730894	1	0.602989	0.708672	0.466864	0.559337	0.503303	0.451012	0.261494	0.324026	0.483504	0.262402	0.612071	0.611324	0.487393
0037	0.682552	0.8033	0.860633	0.463815	0.967462	0.668675	0.657522	0.752192	0.865576	0.641182	0.782812	0.589081	0.359044	0.738854	0.711411	0.743163	0.790795	0.601919	0.52344	0.604002	0.332278	0.568034	0.765785	0.57015	0.497185	0.477989	0.68853	0.579374	0.700116	0.687658	0.676631	0.52531	0.683063	0.5591	0.609239	0.602989	1	0.57961	0.583705	0.760563	0.54685	0.567576	0.253801	0.601013	0.788615	0.354823	0.66458	0.708481	0.746728
0038	0.586728	0.556379	0.586119	0.396917	0.623798	0.589368	0.395878	0.533719	0.565611	0.3981	0.484999	0.427033	0.419706	0.511593	0.555399	0.519871	0.500779	0.632911	0.526915	0.637077	0.377822	0.337741	0.541102	0.435636	0.527897	0.693208	0.69315	0.391753	0.500045	0.475381	0.50156	0.546647	0.514927	0.563357	0.708672	0.708672	0.57961	1	0.476207	0.494905	0.461802	0.417802	0.401408	0.370883	0.491383	0.231636	0.595958	0.658749	0.364814
0039	0.707283	0.636936	0.607513	0.363792	0.643186	0.486905	0.530942	0.604537	0.660864	0.572519	0.731072	0.460374	0.370715	0.688711	0.687905	0.722161	0.594682	0.464148	0.576598	0.466523	0.297224	0.430454	0.633109	0.635952	0.524579	0.417452	0.581438	0.439767	0.683258	0.666238	0.681098	0.517452	0.709179	0.533257	0.466864	0.466864	0.583705	0.476207	1	0.64936	0.555078	0.615589	0.363863	0.538057	0.629392	0.398135	0.653979	0.586925	0.538959
0040	0.705392	0.818696	0.783313	0.389902	0.879012	0.614864	0.669408	0.777967	0.891103	0.651879	0.799382	0.510244	0.340645	0.756699	0.732175	0.759694	0.764314	0.559078	0.57352	0.562781	0.290352	0.504157	0.749754	0.548502	0.475474	0.448226	0.629726	0.51057	0.718066	0.663161	0.719581	0.492141	0.675226	0.579555	0.559337	0.559337	0.760563	0.494905	0.64936	1	0.579412	0.58091	0.266264	0.532848	0.681168	0.366382	0.701524	0.672703	0.679932
0041	0.61476	0.670658	0.570658	0.323441	0.607165	0.518836	0.591041	0.582468	0.617838	0.640453	0.624923	0.447034	0.371343	0.611992	0.649781	0.608482	0.558322	0.500587	0.458949	0.502254	0.348441	0.427412	0.679427	0.58345	0.486524	0.403303	0.619133	0.433184	0.637256	0.717751	0.613771	0.509024	0.609797	0.47743	0.508303	0.503303	0.54685	0.461802	0.555078	0.579412	1	0.558939	0.348173	0.475789	0.550448	0.475249	0.663947	0.639324	0.667622
0042	0.608949	0.603298	0.574577	0.358491	0.599696	0.427111	0.476574	0.566789	0.60807	0.517751	0.78508	0.435854	0.278234	0.74779	0.692282	0.617781	0.578236	0.448405	0.538391	0.445628	0.279136	0.405508	0.603243	0.553349	0.380476	0.367679	0.51429	0.395765	0.644418	0.672818	0.620113	0.399226	0.796249	0.457789	0.446845	0.451012	0.567576	0.417802	0.615589	0.58091	0.558939	1	0.317851	0.472669	0.578987	0.568209	0.683582	0.560545	0.565069
0043	0.266691	0.264034	0.279394	0.254311	0.363584	0.332089	0.191492	0.205974	0.336619	0.176203	0.198022	0.228755	0.291084	0.201974	0.264456	0.251416	0.221409	0.260561	0.308009	0.271021	0.239826	0.227713	0.283681	0.220229	0.255526	0.264264	0.40085	0.241017	0.247221	0.220124	0.245441	0.261092	0.242765	0.293731	0.261494	0.261494	0.253801	0.401408	0.363863	0.266264	0.348173	0.317851	1	0.215386	0.161539	0.0931752	0.252014	0.27893	0.197519
0044	0.515731	0.544176	0.57542	0.503837	0.685027	0.447589	0.524924	0.510625	0.634788	0.511255	0.627519	0.575021	0.478726	0.571616	0.513766	0.511978	0.537273	0.322956	0.468531	0.33224	0.358724	0.576913	0.615953	0.5014	0.424536	0.299727	0.473723	0.589873	0.501946	0.560523	0.495194	0.422467	0.556219	0.37506	0.324026	0.324026	0.601013	0.370883	0.538057	0.532848	0.475789	0.472669	0.215386	1	0.640685	0.271732	0.353522	0.514119	0.56165
0045	0.649219	0.725266	0.763022	0.49819	0.87263	0.651314	0.631869	0.658945	0.784058	0.607505	0.722868	0.623456	0.359044	0.674299	0.635119	0.665075	0.704031	0.482434	0.486403	0.4991	0.269043	0.504799	0.659576	0.59765	0.46906	0.421739	0.664477	0.516139	0.638542	0.616669	0.607481	0.46906	0.663421	0.54462	0.511629	0.483504	0.788615	0.491383	0.629392	0.681168	0.550448	0.578987	0.161539	0.640685	1	0.307732	0.539633	0.662354	0.634201
0046	0.389227	0.427091	0.360424	0.284497	0.381075	0.270492	0.37989	0.355086	0.391523	0.412832	0.634396	0.366469	0.226751	0.54974	0.455894	0.394642	0.367101	0.260316	0.406691	0.25857	0.218442	0.315219	0.439318	0.452738	0.273855	0.195735	0.336277	0.317622	0.459642	0.5348	0.460833	0.279093	0.68458	0.253741	0.262402	0.262402	0.354823	0.231636	0.398135	0.366382	0.475249	0.568209	0.0931752	0.271732	0.307732	1	0.528284	0.483664	0.666928
0047	0.665857	0.722845	0.687329	0.301911	0.737993	0.61752	0.571622	0.701524	0.760269	0.563872	0.599719	0.42239	0.42596	0.632193	0.696233	0.671729	0.670437	0.609779	0.501655	0.612557	0.345683	0.43327	0.690069	0.500425	0.523579	0.50096	0.682279	0.439683	0.646539	0.593955	0.644266	0.545801	0.570626	0.626929	0.612071	0.612071	0.66458	0.595958	0.653979	0.701524	0.663947	0.683582	0.252014	0.353522	0.539633	0.528284	1	0.652684	0.545484
0048	0.637086	0.765223	0.735876	0.46068	0.737903	0.791798	0.557089	0.674126	0.676106	0.533393	0.561222	0.640031	0.51557	0.57631	0.60782	0.650271	0.638237	0.611324	0.503518	0.614449	0.359105	0.526971	0.59375	0.506341	0.594251	0.653633	0.708973	0.531855	0.682065	0.509073	0.682065	0.625501	0.541617	0.661734	0.614449	0.611324	0.708481	0.658749	0.586925	0.672703	0.639324	0.560545	0.27893	0.514119	0.662354	0.483664	0.652684	1	0.529435
0049	0.521729	0.686967	0.647837	0.385881	0.74811	0.568874	0.60762	0.594293	0.685179	0.59627	0.66702	0.537967	0.339311	0.614156	0.565209	0.557136	0.60934	0.425611	0.451244	0.427081	0.386753	0.772716	0.654937	0.509436	0.417572	0.362393	0.49422	0.743305	0.670243	0.67153	0.670243	0.495584	0.586444	0.444464	0.488864	0.487393	0.746728	0.364814	0.538959	0.679932	0.667622	0.565069	0.197519	0.56165	0.634201	0.666928	0.545484	0.529435	1
0050	0.592102	0.614022	0.587484	0.321107	0.661806	0.46753	0.506332	0.58775	0.675149	0.547508	0.803046	0.400874	0.259759	0.760645	0.675436	0.684973	0.577511	0.423584	0.482034	0.426361	0.22204	0.382393	0.562315	0.500689	0.4085	0.340445	0.47657	0.387203	0.710121	0.647226	0.71151	0.421	0.712601	0.441488	0.423778	0.423778	0.570422	0.375454	0.593028	0.604417	0.528394	0.676868	0.123814	0.337932	0.474043	0.62441	0.558522	0.439736	0.48383
0051	0.622109	0.663527	0.709689	0.478878	0.823624	0.581292	0.546492	0.631342	0.753176	0.530666	0.705123	0.553023	0.502271	0.655189	0.610473	0.622697	0.611525	0.453755	0.493454	0.464216	0.341662	0.567212	0.594585	0.483116	0.453045	0.449056	0.613746	0.580517	0.598664	0.533755	0.596884	0.446496	0.608939	0.494727	0.454689	0.454689	0.684096	0.530624	0.643629	0.653564	0.491998	0.556216	0.238931	0.820123	0.747417	0.582667	0.598189	0.63479	0.648641
0052	0.697586	0.816647	0.778354	0.368296	0.878	0.621797	0.652497	0.771415	0.889165	0.636659	0.79517	0.485554	0.334847	0.752163	0.725078	0.755464	0.759044	0.556413	0.530685	0.552709	0.283984	0.500754	0.747659	0.527256	0.534448	0.517384	0.622911	0.612141	0.799095	0.712421	0.77258	0.559448	0.707441	0.626841	0.62294	0.628495	0.853586	0.515597	0.708268	0.896102	0.693572	0.72744	0.23054	0.546982	0.713648	0.665602	0.735072	0.585319	0.646686
0053	0.684203	0.631884	0.600552	0.353348	0.642004	0.499719	0.511225	0.588681	0.646594	0.547657	0.761796	0.441778	0.333897	0.722466	0.729123	0.648855	0.618491	0.440578	0.46718	0.442093	0.240478	0.38237	0.627479	0.560952	0.411494	0.397533	0.568416	0.390617	0.673368	0.67928	0.649883	0.431949	0.722546	0.535976	0.446999	0.442453	0.614158	0.468129	0.67189	0.606863	0.567678	0.717044	0.191578	0.398827	0.555645	0.620614	0.604723	0.442335	0.457977
0054	0.649219	0.741536	0.791147	0.463815	0.900755	0.669618	0.601313	0.658945	0.761836	0.580005	0.722868	0.589081	0.359044	0.674299	0.635119	0.687575	0.729031	0.538684	0.519736	0.4991	0.269043	0.504799	0.709576	0.57015	0.497185	0.477989	0.683227	0.516139	0.613217	0.637124	0.627611	0.52531	0.679492	0.561286	0.539754	0.539754	0.81674	0.491383	0.629392	0.681168	0.565091	0.616487	0.161539	0.640685	0.85631	0.578855	0.606849	0.630196	0.659464
0055	0.58682	0.719303	0.684216	0.477423	0.801574	0.654494	0.568643	0.59572	0.727147	0.550602	0.682223	0.605811	0.278717	0.630528	0.578392	0.665314	0.646215	0.403169	0.505189	0.419835	0.227387	0.486257	0.570652	0.592106	0.460161	0.341411	0.600453	0.475247	0.691195	0.627276	0.660513	0.460161	0.650468	0.478559	0.431301	0.403176	0.705669	0.427359	0.623123	0.617942	0.53824	0.545457	0.0741806	0.57252	0.82252	0.596964	0.572161	0.616842	0.729947
0056	0.699177	0.624209	0.66228	0.463187	0.687364	0.593616	0.525081	0.613685	0.645578	0.514149	0.603386	0.524525	0.538518	0.588799	0.657625	0.592674	0.587042	0.717457	0.625946	0.720582	0.4804	0.442935	0.668112	0.565867	0.643524	0.796171	0.78409	0.451181	0.574671	0.627149	0.572398	0.668524	0.64609	0.574061	0.726913	0.726913	0.637823	0.780365	0.658051	0.613685	0.674939	0.614962	0.344558	0.451811	0.60471	0.55671	0.66797	0.6413	0.427524
0057	0.705392	0.762487	0.817991	0.43864	0.925654	0.691721	0.613199	0.721757	0.834894	0.590703	0.763247	0.574024	0.383226	0.717785	0.686185	0.709105	0.708104	0.565727	0.57352	0.569894	0.263411	0.503942	0.693544	0.548502	0.534909	0.504254	0.708442	0.511156	0.672076	0.617172	0.673592	0.553659	0.675226	0.577392	0.566019	0.566019	0.792398	0.556768	0.64936	0.74398	0.583484	0.630436	0.185721	0.500485	0.704652	0.587264	0.612214	0.650714	0.652276
0058	0.705392	0.762487	0.817991	0.43864	0.925654	0.691721	0.613199	0.721757	0.834894	0.590703	0.763247	0.574024	0.383226	0.717785	0.686185	0.709105	0.708104	0.565727	0.57352	0.569894	0.263411	0.503942	0.693544	0.548502	0.534909	0.504254	0.714123	0.511156	0.672076	0.617172	0.673592	0.553659	0.675226	0.583588	0.566019	0.566019	0.792398	0.562809	0.64936	0.74398	0.583484	0.630436	0.185721	0.500485	0.704652	0.587264	0.612214	0.650714	0.652276
0059	0.569778	0.635522	0.589963	0.288554	0.679839	0.895947	0.442746	0.547376	0.623147	0.438529	0.459027	0.442319	0.385115	0.462201	0.523845	0.538829	0.518339	0.51906	0.449301	0.588211	0.285895	0.419543	0.568293	0.514678	0.59726	0.578063	0.661549	0.426758	0.670854	0.47522	0.647369	0.625385	0.539668	0.729438	0.592378	0.586128	0.6941	0.588211	0.592762	0.663204	0.598551	0.551168	0.271478	0.468763	0.684388	0.466171	0.622167	0.765169	0.544543
0060	0.764758	0.636483	0.605801	0.368347	0.624044	0.491052	0.523035	0.636098	0.676586	0.560832	0.799051	0.451246	0.399715	0.76192	0.809678	0.714886	0.60445	0.521091	0.632418	0.548364	0.328498	0.413275	0.67369	0.656345	0.543654	0.483048	0.611027	0.419592	0.776628	0.761344	0.77587	0.595169	0.774718	0.587483	0.524937	0.527968	0.588015	0.49799	0.829873	0.65428	0.636056	0.779157	0.271212	0.415264	0.536477	0.682858	0.676249	0.464594	0.443957
0061	0.765921	0.66592	0.634589	0.383499	0.652832	0.52049	0.538186	0.636098	0.67204	0.574619	0.799051	0.466397	0.423605	0.762587	0.81084	0.743673	0.633238	0.52983	0.593782	0.5268	0.306933	0.413275	0.682428	0.649932	0.557696	0.491786	0.60436	0.419592	0.772732	0.768193	0.746217	0.57815	0.797337	0.592374	0.532161	0.536706	0.616802	0.492486	0.807145	0.65428	0.642766	0.800824	0.271212	0.415264	0.551628	0.678445	0.694431	0.465243	0.444606
0062	0.484525	0.441289	0.445087	0.456757	0.502084	0.485176	0.282845	0.415833	0.459763	0.294636	0.406941	0.382451	0.377683	0.428321	0.462486	0.442861	0.440903	0.440173	0.39078	0.48184	0.372423	0.303882	0.406353	0.424442	0.457568	0.471415	0.560163	0.29239	0.437684	0.492466	0.40435	0.401318	0.493443	0.442573	0.477126	0.442751	0.476561	0.637604	0.520901	0.415833	0.418458	0.451184	0.25228	0.33193	0.430198	0.374842	0.529798	0.467884	0.37814
0063	0.580424	0.702159	0.663865	0.371074	0.76545	0.527487	0.555772	0.583397	0.771059	0.549607	0.581764	0.488332	0.324711	0.590322	0.618567	0.632248	0.644556	0.442899	0.489748	0.444751	0.273847	0.502061	0.709745	0.520633	0.425085	0.332618	0.531904	0.508474	0.599284	0.621565	0.575799	0.450085	0.536055	0.486363	0.449284	0.443729	0.641116	0.383243	0.515413	0.673593	0.61363	0.576822	0.159288	0.419547	0.513391	0.538185	0.562026	0.484702	0.641698
0064	0.77804	0.764876	0.73303	0.378099	0.77037	0.560505	0.625123	0.725881	0.781251	0.674535	0.817747	0.487268	0.365585	0.782053	0.798218	0.785405	0.715069	0.584535	0.581166	0.587868	0.342682	0.479453	0.758626	0.63235	0.511775	0.487251	0.650096	0.485225	0.74144	0.737441	0.742955	0.526775	0.725325	0.605431	0.587251	0.587251	0.709222	0.540406	0.788002	0.742826	0.718658	0.784563	0.235313	0.428437	0.59177	0.670962	0.717861	0.500567	0.551668
0065	0.485629	0.425889	0.442347	0.328797	0.489022	0.454371	0.379156	0.419645	0.4772	0.382817	0.410368	0.430322	0.533152	0.430532	0.46349	0.38667	0.418515	0.392699	0.418386	0.410556	0.508131	0.503727	0.536333	0.451529	0.478064	0.418093	0.562571	0.49494	0.401643	0.492098	0.388656	0.522736	0.434946	0.452894	0.396094	0.396094	0.44612	0.509675	0.533151	0.41625	0.508348	0.470957	0.379239	0.501321	0.417851	0.446333	0.527629	0.472771	0.528003
0066	0.572963	0.567086	0.525995	0.445	0.563335	0.334999	0.527044	0.520671	0.577955	0.576456	0.671168	0.5248	0.318972	0.624199	0.611785	0.612029	0.537354	0.379705	0.571718	0.382791	0.316182	0.45273	0.645494	0.70479	0.440699	0.282421	0.480879	0.456129	0.593745	0.772968	0.590939	0.44258	0.710041	0.367593	0.382421	0.382421	0.521214	0.335329	0.629986	0.537615	0.642537	0.626126	0.129352	0.400718	0.427004	0.71792	0.457421	0.306516	0.534191
0067	0.697586	0.760438	0.812413	0.473524	0.926348	0.690317	0.595536	0.715206	0.834585	0.574806	0.759035	0.624284	0.430518	0.713249	0.679089	0.704876	0.702835	0.562729	0.530685	0.558562	0.292853	0.570591	0.69145	0.527256	0.521094	0.573598	0.70882	0.580517	0.669854	0.608463	0.643339	0.549219	0.667638	0.579238	0.557413	0.563663	0.78682	0.638449	0.643629	0.737428	0.579219	0.628865	0.204798	0.702962	0.802592	0.586028	0.679598	0.745902	0.657899
0068	0.624627	0.646421	0.599397	0.592222	0.639034	0.476322	0.549395	0.579867	0.649723	0.536032	0.672032	0.603111	0.276487	0.62513	0.612763	0.625491	0.612018	0.489482	0.638507	0.504297	0.301563	0.384708	0.611788	0.722656	0.436981	0.437598	0.58441	0.374921	0.602557	0.671982	0.571497	0.436981	0.728053	0.522613	0.5175	0.4925	0.594085	0.51385	0.702843	0.598694	0.535562	0.666214	0.207217	0.367464	0.589687	0.614378	0.581141	0.409129	0.475662
0069	0.664253	0.744168	0.784288	0.544953	0.898223	0.672013	0.651092	0.678169	0.806807	0.624806	0.735226	0.687509	0.430518	0.687608	0.648786	0.682376	0.677835	0.500229	0.497351	0.516896	0.292853	0.567212	0.635895	0.577256	0.486719	0.502169	0.69007	0.580517	0.65427	0.588009	0.623209	0.486719	0.651567	0.562571	0.529288	0.501163	0.758695	0.59083	0.643629	0.700391	0.564576	0.587198	0.204798	0.702962	0.865092	0.591266	0.651821	0.724984	0.664764
0070	0.507869	0.574987	0.503558	0.275235	0.566667	0.449283	0.434352	0.504139	0.578457	0.469646	0.803399	0.348203	0.223004	0.706667	0.579298	0.587473	0.495362	0.363425	0.413525	0.365806	0.190673	0.328119	0.481984	0.429515	0.350496	0.292163	0.411439	0.332242	0.657711	0.554765	0.658901	0.361211	0.712954	0.382954	0.363592	0.363592	0.488933	0.325623	0.508663	0.518425	0.501591	0.580526	0.106126	0.355499	0.472166	0.670176	0.478823	0.425566	0.463746
0071	0.456198	0.564426	0.554161	0.465172	0.664696	0.501321	0.42751	0.366412	0.603109	0.391902	0.428408	0.621479	0.251943	0.400231	0.459645	0.517156	0.548883	0.266076	0.417713	0.282742	0.198353	0.486345	0.537429	0.545591	0.38116	0.204236	0.496434	0.475335	0.524373	0.550144	0.495757	0.38116	0.473152	0.394378	0.294125	0.266	0.585635	0.289717	0.479392	0.499746	0.437932	0.436227	0.0847278	0.438698	0.578296	0.415375	0.476112	0.459459	0.67928
0072	0.767035	0.695881	0.666457	0.340256	0.686524	0.485319	0.598453	0.674818	0.716564	0.647865	0.781273	0.435234	0.465965	0.743441	0.788214	0.729307	0.664971	0.546222	0.562509	0.55459	0.388215	0.502826	0.71408	0.620896	0.501883	0.453786	0.588737	0.512139	0.695583	0.69412	0.693803	0.496643	0.703003	0.575553	0.553786	0.553786	0.646892	0.466257	0.830717	0.694818	0.670411	0.770332	0.298333	0.456791	0.562651	0.70881	0.741194	0.433989	0.532249
0073	0.492772	0.506195	0.485178	0.244838	0.55	0.381748	0.403807	0.489666	0.562628	0.439101	0.788926	0.313321	0.220902	0.692193	0.5642	0.568832	0.476517	0.343888	0.387313	0.350435	0.188398	0.324211	0.462673	0.397946	0.327855	0.272498	0.384679	0.396087	0.589849	0.535454	0.583301	0.359998	0.692987	0.35715	0.343927	0.343927	0.470553	0.308723	0.516388	0.503952	0.431867	0.570861	0.114076	0.288538	0.376038	0.621155	0.472963	0.35733	0.410451
0074	0.466386	0.427615	0.429703	0.560372	0.474294	0.457177	0.282078	0.398265	0.437839	0.295446	0.396158	0.475203	0.39243	0.41573	0.445997	0.429796	0.394579	0.48687	0.514378	0.490728	0.400432	0.292547	0.419348	0.512499	0.44648	0.525717	0.546278	0.298757	0.428079	0.477431	0.425273	0.448832	0.529781	0.426241	0.490266	0.490266	0.423727	0.609117	0.580685	0.39487	0.429103	0.521885	0.310825	0.3476	0.4007	0.443927	0.49012	0.43967	0.356764
0075	0.649219	0.652739	0.610418	0.398552	0.698104	0.521051	0.568682	0.593051	0.705652	0.607505	0.722868	0.498765	0.287235	0.674299	0.635119	0.665075	0.633628	0.385947	0.437763	0.39928	0.215234	0.403839	0.593618	0.59765	0.375248	0.337391	0.531582	0.502179	0.638542	0.616669	0.607481	0.375248	0.663421	0.490158	0.409303	0.386803	0.630892	0.393106	0.629392	0.613051	0.550448	0.578987	0.129232	0.512548	0.712548	0.584093	0.566164	0.487014	0.535428
0076	0.592514	0.670818	0.587484	0.303961	0.658556	0.524738	0.506744	0.588162	0.672311	0.54792	0.803399	0.406237	0.260172	0.761026	0.675848	0.637766	0.577923	0.423996	0.434827	0.426773	0.222452	0.382805	0.562315	0.473307	0.361293	0.340857	0.475315	0.459264	0.71971	0.619432	0.721099	0.373793	0.68913	0.439754	0.42419	0.42419	0.570422	0.374898	0.545821	0.604829	0.585189	0.67728	0.123814	0.338344	0.474455	0.670176	0.558838	0.496944	0.537787
0077	0.565488	0.594862	0.564074	0.298075	0.635712	0.441531	0.47848	0.559899	0.64478	0.519657	0.779174	0.3902	0.233655	0.734936	0.648821	0.609502	0.600822	0.397101	0.413373	0.399879	0.227335	0.38538	0.569599	0.464873	0.334777	0.31434	0.449926	0.464154	0.638901	0.628719	0.64029	0.347277	0.674732	0.418233	0.397674	0.397674	0.580548	0.349807	0.518927	0.576566	0.510814	0.655826	0.101985	0.418198	0.554309	0.610568	0.52854	0.413861	0.489243
0078	0.518056	0.551618	0.583791	0.472086	0.677447	0.47563	0.537	0.531336	0.616281	0.522123	0.626548	0.550241	0.452326	0.57057	0.51588	0.501427	0.543501	0.357671	0.446491	0.359337	0.443047	0.681025	0.599884	0.481045	0.417978	0.336985	0.470722	0.772763	0.482724	0.563465	0.482661	0.42602	0.540219	0.372101	0.358206	0.356627	0.589011	0.373763	0.492715	0.531336	0.497777	0.477119	0.188986	0.614573	0.521978	0.552666	0.429507	0.499833	0.728143
0079	0.648367	0.637396	0.610859	0.315082	0.641281	0.441689	0.520936	0.604901	0.650348	0.562113	0.817747	0.406057	0.304654	0.782053	0.7317	0.654504	0.595891	0.487112	0.484305	0.48989	0.285568	0.399544	0.632189	0.526958	0.426479	0.406043	0.552263	0.404354	0.679653	0.675987	0.681042	0.438979	0.725325	0.479703	0.489376	0.489376	0.591019	0.45618	0.608938	0.619022	0.596483	0.736833	0.148364	0.357031	0.493142	0.669043	0.550487	0.416689	0.459724
0080	0.469001	0.416774	0.435612	0.336618	0.473385	0.432838	0.341434	0.40117	0.428855	0.348867	0.398026	0.358855	0.365541	0.417742	0.448374	0.392719	0.396266	0.453685	0.380193	0.495352	0.369999	0.313824	0.485483	0.402632	0.510472	0.487791	0.525909	0.372144	0.378933	0.476931	0.345599	0.454222	0.418211	0.419339	0.491456	0.457081	0.439412	0.60132	0.495271	0.397775	0.488236	0.408638	0.304083	0.338289	0.391142	0.375709	0.487196	0.409995	0.350458
0081	0.428305	0.450759	0.429219	0.215495	0.486306	0.339713	0.357881	0.425195	0.492586	0.388763	0.687048	0.277506	0.181212	0.602407	0.490805	0.463439	0.440336	0.305612	0.293071	0.303529	0.164918	0.341372	0.433251	0.338708	0.253144	0.281292	0.341569	0.347042	0.53987	0.501363	0.521641	0.304953	0.622438	0.346693	0.342797	0.345922	0.492708	0.281814	0.442844	0.494369	0.42338	0.545861	0.1281	0.320215	0.413965	0.615759	0.412058	0.31909	0.365042
0082	0.38161	0.388575	0.326075	0.29839	0.349412	0.277359	0.35537	0.31731	0.357645	0.381356	0.579163	0.375636	0.201943	0.499052	0.412492	0.358486	0.331937	0.222802	0.38398	0.231135	0.173835	0.262369	0.390358	0.460896	0.26864	0.193617	0.337291	0.286176	0.417861	0.49319	0.396767	0.26864	0.661449	0.266487	0.238562	0.224499	0.320824	0.233089	0.371117	0.3279	0.437361	0.500896	0.0812098	0.250771	0.32057	0.726651	0.282312	0.257995	0.3501
0083	0.557367	0.612915	0.638166	0.429779	0.682757	0.561403	0.463879	0.583565	0.62314	0.466903	0.523889	0.529529	0.398548	0.549862	0.597607	0.596567	0.57988	0.581607	0.522824	0.585465	0.395061	0.464442	0.604649	0.60348	0.550706	0.460002	0.650503	0.469876	0.579689	0.629041	0.576883	0.553058	0.600197	0.518886	0.585002	0.585002	0.63219	0.532977	0.671666	0.58017	0.588273	0.66086	0.233119	0.374427	0.514427	0.560175	0.666976	0.488937	0.565227
0084	0.545297	0.658329	0.703841	0.34088	0.811072	0.637527	0.508953	0.645336	0.732118	0.507469	0.563598	0.482619	0.376443	0.57076	0.586634	0.617826	0.645401	0.517311	0.366587	0.558977	0.348197	0.531704	0.574327	0.415626	0.502999	0.449346	0.61801	0.669336	0.586136	0.511681	0.552802	0.446749	0.503828	0.534728	0.552552	0.518177	0.722549	0.602325	0.518892	0.645336	0.600148	0.583686	0.280987	0.578027	0.687023	0.500401	0.675345	0.680759	0.611108
0085	0.47758	0.571517	0.562139	0.393922	0.672674	0.509299	0.366399	0.39017	0.612978	0.336902	0.443681	0.550229	0.251943	0.416679	0.479083	0.523538	0.555975	0.267803	0.427004	0.30947	0.209371	0.48945	0.531873	0.488591	0.43741	0.205963	0.485661	0.591512	0.532448	0.550144	0.501559	0.38116	0.483683	0.384803	0.302103	0.267728	0.593613	0.316445	0.485774	0.523504	0.437932	0.444347	0.0847278	0.438698	0.517524	0.42095	0.485981	0.467436	0.682385
0086	0.507624	0.526305	0.503558	0.275235	0.565079	0.398934	0.433999	0.503786	0.576516	0.469293	0.803046	0.343606	0.222952	0.706313	0.579053	0.587119	0.495009	0.363072	0.413172	0.365453	0.19032	0.327766	0.481984	0.429162	0.350143	0.29181	0.411735	0.393905	0.608675	0.554765	0.609866	0.360857	0.712709	0.38276	0.363238	0.363238	0.488933	0.32527	0.51831	0.518072	0.452909	0.590173	0.116126	0.289656	0.406323	0.62441	0.443667	0.375501	0.412529
0087	0.518056	0.607827	0.647026	0.404645	0.743888	0.470324	0.593209	0.587545	0.675339	0.5833	0.662682	0.550241	0.387708	0.609484	0.561869	0.552015	0.59971	0.420906	0.446491	0.422573	0.452023	0.753294	0.656093	0.481045	0.417978	0.406348	0.474219	0.849886	0.595289	0.651174	0.595225	0.486713	0.56959	0.429034	0.482133	0.480555	0.747942	0.409339	0.540674	0.666797	0.594257	0.560696	0.231351	0.642548	0.623278	0.617752	0.540942	0.496723	0.797062
0088	0.628339	0.701204	0.601204	0.269465	0.665027	0.630118	0.504792	0.621053	0.6907	0.554203	0.592813	0.39204	0.336635	0.621586	0.662126	0.66141	0.589886	0.538357	0.424274	0.540857	0.300671	0.379625	0.603343	0.504866	0.459127	0.438769	0.588788	0.450043	0.69901	0.593334	0.696737	0.479127	0.556344	0.534983	0.538769	0.538769	0.580729	0.512738	0.648651	0.621053	0.718234	0.666752	0.218113	0.306402	0.498009	0.560241	0.697749	0.574347	0.544272
0089	0.662312	0.698133	0.661445	0.345337	0.744444	0.511553	0.572004	0.65504	0.764993	0.621416	0.767146	0.455974	0.272321	0.721983	0.693011	0.715897	0.714229	0.461885	0.452293	0.463885	0.274353	0.463138	0.669928	0.545223	0.380333	0.362476	0.492632	0.553929	0.69144	0.676406	0.689622	0.403333	0.64149	0.450422	0.462476	0.462476	0.690445	0.402248	0.614742	0.67504	0.597988	0.619364	0.114317	0.412994	0.582994	0.585532	0.570321	0.466414	0.583778
0090	0.763868	0.705161	0.750226	0.411538	0.77531	0.684688	0.600477	0.685378	0.707086	0.58224	0.649475	0.537438	0.564358	0.63935	0.716435	0.663031	0.665217	0.713082	0.592613	0.715166	0.41285	0.46614	0.734065	0.627724	0.711471	0.692274	0.90037	0.473355	0.627268	0.68674	0.603783	0.739596	0.696465	0.678863	0.728788	0.722538	0.725769	0.692403	0.714908	0.685378	0.742989	0.674427	0.301488	0.473906	0.689531	0.605076	0.742441	0.642834	0.50922
0091	0.492826	0.512944	0.488447	0.296406	0.554701	0.375775	0.413537	0.488693	0.567018	0.451546	0.753046	0.316191	0.186256	0.706799	0.569749	0.578436	0.479241	0.391	0.444955	0.393564	0.20496	0.299132	0.465214	0.408328	0.323231	0.314257	0.389561	0.370359	0.60165	0.543594	0.602933	0.334769	0.662709	0.358357	0.39118	0.39118	0.472698	0.350291	0.504334	0.504077	0.433902	0.581724	0.125059	0.258091	0.383732	0.577743	0.423949	0.35054	0.390415
0092	0.608907	0.647407	0.691554	0.429503	0.805729	0.569476	0.530979	0.614994	0.74357	0.516705	0.694614	0.571243	0.413596	0.643872	0.598472	0.607996	0.634479	0.438092	0.483784	0.448536	0.304687	0.70801	0.616328	0.497793	0.438239	0.517356	0.58623	0.72097	0.67257	0.607886	0.664974	0.506258	0.652023	0.524087	0.518711	0.518711	0.818534	0.535247	0.695499	0.73797	0.53886	0.601516	0.274154	0.731921	0.772756	0.619723	0.585439	0.624523	0.660547
0093	0.545673	0.680657	0.569545	0.341108	0.652746	0.59653	0.619924	0.595428	0.679926	0.607343	0.66775	0.476845	0.341258	0.614941	0.586976	0.558322	0.606719	0.405981	0.45465	0.407825	0.385696	0.570859	0.67434	0.539533	0.401531	0.351375	0.438919	0.692031	0.674878	0.662511	0.674878	0.466956	0.590411	0.527554	0.46433	0.462486	0.662363	0.355056	0.577753	0.685792	0.667014	0.585353	0.209538	0.514805	0.58058	0.67736	0.575268	0.474761	0.776998
0094	0.632005	0.605532	0.580944	0.316843	0.593729	0.418421	0.512427	0.580532	0.615927	0.550437	0.838326	0.397524	0.320436	0.805507	0.708928	0.62696	0.578753	0.475137	0.450987	0.47706	0.292302	0.394177	0.600187	0.513067	0.413873	0.398214	0.481425	0.398616	0.657318	0.642248	0.655394	0.429258	0.739987	0.447161	0.475137	0.475137	0.565894	0.404112	0.589698	0.595916	0.571024	0.712148	0.176657	0.356624	0.48547	0.707155	0.551206	0.399987	0.418765
0095	0.821607	0.787192	0.755227	0.411896	0.771847	0.543948	0.666156	0.754691	0.800705	0.715567	0.838326	0.516782	0.416567	0.805507	0.837824	0.815049	0.752379	0.617678	0.586283	0.620178	0.379992	0.51243	0.780243	0.666987	0.538035	0.517678	0.625852	0.518201	0.77683	0.75902	0.774557	0.558035	0.739987	0.581309	0.617678	0.617678	0.735662	0.525345	0.766607	0.774691	0.742331	0.771494	0.229654	0.463611	0.631111	0.707155	0.716567	0.519983	0.544394
0096	0.647027	0.684276	0.657639	0.363756	0.660417	0.465595	0.582804	0.657047	0.679963	0.62398	0.862443	0.458934	0.315083	0.824611	0.73036	0.707344	0.64299	0.479434	0.486222	0.481518	0.281363	0.457245	0.619407	0.521021	0.413065	0.396101	0.4876	0.462055	0.740231	0.661603	0.738148	0.429732	0.714843	0.480061	0.479434	0.479434	0.638725	0.400268	0.604038	0.671167	0.584444	0.733974	0.172977	0.410123	0.549707	0.674047	0.565083	0.439301	0.483882
0097	0.778099	0.923479	0.885185	0.490564	0.888889	0.631905	0.782627	0.877914	0.898284	0.753776	0.863633	0.61183	0.42011	0.825893	0.798272	0.856313	0.865654	0.642024	0.619592	0.643876	0.37515	0.60966	0.828654	0.630226	0.547976	0.530913	0.676985	0.616073	0.802979	0.728567	0.779495	0.572976	0.7202	0.666933	0.647579	0.642024	0.859967	0.535542	0.724845	0.896741	0.711333	0.736058	0.230636	0.546831	0.738498	0.675713	0.74511	0.588512	0.647954
0098	0.502048	0.528559	0.503942	0.279585	0.56746	0.403186	0.439199	0.499574	0.574731	0.474493	0.798834	0.348156	0.219225	0.702102	0.573477	0.587669	0.495193	0.357787	0.388016	0.358978	0.186226	0.326418	0.477067	0.431983	0.338678	0.286892	0.411735	0.393905	0.60693	0.553419	0.588477	0.354749	0.710617	0.38276	0.361892	0.358321	0.489317	0.322889	0.514216	0.51386	0.453433	0.585255	0.112399	0.287659	0.410873	0.623174	0.438154	0.377372	0.414399
0099	0.839867	0.778101	0.746136	0.401896	0.766203	0.533835	0.660093	0.748629	0.797332	0.709505	0.833995	0.507691	0.451486	0.800469	0.854425	0.808986	0.74465	0.643755	0.636851	0.646255	0.406069	0.506367	0.811614	0.70039	0.571677	0.55132	0.696129	0.512139	0.771319	0.819426	0.769046	0.591677	0.787773	0.588467	0.65132	0.65132	0.726571	0.552255	0.792574	0.768629	0.808778	0.800223	0.24119	0.456791	0.624291	0.744157	0.751486	0.511767	0.538332
0100	0.502048	0.524988	0.50037	0.263514	0.563889	0.399614	0.423127	0.499574	0.574731	0.458421	0.798834	0.332085	0.219225	0.702102	0.573477	0.584098	0.491622	0.361359	0.385636	0.358978	0.186226	0.325578	0.480638	0.415911	0.342249	0.290464	0.409354	0.393905	0.60693	0.549848	0.586096	0.358321	0.707046	0.380379	0.358321	0.361892	0.485746	0.322889	0.514216	0.51386	0.449862	0.588826	0.112399	0.287659	0.394802	0.623174	0.438154	0.375586	0.413559
0101	0.677488	0.727687	0.627687	0.29493	0.665027	0.630118	0.525363	0.64533	0.6907	0.574774	0.609689	0.418524	0.37121	0.642263	0.706808	0.685687	0.615351	0.585993	0.481448	0.588493	0.348307	0.403902	0.653283	0.554806	0.509067	0.48871	0.613245	0.450043	0.721079	0.637611	0.718806	0.529067	0.592923	0.570792	0.58871	0.58871	0.603879	0.541031	0.69245	0.642274	0.764337	0.701464	0.235313	0.332886	0.500386	0.586373	0.728486	0.574347	0.544272
0102	0.560897	0.627131	0.65262	0.56936	0.758409	0.537751	0.631869	0.56081	0.682528	0.607505	0.659781	0.712521	0.410336	0.60636	0.554826	0.573739	0.605896	0.372032	0.483054	0.388698	0.307477	0.576913	0.659576	0.59765	0.465292	0.355814	0.56078	0.713033	0.555509	0.616669	0.524449	0.465292	0.600334	0.450217	0.401227	0.373102	0.678214	0.443692	0.538448	0.583033	0.550448	0.505712	0.185176	0.602184	0.776117	0.584093	0.533309	0.56673	0.665466
0103	0.329823	0.278105	0.295223	0.279196	0.33685	0.329884	0.244872	0.258805	0.330992	0.236894	0.245635	0.248277	0.409273	0.264488	0.321849	0.279347	0.255023	0.341805	0.339168	0.352265	0.348152	0.267613	0.339781	0.288043	0.339041	0.359711	0.387525	0.331846	0.272612	0.276987	0.270832	0.344608	0.282177	0.37277	0.34501	0.34501	0.26963	0.417119	0.404663	0.294482	0.377003	0.351081	0.583333	0.323549	0.277418	0.342984	0.407447	0.30993	0.296369
0104	0.50581	0.524532	0.5017	0.279441	0.562103	0.396043	0.438	0.50124	0.580088	0.473294	0.8005	0.3477	0.225002	0.703767	0.577238	0.585168	0.493263	0.362017	0.412246	0.363803	0.192242	0.328791	0.481058	0.434188	0.346241	0.290883	0.394473	0.393905	0.613357	0.553839	0.611571	0.360526	0.712193	0.365498	0.362312	0.362312	0.487075	0.321699	0.520232	0.515525	0.452068	0.589246	0.118176	0.290774	0.410417	0.626129	0.449288	0.375586	0.412614
0105	0.663917	0.728496	0.687732	0.384165	0.772362	0.581794	0.580195	0.674865	0.777971	0.560999	0.733102	0.507307	0.29861	0.68532	0.648481	0.673569	0.74617	0.458658	0.472653	0.46051	0.244734	0.456455	0.689743	0.544151	0.421402	0.404339	0.577345	0.464054	0.638869	0.636261	0.615385	0.446402	0.645572	0.527862	0.464796	0.45924	0.719955	0.438319	0.611238	0.697087	0.553828	0.578397	0.12305	0.456773	0.648439	0.549766	0.567401	0.542752	0.582733
0106	0.507624	0.526305	0.503558	0.275235	0.567262	0.40074	0.433999	0.503786	0.578699	0.469293	0.803046	0.343606	0.222952	0.706313	0.579053	0.587119	0.495009	0.363072	0.413172	0.365453	0.19032	0.327766	0.481984	0.429162	0.350143	0.29181	0.408488	0.396087	0.608675	0.554765	0.609866	0.360857	0.712709	0.380959	0.363238	0.363238	0.488933	0.321818	0.51831	0.518072	0.452909	0.590173	0.116126	0.289656	0.406323	0.62441	0.489034	0.376917	0.414711
0107	0.559218	0.681307	0.634283	0.442836	0.731712	0.478483	0.688078	0.614986	0.740099	0.668682	0.694608	0.554183	0.319619	0.643866	0.599289	0.622497	0.660072	0.384871	0.483054	0.399685	0.295358	0.504919	0.715785	0.59765	0.413593	0.274711	0.490478	0.614185	0.599835	0.662659	0.568774	0.413593	0.599135	0.450273	0.410822	0.385822	0.657032	0.336617	0.550226	0.637208	0.601037	0.557684	0.159146	0.569498	0.691552	0.617818	0.60041	0.440959	0.651129
0108	0.641862	0.65315	0.610829	0.429517	0.640972	0.411938	0.654047	0.59065	0.64852	0.703458	0.721153	0.528911	0.366659	0.678946	0.67442	0.651716	0.62844	0.432543	0.495125	0.445876	0.345754	0.487862	0.727521	0.676252	0.450892	0.335671	0.584816	0.52897	0.626398	0.765732	0.595337	0.450892	0.679546	0.448394	0.458171	0.435671	0.622461	0.412485	0.614442	0.607594	0.725389	0.623134	0.167444	0.454164	0.565843	0.701146	0.545837	0.381105	0.56222
0109	0.348902	0.295591	0.314895	0.296338	0.351968	0.338871	0.247382	0.272706	0.343642	0.23725	0.251459	0.263605	0.429543	0.271587	0.339193	0.29097	0.26979	0.360327	0.35693	0.375795	0.364028	0.276658	0.362904	0.298823	0.359251	0.382711	0.39533	0.303222	0.285584	0.295198	0.282569	0.366425	0.296586	0.388249	0.365135	0.365135	0.289302	0.404464	0.416507	0.311848	0.400316	0.367712	0.625	0.335363	0.275271	0.351173	0.432561	0.315471	0.284087
0110	0.735618	0.652609	0.614135	0.428954	0.632377	0.507178	0.583641	0.605795	0.649313	0.620073	0.775242	0.511852	0.423605	0.736946	0.780537	0.723219	0.612784	0.484375	0.566509	0.496497	0.306933	0.411125	0.636974	0.695386	0.532696	0.446332	0.590724	0.419592	0.757147	0.747738	0.726087	0.532696	0.781266	0.578738	0.511706	0.491252	0.596348	0.462183	0.807145	0.623977	0.629455	0.759157	0.271212	0.415264	0.597083	0.683683	0.671704	0.451931	0.449599
0111	0.522769	0.568755	0.485422	0.309107	0.516539	0.378311	0.508114	0.479192	0.529599	0.54929	0.709996	0.412102	0.309453	0.666014	0.606102	0.516942	0.475142	0.366475	0.414805	0.364292	0.290367	0.401281	0.580464	0.525781	0.371359	0.285405	0.455541	0.442683	0.598192	0.668047	0.59968	0.377907	0.65945	0.361136	0.368738	0.368738	0.465582	0.32474	0.523322	0.493312	0.633804	0.616195	0.148475	0.361718	0.406718	0.744118	0.429155	0.354575	0.518256
0112	0.685136	0.750695	0.712402	0.408103	0.808644	0.599264	0.605024	0.699693	0.814253	0.583345	0.749063	0.518344	0.321686	0.70251	0.667771	0.695914	0.732166	0.481546	0.524719	0.483398	0.236979	0.447535	0.70846	0.564433	0.444478	0.427414	0.611863	0.457614	0.657162	0.63377	0.633678	0.469478	0.678888	0.555514	0.487872	0.482316	0.72903	0.473338	0.631837	0.721915	0.572373	0.617446	0.146126	0.465848	0.657515	0.579823	0.590477	0.563459	0.582795
0113	0.666803	0.714538	0.767077	0.485418	0.874307	0.632633	0.574468	0.679323	0.788327	0.555845	0.735968	0.627157	0.413596	0.688407	0.651104	0.668414	0.70161	0.479239	0.487682	0.520906	0.304687	0.575402	0.652904	0.536933	0.528163	0.478104	0.651224	0.588361	0.632125	0.60877	0.598792	0.471913	0.659245	0.524673	0.514481	0.480106	0.785784	0.589291	0.631837	0.701545	0.539832	0.57578	0.187876	0.598948	0.705329	0.576463	0.565477	0.680759	0.649343
0114	0.542043	0.611848	0.528514	0.27637	0.60292	0.493961	0.481808	0.553504	0.628596	0.522984	0.759407	0.378517	0.230876	0.713649	0.625377	0.589218	0.544686	0.391078	0.440865	0.393162	0.230143	0.488946	0.509196	0.457204	0.32297	0.355204	0.445294	0.477814	0.746254	0.650093	0.746254	0.390918	0.727344	0.449162	0.44062	0.438537	0.590592	0.357921	0.546474	0.62466	0.590298	0.728349	0.131102	0.372981	0.514647	0.714629	0.523824	0.469874	0.57228
0115	0.546111	0.480285	0.49414	0.338297	0.539773	0.514705	0.409817	0.486848	0.53263	0.410412	0.45357	0.497797	0.478723	0.477057	0.518474	0.44328	0.48701	0.444492	0.485458	0.486159	0.39221	0.459161	0.602056	0.491968	0.539862	0.477285	0.6474	0.526603	0.468387	0.538494	0.466871	0.610695	0.480869	0.514276	0.447888	0.447888	0.514684	0.606093	0.558333	0.483453	0.562513	0.508194	0.29262	0.470606	0.462606	0.463657	0.583985	0.544488	0.49841
0116	0.363647	0.389061	0.38633	0.509125	0.480145	0.493612	0.342038	0.365809	0.440262	0.314977	0.342306	0.549855	0.337341	0.309168	0.334097	0.39784	0.356444	0.220626	0.391251	0.262292	0.17188	0.318583	0.328786	0.463508	0.467668	0.246787	0.505811	0.415911	0.396755	0.38437	0.363422	0.411418	0.498492	0.452232	0.388229	0.353854	0.459738	0.454733	0.473978	0.434585	0.470287	0.442089	0.285459	0.491215	0.447237	0.413221	0.452817	0.532589	0.433764
0117	0.707983	0.734344	0.70238	0.391217	0.79	0.556989	0.6132	0.701735	0.815179	0.662611	0.8005	0.48678	0.314581	0.757903	0.73453	0.819235	0.690568	0.506824	0.577144	0.509324	0.269138	0.460307	0.673481	0.607864	0.484737	0.407237	0.547717	0.554522	0.780636	0.704886	0.778363	0.504737	0.712085	0.505619	0.507237	0.507237	0.681906	0.445545	0.714324	0.721735	0.632895	0.675787	0.151447	0.407084	0.574584	0.626129	0.675226	0.527803	0.580715
0118	0.763701	0.663627	0.704393	0.36258	0.729477	0.637962	0.556959	0.685378	0.712641	0.542839	0.649475	0.495635	0.549774	0.638433	0.716283	0.626364	0.624476	0.685166	0.623168	0.722666	0.42035	0.464669	0.70925	0.594558	0.676263	0.664358	0.888703	0.473355	0.631164	0.657777	0.630407	0.747096	0.670155	0.66705	0.690454	0.694621	0.679936	0.684903	0.720908	0.685378	0.710415	0.645816	0.301488	0.473906	0.640573	0.599805	0.735033	0.638816	0.506857
0119	0.61476	0.745176	0.713323	0.404301	0.758956	0.643982	0.656712	0.647186	0.686486	0.640453	0.624923	0.558793	0.464179	0.611992	0.649781	0.608482	0.620358	0.625734	0.509943	0.627817	0.435551	0.534265	0.754919	0.58345	0.608155	0.504129	0.773917	0.591942	0.637256	0.717751	0.613771	0.63628	0.609797	0.525795	0.635379	0.629129	0.683563	0.577253	0.550602	0.643791	0.826101	0.602154	0.222713	0.445495	0.551071	0.653897	0.639782	0.607209	0.709728
0120	0.7687	0.761737	0.727273	0.377896	0.77287	0.565768	0.629012	0.714215	0.777918	0.678424	0.809414	0.481253	0.383364	0.773746	0.789727	0.780405	0.712069	0.551301	0.526833	0.552968	0.311115	0.47112	0.724739	0.606601	0.468721	0.453364	0.655382	0.525595	0.733972	0.708355	0.710487	0.491221	0.718496	0.605651	0.558364	0.553364	0.706798	0.538029	0.755156	0.734215	0.691111	0.76998	0.226813	0.419346	0.59856	0.662962	0.731861	0.502646	0.554287
0121	0.645484	0.767496	0.826654	0.545715	0.83221	0.659742	0.611437	0.753287	0.756374	0.604625	0.632996	0.585087	0.600545	0.645496	0.677713	0.714983	0.730348	0.639575	0.476787	0.681242	0.53579	0.641175	0.641043	0.485221	0.624397	0.588086	0.676764	0.654479	0.67446	0.555319	0.641126	0.568147	0.543464	0.625537	0.67395	0.639575	0.802198	0.645705	0.607341	0.753287	0.616895	0.60036	0.354764	0.643029	0.663522	0.513639	0.700363	0.711528	0.597807
0122	0.67864	0.636906	0.598432	0.408347	0.630862	0.500515	0.560302	0.585234	0.642388	0.598099	0.759087	0.496149	0.337014	0.718881	0.72356	0.702658	0.586768	0.447646	0.527369	0.459767	0.270204	0.391322	0.601247	0.655765	0.491559	0.405196	0.582191	0.40065	0.736586	0.712386	0.705526	0.491559	0.745438	0.53839	0.47057	0.450115	0.576789	0.468571	0.772977	0.600638	0.594891	0.707793	0.213921	0.394152	0.575971	0.647641	0.586276	0.445539	0.465738
0123	0.649853	0.595708	0.627984	0.352961	0.673617	0.644554	0.433227	0.602116	0.646972	0.431481	0.527671	0.495862	0.499297	0.556858	0.612785	0.554762	0.577069	0.574169	0.506802	0.615836	0.386988	0.449945	0.61867	0.501324	0.559206	0.625487	0.78541	0.520577	0.563041	0.540199	0.565314	0.630039	0.551834	0.636952	0.581731	0.577564	0.642524	0.754295	0.663148	0.598721	0.580387	0.592201	0.313194	0.484319	0.590446	0.469173	0.698327	0.694078	0.486352
0124	0.786153	0.811131	0.776667	0.421508	0.78	0.652759	0.71287	0.798628	0.796962	0.762282	0.855423	0.530647	0.406153	0.817051	0.805593	0.844819	0.767594	0.605875	0.546138	0.607542	0.365689	0.5772	0.745336	0.638279	0.521232	0.505875	0.617792	0.582972	0.79253	0.710386	0.769045	0.543732	0.711989	0.684284	0.610875	0.605875	0.75397	0.510042	0.732899	0.795573	0.711333	0.742769	0.22712	0.480654	0.653154	0.668051	0.698653	0.538167	0.611664
0125	0.583959	0.704208	0.667235	0.456905	0.669377	0.732972	0.500488	0.614371	0.615194	0.482063	0.515828	0.613979	0.393126	0.528741	0.558593	0.595389	0.601224	0.552344	0.605188	0.555469	0.307905	0.454257	0.546234	0.550319	0.536549	0.514227	0.6504	0.437305	0.632172	0.501928	0.632172	0.567799	0.602517	0.609789	0.555469	0.552344	0.658994	0.518856	0.533851	0.611597	0.590113	0.636663	0.186204	0.401748	0.614248	0.539375	0.599994	0.711748	0.579257
0126	0.626518	0.533968	0.567455	0.466381	0.592539	0.56822	0.400216	0.5331	0.550178	0.401771	0.482838	0.39713	0.586801	0.509078	0.591571	0.516814	0.502754	0.657916	0.525637	0.699582	0.560244	0.358077	0.55312	0.487374	0.637422	0.728123	0.670268	0.371381	0.491747	0.506238	0.458413	0.581172	0.528866	0.569476	0.701746	0.667371	0.542999	0.756365	0.659334	0.5331	0.570569	0.576448	0.497222	0.434014	0.50676	0.458982	0.67063	0.562578	0.346576
0127	0.502402	0.571799	0.50037	0.248817	0.566071	0.448585	0.42348	0.499927	0.577266	0.458775	0.799188	0.336682	0.219578	0.702455	0.57383	0.543635	0.491975	0.361712	0.345172	0.359331	0.186579	0.325931	0.480638	0.39244	0.301786	0.290817	0.406461	0.39644	0.613278	0.526024	0.592444	0.317858	0.683575	0.378931	0.358674	0.362245	0.485746	0.31979	0.473753	0.514213	0.496673	0.58918	0.112399	0.288012	0.395155	0.667194	0.487602	0.424166	0.462906
0128	0.441904	0.402111	0.401011	0.43279	0.445603	0.426574	0.258102	0.371062	0.410636	0.273868	0.378671	0.363964	0.351625	0.396897	0.42374	0.392536	0.39633	0.451248	0.418433	0.455107	0.3976	0.296098	0.423809	0.431768	0.413831	0.485007	0.515674	0.297723	0.394206	0.478051	0.3914	0.402257	0.477716	0.399038	0.454644	0.454644	0.427356	0.568407	0.543425	0.367667	0.40615	0.463919	0.319054	0.349891	0.406048	0.397555	0.462917	0.404695	0.35987
0129	0.5225	0.598624	0.52024	0.343813	0.620701	0.458894	0.507684	0.521494	0.635292	0.495739	0.634507	0.50781	0.251604	0.579141	0.51992	0.512376	0.575321	0.265414	0.413806	0.302451	0.213853	0.433437	0.582115	0.529463	0.383379	0.210264	0.425916	0.525333	0.527656	0.629195	0.496767	0.333379	0.578874	0.380172	0.295722	0.265166	0.547361	0.304377	0.487325	0.543717	0.514375	0.47025	0.0877043	0.409205	0.479272	0.565401	0.419907	0.421811	0.612655
0130	0.476203	0.522732	0.53671	0.506302	0.582343	0.297103	0.475948	0.47116	0.533883	0.477765	0.602149	0.520302	0.317445	0.549871	0.523821	0.515402	0.519282	0.441181	0.535168	0.445039	0.451255	0.546758	0.63929	0.544068	0.429923	0.36523	0.447548	0.604699	0.505903	0.674029	0.503097	0.432274	0.56797	0.301073	0.444576	0.444576	0.564018	0.450828	0.533225	0.489987	0.507078	0.492626	0.14656	0.472454	0.443675	0.58532	0.400734	0.29907	0.580239
0131	0.584511	0.574191	0.510059	0.382727	0.528302	0.35545	0.560734	0.501719	0.545237	0.605654	0.693468	0.512397	0.33094	0.648215	0.67542	0.548689	0.566906	0.401985	0.450158	0.414107	0.353919	0.446971	0.667592	0.679684	0.415031	0.317953	0.482628	0.438963	0.608276	0.849201	0.579659	0.415031	0.692039	0.396461	0.429316	0.408862	0.533076	0.317743	0.561474	0.519901	0.687619	0.628698	0.154437	0.387172	0.487821	0.716736	0.497022	0.327525	0.511103
0132	0.634189	0.697191	0.737986	0.479382	0.732561	0.691348	0.524174	0.621088	0.638256	0.4789	0.535294	0.648424	0.475234	0.516306	0.584441	0.567164	0.632522	0.549817	0.482603	0.553984	0.28762	0.458896	0.568513	0.492328	0.550852	0.61594	0.702175	0.465461	0.595623	0.483548	0.617593	0.592519	0.538298	0.63827	0.553984	0.549817	0.708407	0.657031	0.581115	0.662618	0.543998	0.542662	0.271084	0.538714	0.694291	0.447769	0.570955	0.751253	0.447888
0133	0.77804	0.764876	0.73303	0.378099	0.77037	0.530717	0.625123	0.725881	0.781251	0.674535	0.817747	0.487268	0.365585	0.782053	0.798218	0.785405	0.715069	0.584535	0.581166	0.587868	0.342682	0.479453	0.758626	0.63235	0.511775	0.487251	0.650096	0.525595	0.74144	0.737441	0.742955	0.526775	0.725325	0.575643	0.587251	0.587251	0.709222	0.540406	0.730725	0.742826	0.71578	0.736833	0.178037	0.428437	0.59177	0.669043	0.660585	0.500567	0.551668
0134	0.545182	0.495896	0.521104	0.373185	0.566737	0.532266	0.441304	0.485816	0.520486	0.43875	0.452906	0.517673	0.493014	0.476343	0.51763	0.466244	0.487961	0.477706	0.429452	0.484998	0.386988	0.449945	0.627621	0.516592	0.637441	0.515244	0.631656	0.520577	0.452879	0.546933	0.416516	0.574941	0.496263	0.500281	0.474852	0.481102	0.542531	0.604766	0.573797	0.482421	0.572496	0.528835	0.306912	0.485907	0.503994	0.464111	0.571842	0.525273	0.480944
0135	0.542798	0.50802	0.485387	0.241946	0.53943	0.394305	0.392008	0.486123	0.549082	0.427453	0.75066	0.315009	0.250208	0.707804	0.580807	0.527423	0.470312	0.351355	0.369694	0.358407	0.183905	0.307941	0.483224	0.416931	0.329048	0.313388	0.443985	0.315105	0.550056	0.529352	0.543005	0.363663	0.670975	0.398717	0.351397	0.351397	0.467836	0.367459	0.527811	0.499856	0.449352	0.589737	0.122852	0.308588	0.402819	0.602555	0.427407	0.372024	0.3852
0136	0.526731	0.545133	0.522499	0.241946	0.592308	0.407167	0.430922	0.523386	0.60196	0.468932	0.785261	0.313208	0.233948	0.741492	0.603654	0.564686	0.509226	0.366394	0.369203	0.373445	0.198943	0.345204	0.498263	0.393055	0.305172	0.289513	0.410323	0.422609	0.587319	0.545088	0.580268	0.339787	0.660022	0.380676	0.366436	0.366436	0.50675	0.328524	0.508207	0.53877	0.465088	0.610827	0.122852	0.306787	0.401018	0.617735	0.505398	0.38087	0.438078
0137	0.705392	0.686238	0.654393	0.350912	0.743578	0.555906	0.551879	0.649582	0.75446	0.590703	0.763247	0.459219	0.306581	0.717785	0.686185	0.709105	0.637294	0.452582	0.516168	0.455915	0.210729	0.403153	0.62419	0.548502	0.427927	0.403403	0.566753	0.498803	0.672076	0.617172	0.673592	0.442927	0.675226	0.522708	0.452815	0.452815	0.633919	0.445415	0.64936	0.669582	0.583484	0.630436	0.148577	0.400388	0.563722	0.587264	0.614507	0.522553	0.524877
0138	0.592514	0.670818	0.587484	0.303961	0.661806	0.524738	0.506744	0.588162	0.675561	0.54792	0.803399	0.406237	0.260172	0.761026	0.675848	0.637766	0.577923	0.423996	0.434827	0.426773	0.222452	0.382805	0.562315	0.473307	0.361293	0.340857	0.476982	0.462514	0.71971	0.619432	0.721099	0.373793	0.68913	0.4419	0.42419	0.42419	0.570422	0.375866	0.545821	0.604829	0.585189	0.67728	0.123814	0.338344	0.474455	0.670176	0.558934	0.496944	0.541037
0139	0.685136	0.750695	0.801452	0.459116	0.912502	0.681365	0.605024	0.699693	0.816722	0.583345	0.749063	0.583137	0.361897	0.70251	0.667771	0.695914	0.732166	0.541739	0.524719	0.543823	0.266601	0.503476	0.70846	0.564433	0.500038	0.480841	0.687304	0.514816	0.657162	0.63377	0.633678	0.528163	0.678888	0.563259	0.548856	0.542606	0.820159	0.532506	0.631837	0.721915	0.572373	0.617446	0.164392	0.524079	0.739704	0.579823	0.590477	0.635693	0.659464
0140	0.451109	0.476604	0.417781	0.23599	0.436002	0.338429	0.365146	0.420984	0.448163	0.394212	0.667434	0.296214	0.228447	0.592737	0.509932	0.4852	0.410899	0.332392	0.340265	0.335823	0.204341	0.288159	0.431732	0.391953	0.350408	0.275408	0.390522	0.312482	0.545494	0.510934	0.52417	0.320996	0.637958	0.317696	0.331291	0.334232	0.403776	0.312058	0.468848	0.430951	0.467144	0.518599	0.110587	0.259074	0.344368	0.663503	0.389904	0.321675	0.365827
0141	0.507977	0.574987	0.503558	0.260538	0.567262	0.449776	0.434352	0.504139	0.579052	0.469646	0.803399	0.348203	0.223306	0.706667	0.579406	0.546656	0.495362	0.363425	0.372709	0.365806	0.190673	0.328119	0.481984	0.405691	0.30968	0.292163	0.408842	0.39644	0.616894	0.530942	0.618085	0.320394	0.689238	0.381312	0.363592	0.363592	0.488933	0.322171	0.477847	0.518425	0.501591	0.590526	0.116126	0.290009	0.406676	0.670176	0.489387	0.425952	0.463746
0142	0.407471	0.441607	0.415156	0.246745	0.472244	0.330561	0.389131	0.404362	0.476961	0.420013	0.666214	0.308756	0.181212	0.581573	0.469971	0.449377	0.426273	0.274362	0.274321	0.282696	0.164918	0.341372	0.402001	0.369958	0.235956	0.250042	0.332194	0.347042	0.529156	0.487301	0.507802	0.273703	0.608376	0.337318	0.328735	0.314672	0.478646	0.260981	0.442844	0.473535	0.414228	0.514611	0.1281	0.320215	0.445215	0.62067	0.396433	0.309938	0.369953
0143	0.615753	0.565707	0.524616	0.416976	0.561123	0.383254	0.510329	0.512873	0.568243	0.551905	0.665598	0.496776	0.292345	0.6182	0.604695	0.61065	0.562602	0.373326	0.517923	0.374993	0.2882	0.430936	0.665743	0.676766	0.45929	0.326631	0.542461	0.460098	0.585674	0.795921	0.562189	0.48179	0.699876	0.416291	0.381043	0.376043	0.546462	0.385129	0.607835	0.529817	0.641159	0.571675	0.107202	0.400718	0.487504	0.62415	0.453019	0.350185	0.512397
0144	0.669959	0.720174	0.687481	0.358612	0.728044	0.492329	0.595791	0.686445	0.753493	0.585624	0.740546	0.471344	0.371274	0.698914	0.699963	0.671108	0.712292	0.522486	0.501519	0.533097	0.37359	0.522564	0.75204	0.57843	0.466738	0.414393	0.58677	0.530399	0.646261	0.6859	0.640718	0.462012	0.639859	0.550436	0.525505	0.525505	0.703886	0.467295	0.756563	0.705272	0.601939	0.663049	0.226527	0.483968	0.60159	0.627376	0.683985	0.439256	0.599186
0145	0.444386	0.503113	0.440613	0.24083	0.496354	0.393554	0.380058	0.441122	0.506671	0.41094	0.702974	0.304678	0.195129	0.618333	0.506886	0.514038	0.433442	0.317997	0.361835	0.32008	0.166839	0.287104	0.421736	0.375826	0.306684	0.255643	0.357736	0.346885	0.575497	0.48542	0.576538	0.316059	0.623835	0.331425	0.318143	0.318143	0.427817	0.2819	0.44508	0.453622	0.438892	0.50796	0.0928606	0.253758	0.355842	0.62829	0.4192	0.372708	0.405778
0146	0.471922	0.520647	0.443724	0.372634	0.467552	0.339753	0.482703	0.432529	0.477685	0.520712	0.700894	0.467217	0.261636	0.657129	0.548845	0.483207	0.451428	0.310908	0.473502	0.321164	0.252049	0.36824	0.518855	0.566758	0.330135	0.236391	0.418334	0.391131	0.556284	0.646335	0.530323	0.330135	0.75934	0.322897	0.330622	0.313314	0.437261	0.290086	0.457978	0.445563	0.577623	0.666168	0.10751	0.313536	0.398035	0.816672	0.401501	0.316124	0.469807
0147	0.591467	0.584281	0.550038	0.398333	0.581155	0.390875	0.466703	0.547891	0.591254	0.50788	0.768881	0.464833	0.26581	0.729428	0.6748	0.621733	0.559504	0.405213	0.47888	0.432991	0.275787	0.391091	0.555276	0.614825	0.42368	0.324143	0.507375	0.418029	0.653892	0.748834	0.623337	0.38618	0.805791	0.41297	0.430393	0.407477	0.546054	0.393439	0.596417	0.562011	0.575728	0.714919	0.107794	0.333932	0.454765	0.71792	0.49081	0.365056	0.458975
0148	0.527795	0.574494	0.543163	0.303606	0.626277	0.43158	0.454723	0.477325	0.630866	0.499643	0.581764	0.399544	0.266056	0.590322	0.618704	0.574771	0.527364	0.362372	0.400703	0.363887	0.224057	0.410777	0.580701	0.473303	0.347797	0.272142	0.435194	0.498942	0.599284	0.621565	0.575799	0.368251	0.536163	0.401167	0.367596	0.363051	0.524549	0.313563	0.481284	0.551122	0.557846	0.588489	0.143054	0.343265	0.420048	0.538185	0.47295	0.396574	0.525026
0149	0.503664	0.524804	0.553626	0.326126	0.663742	0.657623	0.39721	0.512025	0.601157	0.364632	0.436302	0.408937	0.432938	0.409699	0.462315	0.497846	0.472802	0.394039	0.335235	0.435706	0.208409	0.33217	0.385948	0.346834	0.498691	0.444423	0.644197	0.473169	0.477063	0.32475	0.44373	0.442441	0.441946	0.553535	0.429348	0.394973	0.528033	0.578854	0.494742	0.512025	0.402093	0.427052	0.239584	0.42932	0.617175	0.313771	0.590321	0.703726	0.43916
0150	0.561917	0.561761	0.580618	0.506302	0.625209	0.440619	0.419739	0.510189	0.571986	0.419341	0.627239	0.520302	0.317445	0.576891	0.555753	0.550528	0.558311	0.485088	0.535168	0.488946	0.378986	0.474489	0.583081	0.544068	0.429923	0.487679	0.552607	0.476113	0.537835	0.628039	0.53503	0.432274	0.629194	0.42941	0.488484	0.488484	0.607925	0.571079	0.676216	0.529016	0.459368	0.569628	0.228383	0.472454	0.550817	0.553514	0.503404	0.420746	0.515962
0151	0.497236	0.55638	0.517906	0.328606	0.601021	0.413467	0.479723	0.446766	0.607883	0.524643	0.557753	0.419324	0.266056	0.564465	0.588145	0.549515	0.502107	0.321207	0.3704	0.333328	0.224057	0.407558	0.539791	0.498303	0.327342	0.230977	0.418271	0.498942	0.583443	0.596565	0.552383	0.327342	0.516319	0.384244	0.34234	0.321886	0.499293	0.283003	0.481028	0.520562	0.539989	0.550754	0.143054	0.343265	0.444791	0.543423	0.449967	0.380734	0.528949
0152	0.600371	0.618345	0.571321	0.44643	0.621985	0.423712	0.621389	0.550331	0.630371	0.599326	0.653044	0.570291	0.374099	0.605349	0.590712	0.563769	0.628026	0.356353	0.469534	0.371167	0.286368	0.464264	0.68975	0.631262	0.439994	0.303742	0.600984	0.522679	0.546446	0.696415	0.515386	0.439994	0.634042	0.469482	0.383644	0.358644	0.608358	0.410778	0.560611	0.572553	0.611027	0.513918	0.137935	0.473867	0.597954	0.614111	0.516978	0.389453	0.565403
0153	0.528898	0.631412	0.669641	0.397915	0.759994	0.463718	0.594175	0.585914	0.693533	0.584169	0.675919	0.536683	0.320188	0.62374	0.571725	0.572567	0.634123	0.410302	0.467583	0.411439	0.347454	0.60426	0.677127	0.509775	0.404485	0.283944	0.450407	0.676468	0.55342	0.636567	0.552593	0.419714	0.555856	0.35036	0.408944	0.408944	0.683935	0.330885	0.500174	0.608137	0.541909	0.530598	0.122683	0.486058	0.557129	0.593199	0.478485	0.4002	0.73762
0154	0.503408	0.505577	0.467103	0.358506	0.543233	0.382624	0.509323	0.451184	0.550095	0.544617	0.653762	0.459006	0.25528	0.599878	0.548327	0.512654	0.507191	0.264496	0.389371	0.276617	0.202013	0.374425	0.532968	0.540468	0.330902	0.2202	0.39254	0.380642	0.546583	0.617916	0.515522	0.330902	0.594492	0.356853	0.285575	0.26512	0.485074	0.265853	0.494531	0.469366	0.494181	0.512846	0.123984	0.375035	0.476561	0.580427	0.384908	0.352043	0.48984
0155	0.580941	0.547619	0.576265	0.384746	0.621898	0.589368	0.385565	0.525548	0.563922	0.388585	0.477983	0.415771	0.39609	0.503849	0.550138	0.512517	0.491313	0.634845	0.52391	0.639012	0.380033	0.323664	0.540675	0.435252	0.529317	0.694831	0.695105	0.389581	0.49336	0.473506	0.494875	0.548067	0.50805	0.55668	0.63824	0.63824	0.546505	0.780781	0.590903	0.522153	0.537107	0.557156	0.336161	0.330484	0.49334	0.417645	0.615278	0.588151	0.373475
0156	0.707309	0.695341	0.666391	0.343726	0.700336	0.50955	0.568294	0.659892	0.710229	0.613214	0.817747	0.442971	0.33235	0.782053	0.798218	0.714005	0.650063	0.531395	0.528333	0.534426	0.311529	0.435866	0.68966	0.574864	0.46525	0.442956	0.590996	0.477813	0.74144	0.737441	0.742955	0.478886	0.725325	0.550392	0.533865	0.533865	0.644748	0.491278	0.716365	0.675296	0.653326	0.784563	0.213921	0.389488	0.537973	0.670962	0.652601	0.455061	0.501517
0157	0.512769	0.555742	0.472409	0.309036	0.54906	0.453929	0.47009	0.467725	0.557954	0.502443	0.700168	0.411546	0.256175	0.649853	0.553945	0.506071	0.462614	0.302307	0.388665	0.303696	0.175518	0.338513	0.514421	0.476597	0.331104	0.261753	0.403616	0.420357	0.583154	0.575704	0.561626	0.349854	0.624261	0.371277	0.307096	0.30293	0.455347	0.299722	0.462532	0.484392	0.541462	0.567686	0.131132	0.336014	0.406398	0.633469	0.453345	0.423578	0.49888
0158	0.685982	0.744624	0.70924	0.398514	0.804014	0.591884	0.595336	0.70019	0.791105	0.574626	0.749383	0.508701	0.322782	0.702854	0.66854	0.693029	0.729059	0.481301	0.559149	0.485005	0.238586	0.449255	0.707704	0.556253	0.453907	0.426659	0.615903	0.458112	0.637006	0.631636	0.658976	0.470574	0.677352	0.56171	0.485264	0.481561	0.725869	0.478708	0.633283	0.722413	0.567407	0.61688	0.147222	0.466391	0.647872	0.578641	0.569351	0.562726	0.581108
0159	0.560046	0.561382	0.580192	0.526358	0.624783	0.438281	0.42318	0.508111	0.569907	0.422439	0.625903	0.532739	0.314773	0.575452	0.554053	0.53588	0.555602	0.48275	0.539297	0.486608	0.376801	0.472304	0.583081	0.549911	0.425539	0.485007	0.550269	0.473929	0.524519	0.625009	0.521713	0.413964	0.638594	0.427331	0.486145	0.486145	0.606536	0.568407	0.661568	0.526938	0.459027	0.583373	0.227896	0.468682	0.553727	0.564509	0.501325	0.418074	0.514051
0160	0.602819	0.640793	0.563869	0.301492	0.592592	0.464997	0.485191	0.562697	0.60529	0.5232	0.821765	0.396564	0.285546	0.78638	0.679742	0.608485	0.55438	0.453969	0.451378	0.456533	0.267929	0.373137	0.583559	0.501397	0.398	0.379136	0.504401	0.408631	0.684126	0.634635	0.685408	0.409538	0.739229	0.447129	0.456059	0.456059	0.545556	0.420024	0.566423	0.575731	0.603027	0.68448	0.136951	0.333894	0.459535	0.718229	0.512469	0.441806	0.481114
0161	0.685136	0.750695	0.801452	0.524704	0.908682	0.67331	0.605024	0.699693	0.813327	0.583345	0.749063	0.666443	0.413596	0.70251	0.667771	0.695914	0.732166	0.541739	0.524719	0.543823	0.304687	0.575402	0.70846	0.564433	0.500038	0.549533	0.692891	0.588361	0.657162	0.63377	0.633678	0.528163	0.678888	0.56171	0.548856	0.542606	0.820159	0.615482	0.631837	0.721915	0.572373	0.617446	0.187876	0.598948	0.739704	0.579823	0.590477	0.723675	0.655644
0162	0.557179	0.599986	0.571265	0.278306	0.649306	0.470514	0.416829	0.510914	0.653512	0.458006	0.644649	0.366249	0.243885	0.658045	0.640512	0.617053	0.556783	0.405541	0.384125	0.406929	0.205385	0.4551	0.532309	0.433861	0.335627	0.384287	0.4716	0.459909	0.716558	0.622833	0.69503	0.415835	0.63861	0.478432	0.474627	0.47046	0.628308	0.389149	0.58719	0.655889	0.565174	0.71776	0.184197	0.394151	0.537901	0.584464	0.562809	0.440934	0.48666
0163	0.594512	0.649269	0.687348	0.61842	0.796955	0.560924	0.601313	0.598161	0.714014	0.580005	0.683792	0.673236	0.478726	0.632218	0.585386	0.601521	0.636765	0.428634	0.520091	0.430717	0.358724	0.576913	0.709576	0.57015	0.493417	0.420502	0.577344	0.717398	0.57135	0.641669	0.547865	0.521542	0.620178	0.462818	0.435954	0.429704	0.712941	0.483429	0.538338	0.620383	0.570091	0.543121	0.215386	0.854247	0.746261	0.578855	0.559027	0.594454	0.659464
0164	0.490572	0.487706	0.463089	0.27445	0.48976	0.32026	0.453064	0.45322	0.493366	0.488359	0.752481	0.350245	0.261227	0.660926	0.562	0.486088	0.450259	0.353544	0.379278	0.354735	0.244868	0.342466	0.540781	0.456397	0.343499	0.284056	0.429207	0.375425	0.505348	0.607612	0.486896	0.359571	0.690634	0.348099	0.359056	0.355485	0.446083	0.320833	0.447942	0.465323	0.543261	0.570788	0.130462	0.306027	0.366355	0.696678	0.410468	0.296533	0.39592
0165	0.682488	0.731854	0.631854	0.290763	0.669194	0.634285	0.521196	0.65033	0.6857	0.570608	0.613261	0.414357	0.37121	0.646109	0.711353	0.689854	0.619518	0.59016	0.485614	0.593493	0.348307	0.403902	0.65745	0.55064	0.5174	0.492876	0.637411	0.450043	0.716534	0.641399	0.718049	0.5324	0.595899	0.594958	0.592876	0.592876	0.608046	0.546031	0.69245	0.647274	0.768503	0.704937	0.235313	0.332886	0.496219	0.586373	0.723486	0.574347	0.544272
0166	0.585597	0.616652	0.587932	0.326183	0.661343	0.469809	0.512398	0.582837	0.669825	0.553575	0.798834	0.406182	0.255411	0.756109	0.668931	0.685614	0.577725	0.417418	0.452686	0.418807	0.217263	0.380821	0.556578	0.50398	0.395124	0.334707	0.48407	0.459555	0.708085	0.645656	0.686557	0.413874	0.71051	0.449166	0.422207	0.418041	0.57087	0.381537	0.588578	0.599503	0.529006	0.671457	0.119792	0.335602	0.555309	0.623174	0.557911	0.439817	0.483466
0167	0.525405	0.473233	0.495609	0.386973	0.552605	0.437116	0.48478	0.461256	0.51227	0.476377	0.505396	0.471139	0.638939	0.483938	0.499651	0.429443	0.423648	0.378977	0.422968	0.389437	0.392209	0.477318	0.543449	0.460888	0.491799	0.401476	0.655838	0.560199	0.422979	0.524899	0.421199	0.492332	0.522903	0.427526	0.381555	0.381555	0.470015	0.532	0.511165	0.461256	0.559923	0.451827	0.341631	0.569467	0.444977	0.543402	0.485171	0.474594	0.515312
0168	0.707983	0.734344	0.70238	0.391217	0.791667	0.559747	0.6132	0.701735	0.816845	0.662611	0.8005	0.48678	0.314581	0.757903	0.73453	0.819235	0.690568	0.506824	0.577144	0.509324	0.269138	0.55125	0.673481	0.607864	0.484737	0.463775	0.546884	0.557022	0.861039	0.755423	0.858766	0.561275	0.744713	0.551525	0.563775	0.563775	0.76647	0.467035	0.770442	0.807123	0.688485	0.722902	0.207985	0.494704	0.662204	0.664914	0.671119	0.528343	0.583215
0169	0.844567	0.73156	0.699715	0.400766	0.719782	0.571586	0.605338	0.703041	0.741744	0.646915	0.801432	0.504541	0.439686	0.764484	0.812708	0.762565	0.698229	0.6032	0.645184	0.606534	0.361348	0.455779	0.771059	0.704785	0.585877	0.561353	0.675463	0.461551	0.720676	0.748743	0.722191	0.600877	0.764817	0.649565	0.610764	0.610764	0.680149	0.551122	0.855717	0.723041	0.731091	0.804157	0.298333	0.456791	0.620124	0.681588	0.741374	0.511648	0.487624
0170	0.682377	0.73698	0.789147	0.458802	0.892181	0.66854	0.596674	0.695047	0.815326	0.57583	0.746076	0.583956	0.36122	0.699293	0.665263	0.685899	0.727352	0.538289	0.554078	0.541414	0.271773	0.505829	0.708732	0.566891	0.502486	0.47704	0.647832	0.621233	0.659421	0.636433	0.657149	0.527486	0.679198	0.530402	0.538804	0.538804	0.81474	0.519813	0.631577	0.717269	0.561832	0.615854	0.163715	0.528035	0.73741	0.578183	0.598209	0.629098	0.649848
0171	0.662852	0.699068	0.66238	0.341115	0.746944	0.514053	0.568069	0.656605	0.766993	0.617481	0.768264	0.451909	0.269451	0.723187	0.693502	0.716962	0.715007	0.461694	0.451923	0.464194	0.271662	0.461703	0.669558	0.539853	0.382463	0.362106	0.507132	0.553929	0.691954	0.67607	0.689681	0.402463	0.640816	0.464922	0.462106	0.462106	0.69138	0.405248	0.612051	0.676605	0.597618	0.619055	0.111447	0.411428	0.578928	0.583892	0.569451	0.485414	0.583778
0172	0.702852	0.759729	0.81474	0.442206	0.917774	0.694133	0.619423	0.717796	0.838075	0.596304	0.760701	0.579918	0.386813	0.715042	0.683876	0.706374	0.705388	0.563882	0.572079	0.567007	0.266774	0.505735	0.692104	0.552844	0.528079	0.502633	0.673426	0.617014	0.678035	0.613543	0.675762	0.553079	0.672785	0.552704	0.564398	0.564398	0.789147	0.545407	0.652051	0.740018	0.582306	0.629355	0.189309	0.502442	0.711817	0.588983	0.620958	0.654692	0.649754
0173	0.656884	0.594601	0.632147	0.398562	0.657231	0.451829	0.552871	0.529347	0.617583	0.53766	0.590359	0.517284	0.582456	0.575437	0.642087	0.548391	0.560257	0.506853	0.567617	0.517313	0.422033	0.565297	0.714991	0.599489	0.595051	0.454543	0.671773	0.576939	0.531114	0.665252	0.529334	0.595584	0.610871	0.500716	0.516308	0.516308	0.60769	0.470132	0.644392	0.593421	0.656645	0.589718	0.30292	0.545989	0.563865	0.647855	0.604952	0.429797	0.602076
0174	0.702852	0.815938	0.780422	0.393072	0.877778	0.613176	0.675632	0.774005	0.900053	0.657481	0.796835	0.515483	0.343834	0.753956	0.729865	0.756962	0.761597	0.557438	0.572079	0.560216	0.293342	0.505752	0.748313	0.552844	0.469404	0.446785	0.602874	0.610435	0.724024	0.659533	0.721751	0.491626	0.672785	0.556099	0.557896	0.557896	0.757673	0.48935	0.652051	0.796228	0.632895	0.671512	0.168274	0.446615	0.632726	0.622709	0.74455	0.580747	0.639538
0175	0.468908	0.537012	0.470346	0.247229	0.531111	0.421553	0.410248	0.466599	0.538226	0.44319	0.745908	0.329237	0.20494	0.655624	0.535575	0.510726	0.46251	0.334264	0.324383	0.335375	0.17414	0.304987	0.445262	0.381278	0.278334	0.268096	0.38401	0.370011	0.572393	0.494289	0.55517	0.293334	0.641337	0.359795	0.338096	0.334762	0.456696	0.301693	0.442169	0.479932	0.466895	0.546568	0.104906	0.331799	0.446799	0.667194	0.454414	0.397195	0.43283
0176	0.58228	0.619891	0.660598	0.490789	0.770206	0.532767	0.570758	0.584568	0.695792	0.552505	0.675054	0.63395	0.410336	0.622808	0.574265	0.580121	0.612987	0.37376	0.483054	0.415426	0.307477	0.576913	0.65402	0.54265	0.521542	0.357788	0.543303	0.717398	0.551858	0.616669	0.518525	0.465292	0.604893	0.436909	0.409205	0.37483	0.686191	0.465953	0.544439	0.606791	0.53755	0.506538	0.184617	0.732212	0.719511	0.575494	0.540805	0.560252	0.653162
0177	0.5837	0.631858	0.593384	0.358506	0.671534	0.464588	0.555312	0.577466	0.678396	0.600232	0.752983	0.459006	0.25528	0.706731	0.674609	0.642942	0.633472	0.390777	0.393377	0.402899	0.248002	0.420414	0.578957	0.540468	0.334908	0.300492	0.474161	0.50635	0.67687	0.663906	0.64581	0.334908	0.657578	0.442821	0.411856	0.391401	0.611355	0.348275	0.578829	0.595647	0.54017	0.628604	0.123984	0.456216	0.638034	0.614153	0.564106	0.433646	0.538607
0178	0.618587	0.64287	0.683422	0.347241	0.770201	0.67312	0.487839	0.624291	0.696714	0.485134	0.543391	0.503075	0.468771	0.570926	0.606737	0.601386	0.587625	0.603789	0.444098	0.607956	0.344541	0.450619	0.607552	0.471697	0.573706	0.62063	0.752413	0.560313	0.574149	0.525735	0.621119	0.592456	0.575184	0.652052	0.699394	0.699394	0.726011	0.732103	0.65642	0.689635	0.666998	0.634898	0.329115	0.509538	0.650013	0.518265	0.730027	0.741891	0.533878
0179	0.588029	0.722105	0.610994	0.508249	0.652482	0.48605	0.565605	0.527438	0.667119	0.558457	0.54579	0.645576	0.358213	0.573448	0.625481	0.585583	0.615333	0.449471	0.560345	0.464286	0.361721	0.522643	0.723399	0.717301	0.458819	0.341378	0.553798	0.557712	0.618711	0.709872	0.58803	0.458819	0.601851	0.465553	0.477489	0.452489	0.594921	0.41155	0.555069	0.614239	0.71095	0.630142	0.143576	0.416207	0.538261	0.666222	0.555267	0.455975	0.67861
0180	0.502402	0.539236	0.467807	0.264888	0.533508	0.452156	0.402934	0.463793	0.541132	0.430665	0.763053	0.352754	0.219578	0.66632	0.537696	0.511072	0.459412	0.322006	0.347553	0.323196	0.150444	0.290154	0.440932	0.408512	0.298215	0.287245	0.408842	0.360306	0.577143	0.493461	0.558691	0.314286	0.687147	0.381312	0.326111	0.322539	0.453183	0.31979	0.473753	0.478079	0.46411	0.549474	0.112399	0.288012	0.411226	0.633469	0.451467	0.425952	0.427612
0181	0.518646	0.604245	0.527322	0.26988	0.597436	0.486407	0.389092	0.47594	0.605646	0.427101	0.648667	0.364504	0.229451	0.662372	0.595569	0.573914	0.51828	0.378672	0.358904	0.379954	0.193913	0.351908	0.491362	0.417534	0.314137	0.302324	0.443088	0.426936	0.645068	0.538659	0.625196	0.331444	0.614878	0.415148	0.383093	0.379247	0.511572	0.34109	0.494811	0.538383	0.522435	0.61527	0.121045	0.36746	0.500153	0.585626	0.524323	0.458302	0.499419
0182	0.581656	0.601641	0.551846	0.422011	0.57693	0.459749	0.49952	0.44576	0.536303	0.489644	0.536625	0.569761	0.475101	0.517569	0.573698	0.482015	0.548109	0.426552	0.501637	0.423278	0.385293	0.53333	0.668969	0.617907	0.502792	0.374242	0.589179	0.532287	0.526832	0.69996	0.528455	0.512613	0.590487	0.4273	0.436007	0.436007	0.56407	0.376096	0.556372	0.509834	0.662981	0.552157	0.195565	0.475315	0.540527	0.650429	0.523673	0.42904	0.65833
0183	0.468908	0.503287	0.43662	0.260946	0.495341	0.422013	0.376072	0.432873	0.502457	0.401954	0.712183	0.329237	0.20494	0.621899	0.501849	0.515096	0.428784	0.300539	0.362478	0.30165	0.140415	0.27081	0.411537	0.403513	0.316429	0.268096	0.380252	0.333685	0.576762	0.482799	0.55954	0.331429	0.663573	0.354174	0.30437	0.301037	0.42297	0.297696	0.480264	0.446207	0.43317	0.512842	0.104906	0.268811	0.383811	0.633469	0.421293	0.397555	0.396504
0184	0.548647	0.502526	0.528563	0.435306	0.553647	0.451829	0.52487	0.501346	0.525508	0.502909	0.531168	0.508801	0.681371	0.494045	0.520779	0.465524	0.468183	0.433574	0.476721	0.444034	0.465006	0.527672	0.585781	0.508401	0.553273	0.471733	0.616236	0.540977	0.45578	0.539719	0.454	0.553807	0.534377	0.452951	0.443029	0.443029	0.504106	0.472186	0.553304	0.501346	0.576225	0.482682	0.602976	0.631875	0.491783	0.547695	0.513459	0.491196	0.498492
0185	0.702764	0.691662	0.662603	0.344754	0.696549	0.505871	0.572082	0.655347	0.714774	0.617002	0.814176	0.445835	0.33235	0.778207	0.793673	0.710217	0.646275	0.527607	0.524545	0.52988	0.311529	0.435866	0.685872	0.576202	0.457674	0.439168	0.569027	0.477813	0.746093	0.731203	0.743821	0.475856	0.720424	0.528423	0.530077	0.530077	0.64096	0.538802	0.716365	0.670751	0.649646	0.781091	0.213921	0.389488	0.541761	0.671041	0.657146	0.45517	0.501625
0186	0.388277	0.304103	0.316252	0.335978	0.344914	0.319145	0.292809	0.311477	0.344461	0.305105	0.340366	0.306973	0.419436	0.355646	0.374989	0.305732	0.304392	0.386842	0.413227	0.397286	0.458418	0.332868	0.449478	0.378556	0.398764	0.411399	0.41545	0.371096	0.307732	0.417818	0.300136	0.416809	0.379701	0.356523	0.390237	0.390237	0.328125	0.543825	0.468703	0.308082	0.405443	0.388572	0.331119	0.398405	0.321247	0.390065	0.410902	0.296571	0.340853
0187	0.402967	0.337875	0.348399	0.333344	0.39299	0.350171	0.285659	0.327799	0.371699	0.298669	0.350859	0.310002	0.408035	0.366946	0.388343	0.331413	0.332085	0.400872	0.378683	0.412809	0.431699	0.313853	0.450825	0.368455	0.417281	0.427434	0.468106	0.324838	0.333761	0.429481	0.328218	0.411965	0.376432	0.356756	0.404268	0.404268	0.367436	0.60189	0.492658	0.324404	0.417226	0.377398	0.403561	0.396556	0.343631	0.370686	0.42398	0.332171	0.355752
0188	0.534572	0.590813	0.499904	0.41584	0.533849	0.400996	0.462768	0.43154	0.545825	0.507688	0.54579	0.528198	0.293083	0.573448	0.625481	0.532348	0.503454	0.367749	0.458464	0.37987	0.295953	0.427617	0.591872	0.652091	0.375398	0.279309	0.453108	0.456309	0.618711	0.709872	0.58803	0.375398	0.601851	0.384225	0.390673	0.370218	0.486753	0.336723	0.508799	0.502559	0.646318	0.633984	0.121662	0.340533	0.440395	0.666222	0.4585	0.373071	0.555226
0189	0.68065	0.662822	0.708896	0.401089	0.73398	0.681247	0.526868	0.658825	0.675903	0.520259	0.565592	0.523615	0.603301	0.594835	0.663158	0.629967	0.628479	0.647756	0.482259	0.689423	0.468598	0.519723	0.642466	0.543173	0.706003	0.68135	0.749204	0.533028	0.597172	0.580462	0.563839	0.649753	0.57094	0.660892	0.691586	0.657211	0.684439	0.803251	0.71897	0.658825	0.6567	0.650362	0.42619	0.498497	0.617435	0.520613	0.780275	0.691752	0.491537
0190	0.638221	0.693663	0.582552	0.355366	0.624041	0.677909	0.531414	0.589192	0.638678	0.519849	0.519363	0.492693	0.412455	0.547911	0.602211	0.582297	0.568846	0.519671	0.460756	0.534486	0.302797	0.352189	0.585992	0.579706	0.537852	0.495788	0.687864	0.407392	0.615725	0.54362	0.585043	0.537852	0.567779	0.640695	0.547689	0.522689	0.556099	0.629601	0.68485	0.585797	0.668547	0.596556	0.261459	0.361428	0.58365	0.525713	0.689107	0.610386	0.508156
0191	0.594022	0.553734	0.586172	0.380108	0.620295	0.436075	0.44121	0.460301	0.588459	0.437165	0.499805	0.503082	0.482435	0.527636	0.58494	0.515706	0.532212	0.431018	0.485732	0.435164	0.336707	0.527094	0.633756	0.556541	0.493965	0.372458	0.559699	0.535646	0.495572	0.578891	0.492557	0.504727	0.524168	0.485522	0.434223	0.434223	0.563286	0.387983	0.562358	0.559288	0.542396	0.536358	0.190713	0.49697	0.520043	0.554002	0.524865	0.403162	0.572227
0192	0.697586	0.765994	0.818663	0.505667	0.92982	0.694268	0.620536	0.715206	0.832116	0.597306	0.759035	0.656426	0.430518	0.713249	0.679089	0.709876	0.70839	0.556479	0.534389	0.558562	0.292853	0.572272	0.685895	0.549756	0.514844	0.566455	0.714123	0.708211	0.669854	0.613009	0.64637	0.542969	0.67121	0.579238	0.563663	0.557413	0.79307	0.638449	0.643629	0.737428	0.584219	0.624698	0.204798	0.567989	0.712615	0.586028	0.603638	0.747415	0.65555
0193	0.697586	0.765994	0.818663	0.505667	0.93364	0.697429	0.620536	0.715206	0.835511	0.597306	0.759035	0.656426	0.430518	0.713249	0.679089	0.709876	0.70839	0.556479	0.534389	0.558562	0.292853	0.572272	0.685895	0.549756	0.514844	0.566455	0.708442	0.712576	0.669854	0.613009	0.64637	0.542969	0.67121	0.576436	0.563663	0.557413	0.79307	0.631545	0.643629	0.737428	0.584219	0.624698	0.204798	0.567989	0.712615	0.586028	0.680008	0.750246	0.65937
0194	0.651803	0.72887	0.767077	0.563989	0.872678	0.657089	0.635579	0.662656	0.784101	0.610845	0.725253	0.705728	0.413596	0.676868	0.637468	0.668414	0.70161	0.485489	0.487682	0.502156	0.304687	0.575402	0.65846	0.591933	0.471913	0.485247	0.660621	0.70998	0.641578	0.60877	0.610517	0.471913	0.659245	0.537307	0.514481	0.486356	0.785784	0.555117	0.631837	0.684878	0.55273	0.579946	0.187876	0.598948	0.774079	0.585062	0.562699	0.704334	0.662795
0195	0.506852	0.631909	0.585897	0.537497	0.632572	0.546807	0.565605	0.527438	0.576923	0.558457	0.487807	0.71406	0.46056	0.511004	0.551684	0.504406	0.525137	0.505655	0.470149	0.522322	0.46507	0.556003	0.633203	0.636124	0.516172	0.438915	0.599969	0.601091	0.544915	0.619308	0.514233	0.516172	0.530694	0.448836	0.537175	0.50905	0.567815	0.529136	0.473893	0.524043	0.692507	0.562495	0.184598	0.419157	0.504073	0.599808	0.555267	0.586254	0.661966
0196	0.622363	0.644248	0.617499	0.285936	0.699242	0.48057	0.509272	0.618547	0.71065	0.554192	0.785261	0.370155	0.276101	0.741492	0.713272	0.667356	0.601812	0.433011	0.436331	0.441344	0.235115	0.407968	0.588856	0.46452	0.360658	0.342151	0.488233	0.499447	0.694105	0.644194	0.685771	0.401567	0.659914	0.451979	0.433061	0.433061	0.598886	0.392649	0.587881	0.636729	0.549649	0.650062	0.132461	0.44734	0.558703	0.617735	0.583842	0.449628	0.517729
0197	0.507624	0.49017	0.467424	0.275235	0.531127	0.40074	0.397864	0.467652	0.542565	0.425595	0.766912	0.343606	0.222952	0.670179	0.542918	0.550985	0.458875	0.326937	0.413172	0.329318	0.154185	0.291631	0.44585	0.429162	0.350143	0.29181	0.408488	0.359953	0.572541	0.518631	0.573731	0.360857	0.712709	0.380959	0.327104	0.327104	0.452799	0.321818	0.51831	0.481937	0.416774	0.554038	0.116126	0.289656	0.406323	0.590684	0.4529	0.376917	0.378577
0198	0.381367	0.415561	0.356737	0.268779	0.374958	0.27723	0.352949	0.351607	0.381237	0.382015	0.598057	0.341107	0.199709	0.52336	0.440191	0.38693	0.362629	0.265101	0.381697	0.266081	0.200388	0.290242	0.422878	0.416862	0.265326	0.208117	0.309087	0.302494	0.441342	0.487589	0.426146	0.278562	0.619914	0.258948	0.269882	0.266941	0.351795	0.242316	0.351461	0.361575	0.435045	0.537136	0.0822134	0.239763	0.289446	0.69775	0.322978	0.25769	0.367911
0199	0.27662	0.279574	0.291804	0.254311	0.375994	0.349571	0.19682	0.217005	0.347651	0.180997	0.205113	0.235605	0.299076	0.209611	0.273482	0.261345	0.232441	0.266977	0.308009	0.277437	0.239826	0.234563	0.289009	0.225024	0.261798	0.271597	0.41326	0.345931	0.259935	0.224483	0.258155	0.267086	0.249857	0.304763	0.267911	0.267911	0.266211	0.541328	0.373791	0.277295	0.357026	0.326125	0.525064	0.334902	0.271341	0.324521	0.366568	0.330015	0.316933
0200	0.457726	0.390175	0.402168	0.357336	0.460206	0.400148	0.335222	0.37724	0.428715	0.341776	0.382774	0.440323	0.518625	0.401602	0.43091	0.43714	0.397677	0.331227	0.429263	0.334197	0.338546	0.391888	0.451821	0.460674	0.518799	0.358242	0.523702	0.458579	0.424148	0.491672	0.421988	0.50989	0.472248	0.386313	0.333805	0.333805	0.42362	0.470191	0.517881	0.37724	0.427587	0.417392	0.233742	0.45951	0.416466	0.429624	0.435604	0.422216	0.44056
0201	0.491254	0.510856	0.449713	0.340086	0.496388	0.55699	0.416557	0.425895	0.48345	0.416477	0.414386	0.516648	0.465023	0.434859	0.468604	0.398188	0.431313	0.407096	0.424636	0.417587	0.443577	0.511763	0.54288	0.497936	0.500497	0.434547	0.569603	0.560647	0.470917	0.509042	0.45793	0.529767	0.452278	0.459144	0.410492	0.410492	0.453486	0.599534	0.538776	0.4225	0.584818	0.480555	0.270885	0.43774	0.459927	0.497134	0.533879	0.581631	0.623255
0202	0.642305	0.570425	0.598648	0.496866	0.623732	0.609234	0.427943	0.550642	0.572349	0.426725	0.494115	0.440983	0.582558	0.521222	0.605923	0.541768	0.53048	0.720416	0.562674	0.722499	0.560244	0.359499	0.605847	0.512328	0.606115	0.799551	0.708752	0.367744	0.517029	0.528923	0.493545	0.63424	0.546691	0.603684	0.736121	0.729871	0.574191	0.864379	0.656788	0.550642	0.60338	0.615993	0.497222	0.42977	0.537953	0.462523	0.692802	0.60588	0.357642
0203	0.692272	0.639571	0.606879	0.41381	0.629175	0.450946	0.561319	0.632741	0.662267	0.545263	0.691736	0.519308	0.463497	0.647017	0.674258	0.609041	0.621715	0.495506	0.628527	0.499154	0.343246	0.496294	0.66859	0.647918	0.503406	0.449009	0.637116	0.500426	0.586015	0.657255	0.580391	0.495561	0.726718	0.516638	0.503911	0.503911	0.595519	0.457215	0.705902	0.632741	0.606966	0.68343	0.21502	0.441461	0.565906	0.701742	0.649636	0.426135	0.528986
0204	0.588855	0.6417	0.550791	0.415386	0.578951	0.424597	0.544937	0.542863	0.588654	0.589857	0.725795	0.527165	0.308111	0.683946	0.679764	0.583836	0.55492	0.409171	0.509109	0.410686	0.309691	0.448556	0.64993	0.644241	0.395903	0.321106	0.477149	0.46749	0.667927	0.753547	0.644442	0.416357	0.699977	0.396344	0.41656	0.412015	0.53764	0.373958	0.524387	0.558267	0.671812	0.695122	0.121893	0.3645	0.441282	0.741525	0.493985	0.397718	0.568589
0205	0.462672	0.504193	0.432764	0.326374	0.45489	0.333612	0.428165	0.426535	0.462514	0.463459	0.725795	0.414201	0.242088	0.635092	0.5341	0.458728	0.436008	0.321492	0.400014	0.322682	0.243329	0.352437	0.510659	0.506189	0.311066	0.252297	0.374903	0.367314	0.5248	0.592073	0.506347	0.327138	0.699977	0.311413	0.327297	0.323726	0.422432	0.293824	0.412018	0.438638	0.527852	0.595819	0.0957735	0.286393	0.346722	0.741525	0.388131	0.312493	0.446749
0206	0.618561	0.664596	0.704591	0.506329	0.702602	0.702548	0.524738	0.632843	0.634694	0.498549	0.514123	0.590306	0.590798	0.530707	0.566363	0.615749	0.607226	0.57876	0.467417	0.580844	0.37137	0.465186	0.544923	0.471041	0.592409	0.6551	0.713646	0.473431	0.584285	0.454263	0.5608	0.620534	0.50352	0.663268	0.58501	0.57876	0.675967	0.666571	0.565661	0.629448	0.549455	0.527052	0.421125	0.592338	0.659879	0.397737	0.612686	0.756097	0.450118
0207	0.439601	0.503449	0.440949	0.244637	0.496	0.395637	0.384608	0.437436	0.502671	0.41549	0.699289	0.308659	0.192131	0.614648	0.502101	0.51452	0.433603	0.313373	0.339823	0.314414	0.163256	0.285925	0.417433	0.378294	0.296652	0.25134	0.356486	0.344448	0.572332	0.484242	0.556186	0.310715	0.622099	0.332038	0.316965	0.31384	0.428152	0.27909	0.450248	0.449936	0.437714	0.512407	0.0983493	0.252011	0.417771	0.625495	0.42658	0.372708	0.40334
0208	0.552171	0.543449	0.520617	0.270878	0.547288	0.39747	0.449493	0.514915	0.561608	0.484787	0.814176	0.350299	0.261132	0.722621	0.6236	0.558028	0.507788	0.414549	0.412142	0.416334	0.244773	0.342466	0.5389	0.45273	0.359601	0.34506	0.447092	0.375425	0.586216	0.574517	0.584431	0.373887	0.720424	0.415189	0.416489	0.416489	0.503611	0.423345	0.562858	0.527018	0.510436	0.669506	0.168081	0.306027	0.425669	0.671041	0.516329	0.357633	0.394134
0209	0.767788	0.711044	0.682094	0.364332	0.700336	0.519624	0.596297	0.685117	0.720302	0.641217	0.837567	0.458674	0.399715	0.803398	0.858697	0.73923	0.680743	0.594353	0.586531	0.597384	0.374487	0.460334	0.746952	0.640714	0.532615	0.510321	0.614057	0.465581	0.766665	0.794732	0.76818	0.546251	0.764817	0.590514	0.60123	0.60123	0.664307	0.553089	0.777925	0.703299	0.710617	0.846314	0.271212	0.415264	0.563749	0.715313	0.719966	0.465135	0.489284
0210	0.592295	0.729176	0.618064	0.516027	0.652482	0.48605	0.574883	0.533919	0.667119	0.566807	0.549969	0.652646	0.376581	0.578852	0.629359	0.591416	0.623111	0.447752	0.561661	0.462566	0.360001	0.531902	0.722137	0.716165	0.457557	0.340116	0.560465	0.557712	0.624014	0.710366	0.593333	0.457557	0.606556	0.460533	0.476227	0.451227	0.601991	0.417676	0.553522	0.62072	0.711493	0.639196	0.148981	0.423278	0.545332	0.674074	0.573635	0.455975	0.67861
0211	0.599218	0.502526	0.528563	0.435306	0.553647	0.451829	0.52487	0.501346	0.525508	0.512458	0.531168	0.508801	0.776609	0.511693	0.566753	0.465524	0.468183	0.475351	0.503544	0.485812	0.520709	0.527672	0.622917	0.541823	0.595051	0.519478	0.671773	0.540977	0.45578	0.589918	0.454	0.595584	0.569681	0.472303	0.484807	0.484807	0.504106	0.537293	0.586726	0.501346	0.631444	0.520662	0.484672	0.631875	0.491783	0.59261	0.576951	0.491196	0.498492
0212	0.45622	0.478264	0.41944	0.265695	0.42874	0.368266	0.361369	0.413285	0.435018	0.384206	0.659735	0.32469	0.218781	0.580073	0.485286	0.485834	0.413788	0.310356	0.352218	0.311336	0.16907	0.270288	0.407856	0.399936	0.323937	0.28129	0.353179	0.273683	0.540246	0.465129	0.52505	0.337172	0.613782	0.343078	0.313297	0.310356	0.405435	0.289303	0.463641	0.424403	0.421338	0.498222	0.12491	0.272524	0.373994	0.61184	0.371201	0.350726	0.336601
0213	0.704279	0.700753	0.669421	0.3493	0.703367	0.514962	0.576627	0.656862	0.707956	0.621547	0.815366	0.445767	0.33235	0.779489	0.795188	0.717035	0.653093	0.52988	0.50106	0.531395	0.311529	0.435866	0.688145	0.580747	0.455402	0.441441	0.590996	0.477813	0.741548	0.738021	0.718063	0.475856	0.725781	0.550392	0.536895	0.53235	0.647778	0.540317	0.716365	0.672266	0.658737	0.783174	0.213921	0.389488	0.546307	0.672708	0.650328	0.457442	0.503898
0214	0.578271	0.689861	0.644205	0.459499	0.747606	0.495447	0.558335	0.641245	0.76385	0.551913	0.711489	0.547639	0.27882	0.662045	0.61661	0.668479	0.657352	0.416831	0.553137	0.420261	0.251013	0.472369	0.614018	0.611912	0.386467	0.305842	0.493797	0.578106	0.645063	0.655298	0.642257	0.388558	0.685803	0.44267	0.416953	0.416953	0.642596	0.362132	0.625429	0.663467	0.513101	0.62579	0.100959	0.40977	0.534214	0.638894	0.608348	0.46024	0.619987
0215	0.598072	0.502526	0.528563	0.435306	0.553647	0.451829	0.52487	0.501346	0.525508	0.513959	0.531168	0.508801	0.733033	0.511026	0.565712	0.465524	0.468183	0.505169	0.521136	0.51563	0.560466	0.527672	0.649421	0.565677	0.624869	0.553556	0.680939	0.540977	0.45578	0.611857	0.454	0.625402	0.569681	0.478021	0.514625	0.514625	0.504106	0.546133	0.610581	0.501346	0.655576	0.525818	0.482381	0.631875	0.491783	0.596921	0.5479	0.491196	0.498492
0216	0.584219	0.485875	0.50983	0.452112	0.534914	0.437991	0.506225	0.484681	0.515158	0.495678	0.520455	0.52272	0.749814	0.500156	0.553118	0.459757	0.490349	0.456619	0.504359	0.467063	0.527374	0.532839	0.639958	0.551566	0.586478	0.498069	0.652131	0.545799	0.455692	0.60616	0.448096	0.586087	0.574511	0.459195	0.466074	0.466074	0.529674	0.515867	0.581698	0.484681	0.614627	0.510792	0.377099	0.664147	0.517396	0.583987	0.566601	0.477131	0.503013
0217	0.583074	0.485875	0.50983	0.452112	0.534914	0.437991	0.506225	0.484681	0.515158	0.497179	0.520455	0.52272	0.706238	0.499488	0.552077	0.459757	0.490349	0.486437	0.521951	0.496881	0.567131	0.532839	0.666463	0.57542	0.616296	0.532147	0.661298	0.545799	0.455692	0.628099	0.448096	0.615905	0.574511	0.464913	0.495892	0.495892	0.529674	0.524707	0.605553	0.484681	0.63876	0.515949	0.375189	0.664147	0.517396	0.588298	0.53755	0.477131	0.503013
0218	0.474112	0.536654	0.469988	0.243168	0.526844	0.41979	0.405395	0.47053	0.537849	0.438336	0.749839	0.32499	0.208419	0.659556	0.540779	0.510212	0.462338	0.339197	0.347862	0.341419	0.177961	0.306244	0.449852	0.378645	0.289035	0.272685	0.380252	0.367411	0.575768	0.495545	0.576879	0.299035	0.643289	0.354174	0.339352	0.339352	0.456338	0.299919	0.44599	0.483863	0.468151	0.551157	0.108385	0.270675	0.439511	0.670176	0.456685	0.397555	0.43023
0219	0.496241	0.49522	0.47059	0.260946	0.495483	0.338937	0.402541	0.46138	0.498848	0.435482	0.740689	0.335379	0.223493	0.655238	0.562908	0.505507	0.499254	0.368349	0.351175	0.36946	0.233647	0.323986	0.5077	0.431142	0.313731	0.303493	0.438967	0.355459	0.525136	0.582702	0.507914	0.328731	0.702613	0.363266	0.373493	0.37016	0.481546	0.337818	0.469904	0.472676	0.488378	0.575159	0.101445	0.292134	0.407134	0.682062	0.421477	0.316792	0.37553
0220	0.468908	0.537012	0.470346	0.247229	0.531667	0.422013	0.410248	0.466599	0.538782	0.44319	0.745908	0.329237	0.20494	0.655624	0.535575	0.510726	0.46251	0.334264	0.324383	0.335375	0.17414	0.304987	0.445262	0.381278	0.278334	0.268096	0.381586	0.370011	0.572393	0.494289	0.55517	0.293334	0.641337	0.355891	0.338096	0.334762	0.456696	0.298471	0.442169	0.479932	0.466895	0.546568	0.104906	0.268811	0.383811	0.667194	0.455095	0.397555	0.43283
0221	0.518056	0.607827	0.647026	0.404645	0.749256	0.474767	0.593209	0.587545	0.680111	0.5833	0.662682	0.550241	0.387708	0.609484	0.561869	0.552015	0.59971	0.420906	0.446491	0.422573	0.452023	0.873388	0.656093	0.481045	0.417978	0.407314	0.474488	0.856021	0.602864	0.653347	0.6028	0.487558	0.571706	0.426925	0.487238	0.485659	0.748574	0.415173	0.543684	0.678565	0.596647	0.563141	0.232316	0.646098	0.626385	0.620851	0.544202	0.503929	0.805253
0222	0.707309	0.695341	0.666391	0.343726	0.700336	0.50955	0.568294	0.659892	0.710229	0.613214	0.817747	0.442971	0.33235	0.782053	0.798218	0.714005	0.650063	0.531395	0.528333	0.534426	0.311529	0.435866	0.68966	0.574864	0.46525	0.442956	0.590996	0.477813	0.74144	0.737441	0.742955	0.478886	0.725325	0.550392	0.533865	0.533865	0.644748	0.543348	0.716365	0.675296	0.653326	0.784563	0.213921	0.389488	0.537973	0.670962	0.652601	0.455061	0.501517
0223	0.414999	0.449369	0.393813	0.238115	0.414557	0.322406	0.370786	0.386022	0.421876	0.398237	0.61878	0.306778	0.206228	0.547571	0.470555	0.426035	0.38696	0.301941	0.29081	0.309348	0.193504	0.26752	0.395533	0.38249	0.268926	0.247894	0.354104	0.295122	0.478813	0.444922	0.460063	0.268926	0.56153	0.312742	0.31595	0.30345	0.380587	0.28298	0.411644	0.395436	0.422093	0.470982	0.10147	0.241146	0.352257	0.598525	0.3574	0.305193	0.345504
0224	0.582404	0.658018	0.687368	0.546209	0.734043	0.467677	0.559355	0.521188	0.660869	0.552832	0.541772	0.672631	0.395958	0.569121	0.620367	0.576626	0.607525	0.498624	0.550393	0.51529	0.399905	0.580942	0.723399	0.687204	0.504976	0.377019	0.615992	0.620394	0.558134	0.687625	0.527073	0.504976	0.580353	0.459303	0.530144	0.502019	0.669286	0.455963	0.546113	0.607989	0.653272	0.625455	0.161523	0.461202	0.598513	0.624019	0.549017	0.433843	0.684307
0225	0.503524	0.441779	0.479356	0.435306	0.50444	0.345039	0.482376	0.457607	0.481769	0.480217	0.50305	0.419005	0.605707	0.478743	0.502134	0.426159	0.424443	0.498405	0.476721	0.508865	0.553316	0.473038	0.574813	0.473917	0.505135	0.510663	0.570396	0.486342	0.406077	0.548447	0.404298	0.510701	0.502146	0.375035	0.50786	0.50786	0.4549	0.509594	0.517699	0.457607	0.570518	0.472633	0.602976	0.527113	0.41181	0.54318	0.489119	0.377931	0.431553
0226	0.679253	0.729837	0.784288	0.479537	0.899265	0.656752	0.589981	0.694835	0.810511	0.569806	0.74594	0.608937	0.430518	0.699146	0.662422	0.682376	0.677835	0.493979	0.497351	0.535646	0.292853	0.567212	0.630339	0.522256	0.542969	0.495026	0.666775	0.712576	0.644817	0.588009	0.611484	0.486719	0.651567	0.539399	0.529288	0.494913	0.758695	0.605354	0.643629	0.717057	0.551677	0.583032	0.204798	0.567989	0.67824	0.582667	0.655008	0.70733	0.648641
0227	0.587953	0.614022	0.587484	0.292426	0.657479	0.465908	0.502056	0.583475	0.666546	0.543233	0.799382	0.382683	0.255836	0.756699	0.671286	0.633078	0.573235	0.419308	0.43014	0.422086	0.217764	0.378118	0.562315	0.457085	0.356606	0.336169	0.469089	0.453499	0.658227	0.607898	0.659616	0.369106	0.675334	0.439033	0.419503	0.419503	0.570422	0.367771	0.5528	0.600142	0.528394	0.684259	0.135481	0.333657	0.469768	0.620989	0.513336	0.436362	0.475227
0228	0.506675	0.502154	0.470546	0.342308	0.499269	0.323626	0.405418	0.46645	0.510514	0.443428	0.732393	0.403692	0.245363	0.690133	0.583598	0.536726	0.479283	0.358015	0.439783	0.360389	0.243217	0.363639	0.496534	0.542146	0.338999	0.283181	0.435841	0.397307	0.568334	0.65405	0.56596	0.340446	0.771265	0.348698	0.360104	0.360104	0.466868	0.32388	0.550538	0.479484	0.49426	0.643897	0.0995017	0.308245	0.394398	0.71792	0.417797	0.301716	0.426301
0229	0.525701	0.564432	0.527077	0.375954	0.611678	0.405366	0.45682	0.524655	0.624969	0.501739	0.711489	0.448068	0.228126	0.662045	0.61661	0.607708	0.537834	0.341044	0.452566	0.34385	0.205374	0.404666	0.502378	0.556283	0.3162	0.250234	0.404016	0.491178	0.645063	0.655298	0.642257	0.317911	0.685803	0.362184	0.341143	0.341143	0.525761	0.29629	0.568572	0.542837	0.466455	0.62579	0.0826025	0.335266	0.437084	0.638894	0.497739	0.37656	0.525444
0230	0.501555	0.51807	0.459282	0.284444	0.486125	0.321971	0.445073	0.457978	0.497068	0.48625	0.691813	0.407803	0.24418	0.646432	0.584888	0.493837	0.500233	0.3153	0.371067	0.383821	0.317372	0.395738	0.595293	0.560183	0.407888	0.278052	0.424624	0.419097	0.56129	0.765934	0.532975	0.370388	0.697687	0.350833	0.384302	0.361385	0.487199	0.295487	0.511711	0.485393	0.617818	0.61919	0.129067	0.345229	0.397779	0.708042	0.448448	0.30072	0.484589
0231	0.594646	0.585252	0.560664	0.291715	0.589387	0.428044	0.484069	0.554524	0.604809	0.522078	0.814176	0.377245	0.281219	0.778207	0.671569	0.600953	0.546848	0.446437	0.443846	0.44836	0.263602	0.36881	0.580354	0.487555	0.387263	0.371604	0.481484	0.404304	0.63131	0.61871	0.629387	0.402647	0.720424	0.447127	0.448527	0.448527	0.542351	0.45591	0.606155	0.567558	0.549701	0.721007	0.18101	0.329567	0.458413	0.671041	0.556047	0.385143	0.424452
0232	0.681352	0.716617	0.678323	0.374339	0.688238	0.698882	0.612212	0.695878	0.707085	0.591048	0.656224	0.489178	0.402122	0.642097	0.641421	0.618922	0.674668	0.535069	0.498814	0.536921	0.268195	0.430402	0.625953	0.532923	0.525232	0.508168	0.750019	0.448948	0.635859	0.582583	0.612374	0.550232	0.628488	0.73342	0.540624	0.535069	0.65187	0.587865	0.627543	0.692483	0.628416	0.598296	0.214939	0.43363	0.625297	0.54107	0.642911	0.580144	0.480828
0233	0.511962	0.558702	0.523434	0.417958	0.600985	0.412891	0.492085	0.511003	0.609002	0.533261	0.737263	0.484062	0.209115	0.689802	0.595295	0.597346	0.533295	0.334154	0.417301	0.345265	0.193215	0.38269	0.482044	0.58326	0.308782	0.250912	0.418062	0.45182	0.628447	0.64097	0.599975	0.308782	0.720329	0.379716	0.352995	0.334245	0.522228	0.301668	0.521191	0.52767	0.46889	0.64732	0.075719	0.307327	0.473994	0.639714	0.492374	0.384403	0.494428
0234	0.58051	0.601641	0.551846	0.422011	0.57693	0.459749	0.49952	0.44576	0.536303	0.491144	0.536625	0.569761	0.442419	0.516902	0.572656	0.482015	0.548109	0.45637	0.51923	0.453096	0.415111	0.53333	0.695473	0.641761	0.53261	0.40406	0.598346	0.532287	0.526832	0.721898	0.528455	0.542431	0.590487	0.421322	0.465825	0.465825	0.56407	0.383831	0.580227	0.509834	0.687113	0.557313	0.194133	0.475315	0.540527	0.654739	0.494622	0.42904	0.65833
0235	0.540369	0.516243	0.489495	0.278232	0.52344	0.330452	0.482166	0.492952	0.558224	0.527086	0.68658	0.372729	0.29081	0.640797	0.631278	0.519306	0.510209	0.354499	0.441204	0.367486	0.346062	0.47016	0.606606	0.50937	0.347683	0.266059	0.425788	0.501268	0.569431	0.676531	0.556444	0.380171	0.589135	0.385184	0.356968	0.356968	0.492238	0.376408	0.583571	0.508356	0.54768	0.624762	0.172381	0.372336	0.40278	0.640769	0.500596	0.300854	0.533608
0236	0.51911	0.552576	0.485909	0.264071	0.510802	0.420079	0.423277	0.484338	0.527918	0.456218	0.763647	0.346467	0.247473	0.678196	0.585777	0.524576	0.477685	0.390662	0.388416	0.392329	0.232205	0.323385	0.502973	0.437322	0.339378	0.325806	0.421036	0.354147	0.596242	0.547239	0.594576	0.352711	0.68717	0.39126	0.392473	0.392473	0.470037	0.398872	0.529084	0.495634	0.521764	0.628623	0.156875	0.289375	0.401041	0.720149	0.485657	0.382898	0.416965
0237	0.638956	0.667586	0.638527	0.321604	0.718182	0.501689	0.55279	0.633277	0.736407	0.59771	0.796835	0.421759	0.281319	0.753956	0.729865	0.688147	0.623125	0.456085	0.468064	0.458358	0.240007	0.413797	0.612256	0.502585	0.384058	0.365551	0.493261	0.499447	0.724024	0.659533	0.721751	0.40224	0.672785	0.45499	0.45646	0.45646	0.619914	0.400377	0.592774	0.651459	0.575359	0.671512	0.137679	0.365412	0.517685	0.622709	0.609178	0.475157	0.523258
0238	0.500026	0.536947	0.453614	0.289031	0.484731	0.371326	0.470036	0.45656	0.516393	0.511213	0.690598	0.392026	0.271264	0.645123	0.583359	0.485628	0.47729	0.334555	0.409124	0.341549	0.321911	0.435667	0.560966	0.505594	0.333665	0.253486	0.394993	0.464183	0.58548	0.635686	0.573575	0.353178	0.606466	0.357773	0.336819	0.336819	0.456129	0.349728	0.539627	0.470681	0.565765	0.63436	0.158016	0.345996	0.397266	0.69157	0.463567	0.339285	0.552642
0239	0.732457	0.670593	0.711337	0.425885	0.736421	0.721923	0.528834	0.65081	0.672518	0.517527	0.558974	0.56977	0.628123	0.590569	0.687879	0.63192	0.630649	0.720416	0.562674	0.722499	0.480209	0.488287	0.706015	0.60248	0.718804	0.799551	0.821441	0.496532	0.598985	0.610879	0.575501	0.746929	0.611085	0.703852	0.736121	0.729871	0.68688	0.864379	0.74694	0.65081	0.693532	0.69112	0.42619	0.497163	0.650642	0.522624	0.79297	0.734668	0.470331
0240	0.289744	0.204362	0.206246	0.23365	0.240369	0.169368	0.197614	0.190593	0.222987	0.217928	0.262144	0.219115	0.329729	0.272385	0.278199	0.17624	0.199491	0.233142	0.252288	0.233663	0.292319	0.228233	0.309885	0.294412	0.253787	0.271243	0.291028	0.274596	0.193398	0.339636	0.193019	0.252224	0.302816	0.221107	0.257681	0.257681	0.207939	0.285559	0.290038	0.210114	0.297553	0.273219	0.256665	0.273549	0.218485	0.342413	0.270655	0.175577	0.263744
0241	0.44448	0.503113	0.440613	0.24083	0.493917	0.393554	0.380058	0.441122	0.504233	0.41094	0.702974	0.304678	0.195392	0.618333	0.50698	0.514038	0.433442	0.317997	0.361835	0.32008	0.166839	0.287104	0.421736	0.375826	0.306684	0.255643	0.356486	0.344448	0.575497	0.48542	0.576538	0.316059	0.62393	0.332038	0.318143	0.318143	0.427817	0.281174	0.45383	0.453622	0.438892	0.51671	0.101611	0.253758	0.412042	0.62829	0.428142	0.372708	0.40334
0242	0.714123	0.634437	0.676962	0.399755	0.702046	0.681247	0.498279	0.63044	0.647518	0.490027	0.545879	0.522281	0.628123	0.576467	0.671213	0.60442	0.600093	0.657916	0.525637	0.699582	0.480209	0.483228	0.650459	0.57498	0.746929	0.728123	0.779774	0.496532	0.573948	0.585879	0.540615	0.690679	0.591442	0.666815	0.701746	0.667371	0.652505	0.838188	0.74694	0.63044	0.660991	0.649453	0.42619	0.497163	0.616267	0.519263	0.76797	0.691752	0.459603
0243	0.671554	0.724219	0.613108	0.32481	0.654596	0.708465	0.500859	0.626229	0.666455	0.492349	0.543172	0.462137	0.412455	0.573552	0.632514	0.609797	0.599401	0.569671	0.497793	0.571523	0.302797	0.356124	0.635992	0.552206	0.562852	0.545788	0.708235	0.407392	0.638452	0.56862	0.614967	0.587852	0.587422	0.661065	0.578245	0.572689	0.586655	0.666638	0.68485	0.622834	0.696047	0.634056	0.261459	0.361428	0.553095	0.525713	0.716885	0.638164	0.512091
0244	0.611105	0.69117	0.626516	0.456936	0.63096	0.430956	0.616821	0.613984	0.640929	0.666233	0.73782	0.5735	0.30076	0.690402	0.646459	0.695536	0.687091	0.407454	0.506263	0.409121	0.324653	0.53354	0.696631	0.634875	0.426212	0.307454	0.438323	0.522331	0.684264	0.768988	0.660779	0.448712	0.639606	0.436748	0.412454	0.407454	0.652604	0.309881	0.583281	0.633984	0.65866	0.606249	0.151022	0.457203	0.541664	0.642377	0.518829	0.394817	0.598195
0245	0.674888	0.720515	0.609404	0.314625	0.650893	0.704761	0.490674	0.629933	0.669233	0.483183	0.545553	0.451952	0.412455	0.576116	0.635544	0.606464	0.595698	0.571523	0.531126	0.575226	0.302797	0.356124	0.637844	0.543039	0.574889	0.54764	0.708235	0.407392	0.640725	0.56559	0.64224	0.591556	0.585041	0.661065	0.574541	0.574541	0.582951	0.670342	0.68485	0.626538	0.692714	0.635445	0.261459	0.361428	0.542909	0.525713	0.719663	0.638164	0.512091
0246	0.774707	0.733447	0.699697	0.345063	0.737037	0.529077	0.595123	0.722548	0.783751	0.644535	0.815366	0.456901	0.365585	0.779489	0.795188	0.752072	0.681736	0.554535	0.574499	0.584535	0.342682	0.478277	0.728626	0.599655	0.466775	0.457251	0.646763	0.525595	0.745444	0.704688	0.744687	0.523442	0.699591	0.602098	0.553918	0.557251	0.675889	0.594349	0.788002	0.739493	0.68723	0.759563	0.235313	0.428437	0.56177	0.672232	0.720361	0.499972	0.552397
0247	0.439601	0.503449	0.440949	0.244637	0.498437	0.395637	0.384608	0.437436	0.505108	0.41549	0.699289	0.308659	0.192131	0.614648	0.502101	0.51452	0.433603	0.313373	0.339823	0.314414	0.163256	0.285925	0.417433	0.378294	0.296652	0.25134	0.357736	0.346885	0.572332	0.484242	0.556186	0.310715	0.622099	0.333648	0.316965	0.31384	0.428152	0.279816	0.450248	0.449936	0.437714	0.512407	0.0983493	0.252011	0.359823	0.625495	0.426652	0.372708	0.405778
0248	0.541509	0.617147	0.55837	0.38654	0.556924	0.373873	0.539795	0.553872	0.569781	0.584715	0.734446	0.503719	0.270581	0.686768	0.632419	0.619677	0.601477	0.327667	0.437198	0.35797	0.285171	0.480757	0.585759	0.548495	0.405083	0.236758	0.370789	0.473444	0.676181	0.741891	0.645292	0.364174	0.625875	0.372854	0.352667	0.327667	0.579056	0.267752	0.533037	0.569276	0.571685	0.571117	0.135196	0.423154	0.480482	0.643477	0.453907	0.342795	0.539534
0249	0.592295	0.729176	0.618064	0.516027	0.645496	0.481043	0.574883	0.533919	0.660133	0.566807	0.549969	0.652646	0.376581	0.578852	0.629359	0.591416	0.623111	0.447752	0.561661	0.462566	0.360001	0.531902	0.722137	0.716165	0.457557	0.340116	0.563282	0.550725	0.624014	0.710366	0.593333	0.457557	0.606556	0.460533	0.476227	0.451227	0.601991	0.413582	0.553522	0.62072	0.711493	0.639196	0.148981	0.423278	0.545332	0.674074	0.573635	0.451312	0.671624
0250	0.503959	0.526305	0.503558	0.250651	0.567262	0.397076	0.430334	0.500121	0.575034	0.465628	0.799382	0.328014	0.219288	0.702649	0.575388	0.542638	0.491344	0.359407	0.368691	0.361788	0.186655	0.324101	0.481984	0.391787	0.305662	0.288145	0.404824	0.392422	0.564194	0.521055	0.565385	0.316376	0.675334	0.377294	0.359574	0.359574	0.488933	0.318153	0.473829	0.514407	0.452909	0.586508	0.116126	0.285992	0.402658	0.620989	0.48537	0.373252	0.411046
0251	0.69092	0.743772	0.799913	0.401833	0.91489	0.677323	0.584425	0.707798	0.835511	0.564806	0.754273	0.528748	0.376703	0.708121	0.673028	0.694876	0.691724	0.550229	0.523277	0.550229	0.256246	0.496311	0.680339	0.517256	0.492969	0.489398	0.691775	0.623504	0.665309	0.599372	0.663036	0.542969	0.660496	0.565972	0.544913	0.551163	0.77432	0.544268	0.643629	0.73002	0.564219	0.620532	0.179199	0.49699	0.67199	0.582695	0.680008	0.637715	0.648693
0252	0.573856	0.616461	0.525552	0.384022	0.555592	0.401912	0.512361	0.526439	0.569841	0.557281	0.712891	0.49638	0.293083	0.669131	0.664765	0.565558	0.529102	0.370669	0.484209	0.400972	0.303967	0.429875	0.605508	0.620273	0.423869	0.28223	0.452115	0.455358	0.654194	0.728053	0.62124	0.38296	0.679986	0.375693	0.398139	0.373139	0.512401	0.35699	0.537819	0.541843	0.646318	0.702003	0.117472	0.358715	0.449395	0.770637	0.521339	0.378004	0.55358
0253	0.484812	0.509881	0.483492	0.255493	0.543309	0.377141	0.410126	0.479913	0.551081	0.44542	0.779174	0.334457	0.200577	0.682441	0.55624	0.52243	0.51499	0.340373	0.35432	0.342754	0.194859	0.330326	0.488228	0.398463	0.286952	0.269435	0.384606	0.395664	0.547629	0.538902	0.54882	0.297666	0.67484	0.356567	0.340863	0.340863	0.497612	0.298783	0.454794	0.494199	0.437841	0.572137	0.0974158	0.29467	0.411337	0.610568	0.421291	0.353709	0.417168
0254	0.532188	0.607228	0.646353	0.408891	0.749475	0.448622	0.570952	0.58074	0.708714	0.563268	0.672593	0.555201	0.384486	0.620157	0.574717	0.551655	0.601554	0.397455	0.476198	0.415312	0.440977	0.710849	0.657412	0.484711	0.38357	0.310099	0.48128	0.821701	0.551629	0.609754	0.538642	0.428241	0.542753	0.379745	0.396337	0.396337	0.654292	0.373973	0.512667	0.602962	0.526114	0.519669	0.158766	0.554583	0.52712	0.597749	0.553211	0.504179	0.763457
0255	0.594406	0.630963	0.598271	0.340061	0.63976	0.403885	0.589314	0.602497	0.682273	0.579794	0.68658	0.455558	0.355435	0.640797	0.631278	0.571236	0.623589	0.433276	0.539249	0.449149	0.422965	0.574639	0.741407	0.560306	0.424946	0.325183	0.520408	0.61266	0.569431	0.676531	0.556444	0.464654	0.589135	0.47078	0.436294	0.436294	0.601625	0.460054	0.641928	0.621324	0.602448	0.624762	0.210688	0.455078	0.492287	0.640769	0.61184	0.367711	0.652187
0256	0.774707	0.770828	0.736364	0.38423	0.773703	0.566458	0.63429	0.722548	0.778751	0.683702	0.815366	0.490344	0.365585	0.779489	0.795188	0.788739	0.718403	0.582868	0.551166	0.584535	0.342682	0.479453	0.75696	0.638822	0.500942	0.485585	0.650096	0.525595	0.741548	0.738021	0.718063	0.523442	0.725781	0.605431	0.590585	0.585585	0.712556	0.594349	0.788002	0.739493	0.724611	0.783174	0.235313	0.428437	0.600937	0.672708	0.715361	0.503186	0.554287
0257	0.702717	0.765994	0.7277	0.43491	0.828976	0.629221	0.626237	0.720906	0.840286	0.602437	0.7627	0.541576	0.340548	0.717195	0.683753	0.772149	0.714091	0.500349	0.603581	0.502201	0.233475	0.450801	0.685895	0.604776	0.526832	0.446277	0.636876	0.559926	0.726467	0.658362	0.702982	0.551832	0.71051	0.589598	0.506734	0.501431	0.704951	0.525269	0.70613	0.743128	0.651608	0.685322	0.234418	0.551284	0.74295	0.63533	0.684469	0.588625	0.591807
0258	0.702852	0.815938	0.877975	0.442206	0.9875	0.684929	0.675632	0.774005	0.900053	0.657481	0.796835	0.579918	0.386813	0.753956	0.729865	0.756962	0.761597	0.627117	0.572079	0.630242	0.33001	0.568971	0.748313	0.552844	0.528079	0.502633	0.678233	0.686739	0.724024	0.659533	0.721751	0.553079	0.672785	0.551748	0.627633	0.627633	0.852382	0.550518	0.652051	0.796228	0.632895	0.671512	0.189309	0.502442	0.711817	0.622709	0.74455	0.65334	0.71948
0259	0.675953	0.784454	0.757511	0.415074	0.762198	0.903578	0.581559	0.698001	0.696356	0.56346	0.580111	0.572394	0.491226	0.598328	0.647622	0.673952	0.664111	0.659941	0.486105	0.662024	0.359708	0.485521	0.633227	0.54316	0.633599	0.614403	0.727548	0.492736	0.696775	0.531128	0.67329	0.661724	0.561293	0.752035	0.666191	0.659941	0.729834	0.620475	0.621244	0.694967	0.66066	0.597151	0.269525	0.466956	0.682581	0.50487	0.691012	0.766481	0.610521
0260	0.844567	0.782148	0.750303	0.400766	0.77037	0.571586	0.655927	0.753629	0.792332	0.705338	0.837567	0.504541	0.439686	0.803398	0.858697	0.813153	0.748817	0.653789	0.645184	0.657122	0.411936	0.506367	0.821647	0.704785	0.585877	0.561353	0.675463	0.512139	0.766665	0.794732	0.76818	0.600877	0.764817	0.649565	0.661353	0.661353	0.730738	0.608398	0.855717	0.773629	0.781679	0.846314	0.298333	0.456791	0.620124	0.715313	0.791962	0.511648	0.538213
0261	0.468342	0.505583	0.525701	0.436829	0.640359	0.640439	0.372441	0.477071	0.574817	0.34234	0.413831	0.52534	0.344342	0.3855	0.4298	0.475554	0.464404	0.393661	0.392894	0.395744	0.195768	0.335838	0.393808	0.421177	0.407567	0.443852	0.617379	0.452642	0.456835	0.348137	0.43335	0.435692	0.474622	0.528246	0.400168	0.393918	0.511785	0.525235	0.420016	0.477071	0.384434	0.486558	0.157043	0.520996	0.606372	0.331321	0.555183	0.679734	0.453153
0262	0.516139	0.636017	0.590519	0.329776	0.683621	0.798171	0.436254	0.540883	0.619522	0.399771	0.454853	0.505507	0.365825	0.429677	0.475487	0.532985	0.511846	0.455154	0.364729	0.457238	0.177053	0.348143	0.434023	0.387747	0.466664	0.511391	0.656358	0.356388	0.568623	0.409145	0.622221	0.596386	0.503733	0.626393	0.563935	0.557685	0.667179	0.63678	0.546419	0.632286	0.601295	0.511603	0.28356	0.496498	0.650061	0.446173	0.59639	0.864723	0.537338
0263	0.600719	0.713604	0.667948	0.407884	0.765651	0.512775	0.563338	0.666341	0.777418	0.556416	0.727622	0.490098	0.246978	0.679419	0.637017	0.67554	0.70835	0.408232	0.460278	0.445269	0.265628	0.489091	0.636992	0.557102	0.41567	0.376352	0.514057	0.577342	0.721269	0.758834	0.687935	0.44487	0.708234	0.520174	0.518018	0.487463	0.787444	0.414931	0.654383	0.774504	0.603356	0.642582	0.150016	0.504179	0.66529	0.637552	0.627443	0.477075	0.633201
0264	0.491254	0.510856	0.449713	0.396767	0.496388	0.55699	0.416557	0.425895	0.48345	0.416477	0.414386	0.516648	0.542527	0.434859	0.468604	0.398188	0.431313	0.407096	0.424636	0.417587	0.517506	0.511763	0.54288	0.497936	0.500497	0.434547	0.569603	0.560647	0.470917	0.509042	0.45793	0.529767	0.452278	0.459144	0.410492	0.410492	0.453486	0.599534	0.538776	0.4225	0.584818	0.480555	0.316033	0.510696	0.459927	0.497134	0.533879	0.581631	0.623255
0265	0.546936	0.580302	0.503379	0.296406	0.571983	0.484374	0.428849	0.504005	0.584681	0.458714	0.767265	0.374988	0.240158	0.722112	0.584945	0.593749	0.494553	0.352467	0.445335	0.355031	0.166426	0.314445	0.480146	0.462555	0.377458	0.314637	0.440291	0.388022	0.66939	0.558526	0.670672	0.388996	0.712954	0.40641	0.352646	0.352646	0.48763	0.346954	0.547791	0.51939	0.501261	0.586268	0.11429	0.312318	0.507845	0.63645	0.477025	0.458718	0.460505
0266	0.574175	0.709785	0.755427	0.421317	0.872488	0.700877	0.555772	0.681219	0.781154	0.549607	0.586666	0.511889	0.452974	0.595602	0.612887	0.659287	0.652181	0.592963	0.408002	0.595047	0.390307	0.664205	0.605907	0.427179	0.488093	0.641238	0.671489	0.67245	0.707903	0.572655	0.684418	0.608404	0.553993	0.629607	0.696593	0.690343	0.840992	0.660392	0.598122	0.784323	0.641906	0.635316	0.346642	0.653008	0.705381	0.511194	0.712712	0.755887	0.628519
0267	0.55263	0.636601	0.577824	0.412449	0.576378	0.393327	0.564795	0.564993	0.58469	0.609715	0.743183	0.529628	0.270581	0.696178	0.643539	0.639131	0.620931	0.367576	0.457434	0.369091	0.292302	0.491862	0.631213	0.574404	0.384628	0.276667	0.395546	0.481672	0.69109	0.766891	0.667605	0.405083	0.63768	0.397611	0.372121	0.367576	0.598511	0.278873	0.527491	0.580397	0.596685	0.60364	0.135196	0.423154	0.499936	0.640229	0.468816	0.359976	0.550639
0268	0.506578	0.583551	0.529672	0.378078	0.528346	0.36055	0.517728	0.51791	0.535966	0.558905	0.743183	0.485492	0.248033	0.696178	0.589911	0.58587	0.569186	0.336944	0.419314	0.338333	0.267943	0.450874	0.578612	0.526537	0.352576	0.253611	0.362584	0.441533	0.633499	0.702984	0.611971	0.371326	0.63768	0.364477	0.341111	0.336944	0.548635	0.255633	0.483534	0.532031	0.546962	0.60364	0.12393	0.387891	0.458274	0.640229	0.429748	0.329978	0.504752
0269	0.70717	0.694876	0.66303	0.378099	0.70037	0.489636	0.554254	0.655012	0.710382	0.603666	0.767126	0.417268	0.294715	0.727538	0.733791	0.714536	0.6442	0.583665	0.580296	0.586999	0.341813	0.408584	0.688626	0.561481	0.440906	0.486382	0.579227	0.454725	0.677013	0.673804	0.678528	0.455906	0.674704	0.534562	0.586382	0.586382	0.639222	0.596813	0.717132	0.671956	0.648658	0.725505	0.235313	0.357568	0.520901	0.623716	0.646991	0.429698	0.480799
0270	0.632596	0.629576	0.655371	0.378691	0.702046	0.683519	0.525164	0.582942	0.632428	0.514224	0.515345	0.504155	0.456981	0.543584	0.597097	0.576672	0.562596	0.577598	0.454506	0.594265	0.333616	0.389181	0.585992	0.557545	0.598052	0.550731	0.766816	0.451285	0.558176	0.528588	0.527115	0.598052	0.55195	0.634445	0.609119	0.580994	0.625611	0.70127	0.679225	0.579547	0.610869	0.591869	0.294141	0.399575	0.649575	0.48351	0.682857	0.607555	0.492546
0271	0.401923	0.453661	0.399395	0.238371	0.47034	0.319314	0.391958	0.400238	0.480441	0.429967	0.670909	0.351876	0.174187	0.618344	0.478846	0.433338	0.43756	0.222662	0.286481	0.248303	0.186966	0.340556	0.441917	0.407279	0.265416	0.145568	0.294165	0.404957	0.485681	0.57131	0.459544	0.230801	0.578874	0.265964	0.243644	0.222491	0.418171	0.210723	0.374866	0.415622	0.434587	0.472991	0.0607184	0.357119	0.405628	0.64673	0.383734	0.293132	0.46541
0272	0.503294	0.496395	0.405485	0.304493	0.426331	0.338406	0.441318	0.409767	0.451657	0.479115	0.62122	0.416851	0.270586	0.570409	0.548214	0.449007	0.45381	0.286802	0.400999	0.284421	0.250997	0.37872	0.529914	0.551943	0.336179	0.244352	0.405717	0.389003	0.537643	0.682789	0.539267	0.343322	0.6205	0.355285	0.289272	0.289272	0.410519	0.234047	0.506026	0.425171	0.567357	0.532326	0.0879654	0.35428	0.403371	0.674039	0.35925	0.311124	0.482982
0273	0.474023	0.609721	0.597755	0.406643	0.714081	0.468485	0.539674	0.524425	0.64933	0.535118	0.636391	0.617437	0.322888	0.58117	0.521839	0.515965	0.586465	0.344939	0.397767	0.343085	0.331115	0.617994	0.630405	0.50423	0.331736	0.25104	0.435523	0.746166	0.530919	0.643705	0.53151	0.358187	0.543709	0.33998	0.34466	0.34466	0.628266	0.315401	0.460579	0.546647	0.530335	0.482757	0.0927627	0.526705	0.620326	0.642587	0.493827	0.490146	0.743632
0274	0.578283	0.480374	0.507162	0.474398	0.532246	0.507927	0.346622	0.479507	0.496584	0.353537	0.448385	0.452851	0.434066	0.471974	0.547722	0.46858	0.473288	0.597623	0.633473	0.639289	0.46029	0.345686	0.512085	0.536207	0.577129	0.659217	0.609975	0.338882	0.447897	0.506251	0.414564	0.520879	0.5982	0.515882	0.641453	0.607078	0.501963	0.769282	0.6111	0.479507	0.522335	0.657325	0.357284	0.325114	0.465725	0.523683	0.617037	0.493672	0.335734
0275	0.665929	0.651401	0.689746	0.344316	0.736421	0.708072	0.494609	0.619979	0.660205	0.486724	0.539154	0.476958	0.456981	0.569225	0.6274	0.604172	0.593151	0.633848	0.491543	0.635932	0.333616	0.393608	0.635992	0.530045	0.626177	0.606981	0.789733	0.451285	0.57376	0.553588	0.550275	0.654302	0.571593	0.654815	0.643494	0.637244	0.659986	0.742936	0.679225	0.616584	0.630511	0.629369	0.294141	0.399575	0.6152	0.478272	0.710635	0.628983	0.487151
0276	0.482833	0.505668	0.439002	0.247404	0.485839	0.410866	0.376218	0.435057	0.492955	0.406937	0.714366	0.331618	0.219031	0.62718	0.515774	0.479184	0.42896	0.321231	0.324383	0.322342	0.161107	0.272993	0.432229	0.40197	0.299026	0.288788	0.4137	0.324184	0.54085	0.480651	0.523628	0.314026	0.65156	0.364407	0.325062	0.321729	0.42313	0.335342	0.459159	0.446353	0.453257	0.582478	0.104906	0.271193	0.435398	0.707991	0.440125	0.389889	0.387002
0277	0.556189	0.592045	0.520617	0.282933	0.547288	0.450085	0.453511	0.518933	0.565626	0.488805	0.818193	0.371215	0.26515	0.726639	0.627618	0.562045	0.511805	0.418567	0.41616	0.420352	0.248791	0.346484	0.5389	0.468559	0.363619	0.349078	0.45111	0.379443	0.638831	0.586328	0.637045	0.377905	0.736253	0.419207	0.420507	0.420507	0.503611	0.427363	0.566876	0.531036	0.559033	0.673524	0.168081	0.310044	0.429687	0.720149	0.520347	0.410248	0.446749
0278	0.598492	0.588366	0.563869	0.290845	0.592592	0.431158	0.480864	0.55837	0.600963	0.518873	0.817747	0.374822	0.281219	0.782053	0.675415	0.604158	0.550053	0.449642	0.447051	0.452206	0.263602	0.36881	0.583559	0.486423	0.393673	0.374809	0.500074	0.404304	0.627372	0.623988	0.628654	0.405212	0.725325	0.465717	0.451732	0.451732	0.545556	0.459756	0.606155	0.571404	0.552814	0.724212	0.18101	0.329567	0.455208	0.670962	0.552201	0.385052	0.42436
0279	0.841234	0.813903	0.775609	0.427107	0.797906	0.636154	0.657783	0.777453	0.821382	0.633582	0.799051	0.539018	0.48854	0.76192	0.809678	0.760898	0.773958	0.673926	0.679834	0.670223	0.401497	0.505114	0.860435	0.688757	0.644492	0.627429	0.74681	0.512834	0.720784	0.744778	0.694269	0.669492	0.761702	0.718035	0.676775	0.682331	0.75387	0.672294	0.855717	0.799675	0.732043	0.806935	0.331481	0.507545	0.674212	0.683334	0.820971	0.56863	0.543408
0280	0.8079	0.71787	0.675548	0.434396	0.695615	0.557896	0.642005	0.666374	0.714244	0.683582	0.775242	0.529374	0.439686	0.736279	0.779375	0.738398	0.674062	0.556534	0.581851	0.569867	0.361348	0.452238	0.724392	0.738757	0.552543	0.514686	0.657129	0.461551	0.705199	0.724323	0.674139	0.552543	0.74563	0.631232	0.586598	0.564098	0.655983	0.571732	0.855717	0.686374	0.7174	0.765268	0.298333	0.456791	0.656791	0.688572	0.713874	0.497125	0.494559
0281	0.607893	0.700261	0.635607	0.453694	0.634016	0.43266	0.621274	0.621492	0.643159	0.670686	0.743183	0.582591	0.297639	0.696178	0.643539	0.703044	0.683024	0.404333	0.503177	0.406	0.321532	0.541048	0.694335	0.631845	0.423091	0.304333	0.435101	0.52984	0.69109	0.766891	0.667605	0.445591	0.63768	0.437372	0.409333	0.404333	0.658362	0.30676	0.58024	0.638437	0.656354	0.60364	0.148716	0.465469	0.549929	0.640229	0.515697	0.395974	0.605703
0282	0.704346	0.706922	0.673172	0.353338	0.764167	0.532941	0.57594	0.700309	0.812679	0.625351	0.799481	0.449239	0.308394	0.756805	0.731224	0.790309	0.661022	0.471498	0.571791	0.504831	0.262979	0.457214	0.638128	0.56751	0.43855	0.371883	0.571884	0.554522	0.777174	0.675777	0.779447	0.495217	0.68833	0.529786	0.475217	0.471883	0.652698	0.447212	0.708165	0.720309	0.60266	0.646326	0.14526	0.403709	0.629704	0.67003	0.672726	0.529588	0.5825
0283	0.578271	0.689861	0.644205	0.459499	0.74668	0.494681	0.558335	0.641245	0.762925	0.551913	0.711489	0.547639	0.27882	0.662045	0.61661	0.668479	0.657352	0.416831	0.553137	0.420261	0.251013	0.472369	0.614018	0.611912	0.386467	0.305842	0.497838	0.578106	0.645063	0.655298	0.642257	0.388558	0.685803	0.449175	0.416953	0.416953	0.642596	0.367502	0.625429	0.663467	0.513101	0.626334	0.101685	0.515949	0.640394	0.687091	0.607938	0.45964	0.619987
0284	0.767788	0.711044	0.682094	0.364332	0.700336	0.519624	0.596297	0.685117	0.720302	0.641217	0.837567	0.458674	0.399715	0.803398	0.858697	0.73923	0.680743	0.594353	0.586531	0.597384	0.374487	0.460334	0.746952	0.640714	0.532615	0.510321	0.614057	0.465581	0.766665	0.794732	0.76818	0.546251	0.764817	0.590514	0.60123	0.60123	0.664307	0.553089	0.777925	0.703299	0.710617	0.846314	0.271212	0.415264	0.563749	0.715313	0.719966	0.465135	0.489284
0285	0.585597	0.616652	0.587932	0.326183	0.664583	0.472491	0.512398	0.582837	0.673065	0.553575	0.798834	0.406182	0.255411	0.756109	0.668931	0.685614	0.577725	0.417418	0.452686	0.418807	0.217263	0.380821	0.556578	0.50398	0.395124	0.334707	0.47657	0.462102	0.708085	0.645656	0.686557	0.413874	0.71051	0.441488	0.422207	0.418041	0.57087	0.372677	0.588252	0.599503	0.529006	0.671131	0.119466	0.335602	0.557392	0.670506	0.556438	0.441919	0.486012
0286	0.526606	0.537086	0.510697	0.286727	0.525788	0.362685	0.437246	0.500288	0.529394	0.47254	0.799548	0.365828	0.237564	0.706622	0.598035	0.547567	0.542058	0.388825	0.372631	0.390015	0.244501	0.353081	0.538501	0.456473	0.330676	0.319707	0.443205	0.376358	0.568598	0.585745	0.550146	0.346748	0.71678	0.385074	0.394707	0.391136	0.527281	0.364647	0.494437	0.516832	0.518684	0.662681	0.148316	0.321958	0.451986	0.692307	0.487307	0.346674	0.404676
0287	0.439601	0.503449	0.440949	0.244637	0.497917	0.395206	0.384608	0.437436	0.504587	0.41549	0.699289	0.308659	0.192131	0.614648	0.502101	0.51452	0.433603	0.313373	0.339823	0.314414	0.163256	0.285925	0.417433	0.378294	0.296652	0.25134	0.360009	0.346885	0.572332	0.484242	0.556186	0.310715	0.622099	0.337307	0.316965	0.31384	0.428152	0.282837	0.450248	0.449936	0.437714	0.512407	0.0983493	0.311062	0.418874	0.668709	0.426013	0.37237	0.405778
0288	0.529938	0.56143	0.519109	0.361467	0.610535	0.454814	0.457018	0.40203	0.618083	0.464161	0.480022	0.461256	0.27564	0.456193	0.526682	0.553878	0.50173	0.285718	0.40744	0.299051	0.178853	0.397049	0.526161	0.531112	0.343055	0.237053	0.460099	0.498248	0.537454	0.503901	0.506393	0.343055	0.488588	0.422669	0.308964	0.286464	0.498634	0.294282	0.529131	0.52203	0.492058	0.508597	0.157359	0.377592	0.489271	0.449588	0.444375	0.418807	0.531256
0289	0.716825	0.660492	0.699974	0.411599	0.718408	0.710207	0.51808	0.640055	0.655011	0.507848	0.55206	0.556783	0.602391	0.583124	0.673669	0.62224	0.618042	0.699502	0.555716	0.701586	0.456308	0.474459	0.687497	0.584467	0.696288	0.773819	0.798925	0.482705	0.590186	0.595728	0.566701	0.724413	0.618278	0.711039	0.713605	0.707355	0.675517	0.840478	0.730209	0.640055	0.676865	0.676109	0.402381	0.482253	0.637596	0.512203	0.772956	0.726749	0.458232
0290	0.710523	0.762487	0.727103	0.428143	0.825272	0.622608	0.6189	0.727458	0.843063	0.595833	0.766912	0.534498	0.346346	0.721731	0.690849	0.771379	0.713805	0.508569	0.642712	0.512273	0.239844	0.453649	0.693544	0.600827	0.544667	0.453926	0.639467	0.559926	0.728689	0.660076	0.730204	0.561334	0.712601	0.592992	0.508828	0.508828	0.704354	0.505976	0.711634	0.74968	0.583484	0.635256	0.165811	0.552449	0.73393	0.633798	0.688077	0.585715	0.588897
0291	0.48315	0.475517	0.45554	0.237019	0.478877	0.347786	0.393306	0.450551	0.491407	0.424189	0.712404	0.306511	0.22849	0.632293	0.54565	0.488274	0.444314	0.36273	0.360625	0.364293	0.214176	0.299658	0.471537	0.396139	0.314651	0.301928	0.391206	0.328497	0.512939	0.502702	0.511377	0.327151	0.630371	0.363291	0.364428	0.364428	0.44066	0.370427	0.492501	0.461141	0.446632	0.585818	0.147071	0.267773	0.372461	0.629101	0.451788	0.312929	0.344867
0292	0.697586	0.765994	0.818663	0.589945	0.918908	0.70518	0.620536	0.715206	0.822416	0.597306	0.759035	0.656426	0.502271	0.713249	0.679089	0.709876	0.70839	0.556479	0.534389	0.558562	0.341662	0.572272	0.685895	0.549756	0.514844	0.566455	0.699513	0.580517	0.669854	0.613009	0.64637	0.542969	0.67121	0.57577	0.563663	0.557413	0.79307	0.620695	0.643629	0.737428	0.584219	0.624698	0.238931	0.662653	0.712615	0.586028	0.603638	0.76031	0.644638
0293	0.685885	0.740477	0.793231	0.452357	0.90388	0.669289	0.591128	0.699686	0.815539	0.570839	0.749058	0.577623	0.359044	0.702505	0.668452	0.689241	0.730883	0.540767	0.556773	0.544934	0.269043	0.504799	0.711428	0.560983	0.510727	0.480072	0.682848	0.627723	0.654018	0.638639	0.655533	0.529477	0.680682	0.558485	0.541837	0.541837	0.818824	0.531175	0.629392	0.721908	0.564139	0.617876	0.161539	0.526911	0.84381	0.620814	0.660036	0.627598	0.65619
0294	0.591467	0.584281	0.550038	0.398333	0.58046	0.3903	0.466703	0.547891	0.59056	0.50788	0.768881	0.464833	0.26581	0.729428	0.6748	0.621733	0.559504	0.405213	0.47888	0.432991	0.275787	0.391091	0.555276	0.614825	0.42368	0.324143	0.517891	0.418029	0.653892	0.748834	0.623337	0.38618	0.805791	0.41297	0.430393	0.407477	0.546054	0.399281	0.596417	0.562011	0.575728	0.714919	0.107794	0.333932	0.454765	0.71792	0.49081	0.364605	0.458975
0295	0.614354	0.670442	0.628121	0.501549	0.721182	0.495469	0.590502	0.613204	0.730802	0.639913	0.737263	0.580875	0.250938	0.689802	0.649413	0.716815	0.639954	0.400985	0.500762	0.414318	0.231858	0.439227	0.578453	0.699912	0.370538	0.301094	0.501674	0.522184	0.685579	0.69924	0.654518	0.370538	0.720329	0.455659	0.423594	0.401094	0.626673	0.362002	0.625429	0.633204	0.562668	0.64732	0.0908628	0.368793	0.663521	0.689148	0.590849	0.461283	0.573314
0296	0.52933	0.506827	0.480078	0.273471	0.514024	0.321036	0.475889	0.481913	0.548158	0.520809	0.677906	0.369503	0.286157	0.631455	0.620239	0.508905	0.501781	0.345083	0.437935	0.356446	0.340789	0.47016	0.598159	0.504608	0.340422	0.256643	0.414911	0.491592	0.558381	0.671757	0.547017	0.37794	0.580905	0.374307	0.347552	0.399621	0.482276	0.365368	0.576417	0.497317	0.53978	0.61656	0.167728	0.367137	0.394441	0.6377	0.490531	0.288516	0.533608
0297	0.58571	0.611954	0.585317	0.294804	0.658333	0.459882	0.506724	0.580504	0.67504	0.547901	0.796835	0.386612	0.257876	0.753956	0.669043	0.630802	0.571198	0.418078	0.429059	0.420162	0.220007	0.379314	0.561234	0.460703	0.352053	0.335089	0.452156	0.457826	0.663689	0.604571	0.661605	0.36872	0.672785	0.417074	0.418422	0.418422	0.568255	0.367012	0.543376	0.597171	0.527412	0.671512	0.126206	0.334961	0.54895	0.665419	0.558413	0.43556	0.479653
0298	0.659482	0.66828	0.629806	0.384106	0.662994	0.454782	0.587012	0.611943	0.669856	0.631932	0.780073	0.475043	0.317856	0.741481	0.750391	0.67742	0.645238	0.474477	0.458999	0.486598	0.315286	0.435935	0.661973	0.615365	0.420453	0.386037	0.606489	0.480882	0.711348	0.765238	0.680288	0.420453	0.737927	0.49203	0.497401	0.476947	0.640381	0.449824	0.649802	0.627348	0.65895	0.687277	0.147357	0.407091	0.58891	0.693293	0.561037	0.426751	0.511109
0299	0.601048	0.50456	0.530851	0.435306	0.555935	0.459011	0.52487	0.503379	0.527541	0.512458	0.532475	0.508801	0.776609	0.513101	0.568417	0.467354	0.470216	0.477639	0.503544	0.488099	0.520709	0.527672	0.622917	0.541823	0.595051	0.522093	0.67406	0.540977	0.457444	0.589918	0.455664	0.595584	0.570988	0.478687	0.487094	0.487094	0.506394	0.539908	0.588556	0.503379	0.631444	0.522187	0.403893	0.631875	0.494071	0.59261	0.578984	0.493811	0.498492
0300	0.41821	0.480618	0.426739	0.326781	0.50042	0.33515	0.47108	0.415441	0.509621	0.512256	0.655353	0.430986	0.191091	0.601591	0.501543	0.488262	0.468961	0.240793	0.329951	0.251904	0.19717	0.367207	0.484673	0.494104	0.276884	0.15741	0.320264	0.433088	0.537974	0.623963	0.511742	0.276884	0.571952	0.2888	0.259493	0.240743	0.447722	0.204569	0.425975	0.432108	0.467941	0.504865	0.0678256	0.309132	0.478216	0.638639	0.408166	0.306883	0.494307
0301	0.559067	0.681307	0.713568	0.56936	0.823176	0.533731	0.688078	0.614986	0.740099	0.668682	0.694608	0.712521	0.410336	0.643866	0.599152	0.622497	0.660072	0.432979	0.483054	0.449646	0.379746	0.649182	0.715785	0.59765	0.465292	0.353199	0.551788	0.789667	0.599835	0.662659	0.568774	0.465292	0.599027	0.442265	0.462174	0.434049	0.739161	0.432793	0.536226	0.637208	0.601037	0.546562	0.18555	0.732212	0.777996	0.660286	0.585112	0.566947	0.732521
0302	0.391403	0.425645	0.427487	0.563223	0.542145	0.546291	0.373044	0.390372	0.488118	0.342882	0.358096	0.588395	0.347064	0.326521	0.359856	0.416335	0.390482	0.297488	0.426333	0.299571	0.19849	0.336613	0.395173	0.495314	0.43312	0.33394	0.519843	0.453417	0.409023	0.415283	0.385538	0.461245	0.478349	0.432135	0.303995	0.297745	0.424288	0.415323	0.360218	0.390372	0.392418	0.430486	0.188451	0.53619	0.519553	0.390816	0.468484	0.57773	0.462114
0303	0.751252	0.769157	0.728107	0.438983	0.76261	0.560129	0.618087	0.712757	0.768219	0.597797	0.757461	0.558965	0.379939	0.715785	0.727876	0.707672	0.779955	0.555082	0.592426	0.556933	0.330578	0.483768	0.787223	0.644251	0.52015	0.503087	0.683133	0.529236	0.670106	0.702199	0.646621	0.54515	0.722708	0.598407	0.563545	0.557989	0.750072	0.559679	0.698019	0.734979	0.630934	0.672539	0.171552	0.48689	0.678557	0.615653	0.64873	0.524067	0.562687
0304	0.53244	0.657634	0.61061	0.56098	0.713086	0.460754	0.654413	0.592337	0.722075	0.638384	0.680048	0.643194	0.27477	0.628186	0.574945	0.623936	0.621049	0.354368	0.550091	0.369183	0.253751	0.486331	0.640374	0.692933	0.393462	0.243197	0.472455	0.578505	0.601143	0.694286	0.570083	0.393462	0.666593	0.423792	0.379308	0.354308	0.607767	0.318593	0.530598	0.614559	0.560552	0.588303	0.0993337	0.513015	0.647936	0.694054	0.567089	0.422935	0.635316
0305	0.592228	0.614022	0.587484	0.321107	0.659259	0.465423	0.506332	0.58775	0.672603	0.547508	0.803046	0.400874	0.260111	0.760645	0.675561	0.684973	0.577511	0.423584	0.482034	0.426361	0.22204	0.382393	0.562315	0.500689	0.4085	0.340445	0.480358	0.459555	0.710121	0.647226	0.71151	0.421	0.712709	0.446553	0.423778	0.423778	0.570422	0.379482	0.604695	0.604417	0.528394	0.688535	0.135481	0.337932	0.474043	0.62441	0.517611	0.438085	0.481283
0306	0.437426	0.395436	0.393502	0.409391	0.439135	0.421839	0.343567	0.366086	0.406586	0.350787	0.375937	0.464907	0.487019	0.393453	0.419669	0.400835	0.391986	0.346444	0.414304	0.350302	0.400149	0.411663	0.511994	0.505291	0.517423	0.36523	0.51216	0.469604	0.401751	0.553232	0.398945	0.519774	0.463781	0.394063	0.349839	0.421435	0.420809	0.532651	0.551725	0.362691	0.485857	0.444884	0.266447	0.486568	0.395203	0.43947	0.457942	0.39907	0.462031
0307	0.516104	0.608548	0.647837	0.412774	0.739537	0.474484	0.597538	0.588043	0.671308	0.587196	0.663002	0.562141	0.379749	0.609829	0.560095	0.551511	0.60309	0.418579	0.444994	0.42005	0.433967	0.757025	0.654937	0.484049	0.41054	0.334421	0.483423	0.830466	0.528122	0.61193	0.528122	0.425809	0.538772	0.384875	0.419089	0.417618	0.652358	0.372353	0.484741	0.588043	0.547799	0.518552	0.154029	0.521633	0.524669	0.583296	0.483462	0.496981	0.792849
0308	0.685136	0.750695	0.712402	0.408103	0.811113	0.601307	0.605024	0.699693	0.816722	0.583345	0.749063	0.518344	0.321686	0.70251	0.667771	0.695914	0.732166	0.481546	0.524719	0.483398	0.236979	0.447535	0.70846	0.564433	0.444478	0.427414	0.610937	0.457614	0.657162	0.63377	0.633678	0.469478	0.678888	0.558909	0.487872	0.482316	0.72903	0.473338	0.631837	0.721915	0.572373	0.617446	0.146126	0.465848	0.657515	0.579823	0.590477	0.565061	0.58619
0309	0.689663	0.640148	0.608817	0.359106	0.642004	0.499719	0.516023	0.596257	0.646594	0.553819	0.767748	0.450043	0.317734	0.728208	0.734583	0.65643	0.624248	0.469276	0.489302	0.470791	0.269175	0.389946	0.656771	0.590244	0.440786	0.426825	0.575082	0.399055	0.680943	0.708946	0.657458	0.461241	0.729832	0.535777	0.47629	0.523814	0.619392	0.525702	0.70175	0.611661	0.598132	0.730239	0.199305	0.407091	0.56391	0.63036	0.589723	0.442335	0.457977
0310	0.581141	0.558107	0.531359	0.280114	0.594625	0.46005	0.342173	0.463385	0.632548	0.348667	0.556946	0.370312	0.239915	0.539645	0.626061	0.581134	0.54753	0.344569	0.417366	0.371842	0.170226	0.366165	0.512043	0.435667	0.308937	0.300279	0.487321	0.374412	0.634398	0.517051	0.632125	0.33621	0.552805	0.458492	0.342169	0.345199	0.544964	0.352698	0.568943	0.572476	0.417219	0.588835	0.132285	0.362967	0.484179	0.435313	0.496228	0.463895	0.456772
0311	0.585597	0.612486	0.583765	0.307433	0.659722	0.467749	0.493648	0.582837	0.672371	0.534825	0.798834	0.387432	0.255411	0.756109	0.668931	0.681448	0.573558	0.421585	0.449908	0.418807	0.217263	0.379841	0.560745	0.48523	0.399291	0.338874	0.476822	0.462102	0.708085	0.641489	0.683779	0.418041	0.706938	0.443589	0.418041	0.422207	0.566703	0.376704	0.588252	0.599503	0.524839	0.675842	0.12001	0.414337	0.539337	0.669269	0.556131	0.439385	0.485032
0312	0.703211	0.838811	0.818663	0.463554	0.932598	0.785518	0.626786	0.721456	0.840835	0.602931	0.763053	0.617319	0.383735	0.717576	0.684203	0.715501	0.71464	0.56351	0.540639	0.565594	0.263278	0.507769	0.685895	0.571917	0.521876	0.502679	0.714431	0.514983	0.734546	0.628041	0.711061	0.550001	0.687039	0.582686	0.570694	0.564444	0.79307	0.559633	0.649254	0.743678	0.649754	0.629386	0.179199	0.504021	0.719646	0.633469	0.609888	0.74474	0.748321
0313	0.634169	0.672712	0.64138	0.321788	0.722222	0.508481	0.554316	0.631158	0.726811	0.599236	0.79517	0.417726	0.273966	0.752163	0.725078	0.691331	0.625581	0.450701	0.437227	0.452217	0.23235	0.410777	0.607176	0.499778	0.374432	0.360471	0.517207	0.496669	0.715844	0.658998	0.692359	0.394887	0.67121	0.476606	0.455926	0.45138	0.622767	0.404947	0.585117	0.649339	0.577097	0.666855	0.130326	0.361447	0.518265	0.619754	0.539875	0.475627	0.522753
0314	0.613865	0.605981	0.572395	0.333506	0.651303	0.485327	0.484323	0.561779	0.655892	0.519617	0.740658	0.434006	0.254896	0.693458	0.658785	0.621953	0.612483	0.385697	0.42368	0.387212	0.202013	0.374425	0.573877	0.515468	0.355363	0.341401	0.487522	0.460361	0.648721	0.642916	0.625236	0.375817	0.677113	0.449161	0.390867	0.386321	0.590366	0.374184	0.566102	0.579961	0.514293	0.612281	0.111256	0.375035	0.612276	0.618745	0.528662	0.451976	0.48773
0315	0.615557	0.573402	0.608298	0.389318	0.665295	0.549805	0.486343	0.561424	0.612438	0.477784	0.56979	0.473149	0.638939	0.553286	0.581606	0.539771	0.523817	0.491666	0.458139	0.502126	0.392209	0.477318	0.543449	0.462295	0.524102	0.530264	0.768528	0.560199	0.523277	0.524899	0.521497	0.517552	0.587297	0.527695	0.494244	0.494244	0.582705	0.660788	0.621492	0.561424	0.559923	0.526953	0.284693	0.569467	0.559425	0.543402	0.58534	0.603382	0.515312
0316	0.545122	0.584265	0.500931	0.330437	0.578065	0.483154	0.410703	0.500455	0.591125	0.443056	0.728221	0.432995	0.21482	0.680065	0.586299	0.551447	0.509184	0.339288	0.482771	0.33651	0.170019	0.33709	0.487004	0.497721	0.311081	0.298284	0.434009	0.404824	0.632697	0.57073	0.608391	0.329831	0.75196	0.39404	0.335293	0.33946	0.496707	0.332893	0.500493	0.517121	0.496293	0.713622	0.0784631	0.308175	0.511697	0.745502	0.474498	0.454665	0.4979
0317	0.697586	0.822203	0.783909	0.393296	0.880342	0.628118	0.677497	0.771415	0.885951	0.659159	0.79517	0.510554	0.334847	0.752163	0.725078	0.760464	0.7646	0.550857	0.534389	0.552709	0.283984	0.502061	0.742104	0.549756	0.457639	0.440576	0.625452	0.604666	0.715844	0.658998	0.692359	0.482639	0.67121	0.581719	0.557243	0.551687	0.76116	0.486658	0.643629	0.793637	0.634807	0.666855	0.159288	0.441769	0.633436	0.619754	0.659847	0.584726	0.636546
0318	0.488664	0.555406	0.581751	0.348278	0.691867	0.69205	0.42221	0.495358	0.576157	0.387132	0.425587	0.449284	0.432938	0.39816	0.448678	0.520346	0.497802	0.450289	0.368569	0.416956	0.208409	0.337229	0.435948	0.369334	0.470566	0.508709	0.685864	0.473169	0.461191	0.345205	0.475585	0.504941	0.458018	0.590572	0.457473	0.484393	0.556158	0.595334	0.494742	0.495358	0.429634	0.464552	0.239584	0.581234	0.6453	0.364825	0.565321	0.746642	0.449889
0319	0.473325	0.551907	0.474984	0.285264	0.545739	0.419011	0.473364	0.470661	0.553949	0.511373	0.736302	0.379889	0.236469	0.688767	0.550248	0.506056	0.465942	0.317967	0.358768	0.319249	0.200931	0.351908	0.513764	0.439936	0.305634	0.241618	0.372568	0.426936	0.57721	0.570333	0.557338	0.322942	0.624261	0.342717	0.322388	0.318541	0.459234	0.287436	0.426952	0.486045	0.538725	0.562932	0.121045	0.310167	0.447174	0.714526	0.457387	0.390995	0.499419
0320	0.42752	0.533445	0.422334	0.429412	0.527578	0.401031	0.459094	0.417137	0.544993	0.452008	0.567419	0.488618	0.204133	0.506893	0.433574	0.434757	0.433098	0.276718	0.592892	0.273808	0.206928	0.347914	0.494227	0.515522	0.274665	0.222243	0.340266	0.457421	0.48387	0.500251	0.485494	0.283395	0.592149	0.286585	0.277145	0.277145	0.416702	0.273699	0.431886	0.439359	0.460951	0.523687	0.100101	0.330723	0.497819	0.698836	0.38949	0.365824	0.564527
0321	0.532583	0.580384	0.489475	0.351337	0.575583	0.472045	0.439259	0.485222	0.589832	0.474553	0.680506	0.463415	0.230655	0.628679	0.577503	0.544746	0.498281	0.306698	0.492502	0.304317	0.169305	0.348293	0.468004	0.532293	0.293945	0.262127	0.422328	0.43789	0.633382	0.563887	0.635006	0.301088	0.705236	0.378726	0.307047	0.307047	0.484867	0.304228	0.542135	0.503404	0.482682	0.655622	0.081901	0.334228	0.551235	0.745502	0.462602	0.443239	0.525522
0322	0.533967	0.525945	0.492359	0.333506	0.570509	0.404423	0.484323	0.481743	0.575098	0.519617	0.677773	0.434006	0.25528	0.625736	0.578887	0.537911	0.532447	0.305661	0.419674	0.307176	0.202013	0.374425	0.573877	0.515468	0.351357	0.261365	0.408672	0.460361	0.564679	0.642916	0.541194	0.371811	0.614336	0.376434	0.311038	0.359117	0.51033	0.329877	0.494787	0.499925	0.566918	0.598821	0.176609	0.455262	0.532045	0.617294	0.460516	0.371449	0.48773
0323	0.679253	0.724281	0.778038	0.419595	0.889195	0.652235	0.589981	0.694835	0.807116	0.569806	0.74594	0.53282	0.376703	0.699146	0.662422	0.677376	0.672279	0.528354	0.493648	0.535646	0.256246	0.496311	0.660895	0.522256	0.555469	0.467523	0.66829	0.619685	0.644817	0.583463	0.608453	0.492969	0.647996	0.542847	0.523038	0.529288	0.752445	0.535726	0.643629	0.717057	0.546677	0.605948	0.179199	0.49699	0.67824	0.582667	0.578638	0.613311	0.644822
0324	0.482441	0.510135	0.48572	0.526835	0.531353	0.331767	0.432956	0.421883	0.486905	0.431237	0.570471	0.563045	0.371471	0.515756	0.483503	0.423678	0.486352	0.391456	0.478718	0.389602	0.44993	0.485151	0.598313	0.525936	0.358868	0.38067	0.46677	0.539902	0.447021	0.615502	0.447612	0.385318	0.549854	0.304235	0.394851	0.394851	0.512065	0.45974	0.47838	0.44071	0.499312	0.452251	0.204502	0.551031	0.453117	0.565898	0.353756	0.356588	0.563151
0325	0.668463	0.799981	0.761687	0.371074	0.859568	0.620711	0.555772	0.681219	0.865177	0.549607	0.644649	0.488332	0.324711	0.658045	0.698603	0.740464	0.742377	0.540721	0.512166	0.542573	0.273847	0.502061	0.709745	0.520633	0.447503	0.43044	0.636604	0.60704	0.697662	0.621565	0.674177	0.472503	0.598941	0.589293	0.547106	0.541551	0.738938	0.522514	0.623629	0.771415	0.683799	0.708663	0.237253	0.518258	0.709924	0.585919	0.737813	0.580722	0.63892
0326	0.354835	0.359866	0.368071	0.2432	0.482006	0.475784	0.351665	0.349903	0.449515	0.323641	0.332081	0.351013	0.428392	0.296872	0.326612	0.329226	0.307864	0.242897	0.292126	0.253357	0.20772	0.331536	0.349734	0.306317	0.376502	0.272323	0.468759	0.4769	0.331872	0.269425	0.330093	0.377035	0.333829	0.400491	0.243831	0.243831	0.342478	0.36336	0.360764	0.349903	0.341235	0.325978	0.36003	0.586789	0.460256	0.358656	0.42988	0.508617	0.442425
0327	0.363645	0.410149	0.408515	0.385778	0.522451	0.53213	0.446913	0.35989	0.453343	0.409365	0.3385	0.473223	0.428392	0.303785	0.334783	0.361582	0.343815	0.283342	0.305073	0.264592	0.208014	0.331789	0.385685	0.391864	0.417259	0.318293	0.545083	0.477153	0.34673	0.298839	0.353548	0.423509	0.356814	0.468335	0.284275	0.284275	0.382922	0.375947	0.360764	0.35989	0.386489	0.352941	0.288024	0.586789	0.56719	0.367373	0.433708	0.598811	0.458769
0328	0.447748	0.505294	0.451416	0.303031	0.525096	0.359827	0.448163	0.444979	0.532214	0.48934	0.680671	0.407236	0.191091	0.628856	0.531081	0.512938	0.493637	0.280053	0.35547	0.281442	0.211052	0.379457	0.522173	0.470354	0.295634	0.19667	0.337302	0.443337	0.560567	0.646879	0.539039	0.314384	0.595596	0.305838	0.28417	0.280003	0.472398	0.245774	0.427735	0.461645	0.490857	0.547033	0.0678256	0.309132	0.457059	0.640965	0.430759	0.329476	0.506556
0329	0.549468	0.565729	0.495184	0.399432	0.587821	0.441811	0.483883	0.496313	0.600953	0.522707	0.653769	0.547029	0.253411	0.599886	0.544436	0.539344	0.517789	0.265841	0.463433	0.299174	0.192468	0.390093	0.523904	0.619463	0.372009	0.216206	0.407051	0.475856	0.552172	0.629195	0.521283	0.327009	0.64388	0.369402	0.293345	0.335874	0.492625	0.335377	0.514293	0.516313	0.611372	0.604448	0.175931	0.463207	0.526267	0.673463	0.474913	0.408039	0.554445
0330	0.473059	0.551986	0.532802	0.355249	0.648599	0.461524	0.481195	0.466727	0.591123	0.471899	0.599299	0.539745	0.282527	0.541225	0.474973	0.464037	0.528683	0.280498	0.397767	0.278644	0.22649	0.474956	0.574195	0.50423	0.331736	0.218454	0.438863	0.58966	0.483712	0.597716	0.484302	0.358187	0.54302	0.338899	0.280219	0.280219	0.563313	0.280811	0.459614	0.488949	0.479747	0.440341	0.081984	0.580319	0.620163	0.607624	0.436137	0.426997	0.680397
0331	0.574928	0.568629	0.527538	0.417962	0.622257	0.444373	0.450101	0.523483	0.635348	0.488925	0.673177	0.492121	0.247293	0.620786	0.567581	0.602063	0.536766	0.321078	0.492143	0.324164	0.171841	0.369828	0.499912	0.607837	0.342539	0.271612	0.442888	0.468178	0.584685	0.604355	0.58188	0.333279	0.68819	0.394926	0.321024	0.321024	0.524979	0.324389	0.609169	0.543483	0.460397	0.589548	0.088747	0.364494	0.575784	0.660745	0.495395	0.412687	0.50587
0332	0.563133	0.58804	0.517494	0.427934	0.609221	0.463211	0.512218	0.509381	0.617353	0.551042	0.663104	0.57544	0.255082	0.609938	0.556859	0.555214	0.540191	0.310981	0.485872	0.312648	0.201553	0.403143	0.575574	0.648633	0.344815	0.261776	0.436616	0.484906	0.562054	0.655714	0.53857	0.367315	0.660597	0.399689	0.316188	0.311188	0.514936	0.32714	0.50307	0.529381	0.570513	0.584065	0.107572	0.464255	0.548716	0.673676	0.491633	0.426939	0.566661
0333	0.419495	0.428507	0.385404	0.303846	0.409742	0.274094	0.37431	0.384634	0.418769	0.407251	0.663943	0.387576	0.213596	0.578492	0.486162	0.43289	0.401065	0.270492	0.377368	0.292714	0.221577	0.31382	0.44422	0.477098	0.329074	0.205636	0.355591	0.335371	0.474327	0.583358	0.451675	0.299074	0.712734	0.298428	0.337403	0.31907	0.39886	0.274846	0.463898	0.416065	0.51818	0.568008	0.131107	0.287393	0.329433	0.780033	0.388721	0.258594	0.388716
0334	0.707877	0.707523	0.616614	0.360097	0.650559	0.572835	0.531206	0.614471	0.673898	0.569003	0.782059	0.472455	0.337463	0.74362	0.752797	0.669341	0.605399	0.486732	0.529658	0.489005	0.270653	0.394991	0.639883	0.596348	0.462788	0.444281	0.57414	0.436938	0.767068	0.700246	0.764796	0.48097	0.736253	0.533536	0.541271	0.541271	0.59497	0.543916	0.721479	0.629875	0.665508	0.743621	0.213921	0.394602	0.546875	0.686423	0.616271	0.522134	0.5226
0335	0.66074	0.600172	0.638414	0.436167	0.663498	0.437991	0.588531	0.576756	0.629455	0.571255	0.670032	0.554462	0.529678	0.622975	0.645592	0.562624	0.604646	0.517938	0.608247	0.528383	0.45685	0.569818	0.78076	0.653086	0.616296	0.465629	0.661298	0.581158	0.549208	0.721614	0.541612	0.615905	0.671177	0.482799	0.527393	0.527393	0.658258	0.459118	0.683218	0.598978	0.663961	0.601671	0.281392	0.595193	0.614479	0.69532	0.565552	0.417489	0.606597
0336	0.500154	0.647125	0.568741	0.407647	0.66781	0.453541	0.627273	0.553291	0.679623	0.613957	0.654948	0.571598	0.251604	0.601154	0.545594	0.549629	0.623868	0.319016	0.401538	0.333831	0.260268	0.489155	0.64388	0.586463	0.326308	0.207657	0.427147	0.576995	0.559249	0.675185	0.530633	0.326308	0.570286	0.383012	0.343768	0.318768	0.595863	0.288443	0.473614	0.575514	0.564963	0.506554	0.0877043	0.40966	0.636894	0.64475	0.54435	0.415851	0.665166
0337	0.5337	0.523672	0.508313	0.322581	0.553946	0.567881	0.352916	0.473058	0.515858	0.359201	0.444705	0.502001	0.419476	0.46751	0.507192	0.477879	0.50752	0.463031	0.391989	0.470645	0.350237	0.422909	0.518809	0.485551	0.49364	0.498472	0.643928	0.47766	0.497826	0.537387	0.498416	0.508936	0.503272	0.511189	0.538022	0.538022	0.53562	0.670186	0.622634	0.469663	0.515555	0.510594	0.228383	0.419089	0.512864	0.446514	0.567213	0.576795	0.501326
0338	0.49769	0.534131	0.487949	0.308487	0.514026	0.368877	0.437178	0.460338	0.491555	0.472472	0.759598	0.398197	0.229269	0.668044	0.569118	0.538827	0.504312	0.384472	0.421322	0.361853	0.23328	0.349588	0.514401	0.494114	0.320854	0.314983	0.458433	0.375956	0.551081	0.641098	0.56239	0.356568	0.806047	0.368501	0.386412	0.386412	0.484118	0.332959	0.501056	0.472441	0.526801	0.649517	0.0928112	0.287242	0.426528	0.734576	0.406055	0.332568	0.424606
0339	0.580638	0.604403	0.550524	0.364069	0.580946	0.411607	0.514207	0.537061	0.590147	0.555384	0.759598	0.46873	0.267481	0.719432	0.663971	0.609882	0.569614	0.41105	0.47171	0.422161	0.27216	0.390206	0.562634	0.580633	0.374329	0.329981	0.532061	0.421949	0.659594	0.729198	0.633362	0.374329	0.789975	0.42714	0.432064	0.413314	0.546054	0.388452	0.584565	0.551182	0.595851	0.72027	0.10828	0.335116	0.501783	0.734576	0.490397	0.385912	0.477726
0340	0.552319	0.588466	0.505132	0.344642	0.579453	0.484543	0.424392	0.50581	0.593209	0.456745	0.732812	0.446919	0.219976	0.685008	0.593495	0.555413	0.513666	0.341643	0.515704	0.344421	0.176323	0.340649	0.489382	0.513988	0.321098	0.300661	0.436787	0.406206	0.637358	0.577275	0.638747	0.333598	0.758453	0.397202	0.341838	0.341838	0.500909	0.335671	0.505626	0.522477	0.502837	0.716	0.0836188	0.310987	0.522808	0.745502	0.476582	0.456749	0.49888
0341	0.622287	0.72965	0.769492	0.710208	0.775048	0.558824	0.580956	0.638588	0.655563	0.561684	0.709781	0.71117	0.321206	0.660206	0.610636	0.70084	0.709813	0.589416	0.683375	0.549832	0.340914	0.51619	0.640047	0.677438	0.498831	0.527651	0.59957	0.500256	0.631301	0.676238	0.645695	0.526956	0.73413	0.531201	0.589416	0.589416	0.768819	0.489018	0.630565	0.66081	0.536135	0.647686	0.205051	0.484004	0.699629	0.610196	0.504308	0.519899	0.567554
0342	0.512357	0.602394	0.640915	0.4069	0.745406	0.470917	0.596649	0.582318	0.676642	0.586396	0.659322	0.557977	0.38178	0.605865	0.556688	0.545376	0.597057	0.413341	0.43998	0.415008	0.447729	0.873388	0.650486	0.482908	0.46777	0.402963	0.472252	0.856021	0.598298	0.651141	0.598203	0.485075	0.570337	0.428723	0.483388	0.481852	0.743507	0.410822	0.538661	0.675181	0.595194	0.56079	0.23018	0.642571	0.629078	0.620004	0.540733	0.499468	0.805253
0343	0.488201	0.575557	0.492224	0.323579	0.569775	0.432707	0.447466	0.48821	0.582836	0.488643	0.717726	0.426179	0.211433	0.668762	0.571534	0.542774	0.500435	0.323297	0.45146	0.321114	0.197353	0.364081	0.47116	0.487935	0.26945	0.240283	0.387134	0.443556	0.624024	0.559054	0.625512	0.275998	0.705236	0.348788	0.323617	0.323617	0.488	0.278875	0.496957	0.504877	0.484616	0.697779	0.0750759	0.307757	0.505299	0.779228	0.466209	0.406302	0.523885
0344	0.378792	0.432284	0.386103	0.342955	0.451448	0.307295	0.422802	0.376419	0.459335	0.458096	0.675679	0.432274	0.182812	0.578946	0.450221	0.438836	0.403274	0.226721	0.353794	0.236244	0.169003	0.314749	0.415434	0.486374	0.256349	0.155249	0.297199	0.374004	0.481447	0.534825	0.458963	0.256349	0.644238	0.271899	0.242912	0.27535	0.385069	0.224574	0.385448	0.390704	0.468621	0.553537	0.125665	0.331948	0.411718	0.703534	0.369306	0.282983	0.426477
0345	0.702888	0.674985	0.610331	0.39427	0.646837	0.494218	0.51175	0.600008	0.655378	0.553327	0.727837	0.519864	0.293766	0.685228	0.683909	0.68156	0.660449	0.460462	0.497304	0.462128	0.289621	0.432358	0.665743	0.654147	0.444485	0.413766	0.629596	0.461519	0.671558	0.774499	0.648074	0.466985	0.741132	0.503691	0.468178	0.463178	0.632177	0.472265	0.674268	0.616953	0.664722	0.635712	0.102725	0.402139	0.616012	0.63693	0.535678	0.460885	0.537382
0346	0.497539	0.607318	0.646454	0.31025	0.761431	0.587048	0.481728	0.597355	0.697892	0.482967	0.532753	0.408485	0.454785	0.537542	0.543217	0.572108	0.555316	0.492051	0.368678	0.502511	0.392723	0.524482	0.516207	0.361988	0.428106	0.420554	0.575011	0.667688	0.552675	0.43683	0.550895	0.421556	0.451333	0.497848	0.492985	0.492985	0.620861	0.506385	0.522501	0.597355	0.486557	0.501872	0.223727	0.494026	0.614425	0.461023	0.546781	0.635562	0.609364
0347	0.435583	0.471598	0.394675	0.305019	0.461881	0.380918	0.37911	0.394235	0.473937	0.408974	0.665336	0.399688	0.19862	0.612342	0.473592	0.436581	0.402293	0.245466	0.44091	0.242902	0.15694	0.31116	0.449542	0.459435	0.282428	0.207616	0.329942	0.369689	0.511581	0.526828	0.489145	0.299735	0.689182	0.299389	0.241779	0.245625	0.390776	0.247187	0.400315	0.40962	0.458116	0.601774	0.0831967	0.284469	0.39342	0.697617	0.327753	0.3528	0.455606
0348	0.474334	0.500882	0.474677	0.230892	0.533791	0.373236	0.393046	0.469976	0.540968	0.42834	0.769236	0.310054	0.192265	0.672503	0.545763	0.513683	0.512244	0.334558	0.301468	0.332177	0.193464	0.32957	0.483112	0.372608	0.274473	0.263503	0.371124	0.394138	0.538103	0.532482	0.51727	0.290544	0.642108	0.346916	0.33136	0.334932	0.495391	0.29428	0.446599	0.484262	0.428155	0.545475	0.0891037	0.29364	0.454402	0.583491	0.411194	0.347126	0.415458
0349	0.697083	0.816647	0.778354	0.393296	0.882407	0.718965	0.690735	0.747615	0.856809	0.671073	0.77987	0.510554	0.371325	0.735686	0.724621	0.767377	0.772281	0.587335	0.543922	0.55215	0.320462	0.620037	0.765345	0.582586	0.564871	0.547807	0.638333	0.62645	0.769803	0.712342	0.784197	0.589871	0.715709	0.727422	0.658918	0.658918	0.854411	0.513466	0.74005	0.869155	0.693485	0.747279	0.253282	0.557208	0.748874	0.671103	0.717079	0.597362	0.658331
0350	0.536014	0.679622	0.676393	0.423668	0.791052	0.545635	0.596717	0.592224	0.712192	0.586457	0.679976	0.60805	0.284615	0.628108	0.578195	0.578835	0.656422	0.418252	0.433323	0.420335	0.315177	0.568673	0.695736	0.559633	0.397309	0.29351	0.51206	0.669368	0.583527	0.701703	0.560043	0.425434	0.592003	0.410477	0.42476	0.41851	0.706905	0.357716	0.462102	0.614446	0.594133	0.535199	0.0840721	0.580319	0.685895	0.643481	0.557206	0.499964	0.771561
0351	0.561917	0.561761	0.580618	0.506302	0.626251	0.441481	0.419739	0.510189	0.572912	0.419341	0.627239	0.520302	0.317445	0.576891	0.555753	0.550528	0.558311	0.485088	0.535168	0.488946	0.378986	0.474489	0.583081	0.544068	0.429923	0.487679	0.55469	0.53243	0.537835	0.628039	0.53503	0.432274	0.629194	0.42941	0.560079	0.560079	0.607925	0.6551	0.676216	0.529016	0.459368	0.569628	0.228383	0.472454	0.602533	0.553514	0.503404	0.421519	0.517004
0352	0.705392	0.818696	0.783313	0.389902	0.878074	0.617673	0.669408	0.777967	0.890165	0.651879	0.799382	0.510244	0.340645	0.756699	0.732175	0.759694	0.764314	0.559078	0.57352	0.562781	0.290352	0.504157	0.749754	0.548502	0.475474	0.448226	0.627504	0.606102	0.718066	0.663161	0.719581	0.492141	0.675226	0.580088	0.559337	0.559337	0.760563	0.493614	0.64936	0.800189	0.634072	0.672593	0.165085	0.444876	0.726269	0.665241	0.738867	0.580615	0.635072
0353	0.7687	0.711149	0.676684	0.377896	0.723115	0.536669	0.578424	0.663627	0.728163	0.6185	0.773279	0.481253	0.383364	0.734832	0.743738	0.729817	0.661481	0.500713	0.526833	0.50238	0.260527	0.420531	0.67415	0.606601	0.468721	0.453364	0.681596	0.475007	0.687983	0.697669	0.664498	0.491221	0.746233	0.575862	0.507775	0.502775	0.65621	0.531019	0.699158	0.683627	0.677344	0.681158	0.170816	0.419346	0.64231	0.653784	0.625275	0.503186	0.503699
0354	0.471756	0.553055	0.469722	0.330437	0.542528	0.412661	0.453865	0.469245	0.555589	0.495042	0.70147	0.432995	0.21482	0.651256	0.555089	0.515119	0.477974	0.308079	0.477653	0.305301	0.212176	0.380253	0.529161	0.497721	0.305963	0.224917	0.357437	0.442654	0.596369	0.612887	0.572064	0.324713	0.689074	0.321374	0.304084	0.308251	0.465498	0.256119	0.422008	0.485912	0.538449	0.682413	0.0784631	0.308175	0.426205	0.731342	0.385204	0.3822	0.53573
0355	0.514643	0.557343	0.466434	0.360477	0.54586	0.450176	0.448039	0.465914	0.560108	0.483333	0.665336	0.472359	0.23435	0.612342	0.559562	0.515959	0.475437	0.290097	0.521075	0.287066	0.185475	0.367735	0.531277	0.542969	0.333778	0.245364	0.389932	0.436906	0.604595	0.622615	0.57808	0.354233	0.689074	0.348819	0.285739	0.290284	0.461827	0.279403	0.460373	0.484096	0.54141	0.640256	0.0855961	0.336191	0.464951	0.697617	0.374233	0.416945	0.538443
0356	0.409726	0.403543	0.417207	0.345389	0.502613	0.392018	0.417933	0.386548	0.46071	0.406666	0.457369	0.416664	0.426943	0.414569	0.394488	0.382651	0.375561	0.262029	0.415526	0.264476	0.270075	0.423212	0.448156	0.393069	0.395883	0.265424	0.542296	0.5277	0.374612	0.460705	0.372833	0.388542	0.493891	0.313715	0.262509	0.262509	0.410872	0.400601	0.425231	0.386548	0.44106	0.424812	0.166025	0.476874	0.480441	0.503843	0.345874	0.408302	0.494011
0357	0.489491	0.515153	0.490535	0.24628	0.550879	0.388735	0.409007	0.485937	0.558056	0.444301	0.785197	0.31715	0.2071	0.688465	0.56092	0.529645	0.503241	0.349271	0.334938	0.34689	0.188478	0.323835	0.495144	0.387095	0.289307	0.278338	0.388212	0.391125	0.552476	0.530525	0.531643	0.305379	0.675424	0.362855	0.346195	0.349766	0.501225	0.311368	0.461312	0.500223	0.441401	0.578946	0.103938	0.299474	0.461466	0.613549	0.426028	0.362626	0.409262
0358	0.524342	0.563775	0.472866	0.375973	0.549223	0.45354	0.462973	0.473606	0.564229	0.498267	0.671379	0.487548	0.239974	0.61885	0.569262	0.522135	0.482176	0.294515	0.557003	0.297545	0.192352	0.371617	0.533871	0.560714	0.344705	0.249807	0.394811	0.438414	0.611529	0.629754	0.613044	0.358342	0.69702	0.354117	0.294727	0.294727	0.468258	0.284282	0.467821	0.491787	0.54855	0.644328	0.0912205	0.339259	0.478921	0.701152	0.383979	0.421067	0.539513
0359	0.493838	0.562319	0.485396	0.300644	0.555204	0.428681	0.413393	0.490609	0.569184	0.451402	0.754826	0.395173	0.200847	0.708716	0.570761	0.53191	0.493153	0.333618	0.448186	0.340669	0.19357	0.342859	0.469854	0.45608	0.272396	0.256736	0.377547	0.409436	0.608833	0.550986	0.601782	0.307011	0.738732	0.342151	0.333659	0.333659	0.481497	0.295748	0.464662	0.505994	0.482274	0.67904	0.074979	0.285861	0.466429	0.779228	0.461528	0.402384	0.490023
0360	0.520612	0.63542	0.589847	0.321075	0.679454	0.794004	0.428916	0.543731	0.5973	0.393168	0.456684	0.496407	0.373279	0.431649	0.479553	0.532215	0.51156	0.460236	0.403861	0.464402	0.185241	0.353485	0.437969	0.383798	0.482561	0.516465	0.656358	0.36005	0.627524	0.406115	0.649494	0.596386	0.501352	0.626393	0.559768	0.555602	0.663012	0.63678	0.546419	0.632286	0.597962	0.510214	0.28356	0.496498	0.638602	0.446173	0.574168	0.868295	0.538809
0361	0.58494	0.591056	0.562106	0.307875	0.624928	0.492555	0.369853	0.466822	0.63482	0.376346	0.559646	0.398028	0.240812	0.542553	0.62986	0.611844	0.578321	0.373157	0.439303	0.376187	0.171541	0.366571	0.540213	0.463837	0.350743	0.328449	0.490351	0.374819	0.639279	0.548251	0.640794	0.36438	0.57746	0.461523	0.373369	0.373369	0.575711	0.392121	0.570258	0.575913	0.450621	0.614657	0.133182	0.363411	0.511895	0.437492	0.499398	0.468369	0.458974
0362	0.609078	0.597631	0.635556	0.45169	0.681189	0.479245	0.57295	0.56259	0.626567	0.557231	0.660925	0.595077	0.522264	0.613168	0.598627	0.540644	0.544982	0.449937	0.536301	0.460397	0.417277	0.607605	0.693547	0.570775	0.532075	0.447506	0.607009	0.678581	0.52407	0.612778	0.522291	0.532608	0.631312	0.520832	0.616982	0.616982	0.637002	0.640568	0.753582	0.618857	0.644634	0.658778	0.425921	0.6584	0.593977	0.683407	0.638885	0.490039	0.63241
0363	0.703211	0.75493	0.65493	0.370843	0.74219	0.625196	0.564108	0.64931	0.752863	0.602931	0.763053	0.493855	0.306988	0.717576	0.684203	0.715501	0.643176	0.450808	0.486575	0.452475	0.210622	0.406215	0.617305	0.571917	0.417501	0.402143	0.580378	0.411987	0.734546	0.628041	0.711061	0.440001	0.687039	0.533631	0.456555	0.451555	0.634456	0.457339	0.649254	0.66931	0.649754	0.629386	0.143359	0.403217	0.575717	0.633469	0.5489	0.59327	0.594768
0364	0.700383	0.676748	0.629725	0.497415	0.652021	0.465902	0.69059	0.619531	0.67272	0.661606	0.69753	0.603801	0.49499	0.653257	0.681632	0.626588	0.672787	0.47113	0.607558	0.485945	0.379584	0.506505	0.795152	0.729083	0.561482	0.424632	0.644259	0.516585	0.603554	0.760578	0.572493	0.561482	0.716695	0.553364	0.504534	0.479534	0.653484	0.444006	0.66291	0.641754	0.708748	0.625391	0.246513	0.530295	0.654382	0.69743	0.637868	0.431476	0.553529
0365	0.533375	0.485368	0.50926	0.397528	0.554893	0.444298	0.490644	0.472549	0.514303	0.483156	0.512656	0.484126	0.60953	0.491089	0.506896	0.439607	0.432719	0.42089	0.450005	0.43135	0.445043	0.489223	0.579399	0.493243	0.532242	0.450311	0.667293	0.560199	0.432218	0.554565	0.430439	0.532775	0.531496	0.435368	0.424285	0.424285	0.4795	0.543454	0.544695	0.469154	0.592556	0.465592	0.29695	0.584619	0.510344	0.552569	0.467599	0.477209	0.515312
0366	0.532635	0.571788	0.494865	0.291236	0.523588	0.395993	0.474935	0.49241	0.535644	0.512944	0.756498	0.386308	0.285649	0.716093	0.609558	0.52396	0.485375	0.388913	0.410217	0.386349	0.268031	0.372232	0.586225	0.491243	0.378095	0.31408	0.463985	0.408631	0.59896	0.663224	0.576524	0.395403	0.702891	0.376842	0.387157	0.391003	0.476551	0.34984	0.483283	0.505445	0.631616	0.619424	0.137054	0.333894	0.413381	0.744118	0.442926	0.37216	0.480209
0367	0.439489	0.475802	0.416979	0.252121	0.438943	0.341371	0.392597	0.408729	0.446692	0.421663	0.655179	0.324824	0.218437	0.579781	0.498313	0.451096	0.409722	0.31978	0.307916	0.327624	0.204965	0.283257	0.418878	0.405068	0.284824	0.262555	0.397777	0.312482	0.506979	0.493936	0.487126	0.284824	0.617404	0.331138	0.334614	0.321378	0.402974	0.299705	0.433226	0.418697	0.469765	0.496053	0.104806	0.255331	0.397315	0.656575	0.37579	0.323145	0.365827
0368	0.466709	0.540896	0.457563	0.325697	0.533189	0.396121	0.447843	0.463211	0.548333	0.489019	0.696298	0.428104	0.217585	0.645686	0.550042	0.502835	0.465967	0.293136	0.480417	0.300775	0.209701	0.37143	0.509008	0.494087	0.289977	0.209848	0.340726	0.443556	0.586168	0.596901	0.578529	0.327477	0.680204	0.302381	0.293182	0.293182	0.453339	0.252111	0.429983	0.479878	0.522464	0.667344	0.0812273	0.309683	0.437016	0.779228	0.431706	0.367633	0.530858
0369	0.705392	0.818696	0.783313	0.389902	0.876638	0.621505	0.669408	0.777967	0.888729	0.651879	0.799382	0.510244	0.340645	0.756699	0.732175	0.759694	0.764314	0.559078	0.57352	0.562781	0.290352	0.504157	0.749754	0.548502	0.475474	0.448226	0.625452	0.604666	0.718066	0.663161	0.719581	0.492141	0.675226	0.581719	0.559337	0.559337	0.760563	0.490361	0.64936	0.800189	0.634072	0.672593	0.165085	0.444876	0.711136	0.620989	0.668423	0.581816	0.633636
0370	0.557475	0.593831	0.522403	0.270433	0.549074	0.430593	0.441011	0.520124	0.560269	0.476305	0.819384	0.358715	0.265245	0.727829	0.628904	0.563831	0.513591	0.424019	0.395327	0.421638	0.248886	0.345644	0.544352	0.456154	0.3655	0.354531	0.493729	0.379443	0.633474	0.615851	0.612641	0.381572	0.765777	0.412811	0.422388	0.425959	0.505397	0.387737	0.52606	0.532227	0.586501	0.638065	0.127264	0.310044	0.446739	0.744118	0.474174	0.408462	0.445908
0371	0.734707	0.758292	0.717528	0.412867	0.758091	0.586657	0.604113	0.702178	0.7637	0.585278	0.75066	0.537102	0.361761	0.709806	0.712835	0.69815	0.774871	0.546978	0.542465	0.54883	0.333054	0.483768	0.780498	0.625831	0.512157	0.495094	0.676297	0.49242	0.661216	0.708569	0.637731	0.537157	0.693812	0.628257	0.619192	0.613636	0.746047	0.615944	0.748002	0.721005	0.636246	0.688561	0.217014	0.486569	0.678235	0.5985	0.694192	0.516521	0.569388
0372	0.443791	0.47704	0.400117	0.318131	0.464727	0.383764	0.391746	0.400743	0.477425	0.42161	0.671379	0.41254	0.20338	0.61885	0.4818	0.441806	0.407995	0.249205	0.47131	0.251769	0.16276	0.314445	0.451737	0.474451	0.291674	0.211375	0.33407	0.370966	0.517447	0.532869	0.518729	0.303212	0.697128	0.303872	0.249384	0.249384	0.396219	0.251315	0.406618	0.416128	0.464157	0.605534	0.0879559	0.287065	0.405241	0.701152	0.335999	0.356287	0.456511
0373	0.512357	0.546185	0.577679	0.474717	0.682171	0.470917	0.54044	0.526109	0.620432	0.52522	0.623188	0.557977	0.44541	0.566951	0.510699	0.494787	0.540848	0.350106	0.43998	0.414838	0.438036	0.801119	0.594277	0.482908	0.46777	0.402963	0.472252	0.783752	0.552308	0.605151	0.552213	0.485075	0.570337	0.426559	0.420153	0.418617	0.680271	0.410822	0.538661	0.618972	0.544606	0.518633	0.268543	0.749666	0.629078	0.586279	0.484524	0.499468	0.742018
0374	0.679253	0.729837	0.784288	0.419595	0.895445	0.658485	0.589981	0.694835	0.807116	0.569806	0.74594	0.53282	0.376703	0.699146	0.662422	0.682376	0.677835	0.493979	0.497351	0.535646	0.256246	0.496311	0.630339	0.522256	0.542969	0.433148	0.672457	0.619685	0.644817	0.588009	0.611484	0.486719	0.651567	0.546551	0.529288	0.494913	0.758695	0.535726	0.643629	0.717057	0.551677	0.583032	0.179199	0.49699	0.792175	0.582667	0.578638	0.616436	0.644822
0375	0.483625	0.512752	0.453964	0.331944	0.48508	0.345013	0.490907	0.440159	0.49394	0.532083	0.67654	0.455303	0.244069	0.629984	0.566958	0.483215	0.494914	0.314037	0.361866	0.325148	0.269173	0.389865	0.559331	0.56514	0.321152	0.232968	0.392283	0.416166	0.537836	0.693557	0.511604	0.321152	0.6277	0.355062	0.382781	0.364031	0.471527	0.333327	0.505518	0.45428	0.547839	0.614209	0.132939	0.333849	0.461392	0.650471	0.441115	0.29437	0.482294
0376	0.516104	0.552339	0.584602	0.48157	0.676301	0.474484	0.541329	0.531834	0.615099	0.52602	0.626868	0.562141	0.44304	0.570915	0.514106	0.500923	0.546881	0.355344	0.444994	0.356815	0.421982	0.684756	0.598728	0.484049	0.41054	0.334421	0.483423	0.758197	0.482133	0.56594	0.482133	0.425809	0.538772	0.382711	0.355854	0.354383	0.589123	0.372353	0.484741	0.531834	0.49721	0.476396	0.1797	0.608572	0.606753	0.54957	0.427253	0.496981	0.729613
0377	0.40447	0.474047	0.402619	0.283232	0.46655	0.34944	0.389027	0.40221	0.477745	0.424321	0.70147	0.371139	0.184433	0.604738	0.475898	0.441531	0.409692	0.264067	0.409416	0.261687	0.181865	0.325931	0.453566	0.426618	0.262254	0.192786	0.312369	0.380944	0.511174	0.525332	0.49034	0.278326	0.689182	0.280596	0.260643	0.264215	0.398998	0.235904	0.371721	0.416496	0.461528	0.594925	0.0772541	0.26415	0.373927	0.731342	0.340476	0.325412	0.460723
0378	0.312035	0.289514	0.308059	0.170444	0.384389	0.395329	0.178836	0.295593	0.364561	0.164813	0.218687	0.159863	0.284862	0.2252	0.286686	0.300523	0.253554	0.358328	0.279283	0.368788	0.214425	0.135536	0.204935	0.177654	0.302544	0.405842	0.481232	0.237922	0.29414	0.127705	0.290083	0.295994	0.252259	0.353196	0.359262	0.359262	0.282466	0.537576	0.338167	0.295593	0.215096	0.267972	0.390715	0.202517	0.365597	0.167846	0.328859	0.448307	0.214185
0379	0.705392	0.818696	0.783313	0.389902	0.874074	0.617673	0.669408	0.777967	0.886165	0.651879	0.799382	0.510244	0.340645	0.756699	0.732175	0.759694	0.764314	0.559078	0.57352	0.562781	0.290352	0.504157	0.749754	0.548502	0.475474	0.448226	0.625452	0.51057	0.718066	0.663161	0.719581	0.492141	0.675226	0.577446	0.559337	0.559337	0.760563	0.490361	0.64936	0.800189	0.634072	0.672593	0.165085	0.444876	0.626357	0.620989	0.668423	0.580615	0.631072
0380	0.751252	0.769157	0.728107	0.438983	0.757838	0.560129	0.618087	0.712757	0.763447	0.597797	0.757461	0.558965	0.379939	0.715785	0.727876	0.707672	0.779955	0.555082	0.592426	0.556933	0.330578	0.483768	0.787223	0.644251	0.52015	0.503087	0.67345	0.524464	0.670106	0.702199	0.646621	0.54515	0.722708	0.598407	0.563545	0.557989	0.750072	0.550869	0.698019	0.734979	0.678584	0.712247	0.224497	0.519753	0.71142	0.643834	0.709195	0.531588	0.565436
0381	0.440161	0.451136	0.404106	0.281653	0.460101	0.368602	0.337819	0.402954	0.469411	0.363701	0.682263	0.379765	0.174287	0.59198	0.473102	0.442636	0.419073	0.271621	0.410869	0.273843	0.139364	0.270825	0.391505	0.430436	0.255184	0.238835	0.345171	0.319809	0.488556	0.482759	0.489667	0.265184	0.727135	0.317407	0.271776	0.271776	0.402011	0.264116	0.402806	0.416287	0.382633	0.571106	0.0668951	0.24838	0.408136	0.679821	0.337228	0.344789	0.374312
0382	0.509137	0.54408	0.45317	0.355306	0.530951	0.435267	0.442566	0.459332	0.547472	0.477861	0.660164	0.467023	0.237365	0.606772	0.554057	0.502558	0.462338	0.273796	0.524091	0.282129	0.182775	0.359207	0.509292	0.539004	0.316339	0.228926	0.368205	0.433169	0.593467	0.605176	0.585134	0.357248	0.680204	0.327092	0.273845	0.273845	0.448563	0.271312	0.469072	0.477513	0.523971	0.625187	0.0886116	0.337836	0.463516	0.699512	0.364613	0.402037	0.528408
0383	0.698838	0.676304	0.707941	0.465536	0.733024	0.543746	0.614233	0.64131	0.672276	0.594386	0.697245	0.584222	0.43828	0.652282	0.680227	0.629202	0.671187	0.58434	0.538069	0.601006	0.423403	0.57635	0.705399	0.671772	0.579351	0.53203	0.758458	0.565339	0.605931	0.73423	0.57487	0.579351	0.697993	0.546927	0.62192	0.593795	0.716037	0.531741	0.689379	0.64131	0.664159	0.636325	0.189994	0.467048	0.717048	0.647482	0.630595	0.509911	0.629252
0384	0.704279	0.700753	0.669421	0.3493	0.703367	0.514962	0.576627	0.656862	0.707956	0.621547	0.815366	0.445767	0.33235	0.779489	0.795188	0.717035	0.653093	0.52988	0.50106	0.531395	0.311529	0.435866	0.688145	0.580747	0.455402	0.441441	0.590996	0.477813	0.741548	0.738021	0.718063	0.475856	0.725781	0.550392	0.588964	0.584419	0.647778	0.540317	0.716365	0.672266	0.658737	0.783174	0.213921	0.389488	0.583918	0.672708	0.650328	0.457442	0.503898
0385	0.697586	0.822203	0.881898	0.442458	0.992	0.697429	0.677497	0.771415	0.887387	0.659159	0.79517	0.574373	0.376703	0.752163	0.725078	0.760464	0.7646	0.619714	0.534389	0.621798	0.319482	0.564819	0.742104	0.549756	0.514844	0.495648	0.705942	0.681864	0.715844	0.658998	0.692359	0.542969	0.67121	0.575738	0.626898	0.620648	0.856305	0.551149	0.643629	0.793637	0.634807	0.724037	0.179199	0.49699	0.828511	0.666987	0.736089	0.656465	0.71773
0386	0.564827	0.631329	0.657343	0.580906	0.770881	0.551743	0.599762	0.571283	0.699315	0.578609	0.666513	0.701248	0.313725	0.61361	0.558399	0.643321	0.59011	0.375364	0.610224	0.392031	0.226456	0.485639	0.58301	0.674398	0.49517	0.31392	0.579666	0.589498	0.618766	0.627276	0.587705	0.49517	0.673533	0.457854	0.404299	0.376174	0.643427	0.407606	0.601271	0.593505	0.509062	0.636697	0.110297	0.567994	0.755494	0.664892	0.550096	0.514774	0.653411
0387	0.705392	0.818696	0.783313	0.389902	0.882407	0.617673	0.669408	0.777967	0.894498	0.651879	0.799382	0.510244	0.340645	0.756699	0.732175	0.759694	0.764314	0.559078	0.57352	0.562781	0.290352	0.504157	0.749754	0.548502	0.475474	0.448226	0.629726	0.610435	0.718066	0.663161	0.719581	0.492141	0.675226	0.58295	0.559337	0.559337	0.760563	0.494905	0.64936	0.800189	0.634072	0.672593	0.165085	0.444876	0.727304	0.66534	0.738995	0.580615	0.639406
0388	0.711017	0.804981	0.704981	0.364753	0.793333	0.628996	0.608093	0.705795	0.80984	0.657504	0.803399	0.487485	0.312206	0.761026	0.737288	0.765319	0.693507	0.508795	0.521793	0.512128	0.266942	0.459367	0.674778	0.567968	0.433552	0.409028	0.576015	0.555016	0.785138	0.675744	0.786653	0.448552	0.68913	0.536135	0.509028	0.509028	0.684507	0.455873	0.654985	0.725795	0.702227	0.729902	0.14923	0.497699	0.661032	0.713289	0.670352	0.595792	0.649245
0389	0.501285	0.536466	0.445557	0.354366	0.526405	0.430722	0.442189	0.453489	0.545199	0.477483	0.655573	0.46639	0.231741	0.601828	0.546205	0.4952	0.454418	0.268196	0.488163	0.273499	0.175898	0.355326	0.503668	0.535814	0.356169	0.223301	0.365174	0.433169	0.588382	0.595006	0.555427	0.310714	0.671329	0.324062	0.263675	0.268221	0.440949	0.268282	0.463472	0.471671	0.513801	0.620031	0.0829871	0.334768	0.465951	0.695977	0.356716	0.399764	0.527339
0390	0.768951	0.665055	0.636104	0.39562	0.654347	0.519624	0.550308	0.639128	0.674313	0.58674	0.801432	0.478518	0.423605	0.765151	0.813871	0.745189	0.634753	0.5268	0.624085	0.52983	0.306933	0.414345	0.679398	0.662053	0.562999	0.488756	0.60739	0.419592	0.772624	0.769708	0.774139	0.576635	0.798527	0.595405	0.584583	0.584583	0.618318	0.546423	0.807145	0.65731	0.641901	0.798046	0.271212	0.415264	0.563749	0.676699	0.696704	0.465135	0.443295
0391	0.676434	0.783249	0.756156	0.416775	0.758742	0.903371	0.578243	0.69638	0.693283	0.560476	0.578404	0.57439	0.494513	0.594515	0.64562	0.672933	0.662643	0.660334	0.488231	0.662417	0.360101	0.48154	0.633049	0.545617	0.637344	0.618148	0.729173	0.488754	0.695848	0.528215	0.672363	0.665469	0.560535	0.753976	0.666584	0.660334	0.728264	0.622046	0.623701	0.693571	0.65793	0.595568	0.274136	0.468953	0.684578	0.501008	0.690954	0.765169	0.60654
0392	0.621366	0.631291	0.596023	0.348942	0.621142	0.455104	0.558436	0.579207	0.627432	0.599613	0.795723	0.432054	0.318429	0.759253	0.7047	0.639227	0.581586	0.446934	0.432514	0.458045	0.284279	0.403537	0.592353	0.554322	0.397755	0.366207	0.541985	0.437996	0.670328	0.654055	0.641856	0.397755	0.710844	0.485484	0.516427	0.497677	0.576183	0.478355	0.655784	0.593327	0.586932	0.755133	0.200553	0.362334	0.558175	0.685004	0.589482	0.404586	0.465503
0393	0.642477	0.672537	0.600698	0.37176	0.641261	0.504783	0.506865	0.599701	0.664723	0.497755	0.684782	0.511309	0.326259	0.638861	0.62899	0.611858	0.656385	0.439585	0.512852	0.446353	0.300408	0.455572	0.667674	0.594328	0.438791	0.387701	0.592725	0.498156	0.619624	0.675831	0.620215	0.452388	0.657461	0.529076	0.506243	0.506243	0.624972	0.521256	0.731411	0.618528	0.559066	0.622243	0.177631	0.446821	0.622712	0.607225	0.595215	0.448619	0.572266
0394	0.367609	0.427843	0.361177	0.260649	0.423218	0.313564	0.359759	0.366934	0.437	0.3927	0.646244	0.342729	0.169943	0.55596	0.434276	0.397522	0.367745	0.230403	0.357987	0.234292	0.162717	0.296059	0.403082	0.39293	0.261191	0.163754	0.270359	0.354845	0.465856	0.470063	0.441689	0.227857	0.626574	0.239682	0.227087	0.230421	0.357798	0.199466	0.33988	0.380268	0.410513	0.52975	0.0608572	0.246206	0.351398	0.779228	0.343698	0.29244	0.423902
0395	0.575094	0.611192	0.539354	0.462707	0.590017	0.420441	0.593303	0.522245	0.602285	0.574048	0.634989	0.599192	0.346013	0.585904	0.567732	0.557405	0.598104	0.328266	0.491498	0.343081	0.268068	0.454806	0.653765	0.650293	0.432922	0.275656	0.572898	0.499134	0.560963	0.719833	0.532347	0.432922	0.648624	0.441396	0.355558	0.330558	0.567331	0.382692	0.554246	0.544467	0.60459	0.509463	0.105968	0.43672	0.616878	0.625436	0.488892	0.386181	0.580759
0396	0.575878	0.567607	0.530919	0.345749	0.618039	0.435352	0.522176	0.519339	0.623087	0.560999	0.670216	0.456576	0.268749	0.617598	0.568445	0.575051	0.583513	0.324753	0.41491	0.32642	0.220261	0.41081	0.620768	0.544151	0.368784	0.275865	0.44235	0.506397	0.549308	0.636261	0.525823	0.391284	0.582687	0.402435	0.330277	0.325277	0.559919	0.318875	0.51272	0.539339	0.553828	0.555846	0.111398	0.501548	0.586008	0.59164	0.483599	0.398815	0.536246
0397	0.561297	0.55464	0.573151	0.38899	0.630148	0.405009	0.520727	0.506915	0.590307	0.50873	0.625134	0.528333	0.420862	0.575292	0.55519	0.508101	0.566173	0.359437	0.458453	0.368721	0.322164	0.522297	0.652897	0.540667	0.454236	0.30025	0.610987	0.588013	0.512151	0.645807	0.505399	0.459783	0.59214	0.411597	0.362015	0.362015	0.614818	0.413283	0.560611	0.529138	0.553693	0.483782	0.155177	0.5331	0.622534	0.611004	0.476913	0.390632	0.633995
0398	0.561164	0.544527	0.511175	0.260529	0.572877	0.444906	0.321859	0.443071	0.610799	0.328352	0.540984	0.361281	0.220348	0.522434	0.606084	0.56082	0.558987	0.325156	0.374767	0.352429	0.175885	0.373463	0.496043	0.416543	0.28937	0.280712	0.465572	0.37968	0.620688	0.519516	0.618415	0.316643	0.519489	0.438208	0.322602	0.325632	0.537539	0.367343	0.550216	0.552162	0.404917	0.549786	0.113405	0.355541	0.476753	0.408597	0.477348	0.44875	0.469241
0399	0.458516	0.543051	0.459718	0.283887	0.536369	0.399302	0.487662	0.45563	0.54943	0.528838	0.6898	0.386397	0.256175	0.638688	0.541849	0.49338	0.449923	0.293783	0.356291	0.2916	0.217675	0.378282	0.506131	0.451448	0.297026	0.211072	0.353728	0.462514	0.57463	0.563248	0.576118	0.303574	0.577249	0.32161	0.294405	0.294405	0.442656	0.257136	0.462297	0.472296	0.529006	0.559162	0.131132	0.336014	0.459054	0.714526	0.444821	0.372896	0.538086
0400	0.435583	0.471598	0.394675	0.305019	0.465875	0.378265	0.37911	0.394235	0.477931	0.408974	0.665336	0.399688	0.19862	0.612342	0.473592	0.436581	0.402293	0.245466	0.44091	0.242902	0.15694	0.31116	0.449542	0.459435	0.282428	0.207616	0.332901	0.373683	0.511581	0.526828	0.489145	0.299735	0.689182	0.300241	0.241779	0.245625	0.390776	0.250333	0.400315	0.40962	0.458116	0.601774	0.0831967	0.284469	0.404613	0.745502	0.381369	0.351968	0.4596
0401	0.435478	0.453302	0.412893	0.273051	0.43571	0.308705	0.385655	0.402796	0.44261	0.416538	0.664649	0.351548	0.20061	0.584538	0.497978	0.457411	0.42721	0.308288	0.353782	0.316621	0.20412	0.305154	0.421976	0.435475	0.280747	0.247485	0.399046	0.328961	0.494695	0.546898	0.475022	0.280747	0.691228	0.320355	0.324048	0.309985	0.409541	0.294136	0.441222	0.413386	0.446888	0.543	0.0840074	0.251337	0.402195	0.688665	0.370596	0.289434	0.370795
0402	0.546319	0.562267	0.551733	0.468929	0.608729	0.413061	0.501001	0.490273	0.564554	0.490977	0.614436	0.64441	0.444874	0.56377	0.541574	0.513373	0.549179	0.342384	0.485815	0.349999	0.341143	0.573831	0.631873	0.562107	0.447499	0.323655	0.5935	0.640487	0.530092	0.681468	0.530683	0.46866	0.613519	0.391703	0.344963	0.344963	0.583207	0.450926	0.552416	0.512495	0.562388	0.487258	0.136244	0.561498	0.587861	0.622026	0.451161	0.448008	0.643799
0403	0.487423	0.556055	0.491922	0.308122	0.57531	0.396826	0.488223	0.484547	0.582703	0.533143	0.679976	0.442218	0.207376	0.628108	0.578332	0.526213	0.537072	0.304183	0.354537	0.305699	0.22922	0.413581	0.569238	0.508757	0.288952	0.213462	0.370287	0.486813	0.583527	0.701703	0.560043	0.309407	0.59211	0.336302	0.309123	0.366722	0.596679	0.291493	0.43282	0.502729	0.602266	0.603287	0.135421	0.421097	0.497879	0.643267	0.468121	0.36361	0.561135
0404	0.669959	0.720174	0.687481	0.358612	0.728044	0.492329	0.595791	0.686445	0.753493	0.585624	0.740546	0.471344	0.371274	0.698914	0.699963	0.671108	0.712292	0.522486	0.501519	0.533097	0.37359	0.522564	0.75204	0.57843	0.466738	0.414393	0.598476	0.530399	0.646261	0.6859	0.640718	0.462012	0.639859	0.550436	0.589145	0.589145	0.703886	0.541948	0.756563	0.705272	0.601939	0.663049	0.226527	0.483968	0.60159	0.627376	0.683985	0.439256	0.59826
0405	0.655476	0.765192	0.732499	0.327255	0.829012	0.584554	0.500719	0.665806	0.842955	0.500058	0.634741	0.430189	0.32732	0.647375	0.686796	0.714092	0.713326	0.519099	0.511072	0.529285	0.277226	0.498628	0.687354	0.481849	0.430668	0.408049	0.599567	0.60704	0.675923	0.606761	0.66759	0.480668	0.587645	0.552256	0.51916	0.529296	0.70975	0.505847	0.626669	0.756002	0.651258	0.689913	0.237253	0.518258	0.654369	0.582558	0.715591	0.547343	0.629384
0406	0.637287	0.70465	0.741367	0.675833	0.746923	0.530699	0.5504	0.655255	0.680563	0.534184	0.720495	0.676795	0.321206	0.671744	0.624272	0.67834	0.684813	0.526916	0.650041	0.568582	0.332776	0.500921	0.584492	0.649938	0.526956	0.465151	0.56207	0.490865	0.651756	0.655784	0.618422	0.470706	0.718058	0.497868	0.561291	0.526916	0.740694	0.507768	0.630565	0.677477	0.513635	0.606019	0.205051	0.484004	0.665254	0.610196	0.529308	0.488649	0.552284
0407	0.559519	0.660375	0.581991	0.42037	0.62348	0.421497	0.654542	0.585808	0.635293	0.6385	0.661565	0.584848	0.325573	0.613858	0.599563	0.558894	0.636592	0.417793	0.460266	0.432608	0.359045	0.542042	0.723701	0.658302	0.428351	0.3097	0.56512	0.532254	0.567672	0.773728	0.539056	0.428351	0.640464	0.417009	0.445811	0.420811	0.605409	0.378285	0.528514	0.582413	0.693361	0.54912	0.11376	0.42291	0.545926	0.661107	0.523589	0.391422	0.664355
0408	0.503531	0.586648	0.579161	0.560197	0.693515	0.504482	0.570804	0.499746	0.628726	0.552547	0.620525	0.738833	0.326982	0.564084	0.502675	0.537156	0.571106	0.300242	0.439935	0.316909	0.265736	0.555823	0.590021	0.592924	0.415327	0.27246	0.489729	0.675738	0.542555	0.634697	0.513939	0.415327	0.573152	0.390646	0.328292	0.300167	0.610635	0.361868	0.499	0.521968	0.510941	0.509973	0.0972056	0.665394	0.721818	0.603775	0.473739	0.527927	0.6831
0409	0.427378	0.446701	0.399671	0.305889	0.424564	0.292474	0.392371	0.392516	0.429985	0.425312	0.671826	0.404576	0.213323	0.586375	0.494044	0.423072	0.414452	0.299485	0.371371	0.300596	0.226533	0.321691	0.477554	0.492534	0.289989	0.23463	0.366294	0.341132	0.465102	0.599067	0.44788	0.304989	0.694053	0.294403	0.30463	0.301296	0.395743	0.268961	0.387469	0.403812	0.498552	0.550234	0.0892189	0.267079	0.350968	0.738231	0.352614	0.270329	0.395635
0410	0.507878	0.559456	0.50519	0.324984	0.573794	0.422658	0.428705	0.503861	0.584536	0.466714	0.767131	0.438191	0.2011	0.721967	0.584801	0.549648	0.52246	0.352322	0.47408	0.354886	0.199719	0.351404	0.490651	0.496656	0.294443	0.275579	0.401233	0.411919	0.602632	0.595944	0.603914	0.305982	0.779073	0.368589	0.352502	0.352502	0.502773	0.307895	0.464777	0.519245	0.480414	0.697882	0.0771866	0.286592	0.482119	0.757897	0.476881	0.397002	0.474807
0411	0.534672	0.606999	0.646095	0.443716	0.753923	0.453429	0.570767	0.587363	0.726072	0.563102	0.676851	0.593164	0.325083	0.624742	0.576974	0.546305	0.585972	0.392053	0.540508	0.419831	0.334169	0.579884	0.646374	0.564595	0.372376	0.267653	0.494656	0.56934	0.557733	0.62331	0.539551	0.397376	0.597704	0.393813	0.395431	0.392653	0.644286	0.340594	0.489099	0.609585	0.532913	0.574844	0.127578	0.464817	0.507193	0.636134	0.504408	0.464194	0.726529
0412	0.771061	0.773966	0.742121	0.388099	0.763249	0.53007	0.633457	0.734215	0.774131	0.682869	0.823699	0.496359	0.363069	0.786987	0.791873	0.793739	0.725069	0.5765	0.576087	0.579834	0.334647	0.487786	0.75111	0.624834	0.504259	0.479735	0.650965	0.519307	0.749016	0.723644	0.750531	0.519259	0.717043	0.57029	0.579735	0.579735	0.718313	0.542462	0.722691	0.751159	0.700603	0.747236	0.190521	0.437528	0.626033	0.671616	0.658069	0.501184	0.545381
0413	0.491185	0.569217	0.492294	0.26205	0.563049	0.436526	0.450149	0.488521	0.575106	0.488158	0.752887	0.356674	0.236469	0.706627	0.568108	0.538887	0.483253	0.339124	0.345949	0.337109	0.200931	0.349184	0.467198	0.416721	0.289698	0.262775	0.394458	0.426936	0.613887	0.519921	0.615261	0.295742	0.640335	0.364811	0.339698	0.349698	0.476545	0.305296	0.510195	0.503905	0.488313	0.584089	0.121045	0.310167	0.491682	0.714526	0.478544	0.412152	0.496695
0414	0.571152	0.551998	0.520153	0.409335	0.604146	0.425114	0.503645	0.515341	0.615027	0.542468	0.667361	0.508037	0.258346	0.614523	0.564149	0.568723	0.524768	0.318341	0.607078	0.321674	0.205963	0.403153	0.587258	0.59732	0.373551	0.269163	0.428667	0.47663	0.544456	0.617172	0.545971	0.388551	0.683116	0.383904	0.318574	0.318574	0.515084	0.307085	0.508978	0.535341	0.53525	0.639641	0.100343	0.36756	0.521188	0.651965	0.416752	0.389394	0.519684
0415	0.704841	0.836204	0.725093	0.419736	0.823643	0.702716	0.634273	0.722461	0.816983	0.609669	0.763699	0.556306	0.34321	0.718272	0.685684	0.713072	0.712143	0.50156	0.576084	0.575904	0.236539	0.557076	0.755295	0.580013	0.526809	0.516227	0.636568	0.562182	0.799616	0.682979	0.821585	0.563846	0.724461	0.638335	0.574832	0.571129	0.799229	0.521847	0.713893	0.842171	0.710186	0.681436	0.23054	0.54926	0.747408	0.676933	0.658919	0.665971	0.668187
0416	0.478592	0.555727	0.484299	0.284531	0.55	0.432514	0.459195	0.476118	0.559409	0.494489	0.775378	0.372397	0.219578	0.678645	0.550021	0.527563	0.475903	0.325998	0.323744	0.335521	0.186579	0.324242	0.444924	0.428155	0.282143	0.255102	0.395746	0.39644	0.595421	0.509952	0.571313	0.282143	0.667504	0.368217	0.342602	0.335817	0.469674	0.305981	0.473753	0.490404	0.480602	0.553465	0.112399	0.288012	0.497761	0.714526	0.469745	0.408095	0.461217
0417	0.51108	0.554108	0.521553	0.293436	0.592308	0.417089	0.490191	0.508415	0.598114	0.5282	0.77136	0.370197	0.232142	0.726522	0.588003	0.563818	0.508184	0.346747	0.34432	0.357004	0.196604	0.344857	0.479149	0.444043	0.29952	0.270399	0.421862	0.422609	0.592527	0.53646	0.566245	0.29952	0.651675	0.392215	0.36463	0.358091	0.505803	0.325191	0.505868	0.5238	0.473203	0.591713	0.121045	0.30584	0.531723	0.672324	0.501552	0.390792	0.448
0418	0.443099	0.471689	0.443467	0.248653	0.507129	0.334223	0.42328	0.438405	0.514859	0.461289	0.706351	0.333905	0.207055	0.656512	0.520022	0.477415	0.483924	0.29257	0.316597	0.290006	0.208346	0.354921	0.520274	0.40127	0.287526	0.21605	0.331949	0.424456	0.503713	0.573443	0.481277	0.304834	0.579223	0.30588	0.289127	0.303742	0.465775	0.249194	0.405169	0.45379	0.46109	0.519712	0.0959578	0.316227	0.421634	0.583491	0.375101	0.306105	0.447417
0419	0.702047	0.820118	0.797633	0.443495	0.791245	0.806279	0.61234	0.727897	0.731059	0.593503	0.646699	0.602116	0.499354	0.654456	0.681179	0.699144	0.699168	0.671333	0.584106	0.674458	0.374226	0.523597	0.684515	0.579621	0.641467	0.619146	0.764487	0.527871	0.726494	0.604249	0.726494	0.672717	0.630366	0.750246	0.681333	0.678208	0.767873	0.617669	0.654705	0.725812	0.709051	0.634887	0.264835	0.500424	0.712924	0.575248	0.713037	0.752662	0.648597
0420	0.49144	0.494208	0.455734	0.339317	0.535691	0.374363	0.499705	0.439903	0.542553	0.534999	0.644898	0.440069	0.244701	0.590332	0.536359	0.495854	0.503547	0.252401	0.346888	0.264522	0.200237	0.373463	0.523426	0.519683	0.314803	0.207957	0.380244	0.460361	0.529782	0.611261	0.498722	0.314803	0.561643	0.346704	0.273332	0.265604	0.482098	0.265997	0.476917	0.458085	0.483602	0.52856	0.113405	0.373723	0.555057	0.596633	0.428434	0.343525	0.492618
0421	0.697586	0.765994	0.818663	0.505667	0.924265	0.697429	0.620536	0.715206	0.827178	0.597306	0.759035	0.656426	0.430518	0.713249	0.679089	0.709876	0.70839	0.556479	0.534389	0.558562	0.292853	0.572272	0.685895	0.549756	0.514844	0.566455	0.703634	0.580517	0.669854	0.613009	0.64637	0.542969	0.67121	0.570932	0.563663	0.557413	0.79307	0.625703	0.643629	0.737428	0.584219	0.624698	0.204798	0.567989	0.712615	0.586028	0.603638	0.750246	0.649995
0422	0.443791	0.47704	0.400117	0.318131	0.459656	0.383764	0.391746	0.400743	0.472353	0.42161	0.671379	0.41254	0.20338	0.61885	0.4818	0.441806	0.407995	0.249205	0.47131	0.251769	0.16276	0.314445	0.451737	0.474451	0.291674	0.211375	0.331535	0.305823	0.517447	0.532869	0.518729	0.303212	0.697128	0.300394	0.249384	0.260153	0.396219	0.248619	0.406618	0.416128	0.464157	0.605534	0.0879559	0.287065	0.346548	0.701152	0.335999	0.356287	0.451439
0423	0.602161	0.612609	0.581278	0.295038	0.660175	0.446086	0.495541	0.596482	0.712491	0.54046	0.767925	0.386059	0.262706	0.722822	0.69307	0.630898	0.602459	0.398836	0.421647	0.421563	0.243642	0.414866	0.587225	0.476719	0.324535	0.308302	0.476162	0.422112	0.703138	0.643786	0.680411	0.388172	0.648841	0.439015	0.399211	0.399211	0.599891	0.363582	0.574161	0.614664	0.520382	0.622594	0.119066	0.384026	0.497662	0.613575	0.530887	0.460597	0.5266
0424	0.415252	0.450212	0.423762	0.238417	0.48125	0.338885	0.39828	0.413087	0.485968	0.429162	0.67494	0.300785	0.188615	0.590299	0.477752	0.458102	0.4129	0.281732	0.27976	0.290066	0.159741	0.280196	0.389308	0.360785	0.24336	0.219699	0.342762	0.34337	0.481428	0.435874	0.460074	0.24336	0.570215	0.318674	0.296262	0.290949	0.410965	0.264218	0.411018	0.425587	0.384477	0.523724	0.0983493	0.248495	0.432025	0.630304	0.407511	0.317518	0.364
0425	0.523681	0.686246	0.647026	0.385957	0.749256	0.57002	0.611144	0.593795	0.686361	0.599441	0.6667	0.538238	0.346276	0.613811	0.566983	0.55764	0.60596	0.427937	0.452741	0.488912	0.402552	0.771246	0.656093	0.513132	0.486547	0.363431	0.48152	0.75605	0.672139	0.666981	0.672075	0.494589	0.586436	0.433175	0.49001	0.488431	0.748574	0.366048	0.545901	0.681029	0.667224	0.564988	0.203277	0.568107	0.642302	0.669381	0.546666	0.53193	0.896246
0426	0.384881	0.412422	0.353599	0.23325	0.408046	0.34105	0.289908	0.353262	0.417265	0.312745	0.599712	0.305644	0.151886	0.520049	0.413947	0.389256	0.359424	0.239498	0.340779	0.237537	0.120013	0.237946	0.343767	0.351333	0.219587	0.210553	0.306359	0.285758	0.446609	0.402868	0.429453	0.232822	0.61935	0.281384	0.236678	0.247854	0.350617	0.243219	0.361524	0.365027	0.350324	0.552969	0.063621	0.217535	0.361198	0.657796	0.343423	0.32094	0.351459
0427	0.707983	0.759729	0.724213	0.434686	0.821569	0.618876	0.625124	0.723497	0.849545	0.601435	0.764365	0.540867	0.349535	0.718989	0.68854	0.768647	0.711089	0.506929	0.641271	0.509707	0.242833	0.455243	0.692104	0.607864	0.538597	0.452485	0.608575	0.461656	0.734647	0.658897	0.732374	0.560819	0.712085	0.559635	0.507387	0.507387	0.701464	0.494124	0.714324	0.745719	0.582306	0.63363	0.168274	0.452316	0.638427	0.592404	0.626659	0.586447	0.588103
0428	0.578271	0.632567	0.660275	0.515594	0.77678	0.556516	0.49928	0.584042	0.706715	0.488175	0.674715	0.614873	0.313673	0.622443	0.57062	0.616995	0.59995	0.4057	0.553137	0.409558	0.219154	0.464978	0.557809	0.611912	0.434776	0.344072	0.560067	0.587134	0.59826	0.609309	0.595454	0.437127	0.685803	0.447011	0.405837	0.405837	0.658465	0.413439	0.626083	0.606264	0.462513	0.643668	0.114395	0.580443	0.720443	0.653365	0.551729	0.517095	0.63425
0429	0.471756	0.553055	0.469722	0.330437	0.546855	0.409788	0.453865	0.469245	0.559916	0.495042	0.70147	0.432995	0.21482	0.651256	0.555089	0.515119	0.477974	0.308079	0.477653	0.305301	0.212176	0.380253	0.529161	0.497721	0.305963	0.224917	0.360642	0.446981	0.596369	0.612887	0.572064	0.324713	0.689074	0.322297	0.304084	0.308251	0.465498	0.259527	0.422008	0.485912	0.538449	0.740497	0.0784631	0.308175	0.438331	0.779228	0.443289	0.381299	0.540057
0430	0.417786	0.509183	0.536052	0.308176	0.64721	0.49298	0.480345	0.49922	0.596363	0.481722	0.469667	0.406707	0.4781	0.469603	0.470715	0.463611	0.457181	0.390142	0.340991	0.400602	0.404046	0.524482	0.523756	0.367537	0.404295	0.304086	0.471996	0.663323	0.45404	0.443006	0.452261	0.404828	0.394368	0.420272	0.437271	0.437271	0.510459	0.441922	0.457753	0.49922	0.493351	0.459852	0.285321	0.494026	0.503686	0.46165	0.505252	0.506558	0.605545
0431	0.44084	0.533652	0.450319	0.371644	0.52787	0.390803	0.495532	0.440849	0.538848	0.536708	0.677131	0.474244	0.211433	0.625044	0.524173	0.495751	0.45853	0.262642	0.449265	0.273753	0.197353	0.368984	0.484107	0.536001	0.279659	0.179628	0.347908	0.443556	0.574918	0.59075	0.546793	0.279659	0.669318	0.309562	0.281712	0.262962	0.446095	0.231514	0.418238	0.457516	0.516312	0.698596	0.0750759	0.307757	0.479763	0.779228	0.422221	0.362314	0.528788
0432	0.377405	0.442444	0.375777	0.26435	0.434022	0.330129	0.363092	0.375396	0.444471	0.396033	0.654706	0.346396	0.171856	0.564422	0.444071	0.412095	0.38238	0.246463	0.382122	0.244241	0.169741	0.304202	0.423328	0.398177	0.244771	0.179934	0.28595	0.354123	0.477095	0.49031	0.457651	0.259771	0.643136	0.257099	0.243267	0.2466	0.372398	0.204895	0.337607	0.388729	0.43076	0.54593	0.0627705	0.24654	0.340964	0.731342	0.308163	0.30576	0.428584
0433	0.708157	0.701992	0.670661	0.335209	0.698064	0.509789	0.563749	0.662165	0.707198	0.608668	0.819533	0.431098	0.347378	0.784894	0.799066	0.717793	0.654912	0.533019	0.499106	0.529989	0.310122	0.442373	0.691658	0.55926	0.458914	0.444953	0.604893	0.477813	0.746851	0.73397	0.720336	0.479369	0.726915	0.543255	0.583829	0.588374	0.649018	0.552145	0.715401	0.677569	0.653602	0.7968	0.218785	0.395273	0.563463	0.679766	0.665799	0.454678	0.502828
0434	0.498037	0.48141	0.449801	0.283424	0.467439	0.308813	0.399015	0.457813	0.490792	0.437024	0.724372	0.340706	0.236725	0.681496	0.57496	0.518259	0.490691	0.349377	0.386642	0.351751	0.255193	0.360361	0.496534	0.490241	0.329102	0.274543	0.414016	0.375109	0.549867	0.651485	0.547493	0.321979	0.728667	0.34006	0.35414	0.35491	0.466013	0.301181	0.535515	0.470847	0.473515	0.604029	0.0822004	0.319497	0.421781	0.680383	0.412602	0.285728	0.406572
0435	0.44084	0.533652	0.450319	0.371644	0.523543	0.393676	0.495532	0.440849	0.534521	0.536708	0.677131	0.474244	0.211433	0.625044	0.524173	0.495751	0.45853	0.262642	0.449265	0.273753	0.197353	0.368984	0.484107	0.536001	0.279659	0.179628	0.344703	0.439229	0.574918	0.59075	0.546793	0.279659	0.669318	0.308639	0.281712	0.262962	0.446095	0.228107	0.418238	0.457516	0.516312	0.637124	0.0750759	0.307757	0.467637	0.729019	0.360749	0.363215	0.524461
0436	0.459512	0.534804	0.451471	0.325811	0.524695	0.394828	0.449699	0.458668	0.541923	0.490875	0.692404	0.428411	0.212429	0.641492	0.542845	0.496903	0.459682	0.288003	0.447483	0.292864	0.203397	0.370074	0.503852	0.491163	0.326488	0.204693	0.334743	0.439229	0.58232	0.587579	0.552111	0.284822	0.671329	0.29868	0.283859	0.288026	0.447247	0.245925	0.42485	0.475335	0.513141	0.662188	0.0760715	0.307757	0.427122	0.729702	0.369146	0.36645	0.525551
0437	0.49144	0.494208	0.455734	0.339317	0.532146	0.374363	0.499705	0.439903	0.539008	0.534999	0.644898	0.440069	0.244701	0.590332	0.536359	0.495854	0.503547	0.252401	0.346888	0.264522	0.200237	0.373463	0.523426	0.519683	0.314803	0.207957	0.378426	0.456815	0.529782	0.611261	0.498722	0.314803	0.561643	0.344362	0.28515	0.265604	0.482098	0.264941	0.476917	0.458085	0.483602	0.528464	0.113405	0.454349	0.554211	0.596534	0.42833	0.343525	0.489072
0438	0.456229	0.478321	0.419544	0.356489	0.499923	0.365618	0.467021	0.407219	0.509961	0.502315	0.619218	0.470166	0.208463	0.562676	0.501149	0.48666	0.465604	0.216694	0.359947	0.228816	0.169105	0.353706	0.482745	0.539022	0.302056	0.17172	0.349379	0.42647	0.540891	0.634697	0.512275	0.302056	0.571952	0.315054	0.248912	0.229367	0.442434	0.235894	0.4647	0.425401	0.464491	0.520326	0.0739915	0.421828	0.52169	0.604913	0.399283	0.334781	0.493254
0439	0.652409	0.745306	0.787106	0.706155	0.785117	0.567203	0.585903	0.683968	0.708042	0.566136	0.738954	0.722534	0.317305	0.691622	0.638019	0.713349	0.710849	0.585514	0.683649	0.587598	0.33868	0.525575	0.637496	0.674408	0.49493	0.52375	0.599709	0.511564	0.679036	0.678687	0.655551	0.523055	0.735775	0.535598	0.591764	0.585514	0.782266	0.526783	0.627535	0.702795	0.538829	0.645085	0.202181	0.494336	0.709961	0.608048	0.55084	0.521346	0.576939
0440	0.655621	0.735205	0.775742	0.710208	0.781298	0.565074	0.580956	0.675625	0.705563	0.561684	0.733591	0.71117	0.321206	0.685847	0.640939	0.70584	0.715369	0.589416	0.687078	0.591499	0.342581	0.51619	0.640047	0.677438	0.498831	0.527651	0.603737	0.502179	0.67221	0.680784	0.648725	0.526956	0.737701	0.534905	0.595666	0.589416	0.775069	0.530684	0.630565	0.697847	0.541135	0.647686	0.205051	0.484004	0.699629	0.610196	0.554308	0.519899	0.567554
0441	0.438642	0.459346	0.408956	0.264167	0.435032	0.29361	0.401134	0.40129	0.44084	0.436428	0.70055	0.369903	0.209297	0.608996	0.51007	0.434028	0.444056	0.301614	0.329412	0.302805	0.242714	0.344669	0.511665	0.464144	0.29144	0.232126	0.380887	0.365499	0.479061	0.686738	0.474772	0.307511	0.712858	0.319641	0.360723	0.357152	0.441842	0.283953	0.4479	0.435259	0.55978	0.57145	0.121209	0.307127	0.367456	0.72004	0.408938	0.27551	0.429414
0442	0.588954	0.674094	0.706992	0.675833	0.712548	0.496324	0.5504	0.601551	0.629634	0.534184	0.685972	0.676795	0.321206	0.634565	0.580332	0.65084	0.654258	0.526916	0.646776	0.508166	0.331109	0.500921	0.584492	0.649938	0.526956	0.465151	0.557904	0.488942	0.610086	0.630784	0.615392	0.470706	0.698415	0.494164	0.526916	0.526916	0.706319	0.447351	0.630565	0.623773	0.486135	0.606019	0.205051	0.484004	0.665254	0.610196	0.478378	0.488649	0.552284
0443	0.574775	0.59056	0.566041	0.285644	0.640972	0.444798	0.471108	0.571277	0.655704	0.512285	0.788926	0.365541	0.257368	0.745439	0.658108	0.663638	0.555937	0.401202	0.451865	0.408841	0.219797	0.378246	0.539785	0.46427	0.382498	0.317914	0.451822	0.462102	0.688157	0.624696	0.680518	0.419998	0.692879	0.418589	0.401248	0.401248	0.548979	0.364204	0.59133	0.587943	0.503845	0.709351	0.121967	0.414337	0.51642	0.665908	0.539464	0.416434	0.47886
0444	0.521391	0.414357	0.429373	0.50021	0.454457	0.406731	0.400538	0.406054	0.430216	0.40056	0.401297	0.542354	0.696218	0.421551	0.488787	0.400207	0.404141	0.415439	0.590384	0.417886	0.474622	0.447102	0.545272	0.568139	0.568188	0.462344	0.543771	0.452251	0.390572	0.509072	0.388793	0.560847	0.560013	0.425093	0.424894	0.424894	0.424174	0.471002	0.522934	0.406054	0.525687	0.575607	0.323503	0.52479	0.424889	0.572793	0.516573	0.424905	0.427993
0445	0.587544	0.574602	0.609648	0.410946	0.656323	0.416964	0.549419	0.538515	0.609273	0.536054	0.645449	0.537373	0.431554	0.596501	0.579051	0.537079	0.566667	0.424196	0.539497	0.43348	0.370283	0.536175	0.708011	0.584253	0.528101	0.365827	0.621897	0.597978	0.524765	0.669079	0.518013	0.526032	0.633088	0.426924	0.427592	0.427592	0.631075	0.437388	0.619049	0.557343	0.5952	0.536079	0.197119	0.56114	0.632141	0.648791	0.475347	0.394785	0.623417
0446	0.44084	0.533652	0.450319	0.371644	0.527407	0.391569	0.495532	0.440849	0.538385	0.536708	0.677131	0.474244	0.211433	0.625044	0.524173	0.495751	0.45853	0.262642	0.449265	0.273753	0.197353	0.368984	0.484107	0.536001	0.279659	0.179628	0.347908	0.443093	0.574918	0.59075	0.546793	0.279659	0.669318	0.310488	0.281712	0.262962	0.446095	0.231514	0.418238	0.457516	0.516312	0.637124	0.0750759	0.307757	0.470967	0.729019	0.360749	0.361564	0.528325
0447	0.702852	0.759729	0.81474	0.442206	0.926348	0.693271	0.619423	0.717796	0.845696	0.596304	0.760701	0.579918	0.386813	0.715042	0.683876	0.706374	0.705388	0.563882	0.572079	0.63701	0.266774	0.619414	0.692104	0.553792	0.598752	0.573306	0.677192	0.626629	0.758437	0.664079	0.759263	0.623752	0.707848	0.608728	0.63933	0.63933	0.894852	0.581641	0.711576	0.83868	0.637896	0.67931	0.259981	0.616227	0.825602	0.63004	0.687565	0.658276	0.66363
0448	0.58316	0.603783	0.545006	0.439336	0.578951	0.394086	0.535423	0.535622	0.586716	0.580343	0.720106	0.553512	0.291267	0.676901	0.674069	0.609759	0.566361	0.408761	0.539259	0.410276	0.309281	0.439042	0.65121	0.675589	0.428283	0.320322	0.499864	0.465552	0.661718	0.820488	0.638233	0.448738	0.746733	0.402071	0.415776	0.411231	0.540659	0.363067	0.557141	0.551026	0.674489	0.684403	0.117593	0.365581	0.479975	0.734576	0.47714	0.363648	0.534519
0449	0.545673	0.602238	0.640739	0.348269	0.734339	0.582875	0.606305	0.595428	0.679926	0.595086	0.66775	0.476791	0.383916	0.614941	0.586976	0.558322	0.606719	0.456729	0.45465	0.523488	0.433908	0.749123	0.731417	0.511151	0.515935	0.395297	0.493784	0.778534	0.610717	0.647852	0.610717	0.525325	0.578893	0.527554	0.522371	0.520297	0.745158	0.399438	0.577753	0.685792	0.596438	0.585353	0.235731	0.579155	0.637831	0.630309	0.575268	0.445885	0.785902
0450	0.675953	0.711637	0.757511	0.450261	0.762198	0.821658	0.581559	0.698001	0.696356	0.56346	0.580111	0.605083	0.561401	0.598328	0.647622	0.673952	0.664111	0.659941	0.486105	0.662024	0.411095	0.554881	0.633227	0.526625	0.633599	0.702175	0.727548	0.563126	0.637197	0.516096	0.613712	0.661724	0.549482	0.752035	0.666191	0.659941	0.729834	0.709114	0.621244	0.694967	0.595125	0.597151	0.308028	0.533664	0.682581	0.461179	0.691012	0.782356	0.528601
0451	0.439516	0.512485	0.441056	0.264888	0.506757	0.389271	0.439552	0.437042	0.514381	0.474846	0.736302	0.352754	0.219578	0.639569	0.510945	0.469909	0.432661	0.295255	0.333142	0.296445	0.186579	0.326771	0.477067	0.408512	0.283803	0.22436	0.345956	0.39644	0.535981	0.529595	0.517528	0.299875	0.624261	0.318427	0.30936	0.305788	0.426432	0.266905	0.396456	0.451328	0.500245	0.571817	0.112399	0.288012	0.415233	0.714526	0.424716	0.363067	0.463746
0452	0.70743	0.695341	0.666391	0.343726	0.699579	0.481843	0.568294	0.659892	0.709471	0.613214	0.817747	0.442971	0.332471	0.782053	0.798339	0.714005	0.650063	0.531517	0.528333	0.534547	0.311651	0.435866	0.689782	0.574985	0.465371	0.443077	0.637771	0.477813	0.74144	0.772743	0.742955	0.479008	0.753063	0.523312	0.533986	0.533986	0.644748	0.497773	0.664417	0.675296	0.686012	0.736944	0.161973	0.389488	0.575585	0.694932	0.600653	0.45457	0.501517
0453	0.412435	0.470508	0.416242	0.260719	0.486801	0.335775	0.413112	0.410001	0.493056	0.451121	0.679976	0.374185	0.175472	0.628108	0.489358	0.445257	0.454446	0.257386	0.299993	0.258668	0.193955	0.349953	0.481663	0.430487	0.244498	0.180621	0.31332	0.411919	0.493754	0.593749	0.473882	0.261806	0.634958	0.284563	0.324743	0.320897	0.504882	0.246648	0.366232	0.425386	0.509609	0.55688	0.114587	0.356313	0.421282	0.643267	0.396102	0.30767	0.474807
0454	0.656322	0.65479	0.617845	0.391418	0.655185	0.420631	0.603811	0.60403	0.660233	0.653223	0.73071	0.503069	0.335239	0.688321	0.687565	0.665814	0.660842	0.464483	0.522356	0.46615	0.35047	0.48598	0.76155	0.646712	0.46619	0.3672	0.570411	0.533188	0.632053	0.794593	0.608568	0.48869	0.689914	0.457125	0.4722	0.4672	0.63428	0.418688	0.607934	0.620974	0.732567	0.641852	0.147691	0.438201	0.564034	0.682062	0.5397	0.387149	0.563294
0455	0.684203	0.631884	0.600552	0.353348	0.642762	0.500346	0.511225	0.588681	0.647351	0.547657	0.761796	0.441778	0.333897	0.722466	0.729123	0.648855	0.618491	0.440578	0.46718	0.442093	0.240478	0.38237	0.627479	0.560952	0.411494	0.397533	0.559974	0.399055	0.673368	0.67928	0.649883	0.431949	0.722546	0.535976	0.497905	0.49336	0.614158	0.508679	0.67189	0.606863	0.567678	0.717044	0.191578	0.404931	0.561749	0.620614	0.604723	0.442827	0.457977
0456	0.480753	0.599274	0.52089	0.482702	0.60234	0.486709	0.455465	0.394367	0.614153	0.417062	0.446379	0.646699	0.251198	0.419585	0.481968	0.506597	0.546008	0.263472	0.485632	0.278287	0.173688	0.430677	0.535078	0.627129	0.325902	0.208322	0.448553	0.42089	0.52013	0.544642	0.491513	0.325902	0.539321	0.413795	0.33415	0.30915	0.518047	0.308956	0.481547	0.527701	0.468334	0.528271	0.117669	0.386982	0.51107	0.484067	0.440002	0.456857	0.591624
0457	0.512843	0.602238	0.640739	0.398022	0.742228	0.472698	0.593067	0.582191	0.673701	0.583172	0.65924	0.544904	0.39186	0.605777	0.55713	0.546409	0.593482	0.415691	0.441412	0.481491	0.521307	0.840077	0.707245	0.478683	0.473849	0.40367	0.482337	0.873691	0.59966	0.646761	0.59966	0.483239	0.569207	0.432674	0.480285	0.478211	0.744575	0.413611	0.547642	0.676008	0.595237	0.560275	0.238328	0.650681	0.628022	0.623455	0.54183	0.496898	0.776315
0458	0.415262	0.412489	0.37744	0.224246	0.403516	0.244741	0.379302	0.377911	0.419711	0.414596	0.677171	0.309722	0.229174	0.585616	0.486691	0.410348	0.400062	0.271467	0.312115	0.279425	0.235511	0.334145	0.478073	0.40595	0.281994	0.201979	0.365029	0.363972	0.452629	0.57497	0.453093	0.291175	0.6001	0.275097	0.276605	0.276605	0.384988	0.253729	0.425597	0.390014	0.468246	0.463072	0.0984086	0.298527	0.346498	0.652569	0.337408	0.233519	0.39803
0459	0.42596	0.46671	0.434155	0.303351	0.500282	0.325174	0.469879	0.420685	0.506088	0.507888	0.689896	0.388389	0.216006	0.638792	0.502883	0.472698	0.468075	0.262718	0.329468	0.272975	0.209848	0.355735	0.489887	0.457319	0.279994	0.186323	0.333274	0.42845	0.501407	0.561766	0.475125	0.279994	0.594492	0.306755	0.291323	0.274016	0.449361	0.237524	0.418449	0.43607	0.457067	0.557086	0.104909	0.386029	0.471935	0.654818	0.409381	0.298991	0.455744
0460	0.413306	0.466426	0.416691	0.279721	0.484704	0.332352	0.413689	0.41075	0.491274	0.451698	0.680671	0.37591	0.176392	0.628856	0.490229	0.473482	0.455665	0.258511	0.328126	0.259793	0.194817	0.350268	0.482006	0.434172	0.272893	0.181541	0.311355	0.409234	0.517447	0.597119	0.497575	0.290201	0.595596	0.282516	0.27308	0.269234	0.43606	0.226868	0.394832	0.426134	0.453099	0.558139	0.0626082	0.356932	0.421901	0.640965	0.397624	0.304132	0.46759
0461	0.492556	0.537329	0.553132	0.58925	0.669637	0.449373	0.49928	0.488803	0.611477	0.488175	0.613491	0.702712	0.358483	0.556509	0.492698	0.531281	0.504712	0.298557	0.553137	0.302415	0.250462	0.531404	0.557809	0.611912	0.434776	0.270776	0.452924	0.671011	0.520338	0.609309	0.517532	0.437127	0.624579	0.351773	0.298694	0.298694	0.551322	0.350053	0.540368	0.511026	0.462513	0.57224	0.130737	0.663363	0.6133	0.653365	0.456491	0.468516	0.63425
0462	0.747565	0.76085	0.728112	0.405563	0.767749	0.588449	0.589697	0.716465	0.784469	0.572304	0.759845	0.517942	0.383456	0.719697	0.724525	0.707676	0.752869	0.557562	0.586998	0.563117	0.328992	0.4766	0.790375	0.620369	0.508852	0.505678	0.692376	0.487734	0.6724	0.705831	0.673158	0.553297	0.725051	0.638841	0.629776	0.62422	0.747158	0.637518	0.767527	0.735292	0.638548	0.719183	0.238709	0.498791	0.654346	0.624849	0.715887	0.521256	0.553268
0463	0.501285	0.536466	0.445557	0.354366	0.531126	0.427587	0.442189	0.453489	0.549919	0.477483	0.655573	0.46639	0.231741	0.601828	0.546205	0.4952	0.454418	0.268196	0.488163	0.273499	0.175898	0.355326	0.503668	0.535814	0.356169	0.223301	0.368671	0.43789	0.588382	0.595006	0.555427	0.310714	0.671329	0.325069	0.263675	0.268221	0.440949	0.272	0.463472	0.471671	0.513801	0.680507	0.0829871	0.334768	0.47918	0.745502	0.42269	0.398781	0.532059
0464	0.415813	0.383005	0.377979	0.510728	0.42257	0.410815	0.347063	0.342072	0.389705	0.353933	0.360034	0.450809	0.34324	0.376828	0.400021	0.417032	0.373112	0.415934	0.469233	0.432601	0.415441	0.311237	0.43102	0.491144	0.46993	0.444647	0.509527	0.300008	0.413048	0.49444	0.381988	0.46993	0.452954	0.393574	0.51905	0.490925	0.395265	0.624509	0.519584	0.338677	0.446098	0.434799	0.263323	0.329427	0.425642	0.39595	0.441987	0.383113	0.374655
0465	0.562982	0.58804	0.517494	0.427934	0.609221	0.459561	0.512218	0.509381	0.617353	0.551042	0.663104	0.57544	0.25466	0.609938	0.556722	0.555214	0.540191	0.310981	0.485872	0.312648	0.201553	0.403143	0.575574	0.648633	0.344815	0.261776	0.436616	0.484906	0.562054	0.655714	0.53857	0.367315	0.660489	0.390535	0.316188	0.311188	0.514936	0.31314	0.489723	0.529381	0.570513	0.630176	0.0942256	0.464255	0.548716	0.673676	0.477865	0.426939	0.566661
0466	0.36058	0.387595	0.325095	0.258482	0.377591	0.311808	0.318294	0.325604	0.387908	0.342558	0.587457	0.335189	0.165246	0.502815	0.391462	0.358968	0.331496	0.202479	0.38294	0.204562	0.132242	0.255486	0.367036	0.385491	0.236985	0.171742	0.271432	0.30141	0.420426	0.432956	0.421468	0.24636	0.609987	0.246896	0.211375	0.211375	0.321928	0.204194	0.330377	0.338104	0.377128	0.491996	0.0714641	0.233241	0.329258	0.65733	0.272999	0.289483	0.370915
0467	0.524342	0.563775	0.472866	0.375973	0.551166	0.448106	0.462973	0.473606	0.566172	0.498267	0.671379	0.487548	0.239974	0.61885	0.569262	0.522135	0.482176	0.294515	0.557003	0.297545	0.192352	0.371617	0.533871	0.560714	0.344705	0.249807	0.402439	0.440357	0.611529	0.629754	0.613044	0.358342	0.69702	0.357416	0.294727	0.294727	0.468258	0.292393	0.467821	0.491787	0.54855	0.644328	0.0912205	0.339259	0.489876	0.701152	0.383979	0.418282	0.541455
0468	0.51833	0.561909	0.589067	0.356611	0.70335	0.703472	0.428713	0.533343	0.630809	0.392985	0.450006	0.456426	0.424604	0.424457	0.476423	0.526199	0.504305	0.450036	0.364865	0.452119	0.199738	0.338448	0.435723	0.368278	0.462997	0.507201	0.668711	0.477959	0.502876	0.34502	0.479391	0.491122	0.45897	0.581569	0.458501	0.452251	0.563474	0.584574	0.463176	0.533343	0.429431	0.444235	0.197066	0.42932	0.641481	0.314552	0.50447	0.748959	0.45408
0469	0.640031	0.680142	0.608304	0.438077	0.649793	0.480056	0.49877	0.596834	0.659283	0.490469	0.68294	0.507785	0.256566	0.636876	0.626766	0.618703	0.66399	0.511624	0.55256	0.513476	0.321801	0.410556	0.669873	0.59129	0.424031	0.45974	0.615689	0.442958	0.614416	0.717356	0.590931	0.449031	0.696234	0.489816	0.520198	0.514642	0.632577	0.51695	0.611411	0.615662	0.601865	0.583331	0.114139	0.37698	0.614616	0.595025	0.525357	0.442853	0.52725
0470	0.685136	0.750695	0.801452	0.524704	0.904169	0.677333	0.605024	0.699693	0.809314	0.583345	0.749063	0.666443	0.413596	0.70251	0.667771	0.695914	0.732166	0.541739	0.524719	0.543823	0.304687	0.575402	0.70846	0.564433	0.500038	0.549533	0.683538	0.588361	0.657162	0.63377	0.633678	0.528163	0.678888	0.553404	0.548856	0.542606	0.820159	0.602736	0.631837	0.721915	0.572373	0.617446	0.187876	0.598948	0.739704	0.579823	0.590477	0.727279	0.650089
0471	0.77304	0.71024	0.678275	0.37923	0.715615	0.556458	0.578702	0.670293	0.735663	0.620278	0.778041	0.490418	0.365585	0.739293	0.747683	0.73065	0.660314	0.52978	0.576999	0.53228	0.292094	0.428865	0.703871	0.633822	0.503442	0.483085	0.625929	0.475007	0.700104	0.685214	0.697831	0.523442	0.720424	0.581265	0.589773	0.589773	0.654468	0.592683	0.788002	0.687238	0.664023	0.738934	0.235313	0.428437	0.63731	0.637316	0.672273	0.500686	0.501199
0472	0.50319	0.543167	0.466244	0.338154	0.535094	0.447889	0.396418	0.461958	0.543304	0.426282	0.728221	0.416996	0.198296	0.680065	0.541199	0.55683	0.473862	0.309343	0.492155	0.310625	0.156996	0.312065	0.445696	0.502399	0.327262	0.271493	0.406684	0.372609	0.627984	0.556331	0.608112	0.344569	0.779355	0.368233	0.313348	0.309502	0.462345	0.311004	0.505949	0.477343	0.461962	0.654882	0.0724275	0.284469	0.487721	0.697617	0.384382	0.42009	0.458155
0473	0.665343	0.761718	0.776115	0.612956	0.78167	0.5949	0.596987	0.686428	0.719866	0.576112	0.740535	0.758661	0.408706	0.693326	0.649777	0.689912	0.727601	0.508538	0.638902	0.516152	0.318681	0.575761	0.645934	0.668303	0.50425	0.446773	0.619598	0.573206	0.690583	0.659633	0.691173	0.519546	0.721083	0.549003	0.508538	0.508538	0.775442	0.455337	0.684339	0.70865	0.564997	0.652101	0.205051	0.571504	0.717665	0.672572	0.56861	0.565444	0.656579
0474	0.560482	0.547542	0.513078	0.392289	0.602582	0.418056	0.487218	0.506881	0.61263	0.526042	0.661318	0.485238	0.25216	0.608015	0.554449	0.56193	0.517356	0.313481	0.567558	0.310148	0.198398	0.398883	0.584405	0.57512	0.361531	0.264276	0.431691	0.477108	0.539904	0.607596	0.513389	0.384031	0.673256	0.381705	0.308687	0.313687	0.508009	0.31064	0.500785	0.526881	0.530015	0.635568	0.0941557	0.364185	0.517872	0.650176	0.406032	0.384416	0.523264
0475	0.355371	0.430248	0.358819	0.277353	0.421583	0.310268	0.383543	0.355379	0.432778	0.418837	0.65464	0.365296	0.181229	0.557907	0.4268	0.397761	0.365857	0.214025	0.381145	0.212154	0.16916	0.31207	0.403852	0.41823	0.22657	0.14287	0.265995	0.376482	0.467404	0.479189	0.46868	0.232182	0.642149	0.235083	0.214299	0.214299	0.355199	0.173028	0.35849	0.369665	0.415385	0.535009	0.0643508	0.263792	0.359633	0.729019	0.283831	0.285945	0.445336
0476	0.550831	0.589529	0.489529	0.389803	0.583655	0.469762	0.485825	0.498255	0.604328	0.524648	0.655156	0.513029	0.254331	0.601379	0.545675	0.536286	0.493803	0.294432	0.455241	0.300266	0.193488	0.390858	0.550066	0.589396	0.383351	0.245048	0.404955	0.476738	0.580714	0.595006	0.54776	0.333351	0.618552	0.356993	0.28946	0.29446	0.478397	0.298616	0.501385	0.518255	0.564598	0.618934	0.0907024	0.361598	0.52045	0.696244	0.464375	0.438076	0.585265
0477	0.568192	0.653614	0.562705	0.331593	0.641005	0.491955	0.552811	0.563444	0.65601	0.597731	0.741966	0.443168	0.283823	0.694867	0.659101	0.600517	0.552274	0.384353	0.457317	0.387384	0.242674	0.417606	0.613435	0.516334	0.377098	0.293656	0.446289	0.501783	0.689911	0.675744	0.691426	0.390734	0.627698	0.406178	0.384565	0.384565	0.544092	0.336242	0.500213	0.581626	0.638388	0.605608	0.13507	0.369103	0.51972	0.670176	0.473818	0.462132	0.587445
0478	0.641403	0.669842	0.640892	0.319011	0.723485	0.507636	0.547698	0.636518	0.733377	0.592618	0.799382	0.417472	0.279093	0.756699	0.732312	0.690631	0.625347	0.457427	0.469243	0.513815	0.237561	0.496472	0.667442	0.4995	0.443032	0.420737	0.514473	0.501719	0.799773	0.716306	0.804386	0.459766	0.712857	0.524783	0.52661	0.52661	0.700579	0.439422	0.658753	0.736728	0.629575	0.735816	0.200942	0.448165	0.59665	0.663686	0.616246	0.478638	0.528521
0479	0.436198	0.501137	0.43447	0.26435	0.492716	0.388822	0.363092	0.434089	0.503164	0.396033	0.713399	0.346396	0.172138	0.623115	0.502865	0.474883	0.441073	0.305156	0.386216	0.302934	0.169741	0.304202	0.423328	0.398177	0.248865	0.238627	0.344643	0.354123	0.539883	0.49031	0.520438	0.263865	0.70193	0.318163	0.311294	0.314627	0.431091	0.272922	0.409727	0.447423	0.43076	0.613956	0.0721038	0.24654	0.399657	0.731342	0.376471	0.364453	0.428584
0480	0.585723	0.616652	0.587932	0.326183	0.661343	0.469809	0.512398	0.582837	0.669825	0.553575	0.798834	0.406182	0.255763	0.756109	0.669056	0.685614	0.577725	0.417418	0.452686	0.418807	0.217263	0.380821	0.556578	0.50398	0.395124	0.334707	0.48407	0.459555	0.708085	0.645656	0.686557	0.413874	0.710617	0.45213	0.433874	0.429707	0.57087	0.393204	0.599918	0.599503	0.587429	0.741221	0.131132	0.411559	0.555309	0.670868	0.569603	0.439817	0.483466
0481	0.656847	0.74236	0.631249	0.476229	0.671811	0.576975	0.685363	0.615667	0.686448	0.658403	0.695046	0.613556	0.412455	0.649914	0.642053	0.605948	0.617542	0.447504	0.559202	0.462319	0.330799	0.478832	0.734857	0.688483	0.515434	0.39562	0.606453	0.490233	0.637225	0.682064	0.606543	0.515434	0.657573	0.558413	0.539162	0.514162	0.604796	0.529433	0.683299	0.634494	0.712058	0.633078	0.261459	0.482291	0.604345	0.686423	0.61694	0.509617	0.634798
0482	0.579726	0.708087	0.671598	0.569062	0.785534	0.638453	0.657342	0.58425	0.712889	0.630431	0.67485	0.744793	0.438554	0.622587	0.571944	0.577673	0.583917	0.394571	0.481184	0.411238	0.300889	0.575248	0.635895	0.599417	0.468531	0.381417	0.578825	0.588552	0.611521	0.603041	0.580839	0.468531	0.603002	0.462148	0.42363	0.395505	0.646005	0.463174	0.538926	0.606472	0.622254	0.51676	0.204798	0.576024	0.641332	0.633469	0.481942	0.68663	0.743894
0483	0.663917	0.728496	0.773699	0.432186	0.868908	0.659412	0.580195	0.674865	0.777971	0.560999	0.733102	0.57072	0.335936	0.68532	0.648481	0.673569	0.74617	0.515991	0.472653	0.518074	0.275326	0.513512	0.689743	0.544151	0.474077	0.454881	0.649513	0.522061	0.638869	0.636261	0.615385	0.502202	0.645572	0.532212	0.522896	0.516646	0.809949	0.493109	0.611238	0.697087	0.553828	0.578397	0.138431	0.513869	0.729494	0.549766	0.567401	0.610596	0.655575
0484	0.663917	0.728496	0.773699	0.432186	0.874265	0.655102	0.580195	0.674865	0.782733	0.560999	0.733102	0.57072	0.335936	0.68532	0.648481	0.673569	0.74617	0.515991	0.472653	0.518074	0.275326	0.513512	0.689743	0.544151	0.474077	0.454881	0.653634	0.522061	0.638869	0.636261	0.615385	0.502202	0.645572	0.532962	0.522896	0.516646	0.809949	0.49749	0.611238	0.697087	0.553828	0.578397	0.138431	0.513869	0.729494	0.549766	0.567401	0.609244	0.660932
0485	0.651803	0.72887	0.767077	0.563989	0.869794	0.652779	0.635579	0.662656	0.781537	0.610845	0.725253	0.705728	0.413596	0.676868	0.637468	0.668414	0.70161	0.485489	0.487682	0.502156	0.304687	0.575402	0.65846	0.591933	0.471913	0.485247	0.660621	0.588361	0.641578	0.60877	0.610517	0.471913	0.659245	0.533034	0.514481	0.486356	0.785784	0.555117	0.631837	0.684878	0.55273	0.579946	0.187876	0.598948	0.774079	0.585062	0.562699	0.702789	0.65991
0486	0.663841	0.658588	0.69426	0.35508	0.739893	0.639171	0.541252	0.61751	0.671625	0.528703	0.605845	0.487171	0.457148	0.591447	0.625501	0.607783	0.597164	0.60589	0.518704	0.594432	0.333783	0.42807	0.645709	0.53879	0.570094	0.579023	0.854018	0.490174	0.586459	0.608819	0.594792	0.648219	0.637211	0.601346	0.609286	0.609286	0.6645	0.638604	0.653193	0.614115	0.660133	0.588925	0.222713	0.438464	0.67768	0.557835	0.624921	0.600629	0.525185
0487	0.663917	0.725232	0.769532	0.439478	0.874598	0.65143	0.586677	0.674865	0.764511	0.566833	0.733102	0.578012	0.335936	0.68532	0.648481	0.670235	0.742466	0.513907	0.505987	0.518074	0.275326	0.513512	0.687891	0.549985	0.464702	0.452797	0.660108	0.628121	0.621047	0.633231	0.643017	0.506369	0.643191	0.539308	0.518729	0.514562	0.805782	0.501149	0.611238	0.697087	0.55089	0.628034	0.138431	0.624729	0.847646	0.593042	0.613214	0.612864	0.665927
0488	0.756373	0.764109	0.822844	0.457423	0.868477	0.624404	0.618002	0.726252	0.783144	0.597778	0.766136	0.571376	0.456981	0.726473	0.732532	0.71065	0.71146	0.60285	0.57537	0.644517	0.365117	0.531654	0.729302	0.611322	0.654302	0.544481	0.786727	0.593758	0.670521	0.667032	0.637188	0.598052	0.706138	0.598216	0.64062	0.606245	0.793084	0.657187	0.730725	0.745079	0.638603	0.65162	0.222546	0.535546	0.768512	0.633703	0.649996	0.590756	0.618896
0489	0.526136	0.558402	0.588396	0.35152	0.699183	0.696032	0.421376	0.539895	0.633586	0.386381	0.454218	0.456028	0.433301	0.428993	0.48352	0.525429	0.504019	0.459284	0.403996	0.463451	0.20929	0.34211	0.443373	0.367024	0.483061	0.517036	0.668711	0.477959	0.505098	0.349184	0.506613	0.501811	0.462987	0.581569	0.460857	0.460857	0.562803	0.589336	0.468907	0.539895	0.428697	0.449972	0.205763	0.43398	0.630022	0.315788	0.513046	0.745217	0.450806
0490	0.513675	0.578009	0.597358	0.58453	0.710896	0.511023	0.595312	0.535087	0.640897	0.574604	0.628959	0.69047	0.355196	0.573167	0.511897	0.552412	0.540591	0.336561	0.516777	0.353228	0.258789	0.577033	0.567044	0.599806	0.444324	0.314602	0.538946	0.705058	0.536121	0.630807	0.50506	0.444324	0.645286	0.421659	0.365656	0.337531	0.59343	0.419298	0.511896	0.535087	0.586449	0.583561	0.129261	0.626258	0.699761	0.641431	0.513901	0.541776	0.672675
0491	0.652396	0.745572	0.673734	0.502931	0.776308	0.603769	0.570482	0.665151	0.785798	0.552257	0.726857	0.64187	0.284553	0.678596	0.638007	0.680188	0.699796	0.445251	0.662591	0.447102	0.225194	0.448639	0.644278	0.653424	0.424413	0.390282	0.580013	0.53924	0.670311	0.659697	0.646826	0.449413	0.779637	0.52853	0.450739	0.445184	0.671477	0.441489	0.614532	0.687373	0.565651	0.765763	0.105112	0.412176	0.708269	0.720517	0.630295	0.567357	0.623532
0492	0.65001	0.718472	0.756918	0.593251	0.871576	0.646417	0.568007	0.662676	0.782645	0.55003	0.725266	0.692346	0.31706	0.676882	0.635838	0.694187	0.686019	0.497511	0.596449	0.499595	0.250677	0.502664	0.639527	0.675121	0.494685	0.436004	0.654554	0.604868	0.661616	0.680714	0.638131	0.52281	0.742294	0.526649	0.504019	0.497769	0.755108	0.50021	0.628695	0.684899	0.541059	0.702699	0.117782	0.580443	0.796068	0.653365	0.627658	0.60564	0.670243
0493	0.665568	0.669124	0.701401	0.560833	0.739175	0.515303	0.53279	0.617552	0.673289	0.52103	0.696258	0.656	0.407097	0.649874	0.649982	0.647155	0.640163	0.515587	0.642376	0.519445	0.329041	0.545281	0.658272	0.702329	0.547797	0.457093	0.65162	0.549529	0.625678	0.680574	0.622872	0.550149	0.783122	0.491993	0.588408	0.588408	0.715267	0.524853	0.771714	0.660844	0.596545	0.707465	0.239623	0.525907	0.665907	0.688283	0.624845	0.495213	0.605979
0494	0.668134	0.625152	0.582831	0.445	0.619337	0.442964	0.537829	0.565253	0.628957	0.579405	0.703013	0.5248	0.292345	0.658493	0.652314	0.668865	0.620816	0.41404	0.485114	0.427374	0.271541	0.416237	0.620743	0.70479	0.43679	0.367345	0.609842	0.447799	0.641987	0.770921	0.610927	0.43679	0.741832	0.483937	0.439257	0.416757	0.604677	0.43751	0.689073	0.582198	0.614889	0.60231	0.102725	0.400718	0.642091	0.62532	0.509257	0.41213	0.498929
0495	0.545844	0.611211	0.634711	0.539639	0.743128	0.522291	0.616067	0.545008	0.668945	0.593283	0.649623	0.683435	0.388357	0.59542	0.541142	0.565618	0.590549	0.352993	0.435939	0.36966	0.291366	0.563774	0.639256	0.576232	0.453686	0.333834	0.53889	0.698228	0.548126	0.622698	0.517066	0.453686	0.571755	0.430478	0.381994	0.353869	0.657914	0.416753	0.528926	0.567231	0.535063	0.464966	0.162637	0.578985	0.757405	0.551979	0.444933	0.548848	0.655424
0496	0.685136	0.709161	0.755618	0.410157	0.864835	0.638949	0.561505	0.699693	0.820648	0.544178	0.749063	0.534179	0.361897	0.70251	0.667771	0.659248	0.691425	0.506323	0.550645	0.620765	0.343544	0.618303	0.743529	0.525629	0.532199	0.520294	0.680679	0.629642	0.742387	0.654558	0.741629	0.603032	0.688873	0.606815	0.577892	0.586527	0.88167	0.564419	0.695765	0.822029	0.594526	0.646727	0.239262	0.639559	0.806225	0.622777	0.666555	0.637495	0.664959
0497	0.578271	0.632567	0.660275	0.58925	0.777822	0.552484	0.49928	0.584042	0.707641	0.488175	0.674715	0.702712	0.358483	0.622443	0.57062	0.616995	0.59995	0.4057	0.553137	0.409558	0.250462	0.531404	0.557809	0.611912	0.434776	0.393225	0.555522	0.671011	0.59826	0.609309	0.595454	0.437127	0.685803	0.436156	0.405837	0.405837	0.658465	0.465598	0.625429	0.606264	0.462513	0.643976	0.129804	0.525452	0.719401	0.654602	0.552138	0.591737	0.63425
0498	0.682552	0.747091	0.797397	0.463815	0.908047	0.67673	0.601313	0.695982	0.812761	0.580005	0.746677	0.589081	0.359044	0.69994	0.665422	0.692575	0.734586	0.538684	0.52344	0.540767	0.269043	0.504799	0.709576	0.57015	0.497185	0.477989	0.682848	0.627723	0.654126	0.641669	0.630641	0.52531	0.683063	0.558485	0.546004	0.539754	0.82299	0.527009	0.629392	0.718205	0.570091	0.668475	0.161539	0.526911	0.855268	0.62256	0.657258	0.630872	0.659464
0499	0.591852	0.684783	0.689563	0.490172	0.800098	0.611723	0.570804	0.597881	0.723466	0.552547	0.683612	0.646479	0.286109	0.632024	0.582967	0.625477	0.66924	0.410644	0.439935	0.427311	0.232519	0.486345	0.590021	0.592924	0.415327	0.348804	0.606835	0.587452	0.622847	0.634697	0.594231	0.415327	0.636238	0.492513	0.439183	0.411058	0.721037	0.434775	0.587713	0.620103	0.581572	0.585354	0.0847278	0.578053	0.828053	0.605373	0.574247	0.56986	0.67928
0500	0.582803	0.620689	0.661497	0.413167	0.777137	0.539519	0.496583	0.588054	0.7101	0.485748	0.677295	0.558169	0.36551	0.625221	0.57474	0.591642	0.612505	0.405547	0.416476	0.415446	0.26814	0.545718	0.580693	0.486276	0.405482	0.393347	0.558288	0.683645	0.568998	0.578188	0.566192	0.407069	0.589189	0.448124	0.405944	0.405944	0.679835	0.46876	0.606007	0.610277	0.453002	0.555308	0.13979	0.553819	0.734767	0.579112	0.554597	0.578231	0.630442
0501	0.614354	0.687642	0.720695	0.625594	0.837201	0.61358	0.597057	0.624134	0.754867	0.576175	0.700489	0.724873	0.313673	0.650199	0.603423	0.665332	0.653657	0.437996	0.556402	0.454662	0.226587	0.482597	0.586516	0.699912	0.463173	0.376367	0.631638	0.589494	0.638776	0.653251	0.607715	0.463173	0.720329	0.506279	0.466257	0.438132	0.718886	0.458543	0.626083	0.646356	0.51208	0.665199	0.114395	0.580443	0.830443	0.654186	0.59988	0.575928	0.653407
0502	0.652148	0.679874	0.634217	0.507065	0.658619	0.463038	0.540813	0.62746	0.674863	0.529162	0.702627	0.594722	0.352118	0.656602	0.637782	0.656072	0.6472	0.452496	0.711696	0.455925	0.296016	0.465208	0.656763	0.698499	0.48495	0.401188	0.589866	0.497823	0.633784	0.677879	0.630978	0.483904	0.788022	0.490322	0.45609	0.45609	0.628257	0.470611	0.708115	0.646287	0.538523	0.727263	0.158096	0.455343	0.609266	0.710137	0.544979	0.437145	0.539475
0503	0.669878	0.72743	0.62743	0.418919	0.718578	0.604829	0.591608	0.615977	0.731752	0.630431	0.739244	0.521355	0.306988	0.691935	0.6539	0.745143	0.615676	0.405808	0.510384	0.419142	0.210622	0.402674	0.572305	0.63277	0.452143	0.357143	0.557681	0.504428	0.763767	0.633362	0.733085	0.452143	0.69122	0.515854	0.429055	0.406555	0.606956	0.419206	0.70705	0.635977	0.622254	0.648856	0.144012	0.497699	0.697699	0.679564	0.592264	0.570792	0.595115
0504	0.65001	0.774681	0.729025	0.527334	0.831869	0.575359	0.625557	0.718886	0.83978	0.612413	0.761401	0.615418	0.281831	0.715796	0.681827	0.744775	0.742228	0.498441	0.596449	0.500293	0.279033	0.504363	0.695736	0.675121	0.43972	0.387559	0.577786	0.59387	0.707605	0.726703	0.68412	0.46472	0.742294	0.522308	0.504226	0.498671	0.727416	0.439261	0.628042	0.741108	0.591647	0.745163	0.103969	0.410327	0.70669	0.688328	0.684277	0.538947	0.65198
0505	0.614354	0.687642	0.640618	0.556083	0.744178	0.549755	0.597057	0.624134	0.754867	0.576175	0.700489	0.644332	0.27882	0.650199	0.603423	0.665332	0.653657	0.38933	0.556402	0.404144	0.201411	0.428975	0.586516	0.699912	0.411709	0.334549	0.561456	0.523995	0.638776	0.653251	0.607715	0.411709	0.720329	0.510629	0.414451	0.389451	0.639009	0.407594	0.626083	0.646356	0.51208	0.665199	0.101685	0.515949	0.738172	0.654186	0.59988	0.511936	0.580806
0506	0.64848	0.718472	0.672816	0.531038	0.774734	0.577244	0.566308	0.660977	0.780945	0.5485	0.724174	0.613196	0.280132	0.675706	0.634447	0.679879	0.68331	0.440533	0.592489	0.442385	0.221124	0.445113	0.639527	0.670259	0.423823	0.38586	0.580127	0.535961	0.648609	0.677684	0.625124	0.448823	0.746494	0.5293	0.446318	0.440762	0.669973	0.442932	0.614388	0.683199	0.541059	0.710377	0.104695	0.513015	0.704682	0.659508	0.625959	0.536647	0.594072
0507	0.734889	0.686238	0.654393	0.350912	0.734967	0.648795	0.563793	0.658162	0.735262	0.60385	0.769376	0.459219	0.339411	0.724385	0.713001	0.721019	0.649207	0.482078	0.576418	0.53883	0.296978	0.503646	0.694959	0.633777	0.510609	0.486085	0.573111	0.508241	0.740563	0.665522	0.762532	0.525609	0.715556	0.65266	0.53883	0.535497	0.716431	0.490179	0.734868	0.761367	0.63667	0.699337	0.222679	0.496789	0.660123	0.632609	0.614508	0.544795	0.535491
0508	0.604052	0.699877	0.750583	0.434874	0.861232	0.555485	0.583478	0.664969	0.790058	0.574542	0.726741	0.578036	0.410336	0.67847	0.640047	0.655123	0.692974	0.498119	0.482505	0.505877	0.379746	0.649182	0.673519	0.50351	0.435386	0.427645	0.579579	0.789667	0.630968	0.607622	0.624216	0.426234	0.620178	0.464503	0.499189	0.499189	0.776176	0.490153	0.629392	0.687192	0.527599	0.641432	0.184617	0.602184	0.771968	0.652924	0.634555	0.608764	0.716398
0509	0.586009	0.671265	0.587932	0.309036	0.664583	0.527516	0.512811	0.583249	0.673478	0.553987	0.799188	0.411546	0.255823	0.75649	0.669343	0.638407	0.578137	0.41783	0.405479	0.419219	0.217675	0.381233	0.556578	0.476597	0.347917	0.33512	0.476982	0.462514	0.715491	0.617861	0.693963	0.366667	0.687039	0.4419	0.42262	0.418453	0.57087	0.373089	0.541045	0.599915	0.583619	0.72882	0.119466	0.336014	0.557804	0.714526	0.55685	0.496944	0.541037
0510	0.47796	0.524068	0.538212	0.558626	0.651751	0.412156	0.39237	0.473906	0.593879	0.391957	0.603914	0.484763	0.250542	0.546195	0.479429	0.505095	0.518629	0.367637	0.454841	0.371495	0.286118	0.428326	0.47768	0.455051	0.306963	0.349492	0.44365	0.559875	0.496533	0.540719	0.493727	0.295389	0.579056	0.323926	0.36806	0.36806	0.568724	0.440636	0.512593	0.496128	0.439331	0.525804	0.124341	0.647301	0.629105	0.559248	0.44466	0.447423	0.541019
0511	0.471141	0.512946	0.525701	0.557668	0.640359	0.646417	0.374743	0.479373	0.577119	0.344412	0.415311	0.591252	0.349007	0.387789	0.432345	0.509213	0.480493	0.397159	0.430293	0.399243	0.200433	0.338798	0.394769	0.499813	0.450549	0.44785	0.619969	0.455602	0.493458	0.417902	0.469974	0.478674	0.530271	0.521136	0.403667	0.397417	0.523891	0.529233	0.479447	0.479373	0.391965	0.545517	0.157043	0.540591	0.621068	0.384372	0.557484	0.69216	0.464026
0512	0.55404	0.551281	0.568828	0.517311	0.625825	0.439143	0.417316	0.498852	0.570833	0.41566	0.619951	0.519752	0.340172	0.569709	0.548592	0.527547	0.548565	0.443291	0.51226	0.447149	0.331706	0.460399	0.54728	0.51769	0.385263	0.438977	0.543186	0.530245	0.516943	0.595343	0.514137	0.373688	0.631309	0.427575	0.515866	0.515866	0.599339	0.641952	0.628722	0.521074	0.425527	0.570178	0.215753	0.465286	0.605442	0.554763	0.519659	0.418847	0.515092
0513	0.481796	0.494283	0.504704	0.653529	0.499023	0.274677	0.445094	0.439328	0.45812	0.439408	0.581685	0.558713	0.404163	0.522256	0.482916	0.473975	0.494596	0.377945	0.54494	0.397892	0.452266	0.514501	0.579921	0.558272	0.438073	0.387087	0.395665	0.514771	0.479943	0.615869	0.477137	0.426499	0.581118	0.314184	0.400466	0.400466	0.535216	0.384397	0.53178	0.475851	0.446094	0.483669	0.267577	0.598551	0.494329	0.565578	0.389303	0.334134	0.501552
0514	0.69092	0.805536	0.772798	0.357185	0.875	0.60762	0.641386	0.764007	0.89172	0.626659	0.790408	0.469998	0.334847	0.747035	0.719018	0.750464	0.753488	0.539746	0.526981	0.545302	0.283984	0.49814	0.730993	0.517256	0.432639	0.429465	0.618615	0.610435	0.711298	0.649907	0.712056	0.477084	0.664067	0.571839	0.546132	0.540576	0.750049	0.483794	0.643629	0.78623	0.619807	0.715799	0.159288	0.441769	0.701378	0.663753	0.736217	0.569636	0.632838
0515	0.594512	0.649269	0.687348	0.530074	0.793136	0.562657	0.601313	0.598161	0.710619	0.580005	0.683792	0.673236	0.410336	0.632218	0.585386	0.601521	0.636765	0.428634	0.520091	0.430717	0.307477	0.700073	0.709576	0.57015	0.493417	0.420502	0.580537	0.713033	0.57135	0.641669	0.547865	0.521542	0.620178	0.467005	0.435954	0.509481	0.819663	0.516783	0.538338	0.620383	0.633913	0.596305	0.27579	0.724152	0.739208	0.622962	0.561032	0.591622	0.655644
0516	0.578271	0.632567	0.660275	0.58925	0.772961	0.548461	0.49928	0.584042	0.70332	0.488175	0.674715	0.702712	0.358483	0.622443	0.57062	0.616995	0.59995	0.4057	0.553137	0.409558	0.250462	0.531404	0.557809	0.611912	0.434776	0.393225	0.566772	0.666645	0.59826	0.609309	0.595454	0.437127	0.685803	0.446393	0.406326	0.406326	0.658465	0.481347	0.625821	0.606264	0.536299	0.645448	0.130363	0.658601	0.716276	0.654964	0.554102	0.588134	0.63043
0517	0.568853	0.5299	0.491426	0.484545	0.523856	0.390728	0.513142	0.475447	0.532601	0.550938	0.672826	0.557091	0.289853	0.625984	0.613773	0.569639	0.501752	0.337859	0.522415	0.34998	0.246734	0.378398	0.56419	0.720597	0.421166	0.295409	0.46661	0.371252	0.603567	0.735618	0.572507	0.421166	0.728847	0.428603	0.412852	0.392398	0.48708	0.40451	0.639958	0.490851	0.550511	0.66714	0.169541	0.364289	0.483481	0.661045	0.476489	0.335752	0.452814
0518	0.684599	0.787414	0.849062	0.393162	0.961458	0.65589	0.622444	0.756002	0.868572	0.609611	0.785261	0.508963	0.379639	0.741492	0.713272	0.734092	0.735548	0.59539	0.533294	0.606849	0.323283	0.560956	0.719713	0.510972	0.495905	0.470458	0.67132	0.686739	0.694105	0.644194	0.685771	0.552155	0.659914	0.548068	0.595458	0.595458	0.823468	0.539893	0.647323	0.778224	0.604614	0.705075	0.18295	0.615092	0.768217	0.662488	0.713585	0.618238	0.711877
0519	0.622109	0.647763	0.61834	0.287327	0.710321	0.469638	0.543108	0.618796	0.72928	0.592519	0.741257	0.387116	0.301363	0.694103	0.656462	0.673285	0.600961	0.413593	0.444108	0.421961	0.255585	0.448314	0.585715	0.483116	0.362436	0.314339	0.487361	0.549391	0.644653	0.579744	0.642874	0.357197	0.608939	0.445263	0.414339	0.414339	0.597865	0.366604	0.643629	0.638796	0.542587	0.65565	0.143359	0.397592	0.5971	0.663725	0.589327	0.444894	0.569501
0520	0.614166	0.687124	0.720113	0.447184	0.831308	0.634992	0.616067	0.643143	0.747327	0.593283	0.698424	0.573006	0.339812	0.647975	0.603252	0.633939	0.666462	0.463395	0.413717	0.480061	0.254945	0.518302	0.617034	0.556232	0.453686	0.402507	0.648155	0.639769	0.610237	0.604516	0.579176	0.453686	0.620556	0.532317	0.492396	0.464271	0.743316	0.475061	0.597901	0.643143	0.535063	0.575521	0.143124	0.596973	0.846973	0.582444	0.614562	0.592446	0.684243
0521	0.580354	0.672712	0.581802	0.309695	0.664664	0.515267	0.531995	0.577343	0.678913	0.576914	0.752887	0.421524	0.27908	0.706627	0.671263	0.636866	0.571117	0.400783	0.408849	0.398402	0.237464	0.412671	0.552143	0.492489	0.342371	0.310552	0.469483	0.50456	0.725503	0.614452	0.727126	0.349513	0.640228	0.433229	0.401462	0.401462	0.563189	0.352471	0.590824	0.595524	0.577097	0.678066	0.13092	0.452453	0.581836	0.713289	0.552105	0.486597	0.587003
0522	0.705392	0.762487	0.817991	0.43864	0.928779	0.696032	0.613199	0.721757	0.837671	0.590703	0.763247	0.574024	0.383226	0.717785	0.686185	0.709105	0.708104	0.565727	0.57352	0.569894	0.263411	0.503942	0.693544	0.548502	0.534909	0.504254	0.708442	0.62281	0.672076	0.617172	0.673592	0.553659	0.675226	0.582021	0.566019	0.566019	0.792398	0.556768	0.64936	0.74398	0.583484	0.630436	0.185721	0.500485	0.805022	0.587264	0.612214	0.652065	0.655401
0523	0.697586	0.822203	0.783909	0.393296	0.886111	0.624287	0.677497	0.771415	0.89172	0.659159	0.79517	0.510554	0.334847	0.752163	0.725078	0.760464	0.7646	0.550857	0.534389	0.552709	0.283984	0.502061	0.742104	0.549756	0.457639	0.440576	0.629726	0.610435	0.715844	0.658998	0.692359	0.482639	0.67121	0.58295	0.557243	0.551687	0.76116	0.491202	0.643629	0.793637	0.634807	0.724132	0.159288	0.441769	0.737489	0.667086	0.736217	0.583525	0.642316
0524	0.538885	0.664137	0.553026	0.369249	0.65356	0.527757	0.513444	0.540521	0.673752	0.500924	0.646738	0.483332	0.250426	0.592313	0.534816	0.615636	0.591088	0.330103	0.537496	0.319917	0.204408	0.432586	0.598329	0.544516	0.395672	0.275598	0.48414	0.524548	0.650578	0.629466	0.658911	0.456154	0.616819	0.431086	0.330936	0.330936	0.572095	0.331198	0.575572	0.562743	0.615043	0.58687	0.0690508	0.505203	0.616314	0.648483	0.524533	0.490546	0.645446
0525	0.578271	0.632567	0.660275	0.58925	0.772961	0.548461	0.49928	0.584042	0.70332	0.488175	0.674715	0.702712	0.358483	0.622443	0.57062	0.616995	0.59995	0.4057	0.553137	0.409558	0.250462	0.531404	0.557809	0.611912	0.434776	0.393225	0.560067	0.536259	0.59826	0.609309	0.595454	0.437127	0.685803	0.438957	0.405837	0.405837	0.658465	0.472502	0.625429	0.606264	0.462513	0.583633	0.129804	0.525452	0.599771	0.605168	0.471682	0.588134	0.63043
0526	0.614937	0.619461	0.57714	0.500475	0.671177	0.496053	0.537935	0.562304	0.680797	0.576759	0.700906	0.579898	0.251522	0.650648	0.603954	0.665915	0.588291	0.35098	0.574649	0.364313	0.184312	0.386078	0.531695	0.699912	0.371122	0.301677	0.502257	0.478125	0.639306	0.653251	0.608245	0.371122	0.773106	0.454295	0.373589	0.351089	0.575109	0.362585	0.626013	0.582304	0.512663	0.727079	0.0914462	0.463521	0.663521	0.704681	0.540845	0.461867	0.522725
0527	0.674287	0.778899	0.751261	0.411949	0.755948	0.897328	0.578781	0.696149	0.699134	0.56096	0.578921	0.569269	0.491226	0.597046	0.646106	0.668952	0.658555	0.656816	0.517587	0.659941	0.359708	0.488462	0.630449	0.54066	0.633599	0.611278	0.72859	0.492736	0.699048	0.526583	0.699048	0.664849	0.557721	0.752961	0.659941	0.656816	0.723584	0.618391	0.621244	0.693115	0.65566	0.595068	0.269525	0.466956	0.679456	0.50487	0.69379	0.772731	0.613462
0528	0.435485	0.482312	0.4897	0.514964	0.606205	0.618475	0.40399	0.441027	0.549538	0.370734	0.39066	0.628426	0.295278	0.361242	0.400091	0.480535	0.448328	0.337865	0.390245	0.354531	0.144521	0.316116	0.341955	0.524603	0.419037	0.379694	0.597052	0.438284	0.470779	0.3906	0.439718	0.419037	0.508306	0.510177	0.367303	0.339178	0.48789	0.482959	0.476835	0.441027	0.363163	0.508165	0.130737	0.463363	0.655443	0.385311	0.529903	0.658204	0.447411
0529	0.570732	0.648349	0.565015	0.28612	0.640972	0.504024	0.489894	0.567971	0.654033	0.53107	0.786092	0.388629	0.255823	0.742387	0.654065	0.615491	0.555221	0.376164	0.377701	0.403942	0.217675	0.378282	0.514911	0.45368	0.366667	0.293453	0.452234	0.462514	0.696741	0.594945	0.666532	0.329167	0.667396	0.419001	0.399703	0.376786	0.547953	0.361838	0.541589	0.584637	0.560702	0.686846	0.12001	0.414749	0.535582	0.713289	0.537793	0.47566	0.538086
0530	0.65001	0.718472	0.672816	0.527334	0.774734	0.578944	0.568007	0.662676	0.782645	0.55003	0.725266	0.615418	0.281831	0.676882	0.635838	0.694187	0.686019	0.442232	0.596449	0.444084	0.222824	0.446813	0.639527	0.675121	0.43972	0.387559	0.581826	0.53766	0.661616	0.680714	0.638131	0.46472	0.742294	0.531	0.448017	0.442461	0.671207	0.444631	0.628695	0.684899	0.541059	0.702699	0.104695	0.515949	0.707616	0.653365	0.627658	0.538347	0.595771
0531	0.586009	0.667099	0.583765	0.290286	0.660417	0.523349	0.494061	0.583249	0.673478	0.535237	0.799188	0.392796	0.255823	0.75649	0.669343	0.634241	0.57397	0.421997	0.402701	0.419219	0.217675	0.380253	0.560745	0.457847	0.352084	0.339286	0.474204	0.462514	0.715491	0.613695	0.691185	0.370834	0.683467	0.439122	0.418453	0.42262	0.566703	0.373089	0.541045	0.599915	0.579452	0.732987	0.119466	0.414054	0.539054	0.714526	0.55685	0.494861	0.540057
0532	0.567795	0.467612	0.489285	0.382935	0.514369	0.493959	0.453054	0.466432	0.490594	0.447824	0.440112	0.463912	0.776609	0.463351	0.538187	0.434102	0.433269	0.475351	0.46863	0.485812	0.520709	0.482783	0.588003	0.510401	0.595051	0.519478	0.601776	0.496087	0.427214	0.510446	0.425434	0.595584	0.484794	0.52017	0.554803	0.554803	0.464828	0.61729	0.611301	0.466432	0.577457	0.541141	0.596667	0.579504	0.452505	0.514723	0.63917	0.491196	0.459214
0533	0.486548	0.475475	0.455859	0.245927	0.475955	0.314667	0.389124	0.452407	0.482653	0.422065	0.731716	0.313142	0.234198	0.64706	0.553214	0.490422	0.47117	0.333669	0.313163	0.355891	0.223536	0.332427	0.471675	0.41137	0.327659	0.269087	0.428518	0.357854	0.508371	0.568372	0.483927	0.297659	0.675734	0.337569	0.354087	0.335754	0.465702	0.33363	0.465573	0.463703	0.464753	0.52983	0.101388	0.294623	0.414629	0.668321	0.414198	0.294111	0.373401
0534	0.633109	0.707615	0.759288	0.394595	0.869404	0.657623	0.446687	0.561502	0.783968	0.409161	0.553823	0.50782	0.344023	0.53626	0.620473	0.662376	0.655613	0.461299	0.475129	0.502965	0.223566	0.496311	0.579068	0.476112	0.510289	0.400468	0.678025	0.619685	0.626635	0.504597	0.593302	0.454039	0.551567	0.553987	0.529777	0.495402	0.733695	0.543465	0.62402	0.694835	0.550033	0.625115	0.179688	0.585925	0.767175	0.489192	0.656971	0.615761	0.644822
0535	0.590468	0.580317	0.599954	0.459168	0.645587	0.553705	0.515282	0.535985	0.584544	0.50533	0.553436	0.558918	0.365431	0.535006	0.558798	0.565997	0.575499	0.486049	0.45272	0.502716	0.307924	0.416713	0.575417	0.627124	0.545987	0.459181	0.752847	0.405702	0.548472	0.677405	0.517411	0.545987	0.645167	0.519821	0.517569	0.489444	0.627262	0.547284	0.611407	0.53259	0.589688	0.516587	0.128407	0.403815	0.653815	0.518297	0.53784	0.515163	0.520077
0536	0.662552	0.724869	0.772397	0.438815	0.882005	0.675868	0.601313	0.695982	0.789613	0.580005	0.732392	0.564081	0.359044	0.684556	0.64724	0.672575	0.712364	0.538684	0.501218	0.540767	0.269043	0.529799	0.687354	0.55015	0.497185	0.477989	0.687394	0.652723	0.635944	0.623487	0.61246	0.52531	0.668778	0.56499	0.546004	0.539754	0.79799	0.53305	0.610045	0.695982	0.570091	0.651501	0.162356	0.615685	0.83131	0.60799	0.656849	0.630196	0.684464
0537	0.337679	0.218918	0.226091	0.244711	0.254753	0.244825	0.245436	0.241918	0.271773	0.262469	0.29565	0.239254	0.368383	0.30749	0.318077	0.223704	0.246749	0.313981	0.314126	0.312845	0.39959	0.295918	0.352576	0.347537	0.324101	0.345279	0.34628	0.29732	0.218053	0.371624	0.218879	0.324101	0.32442	0.292373	0.317377	0.317377	0.222709	0.331529	0.345303	0.238523	0.332566	0.29956	0.290075	0.327014	0.259201	0.359141	0.274573	0.213781	0.27912
0538	0.649219	0.781475	0.826258	0.49819	0.936907	0.647282	0.688078	0.715154	0.841193	0.668682	0.759002	0.623456	0.359044	0.713213	0.681108	0.715663	0.76024	0.545669	0.486403	0.562335	0.332278	0.568034	0.715785	0.59765	0.46906	0.421739	0.659932	0.690959	0.684531	0.662659	0.653471	0.46906	0.663421	0.535928	0.574864	0.546739	0.851851	0.485342	0.629392	0.737377	0.601037	0.673132	0.161539	0.639643	0.889643	0.661523	0.68569	0.609443	0.732521
0539	0.649219	0.750266	0.791147	0.49194	0.900755	0.679439	0.626313	0.658945	0.761836	0.602505	0.722868	0.617206	0.359044	0.674299	0.635119	0.687575	0.729031	0.538684	0.519736	0.4991	0.269043	0.504799	0.709576	0.59265	0.46906	0.477989	0.668644	0.627723	0.62036	0.637124	0.634754	0.53156	0.679492	0.548323	0.539754	0.539754	0.81674	0.491383	0.630045	0.681168	0.572948	0.668168	0.162356	0.640685	0.884435	0.626561	0.606849	0.611893	0.669285
0540	0.682552	0.747091	0.797397	0.463815	0.903185	0.672707	0.601313	0.695982	0.80844	0.580005	0.746677	0.589081	0.359044	0.69994	0.665422	0.692575	0.734586	0.538684	0.52344	0.540767	0.269043	0.504799	0.709576	0.57015	0.497185	0.477989	0.694098	0.623904	0.654126	0.641669	0.630641	0.52531	0.683063	0.568722	0.546493	0.540243	0.82299	0.540788	0.629784	0.718205	0.633852	0.669947	0.162029	0.636518	0.852143	0.622921	0.659222	0.627719	0.655644
0541	0.580804	0.643118	0.552209	0.293949	0.635829	0.550472	0.370585	0.464524	0.650077	0.377078	0.557841	0.405777	0.255696	0.540587	0.625724	0.607273	0.541524	0.340604	0.393856	0.370907	0.167707	0.366067	0.473783	0.452975	0.376233	0.296363	0.490041	0.458571	0.69591	0.51963	0.662955	0.335324	0.567504	0.455004	0.402777	0.377777	0.533596	0.403066	0.584776	0.573615	0.500456	0.639996	0.143054	0.433514	0.565332	0.539632	0.55414	0.519394	0.541014
0542	0.575187	0.649374	0.566041	0.285016	0.641667	0.504599	0.488038	0.571689	0.656811	0.529215	0.789279	0.387423	0.25778	0.745819	0.65852	0.616431	0.556349	0.401614	0.404658	0.409253	0.220209	0.378658	0.539785	0.453405	0.335291	0.318326	0.449204	0.462514	0.699764	0.596901	0.692125	0.372791	0.669409	0.414122	0.40166	0.40166	0.548979	0.360589	0.543579	0.588356	0.562659	0.71007	0.121423	0.414054	0.532656	0.714526	0.540184	0.476111	0.538086
0543	0.489253	0.544301	0.453392	0.404295	0.538743	0.449958	0.491164	0.461369	0.550719	0.526458	0.647479	0.497668	0.228613	0.593111	0.534173	0.560612	0.458592	0.267176	0.470415	0.279297	0.165372	0.371824	0.458827	0.595357	0.360573	0.222261	0.410655	0.450135	0.646975	0.609094	0.616293	0.360573	0.654499	0.365511	0.287636	0.267181	0.443272	0.284768	0.52285	0.461369	0.515219	0.61271	0.0804536	0.398384	0.528255	0.688742	0.442094	0.422574	0.549052
0544	0.444514	0.483361	0.492417	0.410127	0.607076	0.613134	0.345158	0.449787	0.547534	0.317785	0.396292	0.464789	0.304629	0.367307	0.408138	0.482586	0.480493	0.363876	0.330219	0.365959	0.200433	0.338798	0.394769	0.411289	0.417266	0.409812	0.586685	0.455602	0.469252	0.417902	0.445767	0.445391	0.465938	0.491551	0.370383	0.364133	0.523891	0.491195	0.45282	0.449787	0.365338	0.470462	0.135197	0.540591	0.621068	0.324328	0.527899	0.654122	0.464026
0545	0.614354	0.687642	0.720695	0.625594	0.838242	0.614442	0.597057	0.624134	0.755793	0.576175	0.700489	0.724873	0.313673	0.650199	0.603423	0.665332	0.653657	0.437996	0.556402	0.454662	0.226587	0.482597	0.586516	0.699912	0.463173	0.376367	0.627092	0.589494	0.638776	0.653251	0.607715	0.463173	0.720329	0.499774	0.466257	0.438132	0.718886	0.452502	0.625429	0.646356	0.51208	0.665506	0.113578	0.579401	0.829401	0.655423	0.60029	0.576604	0.653407
0546	0.543026	0.59678	0.505871	0.404295	0.588444	0.503697	0.491694	0.513848	0.60042	0.526988	0.688712	0.497668	0.230655	0.637516	0.587946	0.61309	0.514677	0.320821	0.529457	0.332942	0.169305	0.371824	0.463945	0.596868	0.362614	0.276251	0.46801	0.453294	0.699454	0.610605	0.668772	0.362614	0.741943	0.424602	0.341981	0.321526	0.501263	0.342875	0.576257	0.513848	0.585571	0.714846	0.082257	0.401397	0.583215	0.73253	0.496513	0.473251	0.546274
0547	0.614354	0.670442	0.628121	0.501549	0.720349	0.49478	0.590502	0.613204	0.729969	0.639913	0.737263	0.580875	0.250938	0.689802	0.649413	0.716815	0.639954	0.400985	0.500762	0.414318	0.231858	0.439227	0.578453	0.699912	0.370538	0.301094	0.50531	0.522184	0.685579	0.69924	0.654518	0.370538	0.720329	0.461514	0.423594	0.401094	0.626673	0.366835	0.626083	0.633204	0.562668	0.707356	0.0915161	0.464354	0.664354	0.687911	0.590481	0.460743	0.573314
0548	0.664602	0.701684	0.736493	0.515594	0.766312	0.548289	0.610242	0.634541	0.691855	0.590982	0.707179	0.663955	0.358534	0.662822	0.649104	0.674698	0.701648	0.494891	0.529873	0.511558	0.316766	0.530713	0.669879	0.686939	0.523673	0.436867	0.697407	0.551889	0.64729	0.713849	0.61623	0.523673	0.707399	0.524096	0.526757	0.498632	0.767967	0.539212	0.670945	0.656763	0.55211	0.6091	0.140259	0.508852	0.793725	0.600458	0.55971	0.51278	0.615801
0549	0.702852	0.815938	0.780422	0.393072	0.876852	0.61241	0.675632	0.774005	0.899127	0.657481	0.796835	0.515483	0.343834	0.753956	0.729865	0.756962	0.761597	0.557438	0.572079	0.560216	0.293342	0.505752	0.748313	0.552844	0.469404	0.446785	0.606914	0.610435	0.724024	0.659533	0.721751	0.491626	0.672785	0.562604	0.557896	0.557896	0.757673	0.49472	0.652704	0.796228	0.632895	0.721742	0.169	0.546748	0.732859	0.664182	0.744141	0.580146	0.639538
0550	0.742559	0.78404	0.672929	0.400017	0.691395	0.775695	0.578081	0.691522	0.710241	0.567642	0.640659	0.53034	0.446172	0.639951	0.690205	0.668561	0.673213	0.588765	0.541159	0.590616	0.321891	0.346889	0.683991	0.607808	0.58731	0.570246	0.684307	0.353302	0.691873	0.585433	0.668388	0.61231	0.63347	0.762196	0.59432	0.588765	0.651189	0.590616	0.685892	0.691522	0.676644	0.646454	0.271462	0.436618	0.628285	0.583088	0.678579	0.656802	0.458
0551	0.774707	0.800266	0.761973	0.426922	0.801609	0.627865	0.648558	0.746622	0.807218	0.625278	0.779232	0.544826	0.406205	0.740575	0.749198	0.73815	0.742016	0.591422	0.612407	0.593274	0.324549	0.476516	0.784857	0.638822	0.556602	0.539538	0.734498	0.483983	0.695559	0.692032	0.672074	0.581602	0.725781	0.672702	0.663636	0.658081	0.735519	0.666468	0.788002	0.765449	0.674023	0.741017	0.261459	0.476041	0.667708	0.638983	0.738636	0.557895	0.55874
0552	0.51833	0.556353	0.582817	0.319111	0.699877	0.699521	0.403713	0.533343	0.633278	0.370485	0.450006	0.424284	0.424604	0.424457	0.476423	0.521199	0.49875	0.460106	0.361161	0.53647	0.20483	0.472398	0.54553	0.375926	0.586529	0.648381	0.667322	0.482324	0.590011	0.447939	0.563496	0.618914	0.499798	0.631424	0.572512	0.578762	0.668381	0.660392	0.559298	0.636447	0.542642	0.528576	0.346642	0.588302	0.628727	0.39883	0.607974	0.752315	0.460688
0553	0.489306	0.555727	0.484299	0.245245	0.55	0.432514	0.419909	0.486832	0.561195	0.455203	0.786092	0.333111	0.219578	0.68936	0.560735	0.527563	0.475903	0.322426	0.323744	0.346236	0.186579	0.324242	0.441352	0.388869	0.314286	0.251531	0.385032	0.39644	0.597206	0.509952	0.571313	0.282143	0.667504	0.357503	0.352602	0.33296	0.469674	0.316695	0.473753	0.501118	0.480602	0.598989	0.112399	0.354904	0.458475	0.714526	0.47153	0.408095	0.461217
0554	0.433441	0.387582	0.384666	0.398317	0.441663	0.424756	0.243885	0.359074	0.408833	0.259572	0.370453	0.33236	0.377683	0.389026	0.416047	0.394524	0.387196	0.414128	0.386922	0.417986	0.347537	0.280198	0.383201	0.389378	0.372921	0.441649	0.507343	0.350044	0.396014	0.448524	0.393208	0.375273	0.458536	0.395622	0.486702	0.486702	0.41614	0.644624	0.520901	0.359074	0.370122	0.433375	0.302736	0.34312	0.449447	0.374486	0.478868	0.402403	0.357416
0555	0.604681	0.563771	0.52145	0.40812	0.557956	0.379246	0.564528	0.501801	0.565504	0.606104	0.657689	0.522353	0.319044	0.609684	0.59463	0.570273	0.569726	0.350588	0.446914	0.363921	0.289432	0.426171	0.65313	0.663616	0.428349	0.303892	0.546389	0.470411	0.552358	0.72608	0.521298	0.428349	0.640021	0.420219	0.38028	0.35778	0.55145	0.378534	0.594957	0.518745	0.64366	0.528363	0.135972	0.435571	0.586792	0.623279	0.45028	0.348677	0.508862
0556	0.608205	0.62705	0.580026	0.452454	0.623703	0.426255	0.630094	0.559035	0.63209	0.60716	0.65864	0.57146	0.382804	0.611375	0.597834	0.568626	0.630386	0.365057	0.50241	0.379872	0.302212	0.478244	0.696227	0.636342	0.44539	0.312447	0.596633	0.486991	0.550861	0.693388	0.519801	0.44539	0.654926	0.478186	0.392349	0.367349	0.603343	0.407599	0.565467	0.581258	0.618862	0.541056	0.14664	0.468852	0.592939	0.635822	0.525682	0.393494	0.572396
0557	0.528328	0.670409	0.673392	0.600172	0.787747	0.530584	0.657692	0.583507	0.712487	0.641335	0.674372	0.756479	0.319393	0.622073	0.571207	0.612541	0.625281	0.394474	0.550347	0.41114	0.295754	0.550811	0.646231	0.680924	0.44861	0.269398	0.520725	0.654506	0.611087	0.680687	0.58247	0.44861	0.642823	0.416012	0.422523	0.394398	0.671583	0.347631	0.52445	0.605729	0.588156	0.633414	0.118339	0.58222	0.71953	0.703748	0.5575	0.492932	0.746335
0558	0.535535	0.521013	0.533238	0.498334	0.578871	0.485038	0.543134	0.474948	0.523507	0.530397	0.514198	0.668918	0.396765	0.49275	0.508859	0.45662	0.484877	0.417383	0.507883	0.434049	0.305974	0.465225	0.575417	0.673564	0.509265	0.390515	0.684181	0.454215	0.467063	0.698161	0.436003	0.587805	0.66185	0.506741	0.540318	0.512193	0.558467	0.493416	0.577425	0.508424	0.679147	0.584182	0.24023	0.441779	0.591779	0.624397	0.55806	0.459371	0.531002
0559	0.550937	0.530873	0.472096	0.464336	0.505284	0.366299	0.514434	0.457409	0.515321	0.55223	0.658653	0.578512	0.291267	0.610722	0.595857	0.53685	0.493452	0.319943	0.514593	0.332064	0.248147	0.41639	0.564311	0.700589	0.407829	0.277493	0.491068	0.408382	0.609107	0.806619	0.580491	0.464949	0.763005	0.419771	0.410709	0.390255	0.490445	0.353688	0.625122	0.50027	0.660619	0.665176	0.178782	0.391899	0.491761	0.746307	0.474346	0.345162	0.48182
0560	0.618479	0.714368	0.722846	0.600172	0.838242	0.644136	0.600389	0.627466	0.757372	0.579174	0.702631	0.756479	0.319393	0.652506	0.607174	0.652104	0.66924	0.443928	0.550347	0.460594	0.232519	0.486345	0.590021	0.680924	0.44861	0.382088	0.628869	0.591271	0.647053	0.634697	0.618437	0.44861	0.707217	0.507511	0.471977	0.443852	0.721037	0.454279	0.613949	0.649688	0.537567	0.66669	0.117522	0.581178	0.831178	0.671259	0.601869	0.606297	0.6831
0561	0.65001	0.718472	0.756918	0.593251	0.867742	0.647279	0.568007	0.662676	0.779237	0.55003	0.725266	0.692346	0.31706	0.676882	0.635838	0.694187	0.686019	0.497511	0.596449	0.499595	0.250677	0.502664	0.639527	0.675121	0.494685	0.436004	0.647509	0.599993	0.661616	0.680714	0.638131	0.52281	0.742294	0.517282	0.504019	0.497769	0.755108	0.492717	0.628042	0.684899	0.541059	0.70291	0.116965	0.578237	0.793862	0.654503	0.62794	0.606316	0.665368
0562	0.394277	0.315145	0.336893	0.334602	0.39389	0.33548	0.30485	0.315559	0.366572	0.314441	0.342479	0.294468	0.478269	0.3589	0.380444	0.298316	0.277951	0.369654	0.383437	0.380114	0.385284	0.294712	0.406039	0.333064	0.366263	0.390821	0.46121	0.377593	0.289856	0.361566	0.288077	0.37183	0.366798	0.354615	0.442228	0.442228	0.3113	0.601341	0.436034	0.315559	0.398383	0.389218	0.567032	0.367616	0.344147	0.391041	0.436607	0.310291	0.336397
0563	0.502013	0.562818	0.580269	0.58925	0.696774	0.478048	0.567472	0.499311	0.630044	0.549548	0.620246	0.702712	0.320445	0.563783	0.501295	0.552991	0.558419	0.297569	0.45691	0.314236	0.258957	0.551539	0.586516	0.611912	0.429889	0.269647	0.491211	0.673708	0.536647	0.653251	0.505587	0.429889	0.595146	0.385806	0.325831	0.297706	0.611743	0.363562	0.513741	0.521533	0.485453	0.519152	0.0926988	0.663363	0.7233	0.594491	0.475057	0.497716	0.653407
0564	0.648367	0.637396	0.610859	0.315082	0.641975	0.442264	0.520936	0.604901	0.651043	0.562113	0.817747	0.406057	0.304654	0.782053	0.7317	0.654504	0.595891	0.487112	0.484305	0.48989	0.285568	0.399544	0.632189	0.526958	0.426479	0.406043	0.541747	0.437996	0.679653	0.675987	0.681042	0.438979	0.725325	0.479703	0.493217	0.493217	0.591019	0.45418	0.612779	0.619022	0.596483	0.740674	0.152205	0.357031	0.527619	0.715531	0.554329	0.41714	0.459724
0565	0.592357	0.603995	0.572664	0.283152	0.638028	0.508036	0.370017	0.476077	0.647163	0.37651	0.566918	0.37909	0.250582	0.550362	0.637277	0.622614	0.556865	0.38549	0.416015	0.38246	0.162594	0.363103	0.523783	0.437374	0.35521	0.341249	0.501936	0.36942	0.651673	0.525052	0.625157	0.375665	0.567746	0.472833	0.418118	0.422664	0.554051	0.403706	0.579662	0.585168	0.461333	0.623865	0.143054	0.343265	0.479629	0.44486	0.506997	0.483093	0.460217
0566	0.705392	0.818696	0.783313	0.389902	0.881481	0.616907	0.669408	0.777967	0.893572	0.651879	0.799382	0.510244	0.340645	0.756699	0.732175	0.759694	0.764314	0.559078	0.57352	0.562781	0.290352	0.504157	0.749754	0.548502	0.475474	0.448226	0.633766	0.610435	0.718066	0.663161	0.719581	0.492141	0.675226	0.589456	0.559337	0.559337	0.760563	0.500275	0.650014	0.800189	0.634072	0.725214	0.165811	0.546748	0.72823	0.664103	0.738585	0.580014	0.639406
0567	0.581141	0.591478	0.560147	0.295266	0.623413	0.493421	0.357325	0.463385	0.632548	0.363818	0.556946	0.385463	0.239915	0.539645	0.626061	0.609922	0.576317	0.374872	0.408103	0.371842	0.170226	0.366165	0.542346	0.450819	0.344543	0.330582	0.487321	0.374412	0.638981	0.545839	0.612465	0.364998	0.575424	0.458492	0.40735	0.411895	0.573752	0.389091	0.568943	0.572476	0.45059	0.616613	0.132285	0.362967	0.49933	0.438674	0.496228	0.468477	0.461355
0568	0.564194	0.57483	0.541478	0.287802	0.60318	0.475209	0.349132	0.446101	0.613072	0.355625	0.543365	0.388554	0.220348	0.524998	0.609114	0.591123	0.58929	0.352429	0.396888	0.355459	0.175885	0.373463	0.523316	0.443815	0.330279	0.307985	0.468603	0.37968	0.62296	0.549819	0.624475	0.343916	0.544148	0.441238	0.389985	0.389985	0.567842	0.370373	0.550216	0.555192	0.43522	0.575777	0.113405	0.355541	0.504026	0.40939	0.479621	0.451023	0.469241
0569	0.710523	0.762487	0.727103	0.428143	0.820429	0.627205	0.6189	0.727458	0.83822	0.595833	0.766912	0.534498	0.346346	0.721731	0.690849	0.771379	0.713805	0.508569	0.642712	0.512273	0.239844	0.453649	0.693544	0.600827	0.544667	0.453926	0.631153	0.554157	0.728689	0.660076	0.730204	0.561334	0.712601	0.585256	0.508828	0.508828	0.704354	0.496062	0.711634	0.74968	0.583484	0.634711	0.165085	0.450576	0.716836	0.590684	0.617915	0.587516	0.583128
0570	0.599454	0.605671	0.576721	0.300829	0.639543	0.50717	0.384468	0.481438	0.649436	0.390962	0.57113	0.39929	0.255326	0.554898	0.644373	0.626459	0.561176	0.38767	0.451062	0.390701	0.167804	0.366503	0.525496	0.456689	0.365257	0.342963	0.504966	0.37175	0.653895	0.53376	0.65541	0.378893	0.575334	0.475863	0.424377	0.424377	0.558108	0.406737	0.584873	0.590529	0.46521	0.625436	0.147797	0.345807	0.494292	0.446095	0.514013	0.482985	0.458906
0571	0.459421	0.487057	0.460546	0.265225	0.525532	0.350915	0.440469	0.455594	0.533261	0.478478	0.722312	0.341546	0.22303	0.673701	0.536344	0.494235	0.474229	0.308415	0.352274	0.305851	0.202976	0.348746	0.533232	0.416872	0.303133	0.232026	0.350352	0.421211	0.518823	0.571334	0.496387	0.320441	0.612539	0.323044	0.315872	0.319718	0.472058	0.267597	0.420646	0.470979	0.475355	0.555757	0.111933	0.32251	0.429241	0.613549	0.391077	0.322798	0.440744
0572	0.417241	0.458498	0.425943	0.287114	0.493599	0.31838	0.461742	0.412547	0.499405	0.499751	0.68234	0.372366	0.207055	0.630654	0.494164	0.45989	0.4664	0.253892	0.29352	0.264148	0.208346	0.354921	0.481813	0.439732	0.266372	0.177372	0.323153	0.42845	0.488599	0.556135	0.462317	0.266372	0.56295	0.294977	0.282372	0.265064	0.448251	0.226482	0.404953	0.427932	0.448116	0.528223	0.0959578	0.385165	0.471072	0.630359	0.402843	0.292083	0.455744
0573	0.468845	0.477683	0.423417	0.284506	0.478408	0.398541	0.265831	0.368395	0.512868	0.271325	0.534938	0.397896	0.179744	0.518304	0.506854	0.468028	0.440504	0.268564	0.437531	0.291641	0.137957	0.309905	0.391595	0.436515	0.238147	0.230821	0.389984	0.300911	0.54473	0.459831	0.542807	0.261224	0.651627	0.365097	0.295356	0.29792	0.421	0.306866	0.456714	0.460702	0.359686	0.627915	0.0845953	0.269375	0.371939	0.53822	0.394919	0.401794	0.419541
0574	0.266691	0.264034	0.279394	0.254311	0.355724	0.325156	0.191492	0.205974	0.332416	0.176203	0.198022	0.228755	0.291084	0.201974	0.264456	0.251416	0.221409	0.260561	0.308009	0.271021	0.239826	0.227713	0.283681	0.220229	0.255526	0.264264	0.394362	0.330099	0.249498	0.220124	0.245441	0.261092	0.281523	0.293731	0.380676	0.380676	0.253801	0.531707	0.363863	0.266264	0.348173	0.323317	0.700085	0.32691	0.30473	0.322992	0.35832	0.306858	0.298008
0575	0.501503	0.504602	0.472047	0.303687	0.537033	0.407374	0.440017	0.458762	0.542839	0.469881	0.725253	0.380008	0.22303	0.676868	0.539512	0.514165	0.48573	0.298763	0.337626	0.309019	0.164062	0.309832	0.455857	0.455333	0.290408	0.261287	0.406536	0.382297	0.542874	0.515113	0.516592	0.290408	0.659353	0.379228	0.327373	0.310065	0.483559	0.309678	0.496798	0.474147	0.425177	0.546104	0.111933	0.32251	0.535425	0.585062	0.400655	0.379257	0.407874
0576	0.593019	0.571	0.544252	0.268413	0.60924	0.474665	0.35521	0.476422	0.647163	0.361703	0.567189	0.363457	0.251354	0.550654	0.637939	0.594171	0.52849	0.356324	0.426049	0.383596	0.16373	0.363448	0.494252	0.422995	0.320376	0.311718	0.501936	0.369764	0.647434	0.497036	0.645161	0.347649	0.545855	0.472833	0.390103	0.393133	0.525638	0.403706	0.580799	0.585513	0.428734	0.596795	0.143826	0.343641	0.464853	0.441984	0.507769	0.47851	0.455634
0577	0.530861	0.552861	0.519508	0.275681	0.58121	0.453239	0.33701	0.412768	0.588072	0.343504	0.517175	0.376433	0.220348	0.496793	0.575781	0.569153	0.567321	0.330459	0.353733	0.322125	0.175885	0.373463	0.501346	0.431694	0.279522	0.286015	0.451936	0.37968	0.59796	0.52785	0.604778	0.320431	0.526037	0.424571	0.368015	0.368015	0.545872	0.33704	0.550216	0.521859	0.41325	0.554647	0.113405	0.355541	0.491905	0.408597	0.454621	0.428296	0.469241
0578	0.489491	0.488933	0.467916	0.234376	0.52826	0.362516	0.397102	0.485937	0.558056	0.432396	0.785197	0.305245	0.2071	0.688465	0.56092	0.507026	0.480622	0.325462	0.342216	0.34689	0.188478	0.323835	0.471335	0.37519	0.261331	0.254528	0.388212	0.391125	0.548875	0.507906	0.54709	0.28276	0.652805	0.362855	0.333576	0.335957	0.478606	0.311368	0.461312	0.500223	0.415181	0.555136	0.103938	0.299474	0.449561	0.610188	0.426028	0.359025	0.405661
0579	0.631128	0.629106	0.670966	0.365825	0.716599	0.497525	0.529252	0.609164	0.650919	0.517903	0.67658	0.47197	0.396855	0.630028	0.618673	0.589148	0.600585	0.510513	0.574988	0.51296	0.340639	0.535353	0.637561	0.53476	0.513057	0.452144	0.717401	0.590321	0.562337	0.63574	0.560557	0.505716	0.698099	0.475559	0.513909	0.513909	0.660464	0.525631	0.662624	0.605769	0.575933	0.632895	0.16242	0.469511	0.662925	0.661701	0.540141	0.467666	0.622595
0580	0.605347	0.641461	0.600257	0.363419	0.64082	0.499909	0.632568	0.624069	0.641147	0.618723	0.686162	0.494873	0.340332	0.640347	0.641225	0.581024	0.632061	0.479825	0.528048	0.483529	0.400025	0.569492	0.754115	0.604768	0.456289	0.371732	0.60444	0.600587	0.539946	0.74895	0.561916	0.493326	0.625439	0.53059	0.486547	0.482843	0.595552	0.438582	0.53787	0.620674	0.677125	0.59991	0.118708	0.396887	0.540923	0.643472	0.543028	0.385422	0.655552
0581	0.434636	0.471047	0.442833	0.263195	0.500578	0.35947	0.415073	0.431319	0.50561	0.448014	0.710629	0.32934	0.193293	0.620345	0.501303	0.479335	0.454692	0.292653	0.292609	0.301542	0.175913	0.302246	0.428801	0.394622	0.251687	0.226449	0.357926	0.366474	0.504216	0.480156	0.481438	0.251687	0.615396	0.341481	0.326671	0.311671	0.45281	0.283558	0.43978	0.444653	0.402212	0.516238	0.106231	0.279509	0.472069	0.618787	0.390182	0.326647	0.388641
0582	0.562054	0.590683	0.552209	0.328606	0.617574	0.494724	0.415471	0.445774	0.624436	0.421965	0.543108	0.419324	0.250582	0.524721	0.606974	0.60216	0.53641	0.340035	0.388742	0.352157	0.162594	0.360953	0.478328	0.482829	0.33021	0.295795	0.4883	0.36942	0.636088	0.504597	0.605028	0.33021	0.551675	0.459197	0.397664	0.377209	0.533596	0.373403	0.579662	0.554865	0.448021	0.582198	0.143054	0.343265	0.525084	0.450098	0.48427	0.469781	0.46521
0583	0.450486	0.495181	0.459913	0.311041	0.533207	0.343166	0.50022	0.445401	0.539497	0.541397	0.681033	0.403397	0.224309	0.629246	0.53382	0.496689	0.503741	0.273524	0.31798	0.284636	0.225708	0.384498	0.521964	0.476376	0.28857	0.190628	0.348557	0.464154	0.527791	0.60248	0.575359	0.28857	0.561643	0.317812	0.304378	0.285628	0.48408	0.24383	0.437174	0.462068	0.485458	0.570716	0.103954	0.417262	0.508803	0.630359	0.434888	0.314898	0.493723
0584	0.415505	0.492641	0.421212	0.284531	0.486913	0.369427	0.459195	0.413031	0.496323	0.494489	0.712291	0.372397	0.219578	0.615559	0.486934	0.450065	0.412817	0.262911	0.309332	0.272435	0.186579	0.324242	0.444924	0.428155	0.267732	0.192016	0.33266	0.39644	0.517922	0.509952	0.56163	0.267732	0.604417	0.30513	0.289516	0.273444	0.406587	0.242894	0.396254	0.427317	0.480602	0.539473	0.112399	0.354904	0.434674	0.714526	0.406658	0.345008	0.461217
0585	0.455387	0.512994	0.46326	0.301644	0.531273	0.378717	0.434843	0.452831	0.539766	0.472852	0.719746	0.397833	0.176392	0.670938	0.53231	0.52005	0.502234	0.291618	0.304571	0.301874	0.182003	0.338961	0.44739	0.456096	0.255586	0.214649	0.364976	0.399773	0.565939	0.575966	0.541725	0.255586	0.636346	0.335932	0.319649	0.302341	0.482629	0.26895	0.462555	0.468216	0.485131	0.588563	0.0626082	0.356932	0.510778	0.638639	0.446116	0.352624	0.456283
0586	0.436682	0.443595	0.413366	0.285057	0.440037	0.27615	0.444136	0.399331	0.445429	0.47943	0.698591	0.364923	0.232656	0.607037	0.508111	0.443292	0.450229	0.291322	0.317433	0.300845	0.250336	0.347128	0.505836	0.466761	0.305784	0.221833	0.386032	0.380849	0.46995	0.600963	0.445545	0.305784	0.637513	0.304924	0.312531	0.296459	0.431699	0.270141	0.42479	0.411434	0.500659	0.492173	0.10189	0.312794	0.420809	0.706438	0.362531	0.254209	0.406194
0587	0.653351	0.683647	0.726022	0.443208	0.782963	0.681422	0.534581	0.648422	0.701576	0.52795	0.613018	0.595166	0.448296	0.612654	0.610485	0.633407	0.625111	0.553673	0.477106	0.555756	0.289646	0.399209	0.605986	0.509068	0.552933	0.609985	0.741849	0.470601	0.600337	0.523375	0.576852	0.581058	0.583172	0.59305	0.562714	0.556464	0.696262	0.710797	0.601455	0.649068	0.619065	0.631189	0.32541	0.576875	0.720391	0.538693	0.651971	0.733819	0.447641
0588	0.639104	0.722917	0.684624	0.360881	0.761949	0.60307	0.43673	0.56636	0.773114	0.4002	0.556946	0.471122	0.292761	0.539645	0.625923	0.670914	0.704388	0.458177	0.498793	0.454473	0.208054	0.447535	0.662868	0.495901	0.421109	0.404045	0.595614	0.457614	0.638981	0.545839	0.612465	0.446109	0.575316	0.554264	0.482316	0.487872	0.701252	0.46	0.611837	0.699693	0.495649	0.604946	0.146126	0.443626	0.610293	0.438674	0.590477	0.572584	0.563878
0589	0.602928	0.639566	0.601272	0.359997	0.641835	0.498014	0.621139	0.621381	0.660681	0.608436	0.684434	0.477957	0.335384	0.638485	0.639025	0.584314	0.63587	0.478988	0.499159	0.48084	0.400025	0.568185	0.754244	0.601688	0.462314	0.370895	0.598048	0.600587	0.555707	0.754786	0.532222	0.487314	0.632638	0.524198	0.487562	0.482007	0.601515	0.435894	0.537827	0.617986	0.673386	0.604347	0.11376	0.396887	0.536701	0.642809	0.562562	0.377045	0.651334
0590	0.625186	0.715338	0.723937	0.519482	0.834473	0.641204	0.540248	0.634918	0.751244	0.525047	0.707422	0.698118	0.326982	0.657665	0.61327	0.652977	0.699796	0.466894	0.47396	0.468977	0.289535	0.576822	0.640021	0.564424	0.443452	0.462919	0.629752	0.688943	0.645574	0.659697	0.62209	0.471577	0.658374	0.508533	0.473558	0.467308	0.755412	0.544505	0.587713	0.65714	0.609072	0.625762	0.0968318	0.660632	0.793678	0.6077	0.602025	0.686983	0.697654
0591	0.513901	0.542143	0.573132	0.503837	0.678906	0.441269	0.524924	0.508592	0.629347	0.511255	0.626212	0.575021	0.478726	0.570209	0.512102	0.510148	0.535239	0.320668	0.468531	0.329953	0.358724	0.576913	0.615953	0.5014	0.424536	0.297113	0.46439	0.711827	0.500282	0.560523	0.49353	0.422467	0.554912	0.359309	0.321738	0.321738	0.598725	0.359705	0.536226	0.530814	0.53806	0.523036	0.215386	0.851306	0.655477	0.6191	0.47805	0.479977	0.648287
0592	0.3844	0.360616	0.380012	0.506018	0.419503	0.302914	0.354534	0.35965	0.392534	0.349607	0.440078	0.481215	0.327585	0.395948	0.371464	0.421309	0.34379	0.308313	0.503644	0.311282	0.261638	0.328545	0.375239	0.455478	0.40517	0.318176	0.392683	0.333869	0.401686	0.449994	0.399526	0.396261	0.516245	0.229436	0.308667	0.308667	0.366096	0.32047	0.460179	0.35965	0.369942	0.409548	0.325756	0.369585	0.349022	0.463381	0.317062	0.326819	0.313159
0593	0.572444	0.515229	0.556917	0.462558	0.59104	0.402174	0.534876	0.519301	0.570694	0.521464	0.633097	0.500328	0.488013	0.583866	0.565324	0.506735	0.509528	0.466009	0.542445	0.470155	0.412531	0.53605	0.595912	0.510399	0.470514	0.46494	0.476215	0.549355	0.477189	0.533279	0.474174	0.458075	0.574158	0.435724	0.468587	0.468587	0.531323	0.483398	0.548906	0.541523	0.479391	0.516237	0.244022	0.539416	0.508112	0.589198	0.477633	0.393272	0.49176
0594	0.553678	0.514604	0.47613	0.484545	0.510076	0.349605	0.513142	0.460151	0.518821	0.550938	0.660807	0.557091	0.289975	0.613042	0.598598	0.554343	0.486456	0.322685	0.522415	0.334806	0.246855	0.378398	0.564311	0.720718	0.421288	0.280234	0.489214	0.40709	0.588271	0.770921	0.557211	0.421288	0.744567	0.386227	0.345609	0.325154	0.471784	0.337648	0.572714	0.475555	0.583197	0.6055	0.117593	0.364289	0.505797	0.731502	0.409245	0.321439	0.453572
0595	0.480024	0.515163	0.48459	0.288124	0.557884	0.363147	0.477303	0.474939	0.56209	0.51848	0.706351	0.38048	0.224309	0.656512	0.563357	0.521366	0.528418	0.312784	0.345758	0.314173	0.225708	0.384498	0.559464	0.45346	0.30732	0.229888	0.365595	0.464154	0.545689	0.625396	0.600201	0.32607	0.582794	0.33485	0.329054	0.324888	0.508756	0.273368	0.438933	0.491606	0.50368	0.609976	0.103954	0.417262	0.487646	0.626603	0.457482	0.332797	0.489028
0596	0.423159	0.45709	0.424535	0.287114	0.473886	0.297392	0.461742	0.41114	0.479692	0.499751	0.681033	0.372366	0.214381	0.629246	0.500083	0.458482	0.464992	0.25981	0.297332	0.270067	0.215672	0.354921	0.489139	0.447058	0.273698	0.18329	0.379089	0.410145	0.487191	0.586007	0.460909	0.273698	0.589381	0.288597	0.280964	0.263656	0.446843	0.254284	0.403545	0.426524	0.477987	0.479626	0.0959578	0.316227	0.453179	0.669853	0.354246	0.273763	0.437439
0597	0.492476	0.514821	0.492075	0.256188	0.55207	0.388055	0.41885	0.488638	0.559842	0.454145	0.787898	0.327022	0.207804	0.691165	0.563904	0.531155	0.504815	0.347923	0.359453	0.350304	0.189511	0.324155	0.493468	0.397324	0.294179	0.276662	0.390593	0.391125	0.552711	0.53242	0.553901	0.304893	0.67746	0.365235	0.35809	0.35809	0.502764	0.313749	0.462345	0.502924	0.441425	0.577269	0.104643	0.299823	0.47099	0.612367	0.428519	0.362541	0.407391
0598	0.561164	0.573315	0.539963	0.275681	0.601665	0.473693	0.33701	0.443071	0.610799	0.343504	0.540984	0.376433	0.220348	0.522434	0.606084	0.589608	0.587775	0.355459	0.365504	0.352429	0.175885	0.373463	0.526346	0.431694	0.324976	0.311015	0.465572	0.37968	0.620688	0.548304	0.594172	0.345431	0.542108	0.438208	0.388469	0.393015	0.566326	0.367343	0.550216	0.552162	0.433705	0.577564	0.113405	0.355541	0.491905	0.408597	0.477348	0.44875	0.469241
0599	0.46689	0.455026	0.423417	0.322968	0.478408	0.373929	0.263876	0.36644	0.510913	0.26937	0.533123	0.37977	0.177789	0.516349	0.504899	0.480542	0.43031	0.266609	0.450045	0.289686	0.136002	0.30795	0.391595	0.453149	0.250731	0.228867	0.388029	0.298956	0.534587	0.478421	0.532664	0.273738	0.667074	0.36039	0.293401	0.295965	0.421	0.304912	0.469228	0.458748	0.337028	0.62596	0.0845953	0.26742	0.369984	0.51689	0.392964	0.377182	0.394929
0600	0.710523	0.736827	0.704981	0.385328	0.793333	0.560347	0.607598	0.7053	0.809345	0.65701	0.803046	0.481048	0.311711	0.760645	0.736839	0.821967	0.693013	0.5083	0.578441	0.511634	0.266447	0.458872	0.674778	0.600827	0.4902	0.408534	0.57552	0.554522	0.774678	0.706065	0.776193	0.5052	0.712601	0.535641	0.508534	0.508534	0.684507	0.455378	0.712287	0.7253	0.696565	0.72949	0.14923	0.497204	0.660537	0.667523	0.669857	0.527143	0.580595
0601	0.733418	0.649183	0.584528	0.450365	0.604595	0.459421	0.510116	0.590612	0.633299	0.550192	0.721126	0.570565	0.417147	0.678668	0.711663	0.662739	0.621001	0.464293	0.610744	0.470384	0.312407	0.433436	0.640206	0.732663	0.468426	0.422445	0.600833	0.431392	0.66588	0.746486	0.666471	0.480663	0.796828	0.519028	0.471857	0.471857	0.58399	0.432639	0.741263	0.610612	0.660535	0.715378	0.193518	0.427	0.543929	0.738563	0.601931	0.438512	0.498091
0602	0.501118	0.583377	0.512831	0.366882	0.605893	0.409416	0.564546	0.498927	0.616525	0.613957	0.655636	0.514439	0.226443	0.601896	0.546471	0.550593	0.562446	0.288079	0.361384	0.301412	0.234241	0.440239	0.579492	0.586463	0.293677	0.187856	0.387396	0.523196	0.560126	0.675185	0.61872	0.293677	0.570975	0.348516	0.324356	0.301856	0.537241	0.261725	0.474579	0.518927	0.564963	0.566834	0.0789339	0.463422	0.5751	0.644849	0.490994	0.37523	0.60255
0603	0.474174	0.609721	0.531337	0.316278	0.634739	0.416431	0.539674	0.524425	0.64933	0.535118	0.636391	0.480229	0.251604	0.58117	0.521976	0.515965	0.586465	0.306612	0.397767	0.304964	0.257534	0.480662	0.630405	0.50423	0.294876	0.195253	0.387132	0.580351	0.530919	0.643705	0.61872	0.318388	0.543817	0.343932	0.32192	0.32192	0.558459	0.260867	0.474579	0.546647	0.530335	0.5539	0.0877043	0.514913	0.551401	0.642587	0.509851	0.381225	0.661006
0604	0.461617	0.498883	0.432216	0.267404	0.457109	0.34635	0.42661	0.426756	0.464225	0.459551	0.706065	0.3498	0.247562	0.620614	0.528284	0.457432	0.423992	0.333725	0.357743	0.334836	0.232294	0.323385	0.504729	0.440744	0.324349	0.268869	0.404343	0.354147	0.519099	0.578128	0.501876	0.339349	0.659365	0.328642	0.341853	0.33852	0.416344	0.306179	0.42183	0.438052	0.550734	0.536485	0.121764	0.289375	0.373263	0.790606	0.386853	0.324205	0.416965
0605	0.624988	0.619005	0.659602	0.357909	0.716599	0.497525	0.523387	0.599905	0.650919	0.511124	0.670628	0.460606	0.418912	0.624285	0.613091	0.580814	0.593548	0.470888	0.547951	0.473335	0.301013	0.524937	0.601611	0.502405	0.472614	0.411701	0.708235	0.590321	0.554761	0.606075	0.552982	0.465273	0.690813	0.474101	0.473466	0.473466	0.653267	0.517896	0.630924	0.599905	0.543301	0.620655	0.153227	0.458147	0.662925	0.652533	0.559747	0.467666	0.622595
0606	0.669383	0.744168	0.697145	0.465466	0.799346	0.608162	0.656792	0.683869	0.813434	0.629937	0.73889	0.572132	0.340548	0.691554	0.65345	0.744649	0.683535	0.450349	0.566544	0.465163	0.233475	0.446866	0.635895	0.632276	0.501832	0.396277	0.615056	0.457214	0.710882	0.633362	0.679822	0.501832	0.690867	0.566117	0.476179	0.451179	0.674395	0.458939	0.705902	0.706091	0.564576	0.591474	0.159288	0.447469	0.669692	0.594687	0.581561	0.570178	0.595676
0607	0.563629	0.547331	0.520583	0.274019	0.582504	0.447929	0.335831	0.444922	0.63482	0.342324	0.542438	0.364082	0.242465	0.524022	0.608549	0.570246	0.536888	0.332258	0.405479	0.354985	0.173067	0.367398	0.499442	0.430641	0.303911	0.287678	0.468381	0.375645	0.637904	0.507479	0.615176	0.324366	0.545685	0.439553	0.36899	0.36899	0.534188	0.369394	0.571783	0.554013	0.407648	0.577284	0.134835	0.364312	0.477949	0.436916	0.501051	0.466167	0.456772
0608	0.607394	0.614309	0.575835	0.404545	0.605119	0.399463	0.534925	0.559856	0.613864	0.579844	0.739147	0.477091	0.265768	0.697407	0.698303	0.654048	0.610368	0.42239	0.479055	0.479877	0.338211	0.462252	0.653956	0.687927	0.445806	0.382675	0.551662	0.454244	0.700622	0.860565	0.669561	0.445806	0.776905	0.471164	0.494038	0.473584	0.60699	0.383514	0.670398	0.590683	0.648635	0.689131	0.137042	0.377623	0.559441	0.690203	0.557675	0.377201	0.500726
0609	0.550838	0.578166	0.539692	0.34072	0.602958	0.480109	0.402779	0.433082	0.60982	0.409273	0.533136	0.430918	0.239915	0.514004	0.595758	0.589468	0.555863	0.329417	0.380831	0.341539	0.170226	0.366165	0.496892	0.496273	0.319543	0.285128	0.473684	0.374412	0.623396	0.525384	0.592336	0.319543	0.559353	0.444856	0.386895	0.366441	0.553297	0.358788	0.568943	0.542173	0.437278	0.574946	0.132285	0.362967	0.544785	0.443912	0.473501	0.455166	0.468498
0610	0.414415	0.376518	0.372219	0.48295	0.409993	0.345143	0.299543	0.348521	0.376205	0.311165	0.36418	0.406958	0.351625	0.381292	0.405297	0.369502	0.370737	0.388081	0.421698	0.429748	0.434488	0.33007	0.454962	0.461864	0.484552	0.402528	0.45751	0.367267	0.370994	0.528418	0.33766	0.428302	0.456024	0.325923	0.431614	0.397239	0.398564	0.522642	0.412187	0.345126	0.458676	0.377919	0.178101	0.349891	0.388282	0.400348	0.376028	0.352706	0.382778
0611	0.437325	0.454783	0.460268	0.434506	0.547046	0.4622	0.38126	0.429311	0.498031	0.389213	0.418047	0.482711	0.410255	0.43594	0.441953	0.442214	0.445972	0.337982	0.333427	0.379649	0.367689	0.535392	0.49736	0.48261	0.509318	0.436014	0.518478	0.5239	0.48255	0.63619	0.449216	0.55681	0.522763	0.44411	0.487252	0.452877	0.558961	0.493226	0.520873	0.494053	0.576291	0.485634	0.257658	0.542958	0.490254	0.491843	0.530741	0.498874	0.530166
0612	0.641266	0.669842	0.640892	0.319011	0.721212	0.504742	0.547698	0.636518	0.731104	0.592618	0.799382	0.417472	0.27871	0.756699	0.732175	0.690631	0.625347	0.457427	0.469243	0.460457	0.237561	0.412492	0.613435	0.498638	0.389024	0.36673	0.514473	0.417739	0.718066	0.663161	0.719581	0.402661	0.675226	0.476959	0.457639	0.457639	0.622279	0.404922	0.590327	0.6547	0.57643	0.672593	0.13507	0.363989	0.512474	0.620989	0.546892	0.474557	0.52315
0613	0.43062	0.47975	0.458901	0.325229	0.569436	0.606829	0.316922	0.431737	0.521211	0.292373	0.384688	0.457404	0.311073	0.354114	0.395911	0.440948	0.464208	0.30365	0.287111	0.345316	0.190392	0.32433	0.33936	0.359858	0.426494	0.339967	0.554257	0.440971	0.457366	0.371439	0.426477	0.370244	0.432591	0.466993	0.371924	0.337549	0.490375	0.513974	0.438435	0.431737	0.431988	0.43185	0.135564	0.537404	0.584303	0.342052	0.510375	0.651269	0.476723
0614	0.473976	0.495506	0.506081	0.429363	0.593901	0.508875	0.411225	0.470034	0.539679	0.416181	0.444226	0.525855	0.341401	0.464133	0.475272	0.478864	0.456731	0.383795	0.420236	0.425462	0.275767	0.3797	0.49736	0.565397	0.543028	0.323583	0.552684	0.458413	0.470414	0.560741	0.43708	0.486778	0.532538	0.431237	0.418988	0.384613	0.498716	0.452362	0.467036	0.466639	0.603072	0.555646	0.22672	0.420961	0.5161	0.542231	0.56207	0.472669	0.519832
0615	0.620471	0.602508	0.575759	0.343139	0.608189	0.420127	0.50615	0.573054	0.624261	0.55107	0.749517	0.43094	0.3145	0.708575	0.71138	0.679985	0.56812	0.445428	0.522917	0.447587	0.299821	0.422635	0.601124	0.590556	0.454376	0.356988	0.512826	0.429716	0.706733	0.712227	0.704574	0.447897	0.708186	0.462265	0.499966	0.499966	0.556085	0.461484	0.750463	0.588458	0.560492	0.725239	0.191407	0.373607	0.477798	0.671841	0.568148	0.367424	0.485326
0616	0.620502	0.657246	0.625915	0.33732	0.706387	0.492167	0.537973	0.615429	0.710976	0.582893	0.782812	0.428423	0.261123	0.738854	0.711411	0.675603	0.647014	0.437759	0.428269	0.439274	0.241657	0.413116	0.626551	0.518318	0.361589	0.347628	0.496617	0.502515	0.700116	0.687658	0.760056	0.382044	0.683063	0.458712	0.443083	0.438537	0.644528	0.383279	0.572175	0.633611	0.620968	0.710632	0.117483	0.465195	0.622013	0.656285	0.583746	0.458816	0.525599
0617	0.684633	0.718564	0.681064	0.383404	0.722552	0.491485	0.661248	0.70275	0.770754	0.644535	0.751028	0.507668	0.406205	0.710202	0.713303	0.645156	0.661107	0.512365	0.619618	0.549402	0.380758	0.532726	0.805881	0.599655	0.492517	0.404272	0.622248	0.583994	0.645218	0.707718	0.64749	0.55548	0.637634	0.57262	0.582727	0.579024	0.65461	0.560307	0.677752	0.721577	0.690563	0.681724	0.261459	0.476041	0.570078	0.71872	0.70032	0.458221	0.615081
0618	0.679253	0.786046	0.753354	0.372973	0.85463	0.587364	0.646942	0.751044	0.865794	0.631659	0.782074	0.473618	0.334847	0.73806	0.708412	0.732964	0.734044	0.495302	0.497351	0.532339	0.283984	0.498126	0.686548	0.522256	0.482639	0.38502	0.596729	0.610435	0.690806	0.633998	0.657473	0.432639	0.651567	0.552419	0.526687	0.496132	0.730604	0.476201	0.644282	0.773267	0.669976	0.682159	0.160014	0.546748	0.707859	0.662488	0.710807	0.549545	0.632779
0619	0.603835	0.627663	0.600915	0.31232	0.677851	0.459658	0.512973	0.598763	0.686986	0.557893	0.769717	0.403423	0.261123	0.724752	0.694744	0.650603	0.622014	0.392305	0.397966	0.422608	0.241657	0.49149	0.581097	0.493318	0.382044	0.302174	0.471942	0.499738	0.675078	0.662659	0.641745	0.341135	0.701348	0.433599	0.476102	0.451102	0.697144	0.392231	0.572175	0.616945	0.592691	0.670162	0.175503	0.460824	0.592642	0.653326	0.564597	0.429213	0.518239
0620	0.59921	0.558926	0.532415	0.300946	0.555601	0.435206	0.455412	0.521379	0.559485	0.487573	0.783398	0.382083	0.293935	0.74598	0.637219	0.572295	0.519088	0.408256	0.424885	0.409538	0.223497	0.336306	0.542489	0.490528	0.384466	0.372653	0.514396	0.36539	0.593037	0.585983	0.573165	0.401774	0.730487	0.462242	0.458941	0.455095	0.514101	0.4672	0.605339	0.534414	0.51798	0.692747	0.185126	0.334462	0.494084	0.64604	0.524454	0.386651	0.387461
0621	0.507248	0.525914	0.554874	0.290883	0.663451	0.657623	0.373205	0.516724	0.603677	0.343028	0.439322	0.381672	0.43447	0.412952	0.465362	0.498742	0.474048	0.429762	0.369062	0.44122	0.210206	0.459532	0.416932	0.333819	0.449464	0.484591	0.638106	0.472837	0.48015	0.333162	0.471817	0.505714	0.49039	0.54964	0.546336	0.546336	0.638792	0.642001	0.494901	0.516724	0.470299	0.505569	0.354612	0.577386	0.586165	0.374792	0.590041	0.703726	0.43887
0622	0.703211	0.805518	0.705518	0.370843	0.796667	0.632329	0.615373	0.699898	0.80734	0.664784	0.799188	0.493855	0.306988	0.75649	0.730192	0.766089	0.693765	0.501397	0.486575	0.503063	0.26121	0.45748	0.667893	0.571917	0.417501	0.402143	0.576015	0.555016	0.780535	0.67403	0.75705	0.440001	0.687039	0.536135	0.507143	0.502143	0.685044	0.452539	0.649907	0.719898	0.768053	0.728513	0.144012	0.497699	0.670199	0.713289	0.667852	0.595792	0.649245
0623	0.704279	0.700753	0.669421	0.3493	0.702609	0.514335	0.576627	0.656862	0.707198	0.621547	0.815366	0.445767	0.33235	0.779489	0.795188	0.717035	0.653093	0.52988	0.50106	0.531395	0.311529	0.435866	0.688145	0.580747	0.455402	0.441441	0.602468	0.477813	0.741548	0.738021	0.718063	0.475856	0.725781	0.550392	0.588964	0.584419	0.647778	0.54669	0.716365	0.672266	0.658737	0.783174	0.213921	0.389488	0.583918	0.672708	0.650328	0.456951	0.503898
0624	0.481461	0.444365	0.398708	0.375091	0.438345	0.42313	0.377604	0.415015	0.454589	0.38142	0.407391	0.463758	0.354913	0.427326	0.459702	0.444871	0.410681	0.356879	0.596476	0.360308	0.276942	0.329307	0.51625	0.597238	0.493301	0.332996	0.494068	0.334365	0.441784	0.553232	0.438978	0.492255	0.592909	0.442991	0.423537	0.423537	0.392748	0.46271	0.59576	0.41162	0.513067	0.595534	0.207865	0.324379	0.37379	0.548773	0.50687	0.358716	0.418893
0625	0.703211	0.838811	0.7277	0.412048	0.826507	0.700545	0.626786	0.721456	0.838366	0.602931	0.763053	0.548728	0.341097	0.717576	0.684203	0.715501	0.71464	0.500898	0.540639	0.50275	0.234025	0.45135	0.685895	0.571917	0.463889	0.446826	0.641026	0.557081	0.734546	0.628041	0.711061	0.488889	0.687039	0.589838	0.507284	0.501728	0.704951	0.502821	0.649254	0.743678	0.649754	0.629386	0.159288	0.448019	0.740961	0.633469	0.609888	0.66039	0.661779
0626	0.756373	0.687698	0.658275	0.365939	0.694782	0.533227	0.556202	0.653627	0.70483	0.597778	0.766136	0.457101	0.365585	0.726473	0.732532	0.71065	0.640314	0.48228	0.517833	0.515613	0.292094	0.425323	0.656371	0.611322	0.523442	0.435585	0.629382	0.475007	0.670521	0.667032	0.637188	0.478442	0.706138	0.572098	0.569773	0.542273	0.634468	0.583026	0.788002	0.670571	0.641481	0.69935	0.235313	0.428437	0.61481	0.635622	0.642273	0.472605	0.495117
0627	0.774707	0.682859	0.649109	0.345063	0.686448	0.529077	0.544535	0.67196	0.730663	0.586112	0.779232	0.456901	0.365585	0.740575	0.749198	0.701484	0.631148	0.503947	0.574499	0.533947	0.292094	0.427688	0.678038	0.599655	0.466775	0.457251	0.646763	0.475007	0.697182	0.658698	0.695667	0.523442	0.699591	0.602098	0.560606	0.563939	0.625301	0.594349	0.788002	0.688904	0.636642	0.717406	0.235313	0.428437	0.603143	0.684994	0.667273	0.499972	0.501808
0628	0.50901	0.526172	0.555165	0.290883	0.663742	0.657623	0.373464	0.516982	0.603935	0.34326	0.439489	0.381672	0.436851	0.413131	0.467175	0.498974	0.474307	0.432215	0.371178	0.443674	0.213477	0.333782	0.419113	0.33555	0.451627	0.487063	0.644197	0.473169	0.480361	0.334947	0.472028	0.507877	0.450293	0.553535	0.465453	0.465453	0.529571	0.621524	0.497783	0.516982	0.472201	0.508392	0.243498	0.581234	0.58905	0.361465	0.593099	0.703726	0.43916
0629	0.705392	0.818696	0.783313	0.389902	0.878086	0.614097	0.669408	0.777967	0.890177	0.651879	0.799382	0.510244	0.340645	0.756699	0.732175	0.759694	0.764314	0.559078	0.57352	0.562781	0.290352	0.600627	0.749754	0.548502	0.475474	0.448226	0.636604	0.60704	0.718066	0.663161	0.719581	0.492141	0.714121	0.589293	0.631504	0.631504	0.856167	0.526217	0.64936	0.800189	0.699023	0.726718	0.237253	0.54048	0.721961	0.665742	0.740591	0.577812	0.63601
0630	0.505646	0.525679	0.55461	0.290883	0.667006	0.660784	0.37297	0.516489	0.606837	0.342816	0.439172	0.381672	0.432306	0.412789	0.463713	0.498531	0.473813	0.431698	0.367138	0.443157	0.212787	0.333148	0.418653	0.33558	0.451665	0.487106	0.636735	0.4769	0.479958	0.334571	0.471625	0.507915	0.447891	0.549803	0.433048	0.433048	0.529017	0.57593	0.498075	0.516489	0.46939	0.505737	0.243934	0.586789	0.593217	0.359166	0.587202	0.706558	0.442425
0631	0.373974	0.393843	0.39171	0.51452	0.504505	0.508755	0.341387	0.3689	0.460216	0.314391	0.344293	0.546873	0.346826	0.311656	0.344415	0.387844	0.358507	0.232141	0.390147	0.273808	0.181621	0.317746	0.336888	0.464914	0.45762	0.258368	0.485638	0.436756	0.387668	0.38805	0.354334	0.40137	0.458649	0.399841	0.299161	0.264786	0.388511	0.435553	0.383586	0.3689	0.436408	0.448707	0.182188	0.530634	0.481011	0.393114	0.44938	0.539185	0.44358
0632	0.7046	0.62518	0.598432	0.332672	0.619277	0.483625	0.511182	0.59975	0.633956	0.548978	0.770492	0.415547	0.351245	0.731163	0.74952	0.651589	0.587648	0.456305	0.479119	0.486608	0.283408	0.392201	0.610053	0.573128	0.494752	0.414882	0.552167	0.40153	0.676065	0.680384	0.642732	0.453843	0.713152	0.536818	0.536871	0.511871	0.576789	0.497328	0.732835	0.615154	0.596517	0.716671	0.227273	0.395032	0.52685	0.64808	0.60278	0.42699	0.429095
0633	0.474023	0.548749	0.478204	0.28465	0.571265	0.374788	0.485706	0.471982	0.584397	0.535118	0.636391	0.432206	0.226021	0.58117	0.521839	0.515965	0.527818	0.275951	0.357991	0.274468	0.23178	0.432596	0.567364	0.50423	0.265389	0.175728	0.348418	0.522316	0.530919	0.643705	0.61872	0.286549	0.543709	0.305982	0.275728	0.275728	0.502613	0.22078	0.460579	0.491982	0.601707	0.542233	0.0649339	0.463422	0.496261	0.642587	0.444444	0.343102	0.594906
0634	0.699229	0.6978	0.665107	0.352878	0.70567	0.526164	0.574513	0.662758	0.726735	0.558638	0.725319	0.464401	0.406205	0.682516	0.680583	0.650971	0.645151	0.500112	0.571472	0.50941	0.324549	0.472582	0.693547	0.572182	0.501669	0.448229	0.648136	0.527785	0.624368	0.612778	0.622589	0.495848	0.663511	0.584488	0.566771	0.566771	0.638654	0.584313	0.788002	0.681585	0.581803	0.672535	0.261459	0.476041	0.639633	0.635622	0.657227	0.469297	0.55013
0635	0.511919	0.580254	0.508416	0.468183	0.559079	0.333294	0.516954	0.50826	0.582541	0.514671	0.625999	0.534827	0.305757	0.576223	0.55629	0.529561	0.537581	0.39217	0.60191	0.398938	0.321543	0.432681	0.618241	0.592364	0.357521	0.28335	0.489333	0.484524	0.544809	0.670314	0.545399	0.376331	0.64456	0.357831	0.394461	0.394461	0.506807	0.382339	0.518016	0.530482	0.576746	0.565629	0.135553	0.366879	0.454735	0.683504	0.469147	0.310228	0.558634
0636	0.391283	0.429446	0.395204	0.280833	0.472061	0.281787	0.397423	0.39171	0.482969	0.4386	0.635012	0.342494	0.183956	0.579685	0.474616	0.457193	0.425506	0.221772	0.34113	0.224344	0.185216	0.353002	0.45875	0.437542	0.262976	0.138394	0.284154	0.42963	0.491436	0.596149	0.488864	0.255259	0.573042	0.250621	0.233394	0.233394	0.415545	0.198069	0.431358	0.408377	0.464602	0.57016	0.0631493	0.384762	0.415039	0.638042	0.378203	0.255506	0.463716
0637	0.503214	0.625551	0.622927	0.496333	0.737282	0.485013	0.56539	0.555602	0.678823	0.558263	0.656433	0.652639	0.319393	0.602754	0.548376	0.572169	0.580423	0.372133	0.550347	0.379748	0.292678	0.541256	0.624339	0.597853	0.409072	0.247058	0.47429	0.653407	0.583544	0.642321	0.584134	0.430233	0.613986	0.379087	0.372058	0.372058	0.621117	0.316238	0.52628	0.577825	0.614188	0.61852	0.118339	0.58222	0.617979	0.703748	0.523836	0.45506	0.73678
0638	0.774707	0.770828	0.736364	0.38423	0.77287	0.53598	0.63429	0.722548	0.777918	0.683702	0.815366	0.490344	0.365585	0.779489	0.795188	0.788739	0.718403	0.582868	0.551166	0.584535	0.342682	0.479453	0.75696	0.638822	0.500942	0.485585	0.662715	0.525595	0.741548	0.738021	0.718063	0.523442	0.725781	0.575643	0.590585	0.585585	0.712556	0.544083	0.730725	0.739493	0.721732	0.735444	0.178037	0.428437	0.64231	0.670789	0.658085	0.502646	0.554287
0639	0.658544	0.669124	0.623468	0.494444	0.663105	0.499025	0.529395	0.617552	0.679349	0.518032	0.696258	0.583111	0.354265	0.651219	0.643596	0.647155	0.636089	0.460775	0.635242	0.464204	0.294956	0.446825	0.660858	0.704656	0.489517	0.408891	0.59857	0.451654	0.625678	0.691676	0.622872	0.491607	0.743527	0.536773	0.527433	0.527433	0.618156	0.537398	0.772843	0.636379	0.555995	0.703017	0.207217	0.445242	0.569687	0.660225	0.610767	0.43461	0.536411
0640	0.496757	0.464007	0.42874	0.321733	0.454553	0.335392	0.442218	0.380535	0.460843	0.477059	0.576237	0.41438	0.285613	0.560479	0.537933	0.463212	0.472277	0.296834	0.354659	0.307945	0.249018	0.369771	0.530777	0.527346	0.356207	0.258265	0.45537	0.402167	0.494313	0.642752	0.465841	0.356207	0.586743	0.36432	0.333449	0.314699	0.450129	0.331693	0.489565	0.426044	0.542398	0.536366	0.134859	0.353563	0.474277	0.62573	0.406505	0.296577	0.431736
0641	0.632837	0.620717	0.589385	0.3493	0.610231	0.436222	0.585222	0.585421	0.623414	0.630142	0.759234	0.445767	0.340944	0.719039	0.723746	0.627252	0.581652	0.458439	0.491313	0.459954	0.320124	0.444461	0.688145	0.589342	0.445654	0.369999	0.50397	0.466965	0.651765	0.738021	0.62828	0.466109	0.669649	0.491514	0.517523	0.512978	0.567742	0.448189	0.626582	0.600825	0.658737	0.717686	0.213921	0.398083	0.491289	0.679011	0.578887	0.377315	0.49305
0642	0.685885	0.66643	0.634584	0.361885	0.719204	0.535431	0.532015	0.629717	0.730085	0.570839	0.749058	0.462098	0.287235	0.702505	0.668452	0.689241	0.657794	0.432613	0.501096	0.435947	0.215234	0.403839	0.640285	0.560983	0.408582	0.384058	0.544279	0.498279	0.654018	0.638639	0.655533	0.423582	0.680682	0.50006	0.43347	0.43347	0.655059	0.423778	0.629392	0.649717	0.626409	0.669768	0.129232	0.510783	0.674117	0.620715	0.593918	0.502079	0.521052
0643	0.638833	0.626722	0.595391	0.355836	0.679011	0.515444	0.512376	0.589832	0.688264	0.54767	0.7627	0.443108	0.27863	0.717195	0.683753	0.701954	0.584256	0.409376	0.493839	0.410891	0.191025	0.368837	0.561187	0.549796	0.431044	0.365135	0.519894	0.458122	0.726467	0.658362	0.789292	0.451499	0.71051	0.479853	0.414601	0.410055	0.576778	0.406556	0.641729	0.608014	0.593592	0.686251	0.130326	0.451246	0.608064	0.636781	0.561034	0.482093	0.484206
0644	0.774707	0.72024	0.685775	0.38423	0.722282	0.565768	0.583702	0.67196	0.72733	0.625278	0.779232	0.490344	0.365585	0.740575	0.749198	0.73815	0.667814	0.53228	0.551166	0.533947	0.292094	0.428865	0.706371	0.638822	0.500942	0.485585	0.662715	0.475007	0.695559	0.692032	0.672074	0.523442	0.725781	0.605431	0.597273	0.592273	0.661968	0.60136	0.788002	0.688904	0.674023	0.741017	0.235313	0.428437	0.64231	0.638983	0.664773	0.502646	0.503699
0645	0.5346	0.498628	0.509593	0.449354	0.56659	0.471257	0.376387	0.471473	0.515402	0.378824	0.511964	0.461999	0.350376	0.491012	0.50801	0.480159	0.495911	0.437835	0.429229	0.479502	0.317035	0.375906	0.464071	0.477263	0.464912	0.468743	0.653476	0.43399	0.471591	0.587566	0.438257	0.408662	0.602009	0.429777	0.474788	0.440413	0.540105	0.634932	0.502201	0.471473	0.492627	0.461108	0.135757	0.354948	0.554909	0.477051	0.488304	0.494531	0.44116
0646	0.630599	0.643481	0.597824	0.466348	0.648488	0.449451	0.489248	0.583918	0.654699	0.480399	0.674636	0.476184	0.272515	0.628601	0.618192	0.610526	0.640764	0.472744	0.552562	0.474596	0.2833	0.398018	0.633923	0.582429	0.388255	0.420134	0.617905	0.439679	0.585561	0.706082	0.562076	0.413255	0.718317	0.486402	0.480591	0.475036	0.624945	0.514206	0.579867	0.60614	0.545328	0.588497	0.105589	0.362366	0.610103	0.584073	0.541305	0.412413	0.49779
0647	0.64593	0.623853	0.594903	0.350299	0.67598	0.510033	0.506373	0.595193	0.690537	0.541667	0.766912	0.437317	0.283374	0.721731	0.690849	0.701253	0.584022	0.416102	0.525856	0.419132	0.196236	0.371167	0.567445	0.546206	0.445637	0.371394	0.519894	0.458122	0.728689	0.660076	0.814184	0.459273	0.712601	0.479853	0.416314	0.416314	0.57629	0.409587	0.64694	0.613375	0.588181	0.68764	0.13507	0.451246	0.599731	0.635035	0.563307	0.479712	0.481825
0648	0.679253	0.729837	0.784288	0.419595	0.894404	0.657623	0.589981	0.694835	0.80619	0.569806	0.74594	0.53282	0.376703	0.699146	0.662422	0.682376	0.677835	0.493979	0.497351	0.535646	0.256246	0.496311	0.630339	0.522256	0.542969	0.433148	0.678025	0.619685	0.644817	0.588009	0.611484	0.486719	0.651567	0.553987	0.529777	0.495402	0.758695	0.543465	0.64402	0.717057	0.621785	0.641781	0.179688	0.610925	0.792175	0.630361	0.656971	0.615761	0.644822
0649	0.674434	0.673066	0.640374	0.406599	0.680936	0.501431	0.618002	0.635208	0.692101	0.597778	0.707608	0.50789	0.406205	0.663443	0.658042	0.614718	0.620417	0.444823	0.559822	0.48186	0.324549	0.472582	0.729302	0.611322	0.566054	0.392939	0.60827	0.527785	0.58331	0.667032	0.549977	0.516054	0.64761	0.544621	0.542037	0.511482	0.61392	0.556763	0.69207	0.654035	0.641481	0.631068	0.261459	0.476041	0.592078	0.635622	0.622593	0.434073	0.55013
0650	0.610908	0.599665	0.637844	0.395228	0.683477	0.481533	0.57295	0.564623	0.6286	0.557231	0.662232	0.520693	0.456981	0.614576	0.60029	0.542474	0.547016	0.452225	0.536301	0.462685	0.365117	0.531654	0.693547	0.570775	0.532075	0.393855	0.618751	0.593758	0.525734	0.612778	0.523954	0.532608	0.600424	0.486353	0.527215	0.527215	0.608084	0.546951	0.679504	0.58345	0.581803	0.598934	0.294141	0.535546	0.607427	0.635622	0.559092	0.417558	0.618896
0651	0.662506	0.612275	0.569954	0.41173	0.592884	0.45992	0.620656	0.559759	0.609886	0.662232	0.699088	0.512101	0.375039	0.654267	0.647198	0.611607	0.561447	0.408413	0.507111	0.421746	0.301548	0.434778	0.661371	0.675776	0.46772	0.361717	0.535752	0.463074	0.589935	0.667032	0.558874	0.46772	0.649805	0.522051	0.490905	0.468405	0.546146	0.459393	0.688958	0.576704	0.65438	0.637794	0.235313	0.437891	0.567636	0.650523	0.560905	0.397622	0.496082
0652	0.674434	0.656348	0.626924	0.365939	0.663431	0.451288	0.60679	0.622276	0.673479	0.656202	0.743743	0.457101	0.365585	0.702357	0.704031	0.665307	0.608963	0.450929	0.50384	0.484262	0.342682	0.475912	0.70696	0.611322	0.509449	0.353645	0.547443	0.525595	0.6293	0.713021	0.595966	0.464449	0.64761	0.490159	0.538422	0.510922	0.603117	0.501087	0.69207	0.63922	0.69207	0.673225	0.235313	0.428437	0.532871	0.669347	0.610922	0.390666	0.545705
0653	0.383255	0.304217	0.321698	0.465927	0.36629	0.316404	0.278599	0.305897	0.345471	0.292316	0.336779	0.472959	0.387211	0.351783	0.370423	0.287388	0.296841	0.378879	0.473315	0.388778	0.404037	0.292982	0.412233	0.469368	0.36337	0.402299	0.442364	0.296116	0.280597	0.435246	0.277791	0.370822	0.438379	0.333873	0.45387	0.45387	0.315722	0.574426	0.44311	0.302502	0.398045	0.448582	0.37299	0.342382	0.296787	0.425404	0.397753	0.28569	0.326325
0654	0.58268	0.586324	0.558199	0.263238	0.635417	0.439363	0.475674	0.579315	0.674346	0.516851	0.795816	0.355869	0.25272	0.752859	0.666013	0.603918	0.543799	0.391417	0.42182	0.469009	0.266675	0.454119	0.586822	0.427866	0.368613	0.360676	0.468822	0.459909	0.739636	0.626591	0.738941	0.418675	0.687014	0.47553	0.444071	0.446849	0.614419	0.389149	0.59298	0.672556	0.55092	0.699939	0.173321	0.410818	0.521929	0.664956	0.555747	0.438255	0.485084
0655	0.588544	0.591347	0.613901	0.55625	0.658493	0.473903	0.451618	0.539775	0.601571	0.448032	0.646258	0.5685	0.311048	0.597373	0.57996	0.577155	0.558311	0.518372	0.635242	0.52223	0.331826	0.415178	0.583081	0.634656	0.463206	0.460002	0.585891	0.420611	0.562042	0.628039	0.559236	0.465558	0.693527	0.458995	0.593363	0.593363	0.607925	0.604573	0.702843	0.558602	0.485995	0.644684	0.233119	0.413398	0.553398	0.613558	0.532989	0.401437	0.515962
0656	0.502294	0.57537	0.503942	0.264888	0.569246	0.463953	0.439552	0.499927	0.57687	0.474846	0.799188	0.352754	0.219277	0.702455	0.573722	0.547206	0.495546	0.35814	0.347553	0.359331	0.186579	0.326771	0.477067	0.408512	0.298215	0.287245	0.408842	0.396043	0.613278	0.529595	0.594825	0.314286	0.687039	0.390705	0.382127	0.378555	0.489317	0.339671	0.483634	0.514213	0.500245	0.595489	0.12228	0.288012	0.470578	0.667194	0.448087	0.425309	0.463349
0657	0.488041	0.476026	0.437552	0.321135	0.495876	0.354636	0.455274	0.387479	0.502738	0.483025	0.554513	0.421887	0.253359	0.519185	0.532961	0.477672	0.485365	0.268079	0.33321	0.2802	0.215915	0.373463	0.520922	0.517179	0.330481	0.223635	0.466464	0.438727	0.5116	0.621924	0.48054	0.330481	0.538718	0.372901	0.293079	0.272624	0.463916	0.318968	0.465755	0.439903	0.512447	0.477683	0.113405	0.355541	0.517393	0.587997	0.372665	0.32813	0.470984
0658	0.776191	0.723378	0.691533	0.422516	0.712661	0.5352	0.587999	0.688757	0.728673	0.63043	0.79123	0.518188	0.368199	0.75202	0.750548	0.805424	0.679612	0.531043	0.63836	0.534376	0.28919	0.442329	0.700522	0.677159	0.566532	0.484866	0.656096	0.473849	0.759638	0.720558	0.761154	0.581532	0.754418	0.575421	0.534278	0.534278	0.667725	0.547593	0.784964	0.705701	0.650015	0.709355	0.190521	0.442659	0.631163	0.641311	0.612611	0.506314	0.499923
0659	0.610949	0.631904	0.601116	0.340349	0.615444	0.426227	0.517065	0.58853	0.619651	0.558242	0.803714	0.432103	0.272149	0.766475	0.694283	0.643689	0.638235	0.445499	0.428084	0.446887	0.277121	0.418872	0.620463	0.524765	0.378002	0.365204	0.509572	0.439084	0.668226	0.677812	0.646698	0.396752	0.709497	0.450591	0.452704	0.448537	0.614812	0.413851	0.568713	0.60265	0.559907	0.719946	0.136692	0.378046	0.537469	0.655569	0.515899	0.397405	0.464172
0660	0.635028	0.618114	0.593561	0.28783	0.631558	0.454807	0.497094	0.589623	0.646182	0.53827	0.804652	0.370627	0.31947	0.768618	0.718361	0.637838	0.580891	0.455251	0.430694	0.455251	0.259263	0.389649	0.599782	0.478418	0.376017	0.373636	0.53504	0.437996	0.666558	0.636826	0.66378	0.409351	0.707781	0.493598	0.499467	0.503634	0.576498	0.489466	0.629296	0.60629	0.559259	0.765813	0.189011	0.35505	0.508175	0.659629	0.607801	0.406372	0.454788
0661	0.635028	0.595297	0.569949	0.276719	0.607947	0.431989	0.485983	0.589623	0.648265	0.527159	0.804652	0.364842	0.31947	0.768618	0.718361	0.614227	0.55728	0.430251	0.452916	0.455251	0.259263	0.389649	0.574782	0.467307	0.362128	0.348636	0.53504	0.437996	0.669435	0.613215	0.667352	0.406573	0.687543	0.493598	0.475856	0.478634	0.552887	0.489466	0.629296	0.60629	0.536442	0.740813	0.189011	0.35505	0.497064	0.660264	0.609884	0.407165	0.455582
0662	0.639602	0.657557	0.610533	0.476304	0.645035	0.448528	0.659759	0.588701	0.653422	0.635301	0.677711	0.584609	0.391055	0.6299	0.626376	0.59884	0.639364	0.418062	0.561154	0.432877	0.326517	0.4766	0.7489	0.678042	0.502917	0.366068	0.568201	0.524549	0.578329	0.67882	0.547268	0.502917	0.647111	0.491018	0.44597	0.42097	0.633282	0.437685	0.616687	0.610923	0.618815	0.568273	0.182668	0.53686	0.660947	0.666024	0.603477	0.415244	0.561493
0663	0.467355	0.50437	0.432941	0.299304	0.499055	0.417703	0.368102	0.428961	0.506679	0.395833	0.728221	0.38721	0.184433	0.631489	0.502649	0.47624	0.440015	0.287247	0.416184	0.288438	0.145782	0.289775	0.41386	0.44269	0.26307	0.2521	0.374389	0.348177	0.542311	0.492769	0.592053	0.279141	0.755639	0.344062	0.300966	0.297394	0.429321	0.295337	0.438994	0.443247	0.478752	0.667891	0.0772541	0.331455	0.454669	0.745502	0.417014	0.391499	0.427612
0664	0.608907	0.647407	0.691554	0.501087	0.805729	0.564582	0.530979	0.614994	0.74357	0.516705	0.694614	0.571243	0.482529	0.643872	0.598472	0.607996	0.634479	0.438092	0.483784	0.524896	0.455701	0.70801	0.683433	0.498741	0.513732	0.517356	0.58623	0.72097	0.675668	0.607886	0.668072	0.510518	0.654457	0.523523	0.518711	0.518711	0.818534	0.535247	0.695499	0.73797	0.53886	0.601516	0.319847	0.853908	0.772756	0.619723	0.585439	0.624523	0.660547
0665	0.44448	0.503113	0.440613	0.24083	0.495833	0.393123	0.380058	0.441122	0.50615	0.41094	0.702974	0.304678	0.195392	0.618333	0.50698	0.514038	0.433442	0.317997	0.361835	0.32008	0.166839	0.287104	0.421736	0.375826	0.306684	0.255643	0.360009	0.346885	0.575497	0.48542	0.576538	0.316059	0.62393	0.337307	0.326893	0.326893	0.427817	0.29367	0.45383	0.453622	0.47795	0.555768	0.101611	0.311062	0.413145	0.668709	0.427575	0.37237	0.405778
0666	0.702764	0.691662	0.662603	0.344754	0.695791	0.505244	0.572082	0.655347	0.714016	0.617002	0.814176	0.445835	0.33235	0.778207	0.793673	0.710217	0.646275	0.527607	0.524545	0.52988	0.311529	0.435866	0.685872	0.576202	0.457674	0.439168	0.580499	0.477813	0.746093	0.731203	0.743821	0.475856	0.720424	0.528423	0.582146	0.582146	0.64096	0.545175	0.716365	0.670751	0.649646	0.781091	0.213921	0.389488	0.579373	0.671041	0.657146	0.454678	0.501625
0667	0.474112	0.502929	0.436262	0.256886	0.495163	0.419331	0.37167	0.436804	0.506168	0.397552	0.716114	0.32499	0.208419	0.62583	0.507053	0.514582	0.428613	0.305471	0.385957	0.307693	0.144236	0.272519	0.416127	0.400881	0.32713	0.272685	0.38401	0.336285	0.580138	0.484056	0.581249	0.33713	0.665525	0.359795	0.31496	0.31496	0.422612	0.313248	0.484085	0.450138	0.476088	0.559094	0.108385	0.331799	0.440688	0.679564	0.422355	0.397195	0.399104
0668	0.727923	0.680122	0.637801	0.428673	0.668853	0.491997	0.593783	0.618152	0.676401	0.635301	0.740797	0.526148	0.351949	0.697839	0.706668	0.690176	0.663749	0.464578	0.508053	0.477911	0.293865	0.42894	0.67401	0.678042	0.45564	0.417783	0.599702	0.472094	0.661361	0.67882	0.6303	0.45564	0.710198	0.530237	0.489694	0.467194	0.658275	0.482237	0.708023	0.638152	0.618815	0.641874	0.164401	0.483174	0.683174	0.666024	0.631451	0.462041	0.505344
0669	0.703211	0.838811	0.7277	0.412048	0.828976	0.702588	0.626786	0.721456	0.840835	0.602931	0.763053	0.548728	0.341097	0.717576	0.684203	0.715501	0.71464	0.500898	0.540639	0.50275	0.234025	0.45135	0.685895	0.571917	0.463889	0.446826	0.63505	0.457763	0.734546	0.628041	0.711061	0.488889	0.687039	0.587037	0.507284	0.501728	0.704951	0.497452	0.649254	0.743678	0.649754	0.629386	0.159288	0.448019	0.639686	0.633469	0.609888	0.661992	0.665174
0670	0.630584	0.704201	0.739324	0.466561	0.844404	0.623746	0.610751	0.637828	0.758968	0.588499	0.709292	0.605095	0.335936	0.659679	0.618178	0.646069	0.715614	0.459741	0.435616	0.476407	0.275326	0.513512	0.639743	0.571651	0.445952	0.398631	0.64007	0.522061	0.621264	0.611261	0.590203	0.445952	0.625929	0.520898	0.488521	0.460396	0.775574	0.46584	0.611238	0.66005	0.531962	0.540897	0.138431	0.513869	0.763869	0.553522	0.539623	0.581884	0.672488
0671	0.439601	0.500324	0.437824	0.230574	0.494792	0.392081	0.370545	0.437436	0.504587	0.401428	0.699289	0.294597	0.192131	0.614648	0.502101	0.511395	0.430478	0.316498	0.33774	0.314414	0.163256	0.28519	0.420558	0.364231	0.299777	0.254465	0.357926	0.346885	0.572332	0.481117	0.554103	0.31384	0.618974	0.335224	0.32259	0.325715	0.425027	0.291587	0.450248	0.449936	0.476908	0.557851	0.0983493	0.311062	0.404812	0.668709	0.426013	0.370808	0.405043
0672	0.669878	0.808256	0.784288	0.497929	0.898223	0.751143	0.657342	0.684419	0.813057	0.630431	0.739244	0.651694	0.383735	0.691935	0.6539	0.688001	0.684085	0.50726	0.503601	0.523927	0.263278	0.503342	0.635895	0.599417	0.493751	0.446429	0.691515	0.514983	0.711819	0.603041	0.681137	0.493751	0.667396	0.562316	0.536319	0.508194	0.758695	0.517966	0.649254	0.706641	0.622254	0.591886	0.179199	0.504021	0.754021	0.633469	0.582111	0.71349	0.743894
0673	0.629597	0.646441	0.674344	0.528231	0.712118	0.492089	0.648643	0.577585	0.64138	0.625297	0.670565	0.663211	0.427431	0.622204	0.617281	0.587444	0.651265	0.457815	0.550493	0.474482	0.371901	0.586842	0.737223	0.671751	0.551536	0.399321	0.633123	0.595391	0.578418	0.727782	0.547358	0.551536	0.681927	0.528723	0.558761	0.530636	0.714729	0.47989	0.665738	0.623178	0.664451	0.615754	0.262547	0.57535	0.714949	0.657391	0.595239	0.466568	0.651668
0674	0.670093	0.800284	0.75908	0.378762	0.855864	0.619917	0.562507	0.682224	0.842955	0.555668	0.645295	0.505974	0.326823	0.658741	0.700084	0.738035	0.73988	0.541383	0.547612	0.545087	0.276361	0.601934	0.710006	0.528368	0.441282	0.4307	0.640308	0.60704	0.682683	0.620263	0.704653	0.478319	0.639928	0.592997	0.631504	0.627801	0.833945	0.522514	0.625891	0.77242	0.683085	0.707274	0.237253	0.518258	0.716406	0.59103	0.715591	0.58641	0.643138
0675	0.484812	0.509881	0.483492	0.255493	0.544896	0.378455	0.410126	0.479913	0.552669	0.44542	0.779174	0.334457	0.200577	0.682441	0.55624	0.52243	0.51499	0.340373	0.35432	0.342754	0.194859	0.392962	0.488228	0.398463	0.286952	0.269435	0.385651	0.397846	0.547629	0.538902	0.54882	0.297666	0.67484	0.361026	0.350863	0.350863	0.497612	0.309835	0.454794	0.494199	0.479418	0.613714	0.0974158	0.358455	0.475122	0.651234	0.462869	0.354738	0.419351
0676	0.319657	0.227879	0.233647	0.248045	0.271421	0.196391	0.204288	0.221894	0.262664	0.225436	0.282777	0.234795	0.310014	0.293627	0.301694	0.209959	0.227281	0.28812	0.299585	0.297401	0.36542	0.306285	0.357767	0.313001	0.296597	0.315724	0.352836	0.304282	0.217273	0.37299	0.210524	0.299443	0.307785	0.232547	0.291516	0.291516	0.239001	0.392239	0.328872	0.218499	0.33465	0.276416	0.300224	0.280291	0.271949	0.336194	0.257365	0.201422	0.290715
0677	0.707309	0.649352	0.620402	0.343726	0.654347	0.50955	0.522305	0.613903	0.664239	0.560101	0.781612	0.442971	0.33235	0.743139	0.752229	0.668015	0.604074	0.485406	0.528333	0.488436	0.26554	0.390739	0.643671	0.574864	0.46525	0.442956	0.581256	0.395986	0.69545	0.691451	0.696966	0.478886	0.725325	0.550392	0.539945	0.539945	0.598758	0.532992	0.716365	0.629307	0.607337	0.742406	0.213921	0.389488	0.537973	0.637237	0.606612	0.455061	0.455527
0678	0.52864	0.592404	0.613552	0.625594	0.730058	0.511332	0.597057	0.528896	0.659629	0.576175	0.639265	0.724873	0.313673	0.584265	0.525501	0.579617	0.558419	0.330853	0.556402	0.34752	0.226587	0.600505	0.586516	0.699912	0.463173	0.269225	0.524495	0.589494	0.560854	0.653251	0.529793	0.463173	0.659105	0.415391	0.359114	0.330989	0.611743	0.351401	0.540368	0.551118	0.583469	0.59377	0.114395	0.580443	0.7233	0.654186	0.504642	0.468785	0.653407
0679	0.703211	0.838811	0.818663	0.463554	0.928779	0.782357	0.626786	0.721456	0.83744	0.602931	0.763053	0.617319	0.383735	0.717576	0.684203	0.715501	0.71464	0.56351	0.540639	0.565594	0.263278	0.507769	0.685895	0.571917	0.521876	0.502679	0.720018	0.514983	0.734546	0.628041	0.711061	0.550001	0.687039	0.585488	0.570694	0.564444	0.79307	0.565674	0.649254	0.743678	0.649754	0.629386	0.179199	0.504021	0.719646	0.633469	0.609888	0.742263	0.744501
0680	0.540435	0.575975	0.547255	0.345658	0.625777	0.430319	0.467928	0.537924	0.629984	0.509104	0.760338	0.423115	0.210133	0.714652	0.623768	0.593083	0.55082	0.372591	0.480861	0.428814	0.261592	0.4551	0.579656	0.498807	0.356889	0.344092	0.431405	0.445759	0.695869	0.657159	0.674341	0.378479	0.782538	0.438112	0.434432	0.430265	0.617618	0.348954	0.552785	0.632361	0.541875	0.804427	0.133126	0.383461	0.527211	0.730134	0.511385	0.400739	0.48666
0681	0.649219	0.725266	0.678242	0.442836	0.773202	0.576902	0.631869	0.658945	0.781589	0.607505	0.722868	0.554183	0.31915	0.674299	0.635119	0.665075	0.704031	0.42883	0.486403	0.443645	0.239149	0.544501	0.659576	0.59765	0.416942	0.374879	0.589021	0.554581	0.638542	0.616669	0.607481	0.416942	0.663421	0.537683	0.454781	0.429781	0.700991	0.435148	0.629392	0.681168	0.550448	0.578987	0.143591	0.561124	0.783346	0.629348	0.560164	0.539525	0.591525
0682	0.697586	0.765994	0.818663	0.442458	0.935723	0.705771	0.620536	0.715206	0.837363	0.597306	0.759035	0.574373	0.376703	0.713249	0.679089	0.709876	0.70839	0.556479	0.534389	0.640279	0.336777	0.619414	0.757702	0.550704	0.595627	0.576431	0.7074	0.626629	0.75699	0.670898	0.733505	0.628012	0.713205	0.63558	0.648705	0.642455	0.904227	0.583724	0.711576	0.840532	0.647896	0.681393	0.259981	0.616227	0.831852	0.631707	0.679232	0.661401	0.666755
0683	0.557819	0.596117	0.565015	0.307433	0.641667	0.451955	0.493648	0.555059	0.656399	0.534825	0.775025	0.387432	0.255411	0.730468	0.641153	0.662698	0.554808	0.398668	0.44713	0.391029	0.217263	0.454341	0.537828	0.48523	0.362928	0.315957	0.461292	0.462102	0.772917	0.622739	0.780556	0.409707	0.690867	0.42621	0.399291	0.399291	0.547953	0.344899	0.588252	0.571725	0.565747	0.709658	0.119466	0.413642	0.538642	0.672411	0.539772	0.423467	0.485442
0684	0.774707	0.73678	0.70303	0.345063	0.739537	0.53172	0.595123	0.722548	0.782918	0.644535	0.815366	0.456901	0.365585	0.779489	0.795188	0.755405	0.685069	0.551202	0.577833	0.584535	0.342682	0.519823	0.725293	0.599655	0.463442	0.453918	0.662715	0.525595	0.745444	0.707718	0.747717	0.520108	0.701972	0.605431	0.614528	0.611194	0.679222	0.60136	0.788002	0.739493	0.690563	0.756785	0.235313	0.428437	0.603143	0.672232	0.720361	0.501932	0.553573
0685	0.545122	0.588431	0.505098	0.349187	0.582231	0.487321	0.429453	0.500455	0.591125	0.461806	0.728221	0.451746	0.21482	0.680065	0.586299	0.555613	0.513351	0.335122	0.485548	0.33651	0.170079	0.415547	0.482837	0.516471	0.306914	0.294117	0.436787	0.406206	0.712256	0.574897	0.690729	0.325664	0.755531	0.396818	0.33946	0.335293	0.500874	0.332893	0.500493	0.517121	0.558544	0.76754	0.0784631	0.386697	0.530447	0.745502	0.474498	0.456749	0.49888
0686	0.698818	0.661536	0.630854	0.307936	0.672306	0.483382	0.536223	0.649286	0.711744	0.581143	0.809414	0.4071	0.348512	0.773746	0.789727	0.679156	0.617033	0.472395	0.503181	0.502698	0.282832	0.472566	0.630066	0.51585	0.392019	0.383361	0.595802	0.477813	0.737868	0.678052	0.740141	0.443534	0.694686	0.550592	0.528207	0.525177	0.612241	0.540024	0.686505	0.667468	0.59733	0.743591	0.206194	0.387327	0.548312	0.662486	0.736407	0.456301	0.503248
0687	0.421538	0.397864	0.366779	0.436129	0.361097	0.405436	0.332675	0.372783	0.363524	0.332219	0.353775	0.433611	0.437137	0.370106	0.410289	0.387889	0.415309	0.410296	0.419018	0.451963	0.469152	0.365588	0.430128	0.439738	0.513126	0.433718	0.429815	0.354096	0.409131	0.473894	0.378242	0.456876	0.408508	0.370323	0.451103	0.416728	0.398253	0.474237	0.404119	0.372783	0.461816	0.365074	0.335323	0.398426	0.377645	0.38384	0.422359	0.438343	0.400707
0688	0.67106	0.651401	0.613108	0.347672	0.653671	0.634332	0.500309	0.62568	0.66498	0.491855	0.542819	0.454986	0.411906	0.573171	0.632064	0.666445	0.598852	0.569121	0.560736	0.570973	0.302248	0.40043	0.635992	0.585065	0.625795	0.545239	0.721706	0.406843	0.630372	0.598942	0.606888	0.650795	0.610892	0.660516	0.641335	0.63578	0.586655	0.673878	0.741498	0.622285	0.630511	0.633644	0.261459	0.360878	0.598515	0.481693	0.78821	0.564196	0.438724
0689	0.594512	0.649269	0.687348	0.530074	0.793136	0.562657	0.601313	0.598161	0.710619	0.580005	0.683792	0.673236	0.410336	0.632218	0.585386	0.601521	0.636765	0.428634	0.520091	0.430717	0.307477	0.700073	0.709576	0.57015	0.493417	0.420502	0.580537	0.713033	0.57135	0.641669	0.547865	0.521542	0.658105	0.467005	0.515731	0.509481	0.819663	0.516783	0.538338	0.620383	0.633913	0.596305	0.27579	0.724152	0.739208	0.626326	0.56664	0.591622	0.655644
0690	0.50319	0.582081	0.505158	0.322327	0.572364	0.452487	0.43626	0.500872	0.580574	0.474269	0.764356	0.416996	0.198296	0.718979	0.580113	0.551788	0.512776	0.348257	0.448198	0.349539	0.19591	0.418502	0.48461	0.476743	0.283306	0.271493	0.400229	0.40988	0.622942	0.569588	0.60307	0.300613	0.755531	0.36694	0.352262	0.348416	0.501259	0.30414	0.461993	0.516257	0.500876	0.693796	0.0724275	0.284469	0.47845	0.731342	0.423296	0.422446	0.495425
0691	0.553544	0.600283	0.565015	0.317889	0.643056	0.454145	0.53104	0.550783	0.649346	0.572216	0.77136	0.401047	0.251136	0.726522	0.636877	0.610803	0.550533	0.375643	0.373014	0.441232	0.266675	0.452149	0.572933	0.481837	0.378335	0.346787	0.456322	0.459909	0.721779	0.63423	0.693306	0.381175	0.693562	0.46303	0.45171	0.43296	0.622058	0.361371	0.59298	0.644778	0.565701	0.68605	0.173321	0.410818	0.577484	0.67067	0.530747	0.426648	0.490256
0692	0.545655	0.611923	0.635512	0.553487	0.745746	0.524909	0.616913	0.545855	0.671272	0.594046	0.650167	0.697491	0.387542	0.596006	0.54097	0.561292	0.59044	0.352567	0.428836	0.369234	0.285966	0.560175	0.638588	0.584859	0.446614	0.33302	0.535825	0.568893	0.544194	0.615476	0.513133	0.446613	0.566671	0.424248	0.381282	0.353157	0.658134	0.414276	0.523497	0.568077	0.534493	0.463879	0.161823	0.579235	0.646429	0.551362	0.4443	0.55184	0.65394
0693	0.639602	0.657557	0.686849	0.535842	0.725664	0.504594	0.659759	0.588701	0.653422	0.635301	0.677711	0.657685	0.439936	0.6299	0.626376	0.59884	0.639364	0.47032	0.561154	0.486987	0.367331	0.578778	0.7489	0.678042	0.565782	0.411826	0.639226	0.590118	0.578329	0.67882	0.547268	0.565782	0.647111	0.491018	0.501716	0.473591	0.712442	0.492395	0.616687	0.610923	0.618815	0.620431	0.205501	0.603967	0.743566	0.666024	0.603477	0.46715	0.63168
0694	0.699216	0.822506	0.878965	0.451107	0.989833	0.699984	0.684232	0.77242	0.866942	0.665221	0.795816	0.59422	0.37908	0.752859	0.72656	0.758035	0.762102	0.62046	0.569834	0.704096	0.40178	0.682914	0.811504	0.557853	0.585629	0.573724	0.709108	0.688658	0.783294	0.713936	0.805264	0.627295	0.711185	0.629899	0.707359	0.703192	0.962368	0.584515	0.711842	0.896102	0.697857	0.721885	0.259358	0.615354	0.838271	0.667348	0.71285	0.668008	0.733737
0695	0.663917	0.701235	0.664547	0.323249	0.754167	0.52184	0.550264	0.657966	0.764215	0.599676	0.769236	0.434076	0.268749	0.724235	0.69447	0.719157	0.717141	0.468381	0.422055	0.522811	0.327665	0.552646	0.733596	0.5226	0.441502	0.426145	0.522587	0.559485	0.768637	0.728879	0.742122	0.46741	0.677664	0.530636	0.524552	0.529552	0.778444	0.426979	0.671576	0.767067	0.655708	0.67526	0.167985	0.502456	0.652456	0.624949	0.621897	0.488844	0.592742
0696	0.46045	0.485338	0.456919	0.232347	0.523687	0.344332	0.398875	0.455175	0.542534	0.436884	0.721923	0.317385	0.216006	0.673282	0.537373	0.498852	0.490839	0.30279	0.330159	0.307464	0.209848	0.423189	0.462019	0.386315	0.262661	0.226395	0.354673	0.42845	0.605843	0.516591	0.601169	0.259362	0.61563	0.326447	0.314087	0.314087	0.472125	0.268296	0.489779	0.47056	0.453318	0.597944	0.104909	0.385388	0.46823	0.652471	0.445972	0.330552	0.451608
0697	0.471716	0.49262	0.46623	0.226326	0.527634	0.361193	0.380959	0.466818	0.536597	0.416254	0.766078	0.30529	0.200577	0.669346	0.543145	0.505169	0.497728	0.323111	0.330511	0.329658	0.194859	0.392962	0.470966	0.369296	0.266713	0.252173	0.360175	0.397846	0.592285	0.562989	0.585738	0.298856	0.692972	0.364717	0.37495	0.37495	0.541109	0.311361	0.454794	0.481104	0.461927	0.596223	0.138764	0.357706	0.445206	0.653851	0.449602	0.336881	0.419351
0698	0.741417	0.729919	0.695455	0.34123	0.759347	0.63259	0.629537	0.715295	0.776309	0.678949	0.795899	0.449435	0.358118	0.759817	0.764925	0.761485	0.687316	0.560664	0.476688	0.56233	0.320477	0.55738	0.701191	0.594967	0.477086	0.461729	0.632217	0.563152	0.716772	0.67837	0.693288	0.499586	0.688514	0.635753	0.566729	0.561729	0.671647	0.531182	0.688521	0.712239	0.676116	0.771994	0.168101	0.466885	0.639385	0.697612	0.727167	0.525586	0.591845
0699	0.747253	0.708856	0.674392	0.407507	0.69552	0.515547	0.571561	0.659819	0.700568	0.613991	0.770559	0.507739	0.342594	0.729759	0.72424	0.726009	0.697582	0.503771	0.529886	0.505437	0.288058	0.437273	0.713821	0.645353	0.472951	0.457594	0.630491	0.446345	0.684521	0.701125	0.661036	0.495451	0.723912	0.546483	0.512006	0.507006	0.691533	0.52051	0.702216	0.676763	0.635493	0.690189	0.170046	0.458003	0.630503	0.628836	0.584506	0.483328	0.497487
0700	0.550962	0.624711	0.5778	0.532315	0.624474	0.500474	0.463989	0.421599	0.569725	0.459166	0.475036	0.708878	0.407608	0.500174	0.545795	0.497928	0.559124	0.396087	0.460477	0.412753	0.392801	0.657372	0.642564	0.632497	0.469839	0.385963	0.57669	0.644789	0.539025	0.663882	0.508344	0.469839	0.532221	0.424368	0.427607	0.399482	0.584721	0.476184	0.518003	0.516845	0.623295	0.513085	0.131646	0.510747	0.63593	0.613996	0.457873	0.533302	0.700201
0701	0.570962	0.632828	0.532828	0.39262	0.570168	0.400379	0.581531	0.518804	0.583341	0.630943	0.669834	0.516214	0.285325	0.622763	0.609966	0.568516	0.5738	0.367457	0.43443	0.380791	0.325549	0.510749	0.648896	0.652497	0.375871	0.270174	0.461352	0.50194	0.603196	0.728053	0.572515	0.375871	0.609919	0.382984	0.392674	0.370174	0.538365	0.333329	0.538003	0.535748	0.673884	0.571908	0.0921523	0.377523	0.528744	0.72024	0.462674	0.373311	0.610749
0702	0.783665	0.782442	0.682442	0.39194	0.719782	0.634285	0.58016	0.680918	0.736288	0.621737	0.78563	0.515534	0.37121	0.747466	0.757342	0.740442	0.670106	0.539572	0.586791	0.542905	0.297719	0.435438	0.708038	0.651816	0.5174	0.492876	0.645007	0.44121	0.762523	0.704034	0.764038	0.5324	0.739229	0.611056	0.599564	0.599564	0.658634	0.591916	0.793627	0.697863	0.736225	0.747094	0.235313	0.434062	0.597395	0.686423	0.672898	0.574347	0.57486
0703	0.77304	0.760828	0.728864	0.37923	0.76537	0.555768	0.62929	0.720881	0.785418	0.678702	0.814176	0.490418	0.365585	0.778207	0.793673	0.781239	0.710903	0.580368	0.576999	0.582868	0.342682	0.519823	0.75446	0.633822	0.503442	0.483085	0.638548	0.525595	0.746093	0.731203	0.743821	0.523442	0.720424	0.581265	0.640361	0.640361	0.705056	0.599693	0.788002	0.737826	0.714611	0.781091	0.235313	0.428437	0.63731	0.671041	0.787548	0.500146	0.551787
0704	0.510822	0.543258	0.515036	0.265961	0.582692	0.402936	0.440588	0.506128	0.586575	0.478597	0.769236	0.351212	0.207055	0.724235	0.587745	0.557044	0.555493	0.356447	0.327222	0.357729	0.208346	0.423189	0.516428	0.418578	0.29174	0.279927	0.405195	0.42845	0.649687	0.577289	0.629815	0.309048	0.64568	0.376815	0.371465	0.367619	0.537344	0.320063	0.480952	0.521513	0.512125	0.630778	0.0959578	0.385165	0.517857	0.626603	0.490013	0.37492	0.451411
0705	0.735899	0.74136	0.708668	0.411119	0.74923	0.569725	0.595253	0.703502	0.760395	0.577304	0.751512	0.523498	0.383456	0.710723	0.713919	0.690176	0.733425	0.513117	0.557369	0.550154	0.328992	0.477654	0.74593	0.625369	0.558852	0.461233	0.660955	0.487734	0.651908	0.689922	0.618575	0.508852	0.712551	0.612915	0.610331	0.579776	0.727713	0.617268	0.767527	0.722329	0.621007	0.68585	0.238709	0.498791	0.659902	0.624821	0.690887	0.502367	0.554148
0706	0.754232	0.777517	0.739223	0.441674	0.77886	0.605115	0.625808	0.723873	0.784469	0.604804	0.764607	0.554053	0.383456	0.724826	0.730585	0.717676	0.76398	0.568673	0.594406	0.570525	0.328992	0.477654	0.801486	0.652869	0.533852	0.516789	0.711749	0.487734	0.676945	0.714922	0.653461	0.558852	0.732194	0.649952	0.640887	0.635331	0.758269	0.643718	0.767527	0.7427	0.653548	0.727516	0.238709	0.498791	0.690457	0.628182	0.715887	0.535145	0.558824
0707	0.777927	0.716603	0.684639	0.38623	0.714782	0.52598	0.587035	0.676127	0.73483	0.628845	0.782208	0.496782	0.382736	0.744698	0.752126	0.736484	0.667314	0.528853	0.578183	0.531353	0.291167	0.469235	0.703356	0.633306	0.502926	0.482569	0.683381	0.475007	0.705407	0.72101	0.703134	0.522926	0.752867	0.546959	0.531981	0.531981	0.660831	0.54855	0.729798	0.693071	0.70052	0.700774	0.183521	0.434801	0.63731	0.711616	0.691484	0.500146	0.501199
0708	0.754232	0.777517	0.739223	0.441674	0.77886	0.605115	0.625808	0.723873	0.784469	0.604804	0.764607	0.554053	0.383456	0.724826	0.730585	0.717676	0.76398	0.568673	0.594406	0.570525	0.328992	0.477654	0.801486	0.652869	0.533852	0.516789	0.703487	0.487734	0.676945	0.714922	0.653461	0.558852	0.732194	0.649952	0.640887	0.635331	0.758269	0.644925	0.767527	0.7427	0.653548	0.727516	0.238709	0.498791	0.690457	0.628182	0.715887	0.535145	0.558824
0709	0.711751	0.701127	0.672176	0.35009	0.700336	0.48247	0.57587	0.665195	0.710229	0.62079	0.821914	0.448756	0.347941	0.787458	0.80266	0.719308	0.656427	0.530552	0.529409	0.533583	0.310686	0.443442	0.689192	0.574395	0.464781	0.442487	0.622013	0.448689	0.746743	0.773237	0.748258	0.478418	0.757768	0.519205	0.533396	0.533396	0.650533	0.486498	0.663453	0.680599	0.686505	0.746403	0.166837	0.395273	0.543758	0.702784	0.616123	0.455061	0.501517
0710	0.663917	0.728496	0.773699	0.493927	0.882598	0.649346	0.580195	0.674865	0.790141	0.560999	0.733102	0.652251	0.383927	0.68532	0.648481	0.673569	0.74617	0.515991	0.472653	0.518074	0.314659	0.586871	0.689743	0.544151	0.474077	0.519864	0.6574	0.596641	0.638869	0.636261	0.615385	0.502202	0.645572	0.534116	0.522896	0.516646	0.809949	0.574402	0.611238	0.697087	0.553828	0.578397	0.158207	0.587279	0.729494	0.549766	0.567401	0.695507	0.670307
0711	0.504665	0.599379	0.637523	0.332603	0.751805	0.477795	0.480345	0.49922	0.689336	0.481722	0.52765	0.457339	0.3653	0.532046	0.549695	0.544787	0.547377	0.395185	0.43606	0.405646	0.308078	0.673362	0.618435	0.452748	0.409339	0.271119	0.504481	0.685003	0.527837	0.542311	0.526058	0.409872	0.473584	0.404453	0.407523	0.407523	0.611929	0.352758	0.515131	0.589416	0.52141	0.508105	0.179199	0.47199	0.605156	0.534824	0.480303	0.444589	0.710141
0712	0.632596	0.629576	0.655371	0.43279	0.702046	0.683519	0.525164	0.582942	0.632428	0.514224	0.515345	0.576177	0.522264	0.543584	0.597097	0.576672	0.562596	0.577598	0.454506	0.594265	0.381275	0.50245	0.585992	0.557545	0.598052	0.629407	0.766816	0.515755	0.558176	0.528588	0.527115	0.598052	0.55195	0.634445	0.680714	0.652589	0.625611	0.801451	0.679225	0.579547	0.610869	0.591869	0.336161	0.456657	0.701291	0.529998	0.682857	0.694348	0.492546
0713	0.459932	0.504077	0.468809	0.32863	0.541141	0.3511	0.509036	0.454217	0.547432	0.550212	0.688589	0.420755	0.234007	0.637384	0.543265	0.510565	0.505557	0.283086	0.356924	0.294197	0.227335	0.458455	0.53071	0.495429	0.303327	0.200325	0.356491	0.464154	0.616825	0.60858	0.588353	0.303327	0.593184	0.325693	0.314075	0.295325	0.485283	0.251765	0.451795	0.470884	0.544515	0.602837	0.113652	0.417503	0.509044	0.656055	0.442823	0.322833	0.493723
0714	0.592102	0.571865	0.545328	0.321107	0.616408	0.464848	0.464175	0.545593	0.629751	0.496528	0.766912	0.400874	0.259759	0.721731	0.633279	0.642816	0.535354	0.381427	0.482034	0.384204	0.179883	0.412589	0.520158	0.500689	0.4085	0.340445	0.48407	0.417398	0.667964	0.60507	0.669353	0.421	0.712601	0.447544	0.381948	0.381948	0.528265	0.384641	0.593354	0.56226	0.540312	0.689112	0.178215	0.411559	0.54767	0.635396	0.517837	0.437634	0.439126
0715	0.774707	0.765828	0.731364	0.36173	0.768703	0.561458	0.61179	0.722548	0.778751	0.661202	0.815366	0.467844	0.365585	0.779489	0.795188	0.783739	0.713403	0.587868	0.547833	0.584535	0.342682	0.518647	0.76196	0.616322	0.505942	0.490585	0.646763	0.525595	0.741548	0.733476	0.715033	0.528442	0.72221	0.602098	0.642861	0.647861	0.707556	0.594349	0.788002	0.739493	0.719611	0.787341	0.235313	0.428437	0.61981	0.719196	0.715361	0.500686	0.553111
0716	0.476203	0.466523	0.473475	0.590686	0.519108	0.334339	0.419739	0.414951	0.477673	0.419341	0.566014	0.520302	0.370353	0.510957	0.477831	0.464814	0.463073	0.377945	0.535168	0.381803	0.442151	0.53216	0.583081	0.544068	0.429923	0.36523	0.447548	0.53243	0.459913	0.628039	0.457107	0.432274	0.56797	0.334172	0.452936	0.452936	0.500782	0.532651	0.590502	0.433778	0.459368	0.4982	0.266447	0.551197	0.49539	0.599049	0.48004	0.29907	0.517004
0717	0.754232	0.777517	0.739223	0.441674	0.779786	0.605882	0.625808	0.723873	0.785395	0.604804	0.764607	0.554053	0.383456	0.724826	0.730585	0.717676	0.76398	0.568673	0.594406	0.570525	0.328992	0.477654	0.801486	0.652869	0.533852	0.516789	0.697992	0.487734	0.676945	0.714922	0.653461	0.558852	0.732194	0.649952	0.640887	0.635331	0.758269	0.637638	0.767527	0.7427	0.653548	0.727516	0.238709	0.498791	0.690457	0.628182	0.715887	0.535746	0.559749
0718	0.480878	0.443716	0.447817	0.420279	0.492409	0.475292	0.375446	0.414367	0.453941	0.379478	0.406974	0.520029	0.398548	0.426878	0.459171	0.444288	0.410681	0.400759	0.514378	0.404617	0.300324	0.36139	0.511994	0.595879	0.550706	0.373891	0.564392	0.365638	0.441253	0.553232	0.438447	0.553058	0.540132	0.442343	0.47575	0.47575	0.441841	0.518462	0.595177	0.410971	0.512484	0.533961	0.233119	0.364926	0.418815	0.499514	0.506222	0.402826	0.460989
0719	0.354045	0.302791	0.289276	0.409391	0.334909	0.317613	0.250199	0.273441	0.313941	0.266755	0.315915	0.345791	0.348052	0.329314	0.343869	0.317455	0.299341	0.346444	0.414304	0.350302	0.400149	0.350219	0.419348	0.42191	0.413197	0.36523	0.407934	0.350489	0.325951	0.477431	0.323145	0.415549	0.404223	0.301418	0.421435	0.421435	0.316584	0.532651	0.468344	0.270046	0.402476	0.375401	0.39967	0.3476	0.342693	0.429418	0.437171	0.279954	0.357805
0720	0.705392	0.762487	0.817991	0.43864	0.931556	0.698331	0.613199	0.721757	0.840141	0.590703	0.763247	0.574024	0.383226	0.717785	0.686185	0.709105	0.708104	0.565727	0.57352	0.644445	0.336777	0.619414	0.759553	0.54945	0.609169	0.578514	0.7074	0.626629	0.756882	0.670317	0.758397	0.632179	0.712749	0.63558	0.644539	0.644539	0.90006	0.587891	0.711576	0.844236	0.641944	0.682782	0.259981	0.616227	0.820393	0.629961	0.682009	0.658127	0.663481
0721	0.540533	0.542029	0.45112	0.343868	0.486856	0.379297	0.481005	0.445012	0.501104	0.517437	0.648912	0.453719	0.331112	0.600899	0.585453	0.484252	0.446437	0.300805	0.412934	0.298424	0.225584	0.408079	0.537413	0.556585	0.351251	0.25776	0.466899	0.414298	0.590915	0.710254	0.592538	0.358394	0.685545	0.407258	0.359811	0.359811	0.45414	0.322796	0.571842	0.484778	0.650385	0.60168	0.189904	0.389015	0.436442	0.728365	0.474733	0.361882	0.502546
0722	0.658714	0.596634	0.563942	0.354277	0.586239	0.40801	0.552871	0.531381	0.619616	0.53766	0.591666	0.459808	0.517739	0.576845	0.643751	0.550221	0.562291	0.452569	0.567617	0.461867	0.375141	0.502486	0.714991	0.599489	0.528934	0.406072	0.599165	0.512834	0.532777	0.665252	0.530998	0.529408	0.612178	0.5071	0.460974	0.460974	0.542203	0.419928	0.646222	0.595454	0.656645	0.591243	0.269262	0.485323	0.503247	0.647855	0.606986	0.384075	0.535179
0723	0.735899	0.667224	0.637801	0.370007	0.673474	0.512063	0.535727	0.633152	0.683522	0.577304	0.751512	0.471148	0.34511	0.710723	0.713919	0.690176	0.660082	0.461805	0.501632	0.495139	0.296093	0.429888	0.671337	0.625369	0.502967	0.41511	0.607241	0.43896	0.651908	0.689922	0.618575	0.457967	0.712551	0.551624	0.549298	0.521798	0.654942	0.561013	0.767527	0.650096	0.621007	0.68585	0.214838	0.448912	0.593912	0.624821	0.621798	0.45159	0.4979
0724	0.74804	0.652859	0.622442	0.318396	0.659782	0.519077	0.424516	0.576516	0.708163	0.466092	0.615805	0.426901	0.365585	0.651772	0.724956	0.674817	0.604481	0.49728	0.547833	0.52728	0.292094	0.465693	0.651371	0.572989	0.466775	0.450585	0.636763	0.475007	0.673697	0.634456	0.671425	0.520108	0.617131	0.591046	0.553939	0.557273	0.598634	0.587683	0.768002	0.662238	0.626642	0.695184	0.235313	0.408437	0.576476	0.610254	0.664773	0.489139	0.49611
0725	0.754707	0.662859	0.629109	0.325063	0.666448	0.529077	0.431182	0.583183	0.713163	0.472759	0.620567	0.436901	0.365585	0.656901	0.731017	0.681484	0.611148	0.503947	0.554499	0.533947	0.292094	0.468058	0.658038	0.579655	0.466775	0.457251	0.646763	0.475007	0.681273	0.640517	0.680515	0.523442	0.621893	0.601046	0.560606	0.563939	0.605301	0.594349	0.768002	0.668904	0.636642	0.700739	0.235313	0.408437	0.583143	0.612476	0.669773	0.499972	0.501808
0726	0.59064	0.637038	0.679889	0.512642	0.685445	0.479636	0.494074	0.492313	0.635817	0.468971	0.509344	0.643129	0.536833	0.523464	0.581865	0.577394	0.59989	0.437312	0.527915	0.447773	0.400234	0.684872	0.649584	0.535129	0.513767	0.429197	0.542617	0.698177	0.55748	0.554656	0.5557	0.514301	0.491908	0.480575	0.437312	0.437312	0.655432	0.442238	0.589298	0.625646	0.53499	0.527965	0.304084	0.667134	0.603907	0.522897	0.506783	0.513587	0.636042
0727	0.711751	0.701127	0.672176	0.35009	0.699579	0.481843	0.57587	0.665195	0.709471	0.62079	0.821914	0.448756	0.347941	0.787458	0.80266	0.719308	0.656427	0.530552	0.529409	0.533583	0.310686	0.472566	0.689192	0.574395	0.464781	0.442487	0.643226	0.477813	0.746743	0.773237	0.748258	0.478418	0.757768	0.519205	0.533396	0.533396	0.650533	0.503227	0.663453	0.680599	0.686505	0.746403	0.166837	0.395273	0.575585	0.745262	0.670065	0.45457	0.501517
0728	0.476203	0.466523	0.473475	0.590686	0.513739	0.329896	0.419739	0.414951	0.472901	0.419341	0.566014	0.520302	0.370353	0.510957	0.477831	0.464814	0.463073	0.377945	0.581665	0.444182	0.525322	0.533991	0.636437	0.595998	0.496919	0.441797	0.443781	0.534261	0.472559	0.671694	0.469753	0.499271	0.603042	0.372331	0.519932	0.519932	0.516313	0.510301	0.638866	0.452629	0.507389	0.542864	0.346481	0.575642	0.462009	0.584671	0.467718	0.303056	0.518606
0729	0.725894	0.738602	0.697552	0.404354	0.73904	0.567733	0.584137	0.692386	0.750205	0.5673	0.744366	0.52841	0.37234	0.703027	0.704824	0.680172	0.745326	0.502001	0.548255	0.539038	0.333054	0.484822	0.734254	0.619079	0.547737	0.450118	0.639522	0.49242	0.649651	0.688301	0.616318	0.497737	0.705419	0.601799	0.599216	0.56866	0.715813	0.593495	0.757523	0.711214	0.618524	0.679014	0.227593	0.48689	0.648001	0.624367	0.679771	0.500209	0.569674
0730	0.721816	0.830275	0.881157	0.602426	0.879169	0.662792	0.730615	0.761087	0.79442	0.696377	0.78853	0.731593	0.445731	0.745013	0.701116	0.757002	0.802992	0.57019	0.571406	0.586857	0.351302	0.613169	0.728429	0.658092	0.555747	0.508426	0.705218	0.624509	0.722112	0.665651	0.691052	0.555747	0.699748	0.629385	0.598315	0.57019	0.896834	0.526042	0.698689	0.779914	0.6153	0.635836	0.243107	0.643279	0.893279	0.631469	0.637219	0.62006	0.666071
0731	0.589084	0.634217	0.667635	0.352141	0.776534	0.548176	0.509045	0.591717	0.718805	0.496964	0.67965	0.490675	0.335936	0.627757	0.580451	0.588718	0.651891	0.416177	0.431719	0.424533	0.275326	0.624448	0.601019	0.480116	0.412278	0.355067	0.57167	0.632996	0.580504	0.559124	0.574427	0.408638	0.584964	0.463801	0.416832	0.416832	0.703885	0.415101	0.611891	0.613939	0.529302	0.562669	0.139248	0.626935	0.762515	0.59164	0.563818	0.527691	0.670307
0732	0.546936	0.619216	0.542293	0.280579	0.607897	0.484374	0.467763	0.542919	0.620595	0.505773	0.803399	0.374988	0.240158	0.761026	0.623859	0.588707	0.533467	0.391381	0.401379	0.393945	0.20534	0.419496	0.51906	0.436898	0.333501	0.314637	0.438753	0.423936	0.664348	0.571783	0.66563	0.34504	0.68913	0.405926	0.39156	0.39156	0.526544	0.34606	0.503835	0.558304	0.588944	0.67395	0.11429	0.381488	0.507129	0.714427	0.51585	0.458718	0.496419
0733	0.416795	0.485344	0.426556	0.305735	0.503413	0.339581	0.470455	0.414969	0.512272	0.511631	0.654948	0.428699	0.188703	0.601154	0.500128	0.458024	0.467901	0.239262	0.301153	0.250373	0.195201	0.443337	0.48291	0.488719	0.244731	0.155743	0.325057	0.435996	0.512645	0.618919	0.486414	0.244731	0.570286	0.294285	0.269493	0.250743	0.446897	0.221328	0.394679	0.431635	0.529427	0.565179	0.0657782	0.386879	0.479141	0.643612	0.407506	0.311438	0.502125
0734	0.531061	0.518869	0.532364	0.556394	0.577997	0.393228	0.458699	0.475905	0.532797	0.454405	0.605199	0.570394	0.317445	0.553156	0.527703	0.511925	0.515419	0.443085	0.535761	0.450376	0.400214	0.554164	0.636788	0.579132	0.52707	0.439675	0.50092	0.541983	0.505015	0.667436	0.468651	0.46457	0.602002	0.381614	0.511826	0.518076	0.559672	0.61102	0.594277	0.494732	0.502705	0.542071	0.228383	0.472454	0.543939	0.599405	0.535164	0.366372	0.536257
0735	0.578271	0.632567	0.660275	0.58925	0.774002	0.549323	0.49928	0.584042	0.704246	0.488175	0.674715	0.702712	0.358483	0.622443	0.57062	0.616995	0.59995	0.4057	0.553137	0.409558	0.250462	0.66179	0.557809	0.611912	0.434776	0.393225	0.561204	0.666645	0.59826	0.609309	0.595454	0.437127	0.685803	0.438957	0.405837	0.405837	0.658465	0.472502	0.625429	0.606264	0.462513	0.583633	0.129804	0.658601	0.716276	0.656168	0.471682	0.588906	0.63043
0736	0.615971	0.506337	0.479589	0.308045	0.497832	0.333826	0.49678	0.48719	0.52514	0.534577	0.682052	0.394388	0.399836	0.63592	0.660891	0.518383	0.478238	0.39197	0.49699	0.399577	0.328619	0.411125	0.62486	0.584858	0.45445	0.353927	0.496892	0.419592	0.550959	0.705372	0.54918	0.454838	0.667654	0.410966	0.398846	0.398846	0.461802	0.349203	0.627342	0.505371	0.618888	0.613066	0.219264	0.415264	0.429929	0.703943	0.472856	0.314243	0.437873
0737	0.708157	0.706538	0.675207	0.355663	0.703367	0.514962	0.584203	0.662165	0.707956	0.629123	0.819533	0.451552	0.347378	0.784894	0.799066	0.722338	0.659457	0.528473	0.502136	0.529989	0.310122	0.472566	0.687112	0.579715	0.454369	0.440408	0.596451	0.477813	0.746851	0.738515	0.723366	0.474823	0.730487	0.546286	0.588374	0.583829	0.653563	0.545772	0.715401	0.677569	0.658147	0.792633	0.218785	0.4271	0.583918	0.723196	0.718442	0.457442	0.503898
0738	0.620502	0.657246	0.625915	0.33732	0.705629	0.49154	0.537973	0.615429	0.710218	0.582893	0.782812	0.428423	0.261123	0.738854	0.711411	0.675603	0.647014	0.437759	0.428269	0.439274	0.241657	0.494268	0.626551	0.518318	0.361589	0.347628	0.499923	0.502515	0.700116	0.687658	0.676631	0.382044	0.683063	0.464035	0.443083	0.438537	0.644528	0.387672	0.572769	0.633611	0.620039	0.710324	0.118077	0.465953	0.622771	0.655048	0.583411	0.458325	0.525599
0739	0.546809	0.68002	0.632997	0.40163	0.734581	0.505348	0.586328	0.546047	0.742968	0.577107	0.557753	0.512507	0.324711	0.564465	0.588008	0.604466	0.613687	0.392586	0.452711	0.407401	0.273847	0.598544	0.659745	0.548133	0.400085	0.282305	0.516271	0.608892	0.583443	0.596565	0.552383	0.400085	0.516211	0.472297	0.428552	0.403552	0.610247	0.360389	0.515131	0.636243	0.593987	0.539087	0.159288	0.519812	0.6439	0.579512	0.533935	0.465341	0.645568
0740	0.643118	0.600124	0.56165	0.376724	0.579893	0.399805	0.585199	0.519068	0.596828	0.630119	0.657904	0.463067	0.415943	0.649157	0.734027	0.600444	0.560299	0.465138	0.493947	0.477259	0.367988	0.457115	0.679846	0.646916	0.477471	0.381105	0.551189	0.465581	0.634373	0.782562	0.603312	0.477471	0.660163	0.465518	0.492469	0.472014	0.543863	0.386501	0.60254	0.571492	0.725985	0.668608	0.219462	0.397083	0.498609	0.695028	0.578832	0.371639	0.495589
0741	0.754232	0.699765	0.665301	0.397507	0.701807	0.545293	0.563227	0.651485	0.706855	0.604804	0.764607	0.498648	0.34511	0.724826	0.730585	0.717676	0.687582	0.511805	0.534965	0.513472	0.296093	0.429888	0.721337	0.652869	0.480467	0.46511	0.628193	0.43896	0.676945	0.714922	0.653461	0.502967	0.732194	0.584957	0.576798	0.571798	0.682442	0.573875	0.767527	0.66843	0.653548	0.727516	0.214838	0.448912	0.621412	0.628182	0.644298	0.482171	0.503774
0742	0.572026	0.550376	0.582394	0.349094	0.626986	0.425222	0.515865	0.521422	0.59434	0.505855	0.63446	0.485087	0.389673	0.584667	0.564944	0.493112	0.564258	0.394852	0.472038	0.414083	0.401678	0.569635	0.677507	0.535969	0.460329	0.336483	0.555011	0.574238	0.493913	0.620058	0.481325	0.468983	0.554588	0.439809	0.471766	0.469843	0.607074	0.497783	0.620656	0.540249	0.537443	0.545408	0.226833	0.522678	0.54593	0.587503	0.525758	0.378717	0.65465
0743	0.754232	0.776723	0.735519	0.448156	0.776082	0.605088	0.63229	0.723873	0.763173	0.610637	0.764607	0.560535	0.383456	0.724826	0.730585	0.714342	0.760277	0.566821	0.627739	0.570525	0.328992	0.478877	0.799634	0.658702	0.525519	0.514937	0.701696	0.487734	0.661145	0.711892	0.683114	0.562556	0.729813	0.653656	0.637183	0.633479	0.754565	0.637638	0.767527	0.7427	0.652834	0.726127	0.238709	0.498791	0.696939	0.629928	0.693665	0.541434	0.563883
0744	0.75004	0.687811	0.655775	0.36173	0.693115	0.554029	0.467849	0.578516	0.713663	0.509425	0.617234	0.472308	0.365585	0.653311	0.726774	0.70815	0.637814	0.52728	0.554499	0.52928	0.292094	0.469235	0.681371	0.616322	0.498442	0.480585	0.611429	0.475007	0.680169	0.664759	0.678351	0.521442	0.64094	0.565712	0.587273	0.587273	0.631968	0.589683	0.768002	0.664238	0.661594	0.720184	0.235313	0.44981	0.61981	0.611333	0.733531	0.481758	0.501271
0745	0.735899	0.74136	0.708668	0.411119	0.750156	0.570491	0.595253	0.703502	0.761321	0.577304	0.751512	0.523498	0.383456	0.710723	0.713919	0.690176	0.733425	0.513117	0.557369	0.550154	0.328992	0.477654	0.74593	0.625369	0.558852	0.461233	0.650638	0.487734	0.651908	0.689922	0.618575	0.508852	0.712551	0.612915	0.610331	0.579776	0.727713	0.604611	0.767527	0.722329	0.621007	0.68585	0.238709	0.498791	0.659902	0.624821	0.690887	0.502967	0.554148
0746	0.57203	0.559761	0.583377	0.315551	0.678817	0.814955	0.446986	0.545134	0.60372	0.442345	0.457586	0.479109	0.44581	0.460649	0.523235	0.533478	0.512594	0.519609	0.408257	0.593618	0.253097	0.47785	0.545581	0.488055	0.596944	0.668617	0.671648	0.484415	0.574716	0.439311	0.596686	0.638611	0.510521	0.72068	0.593618	0.589451	0.661073	0.680521	0.576841	0.63755	0.53577	0.532924	0.316665	0.508204	0.667595	0.408114	0.603983	0.78499	0.464473
0747	0.571852	0.662561	0.664563	0.465172	0.775098	0.611723	0.570804	0.597881	0.701244	0.552547	0.669326	0.621479	0.286109	0.616639	0.564786	0.605477	0.647018	0.410644	0.417713	0.427311	0.232519	0.623462	0.567799	0.572924	0.415327	0.348804	0.606835	0.612452	0.604665	0.616516	0.576049	0.415327	0.621953	0.492513	0.439183	0.411058	0.696037	0.434775	0.567713	0.597881	0.581572	0.568687	0.173017	0.553053	0.803053	0.59204	0.574247	0.56986	0.70428
0748	0.551644	0.602982	0.626991	0.536478	0.744538	0.5192	0.467401	0.554456	0.678056	0.459484	0.655696	0.5733	0.373852	0.601961	0.546414	0.590368	0.59995	0.372417	0.453063	0.376275	0.291922	0.666156	0.557809	0.521323	0.401492	0.355187	0.522238	0.666425	0.662078	0.609309	0.659272	0.403844	0.62147	0.40657	0.372553	0.372553	0.658465	0.42756	0.598802	0.576678	0.508297	0.56892	0.10706	0.772535	0.716821	0.594558	0.522553	0.553699	0.63425
0749	0.622109	0.663527	0.709689	0.478878	0.826749	0.585602	0.546492	0.631342	0.755953	0.530666	0.705123	0.553023	0.502271	0.655189	0.610473	0.622697	0.611525	0.453755	0.493454	0.545932	0.449036	0.702843	0.666392	0.484064	0.533828	0.54138	0.608159	0.716147	0.6858	0.591644	0.68402	0.531538	0.650934	0.543015	0.539732	0.539732	0.795253	0.559288	0.711576	0.756668	0.555676	0.612911	0.346642	0.821636	0.748552	0.628346	0.597822	0.641203	0.656026
0750	0.774707	0.72024	0.685775	0.38423	0.723115	0.566458	0.583702	0.67196	0.728163	0.625278	0.779232	0.490344	0.365585	0.740575	0.749198	0.73815	0.667814	0.53228	0.551166	0.533947	0.292094	0.469235	0.706371	0.638822	0.500942	0.485585	0.650096	0.475007	0.695559	0.692032	0.672074	0.523442	0.725781	0.605431	0.597273	0.592273	0.661968	0.594349	0.788002	0.688904	0.674023	0.741017	0.235313	0.46981	0.64231	0.68547	0.728031	0.503186	0.503699
0751	0.639263	0.584735	0.620996	0.278691	0.667671	0.633072	0.436275	0.59035	0.662983	0.434224	0.520107	0.414551	0.456981	0.548712	0.603158	0.549172	0.53204	0.571348	0.514691	0.602598	0.333616	0.439659	0.580437	0.477545	0.573052	0.544481	0.750149	0.451285	0.571487	0.503588	0.54876	0.651177	0.532307	0.61963	0.646339	0.646339	0.591236	0.709603	0.679225	0.586955	0.570511	0.587702	0.294141	0.451291	0.601291	0.521427	0.7837	0.613358	0.476489
0752	0.703211	0.805518	0.705518	0.370843	0.79	0.633019	0.615373	0.699898	0.800673	0.664784	0.799188	0.493855	0.306988	0.75649	0.730192	0.766089	0.693765	0.501397	0.486575	0.503063	0.26121	0.45748	0.667893	0.571917	0.417501	0.402143	0.568532	0.463252	0.780535	0.67403	0.75705	0.440001	0.687039	0.525326	0.507143	0.502143	0.685044	0.443617	0.649254	0.719898	0.700342	0.671543	0.143359	0.403217	0.575717	0.667194	0.599488	0.596333	0.641745
0753	0.60853	0.608865	0.570391	0.380836	0.653253	0.49696	0.537376	0.559529	0.664779	0.57267	0.73889	0.468108	0.27863	0.691554	0.65345	0.676954	0.559256	0.368467	0.463536	0.380588	0.191025	0.449655	0.520277	0.574796	0.41059	0.324226	0.506533	0.458122	0.710882	0.633362	0.679822	0.41059	0.690867	0.468509	0.389601	0.369146	0.551778	0.380647	0.642323	0.577711	0.574806	0.648444	0.13092	0.452004	0.633822	0.640782	0.537972	0.466018	0.488129
0754	0.501384	0.623518	0.620639	0.496333	0.736036	0.478693	0.56539	0.553569	0.677716	0.558263	0.655126	0.652639	0.319393	0.601347	0.546712	0.570339	0.57839	0.369846	0.550347	0.37746	0.292678	0.655962	0.624339	0.597853	0.409072	0.24477	0.467457	0.653407	0.66847	0.642321	0.66906	0.430233	0.612679	0.366197	0.36977	0.36977	0.61883	0.30791	0.523797	0.575791	0.61521	0.617303	0.117522	0.581178	0.614649	0.704984	0.522213	0.453448	0.73678
0755	0.504665	0.599379	0.566687	0.295647	0.668271	0.442035	0.480345	0.49922	0.689336	0.481722	0.52765	0.406524	0.324711	0.532046	0.549695	0.544787	0.547377	0.351276	0.43606	0.360574	0.273847	0.59947	0.618435	0.452748	0.363857	0.240995	0.443377	0.609818	0.527837	0.542311	0.526058	0.364331	0.473584	0.415164	0.393169	0.393169	0.543937	0.340129	0.542965	0.589416	0.52141	0.5313	0.190214	0.511872	0.529976	0.580953	0.585594	0.39519	0.632162
0756	0.676434	0.779546	0.751989	0.424067	0.754575	0.899204	0.584724	0.69638	0.671061	0.566309	0.578404	0.581682	0.494513	0.594515	0.64562	0.669599	0.658939	0.65825	0.521565	0.662417	0.360101	0.48301	0.631197	0.55145	0.627969	0.616064	0.73334	0.488754	0.677666	0.525184	0.699636	0.669636	0.558154	0.75768	0.662417	0.65825	0.724097	0.622046	0.623701	0.693571	0.654597	0.59418	0.274136	0.468953	0.69187	0.501008	0.668732	0.768294	0.60801
0757	0.682552	0.747091	0.797397	0.463815	0.886603	0.678835	0.601313	0.695982	0.7937	0.580005	0.746677	0.589081	0.359044	0.69994	0.665422	0.692575	0.734586	0.538684	0.52344	0.540767	0.269043	0.504799	0.709576	0.57015	0.497185	0.477989	0.672073	0.516139	0.654126	0.641669	0.630641	0.52531	0.683063	0.553165	0.546004	0.539754	0.82299	0.515551	0.629392	0.718205	0.570091	0.616487	0.161539	0.526911	0.742536	0.578855	0.587941	0.639009	0.63802
0758	0.589085	0.590968	0.553613	0.462576	0.586801	0.377963	0.532741	0.541546	0.591883	0.57766	0.724761	0.530273	0.288584	0.681915	0.679994	0.618819	0.561722	0.414686	0.549477	0.416201	0.306599	0.473059	0.65121	0.691297	0.428736	0.326246	0.522456	0.46287	0.649356	0.83888	0.625872	0.44919	0.773512	0.407996	0.421701	0.417156	0.548257	0.379427	0.566201	0.55695	0.653067	0.698787	0.117593	0.3995	0.48489	0.769597	0.541871	0.34766	0.510415
0759	0.711188	0.701127	0.672176	0.35009	0.700336	0.50955	0.57587	0.665195	0.710229	0.62079	0.821914	0.448756	0.347378	0.787458	0.802097	0.719308	0.656427	0.529989	0.529409	0.533019	0.310122	0.472566	0.688628	0.573831	0.464217	0.441923	0.596451	0.477813	0.746743	0.739467	0.748258	0.477854	0.730031	0.546286	0.585344	0.585344	0.650533	0.548802	0.715401	0.680599	0.652736	0.794022	0.218785	0.4271	0.575585	0.72145	0.720715	0.455061	0.501517
0760	0.735899	0.74136	0.708668	0.411119	0.748304	0.568958	0.595253	0.703502	0.759469	0.577304	0.751512	0.523498	0.383456	0.710723	0.713919	0.690176	0.733425	0.513117	0.557369	0.550154	0.328992	0.477654	0.74593	0.625369	0.558852	0.461233	0.66645	0.487734	0.651908	0.692539	0.618575	0.508852	0.712551	0.612915	0.610331	0.579776	0.727713	0.624555	0.767527	0.722329	0.621007	0.68585	0.238709	0.498791	0.659902	0.624821	0.690887	0.501766	0.553222
0761	0.504665	0.599379	0.637523	0.332603	0.74868	0.473485	0.480345	0.49922	0.686559	0.481722	0.52765	0.457339	0.3653	0.532046	0.549695	0.544787	0.547377	0.395185	0.43606	0.405646	0.308078	0.671278	0.618435	0.452748	0.409339	0.271119	0.504481	0.68292	0.527837	0.542311	0.526058	0.409872	0.473584	0.399403	0.407523	0.407523	0.611929	0.353894	0.515131	0.589416	0.52141	0.508105	0.179199	0.585925	0.606293	0.583722	0.480303	0.443238	0.708057
0762	0.566955	0.525229	0.554104	0.370149	0.598695	0.564404	0.397815	0.510008	0.556692	0.39961	0.468458	0.461759	0.575183	0.493091	0.537423	0.495658	0.517294	0.504456	0.432607	0.512214	0.451486	0.4513	0.560355	0.477452	0.538785	0.545815	0.674561	0.46426	0.485999	0.499059	0.479247	0.529633	0.51512	0.540271	0.579447	0.579447	0.57553	0.715495	0.65875	0.506613	0.516956	0.546668	0.358064	0.566891	0.557493	0.464111	0.608973	0.575812	0.479902
0763	0.582284	0.706278	0.754756	0.356765	0.865196	0.69402	0.547683	0.68777	0.781154	0.542327	0.590878	0.51149	0.398964	0.600138	0.620259	0.658517	0.651895	0.605999	0.450501	0.610166	0.347066	0.660633	0.616923	0.428955	0.511945	0.550046	0.678402	0.668878	0.626087	0.521684	0.627602	0.530695	0.518665	0.589456	0.606291	0.606291	0.729163	0.624972	0.539589	0.68777	0.642117	0.637864	0.213186	0.558424	0.692788	0.509971	0.718382	0.745732	0.617861
0764	0.637356	0.64559	0.685887	0.498342	0.742884	0.543476	0.549533	0.591425	0.678873	0.534656	0.679462	0.533821	0.365025	0.633798	0.624334	0.600973	0.636533	0.558586	0.525468	0.551294	0.32957	0.498051	0.651796	0.557279	0.443596	0.4994	0.66963	0.509391	0.580268	0.589357	0.587086	0.437346	0.647502	0.539971	0.631161	0.631161	0.711481	0.665853	0.663811	0.613647	0.510405	0.628181	0.257923	0.524269	0.749269	0.620154	0.709018	0.470824	0.538453
0765	0.644023	0.662257	0.698387	0.460842	0.755384	0.562226	0.5162	0.598832	0.684429	0.504656	0.684224	0.496321	0.365025	0.638927	0.630395	0.610973	0.647644	0.571086	0.558995	0.559628	0.32957	0.498051	0.662907	0.527279	0.415471	0.5119	0.68213	0.509391	0.589359	0.598448	0.597692	0.493596	0.654645	0.551082	0.643661	0.643661	0.723981	0.674186	0.663811	0.621055	0.525405	0.636514	0.257923	0.524269	0.711769	0.623487	0.714573	0.486449	0.544703
0766	0.663098	0.692021	0.697706	0.526706	0.754702	0.559034	0.530587	0.620027	0.694308	0.517604	0.697849	0.680252	0.422549	0.6536	0.647736	0.630151	0.649348	0.488357	0.60191	0.495972	0.2985	0.562981	0.631873	0.655222	0.486647	0.429171	0.690932	0.560426	0.636255	0.646165	0.636845	0.501944	0.724807	0.521457	0.490936	0.490936	0.695896	0.540533	0.669195	0.642249	0.550182	0.649455	0.152497	0.55439	0.700551	0.716187	0.662233	0.53798	0.643799
0767	0.754232	0.699765	0.665301	0.397507	0.700974	0.544604	0.563227	0.651485	0.706022	0.604804	0.764607	0.498648	0.34511	0.724826	0.730585	0.717676	0.687582	0.511805	0.534965	0.513472	0.296093	0.429888	0.721337	0.652869	0.480467	0.46511	0.633138	0.43896	0.676945	0.717539	0.653461	0.502967	0.732194	0.584957	0.576798	0.571798	0.682442	0.580432	0.767527	0.66843	0.653548	0.727516	0.214838	0.448912	0.621412	0.628182	0.644298	0.481631	0.502941
[truncated: 886 more rows]
[truncated: 1,604 more columns]

## Sheet: Distances
	0001	0002	0003	0004	0005	0006	0007	0008	0009	0010	0011	0012	0013	0014	0015	0016	0017	0018	0019	0020	0021	0022	0023	0024	0025	0026	0027	0028	0029	0030	0031	0032	0033	0034	0035	0036	0037	0038	0039	0040	0041	0042	0043	0044	0045	0046	0047	0048	0049
[truncated: 1,653 more rows]
[truncated: 1,604 more columns]
