# Supplementary material for: Metabolomics analysis: Finding out metabolic building blocks
Source: PLoS One. 2017 May 11;12(5):e0177031. doi: 10.1371/journal.pone.0177031 (PMC5426688; doi:10.1371/journal.pone.0177031)
Supplement: S12 Table — A worksheet combining the MBB related files for an easy and human readable access. (ZIP) [file pone.0177031.s012.zip]

Archive with 1 entries (1 files):
- S12_Table.xlsx
