# Supplementary material for: Metabolomics analysis: Finding out metabolic building blocks
Source: PLoS One. 2017 May 11;12(5):e0177031. doi: 10.1371/journal.pone.0177031 (PMC5426688; doi:10.1371/journal.pone.0177031)
Supplement: S12 Table — A worksheet combining the MBB related files for an easy and human readable access. (ZIP) [file pone.0177031.s012.zip › S12_Table.xlsx]

## Sheet: Matchings
resum	#Animals	#Plants	#Fungi	#Protists	#Bacteria	#Archaea
#Animals	76	0	0	0	0	0
#Plants		34	0	0	0	0
#Fungi			81	0	0	0
#Protists				42	0	0
#Bacteria					2029	0
#Archaea						145
	Only one
#Animals	#Animals	#Plants	#Fungi	#Protists	#Bacteria	#Archaea
	>0	=0	=0	=0	=0	=0
#Plants	#Animals	#Plants	#Fungi	#Protists	#Bacteria	#Archaea
	=0	>0	=0	=0	=0	=0
#Fungi	#Animals	#Plants	#Fungi	#Protists	#Bacteria	#Archaea
	=0	=0	>0	=0	=0	=0
#Protists	#Animals	#Plants	#Fungi	#Protists	#Bacteria	#Archaea
	=0	=0	=0	>0	=0	=0
#Bacteria	#Animals	#Plants	#Fungi	#Protists	#Bacteria	#Archaea
	=0	=0	=0	=0	>0	=0
#Archaea	#Animals	#Plants	#Fungi	#Protists	#Bacteria	#Archaea
	=0	=0	=0	=0	=0	>0
	with animals
	#Animals	#Plants	#Fungi	#Protists	#Bacteria	#Archaea
	>0	=0	=0	=0	=0	=0
	#Animals	#Plants	#Fungi	#Protists	#Bacteria	#Archaea
	>0	>0	=0	=0	=0	=0
	#Animals	#Plants	#Fungi	#Protists	#Bacteria	#Archaea
	>0	=0	>0	=0	=0	=0
	#Animals	#Plants	#Fungi	#Protists	#Bacteria	#Archaea
	>0	=0	=0	>0	=0	=0
	#Animals	#Plants	#Fungi	#Protists	#Bacteria	#Archaea
	>0	=0	=0	=0	>0	=0
	#Animals	#Plants	#Fungi	#Protists	#Bacteria	#Archaea
	>0	=0	=0	=0	=0	>0
	with plants
	#Animals	#Plants	#Fungi	#Protists	#Bacteria	#Archaea
	>0	>0	=0	=0	=0	=0
	#Animals	#Plants	#Fungi	#Protists	#Bacteria	#Archaea
	=0	>0	=0	=0	=0	=0
	#Animals	#Plants	#Fungi	#Protists	#Bacteria	#Archaea
	=0	>0	>0	=0	=0	=0
	#Animals	#Plants	#Fungi	#Protists	#Bacteria	#Archaea
	=0	>0	=0	>0	=0	=0
	#Animals	#Plants	#Fungi	#Protists	#Bacteria	#Archaea
	=0	>0	=0	=0	>0	=0
	#Animals	#Plants	#Fungi	#Protists	#Bacteria	#Archaea
	=0	>0	=0	=0	=0	>0
	with fungi
	#Animals	#Plants	#Fungi	#Protists	#Bacteria	#Archaea
	>0	=0	>0	=0	=0	=0
	#Animals	#Plants	#Fungi	#Protists	#Bacteria	#Archaea
	=0	>0	>0	=0	=0	=0
	#Animals	#Plants	#Fungi	#Protists	#Bacteria	#Archaea
	=0	=0	>0	=0	=0	=0
	#Animals	#Plants	#Fungi	#Protists	#Bacteria	#Archaea
	=0	=0	>0	>0	=0	=0
	#Animals	#Plants	#Fungi	#Protists	#Bacteria	#Archaea
	=0	=0	>0	=0	>0	=0
	#Animals	#Plants	#Fungi	#Protists	#Bacteria	#Archaea
	=0	=0	>0	=0	=0	>0
	with protists
	#Animals	#Plants	#Fungi	#Protists	#Bacteria	#Archaea
	>0	=0	=0	>0	=0	=0
	#Animals	#Plants	#Fungi	#Protists	#Bacteria	#Archaea
	=0	>0	=0	>0	=0	=0
	#Animals	#Plants	#Fungi	#Protists	#Bacteria	#Archaea
	=0	=0	>0	>0	=0	=0
	#Animals	#Plants	#Fungi	#Protists	#Bacteria	#Archaea
	=0	=0	=0	>0	=0	=0
	#Animals	#Plants	#Fungi	#Protists	#Bacteria	#Archaea
	=0	=0	=0	>0	>0	=0
	#Animals	#Plants	#Fungi	#Protists	#Bacteria	#Archaea
	=0	=0	=0	>0	=0	>0
	with bacteria
	#Animals	#Plants	#Fungi	#Protists	#Bacteria	#Archaea
	>0	=0	=0	=0	>0	=0
	#Animals	#Plants	#Fungi	#Protists	#Bacteria	#Archaea
	=0	>0	=0	=0	>0	=0
	#Animals	#Plants	#Fungi	#Protists	#Bacteria	#Archaea
	=0	=0	>0	=0	>0	=0
	#Animals	#Plants	#Fungi	#Protists	#Bacteria	#Archaea
	=0	=0	=0	>0	>0	=0
	#Animals	#Plants	#Fungi	#Protists	#Bacteria	#Archaea
	=0	=0	=0	=0	>0	=0
	#Animals	#Plants	#Fungi	#Protists	#Bacteria	#Archaea
	=0	=0	=0	=0	>0	>0
	with archaea
	#Animals	#Plants	#Fungi	#Protists	#Bacteria	#Archaea
	>0	=0	=0	=0	=0	>0
	#Animals	#Plants	#Fungi	#Protists	#Bacteria	#Archaea
	=0	>0	=0	=0	=0	>0
	#Animals	#Plants	#Fungi	#Protists	#Bacteria	#Archaea
	=0	=0	>0	=0	=0	>0
	#Animals	#Plants	#Fungi	#Protists	#Bacteria	#Archaea
	=0	=0	=0	>0	=0	>0
	#Animals	#Plants	#Fungi	#Protists	#Bacteria	#Archaea
	=0	=0	=0	=0	>0	>0
	#Animals	#Plants	#Fungi	#Protists	#Bacteria	#Archaea
	=0	=0	=0	=0	=0	>0

## Sheet: Organization
Pathway Id	#Animals	#Plants	#Fungi	#Protists	#Bacteria	#Archaea	#Members	Members
0001	0	0	0	0	1	0	1	[aaa]
0002	0	0	0	0	1	0	1	[aac]
0003	0	0	0	0	1	0	1	[aad]
0004	0	0	0	0	1	0	1	[aae]
0005	0	0	0	1	0	0	1	[aaf]
0006	1	0	0	0	0	0	1	[aag]
0007	0	0	0	0	1	0	1	[aah]
0008	0	0	0	0	1	0	1	[aai]
0009	0	0	0	0	1	0	1	[aal]
0010	0	0	0	0	2	0	2	[aan, aat]
0011	0	0	0	0	1	0	1	[aao]
0012	0	0	0	0	1	0	1	[aap]
0013	0	0	0	0	1	0	1	[aaq]
0014	0	0	0	0	1	0	1	[aar]
0015	0	0	0	0	1	0	1	[aas]
0016	0	0	0	0	1	0	1	[aau]
0017	0	0	0	0	1	0	1	[aaus]
0018	0	0	0	0	1	0	1	[aav]
0019	0	0	0	0	1	0	1	[aay]
0020	0	0	0	0	1	0	1	[aba]
0021	0	0	0	0	9	0	9	[abaa, abab, abad, abaj, abau, abaz, abj, abk, abw]
0022	0	0	0	0	1	0	1	[abai]
0023	0	0	0	0	1	0	1	[abal]
0024	0	0	0	0	11	0	11	[abb, abc, abd, abn, abr, abx, aby, abz, acb, acc, acd]
0025	0	0	2	0	0	0	2	[abe, tve]
0026	0	0	0	0	1	0	1	[abg]
0027	0	0	0	0	1	0	1	[abh]
0028	0	0	0	0	0	1	1	[abi]
0029	0	0	0	0	1	0	1	[abl]
0030	0	0	0	0	1	0	1	[abm]
0031	0	0	0	0	1	0	1	[abo]
0032	0	0	2	0	0	0	2	[abp, abv]
0033	0	0	0	0	1	0	1	[abq]
0034	0	0	0	0	1	0	1	[abra]
0035	0	0	0	0	1	0	1	[abs]
0036	0	0	0	0	1	0	1	[abt]
0037	0	0	0	0	1	0	1	[abu]
0038	0	0	0	0	1	0	1	[aca]
0039	0	0	0	1	0	0	1	[acan]
0040	0	0	0	0	1	0	1	[ace]
0041	0	0	0	0	0	1	1	[acf]
0042	0	0	0	0	1	0	1	[ach]
0043	0	0	0	0	1	0	1	[aci]
0044	0	0	0	0	0	2	2	[acj, ape]
0045	0	0	0	0	1	0	1	[ack]
0046	0	0	0	0	1	0	1	[acl]
0047	0	0	0	0	1	0	1	[acm]
0048	0	0	0	0	7	0	7	[acn, ama, amf, apd, aph, apha, apy]
0049	0	0	0	0	1	0	1	[aco]
0050	0	0	0	0	1	0	1	[acp]
0051	0	0	0	0	1	0	1	[acq]
0052	0	0	0	0	1	0	1	[acr]
0053	1	0	0	0	0	0	1	[acs]
0054	0	0	4	0	0	0	4	[act, afv, aor, pcs]
0055	0	0	0	0	1	0	1	[actn]
0056	0	0	0	0	1	0	1	[acu]
0057	0	0	0	0	4	0	4	[acx, avd, avl, avn]
0058	0	0	0	0	1	0	1	[acy]
0059	0	0	0	0	1	0	1	[acz]
0060	0	0	0	0	1	0	1	[ade]
0061	0	0	0	0	1	0	1	[adg]
0062	0	0	0	0	1	0	1	[adi]
0063	0	0	0	0	1	0	1	[adk]
0064	0	0	1	0	0	0	1	[adl]
0065	0	0	0	0	1	0	1	[adn]
0066	2	0	0	0	0	0	2	[aec, soc]
0067	0	0	0	0	1	0	1	[aeh]
0068	0	0	0	0	1	0	1	[aei]
0069	0	0	0	0	1	0	1	[aep]
0070	0	0	0	0	1	0	1	[aeq]
0071	0	0	0	0	2	0	2	[aeu, ass]
0072	0	0	0	0	1	0	1	[aex]
0073	0	0	0	0	1	0	1	[afa]
0074	0	0	0	0	1	0	1	[afd]
0075	0	0	0	0	1	0	1	[afe]
0076	0	0	0	0	0	1	1	[afg]
0077	0	0	0	0	1	0	1	[afi]
0078	0	0	0	0	2	0	2	[afl, agn]
0079	0	0	2	0	0	0	2	[afm, nfi]
0080	0	0	0	0	1	0	1	[afn]
0081	0	0	0	0	1	0	1	[afo]
0082	0	0	0	0	1	0	1	[afr]
0083	0	0	0	0	1	0	1	[afs]
0084	0	0	0	0	0	1	1	[afu]
0085	0	0	0	0	1	0	1	[afw]
0086	1	0	0	0	0	0	1	[aga]
0087	0	0	0	0	1	0	1	[age]
0088	0	0	2	0	0	0	2	[ago, erc]
0089	0	0	0	0	3	0	3	[agr, atu, rir]
0090	0	0	0	0	0	1	1	[agw]
0091	0	0	0	0	1	0	1	[aha]
0092	0	0	0	0	2	0	2	[ahd, avr]
0093	0	0	0	0	1	0	1	[ahe]
0094	0	0	0	0	5	0	5	[ahh, ahj, ahp, ahr, ahy]
0095	0	0	0	0	1	0	1	[ahi]
0096	0	0	0	0	0	12	12	[aho, sacn, sacr, sacs, sai, sia, sid, sii, sim, sin, sis, siy]
0097	0	0	0	0	2	0	2	[ahz, sze]
0098	0	0	0	0	1	0	1	[ain]
0099	0	0	0	0	5	0	5	[aja, amm, amn, amz, aoi]
0100	0	0	1	0	0	0	1	[aje]
0101	0	0	0	0	1	0	1	[ajs]
0102	0	0	0	0	1	0	1	[aka]
0103	0	0	0	0	2	0	2	[ali, ati]
0104	0	0	0	0	1	0	1	[aln]
0105	0	0	0	0	1	0	1	[alt]
0106	0	0	0	0	1	0	1	[alu]
0107	0	0	0	0	1	0	1	[alv]
0108	0	4	0	0	0	0	4	[aly, ath, bvg, crb]
0109	0	0	0	0	6	0	6	[amaa, amac, amad, amai, amb, amk]
0110	0	0	0	0	4	0	4	[amae, amag, amal, amao]
0111	0	0	0	0	1	0	1	[amc]
0112	0	0	0	0	1	0	1	[amd]
0113	1	0	0	0	0	0	1	[ame]
0114	0	0	0	0	1	0	1	[amed]
0115	0	0	0	0	1	0	1	[amg]
0116	0	0	0	0	1	0	1	[amh]
0117	0	0	0	0	1	0	1	[ami]
0118	0	0	0	0	1	0	1	[amim]
0119	1	0	0	0	0	0	1	[amj]
0120	1	0	0	0	0	0	1	[aml]
0121	0	0	0	0	1	0	1	[amo]
0122	0	0	0	0	1	0	1	[amp]
0123	0	0	0	0	1	0	1	[amq]
0124	0	0	0	0	2	0	2	[amr, cyc]
0125	0	0	0	0	3	0	3	[ams, sci, ssx]
0126	0	0	0	0	1	0	1	[amt]
0127	0	0	0	0	1	0	1	[amu]
0128	0	0	0	0	1	0	1	[amv]
0129	0	0	0	0	1	0	1	[amw]
0130	0	0	0	0	2	0	2	[amx, eli]
0131	0	0	0	0	1	0	1	[amy]
0132	0	0	0	0	1	0	1	[ana]
0133	0	0	0	0	1	0	1	[anb]
0134	0	0	1	0	0	0	1	[ang]
0135	0	0	1	0	0	0	1	[ani]
0136	0	0	0	0	1	0	1	[ank]
0137	0	0	0	0	1	0	1	[ant]
0138	0	0	0	0	1	0	1	[aoc]
0139	0	0	0	0	1	0	1	[aoe]
0140	0	0	0	0	1	0	1	[aol]
0141	0	0	0	0	2	0	2	[apa, apl]
0142	0	0	0	0	1	0	1	[apac]
0143	0	0	0	0	1	0	1	[apal]
0144	0	0	0	0	1	0	1	[apb]
0145	0	0	0	0	1	0	1	[apc]
0146	0	0	0	0	9	0	9	[apf, apg, apk, apq, apt, apu, apw, apx, apz]
0147	1	0	0	0	0	0	1	[api]
0148	0	0	0	0	1	0	1	[apj]
0149	1	0	0	0	0	0	1	[apla]
0150	0	0	0	0	1	0	1	[apm]
0151	0	0	0	0	2	0	2	[apn, arr]
0152	0	0	0	0	0	1	1	[apo]
0153	0	0	0	0	1	0	1	[app]
0154	0	0	0	0	1	0	1	[apr]
0155	0	1	0	0	0	0	1	[apro]
0156	0	0	0	0	1	0	1	[aps]
0157	0	0	0	0	1	0	1	[apv]
0158	1	0	0	0	0	0	1	[aqu]
0159	0	0	0	0	1	0	1	[ara]
0160	0	0	0	0	1	0	1	[arc]
0161	0	0	0	0	1	0	1	[are]
0162	0	0	0	0	0	1	1	[arg]
0163	0	0	0	0	1	0	1	[ari]
0164	0	0	0	0	1	0	1	[arl]
0165	0	0	0	0	1	0	1	[arm]
0166	0	0	0	0	1	0	1	[arp]
0167	0	0	0	0	1	0	1	[ars]
0168	0	0	0	0	1	0	1	[art]
0169	0	0	0	0	4	0	4	[asa, lag, van, vsp]
0170	0	0	0	0	4	0	4	[asb, asf, asm, aso]
0171	0	0	0	0	0	1	1	[asc]
0172	0	0	0	0	1	0	1	[asd]
0173	0	0	0	0	1	0	1	[ase]
0174	0	0	0	0	1	0	1	[asg]
0175	0	0	0	0	1	0	1	[ash]
0176	0	0	0	0	1	0	1	[asi]
0177	0	0	0	0	1	0	1	[asl]
0178	1	0	0	0	0	0	1	[asn]
0179	0	0	0	0	1	0	1	[asp]
0180	0	0	0	0	0	1	1	[ast]
0181	0	0	0	0	1	0	1	[asu]
0182	0	0	0	0	1	0	1	[ate]
0183	0	0	0	0	3	0	3	[atf, ngl, rhl]
0184	0	0	0	0	1	0	1	[atm]
0185	0	11	0	0	0	0	11	[atr, egr, gmx, gra, jcu, pmum, pper, pvu, sind, spen, vra]
0186	0	0	0	0	1	0	1	[att]
0187	0	0	0	0	1	0	1	[aua]
0188	0	0	0	0	1	0	1	[aur]
0189	0	0	0	0	1	0	1	[ava]
0190	0	0	0	0	0	1	1	[ave]
0191	0	0	0	0	2	0	2	[avi, sfh]
0192	0	0	0	0	1	0	1	[awa]
0193	0	0	0	0	4	0	4	[awd, vcq, vcs, vcx]
0194	0	0	0	0	1	0	1	[awo]
0195	0	0	0	0	1	0	1	[axl]
0196	0	0	0	0	1	0	1	[axn]
0197	0	0	0	0	2	0	2	[axo, axy]
0198	0	0	0	0	1	0	1	[axs]
0199	0	0	0	0	1	0	1	[aym]
0200	0	0	0	0	5	0	5	[ayw, nzs, pal, poy, psol]
0201	0	0	0	0	1	0	1	[aza]
0202	0	0	0	0	1	0	1	[azc]
0203	0	0	0	0	1	0	1	[azi]
0204	0	0	0	0	1	0	1	[azl]
0205	0	0	0	0	1	0	1	[azo]
0206	0	0	0	0	9	0	9	[baa, bcs, bmc, bmf, bmg, bmr, bms, bmw, bmz]
0207	0	0	0	0	1	0	1	[bab]
0208	0	0	0	0	23	0	23	[babb, babc, babo, babr, babs, babt, babu, bcar, bcas, bmee, bmel, bol, bpv, bsf, bsg, bsi, bsuc, bsui, bsup, bsuv, bsv, bsw, bsz]
0209	0	0	0	0	1	0	1	[bac]
0210	0	0	0	0	20	0	20	[bacb, bacp, bae, bamb, bamc, bamf, bami, baml, bamn, bamt, bamy, bao, baq, batr, bay, baz, bmp, bql, bxh, bya]
0211	0	0	0	0	1	0	1	[bacc]
0212	0	0	0	0	1	0	1	[baci]
0213	0	0	0	0	12	0	12	[bacl, bacy, bjs, bsh, bsn, bsq, bsr, bss, bsul, bsut, bsx, bsy]
0214	0	0	0	0	1	0	1	[baco]
0215	0	0	0	0	1	0	1	[bact]
0216	19	0	0	0	0	0	19	[bacu, bom, bta, cfr, cge, chx, cjc, fca, ggo, hgl, mcf, mmu, ngi, nle, oas, pon, rro, tup, xtr]
0217	0	0	0	0	2	0	2	[bacw, bpum]
0218	0	0	0	0	1	0	1	[bad]
0219	0	0	0	0	2	0	2	[badl, bado]
0220	0	0	0	0	1	0	1	[baf]
0221	0	0	0	0	6	0	6	[bafe, bafz, bbj, bbn, bbs, bbz]
0222	0	0	0	0	4	0	4	[bafh, bbur, bgn, bgs]
0223	0	0	0	0	4	0	4	[baft, bchi, bgb, bvt]
0224	0	0	0	0	1	0	1	[bag]
0225	0	0	0	0	12	0	12	[bah, bai, bal, banh, banr, bans, bant, banv, bar, bax, bcx, btf]
0226	0	0	0	0	1	0	1	[baj]
0227	0	0	0	0	11	0	11	[bajc, bak, bap, bapf, bapg, bapu, bapw, bau, bua, buc, buh]
0228	0	0	0	0	2	0	2	[balm, bso]
0229	0	0	0	0	5	0	5	[bam, bch, bcj, bcm, bcn]
0230	0	0	0	0	1	0	1	[bama]
0231	0	0	0	0	1	0	1	[bamp]
0232	0	0	0	0	9	0	9	[ban, bat, bcf, bcq, bcr, bcz, bnc, bthu, bwe]
0233	0	0	0	0	1	0	1	[banc]
0234	0	0	0	0	1	0	1	[bang]
0235	0	0	0	0	11	0	11	[bani, banl, banm, bbc, bla, blc, bls, blt, blv, blw, bni]
0236	0	0	0	0	0	1	1	[barb]
0237	0	0	0	0	0	1	1	[barc]
0238	0	0	0	0	1	0	1	[bas]
0239	0	0	0	0	3	0	3	[bast, bcor, bii]
0240	0	0	0	0	3	0	3	[baus, bvn, lcc]
0241	0	0	0	0	1	0	1	[bav]
0242	0	0	0	0	1	0	1	[baw]
0243	0	0	0	0	1	0	1	[bba]
0244	0	0	0	0	2	0	2	[bbac, bbat]
0245	0	0	0	0	1	0	1	[bbag]
0246	0	0	0	0	2	0	2	[bbb, bnm]
0247	0	0	0	0	1	0	1	[bbd]
0248	0	0	0	0	1	0	1	[bbe]
0249	0	0	0	0	3	0	3	[bbf, bbi, bbp]
0250	0	0	0	0	4	0	4	[bbg, bcp, blp, blu]
0251	0	0	0	0	1	0	1	[bbgw]
0252	0	0	0	0	1	0	1	[bbh]
0253	0	0	0	0	1	0	1	[bbk]
0254	0	0	0	0	1	0	1	[bbl]
0255	0	0	0	0	3	0	3	[bbm, bbx, bpar]
0256	0	0	0	1	0	0	1	[bbo]
0257	0	0	0	0	2	0	2	[bbq, bpi]
0258	0	0	0	0	1	0	1	[bbr]
0259	0	0	0	0	10	0	10	[bbrc, bbre, bbrj, bbrn, bbrs, bbru, bbrv, bbv, blk, blz]
0260	0	0	0	0	1	0	1	[bbt]
0261	0	0	0	0	1	0	1	[bbu]
0262	0	0	0	0	1	0	1	[bbw]
0263	0	0	0	0	14	0	14	[bby, bcb, bcg, bcu, btb, btc, btg, btht, bti, btk, btl, btn, btw, bty]
0264	0	0	0	0	2	0	2	[bca, bcer]
0265	0	0	0	0	3	0	3	[bcai, bpx, bug]
0266	0	0	0	0	2	0	2	[bcat, bpsc]
0267	0	0	0	0	1	0	1	[bcc]
0268	0	0	0	0	1	0	1	[bcd]
0269	0	0	0	0	1	0	1	[bce]
0270	0	0	0	0	4	0	4	[bced, bceo, bcon, bct]
0271	0	0	0	0	1	0	1	[bcee]
0272	0	0	0	0	1	0	1	[bcef]
0273	0	0	0	0	8	0	8	[bcel, bdh, bdo, bfb, bfg, boa, bth, bvu]
0274	0	0	0	0	6	0	6	[bcen, bmk, bmul, bpyr, buk, bve]
0275	0	0	0	0	1	0	1	[bcet]
0276	0	0	0	0	1	0	1	[bcew]
0277	0	0	0	0	4	0	4	[bchr, bed, bfl, bpn]
0278	0	0	0	0	1	0	1	[bci]
0279	0	0	0	0	1	0	1	[bcib]
0280	0	0	0	0	2	0	2	[bck, bcoa]
0281	0	0	0	0	1	0	1	[bcl]
0282	0	0	0	0	1	0	1	[bco]
0283	0	0	1	0	0	0	1	[bcom]
0284	0	0	0	0	1	0	1	[bcv]
0285	0	0	0	0	2	0	2	[bcw, bdu]
0286	0	0	0	0	2	0	2	[bcy, bmyc]
0287	0	0	0	0	1	0	1	[bde]
0288	0	2	0	0	0	0	2	[bdi, sita]
0289	0	0	0	0	1	0	1	[bdl]
0290	0	0	0	0	1	0	1	[ben]
0291	0	0	0	0	1	0	1	[beo]
0292	0	0	0	1	0	0	1	[beq]
0293	0	0	0	0	1	0	1	[bex]
0294	0	0	0	0	1	0	1	[bfa]
0295	0	0	0	0	1	0	1	[bfi]
0296	0	0	0	0	1	0	1	[bfn]
0297	1	0	0	0	0	0	1	[bfo]
0298	0	0	0	0	1	0	1	[bfr]
0299	0	0	0	0	1	0	1	[bfs]
0300	0	0	1	0	0	0	1	[bfu]
0301	0	0	0	0	1	0	1	[bga]
0302	0	0	0	0	2	0	2	[bgd, bgo]
0303	0	0	0	0	1	0	1	[bge]
0304	0	0	0	0	2	0	2	[bgf, buq]
0305	0	0	0	0	2	0	2	[bgl, bgu]
0306	0	0	0	0	2	0	2	[bgp, bpla]
0307	0	0	0	0	3	0	3	[bgr, bhe, btr]
0308	0	0	0	0	1	0	1	[bgw]
0309	0	0	0	0	1	0	1	[bha]
0310	0	0	0	0	5	0	5	[bhi, bhr, bmiy, bpak, btu]
0311	0	0	0	0	1	0	1	[bhl]
0312	0	0	0	0	3	0	3	[bhm, bho, bhz]
0313	0	0	0	0	4	0	4	[bhn, bhs, bqr, btx]
0314	0	0	0	0	1	0	1	[bhy]
0315	0	0	0	0	1	0	1	[bid]
0316	0	0	0	0	1	0	1	[bif]
0317	0	0	0	0	1	0	1	[bip]
0318	0	0	0	0	1	0	1	[bja]
0319	0	0	0	0	2	0	2	[bjp, bju]
0320	0	0	0	0	1	0	1	[bka]
0321	0	0	0	0	2	0	2	[blb, blf]
0322	0	0	0	0	2	0	2	[bld, bli]
0323	0	0	0	0	1	0	1	[ble]
0324	0	0	0	0	1	0	1	[blep]
0325	0	0	0	0	1	0	1	[blg]
0326	0	0	0	0	1	0	1	[blh]
0327	0	0	0	0	2	0	2	[blj, bll]
0328	0	0	0	0	2	0	2	[blm, blx]
0329	0	0	0	0	2	0	2	[bln, blon]
0330	0	0	0	0	1	0	1	[blo]
0331	0	0	0	0	1	0	1	[blr]
0332	0	0	0	0	1	0	1	[bma]
0333	0	0	0	0	1	0	1	[bmab]
0334	0	0	0	0	6	0	6	[bmae, bmaf, bmai, bmal, bmaq, bmaz]
0335	0	0	0	0	3	0	3	[bmb, bmi, bov]
0336	0	0	0	0	3	0	3	[bmd, bmeg, bmq]
0337	0	0	0	0	1	0	1	[bme]
0338	0	0	0	0	1	0	1	[bmet]
0339	0	0	0	0	1	0	1	[bmh]
0340	0	0	0	0	1	0	1	[bmj]
0341	0	0	0	0	2	0	2	[bml, bmn]
0342	0	0	0	0	1	0	1	[bmm]
0343	0	0	0	0	1	0	1	[bmo]
0344	1	0	0	0	0	0	1	[bmor]
0345	0	0	0	0	1	0	1	[bmt]
0346	0	0	0	0	2	0	2	[bmu, bvi]
0347	0	0	0	0	1	0	1	[bmv]
0348	0	0	0	0	1	0	1	[bmx]
0349	1	0	0	0	0	0	1	[bmy]
0350	0	0	0	0	1	0	1	[bmyo]
0351	0	1	0	0	0	0	1	[bna]
0352	0	0	0	0	4	0	4	[boc, btha, bthl, bul]
0353	0	0	0	0	9	0	9	[bok, bpsd, bpse, btd, bte, bthe, bthm, btv, btz]
0354	0	0	3	0	0	0	3	[bor, bsc, bze]
0355	0	0	0	0	1	0	1	[bpa]
0356	0	0	0	0	1	0	1	[bpb]
0357	0	0	0	0	3	0	3	[bpc, bpet, bpeu]
0358	0	0	0	0	1	0	1	[bpd]
0359	0	0	0	0	1	0	1	[bpe]
0360	0	0	0	0	1	0	1	[bper]
0361	0	0	0	0	1	0	1	[bpf]
0362	0	1	0	0	0	0	1	[bpg]
0363	0	0	0	0	1	0	1	[bph]
0364	0	0	0	0	1	0	1	[bpip]
0365	0	0	0	0	2	0	2	[bpj, bpw]
0366	0	0	0	0	9	0	9	[bpk, bpq, bps, bpsa, bpsh, bpsm, bpso, bpsu, but]
0367	0	0	0	0	2	0	2	[bpl, bpm]
0368	0	0	0	0	1	0	1	[bpo]
0369	0	0	0	0	1	0	1	[bpp]
0370	0	0	0	0	1	0	1	[bpr]
0371	0	0	0	0	1	0	1	[bprc]
0372	0	0	0	0	1	0	1	[bprl]
0373	0	0	0	0	1	0	1	[bprm]
0374	0	0	0	0	1	0	1	[bprs]
0375	0	0	0	0	1	0	1	[bpsi]
0376	0	0	0	0	1	0	1	[bpsp]
0377	0	0	0	0	1	0	1	[bpt]
0378	0	0	0	0	1	0	1	[bpu]
0379	0	0	0	0	1	0	1	[bpy]
0380	0	0	0	0	1	0	1	[bpz]
0381	0	0	0	0	1	0	1	[bqu]
0382	0	0	0	0	1	0	1	[bqy]
0383	0	0	0	0	1	0	1	[bra]
0384	0	0	0	0	2	0	2	[brd, bsb]
0385	0	0	0	0	1	0	1	[bre]
0386	0	0	0	0	1	0	1	[brh]
0387	0	0	0	0	1	0	1	[brm]
0388	0	2	0	0	0	0	2	[brp, obr]
0389	0	0	0	0	1	0	1	[brs]
0390	0	0	0	0	1	0	1	[bsa]
0391	0	0	0	0	1	0	1	[bsca]
0392	0	0	0	0	1	0	1	[bsd]
0393	0	0	0	0	1	0	1	[bse]
0394	0	0	0	0	1	0	1	[bsk]
0395	0	0	0	0	1	0	1	[bsl]
0396	0	0	0	0	1	0	1	[bsm]
0397	0	0	0	0	1	0	1	[bsp]
0398	0	0	0	0	1	0	1	[bst]
0399	0	0	0	0	1	0	1	[bsu]
0400	0	0	0	0	1	0	1	[bsus]
0401	0	0	0	0	1	0	1	[bthi]
0402	0	0	0	0	2	0	2	[bthr, btt]
0403	0	0	0	0	1	0	1	[btj]
0404	0	0	0	0	1	0	1	[btm]
0405	0	0	0	0	1	0	1	[bto]
0406	0	0	0	0	1	0	1	[btp]
0407	0	0	0	0	1	0	1	[btq]
0408	0	0	0	0	3	0	3	[btra, btre, btrh]
0409	0	0	0	0	1	0	1	[bts]
0410	0	0	0	0	1	0	1	[bub]
0411	0	0	0	0	2	0	2	[bue, byi]
0412	0	0	0	0	4	0	4	[buj, sml, smt, smz]
0413	0	0	0	0	1	0	1	[buo]
0414	0	0	0	0	1	0	1	[bup]
0415	0	0	0	0	1	0	1	[bur]
0416	0	0	0	0	1	0	1	[bva]
0417	0	0	0	0	1	0	1	[bvr]
0418	0	0	0	0	1	0	1	[bvs]
0419	0	0	0	0	1	0	1	[bww]
0420	0	0	0	0	1	0	1	[bxb]
0421	0	0	0	0	1	0	1	[bxe]
0422	0	0	0	0	1	0	1	[bxy]
0423	0	0	0	0	1	0	1	[caa]
0424	0	0	0	0	78	0	78	[cab, ces, cfs, cfw, clp, cpsg, cpsm, cpst, cra, csw, cta, ctb, ctcf, ctch, ctcj, ctct, ctd, ctec, ctf, ctfs, ctfw, ctg, cthf, cthj, ctj, ctjs, ctjt, ctk, ctl, ctla, ctlb, ctlc, ctlf, ctli, ctlj, ctll, ctlm, ctln, ctlq, ctls, ctlx, ctlz, ctmj, ctn, cto, ctq, ctr, ctra, ctrb, ctrc, ctrd, ctre, ctrf, ctrg, ctrh, ctri, ctrj, ctrk, ctrl, ctrm, ctrn, ctro, ctrp, ctrq, ctrr, ctrs, ctrt, ctru, ctrv, ctr…
0425	0	0	0	0	1	0	1	[cabo]
0426	0	0	0	0	1	0	1	[cac]
0427	0	0	0	0	1	0	1	[cace]
0428	0	0	0	0	1	0	1	[cad]
0429	0	0	0	0	2	0	2	[cae, cay]
0430	0	0	0	0	1	0	1	[cag]
0431	0	0	0	0	2	0	2	[cah, clj]
0432	0	0	0	0	1	0	1	[cai]
0433	0	0	0	0	4	0	4	[caj, ccv, cgra, nam]
0434	0	0	0	0	1	0	1	[cak]
0435	0	0	7	0	0	0	7	[cal, cdu, cot, cten, ctp, lel, pgu]
0436	0	0	0	0	1	0	1	[calh]
0437	0	0	0	0	1	0	1	[calo]
0438	0	0	0	0	1	0	1	[calt]
0439	0	3	0	0	0	0	3	[cam, nnu, thj]
0440	0	0	0	0	1	0	1	[cama]
0441	0	0	0	0	11	0	11	[camp, camr, cff, cfp, cft, cfv, cfx, cfz, cpel, csf, csm]
0442	0	0	0	0	1	0	1	[camu]
0443	0	0	0	0	2	0	2	[can, syd]
0444	0	0	0	0	1	0	1	[cao]
0445	0	0	0	0	1	0	1	[cap]
0446	0	0	0	0	1	0	1	[caq]
0447	0	0	0	0	1	0	1	[car]
0448	0	0	0	0	1	0	1	[care]
0449	0	0	0	0	4	0	4	[cat, clh, cly, dok]
0450	0	0	0	0	2	0	2	[cau, chl]
0451	0	0	0	0	1	0	1	[cav]
0452	0	0	0	0	1	0	1	[caw]
0453	0	0	0	0	1	0	1	[cax]
0454	0	0	0	0	1	0	1	[caz]
0455	0	0	0	0	9	0	9	[cba, cbb, cbf, cbh, cbi, cbj, cbl, cby, cld]
0456	0	0	0	0	1	0	1	[cbaa]
0457	0	0	0	0	1	0	1	[cbab]
0458	0	0	0	0	1	0	1	[cbac]
0459	0	0	0	0	2	0	2	[cbal, cbat]
0460	0	0	0	0	3	0	3	[cbc, cbd, cbg]
0461	0	0	0	0	2	0	2	[cbe, cbz]
0462	0	0	0	0	1	0	1	[cbk]
0463	0	0	0	0	1	0	1	[cbm]
0464	0	0	0	0	1	0	1	[cbn]
0465	0	0	0	0	1	0	1	[cbo]
0466	0	0	0	0	1	0	1	[cbq]
0467	1	0	0	0	0	0	1	[cbr]
0468	0	0	0	0	1	0	1	[cbs]
0469	0	0	0	0	1	0	1	[cbt]
0470	0	0	0	0	1	0	1	[cbu]
0471	0	0	0	0	1	0	1	[cbv]
0472	0	0	0	0	1	0	1	[cbw]
0473	0	0	0	0	1	0	1	[cbx]
0474	0	0	0	0	2	0	2	[cca, cfe]
0475	0	0	0	0	1	0	1	[ccb]
0476	0	0	0	0	5	0	5	[ccc, ccof, ccq, cjl, cjs]
0477	0	0	0	0	1	0	1	[cce]
0478	0	0	0	0	1	0	1	[ccel]
0479	0	0	0	0	20	0	20	[ccf, ccoi, ccol, ccy, cjb, cjei, cjej, cjen, cjeu, cji, cjm, cjn, cjp, cjq, cju, cjv, cjw, cjx, cjy, cjz]
0480	0	0	0	0	1	0	1	[ccg]
0481	0	0	0	0	1	0	1	[cch]
0482	0	0	1	0	0	0	1	[cci]
0483	0	0	0	0	1	0	1	[ccj]
0484	0	0	0	0	1	0	1	[cck]
0485	0	0	0	0	1	0	1	[ccl]
0486	0	0	0	0	1	0	1	[ccm]
0487	0	0	0	0	9	0	9	[ccn, cdx, cgg, cgj, cgm, cgq, cgs, cgu, cgx]
0488	0	0	0	0	1	0	1	[cco]
0489	0	0	0	0	4	0	4	[ccon, cdm, cmw, cui]
0490	0	1	0	0	0	0	1	[ccp]
0491	0	0	0	0	1	0	1	[ccr]
0492	0	0	0	0	1	0	1	[ccro]
0493	0	0	0	0	1	0	1	[ccs]
0494	0	0	0	0	1	0	1	[cct]
0495	0	0	0	0	1	0	1	[ccu]
0496	1	0	0	0	0	0	1	[ccw]
0497	0	0	0	0	1	0	1	[ccx]
0498	0	0	0	0	1	0	1	[ccz]
0499	0	0	0	0	12	0	12	[cda, cdb, cdd, cde, cdh, cdp, cdr, cds, cdt, cdv, cdw, cdz]
0500	0	0	0	0	5	0	5	[cdc, cdg, cdl, pdc, pdf]
0501	0	0	0	0	1	0	1	[cdf]
0502	0	0	0	0	1	0	1	[cdi]
0503	0	0	0	0	1	0	1	[cdn]
0504	0	0	0	0	1	0	1	[cdo]
0505	0	0	0	0	1	0	1	[cea]
0506	0	0	0	0	2	0	2	[ced, dze]
0507	0	0	0	0	1	0	1	[cef]
0508	0	0	0	0	1	0	1	[cei]
0509	1	0	0	0	0	0	1	[cel]
0510	0	0	0	0	1	0	1	[cem]
0511	0	0	0	0	1	0	1	[cen]
0512	0	0	0	0	1	0	1	[ceo]
0513	0	0	0	0	1	0	1	[cep]
0514	0	0	0	0	1	0	1	[cex]
0515	0	0	0	0	1	0	1	[cey]
0516	1	0	0	0	0	0	1	[cfa]
0517	0	0	0	0	1	0	1	[cfd]
0518	0	0	0	0	1	0	1	[cfi]
0519	0	0	0	0	1	0	1	[cfl]
0520	0	0	0	0	1	0	1	[cfn]
0521	1	0	0	0	0	0	1	[cfo]
0522	0	0	0	0	1	0	1	[cfu]
0523	0	0	0	0	1	0	1	[cga]
0524	0	0	0	0	1	0	1	[cgb]
0525	0	0	0	0	7	0	7	[cgc, prc, prm, syh, synd, synk, synr]
0526	0	0	0	0	1	0	1	[cgd]
0527	0	0	2	0	0	0	2	[cgi, cne]
0528	0	0	0	0	2	0	2	[cgl, cgt]
0529	0	0	0	0	1	0	1	[cgn]
0530	0	0	0	0	1	0	1	[cgo]
0531	0	0	3	0	0	0	3	[cgr, tpf, vpo]
0532	0	0	0	0	1	0	1	[cgy]
0533	0	0	0	0	1	0	1	[cha]
0534	0	0	0	0	22	0	22	[chb, chc, chi, chp, chr, chs, cht, cmg, cmm, cmn, cmu, cmur, cmx, cmz, cpsa, cpsb, cpsc, cpsd, cpsi, cpsn, cpsv, cpsw]
0535	0	0	0	0	1	0	1	[chd]
0536	0	0	0	0	1	0	1	[che]
0537	0	0	0	0	1	0	1	[chel]
0538	0	0	0	0	2	0	2	[chm, cmq]
0539	0	0	0	0	1	0	1	[chn]
0540	0	0	0	1	0	0	1	[cho]
0541	0	0	0	0	1	0	1	[chq]
0542	0	0	0	0	1	0	1	[chu]
0543	0	0	0	0	1	0	1	[chy]
0544	0	0	0	0	1	0	1	[chz]
0545	0	1	0	0	0	0	1	[cic]
0546	0	0	0	0	1	0	1	[cid]
0547	0	0	0	0	1	0	1	[cii]
0548	0	0	0	0	3	0	3	[cij, sch, smag]
0549	0	0	1	0	0	0	1	[cim]
0550	1	0	0	0	0	0	1	[cin]
0551	0	0	0	0	1	0	1	[cis]
0552	0	1	0	0	0	0	1	[cit]
0553	0	0	0	0	1	0	1	[cja]
0554	0	0	0	0	1	0	1	[cjd]
0555	0	0	0	0	2	0	2	[cje, cjj]
0556	0	0	0	0	1	0	1	[cjer]
0557	0	0	0	0	1	0	1	[cjk]
0558	0	0	0	0	1	0	1	[cjr]
0559	0	0	0	0	1	0	1	[cki]
0560	0	0	0	0	2	0	2	[ckl, ckr]
0561	0	0	0	0	1	0	1	[ckn]
0562	0	0	0	0	1	0	1	[cko]
0563	0	0	0	0	1	0	1	[ckp]
0564	0	0	0	0	1	0	1	[cku]
0565	0	0	0	0	4	0	4	[cla, cll, cvo, sba]
0566	0	0	0	0	1	0	1	[clb]
0567	0	0	0	0	3	0	3	[clc, cob, cow]
0568	0	0	0	0	1	0	1	[cle]
0569	0	0	0	0	0	1	1	[clg]
0570	0	0	0	0	1	0	1	[cli]
0571	0	0	0	0	2	0	2	[clm, cln]
0572	0	0	0	0	1	0	1	[clo]
0573	0	0	0	0	3	0	3	[clq, clr, cure]
0574	0	0	0	0	1	0	1	[cls]
0575	0	0	0	0	1	0	1	[clt]
0576	0	0	1	0	0	0	1	[clu]
0577	1	0	0	0	0	0	1	[clv]
0578	0	0	0	0	1	0	1	[clw]
0579	0	0	0	0	0	1	1	[cma]
0580	0	0	0	0	1	0	1	[cmar]
0581	0	0	0	0	1	0	1	[cmc]
0582	0	0	0	0	1	0	1	[cmd]
0583	0	1	0	0	0	0	1	[cme]
0584	0	0	0	0	3	0	3	[cmh, cmi, cms]
0585	0	0	0	0	3	0	3	[cmj, csi, csj]
0586	1	0	0	0	0	0	1	[cmk]
0587	0	0	0	0	1	0	1	[cml]
0588	0	9	0	0	0	0	9	[cmo, csv, fve, mtr, mus, pop, rcu, sly, tcc]
0589	0	0	0	0	1	0	1	[cmp]
0590	0	0	0	0	1	0	1	[cmr]
0591	0	0	1	0	0	0	1	[cmt]
0592	0	0	0	0	1	0	1	[cmv]
0593	1	0	0	0	0	0	1	[cmy]
0594	0	0	0	0	2	0	2	[cna, syb]
0595	0	0	1	0	0	0	1	[cnb]
0596	0	0	0	0	1	0	1	[cnc]
0597	0	0	0	0	1	0	1	[cni]
0598	0	0	0	0	1	0	1	[cno]
0599	0	0	0	0	1	0	1	[cnt]
0600	0	0	0	0	1	0	1	[coa]
0601	0	0	0	0	1	0	1	[coc]
0602	0	0	0	0	24	0	24	[cod, coe, coi, cop, cor, cos, cou, cpg, cpk, cpl, cpp, cpse, cpsf, cpsu, cpx, cpz, cuc, cue, cuj, cul, cun, cuq, cus, cuz]
0603	0	0	0	0	1	0	1	[col]
0604	0	0	0	0	1	0	1	[com]
0605	0	0	0	0	1	0	1	[coo]
0606	0	0	0	0	2	0	2	[cpa, cpn]
0607	0	0	0	0	2	0	2	[cpae, cpat]
0608	0	0	0	0	1	0	1	[cpas]
0609	0	0	0	0	1	0	1	[cpb]
0610	0	0	0	0	1	0	1	[cpc]
0611	0	0	0	0	1	0	1	[cpe]
0612	0	0	0	0	4	0	4	[cpec, cpeo, cper, cpm]
0613	0	0	0	0	1	0	1	[cpf]
0614	0	0	0	0	1	0	1	[cph]
0615	0	0	0	0	1	0	1	[cpi]
0616	0	0	0	0	1	0	1	[cpj]
0617	0	0	0	0	1	0	1	[cpo]
0618	0	0	0	0	1	0	1	[cpq]
0619	0	0	0	0	1	0	1	[cpr]
0620	0	0	0	0	1	0	1	[cps]
0621	0	0	0	0	1	0	1	[cpt]
0622	0	0	0	0	1	0	1	[cpu]
0623	0	0	1	0	0	0	1	[cput]
0624	0	0	0	1	0	0	1	[cpv]
0625	0	0	1	0	0	0	1	[cpw]
0626	0	0	0	0	1	0	1	[cpy]
0627	1	0	0	0	0	0	1	[cqu]
0628	0	0	0	0	5	0	5	[crc, crh, cri, cru, eme]
0629	0	0	0	0	1	0	1	[crd]
0630	0	1	0	0	0	0	1	[cre]
0631	1	0	0	0	0	0	1	[crg]
0632	0	0	0	0	1	0	1	[crn]
0633	0	0	0	0	1	0	1	[cro]
0634	0	0	0	0	5	0	5	[crp, crt, crv, hcc, ndl]
0635	0	0	0	0	1	0	1	[csa]
0636	0	0	0	0	1	0	1	[csb]
0637	0	0	0	0	1	0	1	[csc]
0638	0	0	0	0	1	0	1	[csd]
0639	0	0	0	0	1	0	1	[cse]
0640	0	0	0	0	1	0	1	[csg]
0641	0	0	0	0	1	0	1	[csh]
0642	0	0	0	0	2	0	2	[csk, csz]
0643	0	1	0	0	0	0	1	[csl]
0644	0	0	0	0	2	0	2	[csn, plp]
0645	0	0	0	0	1	0	1	[cso]
0646	0	0	0	0	1	0	1	[csq]
0647	0	0	0	0	1	0	1	[csr]
0648	0	0	0	0	1	0	1	[css]
0649	0	0	0	0	1	0	1	[cst]
0650	0	0	0	0	0	1	1	[csu]
0651	0	0	0	0	1	0	1	[csx]
0652	0	0	0	0	0	1	1	[csy]
0653	0	0	0	0	1	0	1	[ctc]
0654	0	0	0	0	1	0	1	[cte]
0655	0	0	0	0	1	0	1	[cted]
0656	0	0	0	0	1	0	1	[cter]
0657	0	0	0	0	1	0	1	[ctes]
0658	0	0	0	0	1	0	1	[ctet]
0659	0	0	0	0	1	0	1	[cth]
0660	0	0	0	0	1	0	1	[cthe]
0661	0	0	1	0	0	0	1	[cthr]
0662	0	0	0	0	1	0	1	[cti]
0663	0	0	0	0	1	0	1	[ctm]
0664	0	0	0	0	1	0	1	[cts]
0665	0	0	0	0	1	0	1	[ctt]
0666	0	0	0	0	1	0	1	[ctu]
0667	0	0	0	0	1	0	1	[ctx]
0668	0	0	0	0	1	0	1	[cua]
0669	0	0	0	0	1	0	1	[cur]
0670	0	0	0	0	1	0	1	[cut]
0671	0	0	0	0	1	0	1	[cuv]
0672	0	0	0	0	1	0	1	[cva]
0673	0	0	0	0	1	0	1	[cvi]
0674	0	1	0	0	0	0	1	[cvr]
0675	0	0	0	0	1	0	1	[cvt]
0676	0	0	0	0	1	0	1	[cwo]
0677	0	0	0	0	2	0	2	[cya, cyb]
0678	0	0	0	0	2	0	2	[cyh, cyp]
0679	0	0	0	0	1	0	1	[cyj]
0680	0	0	0	0	1	0	1	[cyn]
0681	0	0	0	0	2	0	2	[cyq, cza]
0682	0	0	0	0	1	0	1	[cyt]
0683	0	0	0	0	1	0	1	[cyu]
0684	0	0	0	0	2	0	2	[dac, del]
0685	0	0	0	0	1	0	1	[dae]
0686	0	0	0	0	1	0	1	[daf]
0687	0	0	0	0	1	0	1	[dai]
0688	0	0	0	0	1	0	1	[dak]
0689	0	0	0	0	1	0	1	[dal]
0690	9	0	0	0	0	0	9	[dan, der, dgr, dmo, dse, dvi, dwi, dya, mde]
0691	0	0	0	0	1	0	1	[dao]
0692	0	0	0	0	1	0	1	[dap]
0693	0	0	0	0	1	0	1	[dar]
0694	0	0	0	0	1	0	1	[das]
0695	0	0	0	0	1	0	1	[dat]
0696	0	0	0	0	1	0	1	[dau]
0697	0	0	0	0	1	0	1	[dav]
0698	0	0	0	0	1	0	1	[dba]
0699	0	0	0	0	1	0	1	[dbr]
0700	0	0	0	0	1	0	1	[dca]
0701	0	0	0	0	1	0	1	[dda]
0702	0	0	0	0	2	0	2	[ddc, dzc]
0703	0	0	0	0	1	0	1	[ddd]
0704	0	0	0	0	1	0	1	[dde]
0705	0	0	0	0	1	0	1	[ddf]
0706	0	0	0	0	1	0	1	[ddh]
0707	0	0	0	1	0	0	1	[ddi]
0708	0	0	0	0	1	0	1	[ddl]
0709	0	0	0	0	1	0	1	[ddn]
0710	0	0	0	0	1	0	1	[ddr]
0711	0	0	0	0	1	0	1	[dds]
0712	0	0	0	0	1	0	1	[deb]
0713	0	0	0	0	3	0	3	[dec, ded, drs]
0714	0	0	0	0	10	0	10	[deg, det, dev, dmc, dmd, dmg, dmx, dmy, dmz, duc]
0715	0	0	0	0	1	0	1	[deh]
0716	0	0	0	0	1	0	1	[deq]
0717	0	0	0	0	1	0	1	[des]
0718	0	0	0	0	1	0	1	[dew]
0719	0	0	0	1	0	0	1	[dfa]
0720	0	0	0	0	0	2	2	[dfd, dka]
0721	0	0	0	0	1	0	1	[dfe]
0722	0	0	0	0	1	0	1	[dge]
0723	0	0	0	0	1	0	1	[dgg]
0724	0	0	0	0	1	0	1	[dgi]
0725	0	0	0	0	1	0	1	[dgo]
0726	0	0	2	0	0	0	2	[dha, spaa]
0727	0	0	0	0	1	0	1	[dhd]
0728	0	0	0	0	1	0	1	[dhy]
0729	0	0	0	0	1	0	1	[dia]
0730	0	0	0	0	1	0	1	[din]
0731	0	0	0	0	2	0	2	[dja, dji]
0732	0	0	0	0	1	0	1	[dku]
0733	0	0	0	0	1	0	1	[dly]
0734	0	0	0	0	1	0	1	[dma]
0735	1	0	0	0	0	0	1	[dme]
0736	0	0	0	0	1	0	1	[dmi]
0737	0	0	0	0	1	0	1	[dmr]
0738	0	0	0	0	1	0	1	[dmt]
0739	0	0	0	0	0	2	2	[dmu, tag]
0740	0	0	0	0	1	0	1	[dni]
0741	0	0	0	0	1	0	1	[dno]
0742	0	0	0	0	1	0	1	[doi]
0743	0	0	0	0	1	0	1	[dol]
0744	0	0	0	0	1	0	1	[dor]
0745	0	1	0	0	0	0	1	[dosa]
0746	0	0	0	0	1	0	1	[dpb]
0747	0	0	0	0	1	0	1	[dpd]
0748	1	0	0	0	0	0	1	[dpe]
0749	0	0	0	0	1	0	1	[dpi]
0750	1	0	0	0	0	0	1	[dpo]
0751	0	0	0	1	0	0	1	[dpp]
0752	0	0	0	0	1	0	1	[dpr]
0753	0	0	0	0	1	0	1	[dps]
0754	0	0	0	0	1	0	1	[dpt]
0755	0	0	0	0	1	0	1	[dra]
0756	2	0	0	0	0	0	2	[dre, tru]
0757	0	0	0	0	1	0	1	[drm]
0758	0	0	0	0	1	0	1	[drt]
0759	0	0	0	0	1	0	1	[dru]
0760	0	0	0	0	1	0	1	[dsa]
0761	0	0	0	0	1	0	1	[dsf]
0762	0	0	0	0	1	0	1	[dsh]
0763	1	0	0	0	0	0	1	[dsi]
0764	0	0	0	0	1	0	1	[dsl]
0765	0	0	1	0	0	0	1	[dsq]
0766	0	0	0	0	1	0	1	[dsu]
0767	0	0	0	0	1	0	1	[dsw]
0768	0	0	0	0	1	0	1	[dsy]
0769	0	0	0	0	1	0	1	[dte]
0770	0	0	0	0	2	0	2	[dth, dtu]
0771	0	0	0	0	1	0	1	[dti]
0772	0	0	0	0	1	0	1	[dtn]
0773	0	0	0	0	1	0	1	[dto]
0774	0	0	0	0	3	0	3	[dvg, dvl, dvu]
0775	0	0	0	0	1	0	1	[dvm]
0776	0	0	0	0	1	0	1	[eaa]
0777	0	0	0	0	30	0	30	[eab, ebw, ecc, eci, ecj, eck, ecm, eco, ecoa, ecoi, ecoj, ecok, ecp, ecq, ecv, ecy, ecz, eih, elc, eld, elf, elh, eln, elu, ena, eoc, ese, esl, esm, eso]
0778	0	0	0	0	1	0	1	[eac]
0779	0	0	0	0	1	0	1	[ead]
0780	0	0	0	0	2	0	2	[eae, ear]
0781	0	0	0	0	1	0	1	[eal]
0782	0	0	0	0	4	0	4	[eam, eay, erj, eta]
0783	0	0	0	0	2	0	2	[ean, exm]
0784	0	0	0	0	2	0	2	[eao, emn]
0785	0	0	0	0	1	0	1	[eas]
0786	0	0	0	0	1	0	1	[eat]
0787	0	0	0	0	2	0	2	[eau, enx]
0788	0	0	0	0	1	0	1	[eba]
0789	0	0	0	0	15	0	15	[ebd, ebe, ebl, ebr, ecol, ecr, ecw, ecx, ekf, eko, ell, elr, elw, eok, eum]
0790	0	0	0	0	1	0	1	[ebf]
0791	0	0	0	0	1	0	1	[ebi]
0792	0	0	0	0	1	0	1	[ebt]
0793	0	0	0	0	4	0	4	[eca, pato, patr, pec]
0794	0	0	0	0	1	0	1	[ecas]
0795	4	0	0	0	0	0	4	[ecb, myb, myd, ptg]
0796	0	0	0	0	1	0	1	[ecd]
0797	0	0	0	0	3	0	3	[ece, ecoh, ecoo]
0798	0	0	0	0	4	0	4	[ecf, ecs, elx, etw]
0799	0	0	0	0	1	0	1	[ecg]
0800	0	0	0	0	24	0	24	[ech, echa, echj, echl, echp, echs, echv, echw, ecn, ehh, emr, erg, eru, erw, nhm, nri, nse, wbm, wed, wen, wol, woo, wpi, wri]
0801	0	0	0	0	1	0	1	[ecl]
0802	0	0	0	0	7	0	7	[ecla, eclc, ecle, ecli, eclx, ecly, eclz]
0803	0	0	0	0	2	0	2	[eclg, ron]
0804	0	0	0	0	1	0	1	[ecln]
0805	0	0	0	0	1	0	1	[eclo]
0806	0	0	0	0	1	0	1	[ect]
0807	0	0	2	0	0	0	2	[ecu, ein]
0808	0	0	0	0	1	0	1	[edh]
0809	0	0	0	2	0	0	2	[edi, eiv]
0810	0	0	0	0	1	0	1	[edj]
0811	0	0	0	0	1	0	1	[edl]
0812	0	0	0	0	1	0	1	[edu]
0813	0	0	0	0	2	0	2	[edw, ete]
0814	0	0	0	0	1	0	1	[eec]
0815	0	0	0	0	2	0	2	[eel, ere]
0816	0	0	0	0	6	0	6	[efa, efd, efl, efn, efq, efs]
0817	0	0	0	0	3	0	3	[efau, efc, efu]
0818	0	0	0	0	1	0	1	[efe]
0819	0	0	0	0	1	0	1	[efi]
0820	0	0	0	0	1	0	1	[efm]
0821	0	0	0	0	1	0	1	[eft]
0822	0	0	0	0	1	0	1	[ega]
0823	0	2	0	0	0	0	2	[egu, pda]
0824	0	0	0	0	1	0	1	[eha]
0825	0	0	1	0	0	0	1	[ehe]
0826	0	0	0	1	0	0	1	[ehi]
0827	0	0	0	0	1	0	1	[ehr]
0828	0	0	0	1	0	0	1	[ehx]
0829	0	0	0	0	1	0	1	[eic]
0830	0	0	3	0	0	0	3	[ela, tmn, vda]
0831	0	0	0	0	1	0	1	[elb]
0832	0	0	0	0	1	0	1	[ele]
0833	0	0	0	0	1	0	1	[elm]
0834	0	0	0	0	1	0	1	[elo]
0835	0	0	0	0	1	0	1	[elp]
0836	0	0	0	0	1	0	1	[elv]
0837	0	0	0	0	1	0	1	[emi]
0838	0	0	0	0	1	0	1	[emu]
0839	0	0	0	0	2	0	2	[enc, ror]
0840	0	0	0	0	1	0	1	[ene]
0841	0	0	0	0	1	0	1	[enl]
0842	0	0	0	0	1	0	1	[eno]
0843	0	0	0	0	1	0	1	[enr]
0844	0	0	0	0	1	0	1	[ent]
0845	0	0	0	0	3	0	3	[eoh, eoj, eun]
0846	0	0	0	0	1	0	1	[eoi]
0847	0	0	0	0	1	0	1	[eol]
0848	0	0	0	0	1	0	1	[epo]
0849	0	0	0	0	2	0	2	[epr, epy]
0850	0	0	0	0	2	0	2	[era, ert]
0851	0	0	0	0	1	0	1	[erh]
0852	0	0	1	0	0	0	1	[ero]
0853	0	0	0	0	1	0	1	[ers]
0854	0	0	0	0	1	0	1	[ery]
0855	0	0	0	0	1	0	1	[esa]
0856	0	0	0	0	1	0	1	[esc]
0857	0	0	0	0	1	0	1	[esi]
0858	0	0	0	0	2	0	2	[esr, esu]
0859	0	0	0	0	3	0	3	[etc, etd, etr]
0860	0	0	0	0	1	0	1	[euc]
0861	0	1	0	0	0	0	1	[eus]
0862	0	0	0	0	1	0	1	[euu]
0863	0	0	0	0	1	0	1	[evi]
0864	0	0	0	0	1	0	1	[eyy]
0865	0	0	0	0	1	0	1	[faa]
0866	1	0	0	0	0	0	1	[fab]
0867	0	0	0	0	0	1	1	[fac]
0868	0	0	0	0	1	0	1	[fae]
0869	0	0	0	0	1	0	1	[fal]
0870	0	0	0	0	1	0	1	[fau]
0871	0	0	0	0	1	0	1	[fba]
0872	0	0	0	0	1	0	1	[fbc]
0873	0	0	0	0	1	0	1	[fbl]
0874	0	0	0	0	1	0	1	[fbr]
0875	0	0	0	0	1	0	1	[fbt]
0876	0	0	0	0	1	0	1	[fcf]
0877	1	0	0	0	0	0	1	[fch]
0878	0	0	0	0	3	0	3	[fcn, ftn, ftr]
0879	0	0	0	0	2	0	2	[fco, fin]
0880	0	0	0	0	0	1	1	[ffo]
0881	0	0	0	0	1	0	1	[fgi]
0882	0	0	2	0	0	0	2	[fgr, fpu]
0883	0	0	0	0	1	0	1	[fgu]
0884	0	0	0	0	2	0	2	[fil, fiy]
0885	0	0	0	0	1	0	1	[fjo]
0886	0	0	0	0	1	0	1	[fli]
0887	0	0	0	0	1	0	1	[fma]
0888	0	0	1	0	0	0	1	[fme]
0889	0	0	0	0	1	0	1	[fna]
0890	0	0	0	0	4	0	4	[fnc, fne, fnt, fus]
0891	0	0	0	0	1	0	1	[fnl]
0892	0	0	0	0	1	0	1	[fno]
0893	0	0	0	0	1	0	1	[fnu]
0894	0	0	0	0	1	0	1	[fpa]
0895	0	0	0	0	7	0	7	[fpc, fpk, fpo, fpq, fps, fpv, fpw]
0896	0	0	0	0	1	0	1	[fpe]
0897	1	0	0	0	0	0	1	[fpg]
0898	0	0	0	0	1	0	1	[fph]
0899	0	0	0	0	3	0	3	[fpi, fpm, fpx]
0900	0	0	0	0	1	0	1	[fpj]
0901	0	0	0	0	0	1	1	[fpl]
0902	0	0	0	0	1	0	1	[fpp]
0903	0	0	0	0	1	0	1	[fpr]
0904	0	0	0	0	1	0	1	[fpt]
0905	0	0	0	0	1	0	1	[fpy]
0906	0	0	0	0	1	0	1	[fpz]
0907	0	0	0	0	1	0	1	[fra]
0908	0	0	0	0	1	0	1	[fre]
0909	0	0	0	0	1	0	1	[frf]
0910	0	0	0	0	1	0	1	[fri]
0911	0	0	0	0	1	0	1	[frt]
0912	0	0	0	0	1	0	1	[fsc]
0913	0	0	0	0	1	0	1	[fsi]
0914	0	0	0	0	1	0	1	[fsu]
0915	0	0	0	0	1	0	1	[fsy]
0916	0	0	0	0	1	0	1	[fta]
0917	0	0	0	0	7	0	7	[ftc, ftd, ftq, ftv, ftx, fty, ftz]
0918	0	0	0	0	1	0	1	[fte]
0919	0	0	0	0	2	0	2	[ftf, ftu]
0920	0	0	0	0	2	0	2	[ftg, ftt]
0921	0	0	0	0	2	0	2	[fth, ftm]
0922	0	0	0	0	1	0	1	[fti]
0923	0	0	0	0	1	0	1	[ftl]
0924	0	0	0	0	1	0	1	[fto]
0925	0	0	0	0	1	0	1	[fts]
0926	0	0	0	0	1	0	1	[ftw]
0927	0	0	0	0	0	2	2	[gac, gah]
0928	0	0	0	0	1	0	1	[gag]
0929	0	0	0	0	1	0	1	[gan]
0930	0	0	0	0	1	0	1	[gap]
0931	0	0	0	0	1	0	1	[gau]
0932	0	0	0	0	1	0	1	[gba]
0933	0	0	0	0	4	0	4	[gbc, gbe, gbh, gbs]
0934	0	0	0	0	1	0	1	[gbm]
0935	0	0	0	0	1	0	1	[gbr]
0936	0	0	0	0	1	0	1	[gca]
0937	0	0	0	0	1	0	1	[gct]
0938	0	0	0	0	1	0	1	[gdi]
0939	0	0	0	0	1	0	1	[gdj]
0940	0	0	0	0	1	0	1	[gea]
0941	0	0	0	0	1	0	1	[geb]
0942	0	0	0	0	2	0	2	[gee, syj]
0943	0	0	0	0	1	0	1	[gei]
0944	0	0	0	0	1	0	1	[gel]
0945	0	0	0	0	2	0	2	[gem, geo]
0946	0	0	0	0	3	0	3	[gen, pmi, sye]
0947	0	0	0	0	1	0	1	[gfo]
0948	2	0	0	0	0	0	2	[gfr, gga]
0949	0	0	0	0	1	0	1	[ggh]
0950	0	0	0	0	2	0	2	[gjf, gka]
0951	0	0	0	1	0	0	1	[gla]
0952	0	0	0	0	1	0	1	[glj]
0953	0	0	0	0	1	0	1	[glo]
0954	0	0	0	0	1	0	1	[glp]
0955	0	0	0	0	1	0	1	[gma]
0956	0	0	0	0	2	0	2	[gmc, gth]
0957	0	0	0	0	1	0	1	[gme]
0958	0	0	0	0	1	0	1	[gni]
0959	0	0	0	0	1	0	1	[gob]
0960	0	0	0	0	1	0	1	[goh]
0961	0	0	0	0	1	0	1	[goq]
0962	0	0	0	0	2	0	2	[gor, mne]
0963	0	0	0	0	1	0	1	[gox]
0964	0	0	0	0	1	0	1	[goy]
0965	0	0	0	0	1	0	1	[gpa]
0966	0	0	0	0	1	0	1	[gpb]
0967	0	0	0	0	1	0	1	[gpi]
0968	0	0	0	0	1	0	1	[gpo]
0969	0	0	0	0	1	0	1	[gps]
0970	0	0	0	0	1	0	1	[gsb]
0971	0	0	0	0	1	0	1	[gse]
0972	0	0	0	0	1	0	1	[gsk]
0973	0	1	0	0	0	0	1	[gsl]
0974	0	0	0	0	1	0	1	[gsn]
0975	0	0	0	0	1	0	1	[gst]
0976	0	0	0	0	1	0	1	[gsu]
0977	0	0	0	0	1	0	1	[gte]
0978	0	0	0	0	1	0	1	[gtn]
0979	0	0	3	0	0	0	3	[gtr, mrr, wse]
0980	0	0	0	1	0	0	1	[gtt]
0981	0	0	0	0	1	0	1	[gur]
0982	0	0	0	0	1	0	1	[gva]
0983	0	0	0	0	2	0	2	[gvg, gvh]
0984	0	0	0	0	1	0	1	[gvi]
0985	0	0	0	0	1	0	1	[gwc]
0986	0	0	0	0	1	0	1	[gxl]
0987	0	0	0	0	1	0	1	[gxy]
0988	0	0	0	0	2	0	2	[gya, gyc]
0989	0	0	0	0	1	0	1	[gym]
0990	0	0	0	0	0	1	1	[hab]
0991	0	0	0	0	2	0	2	[hac, hpv]
0992	0	0	0	0	0	1	1	[hah]
0993	0	0	0	0	1	0	1	[hak]
0994	0	0	0	0	0	3	3	[hal, hsl, hsu]
0995	0	0	0	0	1	0	1	[ham]
0996	0	0	0	0	1	0	1	[hao]
0997	0	0	0	0	1	0	1	[hap]
0998	0	0	0	0	1	0	1	[har]
0999	0	0	0	0	1	0	1	[has]
1000	0	0	0	0	1	0	1	[hau]
1001	0	0	0	0	1	0	1	[hav]
1002	0	0	0	0	1	0	1	[hba]
1003	0	0	0	0	2	0	2	[hbi, hfe]
1004	0	0	0	0	0	1	1	[hbo]
1005	0	0	0	0	0	1	1	[hbu]
1006	0	0	0	0	56	0	56	[hca, hcn, heb, hef, heg, hei, hem, hen, heo, hep, heq, her, hes, heu, hex, hey, hez, hhp, hhq, hhr, hpb, hpc, hpd, hpe, hpf, hpg, hph, hpi, hpl, hpm, hpn, hpo, hpp, hpq, hps, hpt, hpu, hpw, hpx, hpya, hpyb, hpyc, hpyd, hpye, hpyf, hpyg, hpyh, hpyi, hpyj, hpyk, hpyl, hpym, hpyo, hpyr, hpys, hpyu]
1007	0	0	0	0	2	0	2	[hcb, hcp]
1008	0	0	0	0	5	0	5	[hcd, hci, hct, tpn, tpq]
1009	0	0	0	0	1	0	1	[hce]
1010	0	0	0	0	1	0	1	[hch]
1011	0	0	0	0	1	0	1	[hcm]
1012	0	0	0	0	1	0	1	[hcr]
1013	0	0	0	0	1	0	1	[hcs]
1014	0	0	0	0	1	0	1	[hde]
1015	0	0	0	0	0	1	1	[hdl]
1016	0	0	0	0	1	0	1	[hdn]
1017	0	0	0	0	3	0	3	[hdt, hni, mcg]
1018	0	0	0	0	1	0	1	[hdu]
1019	0	0	0	0	1	0	1	[hel]
1020	0	0	0	0	0	6	6	[hgi, hla, hmu, hru, nat, nmg]
1021	0	0	0	0	2	0	2	[hha, tee]
1022	0	0	0	0	1	0	1	[hhc]
1023	0	0	0	0	1	0	1	[hhd]
1024	0	0	0	0	1	0	1	[hhe]
1025	0	0	0	0	0	2	2	[hhi, hhn]
1026	0	0	0	0	1	0	1	[hhl]
1027	0	0	0	0	1	0	1	[hhm]
1028	0	0	0	0	2	0	2	[hho, hys]
1029	0	0	0	0	2	0	2	[hhs, pck]
1030	0	0	0	0	1	0	1	[hht]
1031	0	0	0	0	1	0	1	[hhu]
1032	0	0	0	0	1	0	1	[hhy]
1033	0	0	0	0	1	0	1	[hia]
1034	0	0	0	0	2	0	2	[hic, hiw]
1035	0	0	0	0	4	0	4	[hie, hik, hip, hiu]
1036	0	0	0	0	1	0	1	[hif]
1037	0	0	0	0	2	0	2	[hih, hix]
1038	0	0	0	0	1	0	1	[hil]
1039	0	0	0	0	1	0	1	[hin]
1040	0	0	0	0	1	0	1	[hiq]
1041	0	0	1	0	0	0	1	[hir]
1042	0	0	0	0	1	0	1	[hit]
1043	0	0	0	0	1	0	1	[hiz]
1044	0	0	0	0	0	1	1	[hje]
1045	0	0	0	0	0	1	1	[hlr]
1046	0	0	0	0	0	1	1	[hma]
1047	0	0	0	0	1	0	1	[hmc]
1048	0	0	0	0	0	2	2	[hme, sali]
1049	1	0	0	0	0	0	1	[hmg]
1050	0	0	0	0	1	0	1	[hmo]
1051	0	0	0	0	1	0	1	[hmr]
1052	0	0	0	0	1	0	1	[hms]
1053	0	0	0	0	1	0	1	[hna]
1054	0	0	0	0	1	0	1	[hne]
1055	0	0	0	0	1	0	1	[hoe]
1056	0	0	0	0	1	0	1	[hoh]
1057	0	0	0	0	1	0	1	[hor]
1058	0	0	0	0	1	0	1	[hpa]
1059	0	0	0	0	2	0	2	[hpak, hpas]
1060	0	0	0	0	1	0	1	[hpaz]
1061	0	0	0	0	1	0	1	[hpj]
1062	0	0	0	0	1	0	1	[hpk]
1063	0	0	0	0	1	0	1	[hpr]
1064	0	0	0	0	1	0	1	[hpy]
1065	0	0	0	0	1	0	1	[hpz]
1066	1	0	0	0	0	0	1	[hro]
1067	1	0	0	0	0	0	1	[hsa]
1068	0	0	0	0	1	0	1	[hsd]
1069	0	0	0	0	1	0	1	[hse]
1070	0	0	0	0	2	0	2	[hsm, hso]
1071	1	0	0	0	0	0	1	[hst]
1072	0	0	0	0	1	0	1	[hsw]
1073	0	0	0	0	2	0	2	[hte, hth]
1074	0	0	0	0	0	1	1	[hti]
1075	0	0	0	0	0	1	1	[htu]
1076	0	0	0	0	0	1	1	[hut]
1077	0	0	0	0	0	1	1	[hvo]
1078	0	0	0	0	0	1	1	[hwa]
1079	0	0	0	0	0	1	1	[hwc]
1080	0	0	0	0	0	1	1	[hxa]
1081	0	0	0	0	1	0	1	[hya]
1082	0	0	0	0	1	0	1	[hyd]
1083	0	0	0	0	1	0	1	[hye]
1084	0	0	0	0	1	0	1	[hym]
1085	0	0	0	0	0	1	1	[iag]
1086	0	0	0	0	1	0	1	[ial]
1087	0	0	0	0	1	0	1	[ica]
1088	0	0	0	0	1	0	1	[icp]
1089	0	0	0	0	0	1	1	[iho]
1090	0	0	0	0	1	0	1	[ili]
1091	0	0	0	0	1	0	1	[ilo]
1092	0	0	0	0	1	0	1	[ipa]
1093	0	0	0	0	1	0	1	[ipo]
1094	1	0	0	0	0	0	1	[isc]
1095	0	0	0	0	1	0	1	[iva]
1096	0	0	0	0	1	0	1	[jag]
1097	0	0	0	0	1	0	1	[jan]
1098	0	0	0	0	2	0	2	[jde, xce]
1099	0	0	0	0	1	0	1	[jeo]
1100	0	0	2	0	0	0	2	[kaf, tbl]
1101	0	0	0	0	1	0	1	[kal]
1102	0	0	0	0	4	0	4	[kbl, kbt, kga, kon]
1103	0	0	0	0	2	0	2	[kci, kct]
1104	0	0	0	0	0	1	1	[kcr]
1105	0	0	0	0	1	0	1	[kde]
1106	0	0	0	0	1	0	1	[kdi]
1107	0	0	0	0	1	0	1	[kfl]
1108	0	0	0	0	1	0	1	[kge]
1109	0	0	0	0	2	0	2	[kin, ksa]
1110	0	0	0	0	1	0	1	[kki]
1111	0	0	0	0	2	0	2	[kko, mpur]
1112	0	0	1	0	0	0	1	[kla]
1113	0	0	0	0	1	0	1	[kln]
1114	0	0	0	0	1	0	1	[kmi]
1115	0	0	0	0	1	0	1	[koe]
1116	0	0	0	0	2	0	2	[kok, kom]
1117	0	0	0	0	1	0	1	[kol]
1118	0	0	0	0	1	0	1	[kox]
1119	0	0	0	0	1	0	1	[koy]
1120	0	0	0	0	13	0	13	[kpa, kpb, kpe, kpg, kph, kpi, kpm, kpn, kpo, kpq, kps, kpw, kva]
1121	0	0	0	0	10	0	10	[kpc, kpne, kpnu, kpt, kpv, kpx, kpy, kpz, kvd, kvq]
1122	0	0	0	0	1	0	1	[kpf]
1123	0	0	0	0	1	0	1	[kphy]
1124	0	0	0	0	1	0	1	[kpj]
1125	0	0	0	0	1	0	1	[kpk]
1126	0	0	0	0	1	0	1	[kpl]
1127	0	0	0	0	1	0	1	[kpp]
1128	0	0	0	0	1	0	1	[kpr]
1129	0	0	0	0	1	0	1	[kpu]
1130	0	0	0	0	1	0	1	[kra]
1131	0	0	0	0	1	0	1	[krh]
1132	0	0	0	0	1	0	1	[kse]
1133	0	0	0	0	1	0	1	[ksk]
1134	0	0	0	0	1	0	1	[kvl]
1135	0	0	0	0	1	0	1	[kvu]
1136	0	0	0	0	6	0	6	[laa, lar, las, lat, lau, lso]
1137	0	0	0	0	1	0	1	[lab]
1138	0	0	0	0	1	0	1	[lac]
1139	0	0	0	0	1	0	1	[lad]
1140	0	0	0	0	1	0	1	[lae]
1141	0	0	0	0	1	0	1	[laf]
1142	0	0	0	0	3	0	3	[lai, lam, lay]
1143	0	0	0	0	1	0	1	[lan]
1144	0	0	0	0	1	0	1	[law]
1145	0	0	0	0	1	0	1	[lba]
1146	0	0	1	0	0	0	1	[lbc]
1147	0	0	0	0	4	0	4	[lbf, lbj, lbl, lil]
1148	0	0	0	0	2	0	2	[lbh, lbn]
1149	0	0	0	0	1	0	1	[lbi]
1150	0	0	0	0	1	0	1	[lbk]
1151	0	0	0	0	1	0	1	[lbr]
1152	0	0	0	0	1	0	1	[lbu]
1153	0	0	0	0	1	0	1	[lby]
1154	0	0	0	3	0	0	3	[lbz, lif, lma]
1155	0	0	0	0	1	0	1	[lca]
1156	0	0	0	0	13	0	13	[lcb, lce, lcl, lcs, lcx, lcz, lpi, lra, lrc, lrg, lrh, lrl, lro]
1157	0	0	0	0	1	0	1	[lch]
1158	0	0	0	0	1	0	1	[lci]
1159	1	0	0	0	0	0	1	[lcm]
1160	0	0	0	0	1	0	1	[lcn]
1161	0	0	0	0	2	0	2	[lcp, lgu]
1162	0	0	0	0	1	0	1	[lcr]
1163	0	0	0	0	2	0	2	[lcw, lpq]
1164	0	0	0	0	1	0	1	[ldb]
1165	0	0	0	0	1	0	1	[lde]
1166	0	0	0	0	1	0	1	[ldl]
1167	0	0	0	2	0	0	2	[ldo, lmi]
1168	0	0	0	0	2	0	2	[lec, lki]
1169	0	0	0	0	2	0	2	[leg, lfp]
1170	0	0	0	0	1	0	1	[leo]
1171	0	0	0	0	1	0	1	[lep]
1172	0	0	0	0	1	0	1	[lfa]
1173	0	0	0	0	1	0	1	[lfc]
1174	0	0	0	0	1	0	1	[lfe]
1175	0	0	0	0	1	0	1	[lff]
1176	0	0	0	0	1	0	1	[lfi]
1177	0	0	0	0	1	0	1	[lfr]
1178	0	0	0	0	2	0	2	[lfu, lsp]
1179	0	0	0	0	1	0	1	[lga]
1180	0	0	0	0	2	0	2	[lge, lgs]
1181	1	0	0	0	0	0	1	[lgi]
1182	0	0	0	0	1	0	1	[lgl]
1183	0	0	0	0	1	0	1	[lgn]
1184	0	0	0	0	1	0	1	[lgq]
1185	0	0	0	0	2	0	2	[lgr, lgv]
1186	0	0	0	0	1	0	1	[lgy]
1187	0	0	0	0	1	0	1	[lha]
1188	0	0	0	0	1	0	1	[lhd]
1189	0	0	0	0	1	0	1	[lhe]
1190	0	0	0	0	1	0	1	[lhh]
1191	0	0	0	0	1	0	1	[lhi]
1192	0	0	0	0	1	0	1	[lhk]
1193	0	0	0	0	1	0	1	[lhl]
1194	0	0	0	0	1	0	1	[lho]
1195	0	0	0	0	1	0	1	[lhr]
1196	0	0	0	0	1	0	1	[lhv]
1197	0	0	0	0	30	0	30	[lia, lio, lmc, lmg, lmj, lmn, lmoa, lmoc, lmod, lmog, lmoj, lmok, lmol, lmom, lmoo, lmoq, lmos, lmot, lmow, lmox, lmoy, lmoz, lmr, lms, lmt, lmv, lmw, lmx, lmy, lmz]
1198	0	0	0	0	1	0	1	[lic]
1199	0	0	0	0	1	0	1	[lie]
1200	0	0	0	0	1	0	1	[lih]
1201	0	0	0	0	2	0	2	[lii, liw]
1202	0	0	0	0	1	0	1	[lim]
1203	0	0	0	0	1	0	1	[lin]
1204	0	0	0	0	1	0	1	[lip]
1205	0	0	0	0	1	0	1	[lir]
1206	0	0	0	0	1	0	1	[lis]
1207	0	0	0	0	1	0	1	[liv]
1208	0	0	0	0	3	0	3	[ljf, ljh, ljn]
1209	0	0	0	0	1	0	1	[ljo]
1210	0	0	0	0	1	0	1	[lke]
1211	0	0	0	0	1	0	1	[lko]
1212	0	0	0	0	1	0	1	[lku]
1213	0	0	0	0	1	0	1	[lla]
1214	0	0	0	0	12	0	12	[llc, lld, lli, llj, llk, llm, lln, llr, lls, llt, llw, llx]
1215	0	0	0	0	1	0	1	[llo]
1216	0	0	0	0	1	0	1	[llu]
1217	0	0	0	0	1	0	1	[lmd]
1218	0	0	0	0	1	0	1	[lme]
1219	0	0	0	0	2	0	2	[lmf, lmo]
1220	0	0	0	0	6	0	6	[lmh, lml, lmon, lmq, lsg, lwe]
1221	0	0	0	0	1	0	1	[lmk]
1222	0	0	0	0	1	0	1	[lmm]
1223	0	0	0	0	2	0	2	[lmob, lmoe]
1224	0	0	0	0	1	0	1	[lmoi]
1225	0	0	0	0	1	0	1	[lmp]
1226	0	0	0	0	1	0	1	[lmu]
1227	1	0	0	0	0	0	1	[loa]
1228	0	0	0	0	1	0	1	[lok]
1229	0	0	0	0	0	1	1	[loki]
1230	0	0	0	0	5	0	5	[lpa, lpc, lpf, lpn, lpp]
1231	0	0	0	0	5	0	5	[lpb, lpj, lpt, lpx, lpz]
1232	0	0	0	0	5	0	5	[lpe, lph, lpm, lpo, lpu]
1233	0	0	0	0	1	0	1	[lpil]
1234	0	0	0	0	1	0	1	[lpk]
1235	0	0	0	0	1	0	1	[lpl]
1236	0	0	0	0	1	0	1	[lpr]
1237	0	0	0	0	1	0	1	[lps]
1238	0	0	0	0	2	0	2	[lre, lrf]
1239	0	0	0	0	1	0	1	[lrm]
1240	0	0	0	0	1	0	1	[lrr]
1241	0	0	0	0	1	0	1	[lrt]
1242	0	0	0	0	1	0	1	[lru]
1243	0	0	0	0	1	0	1	[lsa]
1244	0	0	0	0	1	0	1	[lsi]
1245	0	0	0	0	2	0	2	[lsj, lsl]
1246	0	0	0	0	1	0	1	[lsn]
1247	0	0	0	0	1	0	1	[lst]
1248	0	0	2	0	0	0	2	[lth, zro]
1249	1	0	0	0	0	0	1	[lve]
1250	0	0	0	0	1	0	1	[lxx]
1251	0	0	0	0	1	0	1	[lxy]
1252	0	0	0	0	4	0	4	[maa, mal, mcas, mcy]
1253	0	0	0	0	1	0	1	[mab]
1254	0	0	0	0	9	0	9	[mabb, mabl, mabo, mak, may, maz, mmv, myc, mys]
1255	0	0	0	0	0	1	1	[mac]
1256	0	0	0	0	1	0	1	[mad]
1257	0	0	0	0	0	2	2	[mae, mfe]
1258	0	0	0	0	31	0	31	[maf, mbb, mbk, mbm, mbo, mbt, mbz, mcb, mce, mcq, mcv, mcz, mra, mtb, mtd, mtf, mtj, mtk, mtl, mtn, mto, mtq, mtu, mtub, mtul, mtur, mtut, mtuu, mtv, mtx, mtz]
1259	0	0	0	0	1	0	1	[mag]
1260	0	0	0	0	1	0	1	[magq]
1261	0	0	0	0	1	0	1	[mah]
1262	0	0	0	0	1	0	1	[mai]
1263	0	0	1	0	0	0	1	[maj]
1264	0	0	0	0	1	0	1	[malg]
1265	0	0	0	0	3	0	3	[mam, mci, mop]
1266	0	0	0	0	1	0	1	[man]
1267	0	0	0	0	11	0	11	[mao, mavd, mavr, mia, mid, mie, mir, mit, mmm, mpa, myo]
1268	0	0	0	0	1	0	1	[maq]
1269	0	0	0	0	1	0	1	[mar]
1270	0	0	0	0	1	0	1	[mari]
1271	0	0	0	0	1	0	1	[mas]
1272	0	0	0	0	1	0	1	[masw]
1273	0	0	0	0	6	0	6	[mat, mfm, mfp, mfr, mho, mhom]
1274	0	0	0	0	2	0	2	[mau, mil]
1275	0	0	0	0	1	0	1	[mav]
1276	0	0	0	0	4	0	4	[mava, mavi, mavu, mhad]
1277	0	0	1	0	0	0	1	[maw]
1278	0	0	0	0	0	2	2	[max, mear]
1279	0	0	0	0	0	13	13	[mba, mbar, mbw, mby, mef, mek, meq, metm, mhor, msj, msw, msz, mvc]
1280	0	0	0	0	1	0	1	[mbac]
1281	0	0	0	0	1	0	1	[mbat]
1282	0	0	0	0	11	0	11	[mbc, mds, mfq, mhh, mhm, mhn, mhr, mhs, mhv, mhyo, msy]
1283	0	0	1	0	0	0	1	[mbe]
1284	0	0	0	0	0	1	1	[mbg]
1285	0	0	0	0	6	0	6	[mbh, mbi, mbq, mbv, mcm, mcr]
1286	0	0	0	0	1	0	1	[mbj]
1287	0	0	0	0	0	1	1	[mbn]
1288	0	0	0	1	0	0	1	[mbr]
1289	0	0	0	0	2	0	2	[mbs, mpq]
1290	0	0	0	0	0	1	1	[mbu]
1291	0	0	0	0	1	0	1	[mbx]
1292	0	0	0	0	1	0	1	[mca]
1293	0	0	0	0	1	0	1	[mcac]
1294	0	0	0	0	6	0	6	[mcai, mcap, mcar, mpf, mput, myt]
1295	0	0	0	0	1	0	1	[mcan]
1296	0	0	0	0	1	0	1	[mcat]
1297	1	0	0	0	0	0	1	[mcc]
1298	0	0	0	0	1	0	1	[mcd]
1299	0	0	0	0	1	0	1	[mch]
1300	0	0	0	0	0	1	1	[mcj]
1301	0	0	0	0	1	0	1	[mcl]
1302	0	0	0	0	0	1	1	[mcn]
1303	0	0	0	0	1	0	1	[mco]
1304	0	0	0	0	1	0	1	[mcp]
1305	0	0	0	0	1	0	1	[mcs]
1306	0	0	0	0	1	0	1	[mct]
1307	0	0	0	0	1	0	1	[mcu]
1308	0	0	0	0	1	0	1	[mcx]
1309	0	0	0	0	2	0	2	[mdi, mex]
1310	0	1	0	0	0	0	1	[mdm]
1311	1	0	0	0	0	0	1	[mdo]
1312	0	0	0	0	1	0	1	[mea]
1313	0	0	0	0	0	2	2	[meb, msi]
1314	0	0	0	0	1	0	1	[mec]
1315	0	0	0	0	1	0	1	[med]
1316	0	0	0	0	1	0	1	[meh]
1317	0	0	0	0	1	0	1	[mei]
1318	0	0	0	0	1	0	1	[mej]
1319	0	0	0	0	0	1	1	[mel]
1320	0	0	0	0	0	1	1	[mem]
1321	0	0	0	0	2	0	2	[men, meo]
1322	0	0	0	0	1	0	1	[mep]
1323	0	0	0	0	0	1	1	[mer]
1324	0	0	0	0	1	0	1	[mes]
1325	0	0	0	0	1	0	1	[met]
1326	0	0	0	0	0	3	3	[metc, mmg, mth]
1327	0	0	0	0	0	2	2	[meth, mst]
1328	0	0	0	0	1	0	1	[meu]
1329	0	0	0	0	0	1	1	[mev]
1330	0	0	0	0	0	1	1	[mew]
1331	0	0	0	0	1	0	1	[mey]
1332	0	0	0	0	0	1	1	[mez]
1333	0	0	0	0	1	0	1	[mfa]
1334	0	0	0	0	0	3	3	[mfc, mfi, mka]
1335	0	0	0	0	1	0	1	[mfl]
1336	0	0	0	0	0	1	1	[mfo]
1337	0	0	0	0	0	2	2	[mfs, mja]
1338	0	0	0	0	1	0	1	[mft]
1339	0	0	0	0	1	0	1	[mfu]
1340	0	0	0	0	0	1	1	[mfv]
1341	0	0	0	0	1	0	1	[mfw]
1342	0	0	0	0	1	0	1	[mga]
1343	0	0	0	0	11	0	11	[mgac, mgan, mgf, mgh, mgn, mgnc, mgs, mgt, mgv, mgw, mgz]
1344	0	0	0	0	1	0	1	[mgb]
1345	0	0	0	0	1	0	1	[mgc]
1346	0	0	0	0	1	0	1	[mge]
1347	0	0	0	0	1	0	1	[mgi]
1348	0	0	0	0	1	0	1	[mgj]
1349	0	0	1	0	0	0	1	[mgl]
1350	0	0	0	0	1	0	1	[mgm]
1351	0	0	0	0	1	0	1	[mgo]
1352	1	0	0	0	0	0	1	[mgp]
1353	0	0	0	0	3	0	3	[mgq, mgu, mgx]
1354	0	0	1	0	0	0	1	[mgr]
1355	0	0	0	0	1	0	1	[mgy]
1356	0	0	0	0	4	0	4	[mha, mhe, mhf, mwe]
1357	0	0	0	0	3	0	3	[mhae, mhao, mhx]
1358	0	0	0	0	1	0	1	[mhal]
1359	0	0	0	0	1	0	1	[mham]
1360	0	0	0	0	2	0	2	[mhaq, mhay]
1361	0	0	0	0	1	0	1	[mhat]
1362	0	0	0	0	1	0	1	[mhb]
1363	0	0	0	0	1	0	1	[mhc]
1364	0	0	0	0	1	0	1	[mhd]
1365	0	0	0	0	1	0	1	[mhg]
1366	0	0	0	0	0	1	1	[mhi]
1367	0	0	0	0	4	0	4	[mhj, mhp, mhy, mpu]
1368	0	0	0	0	5	0	5	[mhl, mov, mpv, msk, mss]
1369	0	0	0	0	2	0	2	[mhq, mht]
1370	0	0	0	0	0	1	1	[mhu]
1371	0	0	0	0	1	0	1	[mhyl]
1372	0	0	0	0	0	1	1	[mhz]
1373	0	0	0	0	1	0	1	[mib]
1374	0	0	0	0	1	0	1	[mic]
1375	0	0	0	0	0	1	1	[mif]
1376	0	0	0	0	0	1	1	[mig]
1377	0	0	0	0	1	0	1	[mim]
1378	0	0	0	0	1	0	1	[min]
1379	0	0	0	0	1	0	1	[mio]
1380	0	1	0	0	0	0	1	[mis]
1381	0	0	0	0	1	0	1	[mjd]
1382	0	0	0	0	0	1	1	[mjh]
1383	0	0	0	0	3	0	3	[mjl, mkm, mmc]
1384	0	0	0	0	1	0	1	[mki]
1385	0	0	0	0	1	0	1	[mkn]
1386	0	0	0	0	1	0	1	[mks]
1387	0	0	0	0	0	1	1	[mla]
1388	0	0	0	0	2	0	2	[mlb, mle]
1389	0	0	0	0	2	0	2	[mlc, mlh]
1390	0	0	0	0	2	0	2	[mli, mmi]
1391	0	0	0	0	1	0	1	[mlo]
1392	0	0	1	0	0	0	1	[mlr]
1393	0	0	0	0	0	1	1	[mls]
1394	0	0	0	0	1	0	1	[mlt]
1395	0	0	0	0	1	0	1	[mlu]
1396	0	0	0	0	0	2	2	[mma, mmaz]
1397	0	0	0	0	0	8	8	[mmak, mmao, mmd, mmp, mmq, mmx, mmz, mvn]
1398	0	0	0	0	1	0	1	[mmar]
1399	0	0	0	0	1	0	1	[mmb]
1400	0	0	0	0	1	0	1	[mme]
1401	0	0	0	0	0	1	1	[mmet]
1402	0	0	0	0	0	1	1	[mmh]
1403	0	0	0	0	1	0	1	[mmk]
1404	0	0	0	0	3	0	3	[mml, mmyi, mmym]
1405	0	0	0	0	1	0	1	[mmn]
1406	0	0	0	0	1	0	1	[mmo]
1407	0	0	0	0	1	0	1	[mmr]
1408	0	0	0	0	1	0	1	[mms]
1409	0	0	0	0	1	0	1	[mmt]
1410	0	0	0	0	1	0	1	[mmw]
1411	0	0	0	0	1	0	1	[mmy]
1412	0	0	0	0	1	0	1	[mno]
1413	0	0	0	0	1	0	1	[mnr]
1414	0	0	0	0	0	1	1	[mok]
1415	0	0	0	0	1	0	1	[mor]
1416	0	0	0	0	1	0	1	[mox]
1417	0	0	0	0	3	0	3	[mpb, mpj, mpm]
1418	0	0	0	0	1	0	1	[mpc]
1419	0	0	0	0	0	1	1	[mpd]
1420	0	0	0	0	1	0	1	[mpe]
1421	0	0	0	0	1	0	1	[mpg]
1422	0	0	0	0	1	0	1	[mph]
1423	0	0	0	0	0	1	1	[mpi]
1424	0	0	0	0	1	0	1	[mpk]
1425	0	0	0	0	0	1	1	[mpl]
1426	0	0	0	0	1	0	1	[mpn]
1427	0	0	0	0	1	0	1	[mpo]
1428	0	1	0	0	0	0	1	[mpp]
1429	0	0	1	0	0	0	1	[mpr]
1430	0	0	0	0	1	0	1	[mps]
1431	0	0	0	0	1	0	1	[mpt]
1432	0	0	0	0	2	0	2	[mpw, myr]
1433	0	0	0	0	1	0	1	[mpx]
1434	0	0	0	0	0	1	1	[mpy]
1435	0	0	0	0	1	0	1	[mpz]
1436	0	0	0	0	1	0	1	[mrb]
1437	0	0	0	0	1	0	1	[mrd]
1438	0	0	0	0	2	0	2	[mre, msv]
1439	0	0	0	0	1	0	1	[mrh]
1440	0	0	0	0	1	0	1	[mro]
1441	0	0	0	0	1	0	1	[mrs]
1442	0	0	0	0	0	1	1	[mru]
1443	0	0	0	0	1	0	1	[msa]
1444	0	0	0	0	4	0	4	[msb, msg, msh, msn]
1445	0	0	0	0	1	0	1	[msc]
1446	0	0	0	0	2	0	2	[msd, mxa]
1447	0	0	0	0	0	2	2	[mse, sih]
1448	0	0	0	0	1	0	1	[msl]
1449	0	0	0	0	1	0	1	[msm]
1450	0	0	0	0	1	0	1	[msp]
1451	0	0	0	0	1	0	1	[msr]
1452	0	0	0	0	1	0	1	[msu]
1453	0	0	0	0	1	0	1	[msx]
1454	0	0	0	0	1	0	1	[mta]
1455	0	0	0	0	1	0	1	[mtc]
1456	0	0	0	0	1	0	1	[mte]
1457	0	0	0	0	1	0	1	[mtg]
1458	0	0	0	0	0	2	2	[mthe, mthr]
1459	0	0	0	0	1	0	1	[mti]
1460	0	0	1	0	0	0	1	[mtm]
1461	0	0	0	0	0	1	1	[mtp]
1462	0	0	0	0	1	0	1	[mts]
1463	0	0	0	0	1	0	1	[mtt]
1464	0	0	0	0	1	0	1	[mtuc]
1465	0	0	0	0	1	0	1	[mtue]
1466	0	0	0	0	1	0	1	[mtuh]
1467	0	0	0	0	1	0	1	[mul]
1468	0	0	0	0	1	0	1	[mva]
1469	0	0	0	0	3	0	3	[mve, mvg, mvi]
1470	0	0	0	0	0	1	1	[mvo]
1471	0	0	0	0	1	0	1	[mvr]
1472	0	0	0	0	1	0	1	[mvs]
1473	0	0	0	0	0	1	1	[mvu]
1474	0	0	0	0	1	0	1	[mye]
1475	0	0	0	0	1	0	1	[mym]
1476	0	0	0	0	1	0	1	[myv]
1477	2	0	0	0	0	0	2	[mze, xma]
1478	0	0	0	0	0	1	1	[mzh]
1479	0	0	0	0	1	0	1	[nal]
1480	0	0	0	0	1	0	1	[nar]
1481	0	0	0	0	1	0	1	[naz]
1482	0	0	0	0	1	0	1	[nbr]
1483	0	0	0	0	0	1	1	[nbv]
1484	0	0	0	0	1	0	1	[nca]
1485	0	0	1	0	0	0	1	[nce]
1486	0	0	0	0	1	0	1	[nco]
1487	0	0	1	0	0	0	1	[ncr]
1488	0	0	3	0	0	0	3	[ncs, ndi, sce]
1489	0	0	0	0	1	0	1	[ncy]
1490	0	0	0	0	1	0	1	[nda]
1491	0	0	0	0	1	0	1	[nde]
1492	0	0	0	0	1	0	1	[ndo]
1493	0	0	0	0	1	0	1	[nel]
1494	0	0	0	0	0	1	1	[neq]
1495	0	0	0	0	1	0	1	[net]
1496	0	0	0	0	1	0	1	[neu]
1497	0	0	0	0	0	1	1	[nev]
1498	0	0	0	0	1	0	1	[nfa]
1499	0	0	0	0	0	1	1	[nga]
1500	0	0	0	1	0	0	1	[ngd]
1501	0	0	0	0	0	1	1	[nge]
1502	0	0	0	0	2	0	2	[ngg, rei]
1503	0	0	0	0	1	0	1	[ngk]
1504	0	0	0	0	1	0	1	[ngo]
1505	0	0	0	1	0	0	1	[ngr]
1506	0	0	0	0	1	0	1	[nha]
1507	0	0	1	0	0	0	1	[nhe]
1508	0	0	0	0	1	0	1	[nhl]
1509	0	0	0	0	0	3	3	[nid, nir, tah]
1510	0	0	0	0	1	0	1	[nii]
1511	0	0	0	0	0	1	1	[nin]
1512	0	0	0	0	1	0	1	[nio]
1513	0	0	0	0	1	0	1	[nis]
1514	0	0	0	0	1	0	1	[nit]
1515	0	0	0	0	1	0	1	[nko]
1516	0	0	0	0	0	2	2	[nkr, nmr]
1517	0	0	0	0	11	0	11	[nla, nma, nmc, nmi, nmm, nmn, nmq, nms, nmt, nmw, nmz]
1518	0	0	0	0	1	0	1	[nmd]
1519	0	0	0	0	2	0	2	[nme, nmp]
1520	0	0	0	0	1	0	1	[nmh]
1521	0	0	0	0	1	0	1	[nml]
1522	0	0	0	0	0	1	1	[nmo]
1523	0	0	0	0	1	0	1	[nmu]
1524	0	0	0	0	1	0	1	[nmv]
1525	0	0	0	0	1	0	1	[nmx]
1526	0	0	0	0	1	0	1	[nno]
1527	0	0	0	0	1	0	1	[noc]
1528	0	0	0	0	1	0	1	[nom]
1529	0	0	0	0	1	0	1	[non]
1530	0	0	0	0	1	0	1	[nop]
1531	0	0	0	0	1	0	1	[nos]
1532	0	0	0	0	0	1	1	[nou]
1533	0	0	1	0	0	0	1	[npa]
1534	0	0	0	0	0	1	1	[npe]
1535	0	0	0	0	0	1	1	[nph]
1536	0	0	0	0	1	0	1	[npn]
1537	0	0	0	0	1	0	1	[npp]
1538	0	0	0	0	1	0	1	[npu]
1539	0	0	0	0	1	0	1	[nsa]
1540	0	0	0	0	1	0	1	[nso]
1541	0	0	1	0	0	0	1	[nte]
1542	0	0	0	0	1	0	1	[nth]
1543	1	0	0	0	0	0	1	[nve]
1544	1	0	0	0	0	0	1	[nvi]
1545	0	0	0	0	0	1	1	[nvn]
1546	0	0	0	0	1	0	1	[nwa]
1547	0	0	0	0	1	0	1	[nwi]
1548	1	0	0	0	0	0	1	[oaa]
1549	0	0	0	0	1	0	1	[oac]
1550	0	0	0	0	1	0	1	[oah]
1551	0	0	0	0	1	0	1	[oai]
1552	0	0	0	0	1	0	1	[oan]
1553	0	0	0	0	3	0	3	[oar, oat, otm]
1554	1	0	0	0	0	0	1	[obi]
1555	0	0	0	0	1	0	1	[obt]
1556	0	0	0	0	3	0	3	[oca, ocg, oco]
1557	0	0	0	0	1	0	1	[oce]
1558	1	0	0	0	0	0	1	[ocu]
1559	0	0	0	0	1	0	1	[oho]
1560	0	0	0	0	1	0	1	[oih]
1561	1	0	0	0	0	0	1	[ola]
1562	0	0	0	0	1	0	1	[olo]
1563	0	0	0	0	1	0	1	[ols]
1564	0	1	0	0	0	0	1	[olu]
1565	0	0	0	0	1	0	1	[oni]
1566	0	0	0	0	1	0	1	[ooe]
1567	0	0	0	0	1	0	1	[opr]
1568	0	0	0	0	2	0	2	[orh, ori]
1569	0	1	0	0	0	0	1	[osa]
1570	0	0	0	0	1	0	1	[osp]
1571	0	1	0	0	0	0	1	[ota]
1572	0	0	0	0	1	0	1	[ote]
1573	0	0	0	0	1	0	1	[oto]
1574	0	0	0	0	1	0	1	[ots]
1575	0	0	0	0	1	0	1	[ott]
1576	0	0	0	0	1	0	1	[ova]
1577	0	0	0	0	1	0	1	[paa]
1578	0	0	0	0	0	1	1	[pab]
1579	0	0	0	0	1	0	1	[pac]
1580	0	0	0	0	1	0	1	[paca]
1581	0	0	0	0	3	0	3	[pacc, pad, pra]
1582	0	0	0	0	3	0	3	[pach, pacn, pak]
1583	0	0	0	0	17	0	17	[pae, paeb, paec, paeg, paei, pael, paem, paer, paev, paf, pag, pap, pau, pdk, pnc, prp, psg]
1584	0	0	0	0	1	0	1	[paea]
1585	0	0	0	0	1	0	1	[paee]
1586	0	0	0	0	1	0	1	[paef]
1587	0	0	0	0	2	0	2	[paeh, pri]
1588	0	0	0	0	1	0	1	[paej]
1589	0	0	0	0	1	0	1	[paen]
1590	0	0	0	0	1	0	1	[paeo]
1591	0	0	0	0	3	0	3	[paep, paes, paeu]
1592	0	0	0	0	1	0	1	[paeq]
1593	0	0	0	0	1	0	1	[pah]
1594	0	0	0	0	0	2	2	[pai, pcl]
1595	0	0	0	0	1	0	1	[paj]
1596	1	0	0	0	0	0	1	[pale]
1597	0	0	0	0	1	0	1	[palk]
1598	0	0	0	0	19	0	19	[paly, plb, plc, pld, ple, pli, plo, plr, ply, smg, smh, sms, smub, smue, smum, smup, smv, sum, udi]
1599	0	0	0	0	5	0	5	[pam, panp, paq, plf, pva]
1600	0	0	0	0	1	0	1	[pami]
1601	0	0	1	0	0	0	1	[pan]
1602	0	0	0	0	1	0	1	[pant]
1603	0	0	0	0	1	0	1	[pao]
1604	0	0	0	0	3	0	3	[papi, pfg, pox]
1605	0	0	0	0	1	0	1	[par]
1606	0	0	0	0	0	1	1	[pas]
1607	0	0	0	0	1	0	1	[pat]
1608	0	0	0	0	4	0	4	[pav, paw, pax, paz]
1609	0	0	0	0	2	0	2	[pay, plu]
1610	0	0	0	0	10	0	10	[pba, pbc, pch, pfb, pfe, pfn, pfw, pman, psk, ptv]
1611	0	0	0	0	1	0	1	[pbb]
1612	0	0	0	0	1	0	1	[pbd]
1613	0	0	0	2	0	0	2	[pbe, pcy]
1614	1	0	0	0	0	0	1	[pbi]
1615	0	0	0	0	1	0	1	[pbj]
1616	0	0	1	0	0	0	1	[pbl]
1617	0	0	0	0	1	0	1	[pbm]
1618	0	0	1	0	0	0	1	[pbn]
1619	0	0	0	0	1	0	1	[pbo]
1620	0	0	0	0	1	0	1	[pbr]
1621	0	0	0	0	1	0	1	[pbs]
1622	0	0	0	0	1	0	1	[pbt]
1623	0	0	0	0	1	0	1	[pca]
1624	0	0	0	1	0	0	1	[pcb]
1625	0	0	0	0	2	0	2	[pcc, pct]
1626	0	0	0	0	1	0	1	[pce]
1627	0	0	0	0	2	0	2	[pci, ppz]
1628	0	0	0	0	1	0	1	[pcn]
1629	0	0	1	0	0	0	1	[pco]
1630	0	0	0	0	8	0	8	[pcp, pcz, pfc, pfo, ppsy, ppuu, psem, psyr]
1631	0	0	0	0	2	0	2	[pcr, pso]
1632	0	0	0	0	1	0	1	[pcu]
1633	0	0	0	0	1	0	1	[pcv]
1634	0	0	0	0	1	0	1	[pde]
1635	0	0	0	0	1	0	1	[pdi]
1636	0	0	0	0	0	1	1	[pdl]
1637	0	0	0	0	5	0	5	[pdn, pdt, pfus, pmz, pro]
1638	0	0	0	0	2	0	2	[pdo, sij]
1639	0	0	0	0	3	0	3	[pdr, pmk, psj]
1640	0	0	0	0	2	0	2	[pdu, psab]
1641	0	0	0	0	1	0	1	[pdx]
1642	0	0	0	0	1	0	1	[ped]
1643	0	0	0	0	1	0	1	[pel]
1644	0	0	0	0	2	0	2	[pen, ppu]
1645	0	0	0	0	1	0	1	[pep]
1646	0	0	0	0	1	0	1	[pes]
1647	0	0	0	1	0	0	1	[pfa]
1648	0	0	0	1	0	0	1	[pfd]
1649	0	0	0	0	1	0	1	[pff]
1650	0	0	0	1	0	0	1	[pfh]
1651	0	0	0	0	0	2	2	[pfi, pfu]
1652	0	0	1	0	0	0	1	[pfj]
1653	0	0	0	0	1	0	1	[pfl]
1654	0	0	0	0	0	1	1	[pfm]
1655	0	0	1	0	0	0	1	[pfp]
1656	0	0	0	0	1	0	1	[pfq]
1657	0	0	0	0	2	0	2	[pfr, pfre]
1658	0	0	0	0	2	0	2	[pfs, psb]
1659	0	0	0	0	1	0	1	[pft]
1660	0	0	0	0	1	0	1	[pfv]
1661	0	0	0	0	1	0	1	[pga]
1662	0	0	0	0	1	0	1	[pgb]
1663	0	0	0	0	2	0	2	[pgd, pgl]
1664	0	0	0	0	1	0	1	[pge]
1665	0	0	0	0	1	0	1	[pgi]
1666	0	0	0	0	1	0	1	[pgm]
1667	0	0	0	0	2	0	2	[pgn, pgt]
1668	0	0	1	0	0	0	1	[pgr]
1669	0	0	0	0	1	0	1	[pgv]
1670	0	0	0	0	1	0	1	[pha]
1671	1	0	0	0	0	0	1	[phd]
1672	0	0	0	0	1	0	1	[phe]
1673	1	0	0	0	0	0	1	[phi]
1674	0	0	0	0	1	0	1	[phl]
1675	0	0	0	0	1	0	1	[phm]
1676	0	0	0	0	0	1	1	[pho]
1677	1	0	0	0	0	0	1	[phu]
1678	0	0	0	0	2	0	2	[pia, psm]
1679	0	0	1	0	0	0	1	[pic]
1680	0	0	0	1	0	0	1	[pif]
1681	0	0	0	0	1	0	1	[pih]
1682	0	0	0	0	1	0	1	[pin]
1683	0	0	0	0	0	1	1	[pis]
1684	0	0	0	0	1	0	1	[pit]
1685	0	0	0	0	1	0	1	[pjd]
1686	0	0	0	0	1	0	1	[pkc]
1687	0	0	0	1	0	0	1	[pkn]
1688	0	0	0	0	1	0	1	[pko]
1689	0	0	0	0	1	0	1	[pla]
1690	0	0	0	0	1	0	1	[plm]
1691	0	0	0	0	1	0	1	[pln]
1692	0	0	0	0	1	0	1	[plt]
1693	0	0	0	0	1	0	1	[plv]
1694	0	0	0	0	1	0	1	[pma]
1695	0	0	0	0	3	0	3	[pmb, pme, pmg]
1696	0	0	0	0	1	0	1	[pmc]
1697	0	0	0	0	2	0	2	[pmf, pmt]
1698	0	0	0	0	2	0	2	[pmh, pmn]
1699	0	0	0	0	2	0	2	[pmib, pmr]
1700	0	0	0	0	1	0	1	[pmic]
1701	0	0	0	0	1	0	1	[pmj]
1702	0	0	0	0	1	0	1	[pml]
1703	0	0	0	0	3	0	3	[pmm, syr, syw]
1704	0	0	0	0	1	0	1	[pmo]
1705	0	0	0	0	17	0	17	[pmon, pmos, pmot, ppb, ppf, ppg, ppi, ppj, ppt, ppud, ppuh, ppun, ppv, ppw, ppx, psec, psv]
1706	0	0	0	0	1	0	1	[pmp]
1707	0	0	0	0	1	0	1	[pmq]
1708	0	0	0	0	1	0	1	[pms]
1709	0	0	0	0	3	0	3	[pmu, pmv, pul]
1710	0	0	0	0	1	0	1	[pmul]
1711	0	0	0	0	1	0	1	[pmw]
1712	0	0	0	0	1	0	1	[pmx]
1713	0	0	0	0	1	0	1	[pmy]
1714	0	0	0	0	1	0	1	[pna]
1715	0	0	0	0	1	0	1	[pne]
1716	0	0	1	0	0	0	1	[pno]
1717	0	0	0	0	1	0	1	[pnp]
1718	0	0	0	0	1	0	1	[pnu]
1719	0	0	0	0	1	0	1	[pod]
1720	0	0	0	0	0	3	3	[pog, vdi, vmo]
1721	0	0	0	0	1	0	1	[pol]
1722	0	0	0	0	1	0	1	[pom]
1723	0	0	1	0	0	0	1	[ppa]
1724	0	0	0	0	0	1	1	[ppac]
1725	0	0	0	0	1	0	1	[ppc]
1726	0	0	0	0	1	0	1	[ppd]
1727	0	0	0	0	1	0	1	[ppe]
1728	0	0	0	0	1	0	1	[ppen]
1729	0	0	0	0	5	0	5	[ppeo, ppm, ppo, ppoy, ppq]
1730	0	0	0	0	1	0	1	[pph]
1731	0	0	0	0	1	0	1	[pphe]
1732	0	0	0	0	2	0	2	[ppk, ppnm]
1733	0	0	1	0	0	0	1	[ppl]
1734	0	0	0	0	1	0	1	[ppn]
1735	0	0	0	0	2	0	2	[ppno, prb]
1736	0	0	0	0	1	0	1	[ppol]
1737	0	1	0	0	0	0	1	[ppp]
1738	0	0	0	0	1	0	1	[ppr]
1739	0	0	0	0	2	0	2	[pprc, ppro]
1740	2	0	0	0	0	0	2	[pps, ptr]
1741	0	0	0	0	1	0	1	[ppse]
1742	0	0	0	0	1	0	1	[ppul]
1743	0	0	0	0	1	0	1	[pput]
1744	0	0	0	0	1	0	1	[ppy]
1745	0	0	0	0	1	0	1	[pre]
1746	0	0	0	0	1	0	1	[prf]
1747	0	0	0	0	1	0	1	[prh]
1748	0	0	0	0	1	0	1	[pru]
1749	0	0	0	0	1	0	1	[prw]
1750	0	0	0	0	2	0	2	[psa, psr]
1751	0	0	0	0	1	0	1	[psal]
1752	0	0	0	0	1	0	1	[psc]
1753	0	0	0	0	1	0	1	[psd]
1754	0	0	0	0	1	0	1	[pse]
1755	0	0	0	0	1	0	1	[psea]
1756	0	0	0	0	2	0	2	[psee, pseq]
1757	0	0	0	0	1	0	1	[pseh]
1758	0	0	0	0	1	0	1	[pseo]
1759	0	0	0	0	1	0	1	[pses]
1760	0	0	0	0	1	0	1	[pseu]
1761	0	0	0	0	1	0	1	[psf]
1762	0	0	0	0	1	0	1	[psh]
1763	0	0	0	0	1	0	1	[psi]
1764	0	0	0	0	1	0	1	[psim]
1765	0	0	0	0	1	0	1	[psl]
1766	0	0	0	0	1	0	1	[psn]
1767	0	0	0	1	0	0	1	[psoj]
1768	0	0	0	0	2	0	2	[psp, pst]
1769	0	0	0	0	1	0	1	[pspi]
1770	0	0	0	0	1	0	1	[pspu]
1771	0	0	1	0	0	0	1	[psq]
1772	1	0	0	0	0	0	1	[pss]
1773	0	0	0	0	1	0	1	[pste]
1774	0	0	0	0	1	0	1	[psts]
1775	0	0	0	0	1	0	1	[pstt]
1776	0	0	0	0	1	0	1	[pstu]
1777	0	0	0	0	1	0	1	[psu]
1778	0	0	0	0	1	0	1	[psw]
1779	0	0	0	0	1	0	1	[psx]
1780	0	0	0	0	1	0	1	[psy]
1781	0	0	0	0	1	0	1	[psz]
1782	0	0	0	0	1	0	1	[pta]
1783	0	0	1	0	0	0	1	[pte]
1784	0	0	0	0	1	0	1	[pth]
1785	0	0	0	1	0	0	1	[pti]
1786	0	0	0	1	0	0	1	[ptm]
1787	0	0	0	0	0	1	1	[pto]
1788	0	0	0	0	2	0	2	[ptp, rsq]
1789	0	0	0	0	1	0	1	[ptq]
1790	0	0	0	0	1	0	1	[ptt]
1791	0	0	0	0	1	0	1	[ptx]
1792	0	0	0	0	1	0	1	[pub]
1793	0	0	0	0	1	0	1	[puf]
1794	0	0	0	0	1	0	1	[pur]
1795	0	0	0	0	1	0	1	[put]
1796	0	0	0	0	1	0	1	[puv]
1797	0	0	0	0	1	0	1	[pve]
1798	0	0	0	0	1	0	1	[pvi]
1799	0	0	0	0	1	0	1	[pvl]
1800	0	0	0	1	0	0	1	[pvx]
1801	0	0	0	0	1	0	1	[pwa]
1802	0	0	0	0	1	0	1	[pwo]
1803	0	1	0	0	0	0	1	[pxb]
1804	1	0	0	0	0	0	1	[pxy]
1805	0	0	0	0	0	1	1	[pya]
1806	0	0	0	0	0	1	1	[pyn]
1807	0	0	0	1	0	0	1	[pyo]
1808	0	0	0	0	0	1	1	[pyr]
1809	0	0	0	0	0	1	1	[pys]
1810	0	0	0	0	0	1	1	[pyw]
1811	0	0	0	0	1	0	1	[pzu]
1812	0	0	0	0	3	0	3	[raa, rah, raq]
1813	0	0	0	0	1	0	1	[rae]
1814	0	0	0	0	4	0	4	[raf, rpk, rpr, rsv]
1815	0	0	0	0	2	0	2	[rag, rat]
1816	0	0	0	0	1	0	1	[rai]
1817	0	0	0	0	6	0	6	[rak, ram, rbe, rfe, rmi, rms]
1818	0	0	0	0	1	0	1	[ral]
1819	0	0	0	0	1	0	1	[ran]
1820	0	0	0	0	1	0	1	[rar]
1821	0	0	0	0	20	0	20	[rau, rcc, rcm, rhe, rja, rmc, rmo, rpg, rpl, rpn, rpo, rpq, rps, rpv, rpw, rpz, rre, rtb, rtt, rty]
1822	0	0	0	0	1	0	1	[rav]
1823	0	0	0	0	1	0	1	[rba]
1824	0	0	0	0	1	0	1	[rbc]
1825	0	0	0	0	1	0	1	[rbi]
1826	0	0	0	0	1	0	1	[rbn]
1827	0	0	0	0	1	0	1	[rbo]
1828	0	0	0	0	1	0	1	[rbr]
1829	0	0	0	0	1	0	1	[rbt]
1830	0	0	0	0	1	0	1	[rbu]
1831	0	0	0	0	1	0	1	[rca]
1832	0	0	0	0	1	0	1	[rce]
1833	0	0	0	0	1	0	1	[rch]
1834	0	0	0	0	0	1	1	[rci]
1835	0	0	0	0	14	0	14	[rco, rph, rpp, rra, rrb, rrc, rrh, rri, rrj, rrm, rrn, rrp, rrr, rsw]
1836	0	0	0	0	1	0	1	[rcp]
1837	0	0	0	0	1	0	1	[rde]
1838	0	0	0	0	1	0	1	[rdn]
1839	0	0	0	0	1	0	1	[rdp]
1840	0	0	0	0	2	0	2	[reb, rey]
1841	0	0	0	0	1	0	1	[rec]
1842	0	0	0	0	1	0	1	[red]
1843	0	0	0	0	1	0	1	[reh]
1844	0	0	0	0	2	0	2	[rel, rtr]
1845	0	0	0	0	1	0	1	[rep]
1846	0	0	0	0	1	0	1	[req]
1847	0	0	0	0	1	0	1	[rer]
1848	0	0	0	0	1	0	1	[ret]
1849	0	0	0	0	1	0	1	[reu]
1850	0	0	0	0	1	0	1	[rfr]
1851	0	0	0	0	1	0	1	[rga]
1852	0	0	0	0	1	0	1	[rge]
1853	0	0	0	0	1	0	1	[rha]
1854	0	0	0	0	1	0	1	[rhb]
1855	0	0	0	0	1	0	1	[rhd]
1856	0	0	0	0	2	0	2	[rhi, sfd]
1857	0	0	0	0	1	0	1	[rho]
1858	0	0	0	0	1	0	1	[rim]
1859	0	0	0	0	1	0	1	[rip]
1860	0	0	0	0	1	0	1	[riv]
1861	0	0	0	0	1	0	1	[rix]
1862	0	0	0	0	1	0	1	[rla]
1863	0	0	0	0	1	0	1	[rlb]
1864	0	0	0	0	1	0	1	[rle]
1865	0	0	0	0	2	0	2	[rlg, rlt]
1866	0	0	0	0	1	0	1	[rli]
1867	0	0	0	0	1	0	1	[rlu]
1868	0	0	0	0	2	0	2	[rma, vok]
1869	0	0	0	0	1	0	1	[rme]
1870	0	0	0	0	1	0	1	[rmg]
1871	0	0	0	0	1	0	1	[rmn]
1872	0	0	0	0	1	0	1	[rmr]
1873	0	0	0	0	1	0	1	[rmu]
1874	1	0	0	0	0	0	1	[rno]
1875	0	0	0	0	1	0	1	[roa]
1876	0	0	0	0	1	0	1	[rob]
1877	0	0	0	0	1	0	1	[rop]
1878	0	0	0	0	1	0	1	[rpa]
1879	0	0	0	0	2	0	2	[rpb, rpd]
1880	0	0	0	0	1	0	1	[rpc]
1881	0	0	0	0	1	0	1	[rpe]
1882	0	0	0	0	1	0	1	[rpf]
1883	0	0	0	0	1	0	1	[rpi]
1884	0	0	0	0	1	0	1	[rpj]
1885	0	0	0	0	1	0	1	[rpm]
1886	0	0	0	0	1	0	1	[rpt]
1887	0	0	0	0	1	0	1	[rpx]
1888	0	0	0	0	1	0	1	[rpy]
1889	0	0	0	0	1	0	1	[rrd]
1890	0	0	0	0	1	0	1	[rrf]
1891	0	0	0	0	1	0	1	[rrs]
1892	0	0	0	0	1	0	1	[rru]
1893	0	0	0	0	1	0	1	[rsa]
1894	0	0	0	0	1	0	1	[rsc]
1895	0	0	0	0	1	0	1	[rsd]
1896	0	0	0	0	2	0	2	[rse, rsn]
1897	0	0	0	0	2	0	2	[rsh, rsk]
1898	0	0	0	0	1	0	1	[rsi]
1899	0	0	0	0	1	0	1	[rsl]
1900	0	0	0	0	1	0	1	[rsm]
1901	0	0	0	0	1	0	1	[rso]
1902	0	0	0	0	1	0	1	[rsp]
1903	0	0	0	0	1	0	1	[rsu]
1904	0	0	0	0	1	0	1	[rta]
1905	0	0	0	0	1	0	1	[rti]
1906	0	0	0	0	1	0	1	[rto]
1907	0	0	0	0	1	0	1	[rtx]
1908	0	0	0	0	1	0	1	[ruf]
1909	0	0	0	0	1	0	1	[rum]
1910	0	0	0	0	1	0	1	[rus]
1911	0	0	0	0	1	0	1	[rva]
1912	0	0	0	0	1	0	1	[rxy]
1913	0	0	0	0	1	0	1	[saa]
1914	0	0	0	0	1	0	1	[saal]
1915	0	0	0	0	1	0	1	[sab]
1916	0	0	0	0	46	0	46	[sac, sad, sae, sah, saj, sam, sao, sar, sas, sau, sauc, saud, saue, sauf, saug, saui, sauj, sauk, saum, saun, sauq, saur, saus, saut, sauu, sauv, sauw, saux, sauy, sauz, sav, saw, suc, sud, suf, suh, suj, suk, suq, sut, suu, suv, suw, sux, suy, suz]
1917	0	0	0	0	1	0	1	[saci]
1918	0	0	0	0	1	0	1	[sacz]
1919	0	0	0	0	1	0	1	[saf]
1920	0	0	0	0	12	0	12	[sag, sage, sagg, sagi, sagm, sagn, sagr, sagt, sak, san, sdg, sgc]
1921	0	0	0	0	1	0	1	[saga]
1922	0	0	0	0	2	0	2	[sagc, sagp]
1923	0	0	0	0	1	0	1	[sagl]
1924	0	0	0	0	2	0	2	[sagq, shu]
1925	0	0	0	0	1	0	1	[sags]
1926	0	0	0	0	1	0	1	[sal]
1927	0	0	0	0	4	0	4	[salb, scz, sgr, sma]
1928	0	0	0	0	1	0	1	[sall]
1929	0	0	0	0	1	0	1	[sals]
1930	0	0	0	0	1	0	1	[salu]
1931	0	0	0	0	1	0	1	[salv]
1932	0	0	0	0	3	0	3	[samb, scw, slv]
1933	0	0	0	0	1	0	1	[samy]
1934	0	0	0	0	1	0	1	[sanc]
1935	0	0	0	0	5	0	5	[sang, sans, sib, sie, siu]
1936	0	0	0	0	2	0	2	[sap, say]
1937	0	0	0	0	1	0	1	[sapi]
1938	0	0	0	0	1	0	1	[saq]
1939	0	0	0	0	1	0	1	[sat]
1940	0	0	0	0	2	0	2	[satr, smir]
1941	0	0	0	0	1	0	1	[saua]
1942	0	0	0	0	2	0	2	[saub, sug]
1943	0	0	0	0	1	0	1	[sax]
1944	0	0	0	0	12	0	12	[saz, sbb, sfr, she, shm, shn, shp, shw, slo, son, spc, swd]
1945	0	0	0	0	1	0	1	[sbc]
1946	0	0	0	0	1	0	1	[sbe]
1947	0	0	0	0	2	0	2	[sbg, sbz]
1948	0	0	0	0	1	0	1	[sbh]
1949	0	1	0	0	0	0	1	[sbi]
1950	0	0	0	0	5	0	5	[sbl, sbm, sbn, sbs, sbt]
1951	0	0	0	0	1	0	1	[sbo]
1952	0	0	0	0	1	0	1	[sbp]
1953	0	0	0	0	1	0	1	[sbr]
1954	0	0	0	0	1	0	1	[sbu]
1955	0	0	0	0	1	0	1	[sbv]
1956	0	0	0	0	1	0	1	[sbw]
1957	0	0	0	0	1	0	1	[sca]
1958	0	0	0	0	7	0	7	[scap, sep, sepp, seps, ser, spas, swa]
1959	0	0	0	0	4	0	4	[scb, sco, sfa, strp]
1960	0	0	0	0	1	0	1	[scc]
1961	0	0	0	0	1	0	1	[scd]
1962	0	0	0	0	2	0	2	[scf, scp]
1963	0	0	0	0	3	0	3	[scg, scon, scos]
1964	0	0	0	0	2	0	2	[scj, stai]
1965	0	0	0	0	1	0	1	[scl]
1966	0	0	1	0	0	0	1	[scm]
1967	0	0	0	0	1	0	1	[scn]
1968	0	0	0	0	1	0	1	[scq]
1969	0	0	0	0	2	0	2	[scr, ssyr]
1970	0	0	0	0	1	0	1	[scs]
1971	0	0	0	0	2	0	2	[sct, scy]
1972	0	0	0	0	1	0	1	[scu]
1973	0	0	0	0	4	0	4	[sda, sdc, sdq, sds]
1974	0	0	0	0	1	0	1	[sde]
1975	0	0	0	0	1	0	1	[sdi]
1976	0	0	0	0	1	0	1	[sdl]
1977	0	0	0	0	1	0	1	[sdn]
1978	0	0	0	0	1	0	1	[sdr]
1979	0	0	0	0	2	0	2	[sdt, ssd]
1980	0	0	0	0	1	0	1	[sdv]
1981	0	0	0	0	1	0	1	[sdy]
1982	0	0	0	0	1	0	1	[sdz]
1983	0	0	0	0	4	0	4	[sea, sed, see, seh]
1984	0	0	0	0	28	0	28	[seb, seeb, seec, seeh, sef, seg, sei, sej, sem, sena, senb, senc, sene, senh, senl, senn, seno, senq, senr, senv, seo, set, setc, setu, sex, sey, spq, stm]
1985	0	0	0	0	1	0	1	[sec]
1986	0	0	0	0	1	0	1	[sect]
1987	0	0	0	0	1	0	1	[seds]
1988	0	0	0	0	1	0	1	[seen]
1989	0	0	0	0	1	0	1	[seep]
1990	0	0	0	0	2	0	2	[sega, sel]
1991	0	0	0	0	1	0	1	[sehc]
1992	0	0	0	0	2	0	2	[sek, spt]
1993	0	0	0	0	1	0	1	[sele]
1994	0	0	0	0	1	0	1	[sen]
1995	0	0	0	0	2	0	2	[send, seni]
1996	0	0	0	0	1	0	1	[senj]
1997	0	0	0	0	1	0	1	[sens]
1998	0	0	0	0	3	0	3	[sent, stt, sty]
1999	0	0	0	0	5	0	5	[seq, sequ, seu, sezo, srp]
[truncated: 408 more rows]

## Sheet: Distances
	0001	0002	0003	0004	0005	0006	0007	0008	0009	0010	0011	0012	0013	0014	0015	0016	0017	0018	0019	0020	0021	0022	0023	0024	0025	0026	0027	0028	0029	0030	0031	0032	0033	0034	0035	0036	0037	0038	0039	0040	0041	0042	0043	0044	0045	0046	0047	0048	0049
0001	0	0.457522	0.457522	0.4219	0.394107	0.48853	0.456948	0.549993	0.426416	0.500628	0.500628	0.496111	0.527339	0.579345	0.547172	0.550744	0.375431	0.387968	0.40426	0.498495	0.386372	0.403166	0.386372	0.423037	0.462284	0.392124	0.386372	0.438133	0.391481	0.423037	0.395267	0.495039	0.454313	0.516167	0.429402	0.388088	0.377095	0.494928	0.424565	0.466263	0.424871	0.550442	0.553691	0.452252	0.387968	0.523827	0.496819	0.446291	0.597795
0002	0.457522	0	0.339698	0.456555	0.584585	0.619	0.375805	0.576413	0.615794	0.428167	0.428167	0.485657	0.463692	0.514645	0.494375	0.544346	0.581643	0.544425	0.525215	0.45824	0.543709	0.468428	0.543709	0.55979	0.619487	0.536536	0.532302	0.534208	0.467654	0.55979	0.596293	0.544117	0.543896	0.398494	0.568031	0.451997	0.499206	0.496089	0.623043	0.399751	0.506206	0.539171	0.555256	0.501665	0.520271	0.42609	0.567522	0.445475	0.503116
0003	0.457522	0.339698	0	0.452835	0.581424	0.616436	0.39367	0.575602	0.613213	0.444395	0.444395	0.484156	0.4765	0.528895	0.506224	0.543438	0.578832	0.541096	0.521972	0.471218	0.540624	0.464915	0.540624	0.556547	0.616613	0.533375	0.52914	0.530879	0.464041	0.556547	0.593482	0.540699	0.540283	0.413445	0.564613	0.448277	0.495693	0.492256	0.619959	0.395918	0.502788	0.538291	0.551303	0.513286	0.516943	0.440179	0.564279	0.458851	0.514797
0004	0.4219	0.456555	0.452835	0	0.45534	0.536601	0.42557	0.573962	0.544052	0.441745	0.441745	0.4489	0.489514	0.553775	0.49238	0.549196	0.503523	0.455145	0.430419	0.486166	0.433617	0.337072	0.433617	0.422334	0.574432	0.462601	0.419457	0.449467	0.354029	0.422334	0.474693	0.488279	0.433284	0.457327	0.463397	0.335029	0.376469	0.483085	0.523587	0.352915	0.43165	0.548815	0.519771	0.38777	0.426468	0.496884	0.550194	0.34332	0.542528
0005	0.394107	0.584585	0.581424	0.45534	0	0.460896	0.490558	0.557894	0.498667	0.531576	0.531576	0.52589	0.509925	0.572406	0.501166	0.570612	0.454104	0.384719	0.398914	0.498883	0.397788	0.398513	0.397788	0.412238	0.46608	0.404976	0.382732	0.467003	0.411992	0.412238	0.462369	0.45273	0.431312	0.548992	0.431312	0.411992	0.415541	0.488168	0.373268	0.441684	0.464286	0.570288	0.518043	0.445682	0.384719	0.529301	0.497081	0.437179	0.54289
0006	0.48853	0.619	0.616436	0.536601	0.460896	0	0.506297	0.582614	0.588601	0.563521	0.563521	0.563897	0.563292	0.603209	0.578911	0.599984	0.552032	0.505866	0.504662	0.545461	0.501497	0.496975	0.501497	0.520206	0.50613	0.499185	0.489034	0.544105	0.506419	0.520206	0.575843	0.489844	0.537845	0.553939	0.535484	0.506419	0.510058	0.54896	0.50246	0.516073	0.541317	0.599984	0.616492	0.564809	0.493196	0.529285	0.545461	0.556965	0.563766
0007	0.456948	0.375805	0.39367	0.42557	0.490558	0.506297	0	0.511915	0.586983	0.420896	0.420896	0.489897	0.456349	0.474238	0.499006	0.465173	0.550271	0.524217	0.512085	0.417715	0.537396	0.471106	0.537396	0.569895	0.59486	0.518745	0.52583	0.545435	0.455946	0.569895	0.590432	0.548526	0.499871	0.439209	0.498948	0.439944	0.458951	0.453802	0.599677	0.449998	0.517737	0.470799	0.573009	0.457892	0.499176	0.408868	0.535309	0.468994	0.475556
0008	0.549993	0.576413	0.575602	0.573962	0.557894	0.582614	0.511915	0	0.636779	0.559633	0.559633	0.553133	0.573451	0.609048	0.59843	0.570446	0.604493	0.591986	0.584797	0.538454	0.599873	0.547671	0.599873	0.623078	0.625707	0.590267	0.58987	0.572014	0.546657	0.623078	0.622023	0.604858	0.5859	0.564479	0.567165	0.546657	0.534081	0.538442	0.640661	0.532326	0.545034	0.570446	0.641161	0.593533	0.570511	0.565867	0.573958	0.595354	0.616626
0009	0.426416	0.615794	0.613213	0.544052	0.498667	0.588601	0.586983	0.636779	0	0.516992	0.516992	0.50919	0.531848	0.579695	0.534198	0.551567	0.366871	0.409955	0.413523	0.503064	0.397601	0.413281	0.397601	0.441541	0.459528	0.410323	0.397601	0.454394	0.411705	0.441541	0.394487	0.503065	0.472878	0.539824	0.449888	0.408515	0.398868	0.495064	0.449904	0.452887	0.442756	0.551303	0.568917	0.477408	0.409955	0.535939	0.501593	0.468057	0.567331
0010	0.500628	0.428167	0.444395	0.441745	0.531576	0.563521	0.420896	0.559633	0.516992	0	0.422682	0.524468	0.511708	0.496794	0.522411	0.531712	0.600809	0.581616	0.568249	0.471786	0.593345	0.532469	0.593345	0.605798	0.626405	0.575757	0.583179	0.583864	0.519177	0.605798	0.619857	0.586322	0.559709	0.442849	0.555551	0.505035	0.507605	0.519923	0.632669	0.516308	0.569679	0.537703	0.613623	0.467726	0.559595	0.424134	0.591833	0.454233	0.498003
0011	0.500628	0.428167	0.444395	0.441745	0.531576	0.563521	0.420896	0.559633	0.516992	0.422682	0	0.522428	0.507353	0.50964	0.534374	0.527628	0.59549	0.575632	0.564262	0.46743	0.587507	0.528149	0.587507	0.599661	0.620965	0.569773	0.577195	0.577379	0.514734	0.599661	0.614538	0.579853	0.555266	0.459828	0.551348	0.500462	0.503286	0.515964	0.626832	0.512349	0.563019	0.533743	0.609465	0.462364	0.553296	0.439486	0.588483	0.46769	0.510807
0012	0.496111	0.485657	0.484156	0.4489	0.52589	0.563897	0.489897	0.553133	0.50919	0.524468	0.522428	0	0.532162	0.552624	0.567421	0.521667	0.533901	0.511061	0.495572	0.496878	0.510166	0.441196	0.510166	0.518353	0.583801	0.502868	0.49792	0.507935	0.438368	0.518353	0.544412	0.538778	0.507885	0.483959	0.506528	0.438368	0.429041	0.498757	0.584003	0.450662	0.491698	0.515565	0.59173	0.505624	0.485328	0.49151	0.546632	0.479966	0.549516
0013	0.527339	0.463692	0.4765	0.489514	0.509925	0.563292	0.456349	0.573451	0.531848	0.511708	0.507353	0.532162	0	0.548221	0.513508	0.573763	0.639564	0.606152	0.593598	0.475823	0.607365	0.551118	0.607365	0.632594	0.665398	0.605875	0.597549	0.607223	0.537743	0.632594	0.653427	0.598452	0.588536	0.493959	0.610777	0.524147	0.568925	0.524311	0.671307	0.488346	0.581194	0.585949	0.603487	0.552893	0.585423	0.50154	0.596787	0.52212	0.562459
0014	0.579345	0.514645	0.528895	0.553775	0.572406	0.603209	0.474238	0.609048	0.579695	0.496794	0.50964	0.552624	0.548221	0	0.533869	0.642954	0.711788	0.68466	0.67467	0.599274	0.688181	0.64093	0.688181	0.711378	0.751099	0.68466	0.680386	0.699814	0.631603	0.711378	0.729206	0.699533	0.672424	0.472029	0.690131	0.620767	0.6586	0.630198	0.74435	0.592915	0.676289	0.653773	0.693621	0.649864	0.668063	0.484963	0.691749	0.57067	0.621439
0015	0.547172	0.494375	0.506224	0.49238	0.501166	0.578911	0.499006	0.59843	0.534198	0.522411	0.534374	0.567421	0.513508	0.533869	0	0.737606	0.770692	0.748134	0.736776	0.653698	0.762551	0.725149	0.762551	0.785157	0.77862	0.748134	0.756614	0.746978	0.70367	0.785157	0.792827	0.730918	0.706693	0.547178	0.722547	0.694954	0.728665	0.68518	0.773687	0.676314	0.724727	0.745557	0.743052	0.671421	0.734878	0.475604	0.733614	0.650337	0.716302
0016	0.550744	0.544346	0.543438	0.549196	0.570612	0.599984	0.465173	0.570446	0.551567	0.531712	0.527628	0.521667	0.573763	0.642954	0.737606	0	0.653384	0.643286	0.63899	0.551517	0.64771	0.602932	0.64771	0.674907	0.689306	0.641557	0.638903	0.627855	0.59518	0.674907	0.670597	0.661182	0.631693	0.588776	0.621675	0.583273	0.594872	0.559468	0.705686	0.55309	0.602384	0.576438	0.657605	0.60482	0.624511	0.582443	0.632014	0.608674	0.617315
0017	0.375431	0.581643	0.578832	0.503523	0.454104	0.552032	0.550271	0.604493	0.366871	0.600809	0.59549	0.533901	0.639564	0.711788	0.770692	0.653384	0	0.401439	0.402157	0.492402	0.387987	0.401893	0.387987	0.427477	0.449204	0.401839	0.387987	0.444182	0.400177	0.427477	0.379159	0.495366	0.461986	0.534558	0.436952	0.400177	0.386518	0.483692	0.438897	0.443236	0.433925	0.544779	0.557504	0.461372	0.401439	0.530945	0.4908	0.456312	0.562502
0018	0.387968	0.544425	0.541096	0.455145	0.384719	0.505866	0.524217	0.591986	0.409955	0.581616	0.575632	0.511061	0.606152	0.68466	0.748134	0.643286	0.401439	0	0.391887	0.516563	0.389947	0.389186	0.389947	0.41411	0.51967	0.382404	0.374695	0.45766	0.376624	0.41411	0.449711	0.491201	0.445695	0.509764	0.444295	0.376624	0.391712	0.512729	0.431528	0.455169	0.443403	0.572406	0.549072	0.469222	0.37641	0.517999	0.514761	0.434627	0.595345
0019	0.40426	0.525215	0.521972	0.430419	0.398914	0.504662	0.512085	0.584797	0.413523	0.568249	0.564262	0.495572	0.593598	0.67467	0.736776	0.63899	0.402157	0.391887	0	0.478655	0.383505	0.343995	0.383505	0.400436	0.516607	0.387156	0.368093	0.436404	0.34409	0.400436	0.454492	0.477342	0.420874	0.473631	0.420381	0.34409	0.360299	0.469995	0.445724	0.387942	0.421782	0.539696	0.525537	0.444265	0.367466	0.485679	0.476807	0.412237	0.514708
0020	0.498495	0.45824	0.471218	0.486166	0.498883	0.545461	0.417715	0.538454	0.503064	0.471786	0.46743	0.496878	0.475823	0.599274	0.653698	0.551517	0.492402	0.516563	0.478655	0	0.603943	0.544965	0.603943	0.628361	0.616829	0.604183	0.594042	0.580845	0.5301	0.628361	0.628399	0.584956	0.575635	0.490152	0.571137	0.516279	0.531372	0.473585	0.648064	0.48371	0.554104	0.550502	0.591025	0.503641	0.584957	0.488861	0.559633	0.519508	0.503588
0021	0.386372	0.543709	0.540624	0.433617	0.397788	0.501497	0.537396	0.599873	0.397601	0.593345	0.587507	0.510166	0.607365	0.688181	0.762551	0.64771	0.387987	0.389947	0.383505	0.603943	0	0.405829	0.389856	0.431464	0.520456	0.403126	0.389856	0.476052	0.400824	0.431464	0.451609	0.503155	0.466131	0.533004	0.463416	0.400824	0.415544	0.517366	0.457348	0.445067	0.462143	0.587259	0.564202	0.496131	0.403471	0.537646	0.524693	0.450973	0.561711
0022	0.403166	0.468428	0.464915	0.337072	0.398513	0.496975	0.471106	0.547671	0.413281	0.532469	0.528149	0.441196	0.551118	0.64093	0.725149	0.602932	0.401893	0.389186	0.343995	0.544965	0.405829	0	0.405965	0.418678	0.54568	0.404161	0.391114	0.437523	0.315438	0.418678	0.45907	0.456117	0.390847	0.442509	0.406791	0.315438	0.332756	0.445418	0.493582	0.348674	0.406908	0.522574	0.517538	0.420676	0.373174	0.465875	0.495482	0.359962	0.494205
0023	0.386372	0.543709	0.540624	0.433617	0.397788	0.501497	0.537396	0.599873	0.397601	0.593345	0.587507	0.510166	0.607365	0.688181	0.762551	0.64771	0.387987	0.389947	0.383505	0.603943	0.389856	0.405965	0	0.43155	0.520545	0.403115	0.389942	0.475579	0.400649	0.43155	0.451704	0.503257	0.465957	0.532742	0.463241	0.400649	0.415369	0.517076	0.457483	0.444553	0.461671	0.586983	0.564288	0.496256	0.40346	0.537132	0.524358	0.451182	0.561266
0024	0.423037	0.55979	0.556547	0.422334	0.412238	0.520206	0.569895	0.623078	0.441541	0.605798	0.599661	0.518353	0.632594	0.711378	0.785157	0.674907	0.427477	0.41411	0.400436	0.628361	0.431464	0.418678	0.43155	0	0.551384	0.440731	0.426691	0.482736	0.426724	0.434906	0.478994	0.512833	0.492628	0.550964	0.489773	0.426724	0.430363	0.543637	0.490381	0.470297	0.479948	0.617083	0.577029	0.503844	0.426754	0.564835	0.5516	0.451544	0.591099
0025	0.462284	0.619487	0.616613	0.574432	0.46608	0.50613	0.59486	0.625707	0.459528	0.626405	0.620965	0.583801	0.665398	0.751099	0.77862	0.689306	0.449204	0.51967	0.516607	0.616829	0.520456	0.54568	0.520545	0.551384	0	0.489481	0.478545	0.471025	0.500741	0.506415	0.484297	0.447037	0.53798	0.538979	0.514908	0.500741	0.479961	0.505254	0.471042	0.483048	0.468554	0.587411	0.56753	0.515717	0.493233	0.531741	0.499552	0.539231	0.553602
0026	0.392124	0.536536	0.533375	0.462601	0.404976	0.499185	0.518745	0.590267	0.410323	0.575757	0.569773	0.502868	0.605875	0.68466	0.748134	0.641557	0.401839	0.382404	0.387156	0.604183	0.403126	0.404161	0.403115	0.440731	0.489481	0	0.413929	0.465573	0.430421	0.455275	0.483394	0.493687	0.500122	0.50418	0.497339	0.430421	0.445509	0.504277	0.485274	0.453952	0.451317	0.571267	0.5399	0.52232	0.425887	0.512088	0.512311	0.491719	0.538904
0027	0.386372	0.532302	0.52914	0.419457	0.382732	0.489034	0.52583	0.58987	0.397601	0.583179	0.577195	0.49792	0.597549	0.680386	0.756614	0.638903	0.387987	0.374695	0.368093	0.594042	0.389856	0.391114	0.389942	0.426691	0.478545	0.413929	0	0.46686	0.389751	0.421157	0.455081	0.492213	0.454231	0.525235	0.45375	0.389751	0.404838	0.509049	0.458759	0.4351	0.452603	0.58069	0.554527	0.487283	0.392464	0.529993	0.516559	0.441154	0.552088
0028	0.438133	0.534208	0.530879	0.449467	0.467003	0.544105	0.545435	0.572014	0.454394	0.583864	0.577379	0.507935	0.607223	0.699814	0.746978	0.627855	0.444182	0.45766	0.436404	0.580845	0.476052	0.437523	0.475579	0.482736	0.471025	0.465573	0.46686	0	0.404926	0.432996	0.456645	0.422853	0.477961	0.471923	0.450739	0.404926	0.381619	0.444839	0.497334	0.391672	0.346536	0.5319	0.524697	0.440202	0.416093	0.494476	0.461875	0.432417	0.515797
0029	0.391481	0.467654	0.464041	0.354029	0.411992	0.506419	0.455946	0.546657	0.411705	0.519177	0.514734	0.438368	0.537743	0.631603	0.70367	0.59518	0.400177	0.376624	0.34409	0.5301	0.400824	0.315438	0.400649	0.426724	0.500741	0.430421	0.389751	0.404926	0	0.424402	0.481271	0.480789	0.396258	0.438398	0.428373	0.305835	0.341881	0.45797	0.498584	0.362049	0.413824	0.534627	0.493	0.411707	0.392129	0.455651	0.514736	0.383273	0.496323
0030	0.423037	0.55979	0.556547	0.422334	0.412238	0.520206	0.569895	0.623078	0.441541	0.605798	0.599661	0.518353	0.632594	0.711378	0.785157	0.674907	0.427477	0.41411	0.400436	0.628361	0.431464	0.418678	0.43155	0.434906	0.506415	0.455275	0.421157	0.432996	0.424402	0	0.479089	0.512941	0.492444	0.550689	0.48959	0.42654	0.43018	0.543332	0.490517	0.469757	0.479451	0.616793	0.57712	0.503976	0.426743	0.564295	0.551248	0.451764	0.590631
0031	0.395267	0.596293	0.593482	0.474693	0.462369	0.575843	0.590432	0.622023	0.394487	0.619857	0.614538	0.544412	0.653427	0.729206	0.792827	0.670597	0.379159	0.449711	0.454492	0.628399	0.451609	0.45907	0.451704	0.478994	0.484297	0.483394	0.455081	0.456645	0.481271	0.479089	0	0.465488	0.424703	0.513238	0.401716	0.364202	0.343441	0.485885	0.412413	0.421618	0.412586	0.53407	0.54173	0.417611	0.365374	0.518413	0.488696	0.399114	0.552586
0032	0.495039	0.544117	0.540699	0.488279	0.45273	0.489844	0.548526	0.604858	0.503065	0.586322	0.579853	0.538778	0.598452	0.699533	0.730918	0.661182	0.495366	0.491201	0.477342	0.584956	0.503155	0.456117	0.503257	0.512833	0.447037	0.493687	0.492213	0.422853	0.480789	0.512941	0.465488	0	0.52535	0.507661	0.52535	0.477404	0.48178	0.50919	0.54005	0.449146	0.45496	0.586114	0.55955	0.50419	0.497511	0.505577	0.528135	0.511317	0.529329
0033	0.454313	0.543896	0.540283	0.433284	0.431312	0.537845	0.499871	0.5859	0.472878	0.559709	0.555266	0.507885	0.588536	0.672424	0.706693	0.631693	0.461986	0.445695	0.420874	0.575635	0.466131	0.390847	0.465957	0.492628	0.53798	0.500122	0.454231	0.477961	0.396258	0.492444	0.424703	0.52535	0	0.558167	0.506794	0.435537	0.468776	0.518153	0.562391	0.47137	0.525197	0.575024	0.581954	0.512987	0.48682	0.542866	0.569613	0.498601	0.561436
0034	0.516167	0.398494	0.413445	0.457327	0.548992	0.553939	0.439209	0.564479	0.539824	0.442849	0.459828	0.483959	0.493959	0.472029	0.547178	0.588776	0.534558	0.509764	0.473631	0.490152	0.533004	0.442509	0.532742	0.550964	0.538979	0.50418	0.525235	0.471923	0.438398	0.550689	0.513238	0.507661	0.558167	0	0.736945	0.660285	0.697316	0.677363	0.777501	0.654474	0.707566	0.695759	0.728998	0.692936	0.711756	0.255107	0.728019	0.615871	0.563724
0035	0.429402	0.568031	0.564613	0.463397	0.431312	0.535484	0.498948	0.567165	0.449888	0.555551	0.551348	0.506528	0.610777	0.690131	0.722547	0.621675	0.436952	0.444295	0.420381	0.571137	0.463416	0.406791	0.463241	0.489773	0.514908	0.497339	0.45375	0.450739	0.428373	0.48959	0.401716	0.52535	0.506794	0.736945	0	0.441081	0.42908	0.490145	0.540163	0.474803	0.471143	0.543942	0.58133	0.485258	0.46251	0.542609	0.518331	0.501729	0.562323
0036	0.388088	0.451997	0.448277	0.335029	0.411992	0.506419	0.439944	0.546657	0.408515	0.505035	0.500462	0.438368	0.524147	0.620767	0.694954	0.583273	0.400177	0.376624	0.34409	0.516279	0.400824	0.315438	0.400649	0.426724	0.500741	0.430421	0.389751	0.404926	0.305835	0.42654	0.364202	0.477404	0.435537	0.660285	0.441081	0	0.344968	0.445185	0.503794	0.346443	0.419598	0.524096	0.481431	0.397716	0.397751	0.442798	0.517488	0.368402	0.484666
0037	0.377095	0.499206	0.495693	0.376469	0.415541	0.510058	0.458951	0.534081	0.398868	0.507605	0.503286	0.429041	0.568925	0.6586	0.728665	0.594872	0.386518	0.391712	0.360299	0.531372	0.415544	0.332756	0.415369	0.430363	0.479961	0.445509	0.404838	0.381619	0.341881	0.43018	0.343441	0.48178	0.468776	0.697316	0.42908	0.344968	0	0.445249	0.489926	0.381708	0.386797	0.519776	0.498174	0.38745	0.394134	0.472889	0.489095	0.39219	0.514638
0038	0.494928	0.496089	0.492256	0.483085	0.488168	0.54896	0.453802	0.538442	0.495064	0.519923	0.515964	0.498757	0.524311	0.630198	0.68518	0.559468	0.483692	0.512729	0.469995	0.473585	0.517366	0.445418	0.517076	0.543637	0.505254	0.504277	0.509049	0.444839	0.45797	0.543332	0.485885	0.50919	0.518153	0.677363	0.490145	0.445185	0.445249	0	0.595788	0.396026	0.489946	0.485082	0.553934	0.486089	0.513426	0.471056	0.506499	0.495382	0.493469
0039	0.424565	0.623043	0.619959	0.523587	0.373268	0.50246	0.599677	0.640661	0.449904	0.632669	0.626832	0.584003	0.671307	0.74435	0.773687	0.705686	0.438897	0.431528	0.445724	0.648064	0.457348	0.493582	0.457483	0.490381	0.471042	0.485274	0.458759	0.497334	0.498584	0.490517	0.412413	0.54005	0.562391	0.777501	0.540163	0.503794	0.489926	0.595788	0	0.488127	0.488521	0.610829	0.560375	0.497116	0.419599	0.565625	0.540758	0.485101	0.578832
0040	0.466263	0.399751	0.395918	0.352915	0.441684	0.516073	0.449998	0.532326	0.452887	0.516308	0.512349	0.450662	0.488346	0.592915	0.676314	0.55309	0.443236	0.455169	0.387942	0.48371	0.445067	0.348674	0.444553	0.470297	0.483048	0.453952	0.4351	0.391672	0.362049	0.469757	0.421618	0.449146	0.47137	0.654474	0.474803	0.346443	0.381708	0.396026	0.488127	0	0.445374	0.502605	0.513369	0.463674	0.469896	0.444519	0.517889	0.419478	0.470357
0041	0.424871	0.506206	0.502788	0.43165	0.464286	0.541317	0.517737	0.545034	0.442756	0.569679	0.563019	0.491698	0.581194	0.676289	0.724727	0.602384	0.433925	0.443403	0.421782	0.554104	0.462143	0.406908	0.461671	0.479948	0.468554	0.451317	0.452603	0.346536	0.413824	0.479451	0.412586	0.45496	0.525197	0.707566	0.471143	0.419598	0.386797	0.489946	0.488521	0.445374	0	0.513268	0.517559	0.435333	0.410762	0.480503	0.460854	0.424715	0.502401
0042	0.550442	0.539171	0.538291	0.548815	0.570288	0.599984	0.470799	0.570446	0.551303	0.537703	0.533743	0.515565	0.585949	0.653773	0.745557	0.576438	0.544779	0.572406	0.539696	0.550502	0.587259	0.522574	0.586983	0.617083	0.587411	0.571267	0.58069	0.5319	0.534627	0.616793	0.53407	0.586114	0.575024	0.695759	0.543942	0.524096	0.519776	0.485082	0.610829	0.502605	0.513268	0	0.643312	0.596469	0.601015	0.566229	0.611768	0.594045	0.580395
0043	0.553691	0.555256	0.551303	0.519771	0.518043	0.616492	0.573009	0.641161	0.568917	0.613623	0.609465	0.59173	0.603487	0.693621	0.743052	0.657605	0.557504	0.549072	0.525537	0.591025	0.564202	0.517538	0.564288	0.577029	0.56753	0.5399	0.554527	0.524697	0.493	0.57712	0.54173	0.55955	0.581954	0.728998	0.58133	0.481431	0.498174	0.553934	0.560375	0.513369	0.517559	0.643312	0	0.580757	0.590551	0.596422	0.642616	0.545925	0.606552
0044	0.452252	0.501665	0.513286	0.38777	0.445682	0.564809	0.457892	0.593533	0.477408	0.467726	0.462364	0.505624	0.552893	0.649864	0.671421	0.60482	0.461372	0.469222	0.444265	0.503641	0.496131	0.420676	0.496256	0.503844	0.515717	0.52232	0.487283	0.440202	0.411707	0.503976	0.417611	0.50419	0.512987	0.692936	0.485258	0.397716	0.38745	0.486089	0.497116	0.463674	0.435333	0.596469	0.580757	0	0.519078	0.485987	0.556667	0.365278	0.496056
0045	0.387968	0.520271	0.516943	0.426468	0.384719	0.493196	0.499176	0.570511	0.409955	0.559595	0.553296	0.485328	0.585423	0.668063	0.734878	0.624511	0.401439	0.37641	0.367466	0.584957	0.403471	0.373174	0.40346	0.426754	0.493233	0.425887	0.392464	0.416093	0.392129	0.426743	0.365374	0.497511	0.48682	0.711756	0.46251	0.397751	0.394134	0.513426	0.419599	0.469896	0.410762	0.601015	0.590551	0.519078	0	0.506536	0.513689	0.415567	0.535791
0046	0.523827	0.42609	0.440179	0.496884	0.529301	0.529285	0.408868	0.565867	0.535939	0.424134	0.439486	0.49151	0.50154	0.484963	0.475604	0.582443	0.530945	0.517999	0.485679	0.488861	0.537646	0.465875	0.537132	0.564835	0.531741	0.512088	0.529993	0.494476	0.455651	0.564295	0.518413	0.505577	0.542866	0.255107	0.542609	0.442798	0.472889	0.471056	0.565625	0.444519	0.480503	0.566229	0.596422	0.485987	0.506536	0	0.729991	0.661084	0.562434
0047	0.496819	0.567522	0.564279	0.550194	0.497081	0.545461	0.535309	0.573958	0.501593	0.591833	0.588483	0.546632	0.596787	0.691749	0.733614	0.632014	0.4908	0.514761	0.476807	0.559633	0.524693	0.495482	0.524358	0.5516	0.499552	0.512311	0.516559	0.461875	0.514736	0.551248	0.488696	0.528135	0.569613	0.728019	0.518331	0.517488	0.489095	0.506499	0.540758	0.517889	0.460854	0.611768	0.642616	0.556667	0.513689	0.729991	0	0.578725	0.576233
0048	0.446291	0.445475	0.458851	0.34332	0.437179	0.556965	0.468994	0.595354	0.468057	0.454233	0.46769	0.479966	0.52212	0.57067	0.650337	0.608674	0.456312	0.434627	0.412237	0.519508	0.450973	0.359962	0.451182	0.451544	0.539231	0.491719	0.441154	0.432417	0.383273	0.451764	0.399114	0.511317	0.498601	0.615871	0.501729	0.368402	0.39219	0.495382	0.485101	0.419478	0.424715	0.594045	0.545925	0.365278	0.415567	0.661084	0.578725	0	0.586593
0049	0.597795	0.503116	0.514797	0.542528	0.54289	0.563766	0.475556	0.616626	0.567331	0.498003	0.510807	0.549516	0.562459	0.621439	0.716302	0.617315	0.562502	0.595345	0.514708	0.503588	0.561711	0.494205	0.561266	0.591099	0.553602	0.538904	0.552088	0.515797	0.496323	0.590631	0.552586	0.529329	0.561436	0.563724	0.562323	0.484666	0.514638	0.493469	0.578832	0.470357	0.502401	0.580395	0.606552	0.496056	0.535791	0.562434	0.576233	0.586593	0
0050	0.571882	0.510142	0.524459	0.547761	0.557531	0.583346	0.479732	0.596632	0.571309	0.502912	0.515547	0.550952	0.537502	0.566132	0.682814	0.600285	0.56667	0.56697	0.530829	0.530165	0.58003	0.511728	0.579641	0.609446	0.594874	0.565448	0.57083	0.556841	0.52368	0.609037	0.556967	0.581747	0.566148	0.626833	0.56678	0.512828	0.541236	0.51251	0.594755	0.49577	0.538883	0.585237	0.623653	0.516211	0.550037	0.62511	0.601895	0.586166	0.531942
0051	0.528144	0.466018	0.478752	0.491634	0.511728	0.563292	0.457267	0.572411	0.532555	0.477884	0.491382	0.533005	0.477425	0.557691	0.61522	0.588285	0.524514	0.520851	0.48409	0.469439	0.532137	0.460972	0.531896	0.559426	0.539131	0.519223	0.521445	0.472938	0.456383	0.559173	0.519433	0.510853	0.520363	0.609825	0.522056	0.443551	0.474355	0.454211	0.554706	0.440577	0.457617	0.578696	0.566263	0.44465	0.506606	0.607593	0.551425	0.512504	0.516037
0052	0.457488	0.486942	0.483524	0.43828	0.441751	0.52174	0.516164	0.550438	0.454258	0.574719	0.571188	0.493552	0.552464	0.645892	0.706554	0.60817	0.444729	0.447101	0.394707	0.549727	0.454493	0.385612	0.453979	0.481617	0.491593	0.454925	0.444761	0.398506	0.403332	0.481077	0.4346	0.479711	0.505198	0.698	0.478581	0.406233	0.403743	0.474427	0.478776	0.414604	0.381173	0.58657	0.588806	0.531526	0.432881	0.713677	0.517543	0.555894	0.601779
0053	0.627721	0.590271	0.602051	0.584436	0.597374	0.657699	0.58686	0.675521	0.638629	0.588658	0.600395	0.625114	0.624653	0.667793	0.758203	0.682879	0.629307	0.627985	0.605824	0.614248	0.643773	0.586854	0.643969	0.656047	0.63579	0.631128	0.63603	0.605517	0.589189	0.656253	0.607221	0.626353	0.6465	0.711923	0.640976	0.578353	0.590242	0.607174	0.637014	0.580109	0.598531	0.671899	0.685541	0.574535	0.61546	0.719944	0.67378	0.616712	0.641113
0054	0.488665	0.621873	0.618998	0.576713	0.467473	0.506693	0.620283	0.651772	0.487054	0.652444	0.647004	0.610016	0.664905	0.750301	0.77862	0.715018	0.479213	0.521309	0.520423	0.641066	0.523077	0.548613	0.523159	0.554457	0.405637	0.526843	0.524384	0.506879	0.561991	0.554539	0.468414	0.500038	0.612964	0.755501	0.592252	0.566847	0.553913	0.599698	0.482409	0.580195	0.516066	0.696692	0.653643	0.608482	0.524573	0.763122	0.59497	0.678468	0.698232
0055	0.56096	0.604107	0.603336	0.577465	0.516856	0.578821	0.573542	0.630665	0.564151	0.631669	0.628231	0.587407	0.639363	0.7035	0.779591	0.668744	0.558467	0.554821	0.527415	0.638766	0.574302	0.535758	0.573948	0.603487	0.599572	0.565074	0.564652	0.562453	0.558771	0.603115	0.546034	0.592338	0.59071	0.737744	0.568491	0.561596	0.562868	0.588466	0.574375	0.573441	0.556629	0.653843	0.696246	0.619361	0.539626	0.737761	0.612482	0.69199	0.663137
0056	0.373806	0.411538	0.407586	0.324796	0.393924	0.481881	0.417093	0.540675	0.395158	0.474049	0.466569	0.417337	0.498358	0.59529	0.705481	0.556175	0.381138	0.361186	0.352513	0.495785	0.382491	0.322525	0.382481	0.397212	0.483082	0.40343	0.37096	0.392804	0.320306	0.397201	0.342073	0.456176	0.438374	0.656308	0.443764	0.306599	0.328482	0.439664	0.43246	0.358347	0.383393	0.537897	0.493189	0.424865	0.334354	0.674435	0.523458	0.431755	0.559641
0057	0.379409	0.558021	0.555147	0.460574	0.431451	0.523191	0.559075	0.609463	0.379536	0.610785	0.605345	0.53249	0.619947	0.697122	0.761003	0.657943	0.368315	0.412018	0.409737	0.617605	0.411173	0.416158	0.411164	0.459536	0.466813	0.444387	0.414725	0.454272	0.44561	0.459527	0.324053	0.529688	0.537231	0.747334	0.514849	0.450466	0.445955	0.553066	0.450079	0.501296	0.453553	0.637651	0.624404	0.557711	0.419919	0.760518	0.561192	0.57501	0.661325
0058	0.397443	0.507593	0.506174	0.440647	0.449457	0.507782	0.453268	0.536836	0.412808	0.51548	0.509011	0.436646	0.587726	0.658656	0.755789	0.586999	0.404545	0.413502	0.398957	0.563708	0.436225	0.385404	0.436214	0.46165	0.501942	0.444153	0.426037	0.429196	0.41969	0.461639	0.367966	0.507008	0.508264	0.70423	0.45421	0.425464	0.392663	0.490456	0.475088	0.477639	0.408293	0.563204	0.607192	0.507866	0.389446	0.720514	0.527857	0.554669	0.612538
0059	0.408567	0.414511	0.410558	0.313012	0.399688	0.495729	0.416945	0.554125	0.419825	0.47168	0.466821	0.423071	0.505631	0.604202	0.698595	0.56554	0.405481	0.394992	0.35463	0.4996	0.407424	0.317146	0.407249	0.419075	0.495735	0.441541	0.396515	0.41038	0.322193	0.418891	0.352773	0.466554	0.449665	0.666264	0.454445	0.305525	0.330316	0.429793	0.451171	0.369536	0.403476	0.550533	0.510269	0.413416	0.374778	0.684391	0.532862	0.42627	0.561083
0060	0.571882	0.510142	0.524459	0.547294	0.569622	0.595341	0.479732	0.596632	0.571309	0.502912	0.515547	0.550952	0.537502	0.511898	0.627651	0.600285	0.566317	0.566574	0.530829	0.530165	0.58003	0.511728	0.579641	0.609446	0.605866	0.565448	0.57083	0.556841	0.52368	0.609037	0.556967	0.581747	0.566148	0.561935	0.56678	0.512828	0.541236	0.51251	0.606551	0.49577	0.538883	0.585237	0.623653	0.516211	0.550037	0.559911	0.601895	0.570249	0.531942
0061	0.385041	0.457233	0.45372	0.329245	0.390441	0.489368	0.467069	0.532006	0.400868	0.528516	0.524197	0.436692	0.536229	0.630114	0.705134	0.591619	0.388377	0.369702	0.326413	0.53226	0.382788	0.28431	0.382614	0.405699	0.488998	0.417249	0.371264	0.37972	0.302431	0.405516	0.339133	0.457265	0.439865	0.68481	0.430036	0.305517	0.304547	0.454262	0.442492	0.387715	0.362101	0.566817	0.556912	0.458576	0.349427	0.700923	0.511394	0.478197	0.584571
0062	0.418645	0.569739	0.566928	0.468462	0.44984	0.559123	0.574127	0.628705	0.403332	0.622735	0.619279	0.548069	0.63226	0.707195	0.768545	0.674147	0.39106	0.447363	0.424534	0.627082	0.448178	0.433639	0.44771	0.495001	0.499953	0.488639	0.45165	0.478983	0.449553	0.494533	0.339576	0.5534	0.555592	0.751437	0.533707	0.452022	0.449891	0.56353	0.491913	0.518061	0.477608	0.655995	0.655512	0.56993	0.45741	0.764328	0.578504	0.578711	0.669456
0063	0.387968	0.49362	0.490107	0.394605	0.400372	0.493196	0.471352	0.546651	0.409955	0.535128	0.52848	0.456735	0.562391	0.649622	0.720149	0.603651	0.401439	0.37641	0.367466	0.561899	0.403471	0.33835	0.40346	0.426754	0.493233	0.425887	0.392464	0.404906	0.346549	0.426743	0.365374	0.48393	0.45831	0.689887	0.447983	0.352484	0.348666	0.486394	0.425336	0.440445	0.383348	0.578849	0.567804	0.49236	0.350366	0.706	0.535255	0.513717	0.596404
0064	0.491432	0.570365	0.569441	0.487972	0.485339	0.487028	0.517167	0.605751	0.507291	0.560778	0.55413	0.507136	0.624533	0.693281	0.785194	0.660699	0.498163	0.487324	0.486815	0.618115	0.516308	0.466221	0.516413	0.521609	0.517992	0.523717	0.505502	0.516718	0.488914	0.521719	0.451512	0.486549	0.548963	0.711993	0.536521	0.494848	0.478555	0.565785	0.503797	0.5454	0.510523	0.634025	0.638546	0.538317	0.463586	0.722633	0.598308	0.619735	0.64116
0065	0.387968	0.479152	0.475538	0.377308	0.400372	0.493196	0.456248	0.546651	0.409955	0.521846	0.515008	0.441213	0.549888	0.639611	0.712153	0.592327	0.401439	0.37641	0.367466	0.549381	0.403471	0.33835	0.40346	0.426754	0.493233	0.425887	0.392464	0.404906	0.327879	0.426743	0.365374	0.48393	0.442834	0.681027	0.447983	0.333983	0.348666	0.471719	0.425336	0.424458	0.383348	0.566816	0.555455	0.477856	0.350366	0.6976	0.535255	0.499823	0.584872
0066	0.48533	0.594389	0.591687	0.512692	0.449425	0.442715	0.53605	0.598113	0.502321	0.575608	0.569139	0.524233	0.649441	0.709205	0.797432	0.667839	0.49427	0.482638	0.482425	0.62042	0.506174	0.497582	0.506348	0.511728	0.474738	0.519657	0.495027	0.525527	0.51817	0.511911	0.464852	0.485079	0.559237	0.728446	0.534606	0.523944	0.508091	0.569156	0.463344	0.571011	0.517877	0.648659	0.637191	0.562164	0.455201	0.7372	0.588109	0.641281	0.661382
0067	0.360014	0.5342	0.531189	0.428187	0.417988	0.524686	0.515106	0.572961	0.371767	0.567258	0.563556	0.488552	0.602284	0.682664	0.747258	0.624044	0.356689	0.399716	0.372379	0.569216	0.392927	0.383139	0.392756	0.444896	0.462086	0.44013	0.396647	0.421571	0.41106	0.444726	0.31335	0.520842	0.517687	0.731022	0.470068	0.413706	0.387251	0.504473	0.454284	0.468181	0.420818	0.600676	0.616863	0.509722	0.405697	0.744833	0.516431	0.552741	0.651736
0068	0.386372	0.517909	0.514666	0.407022	0.39365	0.487124	0.511281	0.57715	0.39602	0.570125	0.563988	0.48268	0.58752	0.66999	0.752549	0.627742	0.386265	0.374695	0.350964	0.583951	0.389856	0.375502	0.389942	0.411991	0.488774	0.413929	0.378509	0.408286	0.387637	0.412081	0.339158	0.481847	0.491123	0.714411	0.467435	0.393115	0.389591	0.512782	0.437076	0.465785	0.402612	0.606717	0.598282	0.522022	0.364775	0.729284	0.522925	0.532648	0.62256
0069	0.419523	0.503881	0.500368	0.388919	0.414201	0.521253	0.489693	0.568982	0.427241	0.537716	0.533397	0.45997	0.57954	0.665791	0.732085	0.628715	0.413556	0.408296	0.361118	0.562704	0.416508	0.334059	0.416333	0.430638	0.509151	0.44782	0.405827	0.411941	0.344555	0.430455	0.366749	0.49561	0.469682	0.701449	0.457398	0.347641	0.332156	0.487599	0.452488	0.427573	0.40508	0.594654	0.569739	0.478467	0.371205	0.717562	0.540341	0.50729	0.61355
0070	0.568382	0.478839	0.49126	0.510719	0.528851	0.561063	0.460336	0.605846	0.545258	0.481173	0.494558	0.536487	0.525282	0.541949	0.584162	0.602931	0.538706	0.565033	0.496525	0.472149	0.544207	0.472519	0.543694	0.571987	0.536638	0.523904	0.534103	0.484218	0.472671	0.571447	0.532556	0.504827	0.538986	0.516208	0.539672	0.460318	0.49019	0.466939	0.562263	0.447479	0.465522	0.571645	0.580972	0.4587	0.51467	0.512229	0.552821	0.520907	0.498973
0071	0.521488	0.548306	0.5473	0.514113	0.52252	0.580357	0.484587	0.560071	0.524528	0.548954	0.545111	0.509764	0.591042	0.655651	0.748306	0.58623	0.515625	0.541281	0.50837	0.551186	0.553276	0.487987	0.552897	0.581222	0.576738	0.546432	0.545857	0.51412	0.497873	0.580824	0.507972	0.577782	0.545749	0.698644	0.516249	0.486261	0.484043	0.491377	0.57523	0.504161	0.495007	0.561068	0.647967	0.525608	0.52433	0.700338	0.569336	0.645175	0.613621
0072	0.364976	0.536975	0.533963	0.434887	0.401226	0.500486	0.538219	0.590866	0.379536	0.592367	0.586669	0.510344	0.60185	0.682699	0.749622	0.641655	0.368315	0.384019	0.381003	0.599396	0.383134	0.388356	0.383124	0.4338	0.463703	0.417929	0.386854	0.428284	0.415809	0.43379	0.323122	0.507292	0.515195	0.735303	0.491747	0.420896	0.416171	0.531783	0.423892	0.477548	0.427532	0.620396	0.606478	0.536649	0.392296	0.749114	0.540297	0.554773	0.645396
0073	0.401878	0.579773	0.576898	0.499691	0.453685	0.550788	0.567471	0.629078	0.409315	0.619651	0.614211	0.553388	0.641957	0.713327	0.771031	0.675714	0.400742	0.4331	0.434184	0.641553	0.441457	0.455964	0.441448	0.48921	0.490774	0.478079	0.445009	0.48565	0.461405	0.4892	0.362237	0.566032	0.556799	0.746271	0.535804	0.466261	0.463137	0.579778	0.462907	0.539497	0.481046	0.655422	0.646385	0.584253	0.438952	0.759454	0.588067	0.602132	0.669786
0074	0.494305	0.401655	0.416401	0.39353	0.491067	0.540811	0.442637	0.57365	0.495929	0.483501	0.481342	0.471278	0.492153	0.593791	0.73358	0.597786	0.486635	0.48608	0.441019	0.48919	0.50622	0.416507	0.505951	0.524968	0.519315	0.488628	0.497781	0.43844	0.400287	0.524685	0.45497	0.483636	0.522757	0.572583	0.523586	0.38322	0.419062	0.455165	0.521179	0.414231	0.422953	0.576996	0.584965	0.464845	0.460733	0.598612	0.55709	0.46369	0.480163
0075	0.358688	0.487347	0.484019	0.388086	0.377906	0.465451	0.490491	0.54492	0.381892	0.550601	0.544302	0.456843	0.556101	0.642085	0.734878	0.604789	0.370881	0.344935	0.334351	0.553935	0.366637	0.338251	0.366626	0.392379	0.466081	0.387179	0.354709	0.3723	0.345673	0.392368	0.337885	0.462703	0.464073	0.68543	0.439762	0.351295	0.347678	0.493462	0.416832	0.422845	0.366969	0.57877	0.568252	0.506358	0.317248	0.700695	0.504039	0.516518	0.59967
0076	0.415226	0.508284	0.504671	0.351303	0.434361	0.552746	0.490949	0.560065	0.443721	0.529988	0.525545	0.447203	0.586124	0.677456	0.73599	0.60488	0.429744	0.429419	0.40078	0.554172	0.45027	0.361462	0.450302	0.454559	0.505203	0.484515	0.440433	0.396067	0.375824	0.454593	0.371651	0.501206	0.488036	0.726428	0.461656	0.379041	0.352563	0.482642	0.476658	0.446587	0.390483	0.58187	0.590352	0.430596	0.411616	0.75302	0.542794	0.477077	0.64553
0077	0.419056	0.426227	0.422508	0.351672	0.422639	0.493175	0.46515	0.522019	0.424045	0.520175	0.512928	0.431889	0.500212	0.605502	0.701489	0.563335	0.414735	0.410407	0.385496	0.500223	0.416521	0.348068	0.416014	0.433961	0.459076	0.413213	0.40584	0.344216	0.349267	0.433428	0.393467	0.425983	0.462822	0.658611	0.466717	0.336411	0.357516	0.430379	0.458908	0.349271	0.336863	0.534423	0.525022	0.478885	0.388055	0.675672	0.495056	0.49244	0.558287
0078	0.568149	0.481002	0.496222	0.545156	0.559261	0.572295	0.455594	0.592421	0.567677	0.478048	0.491541	0.537925	0.534008	0.530944	0.653369	0.600803	0.562883	0.563475	0.530756	0.523592	0.578405	0.514886	0.577891	0.607834	0.574156	0.553568	0.569169	0.55446	0.527565	0.607294	0.556159	0.549155	0.57385	0.56321	0.574066	0.516826	0.545012	0.514489	0.592435	0.493865	0.535849	0.588661	0.620042	0.515656	0.542465	0.563636	0.593957	0.558956	0.506448
0079	0.476773	0.603866	0.600855	0.556557	0.442114	0.483202	0.602202	0.63519	0.487054	0.635894	0.630195	0.591446	0.648948	0.738411	0.768078	0.701448	0.479213	0.498514	0.497586	0.623974	0.500366	0.527119	0.500452	0.53324	0.405637	0.504312	0.501736	0.483397	0.541134	0.533326	0.468414	0.47623	0.594534	0.743858	0.572835	0.54622	0.532671	0.580636	0.457761	0.560204	0.493022	0.682249	0.63715	0.589838	0.501934	0.751842	0.575683	0.663157	0.683862
0080	0.467742	0.378311	0.393873	0.393915	0.47244	0.528094	0.415475	0.530183	0.457867	0.430899	0.446018	0.452649	0.443345	0.518579	0.648783	0.540238	0.453332	0.461855	0.398383	0.434475	0.465573	0.372844	0.465059	0.494793	0.502048	0.454754	0.456119	0.395209	0.366007	0.494253	0.438424	0.477909	0.487367	0.550983	0.49011	0.350517	0.385734	0.411288	0.515433	0.334551	0.378554	0.523985	0.535826	0.432694	0.443292	0.572416	0.509348	0.44095	0.425973
0081	0.462858	0.379257	0.375305	0.348216	0.442228	0.512702	0.433725	0.535581	0.450067	0.502076	0.497993	0.45147	0.475661	0.583898	0.666199	0.54235	0.440166	0.451509	0.386569	0.470918	0.441496	0.348674	0.440982	0.466542	0.48164	0.446977	0.431439	0.383405	0.362457	0.466003	0.413775	0.446254	0.47137	0.645013	0.474803	0.346863	0.382105	0.399504	0.482334	0.340191	0.365664	0.531718	0.516773	0.448262	0.43752	0.66314	0.510332	0.46583	0.535324
0082	0.411657	0.494458	0.490845	0.355225	0.407066	0.508463	0.508122	0.5774	0.433312	0.548433	0.541594	0.450913	0.57847	0.665933	0.750066	0.625639	0.419174	0.401876	0.3917	0.574688	0.421421	0.350222	0.421526	0.424799	0.497649	0.443332	0.410863	0.398393	0.335989	0.424909	0.366451	0.475326	0.478518	0.699805	0.481738	0.342093	0.343729	0.501939	0.442033	0.436669	0.389132	0.598464	0.56513	0.488101	0.377172	0.726397	0.555817	0.481459	0.617315
0083	0.56096	0.593407	0.592615	0.566045	0.516856	0.578821	0.562016	0.620683	0.564151	0.621714	0.618183	0.576256	0.629616	0.695486	0.773634	0.659791	0.558467	0.554821	0.527415	0.629003	0.574302	0.523211	0.573948	0.603487	0.599572	0.565074	0.564652	0.562453	0.546846	0.603115	0.546034	0.58132	0.579648	0.730656	0.556828	0.549747	0.551054	0.577344	0.574375	0.561912	0.544646	0.644488	0.688037	0.609074	0.539626	0.730673	0.612482	0.683666	0.654033
0084	0.415226	0.519915	0.516402	0.369322	0.434305	0.550817	0.503061	0.560065	0.443721	0.541016	0.536697	0.460531	0.59762	0.686416	0.743324	0.615855	0.429744	0.429419	0.40078	0.566556	0.45027	0.361462	0.450302	0.454559	0.503493	0.483628	0.440433	0.395237	0.393162	0.454593	0.371651	0.499233	0.502257	0.731999	0.461656	0.39629	0.352563	0.497013	0.476603	0.46196	0.38963	0.593485	0.601731	0.446412	0.411616	0.757853	0.542794	0.491603	0.653348
0085	0.552318	0.509249	0.523594	0.519931	0.525605	0.583611	0.479351	0.596191	0.55414	0.535657	0.531302	0.550161	0.536973	0.608989	0.714533	0.599789	0.547622	0.545542	0.513255	0.530165	0.559512	0.492689	0.559123	0.587875	0.602324	0.552657	0.549798	0.551054	0.504098	0.587466	0.538273	0.577535	0.546902	0.663756	0.548574	0.492669	0.522197	0.51251	0.577512	0.495413	0.532939	0.585237	0.618778	0.501719	0.527899	0.662205	0.601895	0.604703	0.563146
0086	0.48853	0.628525	0.626025	0.548186	0.460896	0.486206	0.592957	0.630828	0.51577	0.630894	0.62491	0.582733	0.67879	0.735415	0.816689	0.697408	0.50565	0.486079	0.502536	0.653689	0.51369	0.535185	0.513904	0.53024	0.491075	0.522837	0.502921	0.553443	0.552526	0.53046	0.479587	0.538861	0.604317	0.751818	0.581533	0.557867	0.543203	0.61168	0.481508	0.6059	0.559821	0.678627	0.671139	0.599653	0.487212	0.760696	0.602336	0.660648	0.692311
0087	0.571656	0.542605	0.541715	0.549529	0.55069	0.588996	0.499507	0.605957	0.568661	0.565762	0.561803	0.545479	0.589713	0.657221	0.744356	0.614398	0.563495	0.569832	0.528054	0.569179	0.573394	0.505733	0.573004	0.60233	0.592663	0.561578	0.56402	0.545877	0.525484	0.601921	0.550027	0.576696	0.5661	0.684699	0.562937	0.514684	0.539087	0.508354	0.588242	0.491625	0.527622	0.583038	0.642585	0.56859	0.546121	0.685571	0.598631	0.654104	0.609356
0088	0.526092	0.508547	0.504827	0.458668	0.473058	0.522354	0.520519	0.60126	0.525685	0.559517	0.555674	0.520698	0.567445	0.674447	0.712458	0.640121	0.516023	0.520322	0.479968	0.553963	0.528231	0.454241	0.528373	0.540573	0.469026	0.513724	0.517851	0.457697	0.457822	0.540723	0.493737	0.430069	0.530559	0.681181	0.531303	0.445032	0.463009	0.498863	0.513363	0.45391	0.453966	0.616366	0.581236	0.501839	0.505303	0.689993	0.568463	0.590349	0.608775
0089	0.645603	0.684783	0.684001	0.597474	0.607498	0.691403	0.618536	0.716403	0.638167	0.652189	0.650738	0.632311	0.740221	0.79076	0.842253	0.723154	0.632705	0.67324	0.643628	0.694539	0.695048	0.652117	0.694921	0.710284	0.659249	0.693675	0.691174	0.631035	0.635958	0.71015	0.594032	0.677547	0.693231	0.80252	0.655759	0.62551	0.605471	0.629504	0.645747	0.655937	0.621131	0.71047	0.772127	0.62684	0.663163	0.81463	0.715504	0.70578	0.740228
0090	0.519207	0.44548	0.458857	0.412132	0.515795	0.604092	0.502776	0.592654	0.513326	0.511545	0.526155	0.529296	0.509494	0.559521	0.636177	0.600516	0.513479	0.510523	0.459026	0.50249	0.514742	0.427267	0.514387	0.533932	0.548619	0.518513	0.506517	0.443742	0.436983	0.533559	0.484861	0.521366	0.542409	0.621865	0.542176	0.420735	0.454739	0.4768	0.540399	0.416155	0.426947	0.591775	0.575499	0.451388	0.500213	0.657662	0.572778	0.388519	0.555392
0091	0.579465	0.589361	0.601165	0.551303	0.56846	0.659436	0.534109	0.644866	0.592043	0.559864	0.557684	0.575821	0.626133	0.692604	0.772957	0.651678	0.579042	0.603443	0.579716	0.577191	0.619527	0.562768	0.619772	0.629508	0.618795	0.61185	0.613764	0.562452	0.563157	0.629766	0.556329	0.629783	0.624544	0.71266	0.590785	0.5513	0.534692	0.560007	0.620061	0.565722	0.553968	0.639531	0.681396	0.520391	0.590145	0.725981	0.643808	0.619098	0.648336
0092	0.530808	0.544142	0.543067	0.520825	0.519539	0.595961	0.466123	0.578603	0.533848	0.532706	0.528623	0.522663	0.577996	0.653491	0.740854	0.576454	0.525773	0.5513	0.522155	0.536452	0.56588	0.503507	0.565482	0.594554	0.576308	0.559199	0.558776	0.523928	0.51375	0.594136	0.51496	0.58575	0.55483	0.691901	0.524839	0.502605	0.499479	0.487165	0.574719	0.501116	0.50508	0.569518	0.6392	0.507936	0.536893	0.693701	0.580487	0.632773	0.597446
0093	0.401726	0.403301	0.420307	0.388291	0.475242	0.463729	0.321883	0.506548	0.43058	0.331999	0.34678	0.385006	0.477992	0.450528	0.62408	0.508499	0.423897	0.418106	0.411096	0.43792	0.441807	0.372735	0.441324	0.4641	0.481295	0.451237	0.431758	0.426641	0.399319	0.463592	0.383864	0.463466	0.483042	0.469875	0.456932	0.387935	0.388227	0.422515	0.497959	0.399958	0.405917	0.486388	0.563595	0.372225	0.388783	0.496071	0.508715	0.386466	0.46835
0094	0.53085	0.544132	0.543077	0.520723	0.519417	0.595504	0.466263	0.578354	0.533943	0.532846	0.528763	0.522742	0.577937	0.653488	0.741467	0.57669	0.525876	0.551345	0.522276	0.536114	0.566161	0.503867	0.565761	0.594857	0.575903	0.559293	0.559064	0.52415	0.513826	0.594436	0.515043	0.585704	0.554781	0.691786	0.524793	0.502683	0.499553	0.486925	0.574651	0.501097	0.505309	0.569604	0.63941	0.508182	0.53695	0.693585	0.580206	0.633285	0.597275
0095	0.46398	0.533958	0.532499	0.507583	0.493707	0.52307	0.462665	0.537183	0.480652	0.52487	0.518221	0.466034	0.595306	0.663453	0.761929	0.588434	0.474708	0.485029	0.480251	0.561362	0.50976	0.459964	0.509304	0.535599	0.520112	0.496372	0.50141	0.469096	0.482713	0.53512	0.460296	0.519311	0.538541	0.684247	0.496959	0.488647	0.454935	0.509282	0.531541	0.507233	0.449359	0.568722	0.652932	0.547037	0.464744	0.685888	0.545057	0.634072	0.608514
0096	0.455779	0.464633	0.460913	0.405092	0.468963	0.534974	0.467189	0.534898	0.450015	0.517443	0.513205	0.448578	0.541616	0.642997	0.694692	0.566326	0.441046	0.47394	0.420709	0.509992	0.482163	0.399018	0.481649	0.497615	0.477701	0.455356	0.473123	0.379759	0.408899	0.497075	0.426062	0.471521	0.499376	0.702516	0.472383	0.394855	0.384719	0.42991	0.498464	0.405184	0.374842	0.544779	0.544928	0.473045	0.458042	0.719577	0.515809	0.522823	0.601065
0097	0.410733	0.420683	0.416851	0.345845	0.427102	0.472956	0.400932	0.555389	0.431487	0.468288	0.463576	0.420474	0.528367	0.618895	0.70869	0.58076	0.421717	0.39732	0.372944	0.523141	0.434476	0.351883	0.433962	0.459977	0.482039	0.450371	0.424244	0.433645	0.342821	0.459437	0.379015	0.448831	0.4613	0.638652	0.465451	0.32676	0.363193	0.442646	0.465522	0.37305	0.41271	0.553049	0.559421	0.438695	0.375591	0.656229	0.543689	0.484971	0.546291
0098	0.45715	0.37055	0.386268	0.380536	0.458304	0.520201	0.414514	0.528316	0.447964	0.467846	0.463491	0.451798	0.435208	0.54968	0.658027	0.539086	0.437876	0.445213	0.385941	0.425327	0.453565	0.360208	0.453052	0.48217	0.49017	0.442623	0.443811	0.383238	0.35301	0.48163	0.428315	0.465423	0.474844	0.579924	0.478264	0.337137	0.373098	0.402972	0.502685	0.320766	0.366259	0.522867	0.520441	0.436441	0.431306	0.59926	0.50213	0.463057	0.463249
0099	0.575835	0.523398	0.522477	0.551991	0.551817	0.587472	0.488098	0.60873	0.576691	0.557124	0.553041	0.549955	0.570176	0.644455	0.736563	0.60452	0.572223	0.570811	0.541722	0.568262	0.589229	0.525034	0.588808	0.619167	0.590523	0.573358	0.579952	0.56301	0.536391	0.618725	0.560016	0.570893	0.57169	0.68337	0.572022	0.525912	0.553593	0.522826	0.594423	0.506151	0.545219	0.59973	0.637782	0.570524	0.556469	0.683473	0.609996	0.651716	0.597253
0100	0.474767	0.601176	0.598165	0.554393	0.439301	0.483643	0.604351	0.635314	0.482558	0.636728	0.631029	0.590762	0.649789	0.738713	0.768078	0.702338	0.474433	0.496461	0.492215	0.625268	0.500411	0.524272	0.500513	0.533701	0.402718	0.501455	0.501639	0.480673	0.535696	0.533802	0.467927	0.47424	0.593309	0.746001	0.571609	0.540783	0.527234	0.580353	0.457547	0.555249	0.490299	0.68327	0.636883	0.589755	0.49986	0.753985	0.576886	0.660895	0.684246
0101	0.405679	0.504311	0.500893	0.406196	0.390457	0.504683	0.487226	0.562737	0.422995	0.547012	0.542809	0.47293	0.571309	0.655757	0.722547	0.619798	0.412471	0.391887	0.363842	0.569401	0.414859	0.34959	0.414684	0.438726	0.505677	0.447568	0.404137	0.42159	0.364244	0.438543	0.375883	0.496586	0.475895	0.698063	0.450928	0.367247	0.366304	0.494803	0.438835	0.451682	0.402515	0.595667	0.583791	0.499065	0.37151	0.71374	0.536666	0.521873	0.609485
0102	0.419024	0.527147	0.523634	0.42927	0.413949	0.513812	0.487992	0.578682	0.431805	0.551768	0.54512	0.4949	0.594423	0.681653	0.720149	0.632019	0.421519	0.409796	0.399267	0.584232	0.433159	0.375826	0.433149	0.457965	0.509047	0.459272	0.422895	0.44505	0.384586	0.457954	0.394844	0.500554	0.486678	0.707742	0.475584	0.390521	0.386703	0.518426	0.443217	0.477921	0.424576	0.61088	0.596171	0.495528	0.385508	0.711464	0.564822	0.554475	0.624594
0103	0.436606	0.547062	0.543449	0.438328	0.426441	0.526856	0.498195	0.582501	0.45652	0.560956	0.554117	0.506813	0.592006	0.676482	0.712153	0.626474	0.447341	0.430222	0.424498	0.580593	0.454743	0.397674	0.454733	0.480656	0.52456	0.478441	0.442558	0.461277	0.396222	0.480645	0.414194	0.511422	0.475498	0.72268	0.477233	0.402326	0.413415	0.520918	0.457626	0.485477	0.441242	0.604732	0.597038	0.479881	0.403097	0.726508	0.57496	0.560842	0.630693
0104	0.397631	0.555373	0.552499	0.454178	0.433735	0.546291	0.560219	0.615444	0.392485	0.61	0.606466	0.534872	0.620362	0.697088	0.758746	0.664205	0.379249	0.427002	0.400907	0.61187	0.420521	0.411178	0.420358	0.470128	0.485159	0.465579	0.424072	0.470935	0.43783	0.469966	0.33591	0.542622	0.53961	0.743249	0.517228	0.440356	0.438176	0.550069	0.475503	0.492354	0.470217	0.641899	0.634279	0.55508	0.43271	0.756432	0.561484	0.573071	0.667566
0105	0.443858	0.604711	0.60202	0.537706	0.491577	0.572516	0.590547	0.651289	0.407931	0.639037	0.633945	0.577004	0.664572	0.731624	0.785646	0.694941	0.424799	0.474386	0.476776	0.663133	0.479322	0.492903	0.479313	0.524027	0.519615	0.500284	0.482647	0.526607	0.510743	0.524018	0.392009	0.589811	0.586767	0.758913	0.559372	0.508957	0.504735	0.601597	0.500625	0.558943	0.519157	0.671858	0.656264	0.610905	0.465222	0.768805	0.60719	0.626721	0.689093
0106	0.577557	0.524936	0.524001	0.552961	0.553408	0.589865	0.488904	0.611743	0.578401	0.557837	0.553753	0.550709	0.571404	0.646779	0.739777	0.607672	0.574075	0.572663	0.543904	0.569196	0.590454	0.52667	0.59012	0.620426	0.590711	0.575104	0.581211	0.565062	0.53897	0.620076	0.561509	0.5713	0.575809	0.682953	0.575918	0.528567	0.5561	0.522024	0.596181	0.508046	0.547326	0.602271	0.638465	0.573647	0.558447	0.683083	0.610787	0.653572	0.594106
0107	0.362108	0.544021	0.54108	0.440524	0.431413	0.5355	0.526451	0.583635	0.373597	0.57739	0.573774	0.500514	0.611458	0.6905	0.752123	0.633112	0.358682	0.415771	0.38906	0.578994	0.40702	0.397296	0.406689	0.457781	0.460068	0.455235	0.410653	0.424124	0.416955	0.457451	0.315342	0.528087	0.530998	0.732375	0.484487	0.419539	0.3937	0.515756	0.466892	0.47978	0.423389	0.610027	0.625749	0.520112	0.421603	0.745865	0.527436	0.558219	0.655238
0108	0.460246	0.667358	0.664548	0.557979	0.462302	0.576042	0.657354	0.67895	0.468636	0.689251	0.683932	0.644577	0.698095	0.77151	0.802529	0.740253	0.454993	0.492165	0.507882	0.674589	0.50985	0.543684	0.509945	0.540559	0.492188	0.536656	0.511135	0.550209	0.542443	0.540654	0.434751	0.585946	0.612185	0.790338	0.591933	0.547191	0.534156	0.63827	0.482717	0.612439	0.556161	0.720394	0.670051	0.605216	0.493394	0.798521	0.628673	0.653044	0.736787
0109	0.435193	0.583182	0.580432	0.541734	0.494057	0.572375	0.576088	0.609421	0.402533	0.625682	0.620325	0.557878	0.637714	0.715174	0.763967	0.655683	0.406907	0.488816	0.477561	0.612819	0.489427	0.495621	0.488969	0.53681	0.463445	0.497448	0.492823	0.459285	0.514821	0.536352	0.39501	0.559715	0.591966	0.75704	0.548488	0.519465	0.493082	0.553801	0.505736	0.524344	0.45842	0.635501	0.660545	0.593238	0.495902	0.76965	0.554348	0.636889	0.681481
0110	0.44721	0.59205	0.589359	0.551485	0.504821	0.581474	0.585108	0.617731	0.402533	0.633646	0.628403	0.567285	0.645423	0.721234	0.768989	0.663008	0.419526	0.499692	0.488677	0.621057	0.50029	0.506353	0.499842	0.546665	0.474861	0.508141	0.503614	0.47079	0.525144	0.546217	0.407882	0.569083	0.600648	0.762209	0.558095	0.529689	0.503867	0.563294	0.516253	0.534464	0.469943	0.643256	0.667767	0.601893	0.506628	0.774551	0.56383	0.644615	0.688258
0111	0.416508	0.564134	0.561259	0.525691	0.471495	0.553733	0.56004	0.592197	0.405504	0.611852	0.606252	0.543862	0.622026	0.702809	0.753686	0.640913	0.396962	0.472569	0.456873	0.599203	0.477115	0.484018	0.476637	0.525314	0.439495	0.480489	0.480666	0.423301	0.48603	0.524836	0.388917	0.540371	0.573652	0.746178	0.528197	0.490885	0.463303	0.536785	0.481537	0.518827	0.422396	0.622752	0.64799	0.573153	0.479978	0.759361	0.538027	0.620522	0.659067
0112	0.545303	0.545406	0.544539	0.545963	0.548538	0.580439	0.478085	0.569422	0.546331	0.543052	0.539208	0.510694	0.591738	0.661647	0.752059	0.588569	0.539366	0.566882	0.536039	0.555509	0.582577	0.519341	0.582156	0.612174	0.560531	0.566687	0.57589	0.526338	0.529595	0.611732	0.52948	0.567363	0.570672	0.696524	0.539825	0.518916	0.514884	0.498657	0.590423	0.51344	0.507555	0.570374	0.653373	0.558631	0.553113	0.698218	0.573712	0.666175	0.617277
0113	0.499517	0.561088	0.558057	0.480199	0.470651	0.484258	0.515248	0.601712	0.526541	0.559285	0.552032	0.530277	0.62333	0.68994	0.783631	0.643663	0.517171	0.49789	0.50312	0.590626	0.524558	0.498489	0.524728	0.530774	0.501588	0.535954	0.513868	0.539415	0.501486	0.530952	0.490758	0.511346	0.55698	0.706364	0.556295	0.493107	0.504974	0.541256	0.494004	0.535151	0.531947	0.622005	0.615762	0.524985	0.471159	0.716178	0.602185	0.598487	0.636534
0114	0.530194	0.542594	0.541535	0.519898	0.528605	0.605188	0.464696	0.578025	0.533103	0.531279	0.527196	0.521133	0.576672	0.652065	0.739768	0.57548	0.524962	0.550639	0.521241	0.535882	0.565306	0.502008	0.564868	0.593944	0.584487	0.558623	0.558188	0.522597	0.512094	0.593483	0.51404	0.584948	0.554099	0.690878	0.524148	0.5009	0.497869	0.48635	0.583581	0.499651	0.503713	0.56829	0.638743	0.506797	0.536194	0.692678	0.579973	0.631427	0.596273
0115	0.422611	0.573919	0.571109	0.531551	0.482813	0.562873	0.566668	0.600741	0.402533	0.617363	0.611888	0.548053	0.629664	0.708845	0.758722	0.648031	0.393727	0.477456	0.465952	0.604215	0.478081	0.484413	0.477613	0.526517	0.451521	0.48628	0.481553	0.447269	0.504039	0.526049	0.381565	0.549931	0.582899	0.751641	0.538454	0.508787	0.481817	0.543885	0.494753	0.513773	0.446384	0.627401	0.653001	0.584199	0.4847	0.764531	0.544444	0.62882	0.674403
0116	0.448525	0.56745	0.564365	0.501082	0.449867	0.527171	0.551253	0.586552	0.434593	0.597093	0.591083	0.529705	0.61932	0.705381	0.758585	0.634883	0.426235	0.481786	0.461823	0.593944	0.47492	0.482726	0.474407	0.515659	0.446193	0.488888	0.478578	0.408824	0.493465	0.515145	0.406469	0.504916	0.566355	0.754159	0.517574	0.498676	0.458744	0.523623	0.458061	0.527242	0.418071	0.616472	0.6337	0.553239	0.486924	0.768306	0.529247	0.61859	0.654014
0117	0.579345	0.514645	0.528895	0.553775	0.572406	0.603209	0.474238	0.609048	0.579695	0.514146	0.50964	0.552624	0.548221	0.607493	0.709545	0.604598	0.575438	0.574585	0.543284	0.54685	0.592896	0.526598	0.592508	0.623009	0.614385	0.576755	0.583711	0.566464	0.538122	0.6226	0.563564	0.583681	0.57438	0.652923	0.574567	0.527694	0.555276	0.522927	0.614354	0.506896	0.548766	0.599684	0.64228	0.531697	0.560447	0.65293	0.615832	0.61801	0.558388
0118	0.387968	0.513421	0.510093	0.420695	0.41036	0.504794	0.499177	0.570511	0.40186	0.559596	0.553297	0.482871	0.585423	0.668063	0.734878	0.624511	0.392624	0.37641	0.361644	0.584957	0.400588	0.370064	0.400578	0.423724	0.501053	0.425887	0.389509	0.415624	0.387551	0.423713	0.362237	0.497511	0.48682	0.711756	0.46251	0.393173	0.389556	0.513427	0.434638	0.466786	0.410293	0.601015	0.590551	0.518609	0.350366	0.727021	0.535255	0.539311	0.623194
0119	0.629059	0.58915	0.600958	0.583019	0.600368	0.657722	0.587024	0.674631	0.64022	0.588993	0.600757	0.625154	0.623547	0.654395	0.749177	0.682138	0.630997	0.629419	0.607587	0.613145	0.644192	0.587216	0.644393	0.656734	0.636493	0.632713	0.636464	0.604119	0.59072	0.656944	0.609138	0.627091	0.648695	0.694298	0.643053	0.579893	0.59173	0.606638	0.639347	0.579245	0.597251	0.671151	0.686306	0.574172	0.617061	0.70265	0.672994	0.60479	0.634212
0120	0.420062	0.554755	0.551898	0.527914	0.426921	0.501113	0.525642	0.585116	0.419821	0.559647	0.554207	0.492327	0.619483	0.689966	0.772062	0.638609	0.41241	0.472545	0.476761	0.602289	0.491521	0.509245	0.49168	0.519784	0.410067	0.487159	0.494929	0.460045	0.524208	0.519943	0.368163	0.497109	0.563734	0.735335	0.521479	0.532425	0.494753	0.544037	0.458799	0.534557	0.466747	0.61267	0.628341	0.58142	0.476277	0.75548	0.547305	0.647251	0.661511
0121	0.662648	0.58422	0.596592	0.624164	0.599897	0.605682	0.523138	0.700623	0.639495	0.534348	0.545899	0.587933	0.668388	0.678981	0.761843	0.700745	0.633361	0.665061	0.582142	0.568539	0.608351	0.557016	0.607916	0.627323	0.599718	0.594336	0.599867	0.59454	0.581318	0.626866	0.588405	0.589933	0.619843	0.624171	0.617573	0.572161	0.584452	0.554922	0.615492	0.550265	0.58686	0.624599	0.649924	0.563878	0.585916	0.622253	0.624716	0.60029	0.546883
0122	0.459138	0.468755	0.481404	0.357326	0.44641	0.567872	0.475777	0.611484	0.474899	0.459951	0.473211	0.488348	0.544283	0.572397	0.659327	0.628359	0.461714	0.448438	0.424843	0.541499	0.46706	0.38355	0.467269	0.466161	0.549981	0.506051	0.457643	0.4541	0.396896	0.466381	0.406921	0.525752	0.514082	0.615064	0.516372	0.382426	0.403965	0.50949	0.490569	0.441694	0.447272	0.611617	0.560378	0.387854	0.430105	0.662086	0.594891	0.309133	0.577592
0123	0.570016	0.505858	0.520294	0.544514	0.555777	0.582733	0.473628	0.596406	0.5711	0.547413	0.543198	0.551549	0.545479	0.624763	0.722709	0.600335	0.566063	0.564695	0.532303	0.542847	0.581568	0.514011	0.581275	0.611062	0.596156	0.56598	0.572412	0.558464	0.526877	0.610755	0.553546	0.57998	0.567939	0.669997	0.568474	0.516118	0.544343	0.517728	0.596459	0.498454	0.54055	0.588464	0.624896	0.549861	0.550261	0.670682	0.600211	0.641112	0.579901
0124	0.364178	0.536375	0.533213	0.446602	0.40703	0.517347	0.497485	0.566205	0.377543	0.554884	0.5489	0.481994	0.606149	0.685517	0.745433	0.617309	0.366145	0.377741	0.378479	0.578336	0.399523	0.401353	0.399513	0.437084	0.474565	0.426871	0.388418	0.410928	0.418845	0.437073	0.336483	0.518653	0.513629	0.727856	0.463629	0.424186	0.393845	0.509868	0.432311	0.491802	0.405863	0.595419	0.612142	0.508951	0.384168	0.742357	0.519427	0.555644	0.643486
0125	0.556271	0.587485	0.586688	0.563172	0.5078	0.575742	0.556955	0.619305	0.559522	0.616653	0.613122	0.573963	0.62826	0.692501	0.772163	0.657963	0.553529	0.54978	0.524148	0.626605	0.568711	0.519347	0.56829	0.597597	0.586981	0.560567	0.558921	0.557223	0.542927	0.597154	0.541322	0.56668	0.576637	0.725839	0.553817	0.545828	0.547134	0.574413	0.565384	0.559221	0.539275	0.643003	0.682829	0.603736	0.534331	0.725928	0.609996	0.680257	0.651679
0126	0.628426	0.538984	0.552715	0.589242	0.587534	0.593109	0.490898	0.648125	0.608735	0.515137	0.52735	0.564538	0.603577	0.591791	0.711766	0.643727	0.607266	0.628273	0.589262	0.593142	0.639128	0.584334	0.638615	0.670342	0.611693	0.621789	0.631099	0.607413	0.597539	0.669802	0.592733	0.584198	0.623563	0.617463	0.621091	0.588858	0.613043	0.552688	0.623849	0.574113	0.590822	0.644036	0.694244	0.576381	0.615573	0.617296	0.630392	0.596904	0.518103
0127	0.408567	0.466297	0.462684	0.325895	0.398356	0.498316	0.470874	0.558501	0.411628	0.520889	0.516446	0.426995	0.551282	0.642724	0.72443	0.606938	0.396554	0.394992	0.353257	0.545821	0.407424	0.317146	0.407249	0.419075	0.499651	0.441541	0.396515	0.396874	0.310455	0.418891	0.347639	0.469965	0.449665	0.692962	0.454445	0.31363	0.318905	0.465921	0.449489	0.405562	0.389605	0.580376	0.553078	0.461177	0.374778	0.709535	0.535851	0.475447	0.597125
0128	0.457488	0.500443	0.497115	0.453062	0.441751	0.52174	0.528896	0.562269	0.454258	0.585911	0.582472	0.506879	0.564241	0.655211	0.714276	0.618481	0.444729	0.447101	0.394707	0.561577	0.454493	0.40178	0.453979	0.481617	0.491593	0.454925	0.444761	0.398506	0.419034	0.481077	0.4346	0.493403	0.518219	0.705947	0.492303	0.421859	0.419434	0.488258	0.478776	0.430009	0.397458	0.59745	0.599627	0.543854	0.432881	0.721212	0.517543	0.567581	0.612259
0129	0.477309	0.487109	0.499184	0.374059	0.446415	0.5704	0.496208	0.616018	0.489838	0.482572	0.495052	0.50645	0.54429	0.554588	0.629703	0.63346	0.47798	0.466356	0.439431	0.54366	0.483337	0.399354	0.483546	0.483273	0.551454	0.522735	0.471867	0.470773	0.413152	0.483492	0.421	0.525757	0.514088	0.606319	0.518124	0.39916	0.421564	0.511455	0.494649	0.458935	0.464396	0.616563	0.563459	0.390083	0.445077	0.65743	0.599076	0.331016	0.577599
0130	0.407311	0.470478	0.470978	0.352973	0.412408	0.518743	0.459675	0.568982	0.420696	0.510523	0.505949	0.44454	0.554807	0.646132	0.716325	0.606875	0.410236	0.398233	0.361118	0.53698	0.416508	0.334059	0.416333	0.430638	0.509151	0.44782	0.405827	0.423128	0.337974	0.430455	0.366749	0.49561	0.45453	0.690087	0.457398	0.32177	0.343964	0.457458	0.452488	0.393901	0.416569	0.57081	0.544429	0.447788	0.371205	0.707148	0.540341	0.478307	0.597018
0131	0.582154	0.520825	0.534826	0.560635	0.575585	0.607664	0.481169	0.610618	0.5853	0.504505	0.517085	0.559835	0.550534	0.528551	0.556267	0.607119	0.581392	0.577605	0.540431	0.532167	0.583536	0.516082	0.583137	0.613121	0.610012	0.570288	0.574412	0.558892	0.535337	0.612702	0.563214	0.581535	0.57179	0.472017	0.572117	0.524827	0.552568	0.523563	0.607099	0.50064	0.540989	0.588192	0.636208	0.517122	0.554335	0.469553	0.603729	0.572487	0.542723
0132	0.406117	0.537298	0.53388	0.429155	0.441753	0.541706	0.508056	0.574271	0.428195	0.546316	0.539847	0.468895	0.61821	0.699721	0.760514	0.63057	0.414119	0.422826	0.416185	0.588948	0.443958	0.39979	0.444062	0.448537	0.49748	0.453843	0.433963	0.405995	0.416043	0.448647	0.369167	0.50045	0.52442	0.726981	0.470366	0.421817	0.376542	0.51913	0.465567	0.496421	0.396941	0.605752	0.593331	0.499524	0.399213	0.752135	0.548849	0.528374	0.653614
0133	0.421924	0.483336	0.481835	0.398432	0.447444	0.518778	0.455014	0.559713	0.428429	0.520613	0.513774	0.437311	0.566147	0.640886	0.739658	0.595933	0.421555	0.412913	0.398882	0.574714	0.43601	0.364865	0.436	0.461008	0.535597	0.461862	0.425817	0.454259	0.385782	0.460997	0.384422	0.509336	0.479765	0.695942	0.482918	0.391886	0.40496	0.496465	0.473034	0.45009	0.434034	0.570915	0.599476	0.500437	0.388779	0.712953	0.559932	0.523052	0.59952
0134	0.475678	0.571522	0.568104	0.500605	0.40826	0.488208	0.581237	0.586935	0.48121	0.616456	0.609796	0.557415	0.608908	0.706204	0.73659	0.658366	0.473583	0.472263	0.451801	0.582854	0.486216	0.463647	0.486148	0.494776	0.444335	0.47769	0.474797	0.426032	0.480436	0.494705	0.470353	0.460522	0.53798	0.745388	0.513348	0.48621	0.47083	0.528782	0.431878	0.502166	0.421445	0.639669	0.58483	0.543971	0.448315	0.754451	0.544798	0.611073	0.661399
0135	0.425847	0.603004	0.60021	0.538692	0.420202	0.470013	0.54389	0.606748	0.416661	0.577372	0.572053	0.531476	0.658409	0.725057	0.785292	0.673984	0.405676	0.478829	0.482905	0.615031	0.499976	0.533256	0.500218	0.526263	0.389488	0.510849	0.503308	0.494797	0.534659	0.526506	0.370126	0.499861	0.576618	0.745673	0.535302	0.539406	0.505308	0.566612	0.438692	0.584397	0.501519	0.651236	0.651022	0.554234	0.480584	0.754746	0.56888	0.658904	0.68243
0136	0.570849	0.508262	0.523963	0.547294	0.557021	0.581852	0.479732	0.596191	0.570443	0.502912	0.515547	0.550498	0.536973	0.58106	0.694142	0.599789	0.565375	0.565514	0.530829	0.530165	0.58003	0.511728	0.579641	0.609446	0.594874	0.565448	0.57083	0.556841	0.52368	0.609037	0.556967	0.581747	0.566148	0.640161	0.56678	0.512828	0.541236	0.51251	0.594755	0.49577	0.538883	0.585237	0.623653	0.516211	0.550037	0.638498	0.601895	0.600946	0.531942
0137	0.345541	0.531649	0.528487	0.436307	0.401908	0.502307	0.491583	0.556222	0.369448	0.549006	0.543022	0.475661	0.592898	0.675418	0.744859	0.611579	0.357331	0.357706	0.364022	0.564839	0.388138	0.388902	0.388128	0.428053	0.462676	0.408904	0.376748	0.388882	0.392528	0.428042	0.328807	0.503729	0.502701	0.710929	0.452701	0.397869	0.367528	0.504991	0.431969	0.46748	0.384226	0.588294	0.604568	0.50084	0.364143	0.72543	0.5057	0.557537	0.635696
0138	0.4874	0.367568	0.383485	0.443525	0.508416	0.505695	0.3779	0.530614	0.498915	0.389848	0.406382	0.439676	0.459236	0.432083	0.504737	0.55007	0.494341	0.478841	0.43916	0.458195	0.499084	0.41548	0.49857	0.524296	0.510832	0.472563	0.490467	0.455921	0.413792	0.523756	0.478098	0.480712	0.513688	0.211052	0.515008	0.399707	0.432192	0.432598	0.543186	0.389543	0.440907	0.527771	0.564049	0.477439	0.465317	0.244392	0.528515	0.449804	0.416374
0139	0.563472	0.461968	0.477609	0.539044	0.544379	0.541755	0.436509	0.592326	0.567124	0.454922	0.469212	0.506586	0.535012	0.579843	0.709793	0.605389	0.562728	0.558447	0.524947	0.517182	0.560809	0.496641	0.560373	0.589177	0.561602	0.542814	0.551135	0.55199	0.519488	0.58872	0.547084	0.545303	0.575877	0.590908	0.575983	0.508512	0.53716	0.507508	0.593501	0.486408	0.534777	0.581175	0.625129	0.529857	0.539134	0.592211	0.591056	0.59825	0.505915
0140	0.422763	0.603112	0.600301	0.506553	0.46924	0.567846	0.565609	0.632626	0.409244	0.604049	0.600594	0.543686	0.663632	0.732633	0.785668	0.680412	0.393959	0.474041	0.461207	0.638166	0.47883	0.477621	0.478671	0.515265	0.488039	0.523098	0.482303	0.50183	0.498598	0.515106	0.350824	0.578395	0.584473	0.768623	0.540029	0.501067	0.466119	0.575236	0.496354	0.561563	0.509256	0.659752	0.66341	0.569005	0.48386	0.781513	0.589839	0.611202	0.699315
0141	0.495769	0.513459	0.512039	0.47869	0.52589	0.562602	0.517072	0.565211	0.50919	0.549775	0.547845	0.468236	0.611955	0.670895	0.800966	0.626515	0.496959	0.514559	0.47744	0.584407	0.528888	0.460784	0.529137	0.532888	0.540924	0.512099	0.521016	0.470828	0.495037	0.53315	0.466302	0.528979	0.584403	0.693272	0.530349	0.496067	0.455535	0.528916	0.570669	0.502668	0.464296	0.596372	0.659417	0.573428	0.501052	0.719196	0.561087	0.598087	0.644149
0142	0.383622	0.49837	0.495127	0.384201	0.388887	0.488124	0.503837	0.566142	0.392485	0.56	0.556013	0.47524	0.57169	0.658253	0.727816	0.621154	0.379249	0.369702	0.3241	0.562109	0.37812	0.335688	0.377946	0.402196	0.485159	0.412137	0.366479	0.403107	0.365757	0.402013	0.33591	0.483984	0.480586	0.710332	0.455334	0.368606	0.366147	0.492386	0.440973	0.427272	0.402296	0.595989	0.587391	0.498038	0.359981	0.725205	0.505264	0.518336	0.624947
0143	0.512409	0.40793	0.422586	0.464975	0.547219	0.562797	0.448723	0.555871	0.535147	0.455679	0.472215	0.48531	0.490607	0.466123	0.417801	0.577959	0.529303	0.505542	0.47143	0.487628	0.529077	0.442862	0.529229	0.546917	0.542807	0.500447	0.52121	0.47039	0.437969	0.547077	0.513973	0.518098	0.551388	0.257725	0.550669	0.422155	0.455697	0.4767	0.576451	0.416233	0.455767	0.559323	0.580931	0.502738	0.493829	0.26999	0.559984	0.44883	0.45063
0144	0.379242	0.51251	0.509348	0.410456	0.378746	0.489883	0.515016	0.576385	0.394305	0.569826	0.565938	0.485469	0.581173	0.664536	0.739547	0.631683	0.381231	0.364993	0.342794	0.575365	0.384384	0.362113	0.38421	0.422716	0.478451	0.412867	0.3729	0.425682	0.384411	0.422537	0.339843	0.499934	0.495344	0.719512	0.470724	0.387188	0.38479	0.505991	0.433757	0.444933	0.423743	0.609279	0.60032	0.518753	0.376604	0.734014	0.520583	0.533374	0.630386
0145	0.486358	0.453285	0.449452	0.393254	0.485582	0.578718	0.508516	0.572881	0.495474	0.561807	0.559844	0.508166	0.53103	0.633096	0.695292	0.599544	0.484097	0.476735	0.429643	0.525275	0.487692	0.396214	0.487338	0.507749	0.521517	0.488518	0.478791	0.428329	0.401947	0.507377	0.469024	0.49592	0.522635	0.676163	0.521822	0.384906	0.418981	0.452594	0.526478	0.374622	0.411802	0.575326	0.56979	0.494559	0.465549	0.704106	0.552332	0.502121	0.595107
0146	0.457488	0.500443	0.497115	0.453062	0.441751	0.52174	0.528896	0.562269	0.454258	0.585911	0.582472	0.506879	0.564241	0.655211	0.714276	0.618481	0.444729	0.447101	0.394707	0.561577	0.454493	0.40178	0.453979	0.481617	0.491593	0.454925	0.444761	0.409693	0.430221	0.481077	0.4346	0.493403	0.518219	0.711495	0.492303	0.433046	0.430621	0.488258	0.478776	0.430673	0.408645	0.59745	0.599627	0.543854	0.432881	0.726759	0.517543	0.567581	0.617806
0147	0.455634	0.555897	0.552064	0.429897	0.410154	0.525703	0.532686	0.591817	0.490854	0.574498	0.569786	0.54345	0.583133	0.676557	0.72677	0.634814	0.47943	0.450715	0.438157	0.551337	0.479286	0.430573	0.479492	0.483579	0.508961	0.502894	0.467715	0.488178	0.423796	0.483795	0.451716	0.528945	0.49606	0.721651	0.498669	0.410117	0.429443	0.500866	0.454814	0.477928	0.483378	0.613836	0.558035	0.460404	0.424146	0.732101	0.576257	0.527381	0.640104
0148	0.495975	0.51349	0.51207	0.481709	0.525849	0.563323	0.517275	0.565024	0.509054	0.55038	0.548428	0.468819	0.61181	0.670752	0.800996	0.626312	0.496811	0.514781	0.477308	0.584282	0.528745	0.460693	0.528993	0.532877	0.540869	0.511928	0.52087	0.470863	0.494904	0.533137	0.469953	0.528935	0.584741	0.693155	0.530687	0.495955	0.455403	0.528768	0.57061	0.502601	0.464332	0.596168	0.659386	0.573464	0.500804	0.71908	0.560905	0.598087	0.644005
0149	0.605321	0.564642	0.57721	0.567485	0.560165	0.599062	0.527431	0.648112	0.600984	0.525469	0.537326	0.572456	0.595722	0.626253	0.729846	0.652369	0.593489	0.604186	0.576222	0.587519	0.616119	0.56621	0.616323	0.627432	0.597241	0.60429	0.60769	0.583729	0.573596	0.627647	0.568219	0.588876	0.60825	0.674655	0.604794	0.564212	0.575082	0.569255	0.590854	0.554307	0.576433	0.642387	0.650396	0.54818	0.59026	0.682996	0.645132	0.604573	0.602423
0150	0.526115	0.454474	0.46757	0.411213	0.50607	0.604288	0.514	0.606947	0.514352	0.508576	0.523288	0.52695	0.524826	0.609271	0.689042	0.617189	0.50217	0.518109	0.46338	0.518433	0.52324	0.437951	0.522886	0.531031	0.544071	0.530023	0.515227	0.449564	0.440695	0.530658	0.479216	0.524847	0.551633	0.666684	0.550728	0.424556	0.445348	0.486407	0.535508	0.434128	0.445401	0.607942	0.578657	0.445181	0.507897	0.699924	0.585275	0.42834	0.564193
0151	0.581498	0.516909	0.531097	0.555624	0.573681	0.607441	0.481065	0.610436	0.582163	0.552286	0.548071	0.555644	0.564174	0.636375	0.729141	0.605698	0.578047	0.576899	0.546009	0.563943	0.59451	0.529005	0.594234	0.624705	0.61778	0.578551	0.585365	0.569115	0.542011	0.624415	0.565243	0.590201	0.57662	0.68227	0.576686	0.531698	0.559058	0.525187	0.615232	0.510865	0.551488	0.600573	0.64313	0.56391	0.562872	0.682238	0.617941	0.644736	0.589127
0152	0.425818	0.482973	0.479225	0.345031	0.44692	0.550359	0.458198	0.561392	0.446146	0.499604	0.494892	0.445413	0.567848	0.658222	0.732872	0.581461	0.432385	0.440806	0.412723	0.534879	0.461804	0.373558	0.461836	0.466684	0.51454	0.495273	0.452255	0.395509	0.37612	0.466718	0.381328	0.511194	0.500559	0.703383	0.473502	0.361082	0.352851	0.459015	0.488458	0.426243	0.38991	0.557057	0.579855	0.409282	0.423602	0.73205	0.549514	0.45858	0.617582
0153	0.39413	0.446754	0.443141	0.32463	0.397311	0.493099	0.450399	0.5387	0.398837	0.513601	0.509158	0.419708	0.531923	0.622903	0.706693	0.585333	0.386166	0.379472	0.336395	0.526462	0.392282	0.299348	0.392108	0.414992	0.494143	0.426021	0.380995	0.404695	0.304864	0.414808	0.347395	0.463351	0.430876	0.678218	0.436672	0.308039	0.32629	0.447614	0.444302	0.387256	0.385164	0.559822	0.548671	0.457523	0.358442	0.694791	0.519421	0.470898	0.580932
0154	0.521643	0.511853	0.50824	0.498392	0.486747	0.538271	0.481733	0.565859	0.5012	0.544283	0.540549	0.489474	0.585492	0.683463	0.715696	0.602205	0.491196	0.542373	0.490182	0.541993	0.542741	0.47473	0.542227	0.572198	0.484065	0.532775	0.535058	0.444451	0.460783	0.571658	0.486846	0.489123	0.537171	0.67463	0.508134	0.463849	0.447983	0.468505	0.528068	0.494278	0.429127	0.58833	0.620493	0.504353	0.496425	0.65759	0.517493	0.614166	0.555706
0155	0.400798	0.6212	0.618325	0.50577	0.399479	0.54415	0.628316	0.641367	0.422922	0.658575	0.653135	0.590428	0.662419	0.739202	0.793238	0.703331	0.41196	0.433443	0.450736	0.651562	0.4547	0.485419	0.454797	0.487141	0.458726	0.487378	0.456015	0.502519	0.497248	0.487238	0.37926	0.554431	0.572134	0.782939	0.551421	0.505465	0.488907	0.601517	0.430801	0.555398	0.51075	0.681971	0.635679	0.583762	0.435639	0.803084	0.594713	0.604939	0.714492
0156	0.475833	0.390425	0.405522	0.387316	0.494973	0.56009	0.457602	0.573717	0.491051	0.465011	0.481225	0.486	0.485866	0.559276	0.682299	0.595474	0.481324	0.466222	0.435026	0.480518	0.479959	0.395523	0.480105	0.496165	0.525977	0.467346	0.470864	0.446927	0.40055	0.496319	0.457257	0.493385	0.51931	0.56424	0.520326	0.383811	0.419318	0.475496	0.529222	0.398402	0.425998	0.57036	0.556803	0.439027	0.449514	0.598805	0.557512	0.414732	0.495968
0157	0.574877	0.517803	0.529007	0.530251	0.562246	0.624236	0.531068	0.622614	0.58811	0.544327	0.55796	0.588391	0.53474	0.555316	0.586704	0.639679	0.57884	0.57031	0.537006	0.519081	0.59387	0.519863	0.594004	0.615333	0.575315	0.568059	0.584885	0.507566	0.498582	0.615475	0.571406	0.547285	0.585651	0.500837	0.583815	0.484799	0.515381	0.511585	0.605259	0.490069	0.493673	0.627859	0.629422	0.490641	0.559825	0.515979	0.59878	0.535284	0.542553
0158	0.628534	0.597124	0.608691	0.588457	0.601543	0.672402	0.58713	0.67635	0.63979	0.588935	0.600666	0.626306	0.625874	0.6138	0.643916	0.68395	0.630454	0.628885	0.607202	0.615196	0.646966	0.590544	0.647162	0.659408	0.645375	0.632181	0.639294	0.608026	0.591234	0.659615	0.610568	0.629666	0.647797	0.576109	0.642203	0.580462	0.59223	0.608367	0.640382	0.583996	0.60109	0.672954	0.686668	0.575661	0.61634	0.587788	0.674665	0.589065	0.642867
0159	0.612337	0.702506	0.699649	0.60726	0.551176	0.627006	0.640127	0.681479	0.60317	0.671858	0.670489	0.632104	0.754302	0.802428	0.851267	0.733956	0.595298	0.646388	0.616087	0.680352	0.664546	0.65045	0.664419	0.67823	0.602169	0.662279	0.659909	0.621658	0.634244	0.678096	0.592699	0.660926	0.680976	0.813516	0.644167	0.634496	0.603805	0.619033	0.586537	0.673883	0.611501	0.72178	0.749436	0.648163	0.625521	0.824934	0.682626	0.722592	0.754865
0160	0.387845	0.492085	0.488667	0.387867	0.40813	0.502342	0.481714	0.554566	0.408424	0.541527	0.537325	0.464502	0.558386	0.647172	0.719406	0.615863	0.396605	0.372716	0.34409	0.5555	0.400824	0.33394	0.400649	0.426724	0.500741	0.430421	0.389751	0.404926	0.343357	0.42654	0.364202	0.477404	0.466049	0.68783	0.441081	0.34636	0.345416	0.489667	0.452105	0.420028	0.3854	0.59069	0.578068	0.485634	0.35133	0.703507	0.523364	0.517582	0.608948
0161	0.527339	0.511014	0.507294	0.489514	0.509925	0.563292	0.504319	0.573451	0.531848	0.569155	0.565311	0.532162	0.538904	0.648755	0.694439	0.613605	0.523745	0.519049	0.482241	0.53296	0.530379	0.45897	0.530138	0.557578	0.539982	0.517421	0.519643	0.482877	0.466104	0.557325	0.518663	0.510853	0.520363	0.693858	0.523068	0.453558	0.484846	0.470366	0.554706	0.454911	0.467824	0.592189	0.591777	0.527421	0.504709	0.694206	0.552385	0.610751	0.606442
0162	0.586489	0.587277	0.596222	0.532131	0.569423	0.656407	0.547641	0.641195	0.571963	0.548256	0.562106	0.592485	0.60633	0.638574	0.52054	0.640558	0.561888	0.609756	0.561592	0.547187	0.623937	0.561679	0.62381	0.639376	0.581722	0.613015	0.618284	0.5146	0.542949	0.639242	0.546985	0.592532	0.616284	0.525375	0.582971	0.529821	0.527867	0.529338	0.601629	0.546582	0.478966	0.639984	0.65333	0.455865	0.586784	0.535464	0.603348	0.519887	0.600284
0163	0.579345	0.514645	0.528895	0.553775	0.572406	0.603209	0.474238	0.609048	0.579695	0.496794	0.50964	0.552624	0.548221	0.525721	0.649033	0.604598	0.575438	0.574585	0.543284	0.54685	0.592896	0.526598	0.592508	0.623009	0.614385	0.576755	0.583711	0.566464	0.538122	0.6226	0.563564	0.583681	0.57438	0.580616	0.574567	0.527694	0.555276	0.522927	0.614354	0.506896	0.548766	0.599684	0.64228	0.531697	0.560447	0.580624	0.615832	0.573935	0.542617
0164	0.581168	0.530912	0.53	0.555911	0.561302	0.590148	0.494037	0.610022	0.581835	0.563063	0.55898	0.552806	0.571868	0.64791	0.738545	0.606806	0.577664	0.576544	0.545618	0.570979	0.595412	0.529686	0.595091	0.625667	0.603377	0.578172	0.586289	0.568965	0.54125	0.62533	0.565538	0.586052	0.575367	0.688558	0.5755	0.530914	0.558318	0.52632	0.603808	0.51002	0.551334	0.601429	0.643192	0.577252	0.562497	0.688482	0.612604	0.656729	0.600042
0165	0.581168	0.51578	0.53	0.555911	0.561302	0.590148	0.477716	0.610022	0.581835	0.500644	0.513358	0.552806	0.543325	0.597612	0.701195	0.606806	0.577664	0.576544	0.545618	0.542377	0.595412	0.529686	0.595091	0.625667	0.603377	0.578172	0.586289	0.568965	0.54125	0.62533	0.565538	0.586052	0.575367	0.644066	0.5755	0.530914	0.558318	0.52632	0.603808	0.51002	0.551334	0.601429	0.643192	0.533519	0.562497	0.643979	0.612604	0.60769	0.542905
0166	0.369753	0.541342	0.538257	0.467631	0.424292	0.517917	0.505586	0.574912	0.382485	0.561728	0.55589	0.490617	0.614561	0.691777	0.751642	0.624678	0.371527	0.398765	0.397857	0.588155	0.402061	0.418491	0.40205	0.453351	0.465201	0.428115	0.405872	0.428373	0.435557	0.453341	0.34453	0.524909	0.527415	0.727919	0.478634	0.440768	0.411167	0.521199	0.434109	0.505695	0.423432	0.603321	0.610919	0.528508	0.405035	0.742067	0.530682	0.56902	0.644239
0167	0.575835	0.508024	0.522477	0.551991	0.563909	0.599873	0.471585	0.60873	0.576691	0.493856	0.506804	0.549955	0.541521	0.578613	0.687778	0.60452	0.572223	0.570811	0.541722	0.539479	0.589229	0.525034	0.588808	0.619167	0.601516	0.573358	0.579952	0.56301	0.536391	0.618725	0.560016	0.570893	0.57169	0.624735	0.572022	0.525912	0.553593	0.522826	0.606219	0.506151	0.545219	0.59973	0.637782	0.526095	0.556469	0.624857	0.609996	0.587219	0.539718
0168	0.549993	0.537905	0.537021	0.548901	0.569985	0.595015	0.467544	0.569879	0.550862	0.534479	0.530519	0.512504	0.579995	0.653734	0.746468	0.577306	0.544299	0.571924	0.539164	0.54398	0.588026	0.523066	0.587706	0.617903	0.583932	0.570749	0.581476	0.531603	0.533706	0.617566	0.534193	0.581815	0.573653	0.692185	0.542645	0.523148	0.518881	0.486047	0.611127	0.501553	0.512963	0.558043	0.647204	0.551607	0.55842	0.69393	0.575548	0.659909	0.60759
0169	0.610661	0.636188	0.646752	0.588034	0.614407	0.708464	0.575617	0.691673	0.617961	0.588993	0.58677	0.619224	0.681451	0.732191	0.787328	0.700045	0.609033	0.637219	0.577776	0.575489	0.618158	0.559611	0.618395	0.628021	0.626592	0.610424	0.612361	0.559948	0.560871	0.62827	0.554611	0.628127	0.622924	0.710416	0.589252	0.548922	0.532471	0.567644	0.628653	0.562884	0.5518	0.637164	0.680041	0.500891	0.589196	0.724197	0.642418	0.603353	0.633927
0170	0.529407	0.491469	0.503408	0.478646	0.4886	0.587451	0.471854	0.600049	0.526793	0.478017	0.494289	0.537601	0.548201	0.592271	0.632069	0.603579	0.514772	0.55072	0.503819	0.49421	0.557733	0.484891	0.55766	0.578968	0.515456	0.551231	0.550425	0.465816	0.477138	0.578891	0.505248	0.509917	0.560367	0.570888	0.530077	0.462075	0.463884	0.470697	0.546076	0.494704	0.451069	0.600877	0.614665	0.401382	0.525094	0.584645	0.554355	0.475389	0.498029
0171	0.452252	0.499918	0.511593	0.38777	0.445625	0.563362	0.456145	0.593533	0.474863	0.483663	0.478479	0.504076	0.552893	0.661535	0.682374	0.60482	0.458601	0.469222	0.444265	0.503641	0.496131	0.420676	0.496256	0.503844	0.514434	0.521434	0.487283	0.439371	0.411707	0.503976	0.417611	0.502726	0.512987	0.701366	0.485258	0.397716	0.38745	0.486089	0.497061	0.463674	0.43448	0.596469	0.580757	0.335687	0.450637	0.715118	0.570753	0.465414	0.612431
0172	0.545605	0.512025	0.526353	0.546344	0.560953	0.59284	0.438106	0.569422	0.546596	0.506808	0.502593	0.512636	0.552229	0.628904	0.728065	0.562854	0.539653	0.567206	0.536371	0.512493	0.582893	0.519701	0.582472	0.612506	0.571523	0.566687	0.576214	0.526338	0.529965	0.612064	0.529768	0.573532	0.571042	0.675133	0.540175	0.519297	0.515244	0.488733	0.602535	0.498696	0.507555	0.557355	0.631709	0.516336	0.553454	0.67699	0.573712	0.634288	0.581806
0173	0.530356	0.58764	0.586848	0.560278	0.513524	0.5715	0.525287	0.581955	0.533668	0.584986	0.581454	0.538908	0.62565	0.69152	0.773634	0.623209	0.525577	0.550814	0.521577	0.593579	0.567503	0.517444	0.567149	0.596339	0.569324	0.558251	0.560439	0.525671	0.540305	0.595967	0.515326	0.577359	0.578274	0.725876	0.52422	0.543206	0.513278	0.541755	0.570101	0.555036	0.50687	0.606147	0.682302	0.574859	0.536199	0.727432	0.57574	0.677899	0.65023
0174	0.544178	0.499162	0.510861	0.516769	0.499294	0.591106	0.476761	0.607947	0.526691	0.498872	0.511646	0.552886	0.536162	0.548393	0.502267	0.614348	0.518129	0.538088	0.487322	0.52004	0.544063	0.487382	0.544149	0.573946	0.553424	0.540651	0.533884	0.509185	0.456461	0.574037	0.515459	0.533381	0.53816	0.474521	0.538891	0.443631	0.47443	0.492118	0.543546	0.485812	0.489938	0.607302	0.582066	0.481187	0.521843	0.474168	0.591721	0.503659	0.52329
0175	0.503506	0.415829	0.430132	0.404049	0.497505	0.542251	0.439456	0.582629	0.496886	0.443087	0.460057	0.485658	0.499505	0.571962	0.72227	0.606898	0.48784	0.496154	0.453962	0.495792	0.526626	0.438233	0.526271	0.546003	0.520489	0.502479	0.518698	0.450215	0.413326	0.545631	0.465114	0.484774	0.531926	0.533911	0.532259	0.396659	0.431739	0.459994	0.522436	0.432976	0.435046	0.586464	0.597634	0.439188	0.46481	0.559967	0.560337	0.437723	0.454626
0176	0.566916	0.574584	0.57424	0.536368	0.566407	0.640603	0.533349	0.621251	0.57994	0.571162	0.56893	0.557708	0.631021	0.689308	0.777237	0.627843	0.566275	0.590077	0.564916	0.589279	0.607199	0.544592	0.607449	0.615216	0.616249	0.597967	0.601128	0.5487	0.547993	0.615478	0.543881	0.617654	0.613165	0.723101	0.580021	0.53582	0.51995	0.545666	0.618753	0.54987	0.541942	0.615653	0.667721	0.53513	0.577347	0.73559	0.630206	0.631684	0.66322
0177	0.440531	0.395707	0.41295	0.382515	0.483986	0.476727	0.358508	0.547062	0.462542	0.411252	0.406364	0.417247	0.476693	0.562641	0.708162	0.555102	0.454912	0.428654	0.407289	0.475478	0.458639	0.374345	0.458126	0.481818	0.517812	0.471055	0.449011	0.481334	0.399422	0.481278	0.412536	0.480224	0.490865	0.594778	0.493419	0.384915	0.418222	0.451858	0.509982	0.397039	0.463101	0.539422	0.570916	0.430518	0.410101	0.614862	0.544528	0.467043	0.50972
0178	0.603586	0.564642	0.57721	0.568209	0.557286	0.599062	0.527431	0.648112	0.599461	0.525469	0.537326	0.572456	0.595722	0.639601	0.739494	0.652369	0.591831	0.60232	0.574114	0.587519	0.615418	0.565014	0.615622	0.626695	0.595947	0.602425	0.606971	0.58444	0.571247	0.626909	0.566561	0.587337	0.6059	0.69222	0.602571	0.561793	0.572798	0.569255	0.588725	0.554307	0.577164	0.642387	0.649498	0.547946	0.588296	0.700262	0.645132	0.615589	0.608367
0179	0.405324	0.597326	0.594635	0.538869	0.485892	0.567584	0.570201	0.621477	0.377599	0.618701	0.613608	0.555541	0.656843	0.723713	0.785325	0.668117	0.393176	0.457452	0.463865	0.636153	0.472718	0.491322	0.472639	0.518936	0.4908	0.483251	0.476042	0.501172	0.501387	0.518857	0.365113	0.586173	0.579745	0.759287	0.537192	0.505932	0.48011	0.581185	0.496763	0.556384	0.498858	0.648606	0.658851	0.590466	0.464129	0.771629	0.584221	0.629842	0.688038
0180	0.498443	0.450189	0.463419	0.413778	0.510082	0.598547	0.474244	0.57006	0.494836	0.481973	0.479739	0.488155	0.519498	0.614351	0.682006	0.576669	0.482047	0.515106	0.460037	0.479267	0.516357	0.429432	0.516002	0.524035	0.51944	0.519397	0.508172	0.408144	0.442763	0.523662	0.45555	0.516852	0.546119	0.675458	0.516599	0.427082	0.417643	0.452196	0.53808	0.419698	0.403209	0.567613	0.571356	0.40923	0.505376	0.707551	0.553247	0.445349	0.584209
0181	0.495769	0.485657	0.484156	0.4489	0.52589	0.562602	0.489476	0.553133	0.50919	0.524047	0.522007	0.437849	0.589781	0.652089	0.789593	0.605173	0.496959	0.514559	0.47744	0.560658	0.528888	0.445805	0.529137	0.532888	0.540924	0.512099	0.521016	0.470828	0.466182	0.53315	0.466302	0.528979	0.560655	0.675744	0.530349	0.467271	0.440411	0.501997	0.570669	0.474249	0.464296	0.573307	0.639955	0.549053	0.501052	0.70315	0.561087	0.575121	0.623814
0182	0.537948	0.416022	0.430406	0.450797	0.539811	0.579445	0.466264	0.595333	0.528547	0.472739	0.488687	0.496181	0.512571	0.589165	0.692402	0.602222	0.522116	0.532996	0.480647	0.511243	0.540343	0.451576	0.539989	0.560686	0.543651	0.527456	0.532758	0.45614	0.449139	0.560314	0.505341	0.506593	0.562935	0.590287	0.561593	0.433249	0.466557	0.475061	0.565669	0.440579	0.440857	0.593484	0.600306	0.465595	0.489243	0.603736	0.552652	0.45191	0.467565
0183	0.643718	0.637896	0.637274	0.590594	0.557347	0.640399	0.570384	0.713812	0.618884	0.619255	0.615172	0.619627	0.701156	0.750278	0.794037	0.708845	0.610095	0.647298	0.614548	0.688551	0.658159	0.623672	0.657646	0.678513	0.658082	0.662137	0.650563	0.636027	0.608223	0.677974	0.590545	0.652084	0.651772	0.773196	0.643979	0.599857	0.606706	0.62905	0.61155	0.631581	0.621544	0.701798	0.728009	0.61856	0.630862	0.772327	0.71167	0.693967	0.701642
0184	0.566384	0.53611	0.549616	0.554799	0.605999	0.642979	0.496159	0.593149	0.580026	0.506119	0.521015	0.554701	0.568931	0.54985	0.541828	0.599043	0.571317	0.590876	0.559081	0.522454	0.607657	0.534386	0.60779	0.629498	0.608016	0.589101	0.601598	0.537914	0.542316	0.629638	0.559612	0.605554	0.605849	0.458731	0.573101	0.529958	0.527251	0.513425	0.639915	0.51915	0.519445	0.584631	0.66133	0.495698	0.577359	0.446666	0.601924	0.564555	0.570625
0185	0.448836	0.656767	0.653957	0.550812	0.445518	0.542462	0.632726	0.668359	0.446466	0.665111	0.659792	0.620436	0.687504	0.760919	0.795363	0.729662	0.434277	0.480755	0.491409	0.663998	0.495015	0.533093	0.49511	0.525724	0.467654	0.523609	0.4963	0.539618	0.535277	0.525819	0.41061	0.564938	0.595713	0.783172	0.57546	0.540024	0.52699	0.621798	0.456427	0.601848	0.54557	0.709803	0.655216	0.594625	0.481983	0.791355	0.617792	0.653044	0.72596
0186	0.386372	0.477735	0.474222	0.357607	0.39365	0.487124	0.470554	0.541912	0.389408	0.534302	0.527654	0.43957	0.553146	0.642489	0.731929	0.596721	0.379065	0.374695	0.350964	0.549281	0.389856	0.32346	0.389942	0.411991	0.488774	0.413929	0.378509	0.392715	0.336607	0.412081	0.339158	0.453839	0.448716	0.690612	0.438648	0.342541	0.338724	0.47218	0.437076	0.421267	0.370321	0.573943	0.564805	0.482191	0.348059	0.706725	0.522925	0.493702	0.591107
0187	0.643718	0.660097	0.659512	0.590594	0.557347	0.63876	0.594088	0.712853	0.618884	0.639937	0.636094	0.617962	0.718097	0.764009	0.806152	0.72478	0.610095	0.647298	0.614548	0.706292	0.658159	0.623672	0.657646	0.678513	0.658082	0.662137	0.650563	0.636027	0.608223	0.677974	0.590545	0.652084	0.651772	0.782238	0.643979	0.599857	0.606706	0.6386	0.61155	0.642417	0.621544	0.709377	0.744008	0.640998	0.630862	0.78142	0.711165	0.711969	0.713979
0188	0.440743	0.395614	0.391662	0.367121	0.42542	0.512308	0.429096	0.525761	0.442861	0.497457	0.492955	0.456067	0.468778	0.5759	0.689043	0.548911	0.435249	0.430586	0.392485	0.467769	0.451366	0.368281	0.45088	0.48075	0.494447	0.424205	0.441557	0.399041	0.368934	0.480239	0.425483	0.472157	0.461877	0.607875	0.466304	0.353716	0.388896	0.409107	0.476206	0.352476	0.38249	0.528783	0.511596	0.440731	0.412459	0.626002	0.507391	0.488261	0.50652
0189	0.394781	0.520056	0.516813	0.44099	0.402984	0.484545	0.507806	0.580706	0.408997	0.566818	0.560681	0.49206	0.594793	0.675969	0.738906	0.633024	0.400396	0.383734	0.369808	0.594627	0.402061	0.38867	0.40205	0.425318	0.484677	0.413817	0.391018	0.427641	0.409771	0.425307	0.368875	0.500542	0.50318	0.713966	0.473642	0.407093	0.403569	0.520171	0.427823	0.465021	0.41875	0.605312	0.584834	0.529189	0.356584	0.722167	0.526635	0.543012	0.625344
0190	0.404219	0.541236	0.538074	0.386481	0.413247	0.530299	0.542728	0.591533	0.420896	0.576888	0.573	0.49562	0.619096	0.70354	0.768991	0.642716	0.405139	0.417865	0.396885	0.588669	0.432169	0.393968	0.432201	0.449641	0.476422	0.464621	0.421879	0.383542	0.414049	0.449674	0.343787	0.496801	0.540477	0.741393	0.490477	0.416864	0.37751	0.528822	0.470021	0.484416	0.393476	0.622428	0.630004	0.481251	0.429202	0.764661	0.532993	0.523567	0.670667
0191	0.645603	0.694054	0.693295	0.597474	0.607498	0.691403	0.629755	0.716403	0.632362	0.662419	0.66101	0.632311	0.747861	0.796914	0.846893	0.731296	0.619167	0.67324	0.643628	0.703523	0.695048	0.652117	0.694921	0.710284	0.659249	0.693675	0.691174	0.631035	0.635958	0.71015	0.594032	0.677547	0.693231	0.804516	0.655759	0.62551	0.605471	0.640401	0.645747	0.666056	0.621131	0.718985	0.77883	0.637815	0.663163	0.81627	0.715504	0.714433	0.744055
0192	0.421924	0.511264	0.509844	0.430949	0.436194	0.50724	0.484473	0.571613	0.428429	0.546525	0.540056	0.467726	0.589598	0.660298	0.75373	0.617774	0.421555	0.412913	0.398882	0.597703	0.43601	0.382031	0.436	0.461008	0.52537	0.461862	0.425817	0.454259	0.418983	0.460997	0.384422	0.509336	0.507886	0.712378	0.482918	0.424757	0.421042	0.523683	0.462058	0.479815	0.434034	0.594109	0.621126	0.527441	0.388779	0.728469	0.559932	0.548833	0.621167
0193	0.530194	0.527839	0.541535	0.519898	0.528605	0.605188	0.447428	0.578025	0.533103	0.500031	0.495676	0.521133	0.54845	0.628869	0.722419	0.57548	0.524962	0.550639	0.521241	0.504941	0.565306	0.502008	0.564868	0.593944	0.584487	0.558623	0.558188	0.522597	0.512094	0.593483	0.51404	0.584948	0.554099	0.67027	0.524148	0.5009	0.497869	0.48635	0.583581	0.499651	0.503713	0.56829	0.638743	0.473917	0.536194	0.672189	0.579973	0.606856	0.569358
0194	0.438369	0.515364	0.511644	0.412609	0.413162	0.522912	0.478995	0.577378	0.462103	0.544116	0.539542	0.503199	0.553679	0.649644	0.698066	0.613403	0.450253	0.426349	0.404388	0.541352	0.45603	0.387063	0.455856	0.482936	0.51773	0.479652	0.443877	0.461953	0.364135	0.482752	0.420041	0.506087	0.463713	0.694363	0.468468	0.348701	0.38467	0.482654	0.467677	0.447512	0.443969	0.590384	0.571782	0.455844	0.404292	0.696184	0.556611	0.537759	0.598302
0195	0.549224	0.474642	0.487107	0.491696	0.504864	0.560934	0.482401	0.600238	0.536045	0.500834	0.513541	0.548447	0.524575	0.576544	0.617283	0.604479	0.529139	0.544439	0.493836	0.512054	0.547779	0.477658	0.547266	0.577495	0.53024	0.535994	0.537693	0.47411	0.467094	0.576955	0.523008	0.495655	0.537654	0.592207	0.538412	0.454577	0.484769	0.486361	0.541502	0.455929	0.452943	0.601749	0.596071	0.442789	0.498035	0.559775	0.552114	0.501925	0.4583
0196	0.387968	0.57	0.567059	0.488056	0.436937	0.550859	0.557412	0.620452	0.40186	0.610806	0.605239	0.543002	0.63363	0.70666	0.765706	0.668173	0.392624	0.419917	0.421026	0.633217	0.428468	0.443312	0.428458	0.477331	0.501053	0.465942	0.432102	0.473689	0.44888	0.477321	0.362237	0.55594	0.546492	0.740371	0.525009	0.453848	0.450652	0.570005	0.455463	0.528787	0.468977	0.647409	0.638161	0.574584	0.425904	0.75386	0.578487	0.592879	0.662107
0197	0.387968	0.559762	0.556751	0.475867	0.42353	0.540165	0.546874	0.611415	0.40186	0.601539	0.59584	0.532121	0.624907	0.699676	0.760128	0.660272	0.392624	0.406105	0.407241	0.624485	0.41486	0.430058	0.41485	0.464886	0.501053	0.453226	0.41858	0.461157	0.435758	0.464876	0.362237	0.545367	0.535695	0.734189	0.513699	0.440844	0.437572	0.559767	0.442498	0.517568	0.456334	0.639014	0.629546	0.564455	0.412236	0.748	0.568451	0.583186	0.654062
0198	0.419024	0.594698	0.591687	0.510803	0.437717	0.559308	0.561472	0.63887	0.431805	0.616137	0.610438	0.567057	0.652362	0.727131	0.760128	0.684587	0.421519	0.437901	0.442177	0.643627	0.446656	0.464993	0.446645	0.496682	0.519325	0.485021	0.450376	0.487781	0.462381	0.496672	0.394844	0.564509	0.56001	0.74481	0.538014	0.467468	0.464195	0.587222	0.461641	0.552504	0.482957	0.666469	0.653861	0.567596	0.444031	0.748	0.595906	0.618122	0.673204
0199	0.447103	0.492846	0.491345	0.41208	0.493032	0.49855	0.472155	0.565742	0.478252	0.528323	0.521484	0.447729	0.573749	0.650711	0.772202	0.611668	0.472382	0.439981	0.439835	0.576896	0.472689	0.401626	0.472692	0.487619	0.517431	0.479337	0.463412	0.472556	0.420402	0.487623	0.42943	0.48247	0.51627	0.664123	0.51745	0.426505	0.438618	0.516237	0.509702	0.459666	0.453324	0.584765	0.621961	0.528628	0.417064	0.691356	0.561609	0.54537	0.601099
0200	0.602966	0.555184	0.565132	0.520649	0.554597	0.642656	0.576891	0.652583	0.588402	0.582232	0.594911	0.619468	0.5724	0.601644	0.320966	0.662226	0.579788	0.598664	0.546183	0.556771	0.610136	0.535536	0.610063	0.626047	0.584856	0.605716	0.601609	0.520852	0.524352	0.62597	0.564648	0.560407	0.600132	0.48889	0.598833	0.510678	0.541792	0.53564	0.585698	0.524916	0.507592	0.657746	0.62804	0.479824	0.590226	0.481922	0.628135	0.515125	0.57151
0201	0.377749	0.475861	0.472443	0.366089	0.397337	0.491784	0.481691	0.542817	0.398189	0.541158	0.536955	0.448181	0.548767	0.635585	0.72167	0.603053	0.385459	0.361863	0.33139	0.544479	0.380813	0.313952	0.380638	0.406564	0.493039	0.411189	0.369239	0.401761	0.340275	0.40638	0.348871	0.463113	0.454789	0.688867	0.429821	0.343278	0.342335	0.481304	0.446031	0.40361	0.38215	0.577339	0.566034	0.486491	0.339905	0.704544	0.512231	0.497995	0.605251
0202	0.375127	0.558435	0.55556	0.466693	0.430386	0.523576	0.558593	0.609152	0.376091	0.610303	0.604863	0.530448	0.619175	0.695316	0.765481	0.659155	0.364564	0.407737	0.404415	0.616225	0.412661	0.421825	0.412651	0.461499	0.465038	0.445344	0.416212	0.449717	0.431692	0.461489	0.327056	0.532357	0.536799	0.741196	0.514417	0.436547	0.432037	0.553158	0.452263	0.49765	0.447955	0.638787	0.631592	0.564377	0.415054	0.75438	0.560396	0.577735	0.656692
0203	0.375287	0.424079	0.420359	0.311186	0.395721	0.488775	0.432271	0.524212	0.398309	0.496986	0.492412	0.41196	0.501384	0.597021	0.698066	0.564717	0.385591	0.359216	0.329979	0.49718	0.378447	0.294927	0.378273	0.404795	0.489017	0.407967	0.366814	0.401086	0.300989	0.404611	0.348778	0.460968	0.421181	0.654622	0.427501	0.283698	0.322522	0.42836	0.447288	0.349435	0.381457	0.535638	0.525004	0.441567	0.337134	0.671682	0.506036	0.454622	0.56144
0204	0.411691	0.571026	0.567608	0.468168	0.426441	0.524495	0.497362	0.563858	0.432517	0.556731	0.550262	0.505515	0.61406	0.693969	0.727712	0.616738	0.421204	0.428818	0.424005	0.575826	0.452028	0.413434	0.452017	0.477801	0.501488	0.475658	0.442078	0.434056	0.428339	0.47779	0.391207	0.511422	0.503849	0.73715	0.449795	0.434113	0.401312	0.519377	0.457626	0.51277	0.413285	0.596171	0.61633	0.480558	0.402591	0.740771	0.546568	0.584061	0.650655
0205	0.394527	0.540835	0.537592	0.411129	0.40353	0.504278	0.560555	0.600942	0.424876	0.596541	0.590404	0.507762	0.610905	0.695101	0.769895	0.656462	0.411434	0.383462	0.378001	0.609659	0.408945	0.385929	0.40905	0.413018	0.490351	0.42284	0.398075	0.413298	0.407442	0.413128	0.3585	0.49242	0.522848	0.737442	0.49916	0.41292	0.397561	0.545296	0.436556	0.472201	0.423387	0.632313	0.595502	0.530444	0.376231	0.761306	0.545497	0.527683	0.659703
0206	0.565332	0.53628	0.546819	0.507199	0.512413	0.617716	0.546956	0.643539	0.573982	0.587696	0.585291	0.586706	0.58842	0.686444	0.714053	0.659724	0.561189	0.562353	0.528221	0.569212	0.567181	0.495408	0.567387	0.578254	0.568736	0.573436	0.557644	0.512338	0.498459	0.57847	0.537951	0.566428	0.588789	0.718773	0.5844	0.484901	0.499991	0.537859	0.557057	0.509642	0.50819	0.647939	0.603854	0.506116	0.549868	0.731915	0.623666	0.572708	0.634639
0207	0.532516	0.433572	0.447321	0.409523	0.511084	0.556956	0.485588	0.608315	0.523309	0.47806	0.493824	0.508102	0.523465	0.543315	0.590208	0.619643	0.514846	0.52662	0.473391	0.517417	0.533154	0.438219	0.5328	0.541893	0.507137	0.524484	0.52539	0.441302	0.441013	0.54152	0.4808	0.467971	0.560233	0.46118	0.560028	0.424888	0.449009	0.483802	0.545591	0.426753	0.434402	0.60471	0.580251	0.441694	0.513376	0.483092	0.57349	0.404935	0.497112
0208	0.539248	0.520342	0.51639	0.494301	0.476998	0.565865	0.504257	0.610096	0.533636	0.557734	0.55365	0.545929	0.568767	0.665813	0.698595	0.622001	0.522153	0.534993	0.492858	0.552245	0.535777	0.46836	0.535602	0.55401	0.541246	0.540363	0.525455	0.494998	0.474249	0.553827	0.504884	0.538405	0.544057	0.713857	0.542086	0.461943	0.476454	0.492022	0.522229	0.480135	0.490382	0.611359	0.574307	0.50181	0.520351	0.7159	0.590961	0.586061	0.609656
0209	0.553072	0.618502	0.615084	0.535648	0.483201	0.613591	0.627264	0.662733	0.564429	0.661096	0.658875	0.617104	0.664855	0.742481	0.766713	0.714507	0.550053	0.546033	0.519842	0.651281	0.555382	0.504818	0.555487	0.56563	0.576808	0.565607	0.545551	0.525316	0.514542	0.56574	0.527203	0.572312	0.600381	0.76933	0.57716	0.516171	0.505873	0.59852	0.533507	0.572722	0.519486	0.69422	0.658818	0.57822	0.531581	0.780574	0.633997	0.633521	0.701034
0210	0.651994	0.608858	0.620405	0.575205	0.602201	0.667338	0.612012	0.714286	0.641612	0.63148	0.64263	0.660289	0.661614	0.723488	0.784949	0.716008	0.63676	0.653608	0.61873	0.642283	0.677421	0.615768	0.677431	0.703129	0.646451	0.65684	0.670348	0.624542	0.60985	0.70314	0.627468	0.613764	0.664342	0.71311	0.659667	0.598627	0.625012	0.621031	0.64396	0.612011	0.608413	0.717792	0.748438	0.572946	0.6016	0.724775	0.662697	0.592453	0.57251
0211	0.449007	0.382727	0.398064	0.395258	0.440923	0.503655	0.394064	0.525812	0.454368	0.430246	0.425741	0.44579	0.44117	0.529533	0.683609	0.541651	0.445672	0.437384	0.405812	0.441735	0.462371	0.384473	0.461884	0.485781	0.499243	0.44008	0.452836	0.427617	0.375757	0.48527	0.431865	0.466896	0.466271	0.531602	0.470153	0.360554	0.395214	0.423483	0.483352	0.376994	0.411837	0.524747	0.528229	0.422283	0.422062	0.552296	0.515785	0.453972	0.433333
0212	0.604026	0.567152	0.566476	0.547419	0.536416	0.599448	0.53162	0.660126	0.58073	0.598657	0.594574	0.586907	0.632779	0.707468	0.773309	0.656913	0.576771	0.602043	0.561299	0.621497	0.617989	0.564045	0.617476	0.648118	0.604325	0.60486	0.609431	0.590237	0.567371	0.647578	0.566339	0.571015	0.598003	0.721453	0.596913	0.557804	0.583713	0.565134	0.588489	0.547611	0.573182	0.656823	0.689484	0.573487	0.552911	0.69052	0.614896	0.641182	0.586235
0213	0.651994	0.621082	0.620405	0.575205	0.602201	0.667338	0.624137	0.714286	0.641612	0.677545	0.676133	0.660289	0.682763	0.758052	0.811831	0.716008	0.63676	0.653608	0.61873	0.664641	0.677421	0.615768	0.677431	0.703129	0.646451	0.65684	0.670348	0.624542	0.60985	0.70314	0.627468	0.613764	0.664342	0.748971	0.659667	0.598627	0.625012	0.621031	0.64396	0.612011	0.608413	0.717792	0.748438	0.612982	0.6016	0.759178	0.662697	0.643396	0.625947
0214	0.546988	0.486168	0.482215	0.496819	0.535461	0.598725	0.521658	0.622984	0.563441	0.576865	0.575453	0.557891	0.558509	0.663848	0.699065	0.638311	0.554677	0.541099	0.510759	0.548878	0.558125	0.481681	0.558263	0.582976	0.543621	0.53732	0.54807	0.48999	0.484765	0.583121	0.547153	0.510235	0.570867	0.679528	0.570842	0.470032	0.502989	0.504518	0.580538	0.448599	0.465882	0.612088	0.590033	0.50732	0.517479	0.672075	0.576143	0.573331	0.59566
0215	0.448566	0.381486	0.396862	0.392214	0.463996	0.520269	0.41092	0.524006	0.45303	0.425931	0.440758	0.459704	0.430964	0.454805	0.599244	0.544225	0.446322	0.439442	0.400992	0.428792	0.464043	0.381243	0.46353	0.48973	0.496183	0.423801	0.454551	0.395252	0.367584	0.489191	0.435539	0.473823	0.471193	0.480128	0.474636	0.352325	0.387089	0.412696	0.494525	0.352069	0.378598	0.524865	0.505459	0.403125	0.421727	0.503331	0.504703	0.395208	0.427986
0216	0.627721	0.590271	0.602051	0.584436	0.597374	0.657699	0.58686	0.675521	0.638629	0.602842	0.600395	0.625114	0.624653	0.679248	0.766541	0.682879	0.629307	0.627985	0.605824	0.614248	0.643773	0.586854	0.643969	0.656047	0.63579	0.631128	0.63603	0.605517	0.589189	0.656253	0.607221	0.626353	0.6465	0.721857	0.640976	0.578353	0.590242	0.607174	0.637014	0.580109	0.598531	0.671899	0.685541	0.574535	0.61546	0.729601	0.67378	0.629929	0.653489
0217	0.6495	0.590071	0.602205	0.572052	0.598914	0.648053	0.590237	0.701126	0.639424	0.623087	0.621529	0.641774	0.653868	0.718705	0.788668	0.702861	0.634377	0.650928	0.615981	0.636606	0.674806	0.61279	0.674816	0.70038	0.643457	0.65416	0.667668	0.62172	0.606787	0.700391	0.625085	0.610866	0.661279	0.716635	0.656769	0.595474	0.622034	0.608898	0.640754	0.608762	0.605515	0.705043	0.745088	0.573217	0.638721	0.728589	0.664757	0.600202	0.582112
0218	0.453826	0.364536	0.380529	0.380188	0.459739	0.507128	0.405206	0.523183	0.446451	0.476137	0.47149	0.437546	0.454315	0.558385	0.682772	0.538999	0.439158	0.445096	0.390589	0.45251	0.455643	0.364401	0.45513	0.484354	0.493424	0.427199	0.44594	0.389079	0.357142	0.483814	0.427716	0.46983	0.478044	0.587444	0.481116	0.341577	0.376938	0.411093	0.504909	0.334551	0.372258	0.522953	0.513459	0.454213	0.427714	0.606803	0.508278	0.485246	0.474081
0219	0.453826	0.420606	0.416968	0.380188	0.459429	0.507128	0.457688	0.523183	0.446451	0.52236	0.518123	0.437546	0.502464	0.597351	0.710763	0.566117	0.439158	0.445096	0.390589	0.500818	0.455643	0.364401	0.45513	0.484354	0.490255	0.427199	0.44594	0.389079	0.357142	0.483814	0.427716	0.466061	0.478044	0.623846	0.481116	0.341577	0.376938	0.428414	0.501507	0.354123	0.372258	0.536984	0.542079	0.502371	0.427714	0.641497	0.508278	0.530666	0.520485
0220	0.577511	0.521819	0.535894	0.512035	0.576022	0.633957	0.511555	0.623684	0.573458	0.507209	0.521938	0.560774	0.580376	0.592461	0.459139	0.622482	0.560438	0.600042	0.562311	0.539804	0.607858	0.522705	0.60808	0.62182	0.570903	0.601607	0.601804	0.500866	0.548329	0.622053	0.540793	0.552943	0.619443	0.519043	0.585959	0.535907	0.521475	0.52238	0.613458	0.521077	0.497609	0.615908	0.654457	0.454813	0.592428	0.510526	0.613736	0.530163	0.606599
0221	0.571751	0.512517	0.526883	0.511368	0.575377	0.633132	0.497974	0.616326	0.563676	0.506192	0.521568	0.56079	0.56749	0.577199	0.473741	0.611312	0.552202	0.593849	0.550313	0.52563	0.602204	0.517762	0.602289	0.626376	0.570501	0.594751	0.596008	0.501367	0.535677	0.626465	0.538148	0.54963	0.607989	0.499203	0.575125	0.522326	0.520797	0.506898	0.61357	0.513684	0.486815	0.608285	0.65934	0.456103	0.585896	0.489518	0.605538	0.520714	0.592084
0222	0.583684	0.525174	0.539145	0.521812	0.590989	0.643447	0.508246	0.616326	0.574147	0.517565	0.532549	0.569888	0.56749	0.577199	0.366251	0.611312	0.563604	0.606677	0.559418	0.52563	0.614719	0.527626	0.614803	0.639533	0.581234	0.61057	0.608836	0.516814	0.545823	0.639622	0.54955	0.557362	0.610584	0.516894	0.57758	0.53277	0.530662	0.506898	0.624179	0.523932	0.502679	0.608285	0.665744	0.459236	0.599399	0.492705	0.605538	0.534372	0.594018
0223	0.575425	0.514265	0.528576	0.511368	0.578299	0.639435	0.499721	0.616326	0.5669	0.508126	0.523436	0.562338	0.56749	0.577199	0.44085	0.611312	0.555713	0.597799	0.550313	0.52563	0.606058	0.517762	0.606142	0.630428	0.576088	0.602016	0.599958	0.507914	0.535677	0.630516	0.541659	0.555364	0.607989	0.502212	0.575125	0.522326	0.520797	0.506898	0.618244	0.513684	0.493539	0.608285	0.663434	0.456103	0.590054	0.492705	0.605538	0.520714	0.594018
0224	0.554064	0.503649	0.515207	0.481715	0.503554	0.603285	0.541713	0.64023	0.55883	0.583406	0.5819	0.591133	0.555204	0.664634	0.680492	0.648601	0.549656	0.549642	0.509081	0.5425	0.552922	0.471297	0.553079	0.574567	0.5568	0.552088	0.542737	0.484798	0.473335	0.574732	0.537975	0.518044	0.560324	0.688909	0.559857	0.458265	0.490836	0.526473	0.560996	0.487175	0.471956	0.646416	0.621389	0.461176	0.529427	0.700991	0.591978	0.535022	0.572407
0225	0.568814	0.543577	0.557034	0.536329	0.533385	0.591596	0.467904	0.618569	0.547199	0.487508	0.500674	0.541689	0.600628	0.644775	0.731281	0.612196	0.541134	0.593082	0.551631	0.551209	0.60769	0.553571	0.607177	0.637291	0.573576	0.59628	0.601632	0.551966	0.55658	0.636751	0.529383	0.565683	0.592417	0.663147	0.560394	0.546695	0.541119	0.523142	0.583677	0.537815	0.519368	0.578638	0.647008	0.470767	0.545191	0.630297	0.577031	0.564279	0.524948
0226	0.659951	0.595695	0.607367	0.5831	0.623952	0.685368	0.617353	0.686969	0.644896	0.622173	0.633473	0.652711	0.612212	0.626585	0.424913	0.68658	0.637868	0.656596	0.611746	0.613394	0.669818	0.589765	0.669745	0.685565	0.647178	0.661676	0.662743	0.581919	0.598257	0.685488	0.618874	0.608387	0.656405	0.551315	0.655551	0.586757	0.60656	0.593076	0.650363	0.579759	0.58069	0.682871	0.692999	0.545675	0.651313	0.526967	0.675152	0.584584	0.604241
0227	0.533794	0.425725	0.439719	0.429265	0.517715	0.58225	0.487763	0.609288	0.526611	0.480505	0.496185	0.502393	0.525504	0.545938	0.608835	0.620732	0.518103	0.527613	0.477148	0.522046	0.535424	0.449909	0.53507	0.544279	0.530879	0.525477	0.527716	0.452625	0.454936	0.543906	0.48993	0.497498	0.561367	0.490283	0.561102	0.43922	0.462544	0.487801	0.547507	0.439506	0.431554	0.604562	0.580251	0.444445	0.505637	0.505421	0.5662	0.389831	0.480878
0228	0.651994	0.608858	0.620405	0.575205	0.602201	0.667338	0.612012	0.714286	0.641612	0.656048	0.654542	0.660289	0.661614	0.741922	0.799286	0.716008	0.63676	0.653608	0.61873	0.642283	0.677421	0.615768	0.677431	0.703129	0.646451	0.65684	0.670348	0.624542	0.60985	0.70314	0.627468	0.613764	0.664342	0.732236	0.659667	0.598627	0.625012	0.621031	0.64396	0.612011	0.608413	0.717792	0.748438	0.587181	0.6014	0.743124	0.662697	0.619623	0.60101
0229	0.553072	0.618502	0.615084	0.535648	0.483201	0.613591	0.627264	0.662733	0.564429	0.661096	0.658875	0.617104	0.664855	0.742481	0.766713	0.714507	0.550053	0.546033	0.519842	0.651281	0.555382	0.504818	0.555487	0.56563	0.576808	0.565607	0.545551	0.525316	0.514542	0.56574	0.527203	0.572312	0.600381	0.767654	0.57716	0.516171	0.505873	0.59852	0.533507	0.572722	0.519486	0.69422	0.658818	0.57822	0.531581	0.778897	0.633997	0.633521	0.699357
0230	0.651994	0.608858	0.620405	0.575205	0.602201	0.667338	0.612012	0.714286	0.641612	0.63148	0.64263	0.660289	0.661614	0.723488	0.784949	0.716008	0.63676	0.653608	0.61873	0.642283	0.677421	0.615768	0.677431	0.703129	0.646451	0.65684	0.670348	0.624542	0.60985	0.70314	0.627468	0.613764	0.664342	0.71311	0.659667	0.598627	0.625012	0.621031	0.64396	0.612011	0.608413	0.717792	0.748438	0.576914	0.641542	0.72549	0.705251	0.644928	0.624335
0231	0.651994	0.608858	0.620405	0.575205	0.602201	0.667338	0.612012	0.714286	0.641612	0.63148	0.64263	0.660289	0.661614	0.713247	0.776984	0.716008	0.63676	0.653608	0.61873	0.642283	0.677421	0.615768	0.677431	0.703129	0.646451	0.65684	0.670348	0.624542	0.60985	0.70314	0.627468	0.613764	0.664342	0.702484	0.659667	0.598627	0.625012	0.621031	0.64396	0.612011	0.608413	0.717792	0.748438	0.572946	0.6014	0.714582	0.662697	0.577359	0.57251
0232	0.604026	0.553189	0.566476	0.547419	0.536416	0.599448	0.516511	0.660126	0.58073	0.541322	0.552633	0.586907	0.608297	0.625559	0.709836	0.656913	0.576771	0.602043	0.561299	0.596264	0.617989	0.564045	0.617476	0.648118	0.604325	0.60486	0.609431	0.590237	0.567371	0.647578	0.566339	0.571015	0.598003	0.64346	0.596913	0.557804	0.583713	0.565134	0.588489	0.548089	0.55761	0.622631	0.654604	0.514395	0.552403	0.604808	0.612693	0.556381	0.529139
0233	0.513043	0.443785	0.457215	0.405905	0.505634	0.600917	0.51461	0.597752	0.513788	0.510597	0.525239	0.524764	0.515485	0.566805	0.639578	0.610805	0.502212	0.504057	0.457747	0.509758	0.504171	0.41091	0.503968	0.513748	0.545762	0.516232	0.495681	0.43802	0.433225	0.513535	0.47749	0.518606	0.541851	0.629082	0.541475	0.416866	0.439556	0.486068	0.534727	0.413753	0.432114	0.599104	0.56584	0.435791	0.493482	0.664879	0.577751	0.364563	0.560538
0234	0.427751	0.43716	0.433626	0.399184	0.445664	0.488583	0.46111	0.515518	0.426314	0.526859	0.519818	0.425473	0.513822	0.608856	0.719026	0.57018	0.419621	0.419594	0.388168	0.515264	0.436099	0.361778	0.435586	0.463808	0.471891	0.407967	0.425908	0.358996	0.351588	0.463268	0.405068	0.446815	0.470231	0.634593	0.473899	0.357691	0.371716	0.444929	0.478835	0.371976	0.341362	0.54188	0.549382	0.518059	0.398039	0.65174	0.495657	0.541378	0.528743
0235	0.52129	0.484138	0.496306	0.482055	0.480873	0.568152	0.463196	0.594897	0.515544	0.483944	0.497233	0.537708	0.521188	0.595946	0.659774	0.603408	0.506618	0.514188	0.470955	0.506858	0.523752	0.458208	0.523838	0.552593	0.54437	0.531145	0.513244	0.490922	0.43714	0.552683	0.491927	0.530084	0.524475	0.608215	0.525946	0.423742	0.455646	0.476664	0.530621	0.46779	0.476853	0.596421	0.576517	0.434247	0.499443	0.611125	0.578145	0.522169	0.485559
0236	0.523836	0.448168	0.461548	0.419712	0.491916	0.535973	0.437004	0.586837	0.493561	0.425278	0.440624	0.466647	0.516886	0.536727	0.690464	0.596298	0.486576	0.516533	0.460052	0.511576	0.525953	0.457586	0.525599	0.533237	0.516545	0.512609	0.518008	0.436029	0.446266	0.532864	0.452131	0.490359	0.531457	0.558931	0.531353	0.43318	0.450467	0.465615	0.519772	0.436776	0.420906	0.575095	0.563477	0.446258	0.496981	0.596534	0.561632	0.435697	0.506194
0237	0.487648	0.498237	0.510052	0.392135	0.445104	0.530333	0.442396	0.602564	0.473324	0.423525	0.438041	0.465022	0.542141	0.540447	0.609848	0.608778	0.467354	0.480772	0.440266	0.537159	0.509618	0.439937	0.50935	0.509865	0.54413	0.527716	0.498844	0.467419	0.428005	0.509583	0.408586	0.526793	0.503675	0.471985	0.505098	0.414493	0.43274	0.490254	0.486349	0.484162	0.460005	0.595777	0.576421	0.390271	0.458713	0.533094	0.589667	0.399871	0.529177
0238	0.533794	0.425725	0.439719	0.429265	0.517715	0.58225	0.487763	0.609288	0.526611	0.480505	0.496185	0.502393	0.525504	0.545938	0.590208	0.620732	0.518103	0.527613	0.477148	0.522046	0.535424	0.449909	0.53507	0.544279	0.530879	0.525477	0.527716	0.452625	0.454936	0.543906	0.48993	0.497498	0.561367	0.466011	0.561102	0.43922	0.462544	0.487801	0.547507	0.439506	0.429963	0.604562	0.580251	0.444445	0.505637	0.48187	0.5662	0.389831	0.480878
0239	0.443234	0.446112	0.442599	0.401986	0.445722	0.505067	0.486989	0.521316	0.436548	0.548068	0.544066	0.452342	0.523324	0.618893	0.715023	0.589197	0.428375	0.43371	0.378147	0.520927	0.443635	0.351765	0.443122	0.471731	0.478766	0.415068	0.433632	0.377108	0.362363	0.471191	0.417607	0.453575	0.480368	0.643916	0.46927	0.36552	0.364301	0.452545	0.489178	0.377369	0.359964	0.561683	0.553844	0.517381	0.415728	0.660029	0.50106	0.544104	0.546297
0240	0.488382	0.4167	0.430976	0.392916	0.467777	0.546867	0.452962	0.56612	0.471177	0.456593	0.470826	0.481445	0.481691	0.550326	0.624097	0.574851	0.460736	0.478947	0.421396	0.479338	0.477263	0.391331	0.476749	0.493283	0.514066	0.48742	0.4681	0.419196	0.40848	0.492743	0.442409	0.489294	0.499535	0.624004	0.501446	0.394239	0.415084	0.442683	0.49546	0.386726	0.41387	0.564892	0.540131	0.410307	0.466403	0.645487	0.544829	0.399996	0.515217
0241	0.387968	0.456177	0.452457	0.352541	0.41036	0.504794	0.440256	0.546651	0.40186	0.507784	0.500744	0.438545	0.53665	0.629011	0.703687	0.580336	0.392624	0.37641	0.361644	0.536128	0.400588	0.335067	0.400578	0.423724	0.501053	0.425887	0.389509	0.415624	0.335055	0.423713	0.362237	0.48393	0.442834	0.677845	0.447983	0.321782	0.355643	0.456183	0.434638	0.404055	0.394355	0.554076	0.542381	0.461974	0.350366	0.694906	0.535255	0.485112	0.578864
0242	0.547083	0.434866	0.448574	0.441238	0.513671	0.579279	0.508725	0.606287	0.53888	0.503657	0.518539	0.519094	0.515396	0.536184	0.536236	0.618089	0.531897	0.540283	0.482518	0.51625	0.544951	0.454752	0.544886	0.554535	0.525063	0.534562	0.534795	0.458238	0.460786	0.554467	0.507947	0.489239	0.555596	0.435744	0.557389	0.445242	0.470027	0.482174	0.546679	0.446273	0.434149	0.60201	0.577705	0.43712	0.518921	0.455644	0.566301	0.407736	0.47723
0243	0.512896	0.466443	0.479165	0.481732	0.483337	0.555722	0.42828	0.554685	0.503565	0.482291	0.477935	0.508861	0.49999	0.617325	0.643945	0.556062	0.492949	0.532045	0.482544	0.450991	0.527857	0.454026	0.527344	0.557333	0.497829	0.532916	0.519803	0.431886	0.450113	0.556793	0.485539	0.503642	0.53037	0.664337	0.501701	0.437097	0.43761	0.423794	0.528266	0.444971	0.415456	0.552748	0.576789	0.415402	0.519353	0.664113	0.5335	0.54541	0.542208
0244	0.541423	0.468973	0.481615	0.484038	0.483337	0.558316	0.466629	0.588145	0.529748	0.53734	0.533125	0.542827	0.516119	0.629669	0.655431	0.593704	0.521459	0.535126	0.484555	0.504294	0.532237	0.456204	0.531724	0.561938	0.522906	0.537406	0.521763	0.462986	0.452354	0.561398	0.511957	0.503642	0.53037	0.677694	0.531522	0.439403	0.470438	0.457229	0.528266	0.447828	0.447396	0.589249	0.57995	0.469852	0.521602	0.677478	0.564386	0.562603	0.556975
0245	0.405679	0.468548	0.464935	0.365997	0.416098	0.51628	0.457925	0.550978	0.41729	0.521128	0.516685	0.440144	0.547384	0.636086	0.706693	0.59849	0.406258	0.391887	0.358019	0.544795	0.411976	0.32824	0.411802	0.435696	0.513497	0.447568	0.401182	0.432777	0.335092	0.435512	0.372683	0.496586	0.445946	0.686832	0.450928	0.338266	0.355678	0.465936	0.452555	0.416973	0.414004	0.57298	0.562767	0.47044	0.37151	0.703405	0.536666	0.494552	0.59322
0246	0.472945	0.390563	0.405656	0.400925	0.461219	0.540546	0.414069	0.554343	0.459864	0.484726	0.480511	0.460242	0.488791	0.592094	0.683598	0.563682	0.451461	0.462897	0.410985	0.487212	0.472404	0.385233	0.47189	0.49824	0.517463	0.482135	0.46312	0.426817	0.381796	0.4977	0.436463	0.494804	0.491409	0.606981	0.493933	0.36677	0.401085	0.429882	0.497304	0.390687	0.411016	0.552585	0.544451	0.455565	0.449316	0.625692	0.536996	0.482843	0.504401
0247	0.569754	0.482271	0.497355	0.546116	0.563198	0.572355	0.457713	0.595101	0.570318	0.478747	0.492216	0.538459	0.536121	0.514118	0.622181	0.601599	0.56576	0.565201	0.531462	0.526699	0.578641	0.514789	0.578158	0.607951	0.586236	0.555404	0.569388	0.556344	0.529478	0.607443	0.557053	0.555359	0.574996	0.530766	0.57515	0.518796	0.546872	0.516844	0.601007	0.499504	0.538372	0.58828	0.627783	0.520955	0.549774	0.531854	0.5969	0.562836	0.509056
0248	0.590766	0.539717	0.553268	0.537262	0.568423	0.620273	0.549527	0.633935	0.609446	0.577604	0.575334	0.602396	0.581749	0.641752	0.74288	0.646591	0.602015	0.587923	0.564779	0.570908	0.606116	0.53662	0.606462	0.628024	0.618091	0.588002	0.597549	0.575845	0.543133	0.628387	0.590964	0.585083	0.608235	0.65528	0.606592	0.530525	0.560148	0.569266	0.619973	0.537556	0.5584	0.636324	0.673375	0.521947	0.573552	0.66898	0.643422	0.595185	0.57103
0249	0.447906	0.427112	0.42328	0.373773	0.454498	0.537735	0.438336	0.55335	0.446282	0.505008	0.500385	0.44907	0.520348	0.619639	0.702774	0.575763	0.438151	0.437806	0.396969	0.52048	0.455946	0.368405	0.455432	0.480938	0.519999	0.48019	0.446251	0.424563	0.369805	0.480398	0.412996	0.494504	0.478224	0.63417	0.481287	0.354581	0.389248	0.437066	0.486113	0.389061	0.408701	0.551559	0.557675	0.462345	0.421252	0.651747	0.537361	0.490611	0.540065
0250	0.435684	0.401251	0.41601	0.330889	0.439107	0.503552	0.431075	0.5841	0.462223	0.432519	0.427157	0.449659	0.50886	0.60085	0.687677	0.602859	0.449959	0.423225	0.40704	0.506384	0.450083	0.358803	0.450356	0.450967	0.490866	0.475541	0.440242	0.420705	0.369182	0.451253	0.391032	0.448973	0.496892	0.609534	0.500111	0.353896	0.37849	0.48718	0.484781	0.39846	0.412663	0.583943	0.5448	0.351848	0.40363	0.65007	0.568652	0.373352	0.541791
0251	0.508516	0.481665	0.493911	0.462354	0.516663	0.611062	0.489964	0.581964	0.514591	0.497674	0.51304	0.539355	0.53054	0.551439	0.537524	0.588078	0.501176	0.525935	0.483473	0.478976	0.529633	0.445937	0.529686	0.551911	0.528009	0.53066	0.52178	0.439409	0.457875	0.551966	0.489478	0.529373	0.553002	0.558892	0.52311	0.442594	0.445156	0.4692	0.546619	0.438729	0.423181	0.582175	0.587231	0.408134	0.517347	0.56429	0.561744	0.446042	0.567434
0252	0.387968	0.50027	0.496852	0.405038	0.41036	0.504794	0.485641	0.558903	0.40186	0.547693	0.541224	0.468894	0.574219	0.659092	0.727712	0.614363	0.392624	0.37641	0.361644	0.573739	0.400588	0.353038	0.400578	0.423724	0.501053	0.425887	0.389509	0.415624	0.370998	0.423713	0.362237	0.48393	0.472951	0.703966	0.447983	0.376772	0.373058	0.500276	0.434638	0.452374	0.394355	0.590232	0.579485	0.505598	0.350366	0.719643	0.535255	0.52686	0.61301
0253	0.501453	0.42771	0.441641	0.403266	0.503196	0.596098	0.498283	0.583909	0.503459	0.507114	0.521876	0.521978	0.498873	0.564392	0.634469	0.595231	0.492766	0.491598	0.444769	0.493147	0.492016	0.397067	0.491813	0.511447	0.543545	0.503578	0.483223	0.435659	0.418986	0.511234	0.475322	0.51597	0.52739	0.623832	0.527795	0.402209	0.437063	0.47073	0.532348	0.398652	0.418645	0.584003	0.563036	0.432697	0.480368	0.658303	0.564973	0.385095	0.542228
0254	0.429137	0.412311	0.408359	0.330889	0.439107	0.503552	0.440056	0.576279	0.456477	0.484573	0.479714	0.44861	0.531905	0.63062	0.709306	0.594061	0.443703	0.417104	0.400762	0.528437	0.444112	0.352002	0.444384	0.450967	0.484468	0.46942	0.434121	0.419739	0.362186	0.451253	0.390216	0.442356	0.489896	0.64614	0.492502	0.346695	0.370669	0.478649	0.47881	0.391041	0.411671	0.575411	0.5448	0.411465	0.397187	0.675225	0.561433	0.4321	0.577097
0255	0.36294	0.525898	0.522655	0.435549	0.41036	0.504794	0.484423	0.553929	0.379897	0.543294	0.537156	0.468535	0.596054	0.676574	0.741676	0.606545	0.368708	0.37641	0.361644	0.568004	0.400588	0.386216	0.400578	0.423724	0.476594	0.425887	0.389509	0.403013	0.403255	0.423713	0.338322	0.510395	0.499979	0.719147	0.448697	0.408733	0.377614	0.498308	0.434638	0.480458	0.397819	0.583651	0.60105	0.503357	0.367023	0.73402	0.50766	0.551123	0.632856
0256	0.434603	0.43884	0.452424	0.393559	0.419673	0.549997	0.452037	0.57144	0.463666	0.446996	0.457568	0.471287	0.495748	0.516237	0.580486	0.582343	0.456183	0.427327	0.426316	0.499086	0.461619	0.391975	0.461198	0.469744	0.499114	0.462025	0.452066	0.388598	0.404655	0.469301	0.415058	0.469054	0.501124	0.56859	0.502726	0.393428	0.410566	0.474429	0.468431	0.398216	0.383448	0.570093	0.536792	0.411528	0.40621	0.607469	0.544554	0.347321	0.537506
0257	0.429137	0.393353	0.408359	0.330889	0.439107	0.503552	0.421993	0.576279	0.456477	0.467946	0.46293	0.44861	0.516805	0.618704	0.699929	0.594061	0.443703	0.417104	0.400762	0.513225	0.444112	0.352002	0.444384	0.450967	0.484468	0.46942	0.434121	0.419739	0.362186	0.451253	0.390216	0.442356	0.489896	0.634725	0.492502	0.346695	0.370669	0.478649	0.47881	0.391041	0.411671	0.575411	0.5448	0.39248	0.397187	0.664748	0.561433	0.413781	0.563455
0258	0.399731	0.546542	0.543124	0.426317	0.438786	0.549488	0.512712	0.575628	0.429985	0.55061	0.544141	0.473543	0.620454	0.700852	0.763576	0.632662	0.415552	0.415961	0.409853	0.581068	0.431958	0.393878	0.432063	0.434577	0.503547	0.451571	0.421663	0.407049	0.41183	0.434687	0.361308	0.509005	0.514483	0.723025	0.460429	0.417604	0.372329	0.517725	0.461475	0.484822	0.398022	0.599973	0.593193	0.496387	0.377353	0.74818	0.540874	0.532031	0.658745
0259	0.443234	0.475264	0.471936	0.433461	0.445722	0.505067	0.513989	0.54651	0.436548	0.571854	0.568063	0.481166	0.548412	0.638951	0.730021	0.610818	0.428375	0.43371	0.378147	0.546141	0.443635	0.385882	0.443122	0.471731	0.478766	0.415068	0.433632	0.377108	0.395923	0.471191	0.417607	0.467955	0.507717	0.662657	0.483237	0.398914	0.397759	0.481359	0.489178	0.410139	0.376807	0.584752	0.577326	0.542782	0.415728	0.677922	0.50106	0.568098	0.570176
0260	0.429087	0.611715	0.608841	0.503195	0.48399	0.591545	0.585965	0.642937	0.44506	0.616181	0.612647	0.554445	0.674323	0.744046	0.7959	0.691758	0.429534	0.48153	0.471285	0.63752	0.480379	0.481123	0.480571	0.506454	0.495886	0.514625	0.48393	0.497449	0.504348	0.506646	0.372237	0.581098	0.590371	0.759085	0.544916	0.506873	0.471131	0.585226	0.506725	0.558525	0.505044	0.663766	0.659453	0.567233	0.478184	0.780042	0.590568	0.601608	0.708928
0261	0.644291	0.562171	0.574996	0.533468	0.605308	0.672317	0.594775	0.689303	0.631515	0.596286	0.608741	0.637803	0.61515	0.631726	0.441701	0.685927	0.621781	0.642188	0.598013	0.611852	0.652693	0.570236	0.652652	0.667062	0.627718	0.64636	0.645186	0.560612	0.580375	0.667018	0.599298	0.579141	0.649003	0.582274	0.645157	0.56833	0.583535	0.591694	0.64094	0.560342	0.560011	0.683687	0.696365	0.520398	0.636469	0.57325	0.675862	0.558439	0.651307
0262	0.554691	0.484621	0.496775	0.48726	0.495461	0.573069	0.485573	0.604219	0.539559	0.49358	0.506537	0.547499	0.518149	0.579284	0.609639	0.611533	0.529725	0.548453	0.49631	0.504983	0.54524	0.471012	0.544726	0.564746	0.532953	0.550733	0.53509	0.478041	0.47735	0.564206	0.515224	0.504596	0.545601	0.64165	0.546942	0.465135	0.484015	0.474104	0.541969	0.464746	0.474306	0.606539	0.583374	0.43833	0.535631	0.641392	0.577626	0.482702	0.537155
0263	0.604026	0.553189	0.566476	0.547419	0.536416	0.599448	0.516511	0.660126	0.58073	0.541322	0.552633	0.586907	0.608297	0.639961	0.720996	0.656913	0.576771	0.602043	0.561299	0.596264	0.617989	0.564045	0.617476	0.648118	0.604325	0.60486	0.609431	0.590237	0.567371	0.647578	0.566339	0.571015	0.598003	0.657173	0.596913	0.557804	0.583713	0.565134	0.588489	0.524734	0.55761	0.622631	0.654604	0.514395	0.552403	0.620007	0.612693	0.556381	0.529139
0264	0.540241	0.455401	0.470778	0.463193	0.512435	0.547283	0.437606	0.592432	0.51829	0.492009	0.487653	0.485945	0.536635	0.613715	0.758197	0.589763	0.515276	0.535461	0.487875	0.53943	0.552046	0.484498	0.551533	0.578794	0.568916	0.540075	0.544754	0.527659	0.498498	0.578254	0.497196	0.533045	0.553936	0.650607	0.55308	0.486905	0.514545	0.496395	0.54933	0.483157	0.508912	0.583326	0.636869	0.526432	0.522005	0.671179	0.567479	0.523964	0.509392
0265	0.358688	0.536171	0.53316	0.446364	0.407529	0.503633	0.539016	0.587929	0.382963	0.5934	0.587702	0.508572	0.597901	0.676172	0.760128	0.64208	0.372047	0.376129	0.381898	0.596417	0.381717	0.401275	0.381707	0.43578	0.466081	0.416361	0.385437	0.442203	0.418111	0.43577	0.337885	0.513874	0.515114	0.720408	0.493118	0.423198	0.419925	0.541704	0.432005	0.477812	0.43738	0.618539	0.608974	0.553372	0.382272	0.734219	0.539465	0.562564	0.642794
0266	0.44952	0.41353	0.40981	0.379191	0.453477	0.507714	0.457001	0.521495	0.442064	0.521673	0.517436	0.436879	0.495284	0.596475	0.698259	0.565221	0.434381	0.440306	0.384912	0.492935	0.450071	0.359094	0.449557	0.478496	0.478912	0.41765	0.440229	0.377572	0.351684	0.477956	0.423613	0.453575	0.47306	0.62297	0.476575	0.335958	0.371809	0.420531	0.495613	0.340744	0.36044	0.536089	0.527599	0.501563	0.422672	0.64003	0.501225	0.525047	0.519609
0267	0.674012	0.607887	0.619179	0.588232	0.636956	0.689138	0.631811	0.697198	0.657235	0.627535	0.638651	0.657002	0.62246	0.639003	0.448562	0.698088	0.651304	0.669955	0.623081	0.625982	0.682852	0.602045	0.682779	0.691625	0.658097	0.675982	0.676103	0.589804	0.610888	0.691549	0.625687	0.619473	0.666751	0.555756	0.667236	0.599759	0.62079	0.60452	0.666084	0.591498	0.588788	0.69403	0.695312	0.551357	0.665376	0.549201	0.684835	0.590124	0.614885
0268	0.483584	0.411123	0.425573	0.392062	0.468722	0.545847	0.453295	0.562321	0.471273	0.457589	0.471787	0.480475	0.478508	0.545347	0.622578	0.569906	0.461456	0.473789	0.421417	0.476007	0.470477	0.382731	0.469963	0.487318	0.515787	0.481594	0.461145	0.419127	0.406994	0.486778	0.442315	0.487348	0.494961	0.625459	0.497119	0.39271	0.414054	0.443189	0.496696	0.382984	0.41271	0.559445	0.533688	0.412902	0.460147	0.646942	0.542371	0.388027	0.518953
0269	0.560039	0.513789	0.527874	0.528126	0.517855	0.576042	0.474048	0.612299	0.561905	0.493792	0.506741	0.544862	0.553531	0.593486	0.694965	0.617144	0.556673	0.554757	0.525694	0.544024	0.570714	0.510508	0.57022	0.599753	0.583694	0.554098	0.5611	0.560681	0.522284	0.599233	0.548981	0.557898	0.556696	0.615274	0.557839	0.51139	0.539878	0.523384	0.573626	0.508397	0.542826	0.610228	0.641513	0.502713	0.53864	0.61588	0.61334	0.574683	0.518479
0270	0.510173	0.593859	0.590616	0.538281	0.443074	0.555461	0.581561	0.628513	0.50918	0.637821	0.634471	0.592587	0.632383	0.711479	0.741676	0.67608	0.499062	0.500597	0.463745	0.620712	0.506344	0.483253	0.506333	0.534903	0.541381	0.514214	0.495286	0.509163	0.498863	0.534891	0.487116	0.558508	0.56118	0.750656	0.53915	0.501615	0.502474	0.561095	0.493203	0.547675	0.503969	0.658327	0.645587	0.574479	0.496293	0.752332	0.581279	0.64513	0.658991
0271	0.408567	0.483158	0.479645	0.356006	0.389046	0.486581	0.484359	0.555656	0.412801	0.533041	0.528721	0.440214	0.561056	0.649785	0.732085	0.615419	0.397832	0.394992	0.356718	0.555731	0.407424	0.317146	0.407249	0.419075	0.491194	0.441541	0.396515	0.407765	0.34555	0.418891	0.351049	0.468773	0.464952	0.705975	0.454445	0.348637	0.334846	0.477822	0.440187	0.422075	0.400791	0.589594	0.564274	0.475831	0.374778	0.722088	0.533352	0.490018	0.610662
0272	0.537748	0.477546	0.476	0.460039	0.509149	0.543739	0.475228	0.593056	0.516102	0.540039	0.536196	0.469093	0.588409	0.659854	0.783491	0.614337	0.512894	0.532781	0.485126	0.590254	0.549431	0.48152	0.548918	0.576044	0.563572	0.537394	0.542073	0.524837	0.495434	0.575505	0.494814	0.528184	0.550873	0.68367	0.550183	0.483751	0.511567	0.502494	0.546123	0.495205	0.506014	0.596023	0.651353	0.578992	0.519183	0.701822	0.54813	0.568382	0.566155
0273	0.482697	0.369692	0.387747	0.416826	0.486678	0.509965	0.380621	0.53007	0.484845	0.436521	0.432166	0.429127	0.461746	0.54089	0.714053	0.542607	0.478859	0.473601	0.432702	0.465553	0.483993	0.403848	0.483492	0.508494	0.535721	0.471429	0.474999	0.477552	0.428149	0.507967	0.458679	0.499913	0.505004	0.581315	0.506793	0.414487	0.44615	0.447714	0.534398	0.399296	0.45745	0.521301	0.571327	0.481561	0.457274	0.601887	0.538448	0.504784	0.487763
0274	0.400513	0.576504	0.573755	0.494506	0.445438	0.546796	0.579102	0.623761	0.382963	0.628757	0.623554	0.551305	0.632866	0.704331	0.780986	0.673203	0.385699	0.430378	0.435646	0.631512	0.435481	0.453338	0.435471	0.484843	0.489295	0.467112	0.438877	0.490707	0.46871	0.484834	0.352278	0.556146	0.557278	0.74472	0.537195	0.473355	0.470367	0.581556	0.476282	0.52322	0.486303	0.651709	0.642976	0.592209	0.435987	0.75733	0.579512	0.600601	0.673855
0275	0.539248	0.520342	0.51639	0.494301	0.476998	0.565865	0.504257	0.610096	0.533636	0.557734	0.55365	0.545929	0.568767	0.665813	0.698595	0.622001	0.522153	0.534993	0.492858	0.552245	0.535777	0.46836	0.535602	0.55401	0.54048	0.540363	0.525455	0.494998	0.474249	0.553827	0.504884	0.537583	0.544057	0.713857	0.542086	0.461943	0.476454	0.492022	0.522229	0.480135	0.490382	0.611359	0.573391	0.50181	0.520351	0.7159	0.590961	0.586061	0.609656
0276	0.387191	0.567093	0.564283	0.483273	0.433114	0.536725	0.569748	0.6154	0.382963	0.620507	0.615188	0.541334	0.624708	0.697761	0.776119	0.665941	0.372047	0.41772	0.423105	0.623323	0.422936	0.44119	0.422926	0.473395	0.477946	0.45527	0.426408	0.479389	0.456904	0.473385	0.337885	0.546283	0.547439	0.739048	0.526911	0.461651	0.458597	0.572257	0.464644	0.512625	0.474888	0.64397	0.635042	0.583147	0.423454	0.751938	0.570167	0.591726	0.666607
0277	0.52893	0.440437	0.453971	0.422941	0.510165	0.603192	0.507113	0.601289	0.520283	0.500483	0.515474	0.521727	0.515363	0.534221	0.558294	0.616066	0.50867	0.520056	0.465313	0.511247	0.520362	0.428343	0.520008	0.528213	0.541277	0.530381	0.512277	0.443999	0.441707	0.527841	0.48788	0.516744	0.557067	0.528691	0.557034	0.425592	0.448587	0.480397	0.542761	0.419136	0.439344	0.604858	0.57135	0.451272	0.51115	0.575589	0.578809	0.387141	0.548538
0278	0.527668	0.451109	0.46431	0.421239	0.513116	0.606398	0.517415	0.604264	0.522315	0.511142	0.525765	0.526966	0.520479	0.574057	0.643237	0.618809	0.510883	0.5187	0.465881	0.516332	0.520362	0.428343	0.520008	0.528213	0.547647	0.529025	0.512277	0.444295	0.443802	0.527841	0.485771	0.523692	0.555517	0.627571	0.555568	0.427748	0.450623	0.48851	0.542761	0.419136	0.439648	0.607517	0.572722	0.45166	0.509722	0.66545	0.582721	0.387141	0.55876
0279	0.487671	0.43175	0.445556	0.416045	0.507194	0.597758	0.457876	0.55668	0.48477	0.496326	0.494167	0.486309	0.500475	0.610845	0.670829	0.565276	0.472416	0.503526	0.447244	0.459231	0.505724	0.411673	0.50537	0.523685	0.516951	0.510854	0.497274	0.410362	0.426656	0.523313	0.454149	0.517267	0.53475	0.657252	0.505845	0.410097	0.414804	0.43276	0.536963	0.39962	0.393349	0.555607	0.567203	0.426983	0.49375	0.69008	0.538797	0.465204	0.568171
0280	0.554064	0.503649	0.515207	0.481715	0.503554	0.603285	0.541713	0.64023	0.55883	0.569041	0.567483	0.591133	0.555204	0.65307	0.669474	0.648601	0.549656	0.549642	0.509081	0.5425	0.552922	0.471297	0.553079	0.574567	0.5568	0.552088	0.542737	0.484798	0.473335	0.574732	0.537975	0.518044	0.560324	0.678182	0.559857	0.458265	0.490836	0.526473	0.560996	0.487175	0.471956	0.646416	0.621389	0.442596	0.529427	0.690681	0.591978	0.518988	0.557662
0281	0.614686	0.551903	0.564868	0.57358	0.610467	0.644837	0.554404	0.65218	0.630003	0.567659	0.580547	0.605749	0.594208	0.648865	0.736561	0.661833	0.624873	0.613502	0.586541	0.582062	0.631469	0.562694	0.631715	0.654637	0.621212	0.604446	0.623377	0.58789	0.570464	0.654897	0.614832	0.594021	0.62937	0.64999	0.626584	0.558649	0.58672	0.573033	0.647459	0.54492	0.570771	0.653793	0.682138	0.562052	0.600483	0.663054	0.65232	0.616672	0.564919
0282	0.604026	0.553189	0.566476	0.547419	0.536416	0.599448	0.516511	0.660049	0.58073	0.541322	0.552633	0.586907	0.608297	0.653296	0.731329	0.656913	0.576771	0.602043	0.561299	0.596264	0.617989	0.564045	0.617476	0.648118	0.604325	0.60486	0.609431	0.590237	0.567371	0.647578	0.566339	0.571015	0.598003	0.66987	0.596913	0.557804	0.583713	0.565134	0.588489	0.566534	0.573182	0.656823	0.689484	0.529164	0.570132	0.669722	0.626704	0.577691	0.527638
0283	0.470729	0.603414	0.60085	0.527359	0.437576	0.434647	0.554308	0.61178	0.489123	0.594565	0.588427	0.545049	0.653415	0.716874	0.801717	0.683405	0.480046	0.466942	0.46591	0.626587	0.493196	0.507281	0.4933	0.497312	0.471564	0.503335	0.481812	0.527187	0.528228	0.497422	0.451512	0.507564	0.574805	0.734148	0.551437	0.533706	0.518666	0.578282	0.453971	0.580369	0.533701	0.658783	0.642053	0.573831	0.454513	0.743969	0.57401	0.648986	0.668763
0284	0.548822	0.521115	0.535163	0.547752	0.557282	0.583564	0.440314	0.569408	0.549356	0.45641	0.470649	0.514661	0.544079	0.573257	0.688029	0.562532	0.54266	0.570665	0.537626	0.503856	0.586269	0.520909	0.58588	0.616041	0.573214	0.569785	0.579675	0.529531	0.531412	0.615633	0.532943	0.587284	0.573479	0.629213	0.54248	0.520787	0.516651	0.488449	0.598673	0.499053	0.510834	0.556921	0.635834	0.488475	0.557095	0.631346	0.57966	0.58213	0.539297
0285	0.478856	0.397767	0.412634	0.384573	0.496626	0.560656	0.434507	0.549658	0.475477	0.436528	0.453724	0.470598	0.489362	0.5017	0.565645	0.556316	0.464399	0.496416	0.441253	0.445517	0.502529	0.397135	0.502175	0.52159	0.481915	0.496329	0.493999	0.388773	0.409642	0.521217	0.44261	0.463047	0.527851	0.527276	0.499319	0.392583	0.398263	0.421376	0.53095	0.383548	0.371178	0.548546	0.562397	0.38108	0.48372	0.567742	0.528244	0.373267	0.521088
0286	0.540241	0.455401	0.470778	0.463193	0.512435	0.547283	0.437606	0.592432	0.51829	0.474492	0.469986	0.485945	0.536635	0.600395	0.749858	0.589763	0.515276	0.535461	0.487875	0.53943	0.552046	0.484498	0.551533	0.578794	0.568916	0.540075	0.544754	0.527659	0.498498	0.578254	0.497196	0.533045	0.553936	0.638559	0.55308	0.486905	0.514545	0.496395	0.54933	0.483157	0.508912	0.583326	0.636869	0.510102	0.522005	0.65984	0.557506	0.507549	0.492474
0287	0.424705	0.494887	0.491716	0.454036	0.44139	0.488583	0.516216	0.552621	0.42364	0.575221	0.568903	0.484234	0.563687	0.648973	0.747844	0.614099	0.41671	0.41648	0.384974	0.564816	0.433061	0.407678	0.432547	0.460614	0.471744	0.407967	0.422793	0.375267	0.414897	0.460074	0.402156	0.475183	0.521372	0.672071	0.497519	0.420375	0.416686	0.501694	0.475796	0.436389	0.374973	0.588702	0.595599	0.560554	0.41028	0.687459	0.495493	0.585222	0.577077
0288	0.447979	0.659798	0.656924	0.547933	0.450082	0.566407	0.649068	0.671654	0.468636	0.682189	0.676749	0.636499	0.691233	0.766317	0.798041	0.73435	0.454993	0.480623	0.496697	0.667194	0.49871	0.533313	0.498807	0.530117	0.480647	0.526126	0.500025	0.539987	0.532044	0.530215	0.434751	0.576536	0.603371	0.785573	0.582658	0.5369	0.523569	0.630049	0.470961	0.603631	0.546074	0.714039	0.662552	0.596244	0.48188	0.793942	0.620234	0.645159	0.730805
0289	0.509302	0.604012	0.600851	0.549824	0.443074	0.566574	0.591086	0.636864	0.508415	0.64594	0.642673	0.601836	0.641574	0.718692	0.748134	0.683242	0.49823	0.500597	0.477151	0.629258	0.506344	0.496172	0.506333	0.54653	0.540529	0.514214	0.495286	0.50987	0.500764	0.546519	0.486284	0.569545	0.572151	0.75162	0.549735	0.503447	0.503348	0.571132	0.493203	0.558983	0.504806	0.665933	0.654447	0.58418	0.508886	0.753254	0.590811	0.654002	0.662246
0290	0.538058	0.460107	0.473026	0.425797	0.514475	0.609254	0.517311	0.612184	0.524833	0.507049	0.521814	0.529017	0.529672	0.550208	0.592313	0.62308	0.513583	0.52987	0.473873	0.524718	0.534714	0.449318	0.53436	0.539365	0.55041	0.539271	0.526988	0.455921	0.452388	0.538993	0.487398	0.525798	0.563326	0.551489	0.562954	0.436593	0.457914	0.49212	0.546982	0.438533	0.45193	0.613655	0.579005	0.463644	0.520277	0.602733	0.590109	0.394515	0.570429
0291	0.604026	0.553189	0.566476	0.547419	0.536416	0.599448	0.516511	0.660126	0.58073	0.557139	0.552633	0.586907	0.608297	0.677206	0.749858	0.656913	0.576771	0.602043	0.561299	0.596264	0.617989	0.564045	0.617476	0.648118	0.604325	0.60486	0.609431	0.590237	0.567371	0.647578	0.566339	0.571015	0.598003	0.692638	0.596913	0.557804	0.583713	0.565134	0.588489	0.566534	0.573182	0.656823	0.689484	0.530958	0.587963	0.692499	0.655159	0.622292	0.571201
0292	0.428841	0.429839	0.443704	0.394568	0.417455	0.546172	0.445465	0.568183	0.459725	0.439719	0.450542	0.46695	0.491418	0.510356	0.580561	0.582477	0.451469	0.421132	0.420961	0.493666	0.459656	0.391583	0.459235	0.468398	0.491124	0.457073	0.450054	0.384717	0.394625	0.467955	0.412961	0.46003	0.498989	0.555469	0.500706	0.383103	0.400814	0.472248	0.468469	0.386974	0.379013	0.568387	0.534499	0.40618	0.399277	0.594348	0.541153	0.350205	0.534298
0293	0.540617	0.464877	0.477648	0.482508	0.492841	0.570634	0.465693	0.589811	0.529041	0.486733	0.499926	0.541998	0.501066	0.52264	0.491351	0.595613	0.520689	0.533324	0.482706	0.487949	0.530849	0.454622	0.530335	0.560478	0.533123	0.535604	0.52034	0.473262	0.46244	0.559938	0.511525	0.502757	0.53037	0.527201	0.532534	0.449787	0.481284	0.45838	0.539297	0.446867	0.457949	0.5911	0.57995	0.434582	0.519705	0.530314	0.564524	0.475716	0.518651
0294	0.496819	0.503922	0.500203	0.484046	0.509159	0.557849	0.466973	0.538454	0.501593	0.531809	0.527966	0.494819	0.537491	0.646418	0.694439	0.577898	0.4908	0.514761	0.476807	0.494873	0.524693	0.453439	0.524358	0.5516	0.510532	0.512311	0.516559	0.447714	0.459277	0.551248	0.488696	0.502629	0.520426	0.688022	0.492295	0.446531	0.44652	0.433925	0.552542	0.44699	0.431711	0.554675	0.59006	0.491471	0.500892	0.690284	0.516367	0.605367	0.60344
0295	0.582948	0.53213	0.545903	0.569519	0.570983	0.605685	0.484621	0.614818	0.583105	0.508017	0.520476	0.556498	0.548434	0.533533	0.5374	0.612286	0.579121	0.578458	0.549933	0.546019	0.596728	0.533559	0.59646	0.626996	0.609236	0.580085	0.587649	0.580035	0.545256	0.626715	0.568145	0.589152	0.581004	0.453802	0.580833	0.535038	0.562212	0.531498	0.613965	0.522297	0.562704	0.605775	0.642042	0.540986	0.564563	0.415454	0.615264	0.590779	0.540854
0296	0.510173	0.593859	0.590616	0.538281	0.443074	0.555461	0.581561	0.628513	0.50918	0.637821	0.634471	0.592587	0.632383	0.711479	0.741676	0.67608	0.499062	0.500597	0.463745	0.620712	0.506344	0.483253	0.506333	0.534903	0.54208	0.514214	0.495286	0.509163	0.498863	0.534891	0.487116	0.559223	0.56118	0.751469	0.53915	0.501615	0.502474	0.561095	0.493203	0.547675	0.503969	0.658327	0.646244	0.574479	0.496293	0.753145	0.581279	0.64513	0.658676
0297	0.629068	0.596981	0.60854	0.587874	0.605279	0.667954	0.590669	0.676286	0.641448	0.606513	0.604165	0.628244	0.62552	0.68016	0.7678	0.683986	0.632015	0.629417	0.608346	0.614629	0.64551	0.58818	0.645711	0.657782	0.642579	0.632983	0.637814	0.607453	0.590109	0.657992	0.610833	0.634136	0.649173	0.716943	0.643505	0.579221	0.591136	0.609346	0.642521	0.581391	0.600554	0.673054	0.687042	0.577115	0.616973	0.724877	0.674611	0.630435	0.649487
0298	0.557871	0.510943	0.525149	0.522437	0.525862	0.58534	0.48654	0.596575	0.559935	0.51354	0.525809	0.56101	0.538879	0.568447	0.682281	0.60183	0.553569	0.5515	0.521377	0.533786	0.566912	0.501166	0.56641	0.595665	0.606367	0.559496	0.557377	0.554224	0.512922	0.595137	0.542415	0.582615	0.556984	0.636455	0.558111	0.501753	0.530776	0.523426	0.579316	0.501323	0.536195	0.59091	0.634074	0.489184	0.536356	0.634728	0.605472	0.572105	0.540397
0299	0.482697	0.369692	0.387747	0.416826	0.486678	0.509965	0.380621	0.53007	0.484845	0.454698	0.450483	0.429127	0.479109	0.5557	0.723277	0.542607	0.478859	0.473601	0.432702	0.482794	0.483993	0.403848	0.483492	0.508494	0.535721	0.471429	0.474999	0.477552	0.428149	0.507967	0.458679	0.499913	0.505004	0.594821	0.506793	0.414487	0.44615	0.447714	0.534398	0.399296	0.45745	0.521301	0.571327	0.498285	0.457274	0.61473	0.538448	0.520759	0.504287
0300	0.481456	0.576765	0.573347	0.509673	0.41561	0.493795	0.585469	0.592161	0.489075	0.624312	0.617652	0.564992	0.616178	0.711677	0.745557	0.664037	0.482173	0.478474	0.461913	0.590498	0.499338	0.477837	0.499394	0.508332	0.456066	0.48534	0.488299	0.431757	0.490749	0.508391	0.477299	0.468014	0.544438	0.748979	0.519807	0.496522	0.48067	0.538459	0.439294	0.514988	0.428013	0.645307	0.594977	0.549448	0.454999	0.758042	0.551828	0.628251	0.66327
0301	0.564022	0.522375	0.536416	0.505864	0.572962	0.635353	0.519352	0.621229	0.570881	0.515335	0.529784	0.563554	0.577577	0.588851	0.453405	0.621843	0.557861	0.58554	0.545092	0.537943	0.604098	0.516414	0.60432	0.619625	0.573867	0.590567	0.59795	0.50182	0.531222	0.619857	0.539806	0.555882	0.609193	0.52592	0.576263	0.518296	0.504842	0.526815	0.611444	0.494844	0.498848	0.61483	0.652526	0.453146	0.577319	0.517807	0.611422	0.522047	0.612409
0302	0.510173	0.583171	0.579843	0.52613	0.443074	0.555461	0.570549	0.618737	0.50918	0.62829	0.624852	0.581866	0.622709	0.703887	0.734878	0.667556	0.499062	0.500597	0.463745	0.61073	0.506344	0.469654	0.506333	0.534903	0.541381	0.514214	0.495286	0.496247	0.485675	0.534891	0.487116	0.54689	0.549632	0.744095	0.527022	0.4885	0.489381	0.549545	0.493203	0.535772	0.490915	0.649336	0.63626	0.563281	0.483038	0.745815	0.581279	0.635791	0.650017
0303	0.348805	0.557254	0.55438	0.471529	0.43446	0.526196	0.535511	0.5822	0.361	0.587423	0.581983	0.506451	0.616178	0.690892	0.771031	0.63389	0.348132	0.404486	0.409993	0.590303	0.409821	0.42849	0.409811	0.461427	0.441622	0.44289	0.413372	0.443098	0.444561	0.461417	0.313969	0.535971	0.537154	0.733117	0.491699	0.449416	0.421833	0.538076	0.457823	0.501548	0.438494	0.611419	0.626748	0.549214	0.41035	0.7463	0.53594	0.582447	0.65903
0304	0.358688	0.546958	0.544017	0.459239	0.421308	0.515177	0.549737	0.597512	0.382963	0.602856	0.59729	0.520001	0.607252	0.683703	0.765706	0.650403	0.372047	0.390637	0.396272	0.605803	0.396095	0.415199	0.396085	0.448902	0.466081	0.429934	0.399729	0.455175	0.431644	0.448892	0.337885	0.52518	0.52639	0.72691	0.504906	0.436612	0.433416	0.552362	0.445214	0.489956	0.450464	0.62741	0.618067	0.563759	0.396637	0.7404	0.550175	0.572736	0.651101
0305	0.529881	0.534479	0.53076	0.496354	0.487246	0.56719	0.520373	0.597556	0.526474	0.584907	0.581064	0.546363	0.578322	0.66905	0.703687	0.628445	0.517894	0.521783	0.481477	0.564934	0.527013	0.459401	0.527002	0.556632	0.544923	0.527006	0.516472	0.501471	0.46135	0.556621	0.505948	0.539173	0.530451	0.714335	0.532611	0.448664	0.480224	0.49655	0.522392	0.481504	0.482522	0.608081	0.597935	0.537527	0.505338	0.716258	0.581279	0.613284	0.608842
0306	0.52901	0.560342	0.556829	0.524334	0.487246	0.56719	0.545979	0.596516	0.52571	0.606927	0.603298	0.557924	0.601749	0.687436	0.720149	0.648046	0.517061	0.521783	0.481477	0.588064	0.527013	0.459401	0.527002	0.556632	0.544072	0.527006	0.516472	0.489298	0.464503	0.556621	0.505116	0.539173	0.543494	0.72435	0.531599	0.467485	0.467375	0.52348	0.522392	0.510309	0.47002	0.628814	0.620272	0.56218	0.505338	0.726166	0.580319	0.634768	0.624718
0307	0.504745	0.443261	0.456707	0.403971	0.493243	0.592682	0.506825	0.592256	0.509939	0.499075	0.514114	0.515565	0.508772	0.593891	0.654675	0.604975	0.498259	0.496501	0.450153	0.502869	0.499697	0.406879	0.499359	0.508973	0.538032	0.506968	0.491096	0.429272	0.427334	0.508618	0.465969	0.513193	0.538812	0.651399	0.537125	0.411047	0.431898	0.476121	0.527443	0.398674	0.42444	0.593629	0.560951	0.42594	0.4864	0.684331	0.571266	0.41414	0.552045
0308	0.570363	0.51514	0.52634	0.489705	0.543373	0.631033	0.555992	0.640142	0.568182	0.547086	0.561033	0.582668	0.564371	0.591812	0.297989	0.652227	0.557729	0.564598	0.522399	0.548444	0.569942	0.488588	0.56974	0.576614	0.574429	0.573363	0.563097	0.483817	0.49529	0.576401	0.537026	0.551089	0.591063	0.509314	0.589192	0.480757	0.501095	0.531817	0.575463	0.484796	0.479148	0.645347	0.598612	0.470043	0.55721	0.502345	0.61688	0.452123	0.600447
0309	0.621097	0.547979	0.547303	0.571629	0.577148	0.592126	0.509486	0.646965	0.59571	0.578496	0.574413	0.567442	0.623953	0.693085	0.769959	0.642359	0.593083	0.620394	0.576124	0.614719	0.635893	0.580105	0.635379	0.66694	0.604245	0.613911	0.627782	0.593203	0.583891	0.6664	0.582651	0.572329	0.614185	0.714871	0.612221	0.574809	0.599774	0.55004	0.614321	0.563642	0.576227	0.642709	0.687867	0.600285	0.60728	0.714746	0.649597	0.689682	0.602105
0310	0.510409	0.417677	0.434233	0.418819	0.538372	0.572713	0.437382	0.557008	0.503841	0.43971	0.456797	0.473144	0.50814	0.50301	0.533027	0.559393	0.495248	0.530335	0.475411	0.469832	0.538023	0.429524	0.537668	0.558903	0.51833	0.529268	0.530379	0.435307	0.4606	0.558531	0.469804	0.495916	0.564081	0.44479	0.53359	0.44504	0.447806	0.44348	0.571081	0.41837	0.418969	0.55153	0.607344	0.421288	0.519424	0.495727	0.548666	0.418052	0.532706
0311	0.489186	0.378014	0.39581	0.434617	0.496551	0.5135	0.388396	0.535136	0.492191	0.403911	0.41996	0.435238	0.471345	0.513655	0.711446	0.549672	0.486858	0.480578	0.440431	0.473304	0.490491	0.41322	0.490041	0.51528	0.54363	0.478359	0.481659	0.492321	0.436802	0.514808	0.467107	0.512924	0.515117	0.548265	0.516359	0.423395	0.454563	0.455608	0.546338	0.414	0.472619	0.524954	0.577636	0.481863	0.464638	0.570307	0.544331	0.489445	0.45258
0312	0.387968	0.456177	0.452457	0.352541	0.41036	0.504794	0.440256	0.546651	0.40186	0.507784	0.500744	0.438545	0.53665	0.629011	0.703687	0.580336	0.392624	0.37641	0.361644	0.536128	0.400588	0.335067	0.400578	0.423724	0.501053	0.425887	0.389509	0.415624	0.335055	0.423713	0.362237	0.48393	0.442834	0.677845	0.447983	0.321782	0.355643	0.456183	0.434638	0.404055	0.394355	0.554076	0.542381	0.461974	0.350366	0.694906	0.535255	0.485112	0.578864
0313	0.475829	0.409616	0.424113	0.387326	0.455566	0.540672	0.448912	0.557615	0.465656	0.470253	0.465748	0.47549	0.473034	0.573974	0.638625	0.565226	0.455128	0.466817	0.410705	0.470078	0.46693	0.379501	0.466417	0.483296	0.50698	0.473709	0.45751	0.410911	0.397261	0.482757	0.435387	0.482978	0.494314	0.647492	0.495032	0.38269	0.40266	0.435531	0.486704	0.368779	0.405583	0.555084	0.529717	0.403748	0.453679	0.667494	0.536775	0.434277	0.528695
0314	0.64744	0.631192	0.641911	0.619659	0.623177	0.659152	0.545233	0.706743	0.641286	0.539761	0.55398	0.593864	0.713629	0.704017	0.809843	0.71008	0.631008	0.677605	0.653275	0.65514	0.694059	0.654387	0.693931	0.706565	0.646795	0.686449	0.690159	0.646672	0.648398	0.706431	0.603362	0.656548	0.701092	0.674342	0.663195	0.638316	0.614819	0.612401	0.662027	0.672194	0.639864	0.705742	0.759209	0.592109	0.665242	0.688958	0.709905	0.653486	0.651463
0315	0.378604	0.52187	0.518542	0.405111	0.407922	0.505726	0.483422	0.553649	0.399788	0.528944	0.524851	0.454087	0.589366	0.67373	0.741201	0.612608	0.384486	0.389687	0.359428	0.559454	0.415565	0.368311	0.415391	0.428859	0.478494	0.445494	0.404861	0.397001	0.38839	0.428675	0.341071	0.492982	0.495808	0.726276	0.443176	0.391314	0.349928	0.485867	0.452708	0.455491	0.407106	0.588274	0.593412	0.479764	0.369787	0.741541	0.514106	0.530562	0.639254
0316	0.600092	0.532762	0.546687	0.542443	0.532009	0.580163	0.494182	0.646965	0.577277	0.550932	0.546576	0.567902	0.60018	0.674125	0.753129	0.643766	0.573012	0.597814	0.556961	0.590215	0.613863	0.559346	0.61335	0.643781	0.600312	0.600631	0.605202	0.585742	0.56249	0.643241	0.56258	0.566906	0.59366	0.696157	0.592804	0.552779	0.578968	0.552664	0.584189	0.561407	0.568565	0.644074	0.684733	0.541525	0.583511	0.696023	0.601851	0.601902	0.552832
0317	0.64514	0.626618	0.63748	0.616989	0.623177	0.659152	0.542042	0.703996	0.638843	0.539761	0.55398	0.593864	0.709092	0.7119	0.817895	0.706989	0.628348	0.675132	0.650739	0.650603	0.691646	0.651639	0.691519	0.706565	0.64595	0.683976	0.687686	0.64434	0.645572	0.706431	0.602168	0.655543	0.698266	0.690688	0.660522	0.635408	0.614819	0.608277	0.662027	0.667266	0.634796	0.702745	0.759209	0.590336	0.662639	0.704135	0.706416	0.650884	0.642796
0318	0.41581	0.604913	0.601972	0.498798	0.468133	0.589144	0.579192	0.635723	0.438947	0.610289	0.606673	0.545199	0.667025	0.739235	0.791153	0.685732	0.422877	0.469473	0.461968	0.640375	0.478069	0.472362	0.478266	0.508244	0.503822	0.521257	0.481703	0.489743	0.493306	0.50844	0.375749	0.586251	0.58907	0.76728	0.542559	0.49589	0.459316	0.5794	0.493542	0.560209	0.497514	0.664111	0.66328	0.560042	0.47975	0.788724	0.592331	0.593118	0.706376
0319	0.395915	0.576015	0.573004	0.479186	0.434939	0.542943	0.536545	0.606385	0.41091	0.577731	0.574029	0.511092	0.639606	0.713535	0.770358	0.657585	0.395773	0.436472	0.424664	0.612321	0.441604	0.440308	0.441434	0.480641	0.48615	0.489034	0.445324	0.466246	0.465419	0.48047	0.350824	0.560661	0.554793	0.754061	0.507174	0.468065	0.43062	0.544895	0.46038	0.530246	0.474203	0.635449	0.639368	0.538219	0.446993	0.767871	0.560542	0.583431	0.677837
0320	0.492547	0.443488	0.439875	0.436258	0.480375	0.5241	0.475353	0.554214	0.476071	0.537912	0.534178	0.451001	0.542689	0.641439	0.715696	0.595921	0.469305	0.484191	0.429685	0.542182	0.490326	0.40964	0.489812	0.517095	0.496663	0.478179	0.48149	0.420778	0.404992	0.516555	0.458926	0.462141	0.500194	0.645662	0.502242	0.408059	0.423637	0.457206	0.508643	0.428639	0.404814	0.576318	0.5834	0.53696	0.471142	0.662236	0.534136	0.56112	0.546982
0321	0.450595	0.419905	0.416186	0.367989	0.450549	0.517256	0.465985	0.522297	0.442212	0.530263	0.52642	0.445606	0.49547	0.596475	0.698259	0.565844	0.431612	0.438327	0.379175	0.492746	0.446847	0.352879	0.446334	0.475107	0.48976	0.439751	0.436925	0.382469	0.345471	0.474567	0.422051	0.46511	0.467306	0.629345	0.470959	0.329377	0.36559	0.420342	0.495967	0.340744	0.36547	0.536712	0.54865	0.490171	0.424058	0.646406	0.501965	0.518466	0.526396
0322	0.651994	0.608858	0.620405	0.575205	0.602201	0.667338	0.612012	0.714286	0.641612	0.667144	0.665686	0.660289	0.672529	0.750248	0.805761	0.716008	0.63676	0.653608	0.61873	0.653823	0.677421	0.615768	0.677431	0.703129	0.646451	0.65684	0.670348	0.624542	0.60985	0.70314	0.627468	0.613764	0.664342	0.740873	0.659667	0.598627	0.625012	0.621031	0.641662	0.566594	0.586241	0.676192	0.703948	0.579096	0.586979	0.715516	0.65181	0.629258	0.616305
0323	0.624758	0.554644	0.567885	0.576259	0.580857	0.611279	0.518319	0.660126	0.598923	0.543324	0.554566	0.588196	0.608297	0.625559	0.709836	0.656913	0.596582	0.62433	0.58016	0.596264	0.639732	0.584479	0.639219	0.670977	0.607868	0.617523	0.631718	0.596901	0.588389	0.670437	0.586149	0.575227	0.617732	0.645702	0.615576	0.57944	0.604147	0.565134	0.61794	0.5679	0.580025	0.656823	0.691217	0.563215	0.611423	0.645541	0.655159	0.607003	0.555887
0324	0.39413	0.462122	0.458609	0.34339	0.397311	0.493099	0.465666	0.5387	0.398837	0.527112	0.522793	0.435827	0.544925	0.633378	0.71484	0.596851	0.386166	0.379472	0.336395	0.539616	0.392282	0.299348	0.392108	0.414992	0.494143	0.426021	0.380995	0.404695	0.324173	0.414808	0.347395	0.463351	0.446685	0.687157	0.436672	0.32726	0.32629	0.462958	0.444302	0.404276	0.385164	0.57205	0.561208	0.472591	0.358442	0.703269	0.519421	0.485595	0.592572
0325	0.457189	0.393901	0.389949	0.376585	0.460391	0.506859	0.423486	0.532124	0.454359	0.491781	0.487698	0.454074	0.474992	0.58231	0.6794	0.549765	0.445696	0.446379	0.395426	0.473023	0.465557	0.367595	0.465044	0.494777	0.480544	0.452459	0.456102	0.393974	0.359132	0.494237	0.434528	0.455777	0.477414	0.598045	0.48052	0.34344	0.378872	0.414394	0.498125	0.33682	0.377285	0.533393	0.531496	0.451041	0.431519	0.616172	0.512608	0.507185	0.49738
0326	0.651994	0.608858	0.620405	0.575205	0.602201	0.667338	0.612012	0.714286	0.641612	0.667144	0.665686	0.660289	0.672529	0.750248	0.805761	0.716008	0.63676	0.653608	0.61873	0.653823	0.677421	0.615768	0.677431	0.703129	0.646451	0.65684	0.670348	0.624542	0.60985	0.70314	0.627468	0.613764	0.664342	0.740873	0.659667	0.598627	0.625012	0.621031	0.64396	0.566181	0.586129	0.678851	0.706411	0.578736	0.58645	0.715269	0.651312	0.628244	0.615813
0327	0.383622	0.44915	0.445536	0.338082	0.397801	0.494472	0.451699	0.532079	0.398425	0.514851	0.510408	0.416063	0.521092	0.616633	0.715463	0.58663	0.385717	0.368177	0.331692	0.516773	0.400295	0.306631	0.399781	0.426167	0.489419	0.417912	0.389208	0.389617	0.290284	0.425627	0.350088	0.461865	0.428863	0.664038	0.434768	0.293459	0.312115	0.447437	0.453921	0.364238	0.369248	0.558126	0.560679	0.460832	0.346293	0.680611	0.510995	0.469747	0.566528
0328	0.488003	0.399167	0.413991	0.430778	0.475164	0.555698	0.424383	0.560804	0.470362	0.495073	0.490858	0.469529	0.496926	0.599991	0.683844	0.568906	0.462265	0.478379	0.423472	0.494767	0.487084	0.407545	0.48657	0.513672	0.523076	0.482329	0.478167	0.43817	0.396511	0.513132	0.452817	0.50144	0.497035	0.637798	0.499255	0.381918	0.415391	0.438847	0.509024	0.400973	0.419113	0.557549	0.547404	0.492166	0.464036	0.656509	0.544881	0.49316	0.534803
0329	0.432022	0.525239	0.522227	0.475617	0.43822	0.533973	0.560276	0.5897	0.426708	0.61263	0.6092	0.530579	0.591421	0.673337	0.755734	0.647883	0.417661	0.449197	0.412809	0.589366	0.445403	0.434614	0.444901	0.497985	0.47712	0.436476	0.449123	0.43373	0.443699	0.497483	0.406893	0.516902	0.544845	0.694785	0.522697	0.446404	0.44536	0.530753	0.481582	0.466316	0.433457	0.6243	0.617581	0.574527	0.459894	0.708596	0.536698	0.599476	0.611112
0330	0.450595	0.402327	0.398494	0.367989	0.450549	0.517256	0.449803	0.522297	0.442212	0.516029	0.512069	0.445606	0.480181	0.584247	0.689116	0.552688	0.431612	0.438327	0.379175	0.477375	0.446847	0.352879	0.446334	0.475107	0.48976	0.439751	0.436925	0.382469	0.345471	0.474567	0.422051	0.46511	0.467306	0.618113	0.470959	0.329377	0.36559	0.402777	0.495967	0.320766	0.36547	0.522672	0.534973	0.474721	0.424058	0.635691	0.501965	0.503874	0.512044
0331	0.585774	0.542053	0.54097	0.534934	0.56565	0.617362	0.556099	0.633545	0.604663	0.613921	0.612084	0.598602	0.606202	0.673376	0.75932	0.645915	0.596831	0.582422	0.55854	0.595701	0.601557	0.531203	0.601868	0.623208	0.618173	0.583363	0.592902	0.571332	0.538207	0.623536	0.587118	0.584321	0.608634	0.684381	0.60697	0.525321	0.555359	0.566336	0.618035	0.53386	0.553765	0.635205	0.669005	0.562294	0.567955	0.696165	0.642378	0.630949	0.615254
0332	0.450027	0.616857	0.614108	0.509411	0.472381	0.584146	0.627122	0.671127	0.428923	0.657605	0.652402	0.583405	0.681257	0.74773	0.809833	0.716615	0.427126	0.479892	0.480479	0.669874	0.474943	0.490596	0.475036	0.499206	0.521195	0.497315	0.47834	0.501073	0.494201	0.499299	0.377283	0.578849	0.596678	0.76498	0.576596	0.498846	0.485824	0.621676	0.497568	0.564611	0.506702	0.689019	0.651902	0.609964	0.475938	0.785213	0.616891	0.605316	0.708833
0333	0.413268	0.585515	0.582824	0.505261	0.457237	0.556438	0.588057	0.631766	0.382963	0.636656	0.631563	0.560852	0.640678	0.710622	0.785646	0.680156	0.398769	0.442498	0.447653	0.639352	0.447492	0.464969	0.447482	0.495804	0.500161	0.47845	0.450816	0.492498	0.470969	0.495794	0.36606	0.56559	0.566697	0.745667	0.547042	0.475515	0.472591	0.590459	0.487425	0.533364	0.488188	0.65912	0.650572	0.600886	0.447987	0.758009	0.588458	0.609099	0.676309
0334	0.437805	0.606801	0.603991	0.498509	0.459034	0.574001	0.617428	0.66161	0.433112	0.648611	0.643292	0.572762	0.671699	0.74017	0.805607	0.708505	0.418957	0.468334	0.470207	0.658155	0.463182	0.479068	0.463277	0.486504	0.507753	0.489686	0.466654	0.489843	0.48248	0.486599	0.366772	0.568534	0.585979	0.757302	0.56545	0.487228	0.473917	0.610486	0.487605	0.553782	0.495598	0.678501	0.649009	0.601856	0.462991	0.777984	0.603994	0.596573	0.699978
0335	0.565332	0.53628	0.546819	0.507199	0.512413	0.617716	0.547146	0.643539	0.573982	0.587854	0.585449	0.586846	0.58842	0.686444	0.714053	0.659724	0.561189	0.562353	0.528221	0.569212	0.567181	0.495408	0.567387	0.578254	0.568736	0.573436	0.557644	0.512338	0.498459	0.57847	0.537802	0.566428	0.588789	0.718773	0.5844	0.484901	0.499991	0.534773	0.557057	0.509642	0.50819	0.647939	0.603854	0.506116	0.549868	0.731915	0.623666	0.572708	0.634451
0336	0.601533	0.587612	0.586994	0.557287	0.53313	0.580163	0.552479	0.646965	0.578542	0.615574	0.611841	0.568392	0.657616	0.720679	0.789677	0.6743	0.574389	0.599363	0.55855	0.649074	0.615374	0.561067	0.614861	0.645369	0.601331	0.60218	0.606751	0.587416	0.564308	0.644829	0.563956	0.568117	0.59494	0.740053	0.594016	0.567375	0.580735	0.578544	0.585282	0.58824	0.570284	0.664413	0.713037	0.608302	0.568011	0.739938	0.600367	0.658595	0.616713
0337	0.564683	0.576376	0.572656	0.507199	0.512413	0.617716	0.58611	0.642764	0.573412	0.624076	0.621883	0.586706	0.623916	0.71329	0.738463	0.67892	0.560569	0.561656	0.527506	0.606402	0.5665	0.494633	0.566706	0.578254	0.568102	0.572738	0.556947	0.512338	0.497662	0.57847	0.537951	0.565674	0.587992	0.743587	0.583646	0.484081	0.499216	0.550631	0.556376	0.523243	0.50819	0.657473	0.627157	0.549694	0.549133	0.754749	0.622951	0.61041	0.666056
0338	0.541745	0.452576	0.465731	0.492358	0.509844	0.551753	0.451165	0.595236	0.534277	0.489271	0.484765	0.523533	0.503543	0.607088	0.641756	0.597218	0.527213	0.535463	0.490071	0.494928	0.537735	0.460725	0.537222	0.567592	0.527799	0.530249	0.527171	0.484888	0.477102	0.567053	0.519392	0.490362	0.532909	0.653561	0.534936	0.464879	0.495539	0.463073	0.55054	0.425531	0.461781	0.566742	0.566299	0.438172	0.497415	0.62003	0.541502	0.540269	0.513095
0339	0.553654	0.529103	0.528211	0.531168	0.521694	0.565385	0.495627	0.6035	0.557968	0.562545	0.558586	0.536063	0.590293	0.657809	0.744194	0.617293	0.552446	0.547893	0.520552	0.58406	0.570932	0.511903	0.570419	0.599919	0.587704	0.550861	0.561198	0.56027	0.518901	0.599379	0.54861	0.556155	0.552517	0.68481	0.553886	0.507908	0.53659	0.521876	0.576467	0.510575	0.542405	0.600482	0.65211	0.560785	0.531366	0.684689	0.601037	0.639584	0.589702
0340	0.411657	0.56844	0.565355	0.449583	0.406257	0.535984	0.580609	0.628937	0.431563	0.614835	0.608997	0.531586	0.640158	0.714821	0.786642	0.680423	0.417271	0.416465	0.417949	0.624804	0.41081	0.428246	0.410914	0.436407	0.495507	0.440405	0.414621	0.45044	0.441189	0.436511	0.367233	0.52644	0.546093	0.740278	0.523561	0.446399	0.431789	0.57299	0.436296	0.510248	0.456756	0.647492	0.615173	0.563013	0.4106	0.762978	0.56536	0.557214	0.677383
0341	0.408288	0.593013	0.590139	0.478046	0.443525	0.557471	0.610021	0.646289	0.424453	0.641917	0.636478	0.563227	0.655121	0.729748	0.796043	0.6955	0.410973	0.439511	0.448212	0.654016	0.449244	0.455709	0.449342	0.47972	0.490351	0.474837	0.452796	0.470307	0.465117	0.479818	0.35804	0.550099	0.576598	0.761078	0.555603	0.469972	0.456359	0.596496	0.469626	0.532178	0.47925	0.674096	0.641467	0.583802	0.447114	0.78223	0.597145	0.581356	0.692173
0342	0.435684	0.401251	0.41601	0.330889	0.439107	0.503552	0.431075	0.5841	0.462223	0.451435	0.446252	0.449659	0.50886	0.614155	0.698088	0.602859	0.449959	0.423225	0.40704	0.506384	0.450083	0.358803	0.450356	0.450967	0.490866	0.475541	0.440242	0.420705	0.369182	0.451253	0.391032	0.448973	0.496892	0.622549	0.500111	0.353896	0.37849	0.48718	0.484781	0.39846	0.412663	0.583943	0.5448	0.373453	0.40363	0.661734	0.568652	0.39424	0.557065
0343	0.575425	0.5141	0.528416	0.512095	0.578299	0.64194	0.498607	0.614514	0.571554	0.507404	0.522739	0.562087	0.564407	0.574491	0.502977	0.609175	0.560781	0.597799	0.550313	0.522493	0.604838	0.516373	0.604923	0.629145	0.578575	0.602016	0.598708	0.510529	0.536052	0.629234	0.54205	0.556947	0.607989	0.502303	0.575125	0.522711	0.521162	0.503168	0.620588	0.512169	0.496224	0.606212	0.660035	0.45953	0.590054	0.520979	0.603125	0.520714	0.591091
0344	0.48533	0.605063	0.602432	0.525516	0.449425	0.442715	0.548259	0.608689	0.502321	0.586776	0.580477	0.536753	0.658666	0.716858	0.802763	0.67658	0.49427	0.482638	0.482425	0.630409	0.506174	0.510804	0.506348	0.511728	0.474738	0.519657	0.495027	0.525527	0.53085	0.511911	0.464852	0.49863	0.570836	0.735592	0.546853	0.536472	0.521036	0.580494	0.463344	0.582301	0.530564	0.657904	0.646738	0.573686	0.455201	0.744116	0.588109	0.650721	0.670293
0345	0.572468	0.538467	0.548938	0.510682	0.521757	0.621081	0.55391	0.647268	0.580244	0.566346	0.563775	0.592576	0.574988	0.665116	0.694629	0.663919	0.568008	0.566883	0.531479	0.559327	0.571601	0.498937	0.571807	0.58268	0.572252	0.578282	0.562174	0.518627	0.502089	0.582896	0.544579	0.567304	0.590728	0.701418	0.58963	0.488638	0.50701	0.542055	0.563126	0.511696	0.514649	0.652007	0.605352	0.478431	0.554636	0.715764	0.627109	0.547323	0.60865
0346	0.425028	0.597865	0.59499	0.487111	0.446739	0.567622	0.609204	0.653919	0.433535	0.641096	0.635656	0.563523	0.664238	0.734265	0.801189	0.70188	0.419418	0.456251	0.458637	0.650386	0.450982	0.467229	0.451079	0.474834	0.496565	0.478559	0.454533	0.48791	0.48038	0.474931	0.367233	0.558728	0.577041	0.756577	0.556045	0.485235	0.471622	0.602104	0.47596	0.54364	0.493796	0.671194	0.641032	0.592808	0.450786	0.777729	0.594994	0.587404	0.69795
0347	0.438831	0.623533	0.620842	0.519849	0.482054	0.592129	0.610014	0.653112	0.410385	0.63987	0.634777	0.567249	0.685669	0.751227	0.813879	0.698011	0.419989	0.490958	0.491955	0.649804	0.486025	0.501236	0.486117	0.508355	0.505802	0.510606	0.48935	0.488654	0.504502	0.508446	0.370024	0.586894	0.602801	0.767629	0.560248	0.509048	0.473405	0.603367	0.509409	0.57277	0.494164	0.669284	0.663945	0.595901	0.485842	0.787432	0.597948	0.61374	0.712744
0348	0.541784	0.4959	0.510791	0.542228	0.55281	0.553757	0.427643	0.555819	0.544586	0.446467	0.461048	0.505341	0.534632	0.509684	0.614415	0.555955	0.538289	0.564025	0.532047	0.487826	0.576671	0.514386	0.576294	0.606019	0.546782	0.554955	0.569837	0.525443	0.527925	0.605622	0.527413	0.552874	0.570612	0.528134	0.539768	0.517197	0.51326	0.480793	0.588496	0.496571	0.506636	0.548156	0.62559	0.48023	0.549546	0.526056	0.566645	0.572223	0.508854
0349	0.633715	0.598761	0.610293	0.593049	0.628578	0.682191	0.591877	0.67353	0.646308	0.593934	0.605623	0.629577	0.621857	0.608659	0.576493	0.681388	0.637098	0.634182	0.613313	0.611663	0.652104	0.593337	0.652313	0.664956	0.655827	0.638613	0.644589	0.609119	0.59428	0.665175	0.617552	0.630325	0.65088	0.537211	0.64512	0.583465	0.595191	0.607371	0.659308	0.585783	0.602437	0.669832	0.687888	0.574554	0.622315	0.514512	0.672521	0.595375	0.627627
0350	0.604026	0.553189	0.566476	0.547419	0.536416	0.599448	0.516511	0.660126	0.58073	0.541322	0.552633	0.586907	0.608297	0.639961	0.720996	0.656913	0.576771	0.602043	0.561299	0.596264	0.617989	0.564045	0.617476	0.648118	0.604325	0.60486	0.609431	0.590237	0.567371	0.647578	0.566339	0.571015	0.598003	0.657173	0.596913	0.557804	0.583713	0.565134	0.587529	0.524734	0.55761	0.622631	0.654604	0.514395	0.541441	0.620007	0.612693	0.556381	0.529139
0351	0.446641	0.658071	0.655197	0.547625	0.451279	0.565442	0.648706	0.669172	0.467762	0.681826	0.676386	0.635864	0.688508	0.764227	0.798041	0.732373	0.454042	0.479286	0.495788	0.664887	0.497986	0.531813	0.498083	0.529588	0.478884	0.525467	0.499301	0.538685	0.531191	0.529685	0.433996	0.574757	0.602098	0.785428	0.581385	0.536047	0.522716	0.627889	0.470103	0.601843	0.545441	0.711938	0.661617	0.595445	0.480954	0.793797	0.617443	0.644602	0.729395
0352	0.425492	0.59415	0.591515	0.515568	0.468544	0.565679	0.596639	0.639438	0.382963	0.644225	0.639239	0.570001	0.648163	0.716651	0.790112	0.68682	0.411295	0.454113	0.459161	0.646865	0.459002	0.476116	0.458993	0.506308	0.510574	0.489316	0.462257	0.503071	0.481991	0.506299	0.379267	0.57464	0.575724	0.750965	0.556479	0.486442	0.483578	0.598991	0.498104	0.543086	0.498851	0.666222	0.657852	0.6092	0.459488	0.76305	0.597032	0.617243	0.683053
0353	0.450027	0.615349	0.612599	0.509411	0.470794	0.583262	0.625745	0.668966	0.433112	0.65625	0.651047	0.58205	0.678836	0.745819	0.809833	0.714842	0.431589	0.479892	0.481724	0.665586	0.474852	0.490393	0.474945	0.497667	0.518454	0.50078	0.478249	0.500933	0.493731	0.49776	0.380538	0.577914	0.59498	0.762578	0.574897	0.498375	0.485353	0.618954	0.498744	0.563482	0.506563	0.68549	0.65664	0.610512	0.474665	0.782811	0.612603	0.605343	0.7065
0354	0.443006	0.629884	0.627503	0.559261	0.464358	0.472684	0.558365	0.611245	0.463303	0.595747	0.590048	0.549768	0.678171	0.737098	0.81588	0.677754	0.451931	0.489863	0.502202	0.627339	0.501059	0.540617	0.501161	0.529015	0.446822	0.522783	0.50463	0.532368	0.559255	0.529117	0.425586	0.542738	0.605176	0.751128	0.557557	0.564341	0.524456	0.582485	0.466972	0.608485	0.538417	0.654891	0.665275	0.578352	0.491618	0.760247	0.576173	0.672201	0.692271
0355	0.399731	0.546542	0.543124	0.425512	0.437704	0.549488	0.512712	0.575628	0.429227	0.550818	0.544348	0.47375	0.620454	0.700852	0.763576	0.632662	0.414727	0.415961	0.414797	0.590888	0.442933	0.397699	0.443037	0.447414	0.505571	0.466567	0.432913	0.411417	0.414514	0.447524	0.363792	0.511329	0.521964	0.732981	0.46791	0.420288	0.375013	0.521254	0.463115	0.497035	0.402509	0.606956	0.604455	0.499545	0.391998	0.758135	0.550365	0.533788	0.661844
0356	0.457529	0.375547	0.39342	0.433906	0.49497	0.511861	0.353693	0.504506	0.469031	0.407858	0.403503	0.404559	0.471364	0.544789	0.725181	0.515682	0.461638	0.473451	0.434547	0.43758	0.484557	0.405869	0.484121	0.509029	0.517494	0.471196	0.475577	0.463909	0.429741	0.508571	0.442335	0.511103	0.514414	0.577435	0.486608	0.416126	0.417804	0.422542	0.545769	0.406158	0.444564	0.49222	0.57514	0.46389	0.457653	0.598007	0.516419	0.516618	0.496184
0357	0.380651	0.483311	0.479798	0.383608	0.416098	0.51628	0.443088	0.520696	0.395758	0.504535	0.500216	0.425802	0.559401	0.646195	0.71484	0.579342	0.382813	0.391887	0.358019	0.527545	0.411976	0.32824	0.411802	0.435696	0.489038	0.447568	0.401182	0.404456	0.353561	0.435512	0.348768	0.496586	0.461337	0.695531	0.421841	0.356648	0.325783	0.450877	0.453875	0.433168	0.384918	0.554541	0.574449	0.455255	0.37151	0.711644	0.509071	0.508592	0.604494
0358	0.450522	0.631376	0.628741	0.529852	0.492844	0.600626	0.618138	0.660339	0.410385	0.647373	0.642386	0.576264	0.692218	0.75641	0.817757	0.704302	0.432072	0.501564	0.50254	0.657099	0.496733	0.511627	0.496822	0.518597	0.516097	0.520801	0.499988	0.499307	0.514825	0.518687	0.383148	0.595501	0.611076	0.77247	0.569409	0.519276	0.484376	0.61163	0.51963	0.58167	0.504702	0.676174	0.670946	0.60432	0.496554	0.79186	0.606324	0.621787	0.718729
0359	0.404114	0.501461	0.497742	0.366126	0.444579	0.559675	0.469841	0.563829	0.443268	0.508617	0.504043	0.442688	0.578788	0.669018	0.736123	0.601352	0.428795	0.429899	0.404206	0.535941	0.443111	0.36733	0.443317	0.446302	0.5142	0.471396	0.433095	0.420842	0.377765	0.446519	0.371603	0.519278	0.488479	0.697207	0.462074	0.362732	0.35445	0.466406	0.481496	0.430599	0.414221	0.567935	0.564052	0.441451	0.396625	0.724581	0.542464	0.48484	0.627707
0360	0.380651	0.483311	0.479798	0.383608	0.416098	0.51628	0.443088	0.521084	0.395326	0.504535	0.500216	0.425802	0.559957	0.646195	0.71484	0.579749	0.382343	0.391887	0.358019	0.527545	0.411976	0.32824	0.411802	0.435696	0.489038	0.447568	0.401182	0.404456	0.353561	0.435512	0.348768	0.496586	0.461337	0.695531	0.421841	0.356648	0.325783	0.450877	0.452555	0.433168	0.384918	0.554947	0.574912	0.455255	0.37151	0.711644	0.509071	0.508592	0.60452
0361	0.604026	0.553189	0.566476	0.547419	0.536416	0.599448	0.516511	0.660126	0.58073	0.541322	0.552633	0.586907	0.608297	0.653296	0.731329	0.656913	0.576771	0.602043	0.561299	0.596264	0.617989	0.564045	0.617476	0.648118	0.604325	0.60486	0.609431	0.590237	0.567371	0.647578	0.566339	0.571015	0.598003	0.66987	0.596913	0.557804	0.583713	0.565134	0.588489	0.566534	0.573182	0.656823	0.689484	0.530958	0.587963	0.669722	0.655159	0.610802	0.56865
0362	0.464623	0.662462	0.659652	0.551783	0.446281	0.580703	0.645536	0.679543	0.475352	0.676057	0.672602	0.632771	0.692659	0.767927	0.798216	0.741387	0.464243	0.496542	0.498283	0.667679	0.51692	0.533844	0.517107	0.548213	0.497005	0.550311	0.518205	0.55792	0.539663	0.548401	0.432808	0.58947	0.61021	0.789499	0.589957	0.542152	0.531376	0.629208	0.486449	0.603225	0.565346	0.722082	0.672565	0.598103	0.498521	0.797682	0.629522	0.647724	0.735264
0363	0.411657	0.56844	0.565355	0.449583	0.421527	0.535984	0.580609	0.628596	0.433535	0.614835	0.608997	0.531586	0.63967	0.714821	0.786642	0.680066	0.419418	0.416465	0.419025	0.624804	0.41081	0.428246	0.410914	0.436407	0.496565	0.440405	0.414621	0.45044	0.442359	0.436511	0.367233	0.52644	0.546093	0.738765	0.523561	0.44757	0.43296	0.57299	0.443353	0.510248	0.456756	0.647135	0.614766	0.563013	0.4106	0.761466	0.56536	0.557214	0.675848
0364	0.664533	0.626618	0.63748	0.644452	0.667195	0.670881	0.542042	0.703996	0.655862	0.539761	0.55398	0.593864	0.709092	0.699896	0.783209	0.706989	0.64688	0.695981	0.668011	0.650603	0.712428	0.670772	0.712301	0.728413	0.649492	0.695525	0.708988	0.649816	0.664818	0.728279	0.6207	0.659755	0.717512	0.631771	0.678727	0.655219	0.633529	0.608277	0.691792	0.667266	0.640421	0.702745	0.761648	0.62201	0.684585	0.647779	0.706416	0.677376	0.642796
0365	0.567304	0.54143	0.554725	0.558607	0.581301	0.616753	0.497429	0.61955	0.581549	0.492555	0.507756	0.549798	0.612005	0.602216	0.736851	0.633134	0.568779	0.591459	0.56884	0.561583	0.609296	0.552967	0.60948	0.619325	0.606554	0.592153	0.603277	0.569199	0.556432	0.619518	0.551585	0.612003	0.62284	0.613336	0.589173	0.544344	0.528154	0.551658	0.631452	0.571134	0.562436	0.615562	0.663356	0.51073	0.577514	0.626782	0.631222	0.578291	0.590636
0366	0.437805	0.606801	0.603991	0.498509	0.459034	0.574001	0.617428	0.66161	0.433112	0.648611	0.643292	0.572762	0.671699	0.74017	0.805607	0.708505	0.418957	0.468334	0.470207	0.658155	0.463182	0.479068	0.463277	0.486504	0.507753	0.489686	0.466654	0.489843	0.48248	0.486599	0.366772	0.568534	0.585979	0.757302	0.56545	0.487228	0.473917	0.610486	0.487605	0.553782	0.495598	0.678501	0.649009	0.601856	0.462991	0.777984	0.603994	0.596573	0.699978
0367	0.438831	0.623533	0.620842	0.519849	0.482054	0.592129	0.610014	0.653112	0.410385	0.63987	0.634777	0.567249	0.685669	0.751227	0.813879	0.698011	0.419989	0.490958	0.491955	0.649804	0.486025	0.501236	0.486117	0.508355	0.505802	0.510606	0.48935	0.488654	0.504502	0.508446	0.370024	0.586894	0.602801	0.767629	0.560248	0.509048	0.473405	0.603367	0.509409	0.57277	0.494164	0.669284	0.663945	0.595901	0.485842	0.787432	0.597948	0.61374	0.712744
0368	0.552834	0.516894	0.528039	0.490788	0.511651	0.598544	0.489772	0.620987	0.555477	0.481733	0.497952	0.540637	0.568861	0.645689	0.685615	0.623815	0.543549	0.575903	0.536773	0.517109	0.579025	0.506451	0.578952	0.589517	0.53252	0.577463	0.57225	0.477318	0.51507	0.589441	0.519973	0.520602	0.588381	0.671967	0.556577	0.501119	0.487942	0.489851	0.560955	0.518129	0.474806	0.620787	0.628491	0.412804	0.564219	0.685133	0.596879	0.508287	0.58172
0369	0.540813	0.569556	0.566043	0.502548	0.467226	0.55274	0.553291	0.60946	0.522637	0.600969	0.596967	0.552103	0.609826	0.706054	0.735383	0.65582	0.514189	0.539971	0.490589	0.594988	0.543508	0.476529	0.542994	0.561329	0.519048	0.525469	0.533316	0.479205	0.489413	0.56079	0.494672	0.505033	0.551777	0.752772	0.537274	0.492569	0.477013	0.524461	0.51178	0.520951	0.475843	0.64228	0.611421	0.542554	0.522145	0.754587	0.584385	0.618798	0.649568
0370	0.425028	0.597865	0.59499	0.487111	0.446739	0.564319	0.608733	0.654236	0.43114	0.640625	0.635185	0.563052	0.664692	0.734265	0.801189	0.702213	0.41681	0.456251	0.457163	0.650386	0.450982	0.467229	0.451079	0.474834	0.495507	0.478088	0.454533	0.478248	0.469628	0.474931	0.366772	0.558728	0.57657	0.751786	0.555574	0.474483	0.46087	0.601633	0.47473	0.54364	0.484134	0.671527	0.641411	0.592808	0.450786	0.772938	0.594994	0.587404	0.693179
0371	0.408141	0.416554	0.412602	0.345594	0.415827	0.515693	0.406878	0.551672	0.418786	0.476006	0.471147	0.439937	0.505339	0.602784	0.67661	0.561051	0.407888	0.394534	0.3599	0.502439	0.412301	0.328734	0.411954	0.435993	0.511194	0.450099	0.401515	0.43027	0.336953	0.435629	0.374267	0.491717	0.448228	0.658891	0.453086	0.32072	0.357488	0.432756	0.452219	0.381038	0.411429	0.547925	0.522116	0.418007	0.374286	0.677018	0.536927	0.44004	0.5555
0372	0.570018	0.489368	0.50146	0.517033	0.560648	0.605773	0.525468	0.623856	0.580725	0.536655	0.550812	0.576586	0.540562	0.589758	0.661711	0.641046	0.572315	0.566792	0.536541	0.525319	0.582975	0.509216	0.58327	0.608197	0.566933	0.558932	0.573842	0.497171	0.496608	0.608507	0.558539	0.535242	0.591697	0.574847	0.589534	0.482319	0.513462	0.524605	0.596743	0.477862	0.469529	0.616841	0.622008	0.476959	0.547472	0.574598	0.594793	0.516372	0.524304
0373	0.598286	0.486011	0.501111	0.526771	0.556473	0.572637	0.494834	0.626945	0.576266	0.503786	0.516392	0.553691	0.551706	0.563239	0.463084	0.627692	0.571758	0.591515	0.539436	0.555767	0.593332	0.518134	0.592819	0.615771	0.567092	0.582285	0.584345	0.536091	0.543482	0.615231	0.552394	0.517751	0.584371	0.444578	0.588728	0.533212	0.55466	0.523817	0.588721	0.507184	0.534852	0.624943	0.634157	0.505459	0.58114	0.406922	0.61663	0.54981	0.520854
0374	0.563081	0.496742	0.508517	0.500658	0.522496	0.588976	0.487929	0.605916	0.556928	0.511729	0.524061	0.55743	0.521181	0.565557	0.607872	0.604337	0.551054	0.558408	0.516886	0.510886	0.559866	0.485536	0.559353	0.590561	0.565121	0.561405	0.549855	0.487895	0.491761	0.590021	0.537745	0.538791	0.553344	0.620758	0.553254	0.479969	0.50875	0.476244	0.568826	0.481301	0.473753	0.603717	0.612426	0.459779	0.545773	0.618348	0.582905	0.52236	0.526676
0375	0.416431	0.476295	0.472463	0.369299	0.417867	0.520778	0.455065	0.58272	0.421278	0.510561	0.503308	0.457351	0.564752	0.652509	0.728268	0.606381	0.408837	0.407008	0.392193	0.563075	0.428373	0.380015	0.428459	0.440647	0.51791	0.456729	0.417988	0.4389	0.367961	0.440738	0.372005	0.502118	0.473414	0.69886	0.476911	0.355656	0.374814	0.477347	0.450636	0.43035	0.429444	0.578976	0.550624	0.467473	0.381251	0.716438	0.568686	0.480764	0.603762
0376	0.414113	0.475264	0.471936	0.427698	0.427683	0.486522	0.502701	0.539079	0.413737	0.563259	0.556774	0.469877	0.545781	0.638951	0.730021	0.602974	0.405927	0.405093	0.372532	0.546141	0.421053	0.380119	0.420539	0.44799	0.460256	0.395836	0.410485	0.346855	0.387529	0.44745	0.392047	0.449215	0.497242	0.662657	0.472762	0.393151	0.389365	0.481359	0.463467	0.409586	0.346554	0.576908	0.572001	0.537019	0.382775	0.677922	0.488274	0.562335	0.565163
0377	0.414326	0.533946	0.530433	0.410382	0.42747	0.534166	0.53011	0.593734	0.450503	0.569061	0.562412	0.489853	0.609911	0.692543	0.757009	0.652352	0.440291	0.415961	0.410812	0.599326	0.431958	0.377041	0.432063	0.434577	0.517727	0.452507	0.421663	0.424183	0.383684	0.434687	0.386055	0.509005	0.502035	0.709423	0.490526	0.389618	0.372979	0.535262	0.450445	0.470512	0.415619	0.618755	0.581893	0.512292	0.377353	0.735276	0.568469	0.519032	0.643357
0378	0.590766	0.539717	0.553268	0.537262	0.568423	0.620273	0.549527	0.633935	0.609446	0.562519	0.575334	0.602396	0.581749	0.615215	0.723834	0.646591	0.602015	0.587923	0.564779	0.570908	0.606116	0.53662	0.606462	0.628024	0.618091	0.588002	0.597549	0.575845	0.543133	0.628387	0.590964	0.585083	0.608235	0.629745	0.606592	0.530525	0.560148	0.569266	0.619973	0.537556	0.5584	0.636324	0.673375	0.521947	0.573552	0.64446	0.640483	0.560011	0.55571
0379	0.363276	0.567093	0.564283	0.483273	0.447027	0.536725	0.545833	0.591485	0.361	0.596592	0.591273	0.517419	0.624708	0.697761	0.776119	0.642026	0.348132	0.41772	0.423105	0.599407	0.422936	0.44119	0.422926	0.473395	0.45403	0.45527	0.426408	0.455474	0.456904	0.473385	0.313969	0.546283	0.547439	0.739048	0.502995	0.461651	0.434682	0.548341	0.469872	0.512625	0.450972	0.620054	0.635042	0.559232	0.423454	0.751938	0.546252	0.591726	0.666607
0380	0.425028	0.597865	0.59499	0.487111	0.446739	0.564319	0.608733	0.653919	0.433112	0.640625	0.635185	0.563052	0.664238	0.734265	0.801189	0.70188	0.418957	0.456251	0.458166	0.650386	0.450982	0.467229	0.451079	0.474834	0.496565	0.478088	0.454533	0.478248	0.470718	0.474931	0.366772	0.558728	0.57657	0.751786	0.555574	0.475574	0.46196	0.601633	0.47596	0.54364	0.484134	0.671194	0.641032	0.592808	0.450786	0.772938	0.594994	0.587404	0.693159
0381	0.526115	0.467575	0.480262	0.4049	0.508313	0.605691	0.520233	0.609921	0.518516	0.512093	0.526684	0.529764	0.529943	0.583222	0.665122	0.619931	0.506705	0.518109	0.466626	0.523518	0.52324	0.437951	0.522886	0.531031	0.550334	0.530023	0.515227	0.451974	0.44434	0.530658	0.476432	0.527143	0.551633	0.647692	0.550728	0.428308	0.448892	0.494212	0.537677	0.434128	0.447875	0.610601	0.580029	0.448338	0.507897	0.683489	0.589187	0.383612	0.576624
0382	0.537134	0.487513	0.499576	0.466588	0.49891	0.599387	0.510637	0.612008	0.552643	0.565737	0.563841	0.564492	0.541193	0.643281	0.702713	0.626571	0.54292	0.530506	0.503185	0.528442	0.550432	0.474203	0.550716	0.569359	0.555624	0.53414	0.540387	0.488487	0.472	0.569658	0.527896	0.518464	0.54231	0.667075	0.543829	0.457223	0.490578	0.506283	0.554422	0.46829	0.473462	0.617199	0.605047	0.46692	0.515794	0.679794	0.594556	0.558592	0.582968
0383	0.417893	0.611715	0.608841	0.503195	0.48399	0.591545	0.585965	0.642937	0.443088	0.616181	0.612647	0.554445	0.674323	0.744046	0.7959	0.691758	0.429534	0.470336	0.471285	0.63752	0.480379	0.481123	0.480571	0.506454	0.495886	0.514625	0.48393	0.497449	0.504348	0.506646	0.372237	0.581098	0.590371	0.759085	0.544916	0.506873	0.471131	0.585226	0.506725	0.558525	0.505044	0.663766	0.659453	0.567233	0.478184	0.780042	0.590568	0.601608	0.708928
0384	0.518977	0.474408	0.486881	0.491836	0.480395	0.571423	0.453873	0.594172	0.512769	0.523975	0.519683	0.532099	0.538609	0.637848	0.675012	0.60132	0.504476	0.514896	0.472978	0.519987	0.521655	0.455859	0.521645	0.550999	0.540306	0.504951	0.51098	0.492628	0.449543	0.550988	0.493634	0.521597	0.52785	0.672609	0.526755	0.436695	0.465255	0.477891	0.524765	0.463999	0.47344	0.592421	0.545762	0.486514	0.496306	0.674718	0.578396	0.571746	0.569254
0385	0.478856	0.397767	0.412634	0.384573	0.496626	0.560656	0.434507	0.549658	0.475477	0.436528	0.453724	0.470598	0.489362	0.5017	0.545901	0.556316	0.464399	0.496416	0.441253	0.445517	0.502529	0.397135	0.502175	0.52159	0.481915	0.496329	0.493999	0.388773	0.409642	0.521217	0.44261	0.463047	0.527851	0.505789	0.499319	0.392583	0.398263	0.421376	0.53095	0.383548	0.371178	0.548546	0.562397	0.38108	0.48372	0.548094	0.528244	0.373267	0.521088
0386	0.358688	0.409672	0.40584	0.316096	0.389212	0.477048	0.413293	0.51925	0.382963	0.48251	0.475257	0.410287	0.488238	0.587856	0.694708	0.544465	0.372047	0.344935	0.334351	0.486349	0.366637	0.301488	0.366626	0.392379	0.476359	0.387179	0.354709	0.383487	0.301734	0.392368	0.337885	0.448182	0.418136	0.644156	0.424621	0.28748	0.323246	0.416714	0.429182	0.335397	0.36135	0.514504	0.50233	0.431564	0.317248	0.661733	0.504039	0.443263	0.545374
0387	0.516167	0.497839	0.50958	0.475774	0.507108	0.589896	0.488389	0.588635	0.532813	0.482217	0.49815	0.538454	0.52979	0.605538	0.678566	0.604694	0.518871	0.536487	0.504739	0.479258	0.557498	0.484275	0.557624	0.565996	0.526289	0.535435	0.550185	0.464603	0.478774	0.566128	0.503766	0.518754	0.561969	0.631975	0.531592	0.464223	0.452654	0.482878	0.559392	0.476913	0.461747	0.590998	0.600237	0.400942	0.52322	0.645141	0.565806	0.506363	0.569339
0388	0.447256	0.659661	0.656787	0.547665	0.449777	0.56603	0.649716	0.671637	0.468236	0.682837	0.677397	0.636808	0.691391	0.766514	0.798041	0.734449	0.454559	0.479901	0.49625	0.667476	0.49828	0.532625	0.498377	0.530284	0.479688	0.525642	0.499595	0.539377	0.531338	0.530382	0.43457	0.575671	0.603435	0.785973	0.582722	0.536194	0.522863	0.630742	0.47079	0.602757	0.545631	0.714218	0.662467	0.596072	0.481248	0.794342	0.620438	0.644709	0.730474
0389	0.395915	0.585875	0.582934	0.491298	0.44808	0.553572	0.547323	0.615539	0.41091	0.587552	0.583935	0.522462	0.647987	0.720197	0.775699	0.665548	0.395773	0.449577	0.438044	0.621337	0.45459	0.453324	0.454424	0.492719	0.48615	0.500917	0.458224	0.478659	0.477851	0.492552	0.350824	0.570879	0.565146	0.75978	0.518635	0.480435	0.443862	0.555479	0.472929	0.541171	0.486431	0.643927	0.647755	0.548958	0.459854	0.77327	0.570762	0.593118	0.685329
0390	0.476675	0.36577	0.383948	0.415091	0.484853	0.507672	0.379492	0.527887	0.48302	0.435355	0.430999	0.428127	0.459284	0.537909	0.707159	0.541119	0.476872	0.467128	0.426188	0.46268	0.478593	0.396853	0.478092	0.502817	0.533193	0.464956	0.469464	0.474728	0.421177	0.502289	0.456692	0.497291	0.502449	0.576657	0.504376	0.40731	0.439372	0.444159	0.532217	0.39139	0.456021	0.519859	0.569483	0.478581	0.451261	0.597229	0.535458	0.498204	0.490812
0391	0.441095	0.520723	0.517639	0.467457	0.445034	0.519661	0.548192	0.58808	0.422331	0.604043	0.598032	0.522623	0.593119	0.678965	0.757302	0.637787	0.415285	0.447902	0.423581	0.592369	0.437383	0.442231	0.43687	0.487709	0.468976	0.435478	0.441194	0.400494	0.45139	0.487195	0.395016	0.485869	0.545167	0.698937	0.522479	0.456601	0.453092	0.524437	0.462674	0.484335	0.400214	0.618455	0.614479	0.571614	0.456047	0.713085	0.526254	0.590748	0.611877
0392	0.575835	0.508024	0.522477	0.551991	0.551817	0.587472	0.471585	0.60873	0.576691	0.51131	0.506804	0.549955	0.541521	0.607674	0.709311	0.60452	0.572223	0.570811	0.541722	0.539479	0.589229	0.525034	0.588808	0.619167	0.590523	0.573358	0.579952	0.56301	0.536391	0.618725	0.560016	0.570893	0.57169	0.650615	0.572022	0.525912	0.553593	0.522826	0.594423	0.506151	0.545219	0.59973	0.637782	0.526095	0.556469	0.650729	0.609996	0.615686	0.55559
0393	0.519905	0.541104	0.540107	0.528396	0.521181	0.555977	0.480803	0.555043	0.524514	0.546271	0.542538	0.496223	0.601143	0.664867	0.757231	0.597006	0.516433	0.540505	0.511196	0.561904	0.555189	0.493577	0.554698	0.583442	0.558177	0.540952	0.547818	0.517355	0.505922	0.582925	0.507881	0.551698	0.553721	0.68951	0.52379	0.508989	0.491868	0.508571	0.573664	0.523564	0.49833	0.574793	0.657771	0.54351	0.524769	0.691155	0.567733	0.658437	0.609832
0394	0.486005	0.474135	0.470521	0.440462	0.453643	0.537225	0.49886	0.568665	0.480052	0.547753	0.54402	0.465442	0.566978	0.654839	0.72443	0.617623	0.469277	0.477757	0.432274	0.563426	0.479815	0.40197	0.47964	0.495178	0.51688	0.484623	0.470716	0.444395	0.416539	0.494995	0.449788	0.505859	0.507938	0.697991	0.507919	0.419606	0.420347	0.482249	0.490949	0.441554	0.438411	0.591061	0.568389	0.538783	0.464012	0.714564	0.553548	0.555107	0.615636
0395	0.651994	0.608858	0.620405	0.575205	0.602201	0.667338	0.612012	0.714286	0.641612	0.667144	0.665686	0.660289	0.672529	0.750248	0.805761	0.716008	0.63676	0.653608	0.61873	0.653823	0.677421	0.615768	0.677431	0.703129	0.646451	0.65684	0.670348	0.624542	0.60985	0.70314	0.627468	0.613764	0.664342	0.740873	0.659667	0.598627	0.625012	0.621031	0.64396	0.591231	0.584981	0.71642	0.748438	0.577646	0.601044	0.714316	0.649251	0.625243	0.61388
0396	0.6495	0.598135	0.597459	0.572052	0.598914	0.648287	0.598618	0.701643	0.639424	0.653999	0.652587	0.637341	0.673414	0.743669	0.80848	0.702063	0.634377	0.650928	0.615981	0.656765	0.674806	0.61279	0.674816	0.70038	0.642199	0.65416	0.667668	0.62172	0.606787	0.700391	0.625085	0.610866	0.661279	0.739129	0.656769	0.595474	0.622034	0.604016	0.640754	0.608762	0.605515	0.704269	0.745088	0.613228	0.638721	0.749962	0.698789	0.685962	0.648643
0397	0.590845	0.559446	0.558413	0.540917	0.569831	0.636684	0.561666	0.649363	0.60811	0.614857	0.613208	0.599032	0.616133	0.68777	0.766631	0.659114	0.601337	0.587873	0.563086	0.603946	0.605995	0.53713	0.606249	0.627836	0.621262	0.588725	0.597256	0.57721	0.544319	0.628103	0.591621	0.587309	0.606394	0.688742	0.604851	0.531573	0.561302	0.567814	0.62213	0.538358	0.559802	0.651001	0.677176	0.570447	0.573506	0.700328	0.649191	0.63703	0.615248
0398	0.651994	0.608858	0.620405	0.575205	0.602201	0.667338	0.612012	0.714286	0.641612	0.667144	0.665686	0.660289	0.672529	0.750248	0.805761	0.716008	0.63676	0.653608	0.61873	0.653823	0.677421	0.615768	0.677431	0.703129	0.646451	0.65684	0.670348	0.624542	0.60985	0.70314	0.627468	0.613764	0.664342	0.740873	0.659667	0.598627	0.625012	0.621031	0.64396	0.591231	0.584981	0.71642	0.747488	0.577646	0.601044	0.714316	0.649251	0.625243	0.61388
0399	0.592726	0.561878	0.560827	0.542951	0.564921	0.631702	0.564372	0.651322	0.610093	0.617616	0.615914	0.602053	0.618396	0.690249	0.767774	0.660657	0.603307	0.589896	0.56559	0.60603	0.607797	0.539685	0.608056	0.629742	0.616659	0.590602	0.599115	0.579086	0.546894	0.630013	0.593599	0.58857	0.608195	0.690366	0.606554	0.534278	0.563805	0.570434	0.617057	0.540844	0.561729	0.652944	0.678927	0.572089	0.575638	0.701885	0.650825	0.639318	0.617455
0400	0.582511	0.586176	0.585291	0.55726	0.564249	0.616363	0.602056	0.632523	0.601427	0.653956	0.652391	0.606456	0.647773	0.705978	0.783279	0.68467	0.593365	0.578914	0.55452	0.637421	0.598252	0.526968	0.598571	0.619722	0.6163	0.579988	0.589517	0.567814	0.546281	0.620057	0.584054	0.582188	0.617655	0.715763	0.605169	0.546876	0.550605	0.599932	0.614798	0.562829	0.545916	0.658019	0.696989	0.603295	0.552804	0.725858	0.634875	0.664156	0.650266
0401	0.604026	0.553189	0.566476	0.547419	0.536416	0.599448	0.516511	0.660126	0.58073	0.541322	0.552633	0.586907	0.608297	0.639961	0.720996	0.656913	0.576771	0.602043	0.561299	0.596264	0.617989	0.564045	0.617476	0.648118	0.604325	0.60486	0.609431	0.590237	0.567371	0.647578	0.566339	0.571015	0.598003	0.657173	0.596913	0.557804	0.583713	0.565134	0.587263	0.524734	0.556549	0.622631	0.65429	0.514395	0.540745	0.620007	0.612693	0.556381	0.529139
0402	0.604026	0.553189	0.566476	0.547419	0.536416	0.599448	0.516511	0.660126	0.58073	0.541322	0.552633	0.586907	0.608297	0.653296	0.731329	0.656913	0.576771	0.602043	0.561299	0.596264	0.617989	0.564045	0.617476	0.648118	0.604325	0.60486	0.609431	0.590237	0.567371	0.647578	0.566339	0.571015	0.598003	0.66987	0.596913	0.557804	0.583713	0.565134	0.587263	0.524734	0.556549	0.622631	0.65429	0.514395	0.540745	0.634081	0.612693	0.572811	0.529139
0403	0.478647	0.592089	0.589279	0.510842	0.473644	0.580872	0.631142	0.650621	0.455606	0.663327	0.657851	0.586966	0.653886	0.733377	0.790936	0.696832	0.445501	0.509689	0.491844	0.640709	0.486447	0.492088	0.486459	0.510614	0.485398	0.496936	0.48992	0.459703	0.507471	0.510626	0.413495	0.544994	0.599088	0.750295	0.578416	0.512219	0.499609	0.593934	0.507057	0.534276	0.468231	0.666496	0.65286	0.607621	0.500748	0.770978	0.5807	0.607708	0.684831
0404	0.604026	0.55255	0.565857	0.547419	0.536416	0.599448	0.515699	0.660126	0.58073	0.540424	0.551766	0.586341	0.608297	0.639961	0.720996	0.656913	0.576771	0.602043	0.561299	0.596264	0.617989	0.564045	0.617476	0.648118	0.604325	0.60486	0.609431	0.590237	0.567371	0.647578	0.566339	0.571015	0.598003	0.656205	0.596913	0.557804	0.583713	0.565134	0.587263	0.524734	0.556549	0.622631	0.65429	0.514395	0.540745	0.61904	0.612693	0.556381	0.529139
0405	0.574848	0.538285	0.551072	0.506944	0.577631	0.62281	0.499728	0.647397	0.561923	0.510012	0.507778	0.517847	0.63191	0.686408	0.820501	0.650086	0.552272	0.599568	0.559962	0.589569	0.621657	0.565257	0.621302	0.633207	0.597408	0.607236	0.616104	0.555618	0.558297	0.632835	0.5235	0.59092	0.637312	0.692856	0.602863	0.545566	0.529968	0.5461	0.604808	0.563066	0.545188	0.641157	0.698898	0.545615	0.586308	0.725932	0.644796	0.565358	0.609522
0406	0.450595	0.436479	0.432866	0.386046	0.450549	0.517256	0.481243	0.522297	0.442212	0.543684	0.539951	0.445606	0.509885	0.608004	0.70688	0.578248	0.431612	0.438327	0.379175	0.507239	0.446847	0.352879	0.446334	0.475107	0.48976	0.439751	0.436925	0.382469	0.345471	0.474567	0.422051	0.46511	0.467306	0.639935	0.470959	0.348538	0.36559	0.436904	0.495967	0.359579	0.36547	0.549948	0.561546	0.504737	0.424058	0.656508	0.501965	0.532224	0.539927
0407	0.437805	0.606801	0.603991	0.498509	0.459034	0.574001	0.617428	0.66161	0.433112	0.648611	0.643292	0.572762	0.671699	0.74017	0.805607	0.708505	0.418957	0.468334	0.470207	0.658155	0.463182	0.479068	0.463277	0.486504	0.507753	0.489686	0.466654	0.489843	0.48248	0.486599	0.366772	0.568534	0.585979	0.757302	0.56545	0.487228	0.473917	0.610486	0.487605	0.553782	0.495598	0.678501	0.649009	0.601856	0.462991	0.777984	0.603994	0.596573	0.699978
0408	0.514219	0.453593	0.469026	0.461935	0.511366	0.546406	0.400229	0.562538	0.495454	0.470173	0.465958	0.45209	0.548636	0.626176	0.764617	0.556132	0.49041	0.534392	0.486779	0.51674	0.551003	0.48331	0.55049	0.577697	0.542715	0.539006	0.543684	0.496348	0.495251	0.577157	0.47233	0.531079	0.552714	0.660301	0.522838	0.483563	0.481494	0.458982	0.548077	0.480616	0.476755	0.550714	0.635532	0.505613	0.520879	0.680209	0.566993	0.567264	0.547925
0409	0.542293	0.500271	0.496439	0.484038	0.494643	0.569913	0.50009	0.589385	0.530512	0.566515	0.562555	0.543897	0.545758	0.652113	0.676314	0.60738	0.522291	0.535126	0.484555	0.534496	0.532237	0.456204	0.531724	0.561938	0.53346	0.537406	0.521763	0.475158	0.4645	0.561398	0.51279	0.503019	0.53037	0.702848	0.532534	0.451907	0.483286	0.457368	0.539297	0.448592	0.459898	0.590613	0.592679	0.503117	0.521602	0.702645	0.564521	0.589112	0.590213
0410	0.425492	0.59415	0.591515	0.515568	0.468544	0.565679	0.596639	0.639438	0.382963	0.644225	0.639239	0.570001	0.648163	0.716651	0.790112	0.68682	0.411295	0.454113	0.459161	0.646865	0.459002	0.476116	0.458993	0.506308	0.510574	0.489316	0.462257	0.511928	0.490847	0.506299	0.379267	0.57464	0.575724	0.755357	0.556479	0.495298	0.492435	0.598991	0.498104	0.543086	0.507707	0.666222	0.657852	0.6092	0.459488	0.767442	0.597032	0.617243	0.687445
0411	0.358688	0.524858	0.521774	0.43286	0.393079	0.491527	0.527773	0.577878	0.382963	0.583483	0.577646	0.496586	0.588094	0.668274	0.754277	0.63335	0.372047	0.360912	0.366822	0.586574	0.366637	0.386672	0.366626	0.422019	0.466081	0.402126	0.370448	0.428598	0.403919	0.422008	0.337885	0.502018	0.503287	0.713589	0.480755	0.409129	0.405777	0.530526	0.418152	0.465076	0.423657	0.609235	0.599437	0.542479	0.367205	0.727737	0.528233	0.551894	0.634081
0412	0.491735	0.498711	0.495098	0.453031	0.48829	0.585732	0.51811	0.573669	0.501077	0.553725	0.551816	0.473238	0.596017	0.682144	0.743108	0.62255	0.487064	0.508379	0.466444	0.561274	0.511241	0.428741	0.51147	0.519402	0.517606	0.516074	0.502928	0.4316	0.44432	0.519643	0.457412	0.521347	0.55041	0.710984	0.520658	0.445263	0.419157	0.486917	0.528392	0.469099	0.42527	0.59658	0.594891	0.525001	0.4972	0.73733	0.559853	0.54906	0.643976
0413	0.358688	0.536171	0.53316	0.446364	0.407529	0.503633	0.539016	0.587929	0.382963	0.5934	0.587702	0.508572	0.597901	0.676172	0.760128	0.64208	0.372047	0.376129	0.381898	0.596417	0.381717	0.401275	0.381707	0.43578	0.466081	0.416361	0.385437	0.442203	0.418111	0.43577	0.337885	0.513874	0.515114	0.720408	0.493118	0.423198	0.419925	0.541704	0.432005	0.477812	0.43738	0.618539	0.608974	0.553372	0.382272	0.734219	0.539465	0.562564	0.642794
0414	0.53061	0.422501	0.436596	0.398315	0.510467	0.559074	0.47012	0.599049	0.523792	0.460971	0.477325	0.501851	0.509719	0.526207	0.590208	0.618779	0.51522	0.5244	0.473821	0.501014	0.527904	0.429954	0.52755	0.536373	0.510337	0.522233	0.520008	0.438221	0.440942	0.536001	0.473966	0.473637	0.557695	0.433336	0.557628	0.424815	0.448939	0.468681	0.545588	0.415679	0.433058	0.601986	0.57958	0.440524	0.512992	0.480056	0.570312	0.404062	0.493898
0415	0.522774	0.625249	0.621921	0.544576	0.480211	0.607318	0.600346	0.637452	0.533935	0.633287	0.631124	0.590452	0.672135	0.747718	0.771312	0.687864	0.516848	0.541982	0.513309	0.628897	0.549926	0.514557	0.55003	0.559893	0.54886	0.556772	0.542423	0.492002	0.524024	0.560003	0.496189	0.581153	0.605945	0.77131	0.553313	0.525611	0.485562	0.574111	0.530589	0.580674	0.498818	0.668111	0.664336	0.557759	0.528289	0.782258	0.600716	0.641412	0.705406
0416	0.52893	0.440437	0.453971	0.422941	0.510165	0.603192	0.507113	0.601289	0.520283	0.500483	0.515474	0.521727	0.515363	0.534221	0.536209	0.616066	0.50867	0.520056	0.465313	0.511247	0.520362	0.428343	0.520008	0.528213	0.541277	0.530381	0.512277	0.443999	0.441707	0.527841	0.48788	0.516744	0.557067	0.505126	0.557034	0.425592	0.448587	0.480397	0.542761	0.419136	0.439344	0.604858	0.57135	0.451272	0.51115	0.554369	0.578809	0.387141	0.548538
0417	0.390905	0.484026	0.480608	0.353363	0.391152	0.489221	0.492334	0.554074	0.402772	0.539059	0.534856	0.448417	0.5594	0.651089	0.728026	0.614116	0.388437	0.377531	0.338631	0.553756	0.391587	0.314702	0.391412	0.404518	0.487217	0.42594	0.380283	0.378979	0.334907	0.404335	0.337922	0.458539	0.467826	0.704852	0.441209	0.33791	0.322843	0.47987	0.443183	0.411236	0.373815	0.589073	0.567536	0.473747	0.357668	0.720529	0.519421	0.494748	0.615245
0418	0.517262	0.398976	0.416116	0.473391	0.543556	0.529782	0.391011	0.56109	0.523642	0.404549	0.420576	0.435748	0.504919	0.472236	0.690785	0.574928	0.521104	0.512918	0.475424	0.474582	0.509766	0.430625	0.50933	0.535517	0.54816	0.496333	0.501416	0.50458	0.474416	0.535059	0.498179	0.518312	0.544364	0.449876	0.544026	0.462115	0.491133	0.456646	0.576322	0.415418	0.48521	0.526321	0.580424	0.521791	0.493205	0.476709	0.545352	0.474691	0.455554
0419	0.568814	0.543577	0.557034	0.536329	0.533385	0.591596	0.467904	0.618569	0.547199	0.487508	0.500674	0.541689	0.600628	0.657461	0.740878	0.612196	0.541134	0.593082	0.551631	0.551209	0.60769	0.553571	0.607177	0.637291	0.573576	0.59628	0.601632	0.551966	0.55658	0.636751	0.529383	0.565683	0.592417	0.675177	0.560394	0.546695	0.541119	0.523142	0.583411	0.515652	0.511261	0.578638	0.646695	0.470767	0.534799	0.6435	0.577031	0.579841	0.524948
0420	0.358688	0.536171	0.53316	0.446364	0.407529	0.503633	0.539016	0.587929	0.382963	0.5934	0.587702	0.508572	0.597901	0.676172	0.760128	0.64208	0.372047	0.376129	0.381898	0.596417	0.381717	0.401275	0.381707	0.43578	0.466081	0.416361	0.385437	0.442203	0.418111	0.43577	0.337885	0.513874	0.515114	0.720408	0.493118	0.423198	0.419925	0.541704	0.432005	0.477812	0.43738	0.618539	0.608974	0.553372	0.382272	0.734219	0.539465	0.562564	0.642794
0421	0.348805	0.557254	0.55438	0.471529	0.43446	0.526196	0.535511	0.5822	0.361	0.587423	0.581983	0.506451	0.616178	0.690892	0.771031	0.63389	0.348132	0.404486	0.409993	0.590303	0.409821	0.42849	0.409811	0.461427	0.441622	0.44289	0.413372	0.443098	0.444561	0.461417	0.313969	0.535971	0.537154	0.733117	0.491699	0.449416	0.421833	0.538076	0.457823	0.501548	0.438494	0.611419	0.626748	0.549214	0.41035	0.7463	0.53594	0.582447	0.65903
0422	0.511878	0.402426	0.419458	0.431357	0.528551	0.563087	0.445809	0.566202	0.527314	0.472238	0.470004	0.476703	0.499357	0.561261	0.733118	0.584694	0.520774	0.504972	0.468906	0.499501	0.518769	0.432248	0.518914	0.536051	0.565894	0.50503	0.510644	0.495688	0.454021	0.536204	0.494955	0.529405	0.552309	0.583577	0.55154	0.438688	0.471303	0.490514	0.573428	0.430703	0.476077	0.561312	0.605046	0.487448	0.490298	0.61695	0.573372	0.487354	0.511304
0423	0.586402	0.55491	0.567723	0.563887	0.612878	0.654067	0.514006	0.622839	0.599656	0.50953	0.524353	0.565802	0.603259	0.613996	0.719982	0.629268	0.587966	0.610645	0.582612	0.555587	0.625634	0.561759	0.625921	0.636528	0.620971	0.61312	0.620024	0.555041	0.567949	0.636829	0.562448	0.618601	0.639192	0.649623	0.604641	0.555986	0.539351	0.550615	0.648611	0.551794	0.547209	0.612177	0.670525	0.516316	0.59839	0.665324	0.628682	0.573842	0.614438
0424	0.501847	0.535856	0.546409	0.436712	0.462704	0.590306	0.51322	0.640149	0.515277	0.509424	0.520978	0.55645	0.572754	0.593114	0.398025	0.657096	0.50119	0.493653	0.469969	0.559903	0.518245	0.445572	0.518474	0.525905	0.563121	0.544676	0.507647	0.50263	0.437726	0.526146	0.460076	0.542725	0.532709	0.527376	0.534747	0.424456	0.443742	0.536472	0.505148	0.508498	0.498894	0.64394	0.577369	0.385422	0.474713	0.513692	0.620186	0.408701	0.595737
0425	0.501448	0.535303	0.545872	0.436207	0.462275	0.590306	0.512667	0.640149	0.514926	0.508811	0.520386	0.55596	0.572754	0.593114	0.435649	0.657096	0.500809	0.493224	0.469529	0.559903	0.517826	0.445095	0.518055	0.525465	0.563121	0.544247	0.507218	0.502179	0.437235	0.525706	0.459695	0.542725	0.532709	0.526423	0.534747	0.423951	0.443266	0.536472	0.505148	0.507978	0.49843	0.64394	0.577369	0.385422	0.474261	0.513692	0.620186	0.408041	0.595737
0426	0.505371	0.498217	0.509946	0.466725	0.463933	0.573059	0.467565	0.569391	0.495684	0.536085	0.53187	0.539509	0.542688	0.647806	0.679012	0.569662	0.484366	0.523955	0.477902	0.494907	0.526354	0.460824	0.52584	0.554971	0.524292	0.532323	0.518262	0.443406	0.449779	0.554431	0.480749	0.527215	0.519682	0.67791	0.491591	0.436753	0.437285	0.455501	0.514454	0.468869	0.428053	0.567987	0.593098	0.421611	0.511032	0.676686	0.553991	0.563433	0.564039
0427	0.502816	0.375985	0.393844	0.460087	0.537917	0.523464	0.387414	0.533691	0.507713	0.403076	0.419154	0.43457	0.469767	0.493312	0.693182	0.548572	0.503759	0.495229	0.451628	0.471751	0.505469	0.425495	0.50502	0.531027	0.545092	0.483711	0.497012	0.496041	0.449557	0.530554	0.484008	0.514746	0.532395	0.53011	0.532703	0.436524	0.466963	0.453702	0.57337	0.406762	0.477316	0.523887	0.577533	0.511163	0.480491	0.552968	0.542718	0.488106	0.459131
0428	0.544618	0.486776	0.498968	0.528847	0.566664	0.578648	0.460943	0.571703	0.555249	0.466633	0.483096	0.51765	0.540328	0.531414	0.628894	0.591198	0.545151	0.567072	0.532468	0.487043	0.579987	0.508839	0.580098	0.60019	0.536823	0.551823	0.573236	0.488892	0.496451	0.600306	0.532132	0.534247	0.588102	0.451029	0.556313	0.482453	0.482661	0.48559	0.603988	0.487859	0.474768	0.573559	0.631345	0.47388	0.555444	0.454393	0.571213	0.543909	0.491289
0429	0.494333	0.483041	0.495244	0.455635	0.453685	0.564235	0.459052	0.561751	0.488247	0.527153	0.522938	0.529567	0.531885	0.638788	0.655431	0.564946	0.476268	0.512089	0.467294	0.483238	0.508389	0.436183	0.507875	0.536866	0.510875	0.521201	0.499848	0.427232	0.435869	0.536326	0.472712	0.512659	0.511124	0.692482	0.483496	0.422434	0.423761	0.448153	0.510258	0.445918	0.410676	0.561363	0.576493	0.404629	0.498348	0.691258	0.545055	0.539353	0.581983
0430	0.580524	0.518892	0.533011	0.555118	0.572965	0.602952	0.481139	0.610147	0.581319	0.50447	0.517052	0.554301	0.543193	0.530542	0.635846	0.606634	0.577161	0.575853	0.544989	0.542437	0.594821	0.529006	0.594467	0.625058	0.614299	0.577865	0.585683	0.56824	0.540535	0.624686	0.564728	0.589129	0.574873	0.572212	0.575033	0.530178	0.557622	0.527746	0.615211	0.509169	0.550589	0.601396	0.642962	0.532906	0.561764	0.57224	0.612482	0.576193	0.544165
0431	0.5769	0.559697	0.572466	0.57542	0.619563	0.638803	0.504254	0.592145	0.589262	0.514913	0.529311	0.561724	0.578711	0.551904	0.67732	0.596933	0.582333	0.601939	0.57275	0.531454	0.617851	0.550396	0.61797	0.640244	0.614667	0.599776	0.612046	0.561207	0.557829	0.640369	0.568002	0.625751	0.620321	0.565539	0.58679	0.546077	0.542334	0.522839	0.653024	0.538762	0.543367	0.58722	0.675243	0.525235	0.589302	0.5794	0.60774	0.593797	0.56767
0432	0.545303	0.558394	0.557552	0.558936	0.548538	0.580439	0.492997	0.569422	0.546331	0.556107	0.552374	0.510694	0.603403	0.671315	0.759143	0.600324	0.539366	0.566882	0.536039	0.568208	0.582577	0.519341	0.582156	0.612174	0.560531	0.566687	0.57589	0.526338	0.529595	0.611732	0.52948	0.567363	0.570672	0.705195	0.539825	0.532661	0.514884	0.512981	0.590423	0.527342	0.507555	0.582649	0.663277	0.571242	0.553113	0.70684	0.573712	0.675713	0.628211
0433	0.38994	0.445989	0.44227	0.332688	0.408012	0.502077	0.435679	0.541905	0.410254	0.50077	0.496196	0.433607	0.519116	0.615735	0.693367	0.581665	0.398597	0.374968	0.346389	0.515975	0.400797	0.315212	0.400451	0.426696	0.498722	0.432663	0.389724	0.403781	0.308396	0.426332	0.366194	0.472874	0.43811	0.660285	0.443515	0.291323	0.329724	0.444333	0.453232	0.367883	0.384224	0.554271	0.540807	0.438969	0.35369	0.677346	0.523099	0.468789	0.574444
0434	0.518986	0.558469	0.554956	0.520802	0.474752	0.559826	0.538252	0.594172	0.517767	0.598618	0.594922	0.549548	0.602691	0.688147	0.720149	0.645618	0.509918	0.514906	0.478218	0.586656	0.521665	0.45587	0.521654	0.551009	0.535623	0.504951	0.51099	0.492628	0.47204	0.550998	0.494575	0.529198	0.540977	0.726608	0.526766	0.475197	0.472462	0.5214	0.513744	0.508666	0.47344	0.626386	0.596233	0.557843	0.496316	0.728424	0.578396	0.631237	0.62908
0435	0.589013	0.545674	0.558963	0.552464	0.558527	0.591733	0.510623	0.6305	0.586594	0.507659	0.52013	0.556584	0.577816	0.621576	0.734272	0.638701	0.578761	0.58754	0.560778	0.569456	0.600776	0.547752	0.600964	0.611283	0.589691	0.589157	0.592128	0.572707	0.557522	0.61148	0.552017	0.571432	0.598824	0.66818	0.595878	0.547665	0.559454	0.551876	0.585783	0.53889	0.566463	0.626051	0.632048	0.532468	0.573104	0.677555	0.629435	0.605791	0.581542
0436	0.424225	0.445977	0.444385	0.389821	0.44929	0.507549	0.418653	0.553918	0.430499	0.488406	0.481153	0.434338	0.538369	0.61737	0.723879	0.569274	0.423809	0.415387	0.399707	0.544095	0.435333	0.367755	0.435322	0.460296	0.526717	0.445729	0.425122	0.45758	0.388754	0.460285	0.392468	0.505135	0.480782	0.671178	0.48388	0.37706	0.40785	0.460907	0.473878	0.418622	0.437445	0.54274	0.557934	0.479578	0.391383	0.689436	0.556063	0.497299	0.567212
0437	0.399197	0.505872	0.504452	0.439295	0.44929	0.507549	0.452415	0.536888	0.408536	0.514627	0.508158	0.435828	0.588275	0.658735	0.75373	0.586753	0.399893	0.415387	0.399707	0.564295	0.435333	0.384843	0.435322	0.460296	0.502258	0.445729	0.425122	0.428373	0.420884	0.460285	0.368553	0.505135	0.508848	0.706726	0.454794	0.426658	0.393857	0.490101	0.473878	0.481474	0.407448	0.563087	0.605725	0.506753	0.391383	0.723011	0.528468	0.551645	0.614
0438	0.394781	0.529876	0.526714	0.454322	0.403024	0.49899	0.52013	0.59119	0.404449	0.577677	0.571693	0.504787	0.604925	0.684072	0.745433	0.6422	0.395443	0.383734	0.382803	0.604763	0.402061	0.403953	0.40205	0.439685	0.48341	0.413817	0.391018	0.440987	0.421446	0.439674	0.368445	0.513031	0.5156	0.721117	0.492505	0.426787	0.423351	0.536133	0.427402	0.493337	0.435923	0.620309	0.601192	0.543626	0.390161	0.735618	0.545854	0.558245	0.635345
0439	0.447979	0.659798	0.656924	0.547933	0.450082	0.566407	0.649068	0.671654	0.468636	0.682189	0.676749	0.636499	0.691233	0.766317	0.798041	0.73435	0.454993	0.480623	0.496697	0.667194	0.49871	0.533313	0.498807	0.530117	0.480647	0.526126	0.500025	0.539987	0.532044	0.530215	0.434751	0.576536	0.603371	0.785573	0.582658	0.5369	0.523569	0.630049	0.470961	0.603631	0.546074	0.714039	0.662552	0.596244	0.48188	0.793942	0.620234	0.645159	0.730805
0440	0.575121	0.593512	0.592731	0.539926	0.536667	0.620308	0.520562	0.626464	0.552733	0.585568	0.581609	0.562689	0.637542	0.711225	0.778883	0.626072	0.546337	0.598936	0.557634	0.599103	0.613611	0.556969	0.613098	0.643516	0.597888	0.6108	0.607701	0.555123	0.559043	0.642976	0.532101	0.603602	0.595	0.744803	0.562837	0.54923	0.543514	0.530237	0.585892	0.559966	0.537118	0.613613	0.697869	0.551706	0.586854	0.746548	0.623023	0.670746	0.650341
0441	0.38994	0.461818	0.458205	0.351754	0.408012	0.502077	0.451802	0.541905	0.410254	0.515033	0.51059	0.433607	0.532855	0.626714	0.702128	0.593617	0.398597	0.374968	0.346389	0.529804	0.400797	0.315212	0.400451	0.426696	0.498722	0.432663	0.389724	0.403781	0.308396	0.426332	0.366194	0.472874	0.43811	0.669991	0.443515	0.311571	0.329724	0.460209	0.453232	0.385943	0.384224	0.567006	0.553927	0.454998	0.35369	0.686565	0.523099	0.483967	0.586603
0442	0.571169	0.488008	0.503074	0.55102	0.563543	0.574787	0.452694	0.60144	0.572386	0.472905	0.486575	0.531579	0.54409	0.523989	0.64495	0.601987	0.568372	0.566722	0.535034	0.535669	0.58345	0.522294	0.582937	0.613038	0.58751	0.559908	0.574029	0.562718	0.535176	0.612498	0.561382	0.55696	0.57155	0.553642	0.57189	0.524662	0.552412	0.513081	0.60332	0.503818	0.544919	0.597224	0.638577	0.530729	0.551222	0.553592	0.606743	0.568656	0.514555
0443	0.383113	0.522514	0.519271	0.429492	0.412784	0.517301	0.486897	0.559978	0.394185	0.543618	0.53963	0.47094	0.594582	0.675562	0.734654	0.613724	0.381101	0.394534	0.3599	0.56464	0.412301	0.380369	0.411954	0.435993	0.487758	0.450099	0.401515	0.414736	0.404958	0.435629	0.347575	0.519047	0.50482	0.721503	0.453538	0.407807	0.379317	0.492902	0.452266	0.476263	0.41147	0.591362	0.607511	0.492325	0.39033	0.736376	0.509822	0.540546	0.636627
0444	0.391004	0.461814	0.4582	0.356344	0.41685	0.460509	0.435182	0.549879	0.412108	0.501084	0.494246	0.420491	0.554327	0.642551	0.729364	0.598061	0.403783	0.379674	0.372739	0.551972	0.415064	0.349783	0.414767	0.439942	0.466316	0.428882	0.404347	0.414174	0.342725	0.43963	0.364485	0.428249	0.454202	0.658768	0.458737	0.348829	0.363099	0.477202	0.4436	0.410877	0.39236	0.571884	0.574733	0.473947	0.353131	0.675341	0.538499	0.511411	0.57042
0445	0.572326	0.497312	0.512088	0.552709	0.564272	0.575488	0.463611	0.602013	0.574041	0.485064	0.498315	0.535662	0.547928	0.580559	0.687997	0.604163	0.570084	0.567966	0.53676	0.541414	0.586866	0.525805	0.586352	0.616676	0.590111	0.56132	0.577529	0.564519	0.537078	0.616136	0.562981	0.559325	0.569791	0.615629	0.570226	0.526619	0.554261	0.519411	0.604869	0.505475	0.546768	0.599374	0.641851	0.531941	0.552508	0.615555	0.611306	0.588221	0.519961
0446	0.481991	0.508313	0.519726	0.425321	0.454409	0.584429	0.485636	0.62067	0.497528	0.496258	0.508267	0.544902	0.548153	0.564728	0.462481	0.634032	0.485403	0.472307	0.447131	0.535301	0.49742	0.4213	0.497649	0.516486	0.55824	0.522935	0.486302	0.491469	0.413331	0.516727	0.451913	0.536921	0.512192	0.479129	0.515339	0.399344	0.433539	0.515224	0.500397	0.48202	0.474283	0.622691	0.571283	0.377973	0.452244	0.502049	0.602207	0.394572	0.567586
0447	0.369102	0.491779	0.488451	0.380612	0.392605	0.493079	0.464462	0.533294	0.376507	0.522701	0.518609	0.43622	0.565652	0.651673	0.729849	0.588915	0.36185	0.379472	0.337768	0.532801	0.392282	0.336225	0.392108	0.414992	0.468054	0.426021	0.380995	0.375547	0.359367	0.414808	0.323479	0.476955	0.475807	0.702601	0.423175	0.362291	0.333051	0.459968	0.4472	0.43563	0.372196	0.565419	0.582412	0.471202	0.358442	0.717865	0.489173	0.512669	0.612475
0448	0.451721	0.61556	0.612925	0.540227	0.488537	0.585723	0.602355	0.662059	0.40181	0.649942	0.644955	0.589201	0.674762	0.739048	0.790112	0.704438	0.430534	0.480342	0.482927	0.674107	0.488003	0.5013	0.487994	0.531776	0.5343	0.510695	0.491258	0.537215	0.517803	0.531767	0.401487	0.595898	0.593733	0.769155	0.574487	0.522253	0.51939	0.619895	0.501637	0.577872	0.532995	0.685837	0.666399	0.618745	0.485706	0.781239	0.625077	0.633503	0.70287
0449	0.440531	0.395707	0.41295	0.382515	0.483986	0.476727	0.358508	0.547062	0.462542	0.369198	0.385894	0.417247	0.476693	0.531401	0.687317	0.555102	0.454912	0.428654	0.407289	0.475478	0.458639	0.374345	0.458126	0.481818	0.517812	0.471055	0.449011	0.481334	0.399422	0.481278	0.412536	0.480224	0.490865	0.565833	0.493419	0.384915	0.418222	0.451858	0.509982	0.397039	0.463101	0.539422	0.570916	0.410881	0.410101	0.587352	0.544528	0.428975	0.4747
0450	0.580524	0.518892	0.533011	0.555118	0.572965	0.602952	0.481139	0.610147	0.581319	0.50447	0.517052	0.554301	0.543193	0.530542	0.651019	0.606634	0.577161	0.575853	0.544989	0.542437	0.594821	0.529006	0.594467	0.625058	0.614299	0.577865	0.585683	0.56824	0.540535	0.624686	0.564728	0.589129	0.574873	0.590036	0.575033	0.530178	0.557622	0.527746	0.615211	0.509169	0.550589	0.601396	0.642962	0.532906	0.561764	0.590064	0.612482	0.576193	0.544165
0451	0.508395	0.543754	0.55406	0.436712	0.462704	0.590306	0.522302	0.647969	0.521022	0.510735	0.522244	0.557499	0.580915	0.603316	0.324247	0.665894	0.507447	0.499774	0.476247	0.569287	0.524216	0.452373	0.524445	0.525905	0.569519	0.550797	0.513768	0.503596	0.444721	0.526146	0.460892	0.549342	0.539704	0.527376	0.542356	0.431657	0.451563	0.545004	0.511119	0.515917	0.499886	0.652471	0.577369	0.386688	0.481156	0.528094	0.627405	0.408701	0.604481
0452	0.552442	0.516782	0.52793	0.46848	0.486171	0.614595	0.552958	0.635153	0.556458	0.559419	0.572978	0.600933	0.555978	0.639064	0.650989	0.647645	0.545005	0.545548	0.503776	0.539569	0.54673	0.466172	0.546873	0.564454	0.568021	0.559405	0.536618	0.47276	0.463968	0.564605	0.529487	0.540264	0.560254	0.668971	0.559816	0.448507	0.481754	0.52517	0.550316	0.478694	0.457434	0.641556	0.610829	0.423038	0.534047	0.689021	0.61582	0.489182	0.582762
0453	0.443172	0.4868	0.483557	0.433483	0.445098	0.505231	0.528117	0.55866	0.433939	0.584075	0.580381	0.496465	0.560616	0.64913	0.730701	0.61829	0.425534	0.433643	0.377326	0.556997	0.438394	0.393666	0.43788	0.465582	0.47592	0.41453	0.42826	0.391606	0.408149	0.465042	0.415827	0.471137	0.516635	0.69593	0.492782	0.411063	0.409938	0.492859	0.481006	0.425401	0.389935	0.594053	0.582558	0.552275	0.429504	0.710803	0.501356	0.564191	0.60954
0454	0.527339	0.463692	0.4765	0.489514	0.509925	0.563292	0.456349	0.573451	0.531848	0.47683	0.490365	0.532162	0.477425	0.540679	0.600421	0.589455	0.523745	0.519049	0.482241	0.470688	0.530379	0.45897	0.530138	0.557578	0.539982	0.517421	0.519643	0.482877	0.466104	0.557325	0.518663	0.510853	0.520363	0.599661	0.523068	0.453558	0.484846	0.454317	0.554706	0.438393	0.467824	0.579831	0.566263	0.445941	0.504709	0.600115	0.552385	0.490982	0.522108
0455	0.574583	0.541104	0.554325	0.570985	0.608601	0.630405	0.499228	0.594953	0.587102	0.510821	0.525359	0.558695	0.577232	0.551433	0.681843	0.601699	0.579166	0.598531	0.569095	0.531247	0.616128	0.546407	0.616247	0.638369	0.606579	0.597648	0.61028	0.556497	0.554025	0.638495	0.564356	0.624409	0.617363	0.575226	0.583992	0.542162	0.538635	0.523273	0.643153	0.536698	0.538529	0.585916	0.673409	0.518736	0.586652	0.589842	0.607977	0.589922	0.569418
0456	0.405679	0.418725	0.414772	0.347349	0.416098	0.51628	0.407106	0.55059	0.417721	0.476233	0.471374	0.440144	0.504326	0.60197	0.679195	0.560391	0.406729	0.391887	0.358019	0.50212	0.411976	0.32824	0.411802	0.435696	0.513497	0.447568	0.401182	0.432777	0.335092	0.435512	0.372683	0.496586	0.445946	0.657473	0.450928	0.318803	0.355678	0.433569	0.453875	0.381638	0.414004	0.546657	0.521256	0.420794	0.37151	0.675599	0.536666	0.447166	0.555056
0457	0.405679	0.399974	0.414772	0.347349	0.416098	0.51628	0.38798	0.55059	0.417721	0.459338	0.454321	0.440144	0.488337	0.58913	0.668847	0.560391	0.406729	0.391887	0.358019	0.486059	0.411976	0.32824	0.411802	0.435696	0.513497	0.447568	0.401182	0.432777	0.335092	0.435512	0.372683	0.496586	0.445946	0.646423	0.450928	0.318803	0.355678	0.433569	0.453875	0.381638	0.414004	0.546657	0.521256	0.40211	0.37151	0.665135	0.536666	0.429333	0.540703
0458	0.471456	0.376921	0.39244	0.359311	0.446631	0.521877	0.418228	0.537461	0.444141	0.471711	0.467355	0.45511	0.444855	0.558575	0.663389	0.542276	0.433713	0.460753	0.392252	0.438833	0.456368	0.364647	0.455854	0.481555	0.490255	0.458753	0.446683	0.386373	0.354028	0.481015	0.417272	0.45684	0.472878	0.625696	0.47623	0.338186	0.37391	0.401631	0.490042	0.352429	0.368028	0.532072	0.527168	0.420125	0.446314	0.645031	0.513598	0.436402	0.506875
0459	0.425629	0.400086	0.417192	0.384271	0.474471	0.463247	0.355745	0.540325	0.447694	0.391194	0.38294	0.414967	0.474476	0.54924	0.70118	0.546668	0.442532	0.416896	0.41124	0.478147	0.446349	0.3781	0.445836	0.46892	0.502713	0.455311	0.436414	0.459496	0.400606	0.46838	0.403949	0.463782	0.484337	0.582832	0.487243	0.389261	0.419373	0.453124	0.492616	0.401254	0.439911	0.531871	0.563731	0.413989	0.39283	0.603608	0.539559	0.451309	0.488997
0460	0.3927	0.43746	0.433741	0.301385	0.389271	0.521103	0.453646	0.547579	0.422614	0.507651	0.503078	0.430123	0.523573	0.615454	0.711367	0.594766	0.410547	0.378619	0.355167	0.521394	0.405959	0.307492	0.406188	0.421891	0.501839	0.43828	0.395014	0.405292	0.315122	0.422132	0.351625	0.467329	0.453641	0.655652	0.458207	0.298273	0.336263	0.456286	0.456799	0.363732	0.385777	0.557444	0.544854	0.444699	0.357019	0.683026	0.529936	0.448047	0.594557
0461	0.519828	0.493758	0.508566	0.512711	0.518419	0.555106	0.419733	0.553705	0.523657	0.433657	0.44868	0.494995	0.532039	0.576945	0.695681	0.554129	0.5155	0.540422	0.510274	0.485253	0.553073	0.491581	0.552696	0.581163	0.55245	0.539501	0.545648	0.518333	0.502086	0.580768	0.507804	0.546747	0.546679	0.617005	0.517129	0.490598	0.488139	0.472404	0.570444	0.490993	0.499334	0.546332	0.623338	0.447136	0.524702	0.615372	0.564285	0.572563	0.501676
0462	0.52536	0.494148	0.508961	0.522083	0.508103	0.545597	0.421472	0.563542	0.528923	0.492791	0.488576	0.498066	0.558844	0.630842	0.728863	0.562728	0.521234	0.546369	0.516531	0.515316	0.562783	0.50414	0.5623	0.591245	0.54693	0.545752	0.555601	0.525077	0.514293	0.590738	0.515935	0.551848	0.55037	0.661645	0.52062	0.503165	0.500007	0.481538	0.560892	0.501318	0.50626	0.557324	0.634895	0.492759	0.530546	0.661178	0.575913	0.615878	0.562465
0463	0.568991	0.516553	0.530632	0.568795	0.602348	0.604946	0.478621	0.593893	0.582154	0.488561	0.50404	0.539471	0.573764	0.553778	0.696246	0.604853	0.574447	0.593272	0.562976	0.523475	0.611995	0.543854	0.612131	0.633982	0.581276	0.584361	0.606044	0.553575	0.550299	0.634125	0.562047	0.591182	0.618378	0.562678	0.584952	0.538005	0.535013	0.519711	0.638363	0.533744	0.535529	0.588887	0.666523	0.517729	0.580335	0.576685	0.603086	0.586693	0.543619
0464	0.470678	0.389471	0.404684	0.429995	0.529218	0.565666	0.411574	0.528889	0.490327	0.414948	0.432889	0.447906	0.467626	0.524835	0.655083	0.54411	0.480499	0.487586	0.447579	0.431165	0.508681	0.416293	0.508631	0.525661	0.503569	0.480471	0.500304	0.40949	0.413077	0.525608	0.464779	0.495033	0.532776	0.551976	0.503977	0.396274	0.401602	0.42205	0.559872	0.374552	0.379019	0.513611	0.555141	0.419674	0.468845	0.579092	0.508195	0.4158	0.481134
0465	0.589716	0.561628	0.574346	0.591128	0.616409	0.640968	0.50537	0.606872	0.600767	0.516541	0.530765	0.564153	0.590586	0.570681	0.700083	0.606756	0.593209	0.613858	0.585178	0.549792	0.63168	0.564737	0.631794	0.654685	0.615738	0.611422	0.626221	0.573295	0.573649	0.654804	0.579227	0.633888	0.626793	0.593615	0.592912	0.562453	0.557715	0.533989	0.651119	0.550843	0.555781	0.59939	0.690911	0.540237	0.603319	0.608231	0.622727	0.59684	0.580247
0466	0.466263	0.417405	0.413686	0.352915	0.441684	0.516073	0.466174	0.532326	0.444382	0.530535	0.526692	0.450662	0.503395	0.604888	0.685834	0.566234	0.433976	0.455169	0.387942	0.498895	0.445067	0.348674	0.444553	0.470297	0.483048	0.453952	0.4351	0.380485	0.349903	0.469757	0.421618	0.449146	0.47137	0.658437	0.474803	0.33394	0.369899	0.41379	0.488127	0.358856	0.362665	0.542455	0.547287	0.483309	0.441373	0.675498	0.50759	0.497252	0.554839
0467	0.631622	0.596273	0.607832	0.587968	0.61072	0.668993	0.59105	0.675567	0.644679	0.592988	0.604753	0.628565	0.62494	0.627637	0.731087	0.683886	0.635212	0.632057	0.611126	0.613572	0.647544	0.589311	0.647752	0.660192	0.643996	0.636075	0.639917	0.606891	0.591853	0.660411	0.614481	0.635687	0.652604	0.66322	0.646751	0.58093	0.592831	0.609562	0.646669	0.581133	0.599864	0.672487	0.689476	0.577705	0.619785	0.6725	0.674224	0.590834	0.630215
0468	0.403303	0.385915	0.401153	0.302294	0.414636	0.525177	0.422683	0.550071	0.428517	0.481915	0.476899	0.44953	0.48039	0.581134	0.684432	0.57227	0.415668	0.390017	0.3602	0.477971	0.408981	0.309984	0.40921	0.425068	0.504386	0.441717	0.398111	0.407653	0.31603	0.425309	0.366739	0.469778	0.459275	0.623325	0.463535	0.299182	0.337146	0.445757	0.465771	0.347169	0.388201	0.546778	0.520279	0.393854	0.369018	0.653348	0.532236	0.394632	0.558214
0469	0.525002	0.493843	0.508665	0.52169	0.507717	0.545553	0.421632	0.564234	0.528663	0.492951	0.488736	0.498088	0.559423	0.632259	0.728623	0.563954	0.520951	0.545984	0.516224	0.515963	0.562485	0.503857	0.561976	0.590951	0.546786	0.545713	0.555296	0.524641	0.513898	0.590415	0.515506	0.55151	0.549604	0.66206	0.519896	0.502758	0.499623	0.48165	0.5607	0.500899	0.505813	0.558621	0.634851	0.492287	0.530141	0.661593	0.576333	0.615231	0.562875
0470	0.403303	0.405105	0.401153	0.302294	0.414636	0.525177	0.440725	0.550071	0.428517	0.498105	0.493246	0.44953	0.496628	0.594223	0.694293	0.57227	0.415668	0.390017	0.3602	0.494285	0.408981	0.309984	0.40921	0.425068	0.504386	0.441717	0.398111	0.407653	0.31603	0.425309	0.366739	0.469778	0.459275	0.635096	0.463535	0.299182	0.337146	0.445757	0.465771	0.347169	0.388201	0.546778	0.520279	0.412796	0.369018	0.664181	0.532236	0.41355	0.57202
0471	0.493066	0.457942	0.470929	0.480248	0.510961	0.557601	0.422433	0.53048	0.497696	0.442026	0.456761	0.500309	0.467369	0.526227	0.600421	0.544385	0.486557	0.510726	0.471911	0.418828	0.521907	0.448763	0.521572	0.548561	0.510312	0.507773	0.513704	0.436343	0.44049	0.548209	0.483655	0.509561	0.516771	0.583202	0.488838	0.42719	0.428254	0.416207	0.552505	0.42503	0.420033	0.532925	0.557739	0.400676	0.497009	0.583387	0.509678	0.486657	0.507324
0472	0.425492	0.59415	0.591515	0.515568	0.468544	0.565679	0.596639	0.639438	0.382963	0.644225	0.639239	0.570001	0.648163	0.716651	0.790112	0.68682	0.411295	0.454113	0.459161	0.646865	0.459002	0.476116	0.458993	0.506308	0.510574	0.489316	0.462257	0.503071	0.481991	0.506299	0.379267	0.57464	0.575724	0.750965	0.556479	0.486442	0.483578	0.598991	0.498104	0.543086	0.498851	0.666222	0.657852	0.6092	0.459488	0.76305	0.597032	0.617243	0.683053
0473	0.389206	0.41309	0.427479	0.351228	0.409981	0.506523	0.39308	0.550875	0.405064	0.466468	0.458747	0.446529	0.496757	0.597576	0.671527	0.55801	0.396113	0.377741	0.36754	0.495555	0.402406	0.338119	0.402395	0.425681	0.50522	0.426871	0.391372	0.408541	0.341103	0.42567	0.362122	0.481221	0.444147	0.652229	0.449226	0.328007	0.361523	0.446625	0.435755	0.387584	0.38708	0.54487	0.516399	0.401468	0.351756	0.67094	0.538611	0.426638	0.549395
0474	0.497255	0.529486	0.540237	0.431636	0.45839	0.590306	0.50685	0.639456	0.511246	0.503261	0.515027	0.55152	0.571923	0.592076	0.49697	0.656317	0.496802	0.488716	0.464905	0.559072	0.513428	0.440086	0.513657	0.521481	0.563121	0.539739	0.50271	0.498089	0.432083	0.521721	0.456242	0.542725	0.531997	0.516404	0.534073	0.418648	0.438949	0.535717	0.505148	0.502513	0.493556	0.643184	0.577369	0.385422	0.469516	0.539325	0.619547	0.402064	0.594846
0475	0.540418	0.516223	0.530358	0.538656	0.562574	0.589327	0.439195	0.556525	0.541771	0.455204	0.469484	0.513077	0.535233	0.509532	0.631305	0.556488	0.535138	0.562461	0.528952	0.490793	0.574622	0.509813	0.574246	0.603818	0.577281	0.560713	0.567737	0.52286	0.521115	0.603422	0.525165	0.583864	0.567749	0.559763	0.53706	0.510187	0.50664	0.475918	0.602992	0.490377	0.503983	0.54862	0.632393	0.479615	0.548001	0.562267	0.568522	0.565082	0.528485
0476	0.38994	0.429201	0.425369	0.332688	0.408012	0.502077	0.418578	0.541905	0.410254	0.485642	0.480929	0.433607	0.504543	0.604091	0.684075	0.568988	0.398597	0.374968	0.346389	0.501308	0.400797	0.315212	0.400451	0.426696	0.498722	0.432663	0.389724	0.414968	0.320542	0.426332	0.366194	0.472874	0.43811	0.656379	0.443515	0.303826	0.341533	0.427495	0.453232	0.348728	0.395714	0.540764	0.526892	0.421968	0.35369	0.673956	0.523099	0.452692	0.567936
0477	0.532009	0.409091	0.425916	0.475845	0.581971	0.575385	0.454098	0.56906	0.544394	0.462028	0.478345	0.483614	0.508694	0.472739	0.665061	0.589378	0.539372	0.526612	0.489555	0.508475	0.540633	0.454016	0.54082	0.559003	0.57739	0.517975	0.533055	0.51695	0.477819	0.5592	0.516692	0.546165	0.580378	0.447209	0.578093	0.463233	0.494441	0.499054	0.613645	0.439797	0.499371	0.563457	0.612906	0.537999	0.513919	0.4912	0.579269	0.468382	0.500018
0478	0.550889	0.497305	0.509062	0.498805	0.543116	0.616555	0.521915	0.607785	0.565692	0.536644	0.550666	0.581274	0.504654	0.533152	0.58325	0.623604	0.555874	0.544818	0.510395	0.491264	0.5596	0.480801	0.559746	0.579187	0.558135	0.544933	0.549857	0.486596	0.47069	0.579341	0.546483	0.526558	0.562117	0.550622	0.561553	0.456001	0.488264	0.491947	0.589384	0.461215	0.471644	0.610774	0.592567	0.464662	0.53271	0.564369	0.57732	0.492367	0.549382
0479	0.38994	0.445989	0.44227	0.332688	0.408012	0.502077	0.435679	0.541905	0.410254	0.50077	0.496196	0.433607	0.519116	0.615735	0.693367	0.581665	0.398597	0.374968	0.346389	0.515975	0.400797	0.315212	0.400451	0.426696	0.498722	0.432663	0.389724	0.414968	0.320542	0.426332	0.366194	0.472874	0.43811	0.666485	0.443515	0.303826	0.341533	0.444333	0.453232	0.367883	0.395714	0.554271	0.540807	0.438969	0.35369	0.683546	0.523099	0.468789	0.580644
0480	0.529737	0.477626	0.489998	0.496172	0.493795	0.579139	0.464054	0.597556	0.523599	0.502753	0.498247	0.541784	0.522098	0.61199	0.652599	0.605222	0.514762	0.521628	0.477865	0.506925	0.526862	0.45923	0.526852	0.556473	0.550133	0.527006	0.516317	0.501471	0.454452	0.556462	0.504178	0.530541	0.530275	0.653316	0.532444	0.441563	0.473518	0.481294	0.533272	0.465792	0.482522	0.596205	0.570777	0.457577	0.505176	0.65557	0.581279	0.546395	0.541401
0481	0.434971	0.391311	0.408691	0.379846	0.48057	0.482903	0.366776	0.548814	0.458235	0.42124	0.416352	0.425738	0.476356	0.56431	0.707525	0.559201	0.450222	0.422677	0.401871	0.474836	0.451681	0.366945	0.451191	0.47542	0.513302	0.465421	0.44188	0.479806	0.392985	0.474904	0.40831	0.478988	0.489168	0.586733	0.491813	0.378288	0.411963	0.457895	0.506161	0.393452	0.461126	0.540462	0.565482	0.429158	0.403831	0.606817	0.544294	0.463108	0.504996
0482	0.463709	0.590924	0.590049	0.512867	0.485339	0.484502	0.511878	0.59526	0.481472	0.553194	0.546895	0.502375	0.644294	0.709424	0.796499	0.647316	0.470048	0.484738	0.484814	0.609566	0.512002	0.492261	0.512107	0.517083	0.493251	0.519304	0.503551	0.485117	0.51286	0.517192	0.425586	0.500061	0.572701	0.72493	0.52007	0.518482	0.474398	0.55999	0.503797	0.567273	0.491803	0.622046	0.654978	0.533968	0.461532	0.73501	0.567868	0.637695	0.659878
0483	0.6296	0.553593	0.566867	0.576445	0.589633	0.629268	0.509076	0.656289	0.603172	0.535364	0.54688	0.585213	0.600532	0.611071	0.705547	0.645876	0.600385	0.628609	0.584549	0.599684	0.64426	0.584654	0.643747	0.675737	0.637596	0.631852	0.636359	0.598401	0.58857	0.675197	0.58629	0.607556	0.618608	0.654444	0.616404	0.579626	0.604323	0.558572	0.625868	0.568605	0.581566	0.64612	0.70173	0.565865	0.616902	0.654284	0.658161	0.620435	0.574041
0484	0.555791	0.559697	0.572466	0.545032	0.571115	0.627074	0.502638	0.592145	0.570738	0.513125	0.527584	0.561724	0.576697	0.615918	0.744308	0.596933	0.562163	0.579247	0.553252	0.52944	0.596583	0.52961	0.596702	0.617885	0.609751	0.585648	0.590247	0.552218	0.536103	0.61801	0.547832	0.619588	0.598595	0.656849	0.566238	0.523712	0.521211	0.521008	0.619383	0.53693	0.534135	0.58722	0.669057	0.488048	0.565416	0.66774	0.60619	0.596086	0.56767
0485	0.488049	0.38555	0.4008	0.4208	0.520977	0.567233	0.45367	0.560683	0.506334	0.479948	0.477715	0.48492	0.462727	0.560809	0.667299	0.579302	0.497965	0.479355	0.440843	0.460646	0.498876	0.407129	0.498817	0.515349	0.520484	0.474117	0.490254	0.429272	0.404928	0.515287	0.484194	0.484986	0.525743	0.584305	0.526411	0.387878	0.423575	0.452204	0.551689	0.366644	0.398841	0.548294	0.54149	0.444766	0.460288	0.608607	0.530224	0.442423	0.501663
0486	0.438326	0.392789	0.410123	0.383125	0.484909	0.47704	0.357174	0.537752	0.467896	0.386916	0.384504	0.413987	0.471171	0.5439	0.698928	0.551647	0.460742	0.426284	0.408416	0.472483	0.452601	0.367632	0.452118	0.475447	0.522363	0.468676	0.442822	0.479077	0.400017	0.474939	0.415098	0.481017	0.490737	0.57337	0.493297	0.385528	0.4188	0.45345	0.516384	0.394088	0.460488	0.528394	0.572015	0.40832	0.40785	0.594146	0.542348	0.448826	0.490642
0487	0.474655	0.422375	0.418543	0.419251	0.468471	0.547817	0.451397	0.551574	0.467224	0.517886	0.513927	0.462109	0.519125	0.614031	0.688917	0.574688	0.458848	0.46403	0.41337	0.517207	0.466422	0.384658	0.466248	0.492934	0.521797	0.470971	0.456989	0.440807	0.395226	0.49275	0.447798	0.497015	0.489649	0.659808	0.492268	0.380596	0.414142	0.433136	0.502018	0.387215	0.422251	0.547632	0.538669	0.507742	0.449562	0.677385	0.537772	0.523849	0.566781
0488	0.38994	0.445989	0.44227	0.332688	0.408012	0.502077	0.435679	0.541905	0.410254	0.50077	0.496196	0.433607	0.519116	0.615735	0.693367	0.581665	0.398597	0.374968	0.346389	0.515975	0.400797	0.315212	0.400451	0.426696	0.498722	0.432663	0.389724	0.403781	0.308396	0.426332	0.366194	0.472874	0.43811	0.660285	0.443515	0.291323	0.329724	0.444333	0.453232	0.367883	0.384224	0.554271	0.540807	0.438969	0.35369	0.677346	0.523099	0.468789	0.574444
0489	0.575121	0.593512	0.592731	0.539926	0.536667	0.620308	0.520562	0.626464	0.552733	0.585568	0.581609	0.562689	0.637542	0.711225	0.778883	0.626072	0.546337	0.598936	0.557634	0.599103	0.613611	0.556969	0.613098	0.643516	0.597888	0.6108	0.607701	0.555123	0.559043	0.642976	0.532101	0.603602	0.595	0.744803	0.562837	0.54923	0.543514	0.530237	0.585892	0.559966	0.537118	0.613613	0.697869	0.551706	0.586854	0.746548	0.623023	0.670746	0.650341
0490	0.435945	0.604154	0.600826	0.471069	0.396291	0.508679	0.59805	0.620162	0.466059	0.636481	0.630182	0.582442	0.644961	0.73147	0.762885	0.690975	0.452806	0.42955	0.428651	0.618093	0.461741	0.454353	0.461846	0.46882	0.48095	0.478555	0.449731	0.461978	0.455813	0.46893	0.433746	0.503916	0.540481	0.757526	0.516498	0.461435	0.446264	0.574352	0.426856	0.537281	0.469829	0.669332	0.607208	0.529303	0.401616	0.768156	0.574657	0.583324	0.692306
0491	0.558831	0.570314	0.566482	0.516909	0.513023	0.617885	0.571286	0.645986	0.569422	0.611269	0.607237	0.585522	0.623573	0.711781	0.738174	0.671692	0.557601	0.557739	0.534094	0.60608	0.568164	0.506503	0.568268	0.579287	0.568261	0.553797	0.558652	0.520981	0.501158	0.579397	0.534742	0.56486	0.590125	0.735924	0.585663	0.489828	0.502615	0.545413	0.551056	0.519234	0.515034	0.648946	0.592946	0.547631	0.541404	0.74827	0.627427	0.606203	0.657927
0492	0.570084	0.509092	0.523515	0.542886	0.543147	0.574864	0.473655	0.593917	0.569925	0.530981	0.526625	0.548022	0.534838	0.608246	0.715585	0.595583	0.565412	0.565318	0.532019	0.528533	0.579527	0.512903	0.579147	0.609022	0.580804	0.5657	0.570285	0.557229	0.525652	0.608622	0.553742	0.571884	0.569529	0.65816	0.569979	0.514858	0.543153	0.513416	0.589769	0.49569	0.539281	0.586761	0.625315	0.535872	0.55038	0.659736	0.600362	0.625891	0.560083
0493	0.518986	0.545854	0.542241	0.507111	0.474752	0.559826	0.525059	0.594172	0.517767	0.58715	0.583349	0.536678	0.591339	0.679237	0.712153	0.635493	0.509918	0.514906	0.478218	0.574846	0.521665	0.45587	0.521654	0.551009	0.535623	0.504951	0.51099	0.492628	0.456956	0.550998	0.494575	0.529198	0.527862	0.718797	0.526766	0.460203	0.472462	0.507725	0.513744	0.494627	0.47344	0.615711	0.584696	0.54521	0.496316	0.720665	0.578396	0.620701	0.618482
0494	0.573962	0.501596	0.516219	0.561143	0.563823	0.557894	0.462353	0.592483	0.573253	0.484114	0.497397	0.534386	0.541011	0.512692	0.640175	0.598489	0.569451	0.569956	0.537202	0.53253	0.583873	0.521479	0.583563	0.613506	0.582456	0.561149	0.574747	0.574779	0.53242	0.613181	0.560837	0.566868	0.578458	0.515879	0.578425	0.521825	0.549733	0.51815	0.605003	0.508252	0.557306	0.589281	0.63909	0.544175	0.554851	0.517998	0.603316	0.591065	0.504644
0495	0.509983	0.398664	0.41359	0.439879	0.533607	0.569203	0.454807	0.574161	0.521735	0.460139	0.476521	0.482767	0.486053	0.550053	0.666761	0.592544	0.514699	0.502934	0.459164	0.485534	0.524202	0.433046	0.523847	0.546452	0.534316	0.499046	0.516213	0.444854	0.424808	0.546079	0.505564	0.501519	0.549184	0.571617	0.548585	0.408484	0.442902	0.462852	0.562667	0.400859	0.428089	0.576721	0.584926	0.471191	0.489506	0.607462	0.560576	0.438501	0.497043
0496	0.629031	0.58874	0.600554	0.583006	0.600302	0.657472	0.586881	0.674158	0.639987	0.589081	0.600877	0.625097	0.622878	0.640436	0.739615	0.681665	0.630728	0.629368	0.607318	0.612368	0.644009	0.587073	0.644207	0.65674	0.63599	0.632149	0.636271	0.60392	0.59046	0.656949	0.609467	0.626711	0.648393	0.682141	0.642768	0.579603	0.591477	0.605922	0.639372	0.579	0.597066	0.670756	0.68602	0.574168	0.617013	0.690767	0.672525	0.5895	0.633708
0497	0.521297	0.611339	0.611905	0.58754	0.509295	0.576942	0.55517	0.601807	0.524436	0.60983	0.606759	0.568718	0.649097	0.704898	0.789263	0.647936	0.515524	0.541076	0.522556	0.617701	0.552415	0.537905	0.552059	0.590769	0.565762	0.548467	0.544975	0.537558	0.567499	0.590403	0.509675	0.604579	0.605025	0.738089	0.555025	0.570182	0.542499	0.567233	0.563525	0.577818	0.532026	0.625715	0.700006	0.59609	0.550014	0.739529	0.579389	0.697469	0.676045
0498	0.511906	0.468982	0.481625	0.489718	0.486181	0.57155	0.464404	0.582505	0.514774	0.51969	0.515334	0.53922	0.501484	0.608349	0.664179	0.592481	0.505364	0.50246	0.46496	0.489088	0.515639	0.453134	0.515629	0.543237	0.542542	0.502528	0.504814	0.492307	0.442599	0.543226	0.498672	0.523449	0.514839	0.653951	0.517843	0.429362	0.461994	0.478328	0.52992	0.448706	0.473111	0.58155	0.554143	0.471017	0.485355	0.65613	0.566571	0.553353	0.554514
0499	0.526468	0.463692	0.4765	0.489514	0.509925	0.563292	0.454941	0.572411	0.531083	0.475309	0.488897	0.530945	0.477425	0.557691	0.61522	0.588285	0.522912	0.519049	0.482241	0.469439	0.530379	0.45897	0.530138	0.557578	0.539131	0.517421	0.519643	0.471041	0.454324	0.557325	0.517831	0.510853	0.520363	0.607155	0.522056	0.441431	0.472353	0.454211	0.554706	0.438393	0.455669	0.578696	0.566263	0.44465	0.504709	0.607593	0.551425	0.509834	0.516037
0500	0.554971	0.496721	0.508496	0.496841	0.511921	0.578714	0.486702	0.596944	0.541088	0.509904	0.522298	0.557459	0.512003	0.535455	0.58539	0.599656	0.533806	0.549668	0.497927	0.499877	0.55288	0.482517	0.552367	0.582858	0.553537	0.55205	0.542922	0.48457	0.472092	0.582318	0.528017	0.534325	0.539755	0.57703	0.540424	0.459722	0.489653	0.46655	0.549596	0.471726	0.470329	0.597073	0.597616	0.452405	0.537176	0.575449	0.573359	0.509515	0.498104
0501	0.528561	0.474144	0.486625	0.491479	0.508228	0.563082	0.46999	0.56931	0.530393	0.491401	0.504433	0.540547	0.477694	0.504727	0.583532	0.591637	0.522161	0.521277	0.48046	0.466856	0.54105	0.47132	0.540884	0.568797	0.539074	0.517703	0.530797	0.473196	0.451378	0.568622	0.521085	0.522861	0.52007	0.529639	0.521804	0.438399	0.469514	0.454453	0.548697	0.438733	0.458648	0.578866	0.567627	0.442831	0.507543	0.528057	0.547959	0.507065	0.486195
0502	0.498206	0.459064	0.472016	0.485293	0.509925	0.558809	0.414493	0.536904	0.503397	0.450165	0.445659	0.49512	0.475256	0.585951	0.641756	0.550373	0.492765	0.516252	0.478562	0.430491	0.525789	0.454984	0.525548	0.552752	0.512575	0.512717	0.517683	0.438229	0.450224	0.552499	0.489967	0.509094	0.520363	0.6293	0.492235	0.437211	0.437718	0.418803	0.553119	0.432801	0.42197	0.539961	0.562833	0.404359	0.502461	0.631951	0.51865	0.538691	0.530481
0503	0.401878	0.579773	0.576898	0.499691	0.453685	0.550788	0.567471	0.629078	0.40186	0.619651	0.614211	0.553388	0.641957	0.713327	0.771031	0.675714	0.392624	0.4331	0.434184	0.641553	0.441457	0.455964	0.441448	0.48921	0.490774	0.478079	0.445009	0.48565	0.461405	0.4892	0.362237	0.566032	0.556799	0.746271	0.535804	0.466261	0.463137	0.579778	0.462907	0.539497	0.481046	0.655422	0.646385	0.584253	0.438952	0.759454	0.588067	0.602132	0.669786
0504	0.529737	0.477626	0.489998	0.496172	0.482489	0.567542	0.464054	0.597556	0.523599	0.534833	0.530618	0.541784	0.537514	0.637022	0.675012	0.605222	0.514762	0.521628	0.477865	0.522831	0.526862	0.45923	0.526852	0.556473	0.539854	0.527006	0.516317	0.501471	0.454452	0.556462	0.504178	0.530541	0.530275	0.675683	0.532444	0.441563	0.473518	0.481294	0.522241	0.465792	0.482522	0.596205	0.570777	0.492572	0.505176	0.677791	0.581279	0.57566	0.570988
0505	0.443501	0.45577	0.468825	0.357426	0.440962	0.56499	0.463655	0.599507	0.462406	0.474215	0.468853	0.484382	0.529418	0.618437	0.687774	0.615496	0.448422	0.432546	0.407721	0.526335	0.453144	0.370498	0.453373	0.458105	0.541449	0.490438	0.443379	0.447113	0.378584	0.458345	0.399136	0.5187	0.499332	0.663342	0.501428	0.363575	0.385141	0.495118	0.478635	0.4266	0.441202	0.599604	0.549974	0.378646	0.414298	0.695436	0.582671	0.387017	0.578165
0506	0.647322	0.697411	0.696652	0.599648	0.623351	0.719029	0.636052	0.728589	0.633871	0.673076	0.671667	0.642663	0.753303	0.808184	0.849067	0.742727	0.620809	0.675088	0.645523	0.707229	0.696851	0.65417	0.696724	0.712179	0.673662	0.695523	0.693022	0.63298	0.63807	0.712045	0.595675	0.679545	0.695343	0.805318	0.657757	0.627685	0.607525	0.644706	0.661214	0.668231	0.623129	0.730417	0.781004	0.639989	0.665109	0.817072	0.718735	0.716608	0.752341
0507	0.449627	0.484821	0.481403	0.466338	0.468471	0.547817	0.481619	0.534607	0.445261	0.54092	0.537389	0.462098	0.571111	0.655757	0.722547	0.591582	0.434932	0.46403	0.41337	0.540314	0.466422	0.401289	0.466248	0.492934	0.497338	0.470971	0.456989	0.401298	0.416427	0.49275	0.423883	0.497015	0.517236	0.690888	0.463182	0.419328	0.3894	0.465332	0.502018	0.453462	0.381675	0.56745	0.588543	0.531873	0.449562	0.706565	0.510177	0.575325	0.607918
0508	0.528866	0.477626	0.489998	0.496172	0.493795	0.579139	0.462846	0.596516	0.522834	0.533625	0.52941	0.540714	0.537514	0.637022	0.675012	0.604052	0.51393	0.521628	0.477865	0.521623	0.526862	0.45923	0.526852	0.556473	0.549282	0.527006	0.516317	0.489298	0.442306	0.556462	0.503346	0.530541	0.530275	0.668883	0.531432	0.42906	0.460669	0.48016	0.533272	0.465792	0.47002	0.59507	0.570777	0.491364	0.505176	0.670991	0.580319	0.57566	0.564188
0509	0.624356	0.572065	0.584362	0.583844	0.603627	0.642288	0.569991	0.668321	0.637634	0.569454	0.582228	0.607611	0.620495	0.65059	0.749365	0.680358	0.628943	0.625573	0.603633	0.604367	0.641093	0.584874	0.641306	0.653381	0.620365	0.62056	0.633312	0.601383	0.587966	0.653604	0.611848	0.604566	0.647972	0.664279	0.642369	0.576771	0.589053	0.601093	0.638252	0.576411	0.594476	0.669168	0.679489	0.575284	0.611712	0.672975	0.667695	0.601587	0.603965
0510	0.575121	0.605468	0.604709	0.539926	0.545743	0.629617	0.534663	0.626464	0.552733	0.597757	0.593914	0.562689	0.648203	0.719718	0.785386	0.63707	0.546337	0.598936	0.557634	0.610894	0.613611	0.556969	0.613098	0.643516	0.606139	0.6108	0.607701	0.555123	0.559043	0.642976	0.532101	0.603602	0.595	0.752309	0.562837	0.54923	0.543514	0.544054	0.594746	0.572908	0.537118	0.624978	0.706755	0.564891	0.586854	0.754002	0.623023	0.68043	0.660625
0511	0.575121	0.593512	0.592731	0.539926	0.545743	0.629617	0.520562	0.626464	0.552733	0.585568	0.581609	0.562689	0.637542	0.711225	0.778883	0.626072	0.546337	0.598936	0.557634	0.599103	0.613611	0.556969	0.613098	0.643516	0.606139	0.6108	0.607701	0.555123	0.559043	0.642976	0.532101	0.603602	0.595	0.744803	0.562837	0.54923	0.543514	0.530237	0.594746	0.559966	0.537118	0.613613	0.697869	0.551706	0.586854	0.746548	0.623023	0.670746	0.650341
0512	0.389206	0.484861	0.481348	0.385113	0.40703	0.504971	0.471545	0.5479	0.399506	0.535321	0.528672	0.454333	0.562388	0.650574	0.717148	0.604683	0.390061	0.377741	0.362543	0.561379	0.399523	0.334836	0.399513	0.42265	0.499025	0.426871	0.388418	0.408245	0.354273	0.422639	0.360399	0.479625	0.459587	0.697618	0.449226	0.360207	0.356389	0.485303	0.432311	0.435336	0.386776	0.58036	0.569047	0.484285	0.351756	0.71373	0.534699	0.506272	0.603873
0513	0.440562	0.49723	0.49577	0.411624	0.441628	0.52112	0.474321	0.565016	0.444811	0.535767	0.531448	0.457034	0.576252	0.648812	0.741929	0.613903	0.436226	0.429387	0.395911	0.583048	0.448476	0.358408	0.44813	0.474024	0.539646	0.485211	0.438594	0.472655	0.402871	0.47366	0.39523	0.52405	0.497829	0.706745	0.486433	0.405957	0.404988	0.505332	0.481701	0.462292	0.45496	0.589678	0.616003	0.509587	0.410973	0.723283	0.562323	0.531932	0.614795
0514	0.595369	0.507782	0.522155	0.556086	0.605805	0.602521	0.512558	0.625186	0.610432	0.526762	0.54101	0.582908	0.559366	0.542183	0.586048	0.643273	0.604803	0.59292	0.569509	0.547981	0.613302	0.541231	0.613591	0.63541	0.596765	0.589821	0.604924	0.572714	0.551381	0.635715	0.587223	0.563331	0.619566	0.429257	0.617311	0.538943	0.568167	0.545646	0.634568	0.530966	0.55668	0.624287	0.661588	0.529925	0.579587	0.431971	0.624595	0.57866	0.556
0515	0.437997	0.413034	0.427425	0.330705	0.429924	0.52527	0.425134	0.583493	0.455412	0.413537	0.428397	0.456425	0.503941	0.508602	0.622727	0.60996	0.441414	0.427313	0.399833	0.500676	0.454294	0.358358	0.454523	0.459314	0.503668	0.483308	0.444558	0.42966	0.355608	0.459555	0.38832	0.474246	0.493352	0.537126	0.49577	0.339923	0.362803	0.468332	0.473747	0.412488	0.423277	0.583149	0.544573	0.354216	0.408277	0.575906	0.562933	0.309933	0.528053
0516	0.627721	0.590271	0.602051	0.584436	0.597374	0.657699	0.58686	0.675521	0.638629	0.588658	0.600395	0.625114	0.624653	0.667793	0.758203	0.682879	0.629307	0.627985	0.605824	0.614248	0.643773	0.586854	0.643969	0.656047	0.63579	0.631128	0.63603	0.605517	0.589189	0.656253	0.607221	0.626353	0.6465	0.711923	0.640976	0.578353	0.590242	0.607174	0.637014	0.580109	0.598531	0.671899	0.685541	0.574535	0.61546	0.719944	0.67378	0.616712	0.641113
0517	0.647322	0.706056	0.705319	0.611086	0.62485	0.720566	0.64645	0.728589	0.633871	0.682417	0.681048	0.642663	0.760352	0.813665	0.853379	0.750078	0.620809	0.675088	0.645523	0.653877	0.628189	0.568929	0.619285	0.628985	0.626857	0.611035	0.613265	0.561074	0.563877	0.629242	0.559091	0.628868	0.623548	0.760137	0.589843	0.564819	0.535392	0.59919	0.628989	0.588865	0.552763	0.658777	0.708306	0.58752	0.589643	0.771556	0.643064	0.672311	0.705742
0518	0.571502	0.507428	0.52203	0.550501	0.566483	0.595539	0.474103	0.597283	0.577337	0.496682	0.509532	0.552497	0.538709	0.544025	0.66342	0.602365	0.572866	0.566153	0.537492	0.531169	0.578491	0.510465	0.57808	0.607817	0.608336	0.567404	0.56924	0.555495	0.532212	0.607385	0.558694	0.579331	0.569317	0.593996	0.569778	0.52161	0.54953	0.522466	0.606338	0.494861	0.537501	0.586747	0.634741	0.516991	0.551942	0.595007	0.602668	0.567526	0.539926
0519	0.541007	0.559182	0.55846	0.558804	0.565426	0.591078	0.496623	0.56021	0.548499	0.559763	0.55603	0.514416	0.602309	0.672004	0.759586	0.599221	0.541726	0.562263	0.533418	0.562968	0.572986	0.506052	0.572575	0.60203	0.580355	0.561762	0.56606	0.520118	0.526821	0.601598	0.529076	0.57729	0.568483	0.706292	0.537755	0.529888	0.512187	0.514435	0.604496	0.518013	0.501167	0.572229	0.661841	0.565308	0.548629	0.707937	0.568447	0.674194	0.629783
0520	0.581469	0.52964	0.543427	0.556292	0.573717	0.603704	0.485326	0.610022	0.5821	0.504604	0.517181	0.554715	0.543325	0.549325	0.665338	0.606806	0.577952	0.576868	0.545951	0.542377	0.595728	0.530046	0.595407	0.625999	0.61437	0.578172	0.586613	0.568965	0.54162	0.625662	0.565826	0.590575	0.575737	0.605789	0.575851	0.531295	0.558677	0.531126	0.61592	0.51002	0.551334	0.601429	0.643192	0.533966	0.562838	0.605692	0.612604	0.578011	0.54403
0521	0.502433	0.60496	0.602182	0.509753	0.471383	0.494334	0.556334	0.603282	0.528911	0.596505	0.589856	0.543988	0.656358	0.717197	0.802212	0.674775	0.519694	0.501025	0.50443	0.626147	0.527489	0.500018	0.527654	0.533532	0.508717	0.538907	0.516866	0.540617	0.516871	0.533706	0.493011	0.51917	0.570642	0.731594	0.557615	0.522805	0.506512	0.580599	0.498246	0.575244	0.532949	0.654892	0.650877	0.565665	0.474328	0.740591	0.603561	0.632852	0.668039
0522	0.462911	0.623405	0.620824	0.54961	0.498975	0.594178	0.610471	0.668956	0.40181	0.657086	0.652201	0.597584	0.6814	0.744374	0.794395	0.71047	0.442155	0.490947	0.49348	0.680757	0.498452	0.511478	0.498443	0.541331	0.543804	0.52068	0.50164	0.54666	0.527643	0.541322	0.413702	0.604145	0.602024	0.773866	0.583171	0.532003	0.529198	0.627653	0.511807	0.586487	0.542526	0.692248	0.673207	0.626525	0.496202	0.785704	0.632729	0.640982	0.708934
0523	0.571502	0.507428	0.52203	0.550501	0.566483	0.595539	0.474103	0.597283	0.577337	0.496682	0.509532	0.552497	0.538709	0.551487	0.676365	0.602365	0.572866	0.566153	0.537492	0.531169	0.578491	0.510465	0.57808	0.607817	0.608336	0.567404	0.56924	0.555495	0.532212	0.607385	0.558694	0.579331	0.569317	0.609612	0.569778	0.52161	0.54953	0.522466	0.606338	0.494861	0.537501	0.586747	0.634741	0.516991	0.551942	0.610583	0.602668	0.567526	0.539926
0524	0.489815	0.470259	0.466427	0.436743	0.508583	0.600292	0.488266	0.572403	0.497249	0.525967	0.523708	0.472347	0.570752	0.661915	0.729871	0.598625	0.483106	0.506551	0.463901	0.534199	0.512617	0.429106	0.512823	0.520672	0.52965	0.516356	0.504339	0.434905	0.439468	0.520888	0.456022	0.527608	0.549053	0.691656	0.519375	0.424176	0.41444	0.457201	0.538678	0.435704	0.428665	0.570452	0.57145	0.499045	0.495038	0.71986	0.558834	0.529752	0.621579
0525	0.455826	0.486959	0.485414	0.383329	0.4577	0.538516	0.46274	0.583802	0.458529	0.514226	0.509653	0.448138	0.5723	0.647458	0.745007	0.612166	0.447625	0.445796	0.413685	0.579495	0.464484	0.377193	0.464138	0.479018	0.555518	0.502015	0.455003	0.480636	0.40604	0.478654	0.399558	0.529853	0.503286	0.710311	0.505168	0.391839	0.411835	0.496125	0.498248	0.450553	0.475631	0.585432	0.599144	0.487092	0.428245	0.727822	0.579663	0.510128	0.615668
0526	0.358688	0.546958	0.544017	0.459239	0.406747	0.515177	0.549737	0.597512	0.382963	0.602856	0.59729	0.520001	0.607252	0.683703	0.765706	0.650403	0.372047	0.390637	0.396272	0.605803	0.396095	0.415199	0.396085	0.448902	0.466081	0.429934	0.399729	0.455175	0.431644	0.448892	0.337885	0.52518	0.52639	0.72691	0.504906	0.436612	0.433416	0.552362	0.439744	0.489956	0.450464	0.62741	0.618067	0.563759	0.396637	0.7404	0.550175	0.572736	0.651101
0527	0.500442	0.568643	0.565225	0.507693	0.468237	0.552941	0.55995	0.583983	0.499544	0.59698	0.593449	0.540912	0.610856	0.705028	0.734886	0.637395	0.486969	0.518656	0.475592	0.570944	0.526798	0.467988	0.526923	0.538458	0.48152	0.520175	0.518717	0.427558	0.489317	0.538589	0.475207	0.480263	0.557337	0.745433	0.503283	0.492218	0.450586	0.515943	0.506413	0.499221	0.422714	0.618968	0.613039	0.521853	0.505297	0.754496	0.546526	0.617554	0.666894
0528	0.449627	0.455382	0.451769	0.435843	0.468471	0.547817	0.451997	0.52168	0.445261	0.514687	0.510954	0.43136	0.546603	0.636086	0.706693	0.568243	0.434932	0.46403	0.41337	0.514047	0.466422	0.384658	0.466248	0.492934	0.497338	0.470971	0.456989	0.412486	0.395226	0.49275	0.423883	0.497015	0.489649	0.679247	0.463182	0.398293	0.384248	0.43478	0.502018	0.422232	0.393164	0.542733	0.565031	0.505123	0.449562	0.69582	0.510177	0.551058	0.591536
0529	0.576955	0.509984	0.524237	0.554303	0.567054	0.591825	0.47992	0.607442	0.577725	0.500293	0.513018	0.54866	0.550684	0.534684	0.583297	0.61247	0.574137	0.572941	0.539682	0.540639	0.587936	0.525649	0.587422	0.617778	0.591285	0.56321	0.578751	0.564115	0.538532	0.617238	0.565019	0.559971	0.572578	0.494549	0.572863	0.528116	0.555675	0.529416	0.607177	0.505886	0.546353	0.605747	0.639351	0.53198	0.557798	0.495582	0.610383	0.580459	0.514513
0530	0.468282	0.379473	0.375608	0.418849	0.495173	0.519394	0.412064	0.527419	0.473938	0.482884	0.478801	0.441274	0.46989	0.571877	0.685465	0.540758	0.466982	0.458105	0.415668	0.470302	0.475928	0.389989	0.475415	0.500212	0.502104	0.451208	0.466733	0.422785	0.38931	0.499672	0.457372	0.467931	0.492283	0.608309	0.49476	0.374505	0.40839	0.419019	0.525263	0.347083	0.391984	0.510768	0.526081	0.489011	0.437804	0.619708	0.501428	0.507022	0.513345
0531	0.532142	0.480361	0.492648	0.471158	0.48169	0.557885	0.489118	0.592167	0.53215	0.505625	0.501119	0.53783	0.498291	0.606674	0.662882	0.610552	0.522971	0.526995	0.488197	0.483631	0.532541	0.463156	0.532663	0.540159	0.503724	0.522563	0.522213	0.466149	0.469321	0.540287	0.501479	0.478423	0.531596	0.649061	0.532283	0.45687	0.474189	0.473603	0.52119	0.44748	0.462646	0.595148	0.5538	0.425794	0.512	0.658316	0.560921	0.527533	0.550713
0532	0.52764	0.468068	0.480739	0.489895	0.510249	0.563292	0.460876	0.573451	0.532112	0.480879	0.494274	0.532162	0.477425	0.573247	0.628962	0.589244	0.524033	0.519373	0.482574	0.470688	0.530695	0.45933	0.530454	0.55791	0.539982	0.517421	0.519967	0.482877	0.466474	0.557657	0.518951	0.518253	0.520733	0.632305	0.523419	0.453939	0.485206	0.460284	0.555022	0.438393	0.467824	0.579626	0.566263	0.446388	0.50505	0.632727	0.552385	0.527803	0.525575
0533	0.38994	0.429201	0.425369	0.332688	0.408012	0.502077	0.418578	0.541905	0.410254	0.485642	0.480929	0.433607	0.504543	0.604091	0.684075	0.568988	0.398597	0.374968	0.346389	0.501308	0.400797	0.315212	0.400451	0.426696	0.498722	0.432663	0.389724	0.403781	0.308396	0.426332	0.366194	0.472874	0.43811	0.649991	0.443515	0.291323	0.329724	0.427495	0.453232	0.348728	0.384224	0.540764	0.526892	0.421968	0.35369	0.667569	0.523099	0.452692	0.561548
0534	0.479636	0.534189	0.544793	0.43823	0.452058	0.578029	0.505672	0.637761	0.495801	0.504061	0.512909	0.550458	0.578815	0.597496	0.50811	0.652968	0.482933	0.473338	0.469141	0.567804	0.502024	0.450179	0.502128	0.508942	0.55218	0.518425	0.491021	0.481957	0.432562	0.509052	0.445848	0.531856	0.529691	0.520291	0.531892	0.422156	0.438722	0.545268	0.484836	0.509832	0.475629	0.639655	0.572982	0.3944	0.448467	0.543211	0.618057	0.408828	0.597517
0535	0.488396	0.438132	0.434495	0.407695	0.458007	0.518287	0.456026	0.55989	0.47078	0.520705	0.516862	0.450506	0.537699	0.632248	0.723042	0.587116	0.463543	0.479728	0.428469	0.539373	0.485928	0.405073	0.485414	0.512472	0.511447	0.483668	0.476982	0.433612	0.404109	0.511932	0.450655	0.473151	0.49828	0.649215	0.500432	0.389739	0.422778	0.450517	0.497098	0.377371	0.392226	0.543052	0.578289	0.498112	0.431611	0.640843	0.517478	0.528765	0.527515
0536	0.552486	0.499903	0.511578	0.489514	0.503787	0.581993	0.501466	0.599682	0.531647	0.525232	0.537098	0.570971	0.517622	0.537283	0.193513	0.602591	0.523526	0.546083	0.49516	0.503599	0.550282	0.478468	0.549768	0.580895	0.545753	0.547755	0.540259	0.480966	0.479048	0.580355	0.520418	0.51899	0.531963	0.500094	0.534041	0.466883	0.49743	0.481308	0.534897	0.472037	0.465177	0.598364	0.583052	0.43106	0.532298	0.454779	0.577104	0.492455	0.548926
0537	0.589368	0.527028	0.540981	0.562926	0.552829	0.56903	0.488214	0.62321	0.587176	0.510474	0.505968	0.545956	0.58148	0.62972	0.736093	0.632554	0.578798	0.589798	0.560215	0.564048	0.601179	0.551557	0.600854	0.619807	0.587326	0.579351	0.592475	0.573939	0.552691	0.619466	0.564064	0.574475	0.59945	0.665927	0.594485	0.542692	0.552717	0.550641	0.596644	0.535074	0.564731	0.620187	0.645232	0.544241	0.572994	0.667637	0.628881	0.631884	0.569181
0538	0.6296	0.554352	0.567603	0.576445	0.589633	0.629789	0.509473	0.656893	0.603172	0.535841	0.547341	0.585595	0.601292	0.611899	0.705547	0.646523	0.600385	0.628609	0.584549	0.600388	0.64426	0.584654	0.643747	0.675737	0.637887	0.631852	0.636359	0.598401	0.58857	0.675197	0.58629	0.607556	0.618608	0.655025	0.616404	0.579626	0.604323	0.56007	0.625868	0.568605	0.581566	0.646748	0.70173	0.565865	0.616902	0.654865	0.658703	0.620435	0.574816
0539	0.529737	0.493951	0.489998	0.496172	0.482489	0.567542	0.480802	0.597556	0.523599	0.54937	0.545286	0.541784	0.551967	0.648366	0.685168	0.605222	0.514762	0.521628	0.477865	0.537742	0.526862	0.45923	0.526852	0.556473	0.539854	0.527006	0.516317	0.501471	0.454452	0.556462	0.504178	0.530541	0.530275	0.685817	0.532444	0.441563	0.473518	0.481294	0.522241	0.465792	0.482522	0.596205	0.570777	0.50843	0.505176	0.68786	0.581279	0.588921	0.584395
0540	0.499348	0.510292	0.521644	0.460744	0.429391	0.590845	0.499137	0.616481	0.5214	0.498173	0.507676	0.53951	0.53482	0.572058	0.298106	0.624066	0.513072	0.492852	0.485992	0.533711	0.523703	0.452909	0.524004	0.534133	0.534195	0.532823	0.513161	0.461436	0.455764	0.534449	0.470921	0.504841	0.532232	0.511289	0.534661	0.450391	0.464217	0.515285	0.509474	0.466025	0.456908	0.61495	0.577135	0.414446	0.47309	0.508257	0.58908	0.433871	0.575933
0541	0.503837	0.504901	0.501068	0.480422	0.47412	0.551156	0.505943	0.577111	0.509531	0.571938	0.567906	0.541234	0.541845	0.639303	0.694708	0.600012	0.501423	0.495479	0.463108	0.531612	0.505582	0.445747	0.505572	0.535912	0.528683	0.479902	0.494505	0.484597	0.440011	0.535901	0.490215	0.518287	0.5143	0.691181	0.517333	0.426883	0.459478	0.485447	0.513417	0.440155	0.465192	0.574113	0.535081	0.516777	0.476293	0.693162	0.562023	0.590569	0.599296
0542	0.427873	0.486657	0.482824	0.365403	0.435892	0.55226	0.489395	0.589466	0.459725	0.529346	0.524634	0.476273	0.558813	0.660501	0.728127	0.623396	0.445502	0.415746	0.401947	0.554885	0.443111	0.36733	0.443317	0.446302	0.535236	0.47285	0.433095	0.448336	0.375012	0.446519	0.394971	0.520385	0.49014	0.689074	0.492732	0.359898	0.381669	0.484991	0.475766	0.413345	0.442458	0.588967	0.550203	0.456185	0.396625	0.717278	0.570393	0.469229	0.617429
0543	0.437201	0.553872	0.550454	0.448542	0.412267	0.527649	0.52121	0.588687	0.459335	0.581023	0.57682	0.529605	0.589587	0.677952	0.722547	0.644721	0.447239	0.425094	0.400909	0.578186	0.455342	0.402955	0.455168	0.483225	0.52037	0.479839	0.443172	0.460986	0.39424	0.483041	0.419686	0.498701	0.49271	0.719559	0.468477	0.397243	0.397034	0.523775	0.47463	0.490808	0.442976	0.623664	0.605578	0.499496	0.402997	0.721233	0.556298	0.574637	0.630541
0544	0.576955	0.509984	0.524237	0.554303	0.567054	0.591825	0.47992	0.607442	0.577725	0.500293	0.513018	0.54866	0.550684	0.534684	0.583297	0.61247	0.574137	0.572941	0.539682	0.540639	0.587936	0.525649	0.587422	0.617778	0.591285	0.56321	0.578751	0.564115	0.538532	0.617238	0.565019	0.559971	0.572578	0.494549	0.572863	0.528116	0.555675	0.529416	0.607177	0.505886	0.546353	0.605747	0.639351	0.53198	0.557798	0.495582	0.610383	0.580459	0.514513
0545	0.436309	0.648967	0.646092	0.540604	0.432916	0.532063	0.624379	0.660822	0.446466	0.657499	0.65206	0.61181	0.680401	0.755486	0.790712	0.723518	0.434277	0.468954	0.47985	0.656362	0.483538	0.522481	0.483635	0.514945	0.455555	0.512782	0.484853	0.529155	0.524715	0.515043	0.41061	0.555051	0.586525	0.778244	0.565812	0.52957	0.516239	0.613203	0.444073	0.592799	0.535242	0.703208	0.64738	0.585412	0.47021	0.786613	0.609106	0.645159	0.719732
0546	0.605447	0.609443	0.608807	0.54741	0.533287	0.608783	0.564449	0.653567	0.581976	0.624021	0.620178	0.590369	0.649527	0.715214	0.783212	0.663766	0.577305	0.606157	0.565517	0.644369	0.622356	0.564037	0.621842	0.652709	0.619749	0.617639	0.613907	0.585556	0.565339	0.652169	0.56321	0.60706	0.599092	0.755452	0.594146	0.555711	0.577834	0.576393	0.584592	0.579274	0.568374	0.653588	0.714409	0.598281	0.593268	0.755334	0.656059	0.687914	0.656481
0547	0.474655	0.404324	0.400372	0.419251	0.468471	0.547817	0.434253	0.551574	0.467224	0.50282	0.498737	0.462109	0.504097	0.60197	0.679195	0.561397	0.458848	0.46403	0.41337	0.50212	0.466422	0.384658	0.466248	0.492934	0.521797	0.470971	0.456989	0.440807	0.395226	0.49275	0.447798	0.497015	0.489649	0.649177	0.492268	0.380596	0.414142	0.433136	0.502018	0.387215	0.422251	0.547632	0.524252	0.492359	0.449562	0.667304	0.537772	0.50897	0.553243
0548	0.403991	0.492068	0.488555	0.38108	0.398078	0.50068	0.485378	0.558853	0.420362	0.533401	0.529082	0.452402	0.566426	0.655585	0.727306	0.620774	0.406699	0.391598	0.361118	0.562704	0.416508	0.334059	0.416333	0.430638	0.498873	0.44782	0.405827	0.423128	0.356363	0.430455	0.366749	0.49561	0.469682	0.707304	0.457398	0.35945	0.343964	0.487599	0.441458	0.427573	0.416569	0.594654	0.569739	0.478467	0.371205	0.723417	0.540341	0.50729	0.619406
0549	0.474485	0.602041	0.59903	0.555096	0.441048	0.482029	0.601281	0.635227	0.4846	0.636228	0.630529	0.590664	0.64946	0.738557	0.768078	0.701737	0.476682	0.496171	0.494743	0.624906	0.499095	0.525658	0.499188	0.532858	0.404302	0.501637	0.500465	0.481447	0.538321	0.532951	0.466936	0.476479	0.593309	0.744404	0.57161	0.543408	0.529859	0.580768	0.457364	0.557749	0.491072	0.68272	0.636714	0.589714	0.499635	0.752388	0.576336	0.661417	0.683346
0550	0.402481	0.542299	0.53899	0.452676	0.341859	0.387379	0.469472	0.53974	0.422225	0.508337	0.502038	0.456674	0.602467	0.680686	0.737827	0.609888	0.412508	0.417273	0.409328	0.551032	0.449296	0.440607	0.449483	0.452356	0.384609	0.452952	0.439278	0.400917	0.45545	0.452552	0.373685	0.417884	0.496084	0.712024	0.447157	0.461072	0.421775	0.493996	0.384405	0.509266	0.407795	0.590904	0.585309	0.46892	0.38831	0.722395	0.509536	0.59895	0.634853
0551	0.372373	0.447352	0.443632	0.335297	0.401478	0.48896	0.432844	0.536174	0.392987	0.500401	0.493361	0.430852	0.520385	0.617467	0.698187	0.574016	0.382962	0.359646	0.349694	0.519027	0.387636	0.32043	0.387626	0.41286	0.484833	0.410834	0.376233	0.394752	0.320097	0.412849	0.354438	0.458623	0.433876	0.666116	0.439509	0.306384	0.3411	0.448618	0.432763	0.372168	0.37336	0.546622	0.53418	0.442759	0.332708	0.683177	0.520035	0.472582	0.577607
0552	0.436309	0.648967	0.646092	0.540604	0.432916	0.532063	0.624379	0.660822	0.446466	0.657499	0.65206	0.61181	0.680401	0.755486	0.790712	0.723518	0.434277	0.468954	0.47985	0.656362	0.483538	0.522481	0.483635	0.514945	0.455555	0.512782	0.484853	0.529155	0.524715	0.515043	0.41061	0.555051	0.586525	0.778244	0.565812	0.52957	0.516239	0.613203	0.444073	0.592799	0.535242	0.703208	0.64738	0.585412	0.47021	0.786613	0.609106	0.645159	0.719732
0553	0.37064	0.568199	0.565388	0.472561	0.441144	0.534143	0.546801	0.595582	0.358281	0.597339	0.59202	0.520783	0.628393	0.703853	0.766314	0.642985	0.345171	0.425084	0.42227	0.603543	0.424259	0.429133	0.424249	0.471547	0.453417	0.461329	0.427731	0.443839	0.454756	0.471537	0.300563	0.540495	0.547515	0.753305	0.503071	0.459503	0.432533	0.540438	0.462299	0.512378	0.443137	0.623144	0.640036	0.54498	0.43281	0.766195	0.548384	0.584455	0.669392
0554	0.38994	0.429201	0.425369	0.332688	0.408012	0.502077	0.418578	0.541905	0.410254	0.485642	0.480929	0.433607	0.504543	0.604091	0.684075	0.568988	0.398597	0.374968	0.346389	0.501308	0.400797	0.315212	0.400451	0.426696	0.498722	0.432663	0.389724	0.414968	0.320542	0.426332	0.366194	0.472874	0.43811	0.656379	0.443515	0.303826	0.341533	0.427495	0.453232	0.348728	0.395714	0.540764	0.526892	0.421968	0.35369	0.673956	0.523099	0.452692	0.567936
0555	0.428158	0.464429	0.460477	0.352712	0.440325	0.549375	0.467789	0.586299	0.460222	0.50926	0.5044	0.472709	0.539526	0.639326	0.717045	0.605146	0.446044	0.416052	0.40255	0.536492	0.441698	0.364856	0.441931	0.444468	0.52964	0.472011	0.431647	0.442085	0.374196	0.444712	0.394368	0.500448	0.490149	0.674383	0.492741	0.359058	0.380875	0.481888	0.481223	0.4088	0.436039	0.587541	0.534801	0.432418	0.396936	0.703468	0.566714	0.44503	0.603617
0556	0.408124	0.462717	0.458998	0.349416	0.408012	0.5046	0.454307	0.546433	0.425188	0.519398	0.514825	0.451703	0.519116	0.615735	0.693367	0.586459	0.414859	0.3929	0.360973	0.517876	0.417069	0.331011	0.416723	0.443802	0.500191	0.449341	0.403942	0.431635	0.336792	0.443438	0.380269	0.472874	0.43811	0.683213	0.445262	0.320554	0.359126	0.446234	0.457176	0.384611	0.412832	0.559065	0.543701	0.440869	0.368657	0.700274	0.527279	0.485517	0.580644
0557	0.549993	0.508092	0.522553	0.548901	0.569985	0.595015	0.433192	0.569879	0.550862	0.45135	0.465763	0.512504	0.537995	0.576786	0.690128	0.564097	0.544299	0.571924	0.539164	0.498378	0.588026	0.523066	0.587706	0.617903	0.583932	0.570749	0.581476	0.531603	0.533706	0.617566	0.534193	0.581815	0.573653	0.623781	0.542645	0.523148	0.518881	0.486047	0.611127	0.501553	0.512963	0.558043	0.636179	0.48976	0.55842	0.625915	0.575548	0.584333	0.537516
0558	0.428158	0.447153	0.460477	0.352712	0.440325	0.549375	0.450621	0.586299	0.460222	0.493429	0.488413	0.472709	0.524672	0.627692	0.707918	0.605146	0.446044	0.416052	0.40255	0.52154	0.441698	0.364856	0.441931	0.444468	0.52964	0.472011	0.431647	0.442085	0.374196	0.444712	0.394368	0.500448	0.490149	0.664361	0.492741	0.359058	0.380875	0.481888	0.481223	0.4088	0.436039	0.587541	0.534801	0.414109	0.396936	0.694384	0.566714	0.427128	0.591312
0559	0.537948	0.416022	0.430406	0.450797	0.539811	0.579445	0.466264	0.595333	0.528547	0.490921	0.488687	0.496181	0.512571	0.603332	0.703009	0.602222	0.522116	0.532996	0.480647	0.511243	0.540343	0.451576	0.539989	0.560686	0.543651	0.527456	0.532758	0.45614	0.449139	0.560314	0.505341	0.506593	0.562935	0.604415	0.561593	0.433249	0.466557	0.475061	0.563213	0.388878	0.415362	0.568573	0.586356	0.465595	0.487508	0.606638	0.552652	0.47081	0.485925
0560	0.538886	0.499743	0.514385	0.538423	0.567362	0.591335	0.432498	0.558095	0.542896	0.451378	0.46579	0.515606	0.531044	0.524268	0.652319	0.558113	0.535625	0.559983	0.526225	0.48912	0.574261	0.506989	0.57387	0.603359	0.580066	0.559398	0.567367	0.521322	0.518297	0.602948	0.52274	0.576927	0.564567	0.590811	0.53405	0.507286	0.5039	0.48196	0.604722	0.489885	0.502404	0.545363	0.629593	0.474586	0.546231	0.590232	0.567754	0.563538	0.530648
0561	0.518658	0.451414	0.447666	0.423839	0.496465	0.567715	0.498611	0.595333	0.511619	0.552627	0.550665	0.496181	0.556883	0.651413	0.739008	0.614276	0.503684	0.51226	0.463376	0.555676	0.520113	0.432865	0.519758	0.539418	0.540109	0.51602	0.512022	0.450664	0.429894	0.539046	0.486908	0.502381	0.54369	0.652365	0.543388	0.413437	0.447847	0.475061	0.534502	0.388878	0.409738	0.568573	0.59721	0.502596	0.46568	0.654318	0.552652	0.514543	0.548237
0562	0.647322	0.668128	0.677693	0.599648	0.62485	0.720566	0.600831	0.728589	0.633871	0.629486	0.62789	0.642663	0.720411	0.782609	0.828943	0.726648	0.620809	0.675088	0.645523	0.591651	0.628189	0.561014	0.619285	0.628985	0.626857	0.611035	0.613265	0.561074	0.563877	0.629242	0.559091	0.628868	0.623548	0.72016	0.589843	0.552019	0.535392	0.574899	0.628989	0.563948	0.552763	0.638097	0.68096	0.518774	0.589643	0.733482	0.643064	0.617696	0.656699
0563	0.498206	0.459064	0.472016	0.485293	0.509925	0.558809	0.414693	0.536904	0.503397	0.450342	0.445836	0.495267	0.475256	0.585951	0.641756	0.550373	0.492765	0.516252	0.478562	0.430491	0.525789	0.454984	0.525548	0.552752	0.512575	0.512717	0.517683	0.449079	0.462004	0.552499	0.489967	0.509094	0.520363	0.636127	0.492235	0.449338	0.449171	0.417775	0.553119	0.432801	0.433113	0.539961	0.562833	0.404359	0.502461	0.638779	0.51865	0.538691	0.536343
0564	0.6296	0.554352	0.567603	0.576445	0.589633	0.629268	0.509473	0.656289	0.603172	0.535841	0.547341	0.585595	0.601292	0.62603	0.716872	0.645876	0.600385	0.628609	0.584549	0.600388	0.64426	0.584654	0.643747	0.675737	0.637834	0.631852	0.636359	0.598401	0.58857	0.675197	0.58629	0.607556	0.618608	0.668293	0.616404	0.579626	0.604323	0.56007	0.625868	0.568605	0.581566	0.64612	0.70173	0.565865	0.616902	0.668139	0.658703	0.620435	0.574724
0565	0.372373	0.478055	0.474542	0.372225	0.401478	0.48896	0.464352	0.536174	0.392987	0.528156	0.521507	0.446662	0.54703	0.638719	0.714954	0.597682	0.382962	0.359646	0.349694	0.545748	0.387636	0.32043	0.387626	0.41286	0.484833	0.410834	0.376233	0.383565	0.327175	0.412849	0.354438	0.458623	0.449601	0.67881	0.439509	0.333109	0.329292	0.47925	0.432763	0.407047	0.361871	0.57181	0.560059	0.473717	0.332708	0.694923	0.520035	0.501883	0.595218
0566	0.53198	0.409091	0.425916	0.474671	0.58077	0.575385	0.454098	0.56906	0.544369	0.462028	0.478345	0.483614	0.506679	0.472739	0.690454	0.589378	0.539345	0.526581	0.488323	0.50646	0.540633	0.454016	0.54082	0.559003	0.576016	0.517944	0.533055	0.513922	0.476447	0.5592	0.516665	0.544532	0.579007	0.493275	0.576795	0.461821	0.493107	0.497223	0.611813	0.437966	0.496262	0.563457	0.612906	0.53446	0.513887	0.5336	0.577719	0.468382	0.500018
0567	0.537948	0.416022	0.430406	0.450797	0.539811	0.579445	0.466264	0.595333	0.528547	0.472739	0.488687	0.496181	0.512571	0.573949	0.68101	0.602222	0.522116	0.532996	0.480647	0.511243	0.540343	0.451576	0.539989	0.560686	0.543651	0.527456	0.532758	0.45614	0.449139	0.560314	0.505341	0.506593	0.562935	0.575113	0.561593	0.433249	0.466557	0.475061	0.563213	0.388878	0.415362	0.568573	0.586356	0.465595	0.487508	0.5775	0.552652	0.431611	0.467565
0568	0.533674	0.500134	0.511803	0.469778	0.503786	0.608375	0.524438	0.603316	0.552675	0.57023	0.568586	0.582148	0.506788	0.619728	0.680492	0.619069	0.541886	0.526521	0.495041	0.493112	0.539388	0.460784	0.539718	0.557946	0.569925	0.537276	0.529147	0.480414	0.452974	0.558294	0.527372	0.54467	0.5454	0.663836	0.54574	0.437339	0.471041	0.493	0.562838	0.462013	0.465295	0.606499	0.599336	0.451482	0.512968	0.676819	0.580476	0.537425	0.581729
0569	0.452252	0.499918	0.511593	0.38777	0.445625	0.563362	0.456145	0.593533	0.474863	0.465858	0.460496	0.504076	0.552893	0.649864	0.671421	0.60482	0.458601	0.469222	0.444265	0.503641	0.496131	0.420676	0.496256	0.503844	0.514434	0.521434	0.487283	0.439371	0.411707	0.503976	0.417611	0.502726	0.512987	0.691068	0.485258	0.397716	0.38745	0.486089	0.497061	0.463674	0.43448	0.596469	0.580757	0.31278	0.450637	0.705295	0.570753	0.44698	0.599066
0570	0.437328	0.394095	0.411388	0.381074	0.48533	0.479412	0.362846	0.542648	0.464166	0.375729	0.392199	0.422639	0.476175	0.525678	0.687355	0.55235	0.45668	0.425212	0.404182	0.474849	0.453377	0.369265	0.452868	0.476338	0.521616	0.467677	0.443617	0.481662	0.394964	0.475803	0.411336	0.480771	0.491588	0.557392	0.494102	0.380326	0.413887	0.457954	0.517914	0.396245	0.462116	0.53389	0.575135	0.411317	0.405943	0.57891	0.544992	0.430337	0.471273
0571	0.38994	0.476768	0.473255	0.369761	0.408012	0.502077	0.46703	0.541905	0.410254	0.528505	0.524185	0.44934	0.545831	0.637083	0.710403	0.604906	0.398597	0.374968	0.346389	0.542865	0.400797	0.315212	0.400451	0.426696	0.498722	0.432663	0.389724	0.403781	0.327607	0.426332	0.366194	0.472874	0.453718	0.679158	0.443515	0.330694	0.329724	0.475203	0.453232	0.403	0.384224	0.579033	0.566317	0.470137	0.35369	0.695271	0.523099	0.498301	0.598086
0572	0.505141	0.479239	0.49156	0.467128	0.510434	0.552666	0.476128	0.594726	0.527784	0.492115	0.501374	0.547	0.507185	0.531799	0.510466	0.609873	0.520669	0.501692	0.498814	0.49273	0.524313	0.460491	0.524414	0.542082	0.5073	0.507042	0.513713	0.452904	0.448364	0.542188	0.494491	0.473065	0.541883	0.415702	0.542412	0.438423	0.466559	0.493064	0.546337	0.444041	0.437258	0.596677	0.585288	0.441693	0.48078	0.432195	0.561357	0.493419	0.526344
0573	0.38994	0.461818	0.458205	0.351754	0.408012	0.502077	0.451802	0.541905	0.410254	0.515033	0.51059	0.433607	0.532855	0.626714	0.702128	0.593617	0.398597	0.374968	0.346389	0.529804	0.400797	0.315212	0.400451	0.426696	0.498722	0.432663	0.389724	0.403781	0.308396	0.426332	0.366194	0.472874	0.43811	0.669991	0.443515	0.311571	0.329724	0.460209	0.453232	0.385943	0.384224	0.567006	0.553927	0.454998	0.35369	0.686565	0.523099	0.483967	0.586603
0574	0.476201	0.407831	0.404083	0.420756	0.497938	0.520152	0.439979	0.536672	0.47787	0.505596	0.501637	0.447837	0.498126	0.595295	0.709111	0.56428	0.471263	0.466618	0.428583	0.49932	0.483085	0.402284	0.482571	0.512174	0.508711	0.4623	0.474068	0.419424	0.402902	0.511635	0.455079	0.472688	0.503415	0.611029	0.50529	0.388497	0.421604	0.431363	0.519983	0.361815	0.389811	0.522013	0.555552	0.506078	0.447123	0.620846	0.512045	0.534416	0.523154
0575	0.517596	0.471885	0.484437	0.491514	0.542679	0.590705	0.46045	0.565623	0.533488	0.468688	0.485308	0.524258	0.501895	0.58745	0.655832	0.578846	0.522061	0.538023	0.501459	0.450508	0.553603	0.474508	0.553744	0.572891	0.522235	0.527735	0.546192	0.449693	0.462405	0.573039	0.513736	0.513432	0.55764	0.607668	0.527497	0.447142	0.44956	0.455428	0.585437	0.451385	0.433744	0.566342	0.591831	0.421307	0.524767	0.620364	0.544749	0.522453	0.527995
0576	0.49492	0.573071	0.572165	0.490082	0.478052	0.492401	0.516037	0.603886	0.509743	0.561039	0.55439	0.50772	0.628711	0.691795	0.786617	0.658888	0.500581	0.491073	0.490326	0.623089	0.518671	0.470046	0.518771	0.524818	0.510604	0.526827	0.508002	0.51931	0.492728	0.524923	0.454123	0.480852	0.550402	0.714065	0.537921	0.498662	0.482369	0.568884	0.500877	0.548654	0.512656	0.63315	0.641282	0.541396	0.467298	0.723712	0.602563	0.622691	0.644177
0577	0.605193	0.564313	0.576888	0.567342	0.56324	0.598772	0.527319	0.647812	0.600929	0.525346	0.537207	0.572333	0.595396	0.61155	0.719418	0.652123	0.593434	0.604047	0.57617	0.587111	0.615987	0.566044	0.616193	0.627333	0.59696	0.604183	0.607558	0.584049	0.573421	0.627549	0.568213	0.588559	0.608191	0.661736	0.604738	0.564032	0.574911	0.569065	0.590792	0.554068	0.57678	0.642141	0.650175	0.548661	0.590121	0.670409	0.644842	0.589366	0.601986
0578	0.546662	0.481962	0.494199	0.495973	0.513589	0.579456	0.469155	0.597411	0.537821	0.508596	0.50409	0.545506	0.507883	0.61166	0.641756	0.597573	0.530249	0.540758	0.494464	0.498807	0.540347	0.465924	0.539834	0.570338	0.553985	0.544326	0.529848	0.480108	0.468833	0.569798	0.523619	0.525094	0.537793	0.669257	0.538544	0.456368	0.486459	0.466111	0.555691	0.462015	0.46498	0.596935	0.596094	0.453756	0.527261	0.669665	0.574028	0.546005	0.546286
0579	0.3844	0.496011	0.492397	0.344542	0.422394	0.526386	0.481334	0.549598	0.41294	0.522856	0.516017	0.44062	0.579429	0.672773	0.729732	0.596979	0.398819	0.39948	0.3912	0.55032	0.431502	0.363027	0.431606	0.435901	0.47822	0.448684	0.421196	0.370366	0.359911	0.43601	0.357034	0.462354	0.475863	0.717226	0.45014	0.366015	0.337092	0.481006	0.450581	0.433775	0.36361	0.57379	0.577628	0.428821	0.376799	0.743818	0.532898	0.48126	0.642247
0580	0.596944	0.58612	0.585483	0.542594	0.520802	0.570553	0.542825	0.643063	0.574515	0.602397	0.598554	0.567606	0.6468	0.711817	0.783212	0.659942	0.570004	0.597942	0.557092	0.633907	0.613988	0.559488	0.613474	0.643912	0.586677	0.600759	0.60533	0.580358	0.56066	0.643372	0.559571	0.567628	0.59467	0.734133	0.589963	0.550895	0.573285	0.565871	0.573045	0.574457	0.563036	0.649764	0.704318	0.592371	0.583646	0.734015	0.646567	0.686106	0.632745
0581	0.616729	0.565041	0.577722	0.573556	0.621689	0.661212	0.559736	0.647771	0.630448	0.572051	0.584632	0.610603	0.582231	0.623354	0.721772	0.649381	0.624156	0.613602	0.586832	0.578958	0.633604	0.561556	0.633728	0.656826	0.647385	0.614379	0.625436	0.589849	0.56908	0.656957	0.610164	0.622362	0.626108	0.653647	0.623499	0.557511	0.585375	0.57832	0.659713	0.544242	0.572783	0.642714	0.679607	0.560991	0.602686	0.666544	0.649243	0.595009	0.587989
0582	0.528866	0.523718	0.519998	0.496172	0.482489	0.567542	0.510242	0.596516	0.522834	0.574776	0.570933	0.540714	0.578322	0.66905	0.703687	0.627343	0.51393	0.521628	0.477865	0.563832	0.526862	0.45923	0.526852	0.556473	0.539003	0.527006	0.516317	0.489298	0.442306	0.556462	0.503346	0.530541	0.530275	0.698099	0.531432	0.42906	0.460669	0.495449	0.522241	0.481504	0.47002	0.60698	0.596025	0.536244	0.505176	0.700021	0.580319	0.613102	0.602642
0583	0.471529	0.514074	0.525307	0.405276	0.450895	0.571924	0.509975	0.625405	0.499137	0.554379	0.549362	0.549032	0.56289	0.669734	0.704725	0.642175	0.483991	0.462365	0.443167	0.548808	0.4937	0.419528	0.493906	0.502418	0.537935	0.517877	0.482489	0.483752	0.409467	0.502635	0.446053	0.508713	0.512264	0.703179	0.513996	0.395367	0.415792	0.525564	0.495278	0.462423	0.47856	0.62824	0.566043	0.418351	0.442198	0.716209	0.599022	0.485983	0.626314
0584	0.616729	0.565041	0.577722	0.573556	0.621689	0.661212	0.559736	0.647771	0.630448	0.572051	0.584632	0.610603	0.582231	0.576273	0.642278	0.649381	0.624156	0.613602	0.586832	0.578958	0.633604	0.561556	0.633728	0.656826	0.647385	0.614379	0.625436	0.589849	0.56908	0.656957	0.610164	0.622362	0.626108	0.554689	0.623499	0.557511	0.585375	0.57832	0.659713	0.544242	0.572783	0.642714	0.679607	0.560991	0.602686	0.571271	0.649243	0.579432	0.587989
0585	0.575121	0.593512	0.592731	0.539926	0.536667	0.620308	0.520562	0.626464	0.552733	0.585568	0.581609	0.562689	0.637542	0.711225	0.778883	0.626072	0.546337	0.598936	0.557634	0.599103	0.613611	0.556969	0.613098	0.643516	0.597888	0.6108	0.607701	0.555123	0.559043	0.642976	0.532101	0.603602	0.595	0.744803	0.562837	0.54923	0.543514	0.530237	0.585892	0.559966	0.537118	0.613613	0.697869	0.551706	0.586854	0.746548	0.623023	0.670746	0.650341
0586	0.627289	0.589272	0.601075	0.583971	0.600562	0.657633	0.586688	0.674627	0.638547	0.602812	0.600392	0.624839	0.623683	0.678208	0.766618	0.682109	0.62918	0.627512	0.60552	0.613227	0.643392	0.586233	0.643587	0.655877	0.635258	0.630723	0.635638	0.605621	0.588456	0.656082	0.607349	0.625784	0.646272	0.721124	0.640761	0.577578	0.589529	0.606612	0.637162	0.579527	0.598689	0.671082	0.685173	0.574915	0.614982	0.72887	0.673033	0.629169	0.65262
0587	0.595621	0.533466	0.546925	0.55424	0.581999	0.619553	0.548235	0.641321	0.617545	0.559409	0.57249	0.598752	0.590322	0.632437	0.749311	0.657458	0.610843	0.59256	0.570369	0.578615	0.611566	0.544717	0.611855	0.629846	0.630869	0.594446	0.603166	0.589475	0.551039	0.630149	0.596793	0.603305	0.624334	0.638062	0.622305	0.538607	0.568332	0.579234	0.635169	0.547389	0.568411	0.635707	0.672171	0.534174	0.568326	0.65597	0.645685	0.594688	0.555172
0588	0.460817	0.664229	0.66148	0.560577	0.457572	0.552408	0.64071	0.675569	0.446466	0.672391	0.667187	0.628688	0.694297	0.766117	0.799811	0.735539	0.446576	0.492043	0.502466	0.671303	0.505993	0.543243	0.506086	0.536035	0.479226	0.533965	0.50725	0.549627	0.545379	0.536128	0.423423	0.574396	0.604502	0.787885	0.58469	0.550024	0.537272	0.63002	0.468244	0.610504	0.555449	0.716112	0.662711	0.603438	0.493245	0.795891	0.626101	0.660587	0.731917
0589	0.4381	0.525519	0.524136	0.444162	0.441899	0.521707	0.502179	0.587253	0.443315	0.560392	0.5563	0.485802	0.598228	0.66661	0.757689	0.634054	0.434597	0.42674	0.394031	0.604724	0.448152	0.391708	0.447977	0.473726	0.541949	0.482679	0.438262	0.475162	0.432584	0.473543	0.393646	0.541316	0.522157	0.720985	0.497847	0.435508	0.434589	0.532073	0.482037	0.491114	0.47181	0.610558	0.635928	0.537745	0.408197	0.736652	0.562061	0.562568	0.63472
0590	0.540924	0.481381	0.496654	0.544978	0.561034	0.568754	0.408248	0.562746	0.542358	0.423698	0.439065	0.492029	0.539856	0.55572	0.672262	0.56049	0.535862	0.5631	0.529766	0.492979	0.577337	0.516587	0.576824	0.606611	0.558403	0.553642	0.57052	0.526037	0.528371	0.606071	0.53062	0.553581	0.571123	0.58065	0.540252	0.517656	0.513694	0.474212	0.60027	0.496348	0.507247	0.555012	0.633195	0.487012	0.548157	0.582865	0.571026	0.560754	0.510089
0591	0.407857	0.643736	0.640862	0.542747	0.429812	0.530146	0.602531	0.633404	0.418679	0.63614	0.6307	0.585943	0.683008	0.756007	0.787268	0.694774	0.404906	0.465243	0.475375	0.635444	0.479243	0.514972	0.47934	0.511109	0.438425	0.507539	0.482651	0.493751	0.521725	0.511206	0.384586	0.560753	0.584069	0.786686	0.538614	0.52658	0.489155	0.589779	0.438642	0.589648	0.500082	0.676647	0.644161	0.554306	0.46768	0.795867	0.585775	0.639862	0.72421
0592	0.458901	0.48639	0.483148	0.434846	0.437768	0.504031	0.526457	0.567223	0.437305	0.58291	0.579216	0.498848	0.566469	0.655737	0.726112	0.620956	0.4292	0.450552	0.386914	0.563227	0.441855	0.397748	0.441341	0.46692	0.472362	0.429269	0.431807	0.39034	0.41539	0.46638	0.415879	0.466861	0.523987	0.696539	0.500135	0.418304	0.417179	0.489029	0.481583	0.441054	0.38932	0.600226	0.586799	0.547717	0.447581	0.711412	0.506772	0.560679	0.605827
0593	0.605321	0.564642	0.57721	0.567485	0.560165	0.599062	0.527431	0.648112	0.600984	0.525469	0.537326	0.572456	0.595722	0.626253	0.729846	0.652369	0.593489	0.604186	0.576222	0.587519	0.616119	0.56621	0.616323	0.627432	0.597241	0.60429	0.60769	0.583729	0.573596	0.627647	0.568219	0.588876	0.60825	0.674655	0.604794	0.564212	0.575082	0.569255	0.590854	0.554307	0.576433	0.642387	0.650396	0.54818	0.59026	0.682996	0.645132	0.604573	0.602423
0594	0.403991	0.505796	0.502378	0.397808	0.398078	0.50068	0.499287	0.570776	0.420362	0.546012	0.541809	0.467202	0.578144	0.664894	0.733678	0.631023	0.406699	0.391598	0.361118	0.574522	0.416508	0.352057	0.416333	0.430638	0.498873	0.44782	0.405827	0.423128	0.373759	0.430455	0.366749	0.49561	0.484015	0.715215	0.457398	0.376762	0.361695	0.501448	0.441458	0.443044	0.416569	0.605609	0.581367	0.492562	0.371205	0.730892	0.540341	0.520606	0.629692
0595	0.500442	0.556661	0.553148	0.494018	0.468237	0.552941	0.547726	0.572427	0.499544	0.585785	0.582156	0.528159	0.600047	0.696835	0.727522	0.627322	0.486969	0.518656	0.475592	0.559026	0.526798	0.45321	0.526923	0.538458	0.48152	0.520175	0.518717	0.427558	0.475131	0.538589	0.475207	0.480263	0.545041	0.738362	0.503283	0.478113	0.435324	0.502497	0.506413	0.48531	0.422714	0.608384	0.60229	0.508572	0.505297	0.747677	0.546526	0.606931	0.657641
0596	0.363276	0.567093	0.564283	0.483273	0.447027	0.536725	0.545833	0.591485	0.361	0.596592	0.591273	0.517419	0.624708	0.697761	0.776119	0.642026	0.348132	0.41772	0.423105	0.599407	0.422936	0.44119	0.422926	0.473395	0.45403	0.45527	0.426408	0.455474	0.456904	0.473385	0.313969	0.546283	0.547439	0.739048	0.502995	0.461651	0.434682	0.548341	0.469872	0.512625	0.450972	0.620054	0.635042	0.559232	0.423454	0.751938	0.546252	0.591726	0.666091
0597	0.356539	0.443483	0.43987	0.322812	0.394257	0.491767	0.426746	0.50305	0.375887	0.489227	0.484784	0.392191	0.523479	0.617516	0.702128	0.553078	0.361176	0.365967	0.329185	0.487216	0.383331	0.292423	0.382985	0.408413	0.46715	0.415704	0.37182	0.367538	0.299564	0.408049	0.324313	0.461039	0.426508	0.674129	0.403454	0.302739	0.291243	0.420253	0.448206	0.363727	0.347002	0.526016	0.54284	0.420323	0.344215	0.690702	0.484201	0.464327	0.587046
0598	0.441505	0.402973	0.399021	0.391895	0.474312	0.552947	0.42805	0.527306	0.464673	0.486324	0.4843	0.446302	0.494369	0.59801	0.696591	0.542985	0.452602	0.456225	0.420095	0.46027	0.477944	0.387228	0.477889	0.493352	0.489826	0.459127	0.468799	0.393748	0.383292	0.493295	0.437443	0.480178	0.501816	0.622586	0.474691	0.365607	0.372645	0.415815	0.5199	0.36288	0.362638	0.513319	0.539953	0.432938	0.435832	0.645303	0.502649	0.473646	0.545116
0599	0.647322	0.678499	0.677693	0.599648	0.62485	0.720566	0.613305	0.728589	0.633871	0.652643	0.651147	0.642663	0.737885	0.796196	0.839634	0.726648	0.620809	0.675088	0.645523	0.615686	0.619635	0.56218	0.619877	0.629621	0.627314	0.61153	0.613875	0.562017	0.564719	0.629876	0.559678	0.629529	0.624105	0.738101	0.59037	0.552941	0.536212	0.575753	0.629269	0.565084	0.553614	0.638914	0.681595	0.549811	0.590167	0.750589	0.643746	0.642397	0.678725
0600	0.547532	0.481962	0.494199	0.495973	0.513589	0.579456	0.470563	0.598452	0.538585	0.492567	0.505559	0.546723	0.507883	0.597791	0.628962	0.598744	0.531081	0.540758	0.494464	0.500055	0.540347	0.465924	0.539834	0.570338	0.554836	0.544326	0.529848	0.491943	0.480614	0.569798	0.524451	0.525094	0.537793	0.664516	0.539556	0.468494	0.498953	0.466217	0.555691	0.462015	0.477136	0.59807	0.596094	0.455047	0.527261	0.664938	0.574989	0.529791	0.536153
0601	0.418467	0.400272	0.417372	0.400688	0.496339	0.48129	0.33065	0.514484	0.450655	0.362838	0.357782	0.394122	0.486165	0.544181	0.713885	0.521451	0.441969	0.43184	0.411932	0.449561	0.461589	0.379983	0.46117	0.484839	0.50777	0.474231	0.452035	0.468604	0.403208	0.484398	0.397072	0.496275	0.499867	0.572673	0.472847	0.388812	0.392007	0.434481	0.531399	0.411331	0.449139	0.50365	0.584737	0.394533	0.413349	0.593449	0.52513	0.471261	0.489857
0602	0.546662	0.481962	0.494199	0.495973	0.513589	0.579456	0.469155	0.597411	0.537821	0.491046	0.50409	0.545506	0.507883	0.597791	0.628962	0.597573	0.530249	0.540758	0.494464	0.498807	0.540347	0.465924	0.539834	0.570338	0.553985	0.544326	0.529848	0.480108	0.468833	0.569798	0.523619	0.525094	0.537793	0.657445	0.538544	0.456368	0.486459	0.466111	0.555691	0.462015	0.46498	0.596935	0.596094	0.453756	0.527261	0.657867	0.574028	0.529791	0.530082
0603	0.443494	0.400272	0.417372	0.400688	0.496339	0.48129	0.365366	0.544378	0.472619	0.378518	0.394892	0.42487	0.486165	0.510416	0.692691	0.555082	0.465884	0.43184	0.411932	0.485434	0.461589	0.379983	0.46117	0.484839	0.53223	0.474231	0.452035	0.497738	0.40409	0.484398	0.420988	0.496275	0.499867	0.541019	0.501933	0.38972	0.42276	0.467093	0.531399	0.411331	0.47906	0.536262	0.584737	0.431643	0.413349	0.563334	0.552724	0.432095	0.471638
0604	0.56285	0.519338	0.533472	0.538726	0.542718	0.578551	0.482312	0.591285	0.565523	0.551781	0.547566	0.552358	0.553201	0.623511	0.724769	0.593113	0.560667	0.561028	0.528173	0.543989	0.575257	0.509276	0.574951	0.604373	0.590968	0.561249	0.565918	0.548655	0.520174	0.604051	0.545814	0.583863	0.566377	0.686162	0.563199	0.509218	0.533924	0.517524	0.586821	0.494435	0.530475	0.585077	0.634191	0.544092	0.545864	0.687858	0.600395	0.633876	0.578222
0605	0.482766	0.399303	0.41421	0.408717	0.483271	0.542598	0.442977	0.550758	0.479906	0.460569	0.474665	0.483648	0.46941	0.528738	0.631074	0.564181	0.472657	0.47291	0.423935	0.469485	0.477829	0.386916	0.477316	0.505285	0.526234	0.481465	0.468681	0.417005	0.394584	0.504745	0.460805	0.495945	0.495571	0.568378	0.497696	0.379934	0.413339	0.439303	0.516734	0.378621	0.400939	0.550929	0.560795	0.426472	0.460418	0.590604	0.536598	0.416914	0.465116
0606	0.497834	0.53029	0.541016	0.431636	0.45839	0.590306	0.507654	0.640149	0.511755	0.503261	0.515027	0.55152	0.572754	0.593114	0.435649	0.657096	0.497356	0.489339	0.465544	0.559903	0.514036	0.440778	0.514265	0.521481	0.563121	0.540362	0.503333	0.498089	0.432795	0.521721	0.456242	0.542725	0.532709	0.517789	0.534747	0.419381	0.438949	0.536472	0.505148	0.503269	0.49423	0.64394	0.577369	0.385422	0.470172	0.513692	0.620186	0.402064	0.595737
0607	0.526707	0.521036	0.535103	0.516792	0.523079	0.579013	0.449817	0.5578	0.531275	0.466964	0.480838	0.523055	0.536764	0.565729	0.691031	0.558993	0.52371	0.547722	0.519341	0.491707	0.561921	0.499164	0.561545	0.590465	0.574783	0.55674	0.554718	0.522108	0.510221	0.59007	0.511304	0.581524	0.550105	0.639765	0.52037	0.498973	0.496049	0.484366	0.575365	0.497721	0.503211	0.551049	0.630023	0.449565	0.532485	0.638072	0.569699	0.568113	0.534054
0608	0.519828	0.493758	0.508566	0.512711	0.518419	0.555106	0.419733	0.553705	0.523657	0.453186	0.44868	0.494995	0.532039	0.591534	0.706175	0.554129	0.5155	0.540422	0.510274	0.485253	0.553073	0.491581	0.552696	0.581163	0.55245	0.539501	0.545648	0.518333	0.502086	0.580768	0.507804	0.546747	0.546679	0.630211	0.517129	0.490598	0.488139	0.472404	0.570444	0.490993	0.499334	0.546332	0.623338	0.447136	0.524702	0.628635	0.564285	0.587302	0.51886
0609	0.571173	0.505451	0.519776	0.543939	0.568116	0.596194	0.478961	0.59811	0.572994	0.501909	0.514579	0.556654	0.534772	0.51355	0.641854	0.601151	0.56812	0.5658	0.532607	0.529075	0.580541	0.512928	0.580221	0.610045	0.606978	0.566881	0.571354	0.558108	0.526552	0.609708	0.554077	0.579511	0.569009	0.576099	0.569486	0.515784	0.544028	0.519737	0.606591	0.497788	0.540184	0.589075	0.63662	0.517745	0.551613	0.574044	0.601027	0.57191	0.532989
0610	0.492668	0.371219	0.389227	0.436473	0.509284	0.533261	0.39318	0.540859	0.492843	0.408922	0.424798	0.439246	0.46694	0.463492	0.650905	0.556875	0.487567	0.48432	0.441529	0.466416	0.493562	0.411817	0.49306	0.518595	0.526689	0.472884	0.484807	0.477349	0.438179	0.518067	0.470916	0.495422	0.523586	0.493237	0.52437	0.424812	0.455902	0.450767	0.547496	0.392948	0.457989	0.532523	0.557034	0.483438	0.468695	0.517924	0.539034	0.438028	0.459293
0611	0.476604	0.466923	0.479629	0.454317	0.468762	0.554565	0.42573	0.532026	0.485532	0.499321	0.495106	0.50474	0.486346	0.598607	0.664869	0.539963	0.473312	0.49303	0.458366	0.440482	0.502755	0.431076	0.502241	0.528426	0.515092	0.500869	0.494072	0.433222	0.425309	0.527886	0.466042	0.514633	0.499116	0.65901	0.472137	0.411563	0.413495	0.417266	0.524115	0.428603	0.416827	0.528637	0.564435	0.410218	0.478381	0.659166	0.511989	0.550007	0.556255
0612	0.479056	0.533385	0.544014	0.43823	0.452058	0.578029	0.504868	0.637069	0.495293	0.504061	0.512909	0.550458	0.577984	0.596457	0.532687	0.652189	0.482379	0.472715	0.468502	0.566973	0.501416	0.449487	0.50152	0.508942	0.55218	0.517802	0.490398	0.481957	0.43185	0.509052	0.445848	0.531856	0.528979	0.544227	0.531218	0.421423	0.438722	0.544513	0.484836	0.509076	0.474955	0.638899	0.572982	0.3944	0.447811	0.565941	0.617418	0.408828	0.596626
0613	0.519812	0.479659	0.491967	0.493873	0.515391	0.574959	0.437296	0.561891	0.511595	0.455809	0.470069	0.511601	0.505714	0.580484	0.61522	0.559647	0.501692	0.539479	0.492633	0.459859	0.537503	0.46394	0.53699	0.567348	0.527429	0.541411	0.52969	0.449192	0.466793	0.566808	0.497356	0.528268	0.537793	0.649522	0.508723	0.454268	0.453827	0.432562	0.554104	0.458607	0.43323	0.558185	0.592647	0.413465	0.52691	0.649701	0.54124	0.509731	0.52891
0614	0.567835	0.499173	0.513799	0.542009	0.553796	0.595785	0.473403	0.601411	0.568076	0.495771	0.508652	0.55154	0.529494	0.516976	0.590028	0.60293	0.562768	0.562212	0.531339	0.523443	0.576807	0.510868	0.576514	0.606109	0.588623	0.563312	0.567534	0.555028	0.524635	0.605801	0.550756	0.564522	0.568368	0.504705	0.56888	0.51381	0.542164	0.514796	0.595684	0.496564	0.537021	0.591439	0.621244	0.513388	0.547853	0.502356	0.596748	0.565708	0.528917
0615	0.510783	0.524416	0.523499	0.518478	0.477075	0.54088	0.469699	0.581162	0.535889	0.531828	0.527732	0.481281	0.587791	0.65366	0.750183	0.624845	0.530818	0.5027	0.494272	0.580257	0.543027	0.474803	0.542514	0.570607	0.550717	0.535808	0.532968	0.538353	0.489625	0.570067	0.490377	0.532865	0.54862	0.680491	0.550199	0.492825	0.508127	0.530334	0.54157	0.506239	0.519895	0.597832	0.639846	0.570381	0.483052	0.684277	0.584469	0.638952	0.597758
0616	0.497834	0.531211	0.541908	0.431636	0.45839	0.591038	0.508575	0.640149	0.511755	0.504281	0.516012	0.552336	0.572754	0.593114	0.435649	0.657096	0.497356	0.489339	0.465544	0.559903	0.514036	0.440778	0.514265	0.521481	0.563769	0.545978	0.503333	0.498089	0.432795	0.521721	0.456242	0.543497	0.532709	0.519376	0.534747	0.419381	0.438949	0.536472	0.505148	0.503269	0.49423	0.64394	0.588776	0.385422	0.470172	0.515372	0.620186	0.402064	0.596757
0617	0.525705	0.399032	0.416171	0.457022	0.56981	0.572825	0.448544	0.566906	0.542713	0.455699	0.472234	0.478551	0.497682	0.49051	0.683342	0.586866	0.537542	0.519836	0.480499	0.497315	0.534711	0.445065	0.534812	0.552883	0.566456	0.510842	0.526985	0.49895	0.46786	0.552989	0.511601	0.53038	0.571717	0.514213	0.5699	0.452891	0.484758	0.488487	0.600039	0.424186	0.480671	0.561201	0.606716	0.516015	0.506729	0.552925	0.5709	0.447396	0.49894
0618	0.546662	0.481962	0.494199	0.495973	0.513589	0.579456	0.469155	0.597411	0.537821	0.491046	0.50409	0.545506	0.507883	0.582894	0.61522	0.597573	0.530249	0.540758	0.494464	0.498807	0.540347	0.465924	0.539834	0.570338	0.553985	0.544326	0.529848	0.480108	0.468833	0.569798	0.523619	0.525094	0.537793	0.644758	0.538544	0.456368	0.486459	0.466111	0.555691	0.462015	0.46498	0.596935	0.596094	0.453756	0.527261	0.645195	0.574028	0.512376	0.530082
0619	0.499882	0.461389	0.474268	0.487414	0.511728	0.558809	0.420285	0.536904	0.504868	0.436976	0.451885	0.49704	0.475256	0.555281	0.61522	0.550373	0.494367	0.518054	0.48041	0.430491	0.527547	0.456986	0.527306	0.554601	0.512575	0.514519	0.519485	0.440126	0.452283	0.554348	0.491569	0.514027	0.520363	0.608708	0.492235	0.439331	0.43972	0.420662	0.553119	0.434985	0.423918	0.539961	0.562833	0.404359	0.504358	0.608887	0.51865	0.50719	0.515289
0620	0.627082	0.595412	0.607073	0.584014	0.608475	0.668848	0.590974	0.671951	0.632056	0.602571	0.600491	0.622959	0.626215	0.676911	0.765619	0.678272	0.624928	0.628707	0.596008	0.601768	0.631856	0.568944	0.632133	0.641392	0.634862	0.619728	0.623878	0.586602	0.576809	0.641683	0.598407	0.628706	0.642028	0.700799	0.634761	0.565546	0.576165	0.591308	0.635487	0.558913	0.580868	0.655082	0.679241	0.559762	0.602237	0.713966	0.663012	0.619315	0.632925
0621	0.497834	0.53029	0.541016	0.431636	0.45839	0.590306	0.507654	0.640149	0.511755	0.503261	0.515027	0.55152	0.572754	0.593114	0.468846	0.657096	0.497356	0.489339	0.465544	0.559903	0.514036	0.440778	0.514265	0.521481	0.563121	0.540362	0.503333	0.498089	0.432795	0.521721	0.456242	0.542725	0.532709	0.517789	0.534747	0.419381	0.438949	0.536472	0.505148	0.503269	0.49423	0.64394	0.577369	0.385422	0.470172	0.513692	0.620186	0.402064	0.595737
0622	0.518135	0.477334	0.489715	0.491753	0.513589	0.574959	0.428707	0.561891	0.510124	0.48318	0.478824	0.509681	0.505714	0.622435	0.653698	0.559647	0.50009	0.537676	0.490785	0.459859	0.535745	0.461938	0.535231	0.5655	0.527429	0.539609	0.527888	0.447296	0.464734	0.56496	0.495754	0.523335	0.537793	0.675499	0.508723	0.452147	0.451824	0.430703	0.554104	0.456422	0.431282	0.558185	0.592647	0.433016	0.525013	0.678062	0.54124	0.556355	0.55924
0623	0.444118	0.563725	0.560659	0.493509	0.421934	0.464119	0.528254	0.610773	0.451376	0.565924	0.560086	0.515381	0.624111	0.698485	0.763996	0.669089	0.44181	0.451587	0.448171	0.614722	0.470741	0.487261	0.471007	0.499662	0.440486	0.480626	0.472159	0.468948	0.48857	0.499928	0.396764	0.46183	0.540859	0.720317	0.51725	0.493781	0.478093	0.561879	0.429911	0.543038	0.47638	0.643301	0.636439	0.532353	0.454786	0.730124	0.56802	0.625132	0.650657
0624	0.495596	0.508723	0.520123	0.464707	0.427021	0.589926	0.499036	0.615588	0.518304	0.498061	0.507568	0.539037	0.53357	0.570031	0.341841	0.623819	0.509612	0.488686	0.482164	0.533487	0.523644	0.453324	0.523945	0.534071	0.533499	0.529405	0.5131	0.460405	0.451547	0.534387	0.46724	0.503957	0.529906	0.510431	0.532604	0.446049	0.460264	0.514522	0.50592	0.460772	0.456384	0.61471	0.575596	0.413508	0.469189	0.507348	0.588255	0.434779	0.5753
0625	0.474485	0.592335	0.58925	0.544245	0.427415	0.469395	0.591556	0.626331	0.4846	0.627356	0.621518	0.580681	0.64091	0.732181	0.762421	0.694463	0.476682	0.483883	0.48242	0.615757	0.486878	0.514089	0.486973	0.521465	0.404302	0.489481	0.488281	0.468799	0.527061	0.52156	0.466936	0.463711	0.58339	0.73817	0.561162	0.532272	0.518392	0.570543	0.444129	0.546962	0.478659	0.674981	0.627853	0.579707	0.487431	0.746349	0.566003	0.653159	0.675622
0626	0.588656	0.549816	0.562764	0.551123	0.584936	0.641528	0.556983	0.63599	0.611834	0.575458	0.587956	0.610754	0.582966	0.577514	0.710921	0.646781	0.605124	0.584768	0.563227	0.575977	0.604627	0.53503	0.604753	0.626279	0.646891	0.597698	0.596054	0.589098	0.542024	0.626411	0.586503	0.626662	0.609468	0.623961	0.607758	0.529616	0.55907	0.575138	0.634914	0.546303	0.572012	0.630739	0.677703	0.53324	0.57141	0.636011	0.645671	0.568737	0.576619
0627	0.48853	0.619	0.616436	0.536601	0.460896	0.473032	0.58252	0.621362	0.51577	0.621429	0.615292	0.572034	0.670554	0.728631	0.811989	0.689649	0.50565	0.486079	0.489781	0.64481	0.51369	0.523267	0.513904	0.518195	0.491075	0.522837	0.502921	0.541993	0.541053	0.518421	0.479587	0.527037	0.594171	0.745454	0.570803	0.54653	0.53149	0.601723	0.481508	0.595795	0.548534	0.670387	0.662707	0.589388	0.474064	0.75456	0.592139	0.651947	0.684422
0628	0.656295	0.592291	0.603688	0.544725	0.635427	0.686218	0.620378	0.682125	0.634205	0.613748	0.624833	0.615867	0.614035	0.618754	0.575558	0.678226	0.630805	0.649897	0.595875	0.626469	0.666644	0.583687	0.666557	0.672438	0.667452	0.653291	0.659489	0.594712	0.596965	0.672346	0.598257	0.631705	0.660043	0.582948	0.661057	0.585426	0.605273	0.59656	0.659334	0.567879	0.589896	0.670657	0.696476	0.588112	0.640103	0.633727	0.67396	0.541387	0.620524
0629	0.581168	0.51578	0.53	0.555911	0.573393	0.60255	0.477716	0.610022	0.581835	0.500644	0.513358	0.552806	0.543325	0.549325	0.665338	0.606806	0.577664	0.576544	0.545618	0.542377	0.595412	0.529686	0.595091	0.625667	0.61437	0.578172	0.586289	0.568965	0.54125	0.62533	0.565538	0.586052	0.575367	0.601354	0.5755	0.530914	0.558318	0.52632	0.615604	0.51002	0.551334	0.601429	0.643192	0.533519	0.562497	0.601257	0.612604	0.577513	0.542905
0630	0.483073	0.676601	0.673911	0.591803	0.473658	0.590706	0.662263	0.694411	0.469239	0.69327	0.688177	0.649574	0.714067	0.784242	0.812453	0.752042	0.480207	0.513634	0.530816	0.69282	0.531857	0.568099	0.531948	0.561579	0.520962	0.543001	0.533036	0.573441	0.568907	0.56167	0.453659	0.614727	0.628748	0.799019	0.609358	0.573453	0.560973	0.655681	0.503085	0.633908	0.579203	0.733894	0.676787	0.630844	0.514922	0.805931	0.648824	0.672142	0.746352
0631	0.630722	0.596533	0.608114	0.584607	0.603964	0.672031	0.587238	0.675927	0.641496	0.589069	0.600777	0.625594	0.625575	0.668286	0.75871	0.68342	0.632332	0.631256	0.608959	0.61471	0.645868	0.589105	0.64606	0.658244	0.645928	0.634336	0.638179	0.606349	0.592135	0.658446	0.610529	0.63576	0.649795	0.705696	0.644093	0.5814	0.593106	0.608019	0.641862	0.581253	0.599071	0.672274	0.68784	0.57665	0.618645	0.713686	0.674279	0.620694	0.635516
0632	0.526459	0.494214	0.490262	0.456501	0.479214	0.580709	0.520444	0.604593	0.544138	0.568923	0.567442	0.554628	0.550566	0.650351	0.694615	0.623465	0.533659	0.519944	0.487585	0.535738	0.532581	0.454219	0.532881	0.547174	0.537787	0.521804	0.522116	0.459197	0.44223	0.547489	0.519082	0.504149	0.530891	0.655174	0.53204	0.426229	0.460621	0.491838	0.546137	0.447955	0.443504	0.613963	0.588729	0.467207	0.504786	0.672718	0.58885	0.550091	0.577956
0633	0.647322	0.678499	0.677693	0.599648	0.615774	0.711257	0.613305	0.728589	0.633871	0.652643	0.651147	0.642663	0.737885	0.796196	0.839634	0.726648	0.620809	0.675088	0.620917	0.603314	0.619133	0.561515	0.619369	0.629071	0.618945	0.611294	0.613361	0.561555	0.564599	0.629319	0.55947	0.629312	0.623895	0.738212	0.590171	0.552773	0.536095	0.57534	0.620149	0.564724	0.553239	0.638654	0.681027	0.549268	0.589924	0.7507	0.643502	0.641834	0.678875
0634	0.763917	0.70397	0.712259	0.671178	0.737176	0.754636	0.72394	0.753844	0.740302	0.727406	0.735078	0.741489	0.692536	0.709611	0.607051	0.745542	0.737936	0.757784	0.714589	0.700847	0.77098	0.704955	0.770893	0.781784	0.731371	0.756024	0.766434	0.689529	0.706037	0.781692	0.722498	0.69448	0.73935	0.680693	0.743599	0.697706	0.718676	0.68491	0.740895	0.677046	0.686834	0.745627	0.770306	0.655028	0.751365	0.664435	0.743783	0.702172	0.680953
0635	0.562728	0.560457	0.559597	0.538451	0.542073	0.577513	0.520737	0.589421	0.562967	0.583404	0.579561	0.544547	0.590946	0.65485	0.750135	0.61607	0.55804	0.561133	0.528464	0.581758	0.575278	0.509553	0.574953	0.604412	0.58892	0.560786	0.565927	0.54865	0.519507	0.604071	0.546428	0.58334	0.565832	0.704011	0.562684	0.508532	0.533276	0.522318	0.586328	0.50831	0.530471	0.595844	0.65564	0.584591	0.545753	0.70547	0.598303	0.667163	0.613428
0636	0.550715	0.535299	0.548744	0.525719	0.562821	0.629615	0.49822	0.592933	0.568007	0.511381	0.526203	0.559445	0.569278	0.598878	0.710146	0.598792	0.558178	0.572653	0.54578	0.523539	0.591563	0.519942	0.591864	0.612589	0.604925	0.582511	0.585101	0.534288	0.528272	0.612905	0.53969	0.605587	0.594249	0.646986	0.562127	0.515109	0.513598	0.521659	0.612243	0.522959	0.51572	0.587024	0.659253	0.466077	0.559622	0.659436	0.604342	0.56136	0.575889
0637	0.537948	0.416022	0.430406	0.450797	0.539811	0.579445	0.466264	0.595333	0.528547	0.490921	0.488687	0.496181	0.512571	0.603332	0.703009	0.602222	0.522116	0.532996	0.480647	0.511243	0.540343	0.451576	0.539989	0.560686	0.543651	0.527456	0.532758	0.45614	0.449139	0.560314	0.505341	0.506593	0.562935	0.604415	0.561593	0.433249	0.466557	0.475061	0.563142	0.386968	0.415362	0.568573	0.586356	0.465595	0.487508	0.606638	0.552652	0.47081	0.485925
0638	0.498967	0.392809	0.407831	0.427245	0.525452	0.570929	0.456565	0.563925	0.512137	0.464222	0.480463	0.487249	0.467256	0.532952	0.660027	0.584095	0.504284	0.491092	0.45249	0.464236	0.509709	0.419303	0.509683	0.526729	0.527036	0.485089	0.501358	0.434632	0.416594	0.526702	0.489434	0.494863	0.533116	0.550407	0.533385	0.399917	0.434917	0.456387	0.552919	0.37282	0.404646	0.553129	0.553693	0.452343	0.468772	0.577612	0.532971	0.417923	0.48171
0639	0.463453	0.527854	0.524241	0.471954	0.424787	0.54115	0.496125	0.573144	0.4925	0.558643	0.554547	0.502389	0.564397	0.656285	0.712153	0.620874	0.483571	0.452192	0.442186	0.555188	0.487129	0.423081	0.487119	0.516513	0.525799	0.473936	0.475673	0.479955	0.417138	0.516502	0.446251	0.515136	0.499033	0.705034	0.502891	0.420385	0.437241	0.511221	0.488271	0.465825	0.460424	0.59437	0.559716	0.524328	0.430595	0.708987	0.558361	0.590652	0.619005
0640	0.399197	0.518875	0.517492	0.45405	0.44929	0.507549	0.466825	0.549075	0.408536	0.5274	0.521101	0.450675	0.59911	0.667716	0.760211	0.597627	0.399893	0.415387	0.399707	0.575761	0.435333	0.401031	0.435322	0.460296	0.502258	0.445729	0.425122	0.428373	0.436124	0.460285	0.368553	0.518158	0.521773	0.714444	0.469141	0.441746	0.409808	0.503519	0.473878	0.495119	0.423042	0.574585	0.616101	0.519734	0.391383	0.7303	0.528468	0.563444	0.624158
0641	0.565722	0.543769	0.557062	0.533143	0.520561	0.588179	0.499688	0.614045	0.568103	0.51917	0.531245	0.566732	0.555528	0.588945	0.691652	0.611957	0.56264	0.55994	0.532372	0.537385	0.564971	0.501096	0.564656	0.593588	0.592618	0.559266	0.555277	0.557538	0.519049	0.593346	0.544731	0.583461	0.552306	0.634307	0.553686	0.50806	0.536733	0.521634	0.565223	0.502373	0.539599	0.593093	0.634978	0.490686	0.535016	0.632145	0.606129	0.56939	0.539895
0642	0.647322	0.668128	0.677693	0.599648	0.615774	0.711257	0.600831	0.728589	0.633871	0.641438	0.639893	0.642663	0.72943	0.789622	0.834461	0.726648	0.620809	0.675088	0.620917	0.590518	0.619133	0.561515	0.619369	0.629071	0.618945	0.611294	0.613361	0.561555	0.564599	0.629319	0.55947	0.629312	0.623895	0.729767	0.590171	0.552773	0.536095	0.57534	0.620149	0.564724	0.553239	0.638654	0.681027	0.534728	0.589924	0.742658	0.643502	0.63028	0.668516
0643	0.485323	0.678229	0.675538	0.576566	0.463094	0.603491	0.660737	0.693031	0.473522	0.690085	0.686776	0.646697	0.706259	0.777959	0.804576	0.751056	0.485272	0.515884	0.517732	0.682601	0.537966	0.553309	0.538146	0.566244	0.523577	0.568503	0.539197	0.575348	0.558625	0.566424	0.454754	0.615522	0.625568	0.802177	0.606178	0.561008	0.550816	0.645735	0.504902	0.619937	0.582334	0.733419	0.685772	0.614444	0.517813	0.810104	0.645868	0.660828	0.747692
0644	0.389206	0.511973	0.508645	0.417475	0.40703	0.504971	0.499358	0.571695	0.399506	0.559778	0.553479	0.483052	0.58542	0.668965	0.732035	0.625489	0.390061	0.377741	0.362543	0.584464	0.399523	0.369845	0.399513	0.42265	0.499025	0.426871	0.388418	0.408245	0.388258	0.422639	0.360399	0.493319	0.48803	0.713532	0.46372	0.39388	0.390264	0.512393	0.432311	0.465055	0.402914	0.602446	0.591729	0.511428	0.351756	0.728797	0.534699	0.532257	0.624722
0645	0.441674	0.38049	0.395985	0.41858	0.477412	0.491983	0.376693	0.531657	0.454493	0.392331	0.405031	0.433625	0.447823	0.5339	0.658203	0.545827	0.449935	0.434145	0.418671	0.455283	0.464306	0.400709	0.463852	0.492689	0.483044	0.440591	0.45482	0.400683	0.392416	0.492211	0.434558	0.444223	0.488531	0.550901	0.49121	0.380829	0.41141	0.426722	0.498225	0.374185	0.383902	0.531462	0.546729	0.440349	0.413421	0.572943	0.519082	0.455588	0.437966
0646	0.530424	0.528533	0.542276	0.534938	0.535865	0.577637	0.444894	0.558627	0.53337	0.463971	0.477949	0.520598	0.544352	0.565912	0.70921	0.559124	0.526222	0.551977	0.523304	0.499252	0.564048	0.50449	0.563857	0.592673	0.584741	0.558351	0.556898	0.539536	0.514868	0.592471	0.51716	0.595961	0.559816	0.629262	0.529556	0.503757	0.500566	0.485208	0.588794	0.509487	0.52111	0.550557	0.638716	0.471893	0.53671	0.627569	0.575087	0.583414	0.528754
0647	0.476604	0.466923	0.479629	0.454317	0.468762	0.554565	0.42573	0.532026	0.485532	0.499321	0.495106	0.50474	0.486346	0.598607	0.664869	0.539963	0.473312	0.49303	0.458366	0.440482	0.502755	0.431076	0.502241	0.528426	0.515092	0.500869	0.494072	0.433222	0.425309	0.527886	0.466042	0.514633	0.499116	0.65901	0.472137	0.411563	0.413495	0.417266	0.524115	0.428603	0.416827	0.528637	0.564435	0.410218	0.478381	0.659166	0.511989	0.550007	0.556255
0648	0.532702	0.40983	0.426631	0.474903	0.580696	0.576324	0.451552	0.569695	0.550614	0.459209	0.475623	0.481358	0.507442	0.473692	0.69043	0.589625	0.546144	0.527357	0.48865	0.506724	0.540814	0.454639	0.541002	0.559193	0.575781	0.518173	0.533241	0.514423	0.476284	0.559391	0.520737	0.544413	0.57966	0.492363	0.577414	0.461653	0.492948	0.497455	0.612371	0.439002	0.496195	0.563697	0.611862	0.535249	0.514309	0.532688	0.578306	0.468417	0.501455
0649	0.597795	0.505218	0.516834	0.54985	0.540313	0.563766	0.468331	0.616626	0.575328	0.489968	0.50305	0.549655	0.562459	0.558346	0.657462	0.617315	0.571209	0.595345	0.54679	0.551592	0.603578	0.544849	0.603064	0.632968	0.562104	0.583238	0.594847	0.543916	0.529215	0.632428	0.561378	0.53426	0.584453	0.523084	0.584095	0.518525	0.546617	0.510342	0.579838	0.477599	0.5121	0.583059	0.60815	0.511715	0.537686	0.473161	0.582915	0.556093	0.452809
0650	0.430545	0.41382	0.428186	0.346669	0.437482	0.544944	0.446947	0.581153	0.456081	0.455925	0.450664	0.472308	0.503406	0.598761	0.676541	0.596424	0.443775	0.419908	0.393637	0.503286	0.451542	0.371004	0.451505	0.457118	0.519157	0.453154	0.441737	0.427433	0.36614	0.45708	0.403522	0.483011	0.487022	0.644883	0.489783	0.350809	0.373043	0.486786	0.472839	0.398814	0.421266	0.582201	0.526654	0.3577	0.399902	0.676977	0.56211	0.380459	0.564036
0651	0.529737	0.477626	0.489998	0.496172	0.493795	0.579139	0.464054	0.597556	0.523599	0.519327	0.514972	0.541784	0.522098	0.624923	0.664179	0.605222	0.514762	0.521628	0.477865	0.506925	0.526862	0.45923	0.526852	0.556473	0.550133	0.527006	0.516317	0.501471	0.454452	0.556462	0.504178	0.530541	0.530275	0.664872	0.532444	0.441563	0.473518	0.481294	0.533272	0.465792	0.482522	0.596205	0.570777	0.475658	0.505176	0.667051	0.581279	0.561516	0.556688
0652	0.513653	0.429023	0.442914	0.400635	0.511606	0.577715	0.498462	0.594403	0.514346	0.539612	0.537523	0.514254	0.528252	0.632523	0.701268	0.611569	0.502164	0.504552	0.457015	0.522911	0.514893	0.427876	0.514539	0.523033	0.528643	0.506915	0.506672	0.418388	0.42093	0.522661	0.481564	0.490738	0.544739	0.672343	0.54438	0.404245	0.426311	0.481051	0.537157	0.412619	0.413382	0.599144	0.568929	0.48409	0.493927	0.702367	0.57576	0.478645	0.595487
0653	0.540705	0.487867	0.502698	0.51986	0.555526	0.591803	0.458083	0.582853	0.560906	0.466314	0.482605	0.517244	0.559649	0.58794	0.723286	0.59737	0.55131	0.562865	0.531974	0.509165	0.574887	0.503543	0.575175	0.595013	0.5724	0.559265	0.568008	0.535534	0.514626	0.595317	0.531762	0.569825	0.594281	0.589277	0.562158	0.501123	0.500331	0.508701	0.614472	0.51245	0.517877	0.577616	0.650693	0.477394	0.548745	0.602228	0.592001	0.556389	0.54086
0654	0.492668	0.371219	0.389227	0.436473	0.509284	0.533261	0.39318	0.540859	0.492843	0.408922	0.424798	0.439246	0.46694	0.484127	0.664332	0.556875	0.487567	0.48432	0.441529	0.466416	0.493562	0.411817	0.49306	0.518595	0.526689	0.472884	0.484807	0.477349	0.438179	0.518067	0.470916	0.495422	0.523586	0.512728	0.52437	0.424812	0.455902	0.450767	0.547496	0.392948	0.457989	0.532523	0.557034	0.483438	0.468695	0.536465	0.539034	0.438028	0.459293
0655	0.546662	0.481962	0.494199	0.495973	0.513589	0.579456	0.469155	0.597411	0.537821	0.491046	0.50409	0.545506	0.507883	0.597791	0.628962	0.597573	0.530249	0.540758	0.494464	0.498807	0.540347	0.465924	0.539834	0.570338	0.553985	0.544326	0.529848	0.480108	0.468833	0.569798	0.523619	0.525094	0.537793	0.657445	0.538544	0.456368	0.486459	0.466111	0.555691	0.462015	0.46498	0.596935	0.596094	0.453756	0.527261	0.657867	0.574028	0.529791	0.530082
0656	0.52764	0.468068	0.480739	0.489895	0.498171	0.550904	0.460876	0.573451	0.532112	0.515487	0.511131	0.532162	0.477425	0.601698	0.653698	0.589244	0.524033	0.519373	0.482574	0.470688	0.530695	0.45933	0.530454	0.55791	0.529002	0.517421	0.519967	0.482877	0.466474	0.557657	0.518951	0.518253	0.520733	0.656818	0.523419	0.453939	0.485206	0.460284	0.543239	0.438393	0.467824	0.579626	0.566263	0.464842	0.50505	0.657212	0.552385	0.559283	0.557203
0657	0.387968	0.56596	0.562949	0.48109	0.414018	0.529397	0.546873	0.611415	0.407133	0.601539	0.59584	0.534344	0.624907	0.699676	0.760128	0.660272	0.398366	0.406105	0.412647	0.624485	0.417674	0.432872	0.417664	0.4677	0.493233	0.453226	0.421394	0.471704	0.450021	0.46769	0.365374	0.545367	0.535695	0.739208	0.513699	0.455108	0.451835	0.559766	0.433418	0.520382	0.46688	0.639014	0.629546	0.56488	0.412236	0.753019	0.564351	0.580446	0.653516
0658	0.540705	0.487867	0.502698	0.51986	0.555526	0.591803	0.458083	0.582853	0.560906	0.466314	0.482605	0.517244	0.559649	0.602656	0.733169	0.59737	0.55131	0.562865	0.531974	0.509165	0.574887	0.503543	0.575175	0.595013	0.5724	0.559265	0.568008	0.535534	0.514626	0.595317	0.531762	0.569825	0.594281	0.603946	0.562158	0.501123	0.500331	0.508701	0.614472	0.51245	0.517877	0.577616	0.650693	0.477394	0.548745	0.616434	0.592001	0.572232	0.54086
0659	0.465969	0.360442	0.376476	0.405642	0.490573	0.518635	0.389134	0.522378	0.469794	0.425529	0.421023	0.437873	0.427748	0.523396	0.64605	0.53651	0.46247	0.455619	0.41065	0.429452	0.468798	0.383769	0.468285	0.492732	0.498955	0.447314	0.459425	0.409734	0.381851	0.492192	0.451998	0.463604	0.482795	0.570248	0.485784	0.366827	0.401138	0.41313	0.514192	0.339286	0.378496	0.509765	0.514939	0.420503	0.434582	0.585907	0.49975	0.448041	0.463548
0660	0.51205	0.540124	0.53651	0.504474	0.479632	0.559954	0.534387	0.582505	0.517041	0.597077	0.593344	0.543798	0.5727	0.664299	0.712153	0.627411	0.507833	0.502614	0.467809	0.562075	0.51579	0.453306	0.51578	0.543396	0.536319	0.502528	0.504969	0.492307	0.448247	0.543385	0.500442	0.53105	0.515016	0.712158	0.51801	0.451314	0.467485	0.508138	0.51904	0.480209	0.473111	0.605461	0.592359	0.546763	0.485517	0.714026	0.566571	0.617336	0.61781
0661	0.421896	0.627265	0.624254	0.518473	0.40015	0.509938	0.610663	0.642103	0.444628	0.645873	0.640174	0.593286	0.663719	0.743544	0.773274	0.706515	0.433162	0.442331	0.449221	0.639929	0.456374	0.488373	0.456576	0.489758	0.459421	0.488443	0.457752	0.492708	0.497897	0.48996	0.410795	0.535911	0.561752	0.777866	0.540053	0.502983	0.489696	0.591971	0.41473	0.567251	0.499986	0.687524	0.629014	0.555208	0.444611	0.787484	0.589968	0.621139	0.709794
0662	0.33366	0.546958	0.544017	0.459239	0.421308	0.515177	0.524709	0.572484	0.361	0.577828	0.572262	0.494973	0.607252	0.683703	0.765706	0.625376	0.348132	0.390637	0.396272	0.580775	0.396095	0.415199	0.396085	0.448902	0.441622	0.429934	0.399729	0.430147	0.431644	0.448892	0.313969	0.52518	0.52639	0.72691	0.479878	0.436612	0.408388	0.527334	0.445214	0.489956	0.425436	0.602382	0.618067	0.538731	0.396637	0.7404	0.525147	0.57006	0.65056
0663	0.431249	0.378197	0.374365	0.38353	0.479958	0.50352	0.377858	0.480463	0.435628	0.446989	0.443029	0.389006	0.469005	0.567085	0.689806	0.512642	0.425267	0.4452	0.398873	0.438926	0.460093	0.37012	0.459685	0.483446	0.466714	0.436838	0.450501	0.369209	0.368554	0.483018	0.406291	0.450784	0.470212	0.61062	0.444795	0.353139	0.358316	0.369793	0.512761	0.338636	0.35096	0.475048	0.532405	0.453805	0.429917	0.629321	0.471359	0.516568	0.52228
0664	0.53764	0.497359	0.511972	0.53647	0.565294	0.590764	0.430287	0.557719	0.541717	0.448861	0.46336	0.513611	0.531074	0.505505	0.63772	0.558476	0.534342	0.558644	0.524897	0.488706	0.572649	0.505555	0.572238	0.601775	0.579791	0.558045	0.565714	0.519382	0.517025	0.601343	0.521673	0.57678	0.564501	0.570496	0.533987	0.505977	0.502664	0.481583	0.604255	0.487787	0.500411	0.54594	0.629654	0.474593	0.544817	0.572896	0.567342	0.561137	0.53062
0665	0.387968	0.56596	0.562949	0.48109	0.414018	0.529397	0.546873	0.611415	0.407133	0.601539	0.59584	0.534344	0.624907	0.699676	0.760128	0.660272	0.398366	0.406105	0.412647	0.624485	0.417674	0.432872	0.417664	0.4677	0.493233	0.453226	0.421394	0.471704	0.450021	0.46769	0.365374	0.545367	0.535695	0.739208	0.513699	0.455108	0.451835	0.559766	0.433418	0.520382	0.46688	0.639014	0.629546	0.56488	0.412236	0.753019	0.561078	0.580446	0.653516
0666	0.579726	0.589969	0.601753	0.551814	0.568665	0.659789	0.534561	0.64525	0.592363	0.574542	0.572412	0.57633	0.638676	0.703099	0.780627	0.652114	0.579374	0.60374	0.580097	0.591461	0.61995	0.563361	0.620193	0.629964	0.619119	0.612102	0.614198	0.562963	0.563629	0.63022	0.556685	0.630158	0.624836	0.722208	0.591061	0.551809	0.535151	0.56066	0.620301	0.566295	0.554428	0.639907	0.681843	0.536355	0.590418	0.7351	0.644236	0.631767	0.66013
0667	0.471159	0.362305	0.37828	0.411501	0.490249	0.520388	0.389076	0.541066	0.471009	0.460124	0.455909	0.435687	0.465454	0.575332	0.669206	0.553051	0.463793	0.461198	0.412177	0.4649	0.478014	0.390399	0.477501	0.506763	0.500059	0.458202	0.468871	0.412094	0.385571	0.506223	0.458583	0.463772	0.492664	0.610642	0.49512	0.370656	0.404755	0.413538	0.513876	0.34116	0.378496	0.526352	0.534346	0.457472	0.440053	0.622148	0.511254	0.483233	0.497388
0668	0.526468	0.463692	0.4765	0.489514	0.509925	0.563292	0.454941	0.572411	0.531083	0.475309	0.488897	0.530945	0.477425	0.557691	0.61522	0.588285	0.522912	0.519049	0.482241	0.469439	0.530379	0.45897	0.530138	0.557578	0.539131	0.517421	0.519643	0.471041	0.454324	0.557325	0.517831	0.510853	0.520363	0.607155	0.522056	0.441431	0.472353	0.454211	0.554706	0.438393	0.455669	0.578696	0.566263	0.44465	0.504709	0.607593	0.551425	0.509834	0.516037
0669	0.498206	0.459064	0.472016	0.485293	0.509925	0.558809	0.414493	0.536904	0.503397	0.450165	0.445659	0.49512	0.475256	0.585951	0.641756	0.550373	0.492765	0.516252	0.478562	0.430491	0.525789	0.454984	0.525548	0.552752	0.512575	0.512717	0.517683	0.438229	0.450224	0.552499	0.489967	0.509094	0.520363	0.6293	0.492235	0.437211	0.437718	0.418803	0.553119	0.432801	0.42197	0.539961	0.562833	0.404359	0.502461	0.631951	0.51865	0.538691	0.530481
0670	0.488425	0.402423	0.398591	0.419945	0.490061	0.523321	0.433852	0.551768	0.480427	0.500685	0.496725	0.442078	0.507425	0.613355	0.68518	0.568534	0.474047	0.479759	0.428588	0.508763	0.481588	0.394119	0.481075	0.508566	0.500164	0.475123	0.472534	0.421128	0.405987	0.508026	0.462852	0.459999	0.499059	0.647256	0.50117	0.391672	0.424604	0.419144	0.520522	0.384592	0.404407	0.547319	0.554683	0.508116	0.466014	0.665958	0.530595	0.523182	0.546923
0671	0.474655	0.405034	0.401082	0.419395	0.468471	0.5484	0.434963	0.551574	0.467224	0.50353	0.499447	0.462758	0.504097	0.60197	0.679195	0.561397	0.458848	0.46403	0.41337	0.50212	0.466422	0.384658	0.466248	0.492934	0.522313	0.470971	0.456989	0.440807	0.395226	0.49275	0.447798	0.497629	0.489649	0.649887	0.492268	0.380596	0.414142	0.433136	0.502018	0.387215	0.422251	0.547632	0.524252	0.492359	0.449562	0.668013	0.537772	0.50897	0.553953
0672	0.419315	0.492438	0.489195	0.463673	0.450815	0.458737	0.506988	0.549556	0.435351	0.567703	0.561566	0.495771	0.550697	0.655087	0.733614	0.619615	0.429092	0.410109	0.394529	0.550153	0.432064	0.408319	0.43155	0.454093	0.443461	0.41288	0.421771	0.407925	0.435131	0.453553	0.409491	0.442275	0.517926	0.680347	0.494239	0.440609	0.437085	0.497676	0.472572	0.441554	0.406904	0.592498	0.593223	0.564522	0.404095	0.696172	0.487734	0.586324	0.613536
0673	0.540648	0.469664	0.484596	0.472193	0.548521	0.596581	0.507123	0.606893	0.558124	0.497705	0.512792	0.518554	0.547655	0.593411	0.748691	0.623259	0.550319	0.535899	0.504729	0.54803	0.554303	0.478103	0.55399	0.561573	0.58988	0.53795	0.547067	0.526577	0.499715	0.561244	0.525976	0.55567	0.588578	0.628824	0.585849	0.485657	0.502907	0.532464	0.58513	0.480343	0.521746	0.603845	0.631597	0.516774	0.523181	0.663389	0.609423	0.488162	0.554902
0674	0.447355	0.662312	0.659501	0.55744	0.433621	0.574153	0.645449	0.675256	0.45624	0.678151	0.672832	0.630083	0.696035	0.769455	0.797552	0.735249	0.444066	0.479274	0.496569	0.673447	0.504835	0.534052	0.504931	0.534792	0.493785	0.529868	0.506121	0.538947	0.536772	0.534887	0.416581	0.587089	0.605123	0.795267	0.58487	0.541519	0.528958	0.634086	0.466384	0.604565	0.545522	0.717338	0.665106	0.597186	0.481212	0.804341	0.627452	0.645279	0.73647
0675	0.6296	0.554352	0.567603	0.576445	0.589633	0.629789	0.509473	0.656893	0.603172	0.535841	0.547341	0.585595	0.601292	0.626826	0.716872	0.646523	0.600385	0.628609	0.584549	0.600388	0.64426	0.584654	0.643747	0.675737	0.637887	0.631852	0.636359	0.598401	0.58857	0.675197	0.58629	0.607556	0.618608	0.668293	0.616404	0.579626	0.604323	0.56007	0.625868	0.568605	0.581566	0.646748	0.70173	0.565865	0.616902	0.668139	0.658703	0.620435	0.574816
0676	0.550197	0.509945	0.524342	0.549491	0.570851	0.595966	0.432246	0.569408	0.550563	0.450303	0.464752	0.514944	0.543576	0.573257	0.688029	0.562532	0.543973	0.572143	0.539142	0.503312	0.587711	0.522551	0.587322	0.617558	0.584206	0.571587	0.581153	0.531428	0.533101	0.617149	0.534257	0.579883	0.573109	0.622879	0.54213	0.522526	0.518293	0.483204	0.610154	0.501237	0.512783	0.556921	0.635834	0.488028	0.558651	0.622342	0.579242	0.58432	0.537808
0677	0.406117	0.572	0.568839	0.471968	0.42457	0.553164	0.544952	0.606201	0.428195	0.580343	0.574359	0.508728	0.646844	0.722242	0.778476	0.658277	0.414119	0.422826	0.43078	0.619777	0.443958	0.444806	0.444062	0.462324	0.49748	0.453843	0.433963	0.435696	0.45984	0.462431	0.369167	0.537623	0.560089	0.746274	0.510089	0.465181	0.423301	0.555195	0.459829	0.53419	0.44217	0.63532	0.623831	0.537059	0.429253	0.769542	0.560128	0.563745	0.67841
0678	0.364178	0.536375	0.533213	0.446602	0.40703	0.517347	0.497485	0.566205	0.377543	0.554884	0.5489	0.481994	0.606149	0.685517	0.745433	0.617309	0.366145	0.377741	0.378479	0.578336	0.399523	0.401353	0.399513	0.437084	0.474565	0.426871	0.388418	0.410928	0.418845	0.437073	0.336483	0.518653	0.513629	0.727856	0.463629	0.424186	0.393845	0.509868	0.432311	0.491802	0.405863	0.595419	0.612142	0.508951	0.384168	0.742357	0.519427	0.555644	0.643486
0679	0.364178	0.558452	0.555441	0.472954	0.435267	0.54033	0.521415	0.586862	0.377543	0.57608	0.570381	0.506661	0.624904	0.700492	0.757555	0.635533	0.366145	0.407373	0.408075	0.598415	0.41382	0.42986	0.41381	0.46389	0.474565	0.454163	0.417541	0.438979	0.446519	0.463879	0.336483	0.541574	0.536789	0.740815	0.48917	0.451606	0.42271	0.533208	0.445828	0.516002	0.434155	0.614684	0.630612	0.532335	0.413493	0.754626	0.542311	0.576804	0.660463
0680	0.385043	0.515658	0.514311	0.453755	0.439321	0.458664	0.462391	0.544743	0.412063	0.523158	0.517021	0.450831	0.589185	0.661009	0.772547	0.59905	0.403733	0.400171	0.396217	0.563503	0.430918	0.411659	0.430405	0.452739	0.454479	0.438451	0.420598	0.434299	0.446096	0.452199	0.365812	0.479242	0.527559	0.682994	0.476277	0.451573	0.420455	0.508082	0.46621	0.486047	0.429777	0.571809	0.627846	0.522957	0.391681	0.698443	0.504443	0.581777	0.615738
0681	0.366546	0.4827	0.479282	0.357312	0.394682	0.489076	0.468521	0.527772	0.385035	0.515246	0.511044	0.424605	0.56212	0.650679	0.729635	0.587356	0.368719	0.376724	0.339092	0.529389	0.394363	0.31892	0.394017	0.407437	0.463072	0.425815	0.383128	0.368262	0.350171	0.407073	0.320125	0.45479	0.471824	0.710792	0.41777	0.353174	0.310669	0.455097	0.444412	0.408267	0.362578	0.562362	0.569168	0.451251	0.356906	0.726469	0.495681	0.492051	0.623028
0682	0.369753	0.541342	0.538257	0.467631	0.417585	0.51121	0.505586	0.574912	0.382485	0.561728	0.55589	0.490617	0.614561	0.691777	0.751642	0.624678	0.371527	0.398765	0.397857	0.588155	0.402061	0.418491	0.40205	0.453351	0.458951	0.428115	0.405872	0.428373	0.435557	0.453341	0.34453	0.524909	0.527415	0.727919	0.478634	0.440768	0.411167	0.521199	0.427402	0.505695	0.423432	0.603321	0.610919	0.528508	0.405035	0.742067	0.530682	0.56902	0.644239
0683	0.529411	0.506753	0.518215	0.475736	0.489292	0.585269	0.515897	0.618261	0.524387	0.525011	0.532893	0.567717	0.543094	0.577355	0.462593	0.627597	0.517341	0.526978	0.505449	0.533654	0.537815	0.479613	0.537342	0.552532	0.526547	0.53637	0.52748	0.451757	0.471773	0.552035	0.504332	0.501465	0.555556	0.480449	0.556667	0.46252	0.490674	0.511096	0.524037	0.48571	0.435863	0.622116	0.589367	0.435918	0.506725	0.513159	0.585991	0.462012	0.555885
0684	0.36294	0.56596	0.562949	0.48109	0.414018	0.529397	0.521249	0.585791	0.38517	0.575915	0.570216	0.50872	0.624907	0.699676	0.760128	0.634649	0.374451	0.406105	0.412647	0.598861	0.417674	0.432872	0.417664	0.4677	0.468774	0.453226	0.421394	0.44608	0.450021	0.46769	0.341458	0.545367	0.535695	0.739208	0.488076	0.455108	0.426212	0.534142	0.433418	0.520382	0.441256	0.61339	0.629546	0.539256	0.412236	0.753019	0.5349	0.580446	0.653516
0685	0.447793	0.506498	0.50275	0.412691	0.437091	0.529652	0.463488	0.578588	0.468841	0.530551	0.525839	0.503021	0.546648	0.63923	0.701799	0.602185	0.457591	0.43648	0.412853	0.534785	0.466876	0.398466	0.466701	0.49535	0.531807	0.491484	0.454994	0.472446	0.372067	0.495166	0.429363	0.510661	0.476245	0.68588	0.480323	0.356866	0.392381	0.473779	0.490751	0.442283	0.454745	0.578576	0.572099	0.452025	0.414983	0.68822	0.563018	0.536274	0.586071
0686	0.56827	0.517713	0.531778	0.559008	0.580372	0.602468	0.476235	0.598643	0.581319	0.5176	0.515886	0.535199	0.577334	0.647951	0.740937	0.599827	0.573538	0.592497	0.562281	0.528188	0.610538	0.54485	0.610679	0.63266	0.574249	0.582508	0.604551	0.541939	0.552667	0.632808	0.562308	0.578055	0.609281	0.661385	0.576347	0.540324	0.537316	0.515071	0.618529	0.528181	0.523626	0.594108	0.665698	0.523471	0.579081	0.672304	0.607737	0.620182	0.583388
0687	0.585069	0.551893	0.550933	0.538829	0.554639	0.603701	0.567934	0.632009	0.605199	0.622111	0.620314	0.594861	0.614436	0.67903	0.765482	0.656436	0.597524	0.581664	0.557913	0.603243	0.601206	0.530707	0.601503	0.622716	0.605282	0.583255	0.592534	0.572257	0.537412	0.623029	0.592731	0.583734	0.608096	0.696285	0.606461	0.524533	0.554586	0.565522	0.605583	0.533884	0.554716	0.632408	0.677274	0.574136	0.567144	0.705501	0.638321	0.648461	0.623663
0688	0.50708	0.407114	0.424	0.471903	0.56511	0.567462	0.40804	0.543219	0.519539	0.407997	0.426177	0.440389	0.51033	0.536332	0.721519	0.558689	0.512308	0.526718	0.486395	0.47364	0.541323	0.455745	0.541145	0.559763	0.545082	0.514999	0.533762	0.480351	0.476714	0.559576	0.488784	0.537326	0.57477	0.553049	0.543701	0.462125	0.463472	0.457089	0.601484	0.437689	0.461897	0.535441	0.619414	0.492984	0.513808	0.588575	0.552677	0.484487	0.497602
0689	0.570156	0.532375	0.545893	0.553205	0.607434	0.64369	0.49306	0.596238	0.585075	0.502824	0.517878	0.559621	0.569192	0.567729	0.682501	0.599229	0.576432	0.59318	0.563049	0.523547	0.610078	0.537161	0.610365	0.632009	0.609697	0.595258	0.604079	0.540995	0.548431	0.63231	0.55718	0.605194	0.615333	0.608986	0.582072	0.535893	0.533196	0.521596	0.641298	0.524959	0.522609	0.585	0.662765	0.497975	0.581605	0.622433	0.604128	0.567997	0.578097
0690	0.48853	0.619	0.616436	0.536601	0.460896	0.473032	0.58252	0.621362	0.51577	0.621429	0.615292	0.572034	0.670554	0.728631	0.811989	0.689649	0.50565	0.486079	0.489781	0.64481	0.51369	0.523267	0.513904	0.518195	0.491075	0.522837	0.502921	0.541993	0.541053	0.518421	0.479587	0.527037	0.594171	0.745454	0.570803	0.54653	0.53149	0.601723	0.481508	0.595795	0.548534	0.670387	0.662707	0.589388	0.474064	0.75456	0.592139	0.651947	0.684422
0691	0.567546	0.515321	0.529535	0.558584	0.591986	0.614515	0.468573	0.597992	0.580639	0.474659	0.490981	0.534869	0.575866	0.576699	0.688664	0.59941	0.572797	0.591719	0.561465	0.526089	0.609887	0.543981	0.610027	0.631965	0.584588	0.581669	0.603883	0.541292	0.551737	0.632111	0.561626	0.577732	0.60913	0.584208	0.576204	0.53938	0.536411	0.512065	0.630083	0.52724	0.523059	0.593558	0.664995	0.50631	0.578337	0.59731	0.605963	0.561133	0.551577
0692	0.354445	0.472769	0.46935	0.360533	0.394318	0.490102	0.451606	0.51676	0.374057	0.511073	0.50687	0.419283	0.549517	0.63847	0.719406	0.577516	0.359183	0.363716	0.326886	0.515214	0.383357	0.311767	0.383183	0.408441	0.467458	0.412577	0.371847	0.367669	0.335003	0.408258	0.322321	0.463597	0.455073	0.68977	0.401019	0.338006	0.307976	0.45187	0.447025	0.399014	0.347136	0.551916	0.567581	0.452833	0.341856	0.705448	0.484466	0.499003	0.607395
0693	0.369102	0.476659	0.473241	0.361136	0.397311	0.493099	0.451021	0.522081	0.376874	0.510807	0.506604	0.421989	0.557225	0.643286	0.722547	0.578661	0.36225	0.379472	0.336395	0.522972	0.392282	0.318285	0.392108	0.414992	0.469684	0.426021	0.380995	0.376374	0.342439	0.414808	0.323479	0.463351	0.461639	0.695612	0.407585	0.345442	0.315412	0.448386	0.444302	0.420377	0.356077	0.554529	0.573067	0.457759	0.358442	0.711289	0.491827	0.499498	0.603584
0694	0.564394	0.534988	0.548452	0.552169	0.58307	0.625105	0.491929	0.592893	0.577744	0.518171	0.516054	0.55056	0.568958	0.627242	0.729133	0.596793	0.568807	0.587388	0.557426	0.524109	0.605106	0.533437	0.60524	0.626939	0.595067	0.58644	0.598982	0.536005	0.540614	0.62708	0.557336	0.605998	0.60462	0.663177	0.571938	0.528113	0.525597	0.513518	0.621978	0.519913	0.517483	0.585968	0.659562	0.494591	0.575099	0.674472	0.603333	0.607278	0.584992
0695	0.43093	0.498754	0.510466	0.420885	0.450624	0.568335	0.440965	0.568401	0.466342	0.501076	0.49606	0.502246	0.536838	0.642306	0.690561	0.579241	0.451445	0.445937	0.431518	0.487638	0.477677	0.409061	0.477883	0.497713	0.524022	0.499357	0.468368	0.444218	0.385886	0.49793	0.419489	0.530612	0.49336	0.679295	0.466692	0.371092	0.375167	0.463319	0.500096	0.45384	0.425755	0.568382	0.561933	0.382406	0.425464	0.691596	0.549647	0.491973	0.586756
0696	0.39413	0.492095	0.488767	0.374398	0.394375	0.494233	0.495341	0.564876	0.398958	0.553554	0.549462	0.467073	0.568877	0.654593	0.729849	0.620139	0.386298	0.379472	0.336395	0.563846	0.392282	0.336225	0.392108	0.414992	0.495579	0.426021	0.380995	0.391189	0.348556	0.414808	0.3441	0.479198	0.475807	0.699938	0.451496	0.35148	0.350561	0.491223	0.445605	0.43563	0.387837	0.596642	0.584171	0.498031	0.358442	0.715203	0.519421	0.512669	0.610173
0697	0.449165	0.375239	0.371287	0.379236	0.444901	0.489123	0.407337	0.529432	0.450773	0.478471	0.474388	0.435282	0.479701	0.572144	0.697209	0.546229	0.441758	0.437555	0.394735	0.478701	0.448915	0.370516	0.448432	0.471572	0.492923	0.434883	0.439044	0.41908	0.361427	0.471064	0.423181	0.467243	0.469021	0.598758	0.472755	0.345803	0.381282	0.42803	0.481102	0.365785	0.397751	0.521525	0.52679	0.467983	0.41945	0.618044	0.52065	0.499234	0.514654
0698	0.618766	0.569768	0.582407	0.579012	0.619996	0.63989	0.509884	0.654446	0.606672	0.536814	0.535162	0.567658	0.637493	0.703055	0.784526	0.650172	0.601144	0.646781	0.608294	0.582797	0.671855	0.610375	0.671728	0.697498	0.606038	0.645316	0.6674	0.581459	0.605498	0.697365	0.58263	0.600693	0.659031	0.702139	0.623408	0.594154	0.588678	0.549256	0.646879	0.591799	0.564166	0.651978	0.729028	0.545683	0.635888	0.715919	0.654907	0.656707	0.598931
0699	0.56827	0.51691	0.531001	0.559008	0.592463	0.614869	0.468732	0.598643	0.581319	0.474852	0.491188	0.535134	0.576559	0.622805	0.722432	0.599827	0.573538	0.592497	0.562281	0.527443	0.610538	0.54485	0.610679	0.63266	0.585241	0.582508	0.604551	0.541939	0.552667	0.632808	0.562308	0.578055	0.609281	0.62899	0.576347	0.540324	0.537316	0.513878	0.630325	0.528181	0.523626	0.594108	0.665698	0.507039	0.579081	0.640688	0.607164	0.593052	0.552954
0700	0.404722	0.469805	0.46637	0.358297	0.405708	0.495257	0.465001	0.539184	0.407976	0.526476	0.522156	0.435191	0.548475	0.632828	0.726649	0.597082	0.396117	0.390858	0.349711	0.543993	0.403816	0.311444	0.403641	0.427117	0.504122	0.437666	0.392817	0.402352	0.324064	0.426933	0.355562	0.475005	0.45886	0.680643	0.448518	0.32715	0.326181	0.467107	0.459608	0.416372	0.382757	0.57228	0.572986	0.481927	0.370427	0.69718	0.523643	0.497691	0.585525
0701	0.647322	0.668128	0.677693	0.599648	0.62485	0.720566	0.600831	0.728589	0.633871	0.641438	0.639893	0.642663	0.72943	0.789622	0.834461	0.726648	0.620809	0.675088	0.645523	0.678896	0.696851	0.65417	0.696724	0.712179	0.675025	0.695523	0.693022	0.63298	0.63807	0.712045	0.595675	0.679545	0.695343	0.786477	0.657757	0.627685	0.607525	0.633939	0.662676	0.658177	0.623129	0.722247	0.767316	0.605149	0.665109	0.799369	0.718735	0.689183	0.728374
0702	0.647322	0.678499	0.677693	0.599648	0.62485	0.720566	0.613305	0.728589	0.633871	0.652643	0.651147	0.642663	0.737885	0.796196	0.839634	0.726648	0.620809	0.675088	0.645523	0.688931	0.696851	0.65417	0.696724	0.712179	0.675025	0.695523	0.693022	0.63298	0.63807	0.712045	0.595675	0.679545	0.695343	0.79315	0.657757	0.627685	0.607525	0.633939	0.662676	0.658177	0.623129	0.722247	0.767316	0.617488	0.665109	0.805639	0.718735	0.698896	0.736862
0703	0.647322	0.688241	0.68746	0.599648	0.62485	0.720566	0.625023	0.728589	0.633871	0.663169	0.661718	0.642663	0.745828	0.802372	0.844493	0.734931	0.620809	0.675088	0.645523	0.698357	0.696851	0.65417	0.696724	0.712179	0.675025	0.695523	0.693022	0.63298	0.63807	0.712045	0.595675	0.679545	0.695343	0.799418	0.657757	0.627685	0.607525	0.633939	0.662676	0.658177	0.623129	0.722247	0.774367	0.62908	0.665109	0.811529	0.718735	0.70802	0.744836
0704	0.569301	0.524729	0.538585	0.560531	0.593718	0.616247	0.479474	0.598926	0.58264	0.486861	0.502689	0.538864	0.578889	0.61324	0.715615	0.603094	0.574976	0.593606	0.563823	0.531428	0.613386	0.547888	0.613514	0.635691	0.586942	0.583333	0.607469	0.543688	0.554237	0.635827	0.564049	0.579695	0.608759	0.626873	0.575853	0.542031	0.538841	0.518542	0.631498	0.529626	0.525374	0.596575	0.668023	0.508584	0.580197	0.639005	0.610108	0.581474	0.555516
0705	0.354445	0.444727	0.441113	0.323992	0.394375	0.492032	0.422354	0.503337	0.374057	0.48522	0.480777	0.388184	0.523775	0.617812	0.703372	0.553374	0.359183	0.363716	0.326886	0.487511	0.383357	0.292649	0.383183	0.408441	0.469169	0.413463	0.371847	0.368683	0.297003	0.408258	0.322321	0.46557	0.423935	0.674129	0.401019	0.300177	0.288753	0.420548	0.44708	0.364672	0.348178	0.526311	0.542871	0.421566	0.341856	0.690702	0.484466	0.470375	0.587046
0706	0.597899	0.517662	0.53165	0.563748	0.60713	0.624265	0.516644	0.62764	0.616931	0.528721	0.549194	0.578534	0.571982	0.619603	0.728184	0.640094	0.611652	0.595457	0.572676	0.560805	0.611804	0.540628	0.612001	0.633847	0.616413	0.591253	0.603386	0.574235	0.558449	0.634054	0.598801	0.583667	0.617211	0.626348	0.615083	0.546282	0.575039	0.556563	0.641301	0.527917	0.556747	0.626794	0.661465	0.542528	0.581827	0.637199	0.634925	0.598342	0.557239
0707	0.425621	0.607476	0.604234	0.501341	0.370078	0.507611	0.590027	0.625653	0.465274	0.627214	0.621077	0.571528	0.651992	0.733011	0.775818	0.69853	0.452983	0.418452	0.430599	0.625607	0.461701	0.475936	0.461816	0.469175	0.484506	0.474707	0.449689	0.478069	0.472062	0.469297	0.417473	0.526409	0.551142	0.759549	0.527774	0.47754	0.4625	0.581753	0.41876	0.550525	0.485398	0.674565	0.618285	0.544509	0.405345	0.769218	0.572328	0.605013	0.694009
0708	0.524535	0.397743	0.414922	0.458026	0.568453	0.571733	0.444696	0.566362	0.537305	0.449246	0.466004	0.473388	0.495456	0.545431	0.715993	0.585831	0.531653	0.518577	0.479076	0.493988	0.533162	0.443345	0.533311	0.551183	0.563565	0.509412	0.525397	0.498446	0.466285	0.55134	0.512218	0.53025	0.568426	0.564276	0.566787	0.451314	0.483227	0.486011	0.593158	0.422303	0.480676	0.562387	0.594536	0.515355	0.505551	0.598841	0.56822	0.485646	0.497681
0709	0.468533	0.424498	0.422953	0.442305	0.519356	0.515178	0.402055	0.49834	0.471255	0.466422	0.462579	0.393776	0.524458	0.592624	0.741992	0.536276	0.46406	0.48528	0.442004	0.496802	0.496641	0.414371	0.49619	0.521682	0.511613	0.473749	0.487963	0.448901	0.438268	0.521209	0.450164	0.49976	0.519382	0.62764	0.491307	0.424903	0.426094	0.427112	0.555101	0.408052	0.429767	0.502954	0.596673	0.533533	0.470602	0.645792	0.509879	0.575688	0.549375
0710	0.601533	0.53373	0.547625	0.544266	0.53313	0.58034	0.49373	0.646965	0.578542	0.535016	0.530511	0.567545	0.598883	0.661335	0.746161	0.642359	0.574389	0.599363	0.55855	0.589034	0.615374	0.561067	0.614861	0.645369	0.600703	0.60218	0.606751	0.587416	0.564308	0.644829	0.563956	0.568117	0.59494	0.685639	0.594016	0.554651	0.580735	0.550531	0.585282	0.563285	0.570284	0.642709	0.686134	0.527261	0.585142	0.685501	0.649597	0.633946	0.561727
0711	0.498923	0.395498	0.412747	0.45225	0.554999	0.562813	0.40076	0.536373	0.512279	0.458098	0.456009	0.434022	0.513602	0.588083	0.73996	0.551982	0.504403	0.51795	0.477042	0.480328	0.533537	0.444698	0.533313	0.551635	0.535831	0.506319	0.525781	0.463757	0.466684	0.551399	0.480842	0.523184	0.563954	0.609836	0.53347	0.451746	0.45372	0.444573	0.588628	0.421144	0.445641	0.528304	0.608768	0.506601	0.505007	0.640778	0.544118	0.532717	0.54726
0712	0.423262	0.407022	0.4216	0.307561	0.42024	0.53486	0.429915	0.572509	0.432159	0.489864	0.484848	0.454285	0.505403	0.609701	0.702533	0.581242	0.419025	0.410789	0.372085	0.498258	0.430756	0.335577	0.430788	0.445624	0.513578	0.457635	0.420431	0.420769	0.332129	0.445658	0.372284	0.481387	0.467382	0.652253	0.471204	0.315753	0.352797	0.451338	0.471533	0.387478	0.400567	0.569314	0.543481	0.408924	0.390287	0.682276	0.549271	0.394782	0.558389
0713	0.603862	0.520627	0.534511	0.562864	0.609966	0.628225	0.535774	0.634147	0.621284	0.550147	0.563569	0.59758	0.576086	0.560656	0.626579	0.64562	0.61528	0.601867	0.574704	0.563929	0.618932	0.547817	0.619219	0.641318	0.619933	0.594569	0.610687	0.578406	0.55811	0.641619	0.603302	0.586917	0.627723	0.513193	0.625026	0.545857	0.574709	0.565764	0.644315	0.532869	0.557702	0.630968	0.666196	0.544264	0.577735	0.52765	0.634158	0.565608	0.553295
0714	0.423262	0.425552	0.4216	0.307561	0.42024	0.53486	0.44773	0.572509	0.432159	0.505806	0.500947	0.454285	0.520859	0.621898	0.711829	0.581242	0.419025	0.410789	0.372085	0.513938	0.430756	0.335577	0.430788	0.445624	0.513578	0.457635	0.420431	0.420769	0.332129	0.445658	0.372284	0.481387	0.467382	0.66312	0.471204	0.315753	0.352797	0.451338	0.471533	0.387478	0.400567	0.569314	0.543481	0.427396	0.390287	0.692205	0.549271	0.413695	0.572189
0715	0.542381	0.580239	0.589404	0.448554	0.50177	0.614537	0.539433	0.662916	0.546258	0.538378	0.548934	0.578768	0.605856	0.634166	0.662631	0.670369	0.53609	0.537751	0.514998	0.590157	0.566152	0.504936	0.565863	0.574697	0.588072	0.593652	0.556792	0.534217	0.489419	0.574393	0.485513	0.569154	0.565355	0.630659	0.565455	0.47773	0.494213	0.563282	0.531052	0.538452	0.528127	0.662106	0.644136	0.420267	0.517967	0.642188	0.639559	0.473857	0.599085
0716	0.629197	0.628685	0.6281	0.579425	0.541291	0.59522	0.572169	0.695473	0.604306	0.618166	0.614323	0.590951	0.706445	0.754382	0.806152	0.71376	0.595045	0.632614	0.597863	0.687771	0.644454	0.611851	0.64394	0.664105	0.618454	0.63654	0.636515	0.622274	0.597871	0.663565	0.581475	0.605418	0.638376	0.761406	0.631307	0.5892	0.596642	0.621314	0.593914	0.629901	0.610141	0.70022	0.727481	0.62975	0.615636	0.760587	0.694946	0.705935	0.685043
0717	0.510395	0.411854	0.428592	0.474449	0.5366	0.534662	0.414586	0.548421	0.516398	0.425292	0.440604	0.458139	0.481232	0.512305	0.680078	0.555051	0.513216	0.503377	0.464127	0.48444	0.520559	0.445554	0.520045	0.546925	0.548726	0.49545	0.512479	0.501242	0.469023	0.546385	0.49889	0.519877	0.537171	0.566245	0.537221	0.456563	0.485889	0.463941	0.561159	0.42041	0.483252	0.539406	0.589088	0.511234	0.489032	0.589103	0.552821	0.486814	0.47829
0718	0.385041	0.405678	0.401846	0.289789	0.390385	0.487439	0.416409	0.532006	0.396159	0.483442	0.47873	0.418512	0.494068	0.596488	0.678328	0.554493	0.38325	0.369702	0.326413	0.489738	0.382788	0.28431	0.382614	0.405699	0.487288	0.416362	0.371264	0.389892	0.294646	0.405516	0.339133	0.455292	0.423861	0.660332	0.430036	0.277169	0.316356	0.404649	0.442437	0.332053	0.372549	0.527437	0.516631	0.409355	0.349427	0.67791	0.511394	0.430761	0.550981
0719	0.444615	0.513592	0.52484	0.428757	0.407792	0.514524	0.511261	0.602486	0.4794	0.540799	0.532821	0.545952	0.551896	0.659427	0.708448	0.640243	0.466741	0.436648	0.443207	0.520155	0.467722	0.436799	0.467837	0.472595	0.492991	0.484581	0.455861	0.473015	0.421191	0.472717	0.43758	0.507494	0.509089	0.691348	0.513396	0.410451	0.429379	0.516245	0.435945	0.480682	0.466276	0.623457	0.5389	0.415261	0.408701	0.706285	0.578195	0.484264	0.61147
0720	0.502616	0.441762	0.455342	0.43167	0.524996	0.584652	0.473216	0.570319	0.511067	0.484497	0.482263	0.495642	0.521877	0.613339	0.699254	0.58413	0.499435	0.519529	0.477408	0.483957	0.529874	0.44346	0.529559	0.540801	0.521356	0.520534	0.522027	0.402814	0.44594	0.540469	0.479376	0.507691	0.560239	0.622888	0.529955	0.430308	0.423092	0.462222	0.557041	0.427205	0.396542	0.572516	0.592587	0.427209	0.510928	0.655674	0.556716	0.479816	0.53764
0721	0.457756	0.489251	0.485299	0.402306	0.418316	0.525074	0.446142	0.590321	0.465719	0.515269	0.51041	0.506317	0.542071	0.64156	0.679195	0.600577	0.45419	0.446255	0.413749	0.530556	0.466678	0.39147	0.466503	0.493202	0.519664	0.500682	0.454791	0.481857	0.38694	0.493019	0.424481	0.50606	0.478611	0.688212	0.483573	0.372176	0.407881	0.472058	0.469143	0.450616	0.46441	0.589621	0.554674	0.426935	0.424831	0.692399	0.571693	0.514606	0.583093
0722	0.6495	0.647653	0.647035	0.584279	0.586823	0.638969	0.644891	0.701126	0.639424	0.6909	0.689609	0.646005	0.701885	0.76564	0.824896	0.727043	0.634377	0.650928	0.615981	0.687189	0.674806	0.61279	0.674816	0.70038	0.631836	0.65416	0.667668	0.621218	0.606241	0.700391	0.625085	0.610866	0.661279	0.767399	0.656769	0.606486	0.621503	0.634469	0.628957	0.631119	0.604999	0.720611	0.766937	0.64638	0.638721	0.777304	0.69969	0.712879	0.68624
0723	0.501415	0.400876	0.417957	0.454373	0.544574	0.55176	0.400748	0.5365	0.514422	0.458137	0.456048	0.434056	0.516874	0.589027	0.742812	0.551751	0.506736	0.520628	0.479561	0.483867	0.536362	0.447929	0.536101	0.554651	0.52745	0.508959	0.528677	0.466056	0.469072	0.554376	0.483947	0.525636	0.564902	0.609827	0.534366	0.454175	0.456043	0.450101	0.578385	0.423128	0.447385	0.53012	0.611806	0.509419	0.507508	0.640769	0.54734	0.534625	0.54617
0724	0.573033	0.492524	0.507452	0.553359	0.553396	0.562798	0.462426	0.601912	0.574029	0.483716	0.497014	0.533749	0.544485	0.592607	0.695653	0.602497	0.570144	0.568726	0.537097	0.536343	0.585381	0.52449	0.584868	0.615068	0.57664	0.561885	0.576008	0.564796	0.537468	0.614528	0.563216	0.557105	0.571734	0.628494	0.572064	0.527021	0.554641	0.515452	0.591628	0.506179	0.547053	0.597747	0.638755	0.530871	0.553329	0.625839	0.607303	0.602321	0.516802
0725	0.6495	0.626299	0.625643	0.572052	0.586823	0.638969	0.623369	0.701126	0.639424	0.672167	0.670797	0.646005	0.683817	0.751437	0.814284	0.7105	0.634377	0.650928	0.615981	0.668231	0.674806	0.61279	0.674816	0.70038	0.631836	0.65416	0.667668	0.62172	0.606787	0.700391	0.625085	0.610866	0.661279	0.753302	0.656769	0.595474	0.622034	0.612315	0.628957	0.608762	0.605515	0.703678	0.752812	0.624948	0.638721	0.763807	0.69969	0.695478	0.667224
0726	0.582642	0.520025	0.53409	0.54684	0.553072	0.568512	0.488746	0.622904	0.580233	0.501251	0.496745	0.534616	0.571165	0.628913	0.741463	0.632812	0.572352	0.580731	0.552283	0.560351	0.594304	0.541308	0.594596	0.604479	0.568234	0.574219	0.585494	0.567037	0.551773	0.604786	0.548662	0.542647	0.592697	0.657048	0.590082	0.541747	0.553865	0.543257	0.578985	0.532234	0.561379	0.620674	0.622655	0.528409	0.56633	0.666099	0.622032	0.613051	0.568661
0727	0.567638	0.482582	0.497666	0.547596	0.562706	0.569049	0.447764	0.589547	0.570811	0.467521	0.483033	0.527545	0.533084	0.565205	0.686472	0.597121	0.566631	0.562926	0.533367	0.524556	0.575104	0.51042	0.574611	0.604256	0.584511	0.555108	0.565769	0.554844	0.531792	0.603738	0.558955	0.552955	0.566949	0.593885	0.567538	0.521178	0.549123	0.510107	0.599746	0.494801	0.536832	0.585123	0.625401	0.51712	0.547584	0.59215	0.597522	0.583466	0.513042
0728	0.564394	0.534988	0.548452	0.552169	0.595161	0.637506	0.491929	0.592893	0.577744	0.500963	0.516054	0.55056	0.568958	0.59963	0.707532	0.596793	0.568807	0.587388	0.557426	0.524109	0.605106	0.533437	0.60524	0.626939	0.606059	0.58644	0.598982	0.536005	0.540614	0.62708	0.557336	0.605998	0.60462	0.638227	0.571938	0.528113	0.525597	0.513518	0.633774	0.519913	0.517483	0.585968	0.659562	0.494591	0.575099	0.650359	0.603333	0.578188	0.570171
0729	0.387968	0.532572	0.529329	0.441174	0.384719	0.493196	0.512017	0.581524	0.407133	0.570888	0.56475	0.498524	0.596054	0.676574	0.741676	0.634139	0.398366	0.37641	0.367466	0.595599	0.403471	0.389246	0.40346	0.426754	0.493233	0.425887	0.392464	0.420165	0.396815	0.426743	0.365374	0.510395	0.499979	0.713742	0.476292	0.402293	0.398769	0.525902	0.419599	0.483488	0.414971	0.611246	0.60105	0.531409	0.367023	0.728615	0.522942	0.54712	0.621458
0730	0.369102	0.478158	0.47474	0.363871	0.392664	0.493254	0.450095	0.521262	0.376507	0.509908	0.505705	0.42109	0.554607	0.642472	0.722547	0.578414	0.36185	0.379472	0.337768	0.520339	0.392282	0.318285	0.392108	0.414992	0.468227	0.426021	0.380995	0.362572	0.330563	0.414808	0.321969	0.463044	0.461639	0.688994	0.407585	0.333566	0.303536	0.445532	0.447334	0.420377	0.341902	0.554283	0.571746	0.455074	0.358442	0.704671	0.489328	0.499498	0.596447
0731	0.457397	0.50946	0.506217	0.471052	0.423096	0.534349	0.53402	0.585145	0.453689	0.589707	0.586357	0.514927	0.593424	0.674079	0.734654	0.638722	0.44411	0.447003	0.398906	0.59018	0.446926	0.415607	0.446579	0.472394	0.514463	0.461006	0.437005	0.445802	0.443385	0.47203	0.42891	0.513251	0.526769	0.713309	0.501517	0.446137	0.443774	0.517324	0.478291	0.482373	0.442536	0.61636	0.605921	0.557872	0.446202	0.728182	0.53647	0.574416	0.633771
0732	0.447793	0.491076	0.487211	0.412691	0.437091	0.529652	0.446722	0.578588	0.468841	0.515881	0.511022	0.503021	0.532481	0.627956	0.69248	0.589753	0.457591	0.43648	0.412853	0.520247	0.466876	0.398466	0.466701	0.49535	0.531807	0.491484	0.454994	0.472446	0.372067	0.495166	0.429363	0.510661	0.476245	0.676064	0.480323	0.356866	0.392381	0.473779	0.490751	0.442283	0.454745	0.578576	0.558727	0.434901	0.414983	0.678477	0.563018	0.521782	0.573136
0733	0.414226	0.401737	0.416481	0.310283	0.415876	0.53177	0.425501	0.56505	0.428358	0.485547	0.480531	0.450448	0.498212	0.603284	0.690561	0.576306	0.414886	0.401075	0.364484	0.492046	0.417117	0.322327	0.417323	0.432109	0.511541	0.448669	0.406451	0.413904	0.324097	0.432325	0.368321	0.481014	0.462176	0.64703	0.46628	0.307485	0.344988	0.447333	0.467168	0.375188	0.394621	0.562089	0.527065	0.400057	0.381182	0.677053	0.543423	0.402626	0.555084
0734	0.568895	0.536878	0.550346	0.560241	0.593438	0.615289	0.485814	0.598443	0.581871	0.489996	0.505855	0.541948	0.578227	0.594241	0.702465	0.601532	0.574139	0.593169	0.562917	0.528929	0.612442	0.546554	0.612577	0.634681	0.58581	0.583234	0.606502	0.542716	0.552892	0.634823	0.563532	0.578745	0.608261	0.615953	0.575382	0.54054	0.537534	0.518943	0.630961	0.528392	0.524376	0.595482	0.666924	0.506868	0.579737	0.62735	0.608541	0.564187	0.553832
0735	0.48902	0.619427	0.616863	0.537001	0.461223	0.473358	0.582674	0.621939	0.516059	0.621583	0.615445	0.572268	0.671163	0.7291	0.812093	0.690205	0.505923	0.486605	0.490204	0.645387	0.514013	0.523752	0.514227	0.518535	0.491555	0.523217	0.503253	0.542492	0.54153	0.51876	0.479791	0.527531	0.594589	0.745687	0.571221	0.547008	0.531968	0.6021	0.481755	0.596291	0.548931	0.670872	0.663136	0.589816	0.474553	0.754793	0.592677	0.652268	0.684943
0736	0.59587	0.519964	0.533888	0.557097	0.59532	0.612104	0.524664	0.628061	0.611475	0.556498	0.55447	0.581541	0.572529	0.630157	0.730948	0.639297	0.605711	0.593276	0.565805	0.561436	0.612604	0.541205	0.612792	0.634708	0.605578	0.58885	0.604211	0.574633	0.549821	0.634907	0.592561	0.583848	0.614645	0.646812	0.612656	0.5374	0.56665	0.554747	0.630135	0.528157	0.557156	0.627241	0.662493	0.542589	0.579538	0.657295	0.635404	0.613056	0.565747
0737	0.601533	0.529502	0.543529	0.544266	0.53313	0.58034	0.486968	0.646965	0.578542	0.543495	0.53914	0.563875	0.598482	0.672624	0.754623	0.642359	0.574389	0.599363	0.55855	0.588731	0.615374	0.561067	0.614861	0.645369	0.600703	0.60218	0.606751	0.586913	0.563763	0.644829	0.563956	0.568117	0.59494	0.689192	0.594016	0.554089	0.580205	0.548615	0.585282	0.563285	0.569768	0.642709	0.686134	0.543019	0.585142	0.689059	0.649364	0.646148	0.574987
0738	0.530836	0.399403	0.41653	0.458026	0.568678	0.57198	0.445953	0.573409	0.542081	0.450601	0.467312	0.474472	0.500862	0.518759	0.696126	0.593438	0.536854	0.525351	0.485028	0.499332	0.540032	0.4504	0.539764	0.558394	0.563666	0.515389	0.532439	0.49981	0.473096	0.558111	0.515006	0.530562	0.573896	0.536698	0.571961	0.45827	0.489849	0.487276	0.593439	0.427316	0.482077	0.568579	0.604206	0.517142	0.512368	0.573922	0.572578	0.44608	0.503552
0739	0.557699	0.519675	0.53082	0.504123	0.544428	0.613506	0.519615	0.613796	0.562143	0.516933	0.531862	0.566154	0.571941	0.595364	0.584684	0.62586	0.54958	0.578744	0.540573	0.520314	0.58531	0.511888	0.585442	0.599079	0.546896	0.576611	0.578691	0.455553	0.504575	0.599219	0.534962	0.53717	0.598573	0.533493	0.566218	0.490667	0.480098	0.507735	0.588538	0.500396	0.450707	0.619391	0.633567	0.436669	0.570318	0.549602	0.59685	0.514541	0.560736
0740	0.525838	0.463651	0.47646	0.488325	0.504903	0.567238	0.456109	0.57916	0.530192	0.494614	0.490108	0.531097	0.478346	0.586598	0.641756	0.589366	0.521942	0.517436	0.480681	0.468942	0.529371	0.457541	0.528987	0.556518	0.531446	0.517351	0.518616	0.481548	0.463666	0.556114	0.51746	0.498696	0.519516	0.640398	0.522267	0.451048	0.482476	0.453099	0.552803	0.435708	0.46646	0.58057	0.56751	0.445607	0.503022	0.640805	0.551036	0.541906	0.536423
0741	0.505048	0.377056	0.394881	0.463498	0.539117	0.523502	0.383919	0.535345	0.513773	0.396698	0.412996	0.429467	0.472794	0.455177	0.674968	0.550139	0.510358	0.497629	0.458994	0.473644	0.505394	0.425192	0.504958	0.530921	0.5465	0.48624	0.496935	0.499962	0.457906	0.530463	0.490678	0.51642	0.537723	0.492347	0.537744	0.445119	0.47508	0.455299	0.575182	0.408737	0.481344	0.525814	0.579165	0.515873	0.48301	0.517034	0.544212	0.468417	0.462106
0742	0.580145	0.509641	0.523879	0.555214	0.570221	0.597707	0.477909	0.596987	0.583699	0.500896	0.520037	0.557627	0.538594	0.523574	0.679943	0.602757	0.579474	0.575445	0.547196	0.533667	0.58663	0.519394	0.586137	0.616374	0.610535	0.575362	0.577583	0.560175	0.542835	0.615855	0.569591	0.58183	0.580788	0.563064	0.580629	0.532545	0.559858	0.525361	0.608186	0.502223	0.542307	0.590588	0.638337	0.520733	0.561546	0.561028	0.605347	0.580731	0.548144
0743	0.400438	0.478293	0.474759	0.349177	0.427907	0.53188	0.459261	0.533638	0.414794	0.512473	0.50803	0.41858	0.55921	0.645974	0.738072	0.579865	0.400117	0.413158	0.37631	0.523851	0.42933	0.334423	0.429536	0.444948	0.49792	0.459747	0.418969	0.386573	0.323984	0.445165	0.355194	0.49287	0.473037	0.680732	0.447468	0.327159	0.314985	0.450772	0.481852	0.423333	0.366552	0.554354	0.580655	0.449994	0.3939	0.707761	0.52005	0.483339	0.598918
0744	0.576563	0.548621	0.547577	0.529838	0.551776	0.600901	0.554421	0.628398	0.595254	0.611205	0.609423	0.582445	0.611155	0.67523	0.763505	0.650689	0.587834	0.57252	0.548804	0.600986	0.592697	0.522474	0.592928	0.613781	0.602247	0.577427	0.583807	0.568993	0.530139	0.614024	0.575019	0.57998	0.596723	0.688989	0.595703	0.517079	0.547515	0.5553	0.601802	0.527874	0.551364	0.627703	0.671774	0.570558	0.557698	0.698202	0.635328	0.639201	0.618383
0745	0.447979	0.659798	0.656924	0.547933	0.450082	0.566407	0.649068	0.671654	0.468636	0.682189	0.676749	0.636499	0.691233	0.766317	0.798041	0.73435	0.454993	0.480623	0.496697	0.667194	0.49871	0.533313	0.498807	0.530117	0.480647	0.526126	0.500025	0.539987	0.532044	0.530215	0.434751	0.576536	0.603371	0.785573	0.582658	0.5369	0.523569	0.630049	0.470961	0.603631	0.546074	0.714039	0.662552	0.596244	0.48188	0.793942	0.620234	0.645159	0.730805
0746	0.585398	0.537717	0.548211	0.50874	0.538665	0.635081	0.576087	0.6453	0.580881	0.578078	0.590956	0.611828	0.56393	0.591262	0.279155	0.657118	0.569807	0.580062	0.536003	0.547162	0.583654	0.503242	0.583941	0.597307	0.573335	0.586243	0.574465	0.501645	0.508844	0.597609	0.554259	0.548722	0.587913	0.54893	0.586966	0.494709	0.515048	0.532353	0.572261	0.504698	0.497458	0.65009	0.60886	0.461772	0.56957	0.527114	0.621662	0.48183	0.600422
0747	0.621097	0.575219	0.574582	0.571629	0.565056	0.579668	0.538748	0.646965	0.59571	0.603743	0.5999	0.567882	0.646073	0.711139	0.783491	0.663396	0.593083	0.620394	0.576124	0.637383	0.635893	0.580105	0.635379	0.66694	0.593253	0.613911	0.627782	0.5927	0.583345	0.6664	0.582651	0.572329	0.614185	0.732216	0.612221	0.574248	0.599243	0.563751	0.602525	0.576476	0.575711	0.653218	0.706227	0.623797	0.60728	0.732098	0.649597	0.707936	0.626179
0748	0.488017	0.618552	0.615988	0.536182	0.460552	0.473347	0.58236	0.62132	0.515467	0.621269	0.615132	0.571789	0.669917	0.72814	0.81188	0.689066	0.505365	0.485528	0.489338	0.644205	0.513351	0.522758	0.513565	0.517839	0.490572	0.52244	0.502574	0.54147	0.540553	0.518064	0.479373	0.52652	0.594235	0.74521	0.570867	0.546031	0.530991	0.601328	0.481308	0.595275	0.548119	0.669878	0.662257	0.588939	0.47355	0.754316	0.591576	0.65161	0.683876
0749	0.495326	0.39908	0.416217	0.454373	0.556385	0.563826	0.400215	0.531272	0.509265	0.457652	0.455562	0.433626	0.511315	0.583476	0.741016	0.544878	0.50112	0.514083	0.47314	0.478381	0.529041	0.440442	0.529228	0.546974	0.538296	0.502472	0.521174	0.464598	0.461822	0.547171	0.481487	0.52522	0.560078	0.604564	0.529803	0.446778	0.448994	0.446549	0.589807	0.418554	0.445888	0.524337	0.60229	0.507633	0.500921	0.635506	0.542619	0.534625	0.54043
0750	0.456181	0.625614	0.622621	0.535563	0.447174	0.506981	0.60807	0.647551	0.488662	0.642919	0.63722	0.597013	0.682062	0.746464	0.798463	0.711538	0.476305	0.477432	0.495148	0.658292	0.494201	0.525442	0.494358	0.525367	0.46485	0.522066	0.495579	0.532657	0.529232	0.525524	0.44636	0.532618	0.595179	0.755924	0.57348	0.534318	0.520352	0.618905	0.459464	0.597087	0.538876	0.691389	0.662897	0.585742	0.478683	0.764878	0.609198	0.646205	0.698913
0751	0.429537	0.598075	0.594747	0.489146	0.379815	0.508917	0.583785	0.61673	0.465993	0.62195	0.615651	0.564799	0.643762	0.726913	0.770731	0.69141	0.453767	0.422662	0.431503	0.616683	0.462454	0.463073	0.46257	0.469968	0.485307	0.475479	0.450462	0.465262	0.459097	0.470089	0.421312	0.514874	0.540143	0.75415	0.51616	0.464719	0.449283	0.571675	0.41962	0.539624	0.472783	0.666929	0.609053	0.53345	0.394128	0.763958	0.573232	0.594733	0.686885
0752	0.570702	0.51487	0.529097	0.560775	0.589884	0.606637	0.469009	0.598049	0.583762	0.475588	0.491924	0.535827	0.574745	0.621957	0.722542	0.600332	0.576198	0.595112	0.563892	0.525181	0.613046	0.545898	0.613184	0.63516	0.574886	0.585061	0.607121	0.544129	0.554715	0.635305	0.565076	0.579703	0.613451	0.627524	0.580291	0.542405	0.539306	0.511843	0.624858	0.527808	0.525828	0.593647	0.665204	0.50882	0.581789	0.63953	0.605703	0.595311	0.550118
0753	0.440467	0.541436	0.537716	0.425808	0.427338	0.546517	0.518459	0.596572	0.473977	0.575733	0.568693	0.531103	0.579907	0.676532	0.723151	0.632239	0.462925	0.432168	0.435457	0.569283	0.467548	0.414978	0.467652	0.487065	0.521349	0.481819	0.455683	0.455866	0.382482	0.487175	0.432394	0.50965	0.4911	0.703931	0.494375	0.370603	0.402507	0.518584	0.468052	0.475428	0.435953	0.609324	0.584923	0.475996	0.40559	0.716065	0.575593	0.541425	0.619302
0754	0.50015	0.365559	0.383743	0.44321	0.514923	0.506486	0.380817	0.537072	0.49911	0.393364	0.409777	0.4268	0.463072	0.515663	0.687317	0.551902	0.494391	0.492363	0.448007	0.464359	0.50421	0.421256	0.503697	0.529726	0.521939	0.480928	0.495722	0.481428	0.44627	0.529186	0.477513	0.500557	0.526532	0.5518	0.527157	0.433141	0.463768	0.443523	0.542372	0.394556	0.463198	0.528301	0.569267	0.493055	0.477644	0.573842	0.536748	0.485646	0.460905
0755	0.601533	0.609503	0.608902	0.569584	0.521039	0.571079	0.572518	0.646965	0.578542	0.629363	0.625734	0.584494	0.665736	0.727187	0.795519	0.682096	0.574389	0.599363	0.55855	0.657528	0.615374	0.561067	0.614861	0.645369	0.589711	0.60218	0.606751	0.587416	0.576411	0.644829	0.563956	0.568117	0.606192	0.7494	0.594016	0.579392	0.580735	0.593384	0.573486	0.599678	0.570284	0.672484	0.721008	0.619182	0.585142	0.749289	0.649597	0.705123	0.651645
0756	0.627721	0.590271	0.602051	0.584436	0.597374	0.657699	0.58686	0.675521	0.638629	0.602842	0.600395	0.625114	0.624653	0.679248	0.766541	0.682879	0.629307	0.627985	0.605824	0.614248	0.643773	0.586854	0.643969	0.656047	0.63579	0.631128	0.63603	0.605517	0.589189	0.656253	0.607221	0.626353	0.6465	0.721857	0.640976	0.578353	0.590242	0.607174	0.637014	0.580109	0.598531	0.671899	0.685541	0.574535	0.61546	0.729601	0.67378	0.629929	0.653489
0757	0.420699	0.546751	0.543315	0.455328	0.425355	0.521678	0.476228	0.545381	0.44588	0.537731	0.533411	0.484884	0.584428	0.669294	0.726649	0.602129	0.432588	0.434939	0.414657	0.542903	0.463614	0.39731	0.463439	0.49192	0.503062	0.488141	0.453953	0.442314	0.391428	0.491737	0.403918	0.517433	0.490793	0.7109	0.450502	0.394514	0.36365	0.486981	0.479302	0.487603	0.423799	0.580487	0.605199	0.46704	0.413887	0.713045	0.532365	0.573761	0.620334
0758	0.450251	0.440593	0.436979	0.397909	0.481325	0.536339	0.465566	0.533372	0.460176	0.516368	0.514517	0.43036	0.55493	0.640256	0.727998	0.589659	0.448154	0.465627	0.422164	0.524795	0.476916	0.378295	0.476697	0.495823	0.492372	0.467253	0.467745	0.389077	0.383783	0.495593	0.426703	0.478027	0.511603	0.658809	0.483949	0.384565	0.373122	0.453089	0.514239	0.418469	0.371711	0.557089	0.603802	0.482978	0.451262	0.686215	0.527577	0.528939	0.584616
[truncated: 1,649 more rows]
[truncated: 2,358 more columns]
