# Supplementary material for: Metabolomics analysis: Finding out metabolic building blocks
Source: PLoS One. 2017 May 11;12(5):e0177031. doi: 10.1371/journal.pone.0177031 (PMC5426688; doi:10.1371/journal.pone.0177031)
Supplement: S13 Table — A worksheet combining the m-DAG related files for an easy and human readable access. (XLSX) [file pone.0177031.s013.xlsx]

## Sheet: Organization
MBB Id	natural	#pathways	#Animals	#Plants	#Fungi	#Protists	#Bacteria	#Archaea	#Reactions	R00014(1.2.4.1)	R00014(4.1.1.1)	R00200(2.7.1.40)	R00229(6.2.1.13)	R00235(6.2.1.1)	R00341(4.1.1.49)	R00431|R00726(4.1.1.32)	R00658_rev(4.2.1.11)	R00658(4.2.1.11)	R00703_rev(1.1.1.27)	R00703(1.1.1.27)	R00710_rev(1.2.1.3)	R00710(1.2.1.3)	R00711_rev(1.2.1.-)	R00711_rev(1.2.1.5)	R00711(1.2.1.-)	R00711(1.2.1.5)	R00746_rev(1.1.1.2)	R00746(1.1.1.2)	R00754_rev(-.-.-.-)	R00754_rev(1.1.1.1)	R00754(-.-.-.-)	R00754(1.1.1.1)	R00755(4.1.1.1)	R00947(3.1.3.10)	R00959_rev(5.4.2.2)	R00959(5.4.2.2)	R00960(2.7.1.41)	R01015_rev(5.3.1.1)	R01015(5.3.1.1)	R01058(1.2.1.9)	R01058|R10860(1.2.1.90)	R01061_rev(1.2.1.12)	R01061|R01063_rev(1.2.1.59)	R01061(1.2.1.12)	R01061|R01063(1.2.1.59)	R01070_rev(4.1.2.13)	R01070(4.1.2.13)	R01196_rev(1.2.7.1)	R01196(1.2.7.1)
0	0	0	0	0	0	0	0	0	31	1	1	0	1	1	0	0	0	0	1	1	1	1	1	1	1	1	1	1	1	1	1	1	1	0	0	0	0	0	0	0	0	0	0	0	0	0	0	1	1
0.0	1	1	0	0	0	0	3	0	15	1	1	0	0	1	0	0	0	0	0	0	1	1	1	0	1	0	0	0	0	1	0	1	1	0	0	0	0	0	0	0	0	0	0	0	0	0	0	0	0
0.0.0	1	9	0	52	19	0	0	0	13	1	1	0	0	1	0	0	0	0	0	0	1	1	0	0	0	0	0	0	0	1	0	1	1	0	0	0	0	0	0	0	0	0	0	0	0	0	0	0	0
0.0.0.0	1	4	0	0	5	1	0	1	1	0	0	0	0	0	0	0	0	0	0	0	0	0	0	0	0	0	0	0	0	0	0	0	1	0	0	0	0	0	0	0	0	0	0	0	0	0	0	0	0
0.0.0.1	1	2	0	0	5	0	0	0	3	1	1	0	0	0	0	0	0	0	0	0	0	0	0	0	0	0	0	0	0	0	0	0	0	0	0	0	0	0	0	0	0	0	0	0	0	0	0	0	0
0.0.0.1.0	1	1	0	0	0	1	0	0	1	0	1	0	0	0	0	0	0	0	0	0	0	0	0	0	0	0	0	0	0	0	0	0	0	0	0	0	0	0	0	0	0	0	0	0	0	0	0	0	0
0.1	1	6	0	0	49	0	0	0	17	1	1	0	0	1	0	0	0	0	0	0	1	1	0	1	0	1	1	1	0	1	0	1	1	0	0	0	0	0	0	0	0	0	0	0	0	0	0	0	0
0.1.0	1	9	65	0	4	0	0	0	8	0	0	0	0	0	0	0	0	0	0	0	1	1	0	1	0	1	1	1	0	1	0	1	0	0	0	0	0	0	0	0	0	0	0	0	0	0	0	0	0
0.1.0.0	1	22	6	2	1	7	12	3	6	0	0	0	0	0	0	0	0	0	0	0	1	1	0	0	0	0	1	1	0	1	0	1	0	0	0	0	0	0	0	0	0	0	0	0	0	0	0	0	0
0.1.0.0.0	1	5	1	0	0	3	2	0	4	0	0	0	0	0	0	0	0	0	0	0	1	1	0	0	0	0	1	1	0	0	0	0	0	0	0	0	0	0	0	0	0	0	0	0	0	0	0	0	0
0.1.0.0.0.0	1	3	0	0	0	0	3	1	2	0	0	0	0	0	0	0	0	0	0	0	0	0	0	0	0	0	1	1	0	0	0	0	0	0	0	0	0	0	0	0	0	0	0	0	0	0	0	0	0
0.1.0.0.1	1	4	0	0	1	0	2	1	4	0	0	0	0	0	0	0	0	0	0	0	0	0	0	0	0	0	1	1	0	1	0	1	0	0	0	0	0	0	0	0	0	0	0	0	0	0	0	0	0
0.1.0.1	1	3	1	0	0	3	1	0	6	0	0	0	0	0	0	0	0	0	0	0	1	1	0	1	0	1	0	0	0	1	0	1	0	0	0	0	0	0	0	0	0	0	0	0	0	0	0	0	0
0.1.0.1.0	1	3	0	1	0	0	2	0	4	0	0	0	0	0	0	0	0	0	0	0	0	0	0	1	0	1	0	0	0	1	0	1	0	0	0	0	0	0	0	0	0	0	0	0	0	0	0	0	0
0.1.0.1.0.0	1	1	0	0	0	0	1	0	2	0	0	0	0	0	0	0	0	0	0	0	0	0	0	1	0	1	0	0	0	0	0	0	0	0	0	0	0	0	0	0	0	0	0	0	0	0	0	0	0
0.1.0.2	1	1	0	0	0	1	0	0	6	0	0	0	0	0	0	0	0	0	0	0	0	0	0	1	0	1	1	1	0	1	0	1	0	0	0	0	0	0	0	0	0	0	0	0	0	0	0	0	0
0.1.1	1	6	0	0	21	0	0	0	15	1	1	0	0	1	0	0	0	0	0	0	1	1	0	1	0	1	0	0	0	1	0	1	1	0	0	0	0	0	0	0	0	0	0	0	0	0	0	0	0
0.1.2	1	4	0	0	8	0	0	0	15	1	1	0	0	1	0	0	0	0	0	0	1	1	0	0	0	0	1	1	0	1	0	1	1	0	0	0	0	0	0	0	0	0	0	0	0	0	0	0	0
0.1.3	1	1	0	0	1	0	0	0	15	1	1	0	0	1	0	0	0	0	0	0	0	0	0	1	0	1	1	1	0	1	0	1	1	0	0	0	0	0	0	0	0	0	0	0	0	0	0	0	0
0.2	1	1	0	0	0	0	1	0	22	1	0	0	1	1	0	0	0	0	1	1	1	1	1	0	1	0	0	0	0	1	0	1	0	0	0	0	0	0	0	0	0	0	0	0	0	0	0	1	1
0.2.0	1	3	0	0	0	0	4	0	10	0	0	0	0	0	0	0	0	0	0	0	1	1	1	0	1	0	0	0	0	1	0	1	0	0	0	0	0	0	0	0	0	0	0	0	0	0	0	0	0
0.2.0.0	1	69	0	0	0	0	176	0	8	0	0	0	0	0	0	0	0	0	0	0	1	1	1	0	1	0	0	0	0	1	0	1	0	0	0	0	0	0	0	0	0	0	0	0	0	0	0	0	0
0.2.0.0.0	1	196	0	0	0	0	535	0	6	0	0	0	0	0	0	0	0	0	0	0	1	1	1	0	1	0	0	0	0	1	0	1	0	0	0	0	0	0	0	0	0	0	0	0	0	0	0	0	0
0.2.0.0.0.0	1	314	37	5	1	8	605	49	4	0	0	0	0	0	0	0	0	0	0	0	1	1	0	0	0	0	0	0	0	1	0	1	0	0	0	0	0	0	0	0	0	0	0	0	0	0	0	0	0
0.2.0.0.0.0.0	1	347	0	0	0	3	717	39	2	0	0	0	0	0	0	0	0	0	0	0	0	0	0	0	0	0	0	0	0	1	0	1	0	0	0	0	0	0	0	0	0	0	0	0	0	0	0	0	0
0.2.0.0.0.0.1	1	112	0	0	0	6	171	18	2	0	0	0	0	0	0	0	0	0	0	0	1	1	0	0	0	0	0	0	0	0	0	0	0	0	0	0	0	0	0	0	0	0	0	0	0	0	0	0	0
0.2.0.0.0.1	1	67	0	0	0	0	218	0	4	0	0	0	0	0	0	0	0	0	0	0	0	0	1	0	1	0	0	0	0	1	0	1	0	0	0	0	0	0	0	0	0	0	0	0	0	0	0	0	0
0.2.0.0.0.1.0	1	18	0	0	0	0	21	0	2	0	0	0	0	0	0	0	0	0	0	0	0	0	1	0	1	0	0	0	0	0	0	0	0	0	0	0	0	0	0	0	0	0	0	0	0	0	0	0	0
0.2.0.0.0.2	1	26	0	0	0	0	36	0	4	0	0	0	0	0	0	0	0	0	0	0	1	1	1	0	1	0	0	0	0	0	0	0	0	0	0	0	0	0	0	0	0	0	0	0	0	0	0	0	0
0.2.0.0.1	1	17	0	0	0	0	28	1	6	0	0	0	0	0	0	0	0	0	0	0	1	1	0	0	0	0	0	0	0	1	0	1	0	0	0	0	0	0	0	0	0	0	0	0	0	0	0	0	0
0.2.0.0.1.0	1	3	0	0	0	0	2	1	4	0	0	0	0	0	0	0	0	0	0	0	1	1	0	0	0	0	0	0	0	0	0	0	0	0	0	0	0	0	0	0	0	0	0	0	0	0	0	0	0
0.2.0.0.1.0.0	1	1	0	0	0	0	1	0	2	0	0	0	0	0	0	0	0	0	0	0	0	0	0	0	0	0	0	0	0	0	0	0	0	0	0	0	0	0	0	0	0	0	0	0	0	0	0	0	0
0.2.0.0.1.1	1	5	0	0	0	0	6	0	4	0	0	0	0	0	0	0	0	0	0	0	0	0	0	0	0	0	0	0	0	1	0	1	0	0	0	0	0	0	0	0	0	0	0	0	0	0	0	0	0
0.2.0.0.2	1	10	0	0	0	0	13	0	6	0	0	0	0	0	0	0	0	0	0	0	0	0	1	0	1	0	0	0	0	1	0	1	0	0	0	0	0	0	0	0	0	0	0	0	0	0	0	0	0
0.2.0.0.2.0	1	3	0	0	0	0	3	0	4	0	0	0	0	0	0	0	0	0	0	0	0	0	1	0	1	0	0	0	0	0	0	0	0	0	0	0	0	0	0	0	0	0	0	0	0	0	0	0	0
0.2.0.0.3	1	2	0	0	0	0	2	0	6	0	0	0	0	0	0	0	0	0	0	0	1	1	1	0	1	0	0	0	0	0	0	0	0	0	0	0	0	0	0	0	0	0	0	0	0	0	0	0	0
0.2.0.1	1	2	0	0	0	0	2	0	8	0	0	0	0	0	0	0	0	0	0	0	1	1	1	0	1	0	0	0	0	0	0	0	0	0	0	0	0	0	0	0	0	0	0	0	0	0	0	0	0
0.2.0.1.0	1	3	0	0	0	0	4	0	6	0	0	0	0	0	0	0	0	0	0	0	0	0	1	0	1	0	0	0	0	0	0	0	0	0	0	0	0	0	0	0	0	0	0	0	0	0	0	0	0
0.2.0.2	1	2	0	0	0	0	3	0	8	0	0	0	0	0	0	0	0	0	0	0	0	0	1	0	1	0	0	0	0	1	0	1	0	0	0	0	0	0	0	0	0	0	0	0	0	0	0	0	0
0.2.0.2.0	1	2	0	0	0	0	3	0	6	0	0	0	0	0	0	0	0	0	0	0	0	0	1	0	1	0	0	0	0	1	0	1	0	0	0	0	0	0	0	0	0	0	0	0	0	0	0	0	0
0.2.0.2.0.0	1	4	0	0	0	0	9	0	4	0	0	0	0	0	0	0	0	0	0	0	0	0	1	0	1	0	0	0	0	0	0	0	0	0	0	0	0	0	0	0	0	0	0	0	0	0	0	0	0
0.2.0.2.0.0.0	1	2	0	0	0	0	2	0	2	0	0	0	0	0	0	0	0	0	0	0	0	0	0	0	0	0	0	0	0	0	0	0	0	0	0	0	0	0	0	0	0	0	0	0	0	0	0	0	0
0.2.0.2.0.1	1	2	0	0	0	0	2	0	4	0	0	0	0	0	0	0	0	0	0	0	0	0	0	0	0	0	0	0	0	1	0	1	0	0	0	0	0	0	0	0	0	0	0	0	0	0	0	0	0
0.2.0.3	1	6	0	0	0	0	6	0	8	0	0	0	0	0	0	0	0	0	0	0	1	1	1	0	1	0	0	0	0	1	0	1	0	0	0	0	0	0	0	0	0	0	0	0	0	0	0	0	0
0.2.0.3.0	1	1	0	0	0	0	1	0	6	0	0	0	0	0	0	0	0	0	0	0	1	1	0	0	0	0	0	0	0	1	0	1	0	0	0	0	0	0	0	0	0	0	0	0	0	0	0	0	0
0.2.1	1	1	0	0	0	0	1	0	16	1	0	0	1	1	0	0	0	0	0	0	1	1	1	0	1	0	0	0	0	1	0	1	0	0	0	0	0	0	0	0	0	0	0	0	0	0	0	0	0
0.2.1.0	1	8	0	0	0	0	58	0	14	1	0	0	1	1	0	0	0	0	0	0	1	1	1	0	1	0	0	0	0	1	0	1	0	0	0	0	0	0	0	0	0	0	0	0	0	0	0	0	0
0.2.1.0.0	1	1	0	0	0	0	1	0	6	0	0	0	1	1	0	0	0	0	0	0	1	1	0	0	0	0	0	0	0	1	0	1	0	0	0	0	0	0	0	0	0	0	0	0	0	0	0	0	0
0.2.1.0.0.0	1	1086	108	8	11	41	2240	142	1	0	0	0	0	1	0	0	0	0	0	0	0	0	0	0	0	0	0	0	0	0	0	0	0	0	0	0	0	0	0	0	0	0	0	0	0	0	0	0	0
0.2.1.0.0.1	1	22	0	0	0	0	2	30	1	0	0	0	1	0	0	0	0	0	0	0	0	0	0	0	0	0	0	0	0	0	0	0	0	0	0	0	0	0	0	0	0	0	0	0	0	0	0	0	0
0.2.2	1	1	0	0	0	0	0	2	10	1	0	0	1	1	0	0	0	0	0	0	0	0	0	0	0	0	0	0	0	0	0	0	0	0	0	0	0	0	0	0	0	0	0	0	0	0	0	1	1
0.2.2.0	1	1	0	0	0	0	0	1	8	1	0	0	1	1	0	0	0	0	0	0	0	0	0	0	0	0	0	0	0	0	0	0	0	0	0	0	0	0	0	0	0	0	0	0	0	0	0	1	1
0.2.2.0.0	1	2	0	0	0	0	2	0	2	0	0	0	1	1	0	0	0	0	0	0	0	0	0	0	0	0	0	0	0	0	0	0	0	0	0	0	0	0	0	0	0	0	0	0	0	0	0	0	0
0.2.3	1	1	0	0	0	0	1	0	8	0	0	0	0	0	0	0	0	0	1	1	0	0	0	0	0	0	0	0	0	0	0	0	0	0	0	0	0	0	0	0	0	0	0	0	0	0	0	1	1
0.2.4	1	1	0	0	0	0	1	0	16	1	0	0	1	1	0	0	0	0	0	0	1	1	1	0	1	0	0	0	0	1	0	1	0	0	0	0	0	0	0	0	0	0	0	0	0	0	0	0	0
0.3	1	2	0	0	0	0	2	0	8	0	0	0	0	0	0	0	0	0	0	0	1	1	1	0	1	0	1	1	0	1	0	1	0	0	0	0	0	0	0	0	0	0	0	0	0	0	0	0	0
0.3.0	1	1	0	0	0	0	1	0	6	0	0	0	0	0	0	0	0	0	0	0	1	1	1	0	1	0	1	1	0	0	0	0	0	0	0	0	0	0	0	0	0	0	0	0	0	0	0	0	0
0.3.0.0	1	1	0	0	0	0	1	0	4	0	0	0	0	0	0	0	0	0	0	0	0	0	1	0	1	0	1	1	0	0	0	0	0	0	0	0	0	0	0	0	0	0	0	0	0	0	0	0	0
0.4	1	4	0	0	0	0	6	0	8	0	0	0	0	0	0	0	0	0	0	0	1	1	1	0	1	0	0	0	1	1	1	1	0	0	0	0	0	0	0	0	0	0	0	0	0	0	0	0	0
0.4.0	1	10	0	0	0	0	152	0	6	0	0	0	0	0	0	0	0	0	0	0	0	0	1	0	1	0	0	0	1	1	1	1	0	0	0	0	0	0	0	0	0	0	0	0	0	0	0	0	0
0.4.0.0	1	5	0	0	0	0	7	0	4	0	0	0	0	0	0	0	0	0	0	0	0	0	0	0	0	0	0	0	1	1	1	1	0	0	0	0	0	0	0	0	0	0	0	0	0	0	0	0	0
0.4.1	1	1	0	0	0	0	1	0	6	0	0	0	0	0	0	0	0	0	0	0	1	1	0	0	0	0	0	0	1	1	1	1	0	0	0	0	0	0	0	0	0	0	0	0	0	0	0	0	0
0.4.2	1	1	0	0	0	0	1	0	6	0	0	0	0	0	0	0	0	0	0	0	1	1	1	0	1	0	0	0	1	0	1	0	0	0	0	0	0	0	0	0	0	0	0	0	0	0	0	0	0
0.5	1	1	0	0	0	0	1	0	10	0	0	0	0	0	0	0	0	0	0	0	1	1	1	1	1	1	0	0	0	1	0	1	0	0	0	0	0	0	0	0	0	0	0	0	0	0	0	0	0
0.5.0	1	1	0	0	0	0	1	0	8	0	0	0	0	0	0	0	0	0	0	0	1	1	1	1	1	1	0	0	0	1	0	1	0	0	0	0	0	0	0	0	0	0	0	0	0	0	0	0	0
0.6	0	0	0	0	0	0	0	0	23	1	1	0	1	1	0	0	0	0	1	1	1	1	0	0	0	0	1	1	0	1	0	1	1	0	0	0	0	0	0	0	0	0	0	0	0	0	0	1	1
0.6.0	1	1	0	0	0	0	1	0	13	1	0	0	1	1	0	0	0	0	1	1	0	0	0	0	0	0	0	0	0	0	0	0	0	0	0	0	0	0	0	0	0	0	0	0	0	0	0	1	1
0.6.0.0	1	48	0	0	0	0	80	2	11	1	0	0	0	0	0	0	0	0	1	1	0	0	0	0	0	0	0	0	0	0	0	0	0	0	0	0	0	0	0	0	0	0	0	0	0	0	0	1	1
0.6.0.0.0	1	97	0	0	0	0	94	39	9	1	0	0	0	0	0	0	0	0	0	0	0	0	0	0	0	0	0	0	0	0	0	0	0	0	0	0	0	0	0	0	0	0	0	0	0	0	0	1	1
0.6.0.0.0.0	1	83	0	0	0	0	325	0	8	1	0	0	0	0	0	0	0	0	0	0	0	0	0	0	0	0	0	0	0	0	0	0	0	0	0	0	0	0	0	0	0	0	0	0	0	0	0	1	1
0.6.0.0.0.0.0	1	818	107	8	1	33	2071	5	6	1	0	0	0	0	0	0	0	0	0	0	0	0	0	0	0	0	0	0	0	0	0	0	0	0	0	0	0	0	0	0	0	0	0	0	0	0	0	0	0
0.6.0.0.0.0.0.0	1	90	3	0	5	1	131	6	2	1	0	0	0	0	0	0	0	0	0	0	0	0	0	0	0	0	0	0	0	0	0	0	0	0	0	0	0	0	0	0	0	0	0	0	0	0	0	0	0
0.6.0.0.0.0.0.1	1	5	0	0	0	0	4	1	4	0	0	0	0	0	0	0	0	0	0	0	0	0	0	0	0	0	0	0	0	0	0	0	0	0	0	0	0	0	0	0	0	0	0	0	0	0	0	0	0
0.6.0.0.0.0.0.1.0	1	270	1	0	1	7	343	108	2	0	0	0	0	0	0	0	0	0	0	0	0	0	0	0	0	0	0	0	0	0	0	0	0	0	0	0	0	0	0	0	0	0	0	0	0	0	0	0	0
0.6.0.0.0.0.0.1.1	1	7	2	0	4	1	4	0	2	0	0	0	0	0	0	0	0	0	0	0	0	0	0	0	0	0	0	0	0	0	0	0	0	0	0	0	0	0	0	0	0	0	0	0	0	0	0	0	0
0.6.0.0.0.0.1	1	2	0	0	0	0	1	1	6	1	0	0	0	0	0	0	0	0	0	0	0	0	0	0	0	0	0	0	0	0	0	0	0	0	0	0	0	0	0	0	0	0	0	0	0	0	0	1	1
0.6.0.0.0.1	1	7	0	0	0	0	5	2	7	0	0	0	0	0	0	0	0	0	0	0	0	0	0	0	0	0	0	0	0	0	0	0	0	0	0	0	0	0	0	0	0	0	0	0	0	0	0	1	1
0.6.0.0.0.1.0	1	1	0	0	0	0	1	0	5	0	0	0	0	0	0	0	0	0	0	0	0	0	0	0	0	0	0	0	0	0	0	0	0	0	0	0	0	0	0	0	0	0	0	0	0	0	0	1	1
0.6.0.0.0.2	1	7	0	0	0	0	2	5	7	1	0	0	0	0	0	0	0	0	0	0	0	0	0	0	0	0	0	0	0	0	0	0	0	0	0	0	0	0	0	0	0	0	0	0	0	0	0	1	1
0.6.0.0.1	1	66	0	0	0	0	220	0	10	1	0	0	0	0	0	0	0	0	1	1	0	0	0	0	0	0	0	0	0	0	0	0	0	0	0	0	0	0	0	0	0	0	0	0	0	0	0	1	1
0.6.0.0.1.0	1	1	0	0	0	0	1	0	6	0	0	0	0	0	0	0	0	0	1	1	0	0	0	0	0	0	0	0	0	0	0	0	0	0	0	0	0	0	0	0	0	0	0	0	0	0	0	1	1
0.6.0.0.2	1	3	0	0	0	0	7	0	9	0	0	0	0	0	0	0	0	0	1	1	0	0	0	0	0	0	0	0	0	0	0	0	0	0	0	0	0	0	0	0	0	0	0	0	0	0	0	1	1
0.6.0.0.2.0	1	71	0	0	0	0	117	3	5	0	0	0	0	0	0	0	0	0	1	1	0	0	0	0	0	0	0	0	0	0	0	0	0	0	0	0	0	0	0	0	0	0	0	0	0	0	0	1	1
0.6.0.0.2.0.0	1	149	0	0	0	0	214	111	3	0	0	0	0	0	0	0	0	0	0	0	0	0	0	0	0	0	0	0	0	0	0	0	0	0	0	0	0	0	0	0	0	0	0	0	0	0	0	1	1
0.6.0.0.2.0.0.0	1	42	0	0	0	0	62	5	2	0	0	0	0	0	0	0	0	0	0	0	0	0	0	0	0	0	0	0	0	0	0	0	0	0	0	0	0	0	0	0	0	0	0	0	0	0	0	1	1
0.6.0.0.2.0.0.1	1	179	0	0	0	0	448	17	1	0	0	0	0	0	0	0	0	0	0	0	0	0	0	0	0	0	0	0	0	0	0	0	0	0	0	0	0	0	0	0	0	0	0	0	0	0	0	0	0
0.6.0.0.2.0.1	1	36	0	0	0	0	50	0	4	0	0	0	0	0	0	0	0	0	1	1	0	0	0	0	0	0	0	0	0	0	0	0	0	0	0	0	0	0	0	0	0	0	0	0	0	0	0	1	1
0.6.0.0.2.0.1.0	1	327	100	48	26	2	865	0	2	0	0	0	0	0	0	0	0	0	1	1	0	0	0	0	0	0	0	0	0	0	0	0	0	0	0	0	0	0	0	0	0	0	0	0	0	0	0	0	0
0.6.0.1	1	2	0	0	0	0	0	2	11	1	0	0	1	1	0	0	0	0	0	0	0	0	0	0	0	0	0	0	0	0	0	0	0	0	0	0	0	0	0	0	0	0	0	0	0	0	0	1	1
0.6.0.1.0	1	1	0	0	0	0	0	1	9	1	0	0	1	1	0	0	0	0	0	0	0	0	0	0	0	0	0	0	0	0	0	0	0	0	0	0	0	0	0	0	0	0	0	0	0	0	0	1	1
0.6.1	1	1	0	0	0	0	1	0	17	1	1	0	0	1	0	0	0	0	1	1	1	1	0	0	0	0	0	0	0	1	0	1	1	0	0	0	0	0	0	0	0	0	0	0	0	0	0	1	1
0.6.2	1	2	0	0	0	0	0	3	15	1	0	0	1	1	0	0	0	0	0	0	1	1	0	0	0	0	0	0	0	1	0	1	0	0	0	0	0	0	0	0	0	0	0	0	0	0	0	1	1
0.6.2.0	1	1	0	0	0	0	0	1	13	1	0	0	1	1	0	0	0	0	0	0	1	1	0	0	0	0	0	0	0	0	0	0	0	0	0	0	0	0	0	0	0	0	0	0	0	0	0	1	1
0.6.2.1	1	1	0	0	0	0	0	1	13	0	0	0	1	1	0	0	0	0	0	0	1	1	0	0	0	0	0	0	0	1	0	1	0	0	0	0	0	0	0	0	0	0	0	0	0	0	0	1	1
0.6.2.1.0	1	2	0	0	0	0	0	2	9	0	0	0	1	1	0	0	0	0	0	0	1	1	0	0	0	0	0	0	0	1	0	1	0	0	0	0	0	0	0	0	0	0	0	0	0	0	0	1	1
0.6.2.1.0.0	1	1	0	0	0	0	0	2	7	0	0	0	1	1	0	0	0	0	0	0	1	1	0	0	0	0	0	0	0	0	0	0	0	0	0	0	0	0	0	0	0	0	0	0	0	0	0	1	1
0.6.2.1.0.0.0	1	15	0	0	0	0	1	15	5	0	0	0	1	1	0	0	0	0	0	0	0	0	0	0	0	0	0	0	0	0	0	0	0	0	0	0	0	0	0	0	0	0	0	0	0	0	0	1	1
0.6.3	1	1	0	0	0	0	0	1	11	1	1	0	1	1	0	0	0	0	0	0	0	0	0	0	0	0	0	0	0	0	0	0	0	0	0	0	0	0	0	0	0	0	0	0	0	0	0	1	1
31	1	1506	110	60	109	46	3261	164	1	0	0	1	0	0	0	0	0	0	0	0	0	0	0	0	0	0	0	0	0	0	0	0	0	0	0	0	0	0	0	0	0	0	0	0	0	0	0	0	0
32	0	0	0	0	0	0	0	0	53	0	0	0	0	0	0	0	1	1	0	0	0	0	0	0	0	0	0	0	0	0	0	0	0	1	1	1	1	1	1	1	1	1	1	1	1	1	1	0	0
32.0	0	0	0	0	0	0	0	0	41	0	0	0	0	0	0	0	1	1	0	0	0	0	0	0	0	0	0	0	0	0	0	0	0	0	1	1	0	1	1	0	0	1	0	1	0	1	1	0	0
32.0.0	1	1	1	0	0	0	0	0	39	0	0	0	0	0	0	0	1	1	0	0	0	0	0	0	0	0	0	0	0	0	0	0	0	0	1	1	0	1	1	0	0	1	0	1	0	1	1	0	0
32.0.0.0	1	1	58	0	0	0	0	0	37	0	0	0	0	0	0	0	1	1	0	0	0	0	0	0	0	0	0	0	0	0	0	0	0	0	1	1	0	1	1	0	0	1	0	1	0	1	1	0	0
32.0.0.0.0	1	1	1	0	0	0	0	0	35	0	0	0	0	0	0	0	1	1	0	0	0	0	0	0	0	0	0	0	0	0	0	0	0	0	1	1	0	1	1	0	0	1	0	1	0	1	1	0	0
32.0.0.0.0.0	1	2	2	0	0	0	0	0	29	0	0	0	0	0	0	0	1	1	0	0	0	0	0	0	0	0	0	0	0	0	0	0	0	0	1	1	0	1	1	0	0	1	0	1	0	1	1	0	0
32.0.0.0.0.0.0	1	3	0	0	0	0	4	0	10	0	0	0	0	0	0	0	1	1	0	0	0	0	0	0	0	0	0	0	0	0	0	0	0	0	0	0	0	1	1	0	0	1	0	1	0	0	0	0	0
32.0.0.0.0.0.0.0	1	9	0	0	0	2	13	0	2	0	0	0	0	0	0	0	1	1	0	0	0	0	0	0	0	0	0	0	0	0	0	0	0	0	0	0	0	0	0	0	0	0	0	0	0	0	0	0	0
32.0.0.0.0.0.0.1	1	1	0	0	0	0	2	0	6	0	0	0	0	0	0	0	0	0	0	0	0	0	0	0	0	0	0	0	0	0	0	0	0	0	0	0	0	1	1	0	0	1	0	1	0	0	0	0	0
32.0.0.0.0.0.0.1.0	1	2	0	0	0	0	6	0	2	0	0	0	0	0	0	0	0	0	0	0	0	0	0	0	0	0	0	0	0	0	0	0	0	0	0	0	0	0	0	0	0	1	0	1	0	0	0	0	0
32.0.0.0.0.0.1	1	1	0	0	0	0	1	0	16	0	0	0	0	0	0	0	0	0	0	0	0	0	0	0	0	0	0	0	0	0	0	0	0	0	1	1	0	1	1	0	0	1	0	1	0	1	1	0	0
32.0.0.0.0.0.1.0	1	2	0	0	0	0	2	0	12	0	0	0	0	0	0	0	0	0	0	0	0	0	0	0	0	0	0	0	0	0	0	0	0	0	0	0	0	0	0	0	0	1	0	1	0	1	1	0	0
32.0.0.0.0.0.1.0.0	1	4	0	0	0	0	8	0	4	0	0	0	0	0	0	0	0	0	0	0	0	0	0	0	0	0	0	0	0	0	0	0	0	0	0	0	0	0	0	0	0	1	0	1	0	1	1	0	0
32.0.0.0.0.0.1.0.0.0	1	2	0	0	0	0	2	0	2	0	0	0	0	0	0	0	0	0	0	0	0	0	0	0	0	0	0	0	0	0	0	0	0	0	0	0	0	0	0	0	0	0	0	0	0	1	1	0	0
32.0.0.0.0.0.2	1	5	0	0	0	2	10	0	8	0	0	0	0	0	0	0	0	0	0	0	0	0	0	0	0	0	0	0	0	0	0	0	0	0	0	0	0	1	1	0	0	1	0	1	0	1	1	0	0
32.0.0.0.0.0.2.0	1	1	0	0	0	0	1	0	6	0	0	0	0	0	0	0	0	0	0	0	0	0	0	0	0	0	0	0	0	0	0	0	0	0	0	0	0	0	0	0	0	1	0	1	0	1	1	0	0
32.0.0.0.0.1	1	1	1	0	0	0	0	0	11	0	0	0	0	0	0	0	1	1	0	0	0	0	0	0	0	0	0	0	0	0	0	0	0	0	0	0	0	0	0	0	0	0	0	0	0	0	0	0	0
32.0.0.0.0.1.0	1	34	40	50	0	11	0	0	1	0	0	0	0	0	0	0	0	0	0	0	0	0	0	0	0	0	0	0	0	0	0	0	0	0	0	0	0	0	0	0	0	0	0	0	0	0	0	0	0
32.0.0.0.0.2	1	1	1	0	0	0	0	0	24	0	0	0	0	0	0	0	1	1	0	0	0	0	0	0	0	0	0	0	0	0	0	0	0	0	1	1	0	1	1	0	0	1	0	1	0	1	1	0	0
32.0.0.0.0.3	1	1	1	0	0	0	0	0	20	0	0	0	0	0	0	0	0	0	0	0	0	0	0	0	0	0	0	0	0	0	0	0	0	0	1	1	0	1	1	0	0	0	0	0	0	1	1	0	0
32.0.0.0.1	1	1	1	0	0	0	0	0	35	0	0	0	0	0	0	0	1	1	0	0	0	0	0	0	0	0	0	0	0	0	0	0	0	0	1	1	0	1	1	0	0	1	0	1	0	1	1	0	0
32.0.0.0.2	1	1	1	0	0	0	0	0	32	0	0	0	0	0	0	0	1	1	0	0	0	0	0	0	0	0	0	0	0	0	0	0	0	0	1	1	0	1	1	0	0	1	0	1	0	1	1	0	0
32.0.0.0.2.0	1	1	1	0	0	0	0	0	22	0	0	0	0	0	0	0	0	0	0	0	0	0	0	0	0	0	0	0	0	0	0	0	0	0	1	1	0	0	0	0	0	0	0	0	0	1	1	0	0
32.0.0.0.2.0.0	1	1	0	0	0	0	1	0	17	0	0	0	0	0	0	0	0	0	0	0	0	0	0	0	0	0	0	0	0	0	0	0	0	0	1	1	0	0	0	0	0	0	0	0	0	0	0	0	0
32.0.0.0.3	1	1	1	0	0	0	0	0	33	0	0	0	0	0	0	0	1	1	0	0	0	0	0	0	0	0	0	0	0	0	0	0	0	0	1	1	0	1	1	0	0	1	0	1	0	1	1	0	0
32.0.0.1	1	4	16	0	0	0	0	0	32	0	0	0	0	0	0	0	1	1	0	0	0	0	0	0	0	0	0	0	0	0	0	0	0	0	1	1	0	1	1	0	0	1	0	1	0	1	1	0	0
32.0.0.1.0	1	1	1	0	0	0	0	0	29	0	0	0	0	0	0	0	1	1	0	0	0	0	0	0	0	0	0	0	0	0	0	0	0	0	1	1	0	1	1	0	0	1	0	1	0	1	1	0	0
32.0.0.1.0.0	1	700	3	59	93	14	1666	35	2	0	0	0	0	0	0	0	0	0	0	0	0	0	0	0	0	0	0	0	0	0	0	0	0	0	0	0	0	0	0	0	0	0	0	0	0	0	0	0	0
32.0.0.1.0.1	1	11	3	0	0	2	18	0	24	0	0	0	0	0	0	0	1	1	0	0	0	0	0	0	0	0	0	0	0	0	0	0	0	0	1	1	0	1	1	0	0	1	0	1	0	1	1	0	0
32.0.0.1.0.1.0	1	81	0	0	0	1	211	0	10	0	0	0	0	0	0	0	0	0	0	0	0	0	0	0	0	0	0	0	0	0	0	0	0	0	1	1	0	0	0	0	0	0	0	0	0	0	0	0	0
32.0.0.1.0.1.0.0	1	6	0	0	0	0	8	0	8	0	0	0	0	0	0	0	0	0	0	0	0	0	0	0	0	0	0	0	0	0	0	0	0	0	0	0	0	0	0	0	0	0	0	0	0	0	0	0	0
32.0.0.1.0.1.0.0.0	1	118	0	0	3	5	345	13	6	0	0	0	0	0	0	0	0	0	0	0	0	0	0	0	0	0	0	0	0	0	0	0	0	0	0	0	0	0	0	0	0	0	0	0	0	0	0	0	0
32.0.0.1.0.1.0.1	1	434	0	0	3	17	904	104	8	0	0	0	0	0	0	0	0	0	0	0	0	0	0	0	0	0	0	0	0	0	0	0	0	0	1	1	0	0	0	0	0	0	0	0	0	0	0	0	0
32.0.0.1.0.1.0.1.0	1	25	0	0	1	1	21	19	2	0	0	0	0	0	0	0	0	0	0	0	0	0	0	0	0	0	0	0	0	0	0	0	0	0	1	1	0	0	0	0	0	0	0	0	0	0	0	0	0
32.0.0.1.0.1.0.2	1	4	0	0	0	1	3	0	4	0	0	0	0	0	0	0	0	0	0	0	0	0	0	0	0	0	0	0	0	0	0	0	0	0	1	1	0	0	0	0	0	0	0	0	0	0	0	0	0
32.0.0.1.0.1.1	1	16	0	0	0	0	19	0	22	0	0	0	0	0	0	0	1	1	0	0	0	0	0	0	0	0	0	0	0	0	0	0	0	0	1	1	0	1	1	0	0	1	0	1	0	1	1	0	0
32.0.0.1.0.1.1.0	1	14	0	0	0	0	16	0	20	0	0	0	0	0	0	0	1	1	0	0	0	0	0	0	0	0	0	0	0	0	0	0	0	0	0	0	0	1	1	0	0	1	0	1	0	1	1	0	0
32.0.0.1.0.1.1.0.0	1	11	0	0	0	0	14	0	8	0	0	0	0	0	0	0	0	0	0	0	0	0	0	0	0	0	0	0	0	0	0	0	0	0	0	0	0	0	0	0	0	0	0	0	0	0	0	0	0
32.0.0.1.0.1.1.0.0.0	1	273	2	0	5	22	648	4	1	0	0	0	0	0	0	0	0	0	0	0	0	0	0	0	0	0	0	0	0	0	0	0	0	0	0	0	0	0	0	0	0	0	0	0	0	0	0	0	0
32.0.0.1.0.1.1.0.1	1	3	1	0	0	0	2	0	14	0	0	0	0	0	0	0	1	1	0	0	0	0	0	0	0	0	0	0	0	0	0	0	0	0	0	0	0	1	1	0	0	1	0	1	0	1	1	0	0
32.0.0.1.0.1.1.0.1.0	1	72	1	0	0	13	285	0	12	0	0	0	0	0	0	0	1	1	0	0	0	0	0	0	0	0	0	0	0	0	0	0	0	0	0	0	0	1	1	0	0	1	0	1	0	1	1	0	0
32.0.0.1.0.1.1.0.1.0.0	1	4	0	0	0	0	4	0	6	0	0	0	0	0	0	0	0	0	0	0	0	0	0	0	0	0	0	0	0	0	0	0	0	0	0	0	0	1	1	0	0	1	0	1	0	1	1	0	0
32.0.0.1.0.1.1.0.1.0.0.0	1	16	0	0	0	3	13	3	4	0	0	0	0	0	0	0	0	0	0	0	0	0	0	0	0	0	0	0	0	0	0	0	0	0	0	0	0	1	1	0	0	0	0	0	0	1	1	0	0
32.0.0.1.0.1.1.0.1.0.0.0.0	1	2	0	0	0	1	1	0	2	0	0	0	0	0	0	0	0	0	0	0	0	0	0	0	0	0	0	0	0	0	0	0	0	0	0	0	0	1	1	0	0	0	0	0	0	0	0	0	0
32.0.0.1.0.1.1.0.1.0.0.1	1	1	0	0	0	0	1	0	4	0	0	0	0	0	0	0	0	0	0	0	0	0	0	0	0	0	0	0	0	0	0	0	0	0	0	0	0	1	1	0	0	1	0	1	0	0	0	0	0
32.0.0.1.0.1.1.0.1.0.1	1	1	0	0	0	0	1	0	4	0	0	0	0	0	0	0	1	1	0	0	0	0	0	0	0	0	0	0	0	0	0	0	0	0	0	0	0	0	0	0	0	0	0	0	0	0	0	0	0
32.0.0.1.0.1.1.1	1	1	0	0	0	0	1	0	14	0	0	0	0	0	0	0	0	0	0	0	0	0	0	0	0	0	0	0	0	0	0	0	0	0	1	1	0	0	0	0	0	1	0	1	0	1	1	0	0
32.0.0.1.0.2	1	88	4	52	109	28	54	0	1	0	0	0	0	0	0	0	0	0	0	0	0	0	0	0	0	0	0	0	0	0	0	0	0	0	0	0	0	0	0	0	0	0	0	0	0	0	0	0	0
32.0.0.1.0.3	1	87	3	52	109	28	54	0	1	0	0	0	0	0	0	0	0	0	0	0	0	0	0	0	0	0	0	0	0	0	0	0	0	0	0	0	0	0	0	0	0	0	0	0	0	0	0	0	0
32.0.0.1.1	1	2	8	0	0	0	0	0	31	0	0	0	0	0	0	0	1	1	0	0	0	0	0	0	0	0	0	0	0	0	0	0	0	0	1	1	0	1	1	0	0	1	0	1	0	1	1	0	0
32.0.0.1.1.0	1	1	1	0	0	0	0	0	23	0	0	0	0	0	0	0	0	0	0	0	0	0	0	0	0	0	0	0	0	0	0	0	0	0	1	1	0	1	1	0	0	0	0	0	0	1	1	0	0
32.0.0.1.2	1	3	3	0	0	0	0	0	18	0	0	0	0	0	0	0	0	0	0	0	0	0	0	0	0	0	0	0	0	0	0	0	0	0	1	1	0	0	0	0	0	0	0	0	0	0	0	0	0
32.0.0.1.2.0	1	1	1	0	0	0	0	0	12	0	0	0	0	0	0	0	0	0	0	0	0	0	0	0	0	0	0	0	0	0	0	0	0	0	1	1	0	0	0	0	0	0	0	0	0	0	0	0	0
32.0.0.1.2.1	1	1	1	0	0	0	0	0	16	0	0	0	0	0	0	0	0	0	0	0	0	0	0	0	0	0	0	0	0	0	0	0	0	0	1	1	0	0	0	0	0	0	0	0	0	0	0	0	0
32.0.0.2	1	1	0	0	0	1	0	0	11	0	0	0	0	0	0	0	0	0	0	0	0	0	0	0	0	0	0	0	0	0	0	0	0	0	1	1	0	0	0	0	0	0	0	0	0	0	0	0	0
32.0.0.3	1	1	0	0	0	1	0	0	31	0	0	0	0	0	0	0	1	1	0	0	0	0	0	0	0	0	0	0	0	0	0	0	0	0	1	1	0	1	1	0	0	1	0	1	0	1	1	0	0
32.0.0.3.0	1	1	0	0	0	1	0	0	19	0	0	0	0	0	0	0	0	0	0	0	0	0	0	0	0	0	0	0	0	0	0	0	0	0	1	1	0	0	0	0	0	0	0	0	0	0	0	0	0
32.0.0.3.0.0	1	1135	0	3	0	12	2435	75	1	0	0	0	0	0	0	0	0	0	0	0	0	0	0	0	0	0	0	0	0	0	0	0	0	0	0	0	0	0	0	0	0	0	0	0	0	0	0	0	0
32.0.0.3.0.1	1	1140	0	3	0	16	2429	78	1	0	0	0	0	0	0	0	0	0	0	0	0	0	0	0	0	0	0	0	0	0	0	0	0	0	0	0	0	0	0	0	0	0	0	0	0	0	0	0	0
32.0.0.3.0.2	1	42	0	0	0	6	3	69	1	0	0	0	0	0	0	0	0	0	0	0	0	0	0	0	0	0	0	0	0	0	0	0	0	0	0	0	0	0	0	0	0	0	0	0	0	0	0	0	0
32.0.0.3.0.3	1	1	0	0	0	0	1	0	12	0	0	0	0	0	0	0	0	0	0	0	0	0	0	0	0	0	0	0	0	0	0	0	0	0	1	1	0	0	0	0	0	0	0	0	0	0	0	0	0
32.0.0.3.0.3.0	1	17	0	0	0	0	17	0	10	0	0	0	0	0	0	0	0	0	0	0	0	0	0	0	0	0	0	0	0	0	0	0	0	0	1	1	0	0	0	0	0	0	0	0	0	0	0	0	0
32.0.0.3.0.3.1	1	1	0	0	0	0	1	0	10	0	0	0	0	0	0	0	0	0	0	0	0	0	0	0	0	0	0	0	0	0	0	0	0	0	0	0	0	0	0	0	0	0	0	0	0	0	0	0	0
32.0.0.3.1	1	1	0	0	0	3	0	0	27	0	0	0	0	0	0	0	1	1	0	0	0	0	0	0	0	0	0	0	0	0	0	0	0	0	1	1	0	1	1	0	0	1	0	1	0	1	1	0	0
32.0.1	1	2	0	0	0	2	0	0	33	0	0	0	0	0	0	0	1	1	0	0	0	0	0	0	0	0	0	0	0	0	0	0	0	0	1	1	0	1	1	0	0	1	0	1	0	1	1	0	0
32.0.1.0	1	1	0	0	0	1	0	0	29	0	0	0	0	0	0	0	1	1	0	0	0	0	0	0	0	0	0	0	0	0	0	0	0	0	1	1	0	1	1	0	0	1	0	1	0	1	1	0	0
32.0.2	1	1	2	0	0	0	0	0	32	0	0	0	0	0	0	0	1	1	0	0	0	0	0	0	0	0	0	0	0	0	0	0	0	0	1	1	0	1	1	0	0	1	0	1	0	1	1	0	0
32.0.2.0	1	1	1	0	0	0	0	0	28	0	0	0	0	0	0	0	1	1	0	0	0	0	0	0	0	0	0	0	0	0	0	0	0	0	1	1	0	1	1	0	0	1	0	1	0	1	1	0	0
32.0.2.1	1	1	1	0	0	0	0	0	31	0	0	0	0	0	0	0	1	1	0	0	0	0	0	0	0	0	0	0	0	0	0	0	0	0	1	1	0	1	1	0	0	1	0	1	0	1	1	0	0
32.0.2.1.0	1	3	4	0	0	0	0	0	29	0	0	0	0	0	0	0	1	1	0	0	0	0	0	0	0	0	0	0	0	0	0	0	0	0	1	1	0	1	1	0	0	1	0	1	0	1	1	0	0
32.0.2.1.0.0	1	1	0	0	0	1	0	0	10	0	0	0	0	0	0	0	0	0	0	0	0	0	0	0	0	0	0	0	0	0	0	0	0	0	1	1	0	0	0	0	0	0	0	0	0	0	0	0	0
32.1	0	0	0	0	0	0	0	0	37	0	0	0	0	0	0	0	1	1	0	0	0	0	0	0	0	0	0	0	0	0	0	0	0	0	1	1	0	1	1	1	0	1	0	1	0	1	1	0	0
32.1.0	1	3	0	48	0	0	0	0	27	0	0	0	0	0	0	0	1	1	0	0	0	0	0	0	0	0	0	0	0	0	0	0	0	0	1	1	0	1	1	1	0	1	0	1	0	1	1	0	0
32.1.0.0	1	9	0	8	0	0	12	0	25	0	0	0	0	0	0	0	1	1	0	0	0	0	0	0	0	0	0	0	0	0	0	0	0	0	1	1	0	1	1	1	0	1	0	1	0	1	1	0	0
32.1.0.0.0	1	67	0	3	68	6	92	0	24	0	0	0	0	0	0	0	1	1	0	0	0	0	0	0	0	0	0	0	0	0	0	0	0	0	1	1	0	1	1	0	0	1	0	1	0	1	1	0	0
32.1.0.0.0.0	1	1	0	0	1	0	0	0	22	0	0	0	0	0	0	0	0	0	0	0	0	0	0	0	0	0	0	0	0	0	0	0	0	0	1	1	0	1	1	0	0	1	0	1	0	1	1	0	0
32.1.0.0.0.0.0	1	1	0	0	0	0	1	0	20	0	0	0	0	0	0	0	0	0	0	0	0	0	0	0	0	0	0	0	0	0	0	0	0	0	1	1	0	1	1	0	0	1	0	1	0	1	1	0	0
32.1.0.0.0.0.0.0	1	3	0	0	0	0	4	0	10	0	0	0	0	0	0	0	0	0	0	0	0	0	0	0	0	0	0	0	0	0	0	0	0	0	0	0	0	1	1	0	0	1	0	1	0	1	1	0	0
32.1.0.0.0.0.0.0.0	1	2	0	0	0	1	1	0	4	0	0	0	0	0	0	0	0	0	0	0	0	0	0	0	0	0	0	0	0	0	0	0	0	0	0	0	0	0	0	0	0	0	0	0	0	0	0	0	0
32.1.0.0.0.0.0.0.0.0	1	2	0	0	0	0	2	0	2	0	0	0	0	0	0	0	0	0	0	0	0	0	0	0	0	0	0	0	0	0	0	0	0	0	0	0	0	0	0	0	0	0	0	0	0	0	0	0	0
32.1.0.0.0.0.0.0.0.1	1	1	0	0	1	0	0	0	2	0	0	0	0	0	0	0	0	0	0	0	0	0	0	0	0	0	0	0	0	0	0	0	0	0	0	0	0	0	0	0	0	0	0	0	0	0	0	0	0
32.1.0.0.0.0.0.0.1	1	1	0	0	0	0	1	0	4	0	0	0	0	0	0	0	0	0	0	0	0	0	0	0	0	0	0	0	0	0	0	0	0	0	0	0	0	0	0	0	0	1	0	1	0	0	0	0	0
32.1.0.0.0.0.0.1	1	1	0	0	0	0	1	0	12	0	0	0	0	0	0	0	0	0	0	0	0	0	0	0	0	0	0	0	0	0	0	0	0	0	0	0	0	1	1	0	0	0	0	0	0	1	1	0	0
32.1.0.0.0.0.1	1	1	0	1	0	0	0	0	18	0	0	0	0	0	0	0	0	0	0	0	0	0	0	0	0	0	0	0	0	0	0	0	0	0	1	1	0	1	1	0	0	1	0	1	0	1	1	0	0
32.1.0.0.0.1	1	2	0	0	0	1	1	0	22	0	0	0	0	0	0	0	1	1	0	0	0	0	0	0	0	0	0	0	0	0	0	0	0	0	0	0	0	1	1	0	0	1	0	1	0	1	1	0	0
32.1.0.0.0.1.0	1	4	0	0	0	0	4	0	14	0	0	0	0	0	0	0	1	1	0	0	0	0	0	0	0	0	0	0	0	0	0	0	0	0	0	0	0	1	1	0	0	1	0	1	0	1	1	0	0
32.1.0.0.0.1.0.0	1	2	0	0	0	0	2	0	10	0	0	0	0	0	0	0	1	1	0	0	0	0	0	0	0	0	0	0	0	0	0	0	0	0	0	0	0	0	0	0	0	1	0	1	0	1	1	0	0
32.1.0.0.1	1	13	0	0	0	0	37	0	23	0	0	0	0	0	0	0	1	1	0	0	0	0	0	0	0	0	0	0	0	0	0	0	0	0	1	1	0	1	1	1	0	1	0	1	0	1	1	0	0
32.1.0.0.1.0	1	17	0	0	0	0	22	0	21	0	0	0	0	0	0	0	1	1	0	0	0	0	0	0	0	0	0	0	0	0	0	0	0	0	0	0	0	1	1	1	0	1	0	1	0	1	1	0	0
32.1.0.0.1.0.0	1	31	0	0	0	0	139	0	13	0	0	0	0	0	0	0	1	1	0	0	0	0	0	0	0	0	0	0	0	0	0	0	0	0	0	0	0	1	1	1	0	1	0	1	0	1	1	0	0
32.1.0.0.1.0.0.0	1	4	0	0	0	0	4	0	11	0	0	0	0	0	0	0	1	1	0	0	0	0	0	0	0	0	0	0	0	0	0	0	0	0	0	0	0	1	1	1	0	1	0	1	0	0	0	0	0
32.1.0.0.1.0.0.0.0	1	3	0	1	0	0	5	0	1	0	0	0	0	0	0	0	0	0	0	0	0	0	0	0	0	0	0	0	0	0	0	0	0	0	0	0	0	0	0	1	0	0	0	0	0	0	0	0	0
32.1.0.1	1	33	0	0	0	0	108	0	25	0	0	0	0	0	0	0	1	1	0	0	0	0	0	0	0	0	0	0	0	0	0	0	0	0	1	1	0	1	1	1	0	1	0	1	0	1	1	0	0
32.1.0.1.0	1	196	0	0	1	0	565	0	24	0	0	0	0	0	0	0	1	1	0	0	0	0	0	0	0	0	0	0	0	0	0	0	0	0	1	1	0	1	1	0	0	1	0	1	0	1	1	0	0
32.1.0.1.0.0	1	148	0	0	1	0	255	0	22	0	0	0	0	0	0	0	1	1	0	0	0	0	0	0	0	0	0	0	0	0	0	0	0	0	1	1	0	1	1	0	0	1	0	1	0	1	1	0	0
32.1.0.1.0.0.0	1	52	0	0	0	0	81	0	20	0	0	0	0	0	0	0	1	1	0	0	0	0	0	0	0	0	0	0	0	0	0	0	0	0	0	0	0	1	1	0	0	1	0	1	0	1	1	0	0
32.1.0.1.0.0.0.0	1	333	2	0	0	0	752	129	1	0	0	0	0	0	0	0	0	0	0	0	0	0	0	0	0	0	0	0	0	0	0	0	0	0	0	0	0	0	0	0	0	0	0	0	0	0	0	0	0
32.1.0.1.0.1	1	6	0	0	1	1	5	0	16	0	0	0	0	0	0	0	1	1	0	0	0	0	0	0	0	0	0	0	0	0	0	0	0	0	0	0	0	1	1	0	0	1	0	1	0	1	1	0	0
32.1.0.1.0.1.0	1	2	0	0	0	0	2	0	12	0	0	0	0	0	0	0	0	0	0	0	0	0	0	0	0	0	0	0	0	0	0	0	0	0	0	0	0	1	1	0	0	1	0	1	0	1	1	0	0
32.1.0.1.0.1.0.0	1	1	0	0	0	0	1	0	10	0	0	0	0	0	0	0	0	0	0	0	0	0	0	0	0	0	0	0	0	0	0	0	0	0	0	0	0	1	1	0	0	1	0	1	0	0	0	0	0
32.1.0.1.0.1.1	1	3	0	0	0	1	2	0	8	0	0	0	0	0	0	0	1	1	0	0	0	0	0	0	0	0	0	0	0	0	0	0	0	0	0	0	0	0	0	0	0	0	0	0	0	0	0	0	0
32.1.0.1.0.1.1.0	1	5	0	1	0	0	4	0	6	0	0	0	0	0	0	0	1	1	0	0	0	0	0	0	0	0	0	0	0	0	0	0	0	0	0	0	0	0	0	0	0	0	0	0	0	0	0	0	0
32.1.0.1.0.1.1.0.0	1	1	0	0	0	0	1	0	4	0	0	0	0	0	0	0	0	0	0	0	0	0	0	0	0	0	0	0	0	0	0	0	0	0	0	0	0	0	0	0	0	0	0	0	0	0	0	0	0
32.1.0.1.0.1.1.1	1	2	0	0	0	1	1	0	6	0	0	0	0	0	0	0	1	1	0	0	0	0	0	0	0	0	0	0	0	0	0	0	0	0	0	0	0	0	0	0	0	0	0	0	0	0	0	0	0
32.1.0.1.0.2	1	1	0	0	0	0	2	0	22	0	0	0	0	0	0	0	0	0	0	0	0	0	0	0	0	0	0	0	0	0	0	0	0	0	1	1	0	1	1	0	0	1	0	1	0	1	1	0	0
32.1.0.1.1	1	4	0	0	0	0	4	0	23	0	0	0	0	0	0	0	1	1	0	0	0	0	0	0	0	0	0	0	0	0	0	0	0	0	0	0	0	1	1	1	0	1	0	1	0	1	1	0	0
32.1.0.1.1.0	1	1	0	0	0	0	2	0	21	0	0	0	0	0	0	0	1	1	0	0	0	0	0	0	0	0	0	0	0	0	0	0	0	0	0	0	0	1	1	1	0	1	0	1	0	1	1	0	0
32.1.0.1.1.1	1	1	0	0	0	1	0	0	17	0	0	0	0	0	0	0	1	1	0	0	0	0	0	0	0	0	0	0	0	0	0	0	0	0	0	0	0	1	1	1	0	1	0	1	0	1	1	0	0
32.1.0.1.1.1.0	1	22	0	0	0	0	89	0	15	0	0	0	0	0	0	0	1	1	0	0	0	0	0	0	0	0	0	0	0	0	0	0	0	0	0	0	0	1	1	1	0	1	0	1	0	1	1	0	0
32.1.0.1.1.1.0.0	1	4	0	0	0	0	6	0	13	0	0	0	0	0	0	0	1	1	0	0	0	0	0	0	0	0	0	0	0	0	0	0	0	0	0	0	0	1	1	1	0	1	0	1	0	0	0	0	0
32.1.0.1.2	1	1	0	0	0	0	1	0	23	0	0	0	0	0	0	0	1	1	0	0	0	0	0	0	0	0	0	0	0	0	0	0	0	0	1	1	0	1	1	1	0	1	0	1	0	1	1	0	0
32.1.0.2	1	73	0	0	32	2	193	0	26	0	0	0	0	0	0	0	1	1	0	0	0	0	0	0	0	0	0	0	0	0	0	0	0	0	1	1	0	1	1	0	0	1	0	1	0	1	1	0	0
32.1.0.2.0	1	16	0	0	0	0	46	0	24	0	0	0	0	0	0	0	1	1	0	0	0	0	0	0	0	0	0	0	0	0	0	0	0	0	0	0	0	1	1	0	0	1	0	1	0	1	1	0	0
32.1.0.2.0.0	1	55	0	0	0	0	93	0	22	0	0	0	0	0	0	0	1	1	0	0	0	0	0	0	0	0	0	0	0	0	0	0	0	0	0	0	0	1	1	0	0	1	0	1	0	1	1	0	0
32.1.0.2.0.0.0	1	194	0	0	0	3	424	1	14	0	0	0	0	0	0	0	1	1	0	0	0	0	0	0	0	0	0	0	0	0	0	0	0	0	0	0	0	1	1	0	0	1	0	1	0	1	1	0	0
32.1.0.2.0.0.0.0	1	183	3	0	5	3	479	4	12	0	0	0	0	0	0	0	1	1	0	0	0	0	0	0	0	0	0	0	0	0	0	0	0	0	0	0	0	1	1	0	0	1	0	1	0	1	1	0	0
32.1.0.2.0.0.0.0.0	1	25	0	0	0	1	31	1	10	0	0	0	0	0	0	0	1	1	0	0	0	0	0	0	0	0	0	0	0	0	0	0	0	0	0	0	0	1	1	0	0	1	0	1	0	0	0	0	0
32.1.0.2.0.0.0.0.0.0	1	11	2	0	0	1	9	2	6	0	0	0	0	0	0	0	1	1	0	0	0	0	0	0	0	0	0	0	0	0	0	0	0	0	0	0	0	0	0	0	0	0	0	0	0	0	0	0	0
32.1.0.2.0.0.0.1	1	21	0	0	0	0	30	0	12	0	0	0	0	0	0	0	1	1	0	0	0	0	0	0	0	0	0	0	0	0	0	0	0	0	0	0	0	1	1	0	0	1	0	1	0	0	0	0	0
32.1.0.2.0.1	1	2	0	0	0	0	18	0	22	0	0	0	0	0	0	0	1	1	0	0	0	0	0	0	0	0	0	0	0	0	0	0	0	0	0	0	0	1	1	0	0	1	0	1	0	1	1	0	0
32.2	0	0	0	0	0	0	0	0	44	0	0	0	0	0	0	0	1	1	0	0	0	0	0	0	0	0	0	0	0	0	0	0	0	1	1	1	1	1	1	1	0	1	1	1	1	1	1	0	0
32.2.0	1	3	0	0	0	0	3	0	28	0	0	0	0	0	0	0	1	1	0	0	0	0	0	0	0	0	0	0	0	0	0	0	0	0	1	1	0	1	1	0	0	1	1	1	1	1	1	0	0
32.2.0.0	1	12	0	0	0	0	14	0	26	0	0	0	0	0	0	0	1	1	0	0	0	0	0	0	0	0	0	0	0	0	0	0	0	0	1	1	0	1	1	0	0	1	1	1	1	1	1	0	0
32.2.0.0.0	1	3	0	0	0	0	3	0	24	0	0	0	0	0	0	0	1	1	0	0	0	0	0	0	0	0	0	0	0	0	0	0	0	0	1	1	0	1	1	0	0	1	1	1	1	1	1	0	0
32.2.0.0.0.0	1	2	0	0	0	0	2	0	14	0	0	0	0	0	0	0	1	1	0	0	0	0	0	0	0	0	0	0	0	0	0	0	0	0	0	0	0	1	1	0	0	1	1	1	1	1	1	0	0
32.2.0.0.1	1	4	0	0	0	0	5	0	24	0	0	0	0	0	0	0	1	1	0	0	0	0	0	0	0	0	0	0	0	0	0	0	0	0	0	0	0	1	1	0	0	1	1	1	1	1	1	0	0
32.2.0.0.1.0	1	8	0	0	0	0	10	0	22	0	0	0	0	0	0	0	1	1	0	0	0	0	0	0	0	0	0	0	0	0	0	0	0	0	0	0	0	1	1	0	0	1	1	1	1	1	1	0	0
32.2.0.0.1.0.0	1	16	0	0	0	0	28	12	14	0	0	0	0	0	0	0	1	1	0	0	0	0	0	0	0	0	0	0	0	0	0	0	0	0	0	0	0	1	1	0	0	1	1	1	1	1	1	0	0
32.2.0.0.1.0.0.0	1	1	0	0	0	0	1	0	12	0	0	0	0	0	0	0	1	1	0	0	0	0	0	0	0	0	0	0	0	0	0	0	0	0	0	0	0	1	1	0	0	1	1	1	1	0	0	0	0
32.2.0.0.1.0.1	1	1	0	0	0	0	1	0	20	0	0	0	0	0	0	0	1	1	0	0	0	0	0	0	0	0	0	0	0	0	0	0	0	0	0	0	0	1	1	0	0	0	1	0	1	1	1	0	0
32.2.0.0.1.1	1	11	0	0	0	0	8	3	16	0	0	0	0	0	0	0	1	1	0	0	0	0	0	0	0	0	0	0	0	0	0	0	0	0	0	0	0	1	1	0	0	1	1	1	1	1	1	0	0
32.2.0.0.1.1.0	1	5	0	0	0	0	0	5	14	0	0	0	0	0	0	0	1	1	0	0	0	0	0	0	0	0	0	0	0	0	0	0	0	0	0	0	0	1	1	0	0	0	1	0	1	1	1	0	0
32.2.0.0.1.2	1	1	0	0	0	0	1	0	22	0	0	0	0	0	0	0	1	1	0	0	0	0	0	0	0	0	0	0	0	0	0	0	0	0	0	0	0	1	1	0	0	0	1	0	1	1	1	0	0
32.2.0.0.2	1	17	0	0	0	0	25	0	24	0	0	0	0	0	0	0	1	1	0	0	0	0	0	0	0	0	0	0	0	0	0	0	0	0	1	1	0	1	1	0	0	1	1	1	1	1	1	0	0
32.2.0.0.2.0	1	1	0	0	0	0	0	1	22	0	0	0	0	0	0	0	1	1	0	0	0	0	0	0	0	0	0	0	0	0	0	0	0	0	1	1	0	1	1	0	0	0	1	0	1	1	1	0	0
32.2.0.0.3	1	2	0	0	0	0	0	5	24	0	0	0	0	0	0	0	1	1	0	0	0	0	0	0	0	0	0	0	0	0	0	0	0	0	1	1	0	1	1	0	0	0	1	0	1	1	1	0	0
32.2.0.1	1	1	0	0	0	0	3	0	26	0	0	0	0	0	0	0	1	1	0	0	0	0	0	0	0	0	0	0	0	0	0	0	0	0	1	1	0	1	1	0	0	1	1	1	1	1	1	0	0
32.2.0.1.0	1	3	0	0	0	0	3	0	24	0	0	0	0	0	0	0	1	1	0	0	0	0	0	0	0	0	0	0	0	0	0	0	0	0	0	0	0	1	1	0	0	1	1	1	1	1	1	0	0
32.2.1	1	1	0	0	0	0	1	0	24	0	0	0	0	0	0	0	1	1	0	0	0	0	0	0	0	0	0	0	0	0	0	0	0	0	0	0	0	1	1	1	0	1	0	1	0	1	1	0	0
32.2.1.0	1	1	0	0	0	0	1	0	23	0	0	0	0	0	0	0	1	1	0	0	0	0	0	0	0	0	0	0	0	0	0	0	0	0	0	0	0	1	1	0	0	1	0	1	0	1	1	0	0
32.2.1.0.0	1	2	0	0	0	0	2	0	13	0	0	0	0	0	0	0	1	1	0	0	0	0	0	0	0	0	0	0	0	0	0	0	0	0	0	0	0	1	1	0	0	1	0	1	0	1	1	0	0
32.2.1.1	1	1	0	0	0	0	1	0	12	0	0	0	0	0	0	0	1	1	0	0	0	0	0	0	0	0	0	0	0	0	0	0	0	0	0	0	0	1	1	1	0	1	0	1	0	0	0	0	0
32.2.2	1	1	0	0	0	0	0	1	29	0	0	0	0	0	0	0	1	1	0	0	0	0	0	0	0	0	0	0	0	0	0	0	0	0	1	1	0	1	1	0	0	1	1	1	1	1	1	0	0
32.2.2.0	1	5	0	0	0	0	0	19	26	0	0	0	0	0	0	0	1	1	0	0	0	0	0	0	0	0	0	0	0	0	0	0	0	0	1	1	0	1	1	0	0	0	1	0	1	1	1	0	0
32.2.2.0.0	1	2	0	0	0	0	0	4	24	0	0	0	0	0	0	0	1	1	0	0	0	0	0	0	0	0	0	0	0	0	0	0	0	0	1	1	0	1	1	0	0	0	1	0	1	1	1	0	0
32.2.2.0.0.0	1	4	0	0	0	0	5	0	1	0	0	0	0	0	0	0	0	0	0	0	0	0	0	0	0	0	0	0	0	0	0	0	0	0	0	0	0	0	0	0	0	0	0	0	0	0	0	0	0
32.2.2.1	1	1	0	0	0	0	0	1	27	0	0	0	0	0	0	0	1	1	0	0	0	0	0	0	0	0	0	0	0	0	0	0	0	0	1	1	0	1	1	0	0	1	1	1	1	1	1	0	0
32.2.3	1	1	0	0	0	0	0	1	27	0	0	0	0	0	0	0	1	1	0	0	0	0	0	0	0	0	0	0	0	0	0	0	0	0	1	1	0	1	1	0	0	0	1	0	1	1	1	0	0
32.2.3.0	1	2	0	0	0	0	0	2	25	0	0	0	0	0	0	0	1	1	0	0	0	0	0	0	0	0	0	0	0	0	0	0	0	0	1	1	0	1	1	0	0	0	1	0	1	1	1	0	0
32.2.3.1	1	1	0	0	0	0	0	1	25	0	0	0	0	0	0	0	1	1	0	0	0	0	0	0	0	0	0	0	0	0	0	0	0	0	0	0	0	1	1	0	0	0	1	0	1	1	1	0	0
32.2.4	1	1	0	0	0	0	1	0	34	0	0	0	0	0	0	0	1	1	0	0	0	0	0	0	0	0	0	0	0	0	0	0	0	0	1	1	0	1	1	0	0	1	0	1	0	1	1	0	0
32.2.4.0	1	256	0	0	0	0	521	0	1	0	0	0	0	0	0	0	0	0	0	0	0	0	0	0	0	0	0	0	0	0	0	0	0	0	0	0	0	0	0	0	0	0	0	0	0	0	0	0	0
32.2.4.1	1	1	0	0	0	0	1	0	6	0	0	0	0	0	0	0	0	0	0	0	0	0	0	0	0	0	0	0	0	0	0	0	0	0	0	0	0	0	0	0	0	0	0	0	0	0	0	0	0
32.2.4.1.0	1	254	0	0	0	0	519	0	1	0	0	0	0	0	0	0	0	0	0	0	0	0	0	0	0	0	0	0	0	0	0	0	0	0	0	0	0	0	0	0	0	0	0	0	0	0	0	0	0
32.2.4.2	1	1	0	0	0	0	1	0	32	0	0	0	0	0	0	0	1	1	0	0	0	0	0	0	0	0	0	0	0	0	0	0	0	0	1	1	0	1	1	0	0	1	0	1	0	1	1	0	0
32.2.4.2.0	1	1	0	0	0	0	1	0	17	0	0	0	0	0	0	0	1	1	0	0	0	0	0	0	0	0	0	0	0	0	0	0	0	0	0	0	0	1	1	0	0	1	0	1	0	1	1	0	0
32.2.4.2.1	1	1	0	0	0	0	1	0	30	0	0	0	0	0	0	0	1	1	0	0	0	0	0	0	0	0	0	0	0	0	0	0	0	0	1	1	0	1	1	0	0	1	0	1	0	1	1	0	0
32.2.4.2.1.0	1	1	0	0	0	0	1	0	26	0	0	0	0	0	0	0	1	1	0	0	0	0	0	0	0	0	0	0	0	0	0	0	0	0	1	1	0	1	1	0	0	1	0	1	0	1	1	0	0
32.2.4.2.1.1	1	1	0	0	0	0	1	0	15	0	0	0	0	0	0	0	0	0	0	0	0	0	0	0	0	0	0	0	0	0	0	0	0	0	1	1	0	0	0	0	0	0	0	0	0	0	0	0	0
32.2.4.2.2	1	1	0	0	0	1	0	0	26	0	0	0	0	0	0	0	1	1	0	0	0	0	0	0	0	0	0	0	0	0	0	0	0	0	1	1	0	1	1	0	0	1	0	1	0	1	1	0	0
32.2.5	1	2	0	0	0	0	5	0	33	0	0	0	0	0	0	0	1	1	0	0	0	0	0	0	0	0	0	0	0	0	0	0	0	1	1	1	0	1	1	0	0	1	0	1	0	1	1	0	0
32.2.5.0	1	24	0	0	0	0	240	0	31	0	0	0	0	0	0	0	1	1	0	0	0	0	0	0	0	0	0	0	0	0	0	0	0	1	1	1	0	1	1	0	0	1	0	1	0	1	1	0	0
32.2.5.0.0	1	1	0	0	0	0	3	0	28	0	0	0	0	0	0	0	1	1	0	0	0	0	0	0	0	0	0	0	0	0	0	0	0	1	1	1	0	1	1	0	0	1	0	1	0	1	1	0	0
32.2.5.0.0.0	1	14	0	0	0	0	26	0	1	0	0	0	0	0	0	0	0	0	0	0	0	0	0	0	0	0	0	0	0	0	0	0	0	1	0	0	0	0	0	0	0	0	0	0	0	0	0	0	0
32.2.5.0.1	1	1	0	0	0	0	1	0	15	0	0	0	0	0	0	0	0	0	0	0	0	0	0	0	0	0	0	0	0	0	0	0	0	1	1	1	0	0	0	0	0	0	0	0	0	0	0	0	0
32.2.5.0.1.0	1	1	0	0	0	0	1	0	13	0	0	0	0	0	0	0	0	0	0	0	0	0	0	0	0	0	0	0	0	0	0	0	0	1	1	1	0	0	0	0	0	0	0	0	0	0	0	0	0
32.2.5.0.2	1	1	0	0	0	0	2	0	29	0	0	0	0	0	0	0	1	1	0	0	0	0	0	0	0	0	0	0	0	0	0	0	0	1	1	1	0	1	1	0	0	1	0	1	0	1	1	0	0
32.2.5.0.2.0	1	1	0	0	0	0	4	0	27	0	0	0	0	0	0	0	1	1	0	0	0	0	0	0	0	0	0	0	0	0	0	0	0	1	1	1	0	1	1	0	0	1	0	1	0	1	1	0	0
32.2.5.0.2.0.0	1	1	0	0	0	0	1	0	19	0	0	0	0	0	0	0	0	0	0	0	0	0	0	0	0	0	0	0	0	0	0	0	0	1	1	1	0	1	1	0	0	0	0	0	0	1	1	0	0
32.2.5.0.2.1	1	1	0	0	0	0	1	0	27	0	0	0	0	0	0	0	1	1	0	0	0	0	0	0	0	0	0	0	0	0	0	0	0	1	1	1	0	1	1	0	0	1	0	1	0	1	1	0	0
32.2.5.1	1	1	0	0	0	0	1	0	31	0	0	0	0	0	0	0	1	1	0	0	0	0	0	0	0	0	0	0	0	0	0	0	0	1	1	1	0	1	1	0	0	1	0	1	0	1	1	0	0
32.2.6	1	1	0	0	0	0	1	0	25	0	0	0	0	0	0	0	1	1	0	0	0	0	0	0	0	0	0	0	0	0	0	0	0	0	1	1	0	1	1	1	0	1	1	1	1	1	1	0	0
32.2.6.0	1	2	0	0	0	0	2	0	23	0	0	0	0	0	0	0	1	1	0	0	0	0	0	0	0	0	0	0	0	0	0	0	0	0	0	0	0	1	1	1	0	1	1	1	1	1	1	0	0
32.2.6.0.0	1	2	0	0	0	0	2	0	15	0	0	0	0	0	0	0	1	1	0	0	0	0	0	0	0	0	0	0	0	0	0	0	0	0	0	0	0	1	1	1	0	1	1	1	1	1	1	0	0
32.2.7	1	1	0	0	0	0	1	0	25	0	0	0	0	0	0	0	1	1	0	0	0	0	0	0	0	0	0	0	0	0	0	0	0	1	1	1	0	1	1	1	0	1	0	1	0	1	1	0	0
32.2.8	1	1	0	0	0	0	5	0	10	0	0	0	0	0	0	0	0	0	0	0	0	0	0	0	0	0	0	0	0	0	0	0	0	0	1	1	1	0	0	0	0	0	0	0	0	0	0	0	0
32.2.9	1	1	0	0	0	0	1	0	27	0	0	0	0	0	0	0	1	1	0	0	0	0	0	0	0	0	0	0	0	0	0	0	0	1	1	1	0	1	1	0	0	1	0	1	0	1	1	0	0
32.2.10	1	1	0	0	0	0	2	0	23	0	0	0	0	0	0	0	1	1	0	0	0	0	0	0	0	0	0	0	0	0	0	0	0	0	1	1	0	1	1	0	0	1	0	1	0	1	1	0	0
32.2.11	1	1	0	0	0	0	2	0	19	0	0	0	0	0	0	0	0	0	0	0	0	0	0	0	0	0	0	0	0	0	0	0	0	0	1	1	0	0	0	0	0	0	0	0	0	0	0	0	0
32.2.11.0	1	1	0	0	0	0	1	0	14	0	0	0	0	0	0	0	0	0	0	0	0	0	0	0	0	0	0	0	0	0	0	0	0	0	1	1	0	0	0	0	0	0	0	0	0	0	0	0	0
32.3	0	0	0	0	0	0	0	0	36	0	0	0	0	0	0	0	1	1	0	0	0	0	0	0	0	0	0	0	0	0	0	0	0	0	1	1	0	1	1	0	1	1	1	1	1	1	1	0	0
32.3.0	1	1	0	0	0	0	0	1	24	0	0	0	0	0	0	0	1	1	0	0	0	0	0	0	0	0	0	0	0	0	0	0	0	0	1	1	0	1	1	0	1	0	1	0	1	1	1	0	0
32.3.0.0	1	4	0	0	0	0	0	4	22	0	0	0	0	0	0	0	1	1	0	0	0	0	0	0	0	0	0	0	0	0	0	0	0	0	0	0	0	1	1	0	1	0	1	0	1	1	1	0	0
32.3.1	1	1	0	0	0	0	0	1	28	0	0	0	0	0	0	0	1	1	0	0	0	0	0	0	0	0	0	0	0	0	0	0	0	0	1	1	0	1	1	0	1	1	1	1	1	1	1	0	0
32.3.1.0	1	1	0	0	0	0	0	1	13	0	0	0	0	0	0	0	1	1	0	0	0	0	0	0	0	0	0	0	0	0	0	0	0	0	0	0	0	1	1	0	1	1	0	1	0	1	1	0	0
32.3.2	1	2	0	0	0	0	0	2	28	0	0	0	0	0	0	0	1	1	0	0	0	0	0	0	0	0	0	0	0	0	0	0	0	0	1	1	0	1	1	0	1	0	1	0	1	1	1	0	0
32.3.2.0	1	1	0	0	0	0	0	1	16	0	0	0	0	0	0	0	1	1	0	0	0	0	0	0	0	0	0	0	0	0	0	0	0	0	0	0	0	1	1	0	1	0	1	0	1	1	1	0	0
32.3.2.0.0	1	1	0	0	0	0	0	1	14	0	0	0	0	0	0	0	1	1	0	0	0	0	0	0	0	0	0	0	0	0	0	0	0	0	0	0	0	1	1	0	1	0	1	0	1	1	1	0	0
32.3.2.0.0.0	1	1	0	0	0	0	0	1	1	0	0	0	0	0	0	0	0	0	0	0	0	0	0	0	0	0	0	0	0	0	0	0	0	0	0	0	0	0	0	0	0	0	0	0	0	0	0	0	0
32.3.2.0.0.1	1	1	0	0	0	0	0	1	1	0	0	0	0	0	0	0	0	0	0	0	0	0	0	0	0	0	0	0	0	0	0	0	0	0	0	0	0	0	0	0	1	0	0	0	0	0	0	0	0
32.3.2.0.1	1	6	0	0	0	0	0	9	14	0	0	0	0	0	0	0	1	1	0	0	0	0	0	0	0	0	0	0	0	0	0	0	0	0	0	0	0	1	1	0	1	0	1	0	1	1	1	0	0
32.3.2.0.1.0	1	17	0	0	0	0	0	33	13	0	0	0	0	0	0	0	1	1	0	0	0	0	0	0	0	0	0	0	0	0	0	0	0	0	0	0	0	1	1	0	1	0	1	0	1	1	1	0	0
32.3.2.0.1.0.0	1	40	0	0	0	0	6	54	12	0	0	0	0	0	0	0	1	1	0	0	0	0	0	0	0	0	0	0	0	0	0	0	0	0	0	0	0	1	1	0	0	0	1	0	1	1	1	0	0
32.3.2.0.1.0.0.0	1	7	0	0	0	0	8	1	4	0	0	0	0	0	0	0	1	1	0	0	0	0	0	0	0	0	0	0	0	0	0	0	0	0	0	0	0	0	0	0	0	0	0	0	0	0	0	0	0
32.3.2.0.1.1	1	7	0	0	0	0	0	8	13	0	0	0	0	0	0	0	1	1	0	0	0	0	0	0	0	0	0	0	0	0	0	0	0	0	0	0	0	1	1	0	0	0	1	0	1	1	1	0	0
32.3.2.1	1	4	0	0	0	0	0	5	26	0	0	0	0	0	0	0	1	1	0	0	0	0	0	0	0	0	0	0	0	0	0	0	0	0	1	1	0	1	1	0	1	0	1	0	1	1	1	0	0
32.3.2.1.0	1	5	0	0	0	0	0	12	25	0	0	0	0	0	0	0	1	1	0	0	0	0	0	0	0	0	0	0	0	0	0	0	0	0	1	1	0	1	1	0	0	0	1	0	1	1	1	0	0
32.3.2.1.0.0	1	7	0	0	0	0	0	17	23	0	0	0	0	0	0	0	1	1	0	0	0	0	0	0	0	0	0	0	0	0	0	0	0	0	0	0	0	1	1	0	0	0	1	0	1	1	1	0	0
32.3.2.2	1	2	0	0	0	0	0	2	27	0	0	0	0	0	0	0	1	1	0	0	0	0	0	0	0	0	0	0	0	0	0	0	0	0	1	1	0	1	1	0	0	0	1	0	1	1	1	0	0
32.3.2.2.0	1	1	0	0	0	0	0	1	25	0	0	0	0	0	0	0	1	1	0	0	0	0	0	0	0	0	0	0	0	0	0	0	0	0	0	0	0	1	1	0	0	0	1	0	1	1	1	0	0
85	1	347	0	0	0	0	1287	1	1	0	0	0	0	0	0	0	0	0	0	0	0	0	0	0	0	0	0	0	0	0	0	0	0	0	0	0	0	0	0	0	0	0	0	0	0	0	0	0	0
86	1	331	0	0	0	0	1264	1	1	0	0	0	0	0	0	0	0	0	0	0	0	0	0	0	0	0	0	0	0	0	0	0	0	0	0	0	0	0	0	0	0	0	0	0	0	0	0	0	0
87	1	356	0	0	0	0	1232	0	1	0	0	0	0	0	0	0	0	0	0	0	0	0	0	0	0	0	0	0	0	0	0	0	0	0	0	0	0	0	0	0	0	0	0	0	0	0	0	0	0
88	1	322	0	0	0	0	1253	1	1	0	0	0	0	0	0	0	0	0	0	0	0	0	0	0	0	0	0	0	0	0	0	0	0	0	0	0	0	0	0	0	0	0	0	0	0	0	0	0	0
89	1	356	0	0	0	0	1232	0	1	0	0	0	0	0	0	0	0	0	0	0	0	0	0	0	0	0	0	0	0	0	0	0	0	0	0	0	0	0	0	0	0	0	0	0	0	0	0	0	0
90	1	424	110	0	0	5	808	61	1	0	0	0	0	0	0	1	0	0	0	0	0	0	0	0	0	0	0	0	0	0	0	0	0	0	0	0	0	0	0	0	0	0	0	0	0	0	0	0	0
91	1	659	0	52	102	32	1589	29	1	0	0	0	0	0	1	0	0	0	0	0	0	0	0	0	0	0	0	0	0	0	0	0	0	0	0	0	0	0	0	0	0	0	0	0	0	0	0	0	0
[truncated: 105 more columns]

## Sheet: Similarity
	0	0.0	0.0.0	0.0.0.0	0.0.0.1	0.0.0.1.0	0.1	0.1.0	0.1.0.0	0.1.0.0.0	0.1.0.0.0.0	0.1.0.0.1	0.1.0.1	0.1.0.1.0	0.1.0.1.0.0	0.1.0.2	0.1.1	0.1.2	0.1.3	0.2	0.2.0	0.2.0.0	0.2.0.0.0	0.2.0.0.0.0	0.2.0.0.0.0.0	0.2.0.0.0.0.1	0.2.0.0.0.1	0.2.0.0.0.1.0	0.2.0.0.0.2	0.2.0.0.1	0.2.0.0.1.0	0.2.0.0.1.0.0	0.2.0.0.1.1	0.2.0.0.2	0.2.0.0.2.0	0.2.0.0.3	0.2.0.1	0.2.0.1.0	0.2.0.2	0.2.0.2.0	0.2.0.2.0.0	0.2.0.2.0.0.0	0.2.0.2.0.1	0.2.0.3	0.2.0.3.0	0.2.1	0.2.1.0	0.2.1.0.0	0.2.1.0.0.0
0	1	0.818666	0.812215	0.178468	0.29206	0.14104	0.825118	0.576192	0.569741	0.563289	0.427852	0.434303	0.569741	0.563289	0.424873	0.569741	0.818666	0.818666	0.818666	0.923226	0.595547	0.589096	0.569741	0.563289	0.427852	0.424873	0.563289	0.424873	0.431325	0.582644	0.556838	0.4214	0.447206	0.582644	0.556838	0.563289	0.569741	0.563289	0.589096	0.582644	0.556838	0.4214	0.447206	0.589096	0.582644	0.828448	0.809093	0.628521	0.156786
0.0	0.818666	1	0.986667	0.21263	0.402732	0.211797	0.870588	0.487145	0.487145	0.473812	0.307221	0.320554	0.487145	0.473812	0.395372	0.473812	0.986667	0.986667	0.973333	0.632727	0.500479	0.500479	0.500479	0.487145	0.320554	0.408705	0.486424	0.407984	0.422038	0.487145	0.460094	0.293503	0.320554	0.486424	0.459373	0.473428	0.473812	0.459758	0.486424	0.486424	0.459758	0.293888	0.320554	0.500479	0.487145	0.87	0.928	0.5568	0.170343
0.0.0	0.812215	0.986667	1	0.216954	0.425657	0.234895	0.764706	0.423629	0.423629	0.408245	0.285255	0.30064	0.423629	0.408245	0.317736	0.408245	0.866667	0.866667	0.853333	0.541818	0.423629	0.423629	0.423629	0.423629	0.30064	0.333121	0.407037	0.316529	0.333121	0.423629	0.39286	0.269871	0.30064	0.407037	0.376268	0.39286	0.39286	0.376268	0.407037	0.407037	0.376268	0.269871	0.30064	0.423629	0.423629	0.745	0.851429	0.504	0.168764
0.0.0.0	0.178468	0.21263	0.216954	1	0.178226	0.534677	0.0588235	0.04	0.0533334	0.08	0.16	0.08	0.0533334	0.08	0.154688	0.0533334	0.0666667	0.0666667	0.0666667	0.0145455	0.032	0.04	0.0533334	0.08	0.16	0.154688	0.08	0.154688	0.0773438	0.0533334	0.08	0.16	0.08	0.0533334	0.08	0.0533334	0.04	0.0533334	0.04	0.0533334	0.08	0.16	0.08	0.04	0.0533334	0.02	0.0228571	0.0533334	0.0150354
0.0.0.1	0.29206	0.402732	0.425657	0.178226	1	0.630241	0.176471	0.0720811	0.0943532	0.14153	0.107302	0.0804762	0.0961082	0.144162	0.192216	0.0961082	0.2	0.2	0.2	0.118182	0.0576649	0.0720811	0.0961082	0.14153	0.105516	0.188706	0.144162	0.192216	0.144162	0.0943532	0.14153	0.107302	0.0804762	0.0961082	0.144162	0.0961082	0.0720811	0.0961082	0.0720811	0.0961082	0.144162	0.107302	0.0804762	0.0720811	0.0943532	0.1625	0.185714	0.108314	0.131375
0.0.0.1.0	0.14104	0.211797	0.234895	0.534677	0.630241	1	0.0588235	0.00989194	0.0131892	0.0197839	0.0220536	0.0110268	0.0131892	0.0197839	0.0395677	0.0131892	0.0666667	0.0666667	0.0666667	0.0272727	0.00791355	0.00989194	0.0131892	0.0197839	0.0220536	0.0395677	0.0197839	0.0395677	0.0197839	0.0131892	0.0197839	0.0220536	0.0110268	0.0131892	0.0197839	0.0131892	0.00989194	0.0131892	0.00989194	0.0131892	0.0197839	0.0220536	0.0110268	0.00989194	0.0131892	0.0375	0.0428571	0.0271501	0.162901
0.1	0.825118	0.870588	0.764706	0.0588235	0.176471	0.0588235	1	0.559246	0.547481	0.535717	0.388725	0.400489	0.547481	0.535717	0.413563	0.547481	0.988235	0.988235	0.988235	0.705455	0.535717	0.535717	0.535717	0.535717	0.388725	0.413563	0.523952	0.401798	0.413563	0.535717	0.500422	0.35343	0.388725	0.523952	0.488658	0.500422	0.500422	0.488658	0.523952	0.523952	0.488658	0.35343	0.388725	0.535717	0.535717	0.912941	0.912941	0.597176	0.157197
0.1.0	0.576192	0.487145	0.423629	0.04	0.0720811	0.00989194	0.559246	1	0.975	0.95	0.7	0.725	0.975	0.95	0.7	0.975	0.52	0.52	0.52	0.345455	0.76	0.95	0.95	0.95	0.7	0.7	0.925	0.675	0.7	0.95	0.875	0.625	0.7	0.925	0.85	0.875	0.875	0.85	0.925	0.925	0.85	0.625	0.7	0.95	0.95	0.475	0.542857	0.95	0.119604
0.1.0.0	0.569741	0.487145	0.423629	0.0533334	0.0943532	0.0131892	0.547481	0.975	1	0.966667	0.783333	0.816667	0.966667	0.933333	0.6	0.966667	0.386667	0.4	0.386667	0.263636	0.58	0.725	0.966667	0.966667	0.783333	0.633333	0.933333	0.6	0.633333	0.966667	0.866667	0.683333	0.783333	0.933333	0.833333	0.866667	0.65	0.833333	0.7	0.933333	0.833333	0.683333	0.783333	0.725	0.966667	0.3625	0.414286	0.966667	0.0992691
0.1.0.0.0	0.563289	0.473812	0.408245	0.08	0.14153	0.0197839	0.535717	0.95	0.966667	1	0.725	0.725	0.633333	0.9	0.675	0.633333	0.253333	0.266667	0.253333	0.172727	0.38	0.475	0.633333	0.95	0.675	0.725	0.9	0.675	0.725	0.633333	0.9	0.625	0.675	0.6	0.85	0.6	0.45	0.566667	0.45	0.6	0.85	0.625	0.675	0.475	0.633333	0.2375	0.271429	0.633333	0.119604
0.1.0.0.0.0	0.427852	0.307221	0.285255	0.16	0.107302	0.0220536	0.388725	0.7	0.783333	0.725	1	0.5	0.3	0.45	0.45	0.333333	0.12	0.133333	0.133333	0.0818182	0.18	0.225	0.3	0.45	0.9	0.45	0.45	0.45	0.225	0.3	0.4	0.8	0.45	0.3	0.4	0.266667	0.2	0.266667	0.225	0.3	0.4	0.8	0.45	0.225	0.3	0.1125	0.128571	0.3	0.0585996
0.1.0.0.1	0.434303	0.320554	0.30064	0.08	0.0804762	0.0110268	0.400489	0.725	0.816667	0.725	0.5	1	0.633333	0.95	0.45	0.666667	0.253333	0.266667	0.266667	0.172727	0.38	0.475	0.633333	0.95	0.95	0.45	0.95	0.45	0.45	0.633333	0.8	0.8	0.95	0.633333	0.8	0.533333	0.4	0.533333	0.475	0.633333	0.8	0.8	0.95	0.475	0.633333	0.2375	0.271429	0.633333	0.0585996
0.1.0.1	0.569741	0.487145	0.423629	0.0533334	0.0961082	0.0131892	0.547481	0.975	0.966667	0.633333	0.3	0.633333	1	0.966667	0.783333	0.966667	0.4	0.386667	0.386667	0.263636	0.58	0.725	0.966667	0.966667	0.633333	0.783333	0.933333	0.75	0.783333	0.966667	0.9	0.566667	0.633333	0.933333	0.866667	0.9	0.675	0.866667	0.7	0.933333	0.866667	0.566667	0.633333	0.725	0.966667	0.3625	0.414286	0.966667	0.139939
0.1.0.1.0	0.563289	0.473812	0.408245	0.08	0.144162	0.0197839	0.535717	0.95	0.933333	0.9	0.45	0.95	0.966667	1	0.725	0.666667	0.266667	0.253333	0.266667	0.172727	0.38	0.475	0.633333	0.95	0.725	0.675	0.95	0.675	0.675	0.633333	0.85	0.625	0.725	0.633333	0.85	0.566667	0.425	0.566667	0.475	0.633333	0.85	0.625	0.725	0.475	0.633333	0.2375	0.271429	0.633333	0.119604
0.1.0.1.0.0	0.424873	0.395372	0.317736	0.154688	0.192216	0.0395677	0.413563	0.7	0.6	0.675	0.45	0.45	0.783333	0.725	1	0.333333	0.133333	0.12	0.133333	0.0818182	0.18	0.225	0.3	0.45	0.45	0.9	0.45	0.9	0.45	0.3	0.45	0.45	0.225	0.3	0.45	0.3	0.225	0.3	0.225	0.3	0.45	0.45	0.225	0.225	0.3	0.1125	0.128571	0.3	0.180608
0.1.0.2	0.569741	0.473812	0.408245	0.0533334	0.0961082	0.0131892	0.547481	0.975	0.966667	0.633333	0.333333	0.666667	0.966667	0.666667	0.333333	1	0.386667	0.386667	0.4	0.254545	0.56	0.7	0.933333	0.933333	0.783333	0.6	0.933333	0.6	0.6	0.933333	0.833333	0.683333	0.783333	0.933333	0.833333	0.833333	0.625	0.833333	0.7	0.933333	0.833333	0.683333	0.783333	0.7	0.933333	0.35	0.4	0.933333	0.0992691
0.1.1	0.818666	0.986667	0.866667	0.0666667	0.2	0.0666667	0.988235	0.52	0.386667	0.253333	0.12	0.253333	0.4	0.266667	0.133333	0.386667	1	0.986667	0.986667	0.623636	0.487145	0.487145	0.486376	0.485674	0.318047	0.408003	0.473043	0.395372	0.408705	0.486443	0.459777	0.293888	0.320554	0.473812	0.447145	0.460479	0.460479	0.447145	0.473812	0.473812	0.447145	0.293888	0.320554	0.487145	0.486443	0.8575	0.914667	0.556442	0.170343
0.1.2	0.818666	0.986667	0.866667	0.0666667	0.2	0.0666667	0.988235	0.52	0.4	0.266667	0.133333	0.266667	0.386667	0.253333	0.12	0.386667	0.986667	1	0.986667	0.623636	0.487145	0.487145	0.487145	0.486099	0.380554	0.347658	0.473812	0.335372	0.348705	0.486099	0.446099	0.340554	0.380554	0.473812	0.433812	0.447145	0.447145	0.433812	0.473812	0.473812	0.433812	0.340554	0.380554	0.487145	0.486099	0.8575	0.914667	0.556098	0.154075
0.1.3	0.818666	0.973333	0.853333	0.0666667	0.2	0.0666667	0.988235	0.52	0.386667	0.253333	0.133333	0.266667	0.386667	0.266667	0.133333	0.4	0.986667	0.986667	1	0.614545	0.473812	0.473812	0.473043	0.472686	0.378404	0.335014	0.473043	0.335372	0.335372	0.473455	0.433455	0.340554	0.380554	0.473812	0.433812	0.433812	0.433812	0.433812	0.473812	0.473812	0.433812	0.340554	0.380554	0.473812	0.473455	0.845	0.901333	0.543109	0.154075
0.2	0.923226	0.632727	0.541818	0.0145455	0.118182	0.0272727	0.705455	0.345455	0.263636	0.172727	0.0818182	0.172727	0.263636	0.172727	0.0818182	0.254545	0.623636	0.623636	0.614545	1	0.587664	0.578573	0.5513	0.542209	0.402284	0.411288	0.542209	0.411288	0.420379	0.569482	0.542209	0.402284	0.429557	0.569482	0.542209	0.5513	0.560391	0.5513	0.578573	0.569482	0.542209	0.402284	0.429557	0.578573	0.569482	0.887202	0.859929	0.62603	0.166283
0.2.0	0.595547	0.500479	0.423629	0.032	0.0576649	0.00791355	0.535717	0.76	0.58	0.38	0.18	0.38	0.58	0.38	0.18	0.56	0.487145	0.487145	0.473812	0.587664	1	0.98	0.92	0.9	0.7	0.65	0.9	0.65	0.67	0.96	0.92	0.72	0.76	0.96	0.92	0.94	0.96	0.94	0.98	0.96	0.92	0.72	0.76	0.98	0.96	0.6125	0.657143	0.9	0.107403
0.2.0.0	0.589096	0.500479	0.423629	0.04	0.0720811	0.00989194	0.535717	0.95	0.725	0.475	0.225	0.475	0.725	0.475	0.225	0.7	0.487145	0.487145	0.473812	0.578573	0.98	1	0.95	0.925	0.675	0.7	0.925	0.7	0.725	0.975	0.925	0.675	0.725	0.975	0.925	0.95	0.95	0.925	0.975	0.95	0.9	0.65	0.7	0.975	0.95	0.5	0.542857	0.925	0.119604
0.2.0.0.0	0.569741	0.500479	0.423629	0.0533334	0.0961082	0.0131892	0.535717	0.95	0.966667	0.633333	0.3	0.633333	0.966667	0.633333	0.3	0.933333	0.486376	0.487145	0.473043	0.5513	0.92	0.95	1	0.966667	0.633333	0.783333	0.966667	0.783333	0.816667	0.966667	0.9	0.566667	0.633333	0.966667	0.9	0.933333	0.7	0.9	0.725	0.966667	0.9	0.566667	0.633333	0.75	0.966667	0.375	0.428571	0.966667	0.139939
0.2.0.0.0.0	0.563289	0.487145	0.423629	0.08	0.14153	0.0197839	0.535717	0.95	0.966667	0.95	0.45	0.95	0.966667	0.95	0.45	0.933333	0.485674	0.486099	0.472686	0.542209	0.9	0.925	0.966667	1	0.725	0.725	0.95	0.675	0.725	0.666667	0.9	0.625	0.725	0.633333	0.85	0.6	0.45	0.566667	0.475	0.633333	0.85	0.625	0.725	0.5	0.666667	0.25	0.285714	0.666667	0.119604
0.2.0.0.0.0.0	0.427852	0.320554	0.30064	0.16	0.105516	0.0220536	0.388725	0.7	0.783333	0.675	0.9	0.95	0.633333	0.725	0.45	0.783333	0.318047	0.380554	0.378404	0.402284	0.7	0.675	0.633333	0.725	1	0.45	0.5	0.45	0.225	0.333333	0.4	0.8	0.5	0.333333	0.4	0.266667	0.2	0.266667	0.25	0.333333	0.4	0.8	0.5	0.25	0.333333	0.125	0.142857	0.333333	0.0585996
0.2.0.0.0.0.1	0.424873	0.408705	0.333121	0.154688	0.188706	0.0395677	0.413563	0.7	0.633333	0.725	0.45	0.45	0.783333	0.675	0.9	0.6	0.408003	0.347658	0.335014	0.411288	0.65	0.7	0.783333	0.725	0.45	1	0.45	0.9	0.5	0.333333	0.5	0.45	0.225	0.3	0.45	0.333333	0.25	0.3	0.225	0.3	0.45	0.45	0.225	0.25	0.333333	0.125	0.142857	0.333333	0.180608
0.2.0.0.0.1	0.563289	0.486424	0.407037	0.08	0.144162	0.0197839	0.523952	0.925	0.933333	0.9	0.45	0.95	0.933333	0.95	0.45	0.933333	0.473043	0.473812	0.473043	0.542209	0.9	0.925	0.966667	0.95	0.5	0.45	1	0.725	0.725	0.633333	0.85	0.625	0.725	0.666667	0.9	0.6	0.45	0.6	0.5	0.666667	0.9	0.625	0.725	0.5	0.633333	0.25	0.285714	0.633333	0.119604
0.2.0.0.0.1.0	0.424873	0.407984	0.316529	0.154688	0.192216	0.0395677	0.401798	0.675	0.6	0.675	0.45	0.45	0.75	0.675	0.9	0.6	0.395372	0.335372	0.335372	0.411288	0.65	0.7	0.783333	0.675	0.45	0.9	0.725	1	0.5	0.3	0.45	0.45	0.225	0.333333	0.5	0.333333	0.25	0.333333	0.25	0.333333	0.5	0.45	0.225	0.25	0.3	0.125	0.142857	0.3	0.180608
0.2.0.0.0.2	0.431325	0.422038	0.333121	0.0773438	0.144162	0.0197839	0.413563	0.7	0.633333	0.725	0.225	0.45	0.783333	0.675	0.45	0.6	0.408705	0.348705	0.335372	0.420379	0.67	0.725	0.816667	0.725	0.225	0.5	0.725	0.5	1	0.633333	0.95	0.45	0.45	0.633333	0.95	0.666667	0.5	0.633333	0.475	0.633333	0.95	0.45	0.45	0.5	0.633333	0.25	0.285714	0.633333	0.180608
0.2.0.0.1	0.582644	0.487145	0.423629	0.0533334	0.0943532	0.0131892	0.535717	0.95	0.966667	0.633333	0.3	0.633333	0.966667	0.633333	0.3	0.933333	0.486443	0.486099	0.473455	0.569482	0.96	0.975	0.966667	0.666667	0.333333	0.333333	0.633333	0.3	0.633333	1	0.933333	0.75	0.816667	0.966667	0.9	0.933333	0.7	0.9	0.725	0.933333	0.866667	0.716667	0.783333	0.725	0.966667	0.375	0.4	0.933333	0.0992691
0.2.0.0.1.0	0.556838	0.460094	0.39286	0.08	0.14153	0.0197839	0.500422	0.875	0.866667	0.9	0.4	0.8	0.9	0.85	0.45	0.833333	0.459777	0.446099	0.433455	0.542209	0.92	0.925	0.9	0.9	0.4	0.5	0.85	0.45	0.95	0.933333	1	0.725	0.725	0.633333	0.95	0.666667	0.5	0.633333	0.475	0.6	0.9	0.675	0.675	0.475	0.633333	0.25	0.257143	0.6	0.119604
0.2.0.0.1.0.0	0.4214	0.293503	0.269871	0.16	0.107302	0.0220536	0.35343	0.625	0.683333	0.625	0.8	0.8	0.566667	0.625	0.45	0.683333	0.293888	0.340554	0.340554	0.402284	0.72	0.675	0.566667	0.625	0.8	0.45	0.625	0.45	0.45	0.75	0.725	1	0.5	0.333333	0.5	0.333333	0.25	0.333333	0.25	0.3	0.45	0.9	0.45	0.225	0.3	0.125	0.114286	0.266667	0.0585996
0.2.0.0.1.1	0.447206	0.320554	0.30064	0.08	0.0804762	0.0110268	0.388725	0.7	0.783333	0.675	0.45	0.95	0.633333	0.725	0.225	0.783333	0.320554	0.380554	0.380554	0.429557	0.76	0.725	0.633333	0.725	0.5	0.225	0.725	0.225	0.45	0.816667	0.725	0.5	1	0.666667	0.9	0.6	0.45	0.6	0.5	0.633333	0.85	0.85	0.95	0.475	0.633333	0.25	0.257143	0.6	0.0585996
0.2.0.0.2	0.582644	0.486424	0.407037	0.0533334	0.0961082	0.0131892	0.523952	0.925	0.933333	0.6	0.3	0.633333	0.933333	0.633333	0.3	0.933333	0.473812	0.473812	0.473812	0.569482	0.96	0.975	0.966667	0.633333	0.333333	0.3	0.666667	0.333333	0.633333	0.966667	0.633333	0.333333	0.666667	1	0.933333	0.933333	0.7	0.933333	0.75	0.966667	0.9	0.716667	0.783333	0.725	0.933333	0.375	0.4	0.9	0.0992691
0.2.0.0.2.0	0.556838	0.459373	0.376268	0.08	0.144162	0.0197839	0.488658	0.85	0.833333	0.85	0.4	0.8	0.866667	0.85	0.45	0.833333	0.447145	0.433812	0.433812	0.542209	0.92	0.925	0.9	0.85	0.4	0.45	0.9	0.5	0.95	0.9	0.95	0.5	0.9	0.933333	1	0.666667	0.5	0.666667	0.5	0.633333	0.95	0.675	0.675	0.475	0.6	0.25	0.257143	0.566667	0.119604
0.2.0.0.3	0.563289	0.473428	0.39286	0.0533334	0.0961082	0.0131892	0.500422	0.875	0.866667	0.6	0.266667	0.533333	0.9	0.566667	0.3	0.833333	0.460479	0.447145	0.433812	0.5513	0.94	0.95	0.933333	0.6	0.266667	0.333333	0.6	0.333333	0.666667	0.933333	0.666667	0.333333	0.6	0.933333	0.666667	1	0.75	0.966667	0.725	0.933333	0.933333	0.6	0.6	0.725	0.933333	0.375	0.4	0.9	0.139939
0.2.0.1	0.569741	0.473812	0.39286	0.04	0.0720811	0.00989194	0.500422	0.875	0.65	0.45	0.2	0.4	0.675	0.425	0.225	0.625	0.460479	0.447145	0.433812	0.560391	0.96	0.95	0.7	0.45	0.2	0.25	0.45	0.25	0.5	0.7	0.5	0.25	0.45	0.7	0.5	0.75	1	0.975	0.975	0.95	0.95	0.7	0.7	0.975	0.95	0.4875	0.514286	0.875	0.119604
0.2.0.1.0	0.563289	0.459758	0.376268	0.0533334	0.0961082	0.0131892	0.488658	0.85	0.833333	0.566667	0.266667	0.533333	0.866667	0.566667	0.3	0.833333	0.447145	0.433812	0.433812	0.5513	0.94	0.925	0.9	0.566667	0.266667	0.3	0.6	0.333333	0.633333	0.9	0.633333	0.333333	0.6	0.933333	0.666667	0.966667	0.975	1	0.75	0.966667	0.966667	0.783333	0.783333	0.725	0.933333	0.3625	0.371429	0.833333	0.0992691
0.2.0.2	0.589096	0.486424	0.407037	0.04	0.0720811	0.00989194	0.523952	0.925	0.7	0.45	0.225	0.475	0.7	0.475	0.225	0.7	0.473812	0.473812	0.473812	0.578573	0.98	0.975	0.725	0.475	0.25	0.225	0.5	0.25	0.475	0.725	0.475	0.25	0.5	0.75	0.5	0.725	0.975	0.75	1	0.975	0.925	0.7875	0.8375	0.975	0.95	0.4875	0.514286	0.875	0.0891017
0.2.0.2.0	0.582644	0.486424	0.407037	0.0533334	0.0961082	0.0131892	0.523952	0.925	0.933333	0.6	0.3	0.633333	0.933333	0.633333	0.3	0.933333	0.473812	0.473812	0.473812	0.569482	0.96	0.95	0.966667	0.633333	0.333333	0.3	0.666667	0.333333	0.633333	0.933333	0.6	0.3	0.633333	0.966667	0.633333	0.933333	0.95	0.966667	0.975	1	0.933333	0.75	0.816667	0.75	0.966667	0.3625	0.4	0.9	0.0992691
0.2.0.2.0.0	0.556838	0.459758	0.376268	0.08	0.144162	0.0197839	0.488658	0.85	0.833333	0.85	0.4	0.8	0.866667	0.85	0.45	0.833333	0.447145	0.433812	0.433812	0.542209	0.92	0.9	0.9	0.85	0.4	0.45	0.9	0.5	0.95	0.866667	0.9	0.45	0.85	0.9	0.95	0.933333	0.95	0.966667	0.925	0.933333	1	0.725	0.725	0.5	0.633333	0.2375	0.257143	0.566667	0.119604
0.2.0.2.0.0.0	0.4214	0.293888	0.269871	0.16	0.107302	0.0220536	0.35343	0.625	0.683333	0.625	0.8	0.8	0.566667	0.625	0.45	0.683333	0.293888	0.340554	0.340554	0.402284	0.72	0.65	0.566667	0.625	0.8	0.45	0.625	0.45	0.45	0.716667	0.675	0.9	0.85	0.716667	0.675	0.6	0.7	0.783333	0.7875	0.75	0.725	1	0.5	0.25	0.333333	0.1125	0.114286	0.266667	0.0585996
0.2.0.2.0.1	0.447206	0.320554	0.30064	0.08	0.0804762	0.0110268	0.388725	0.7	0.783333	0.675	0.45	0.95	0.633333	0.725	0.225	0.783333	0.320554	0.380554	0.380554	0.429557	0.76	0.7	0.633333	0.725	0.5	0.225	0.725	0.225	0.45	0.783333	0.675	0.45	0.95	0.783333	0.675	0.6	0.7	0.783333	0.8375	0.816667	0.725	0.5	1	0.5	0.666667	0.2375	0.257143	0.6	0.0585996
0.2.0.3	0.589096	0.500479	0.423629	0.04	0.0720811	0.00989194	0.535717	0.95	0.725	0.475	0.225	0.475	0.725	0.475	0.225	0.7	0.487145	0.487145	0.473812	0.578573	0.98	0.975	0.75	0.5	0.25	0.25	0.5	0.25	0.5	0.725	0.475	0.225	0.475	0.725	0.475	0.725	0.975	0.725	0.975	0.75	0.5	0.25	0.5	1	0.975	0.4875	0.542857	0.925	0.119604
0.2.0.3.0	0.582644	0.487145	0.423629	0.0533334	0.0943532	0.0131892	0.535717	0.95	0.966667	0.633333	0.3	0.633333	0.966667	0.633333	0.3	0.933333	0.486443	0.486099	0.473455	0.569482	0.96	0.95	0.966667	0.666667	0.333333	0.333333	0.633333	0.3	0.633333	0.966667	0.633333	0.3	0.633333	0.933333	0.6	0.933333	0.95	0.933333	0.95	0.966667	0.633333	0.333333	0.666667	0.975	1	0.3625	0.4	0.933333	0.0992691
0.2.1	0.828448	0.87	0.745	0.02	0.1625	0.0375	0.912941	0.475	0.3625	0.2375	0.1125	0.2375	0.3625	0.2375	0.1125	0.35	0.8575	0.8575	0.845	0.887202	0.6125	0.5	0.375	0.25	0.125	0.125	0.25	0.125	0.25	0.375	0.25	0.125	0.25	0.375	0.25	0.375	0.4875	0.3625	0.4875	0.3625	0.2375	0.1125	0.2375	0.4875	0.3625	1	0.975	0.65366	0.175345
0.2.1.0	0.809093	0.928	0.851429	0.0228571	0.185714	0.0428571	0.912941	0.542857	0.414286	0.271429	0.128571	0.271429	0.414286	0.271429	0.128571	0.4	0.914667	0.914667	0.901333	0.859929	0.657143	0.542857	0.428571	0.285714	0.142857	0.142857	0.285714	0.142857	0.285714	0.4	0.257143	0.114286	0.257143	0.4	0.257143	0.4	0.514286	0.371429	0.514286	0.4	0.257143	0.114286	0.257143	0.542857	0.4	0.975	1	0.632755	0.192023
0.2.1.0.0	0.628521	0.5568	0.504	0.0533334	0.108314	0.0271501	0.597176	0.95	0.966667	0.633333	0.3	0.633333	0.966667	0.633333	0.3	0.933333	0.556442	0.556098	0.543109	0.62603	0.9	0.925	0.966667	0.666667	0.333333	0.333333	0.633333	0.3	0.633333	0.933333	0.6	0.266667	0.6	0.9	0.566667	0.9	0.875	0.833333	0.875	0.9	0.566667	0.266667	0.6	0.925	0.933333	0.65366	0.632755	1	0.298254
0.2.1.0.0.0	0.156786	0.170343	0.168764	0.0150354	0.131375	0.162901	0.157197	0.119604	0.0992691	0.119604	0.0585996	0.0585996	0.139939	0.119604	0.180608	0.0992691	0.170343	0.154075	0.154075	0.166283	0.107403	0.119604	0.139939	0.119604	0.0585996	0.180608	0.119604	0.180608	0.180608	0.0992691	0.119604	0.0585996	0.0585996	0.0992691	0.119604	0.139939	0.119604	0.0992691	0.0891017	0.0992691	0.119604	0.0585996	0.0585996	0.119604	0.0992691	0.175345	0.192023	0.298254	1
0.2.1.0.0.1	0.141143	0.116495	0.109728	0.143443	0.0641049	0.0570526	0.112052	0.119604	0.0992691	0.119604	0.0585996	0.0585996	0.139939	0.119604	0.180608	0.0992691	0.119179	0.102911	0.102911	0.161686	0.107403	0.119604	0.139939	0.119604	0.0585996	0.180608	0.119604	0.180608	0.180608	0.0992691	0.119604	0.0585996	0.0585996	0.0992691	0.119604	0.139939	0.119604	0.0992691	0.0891017	0.0992691	0.119604	0.0585996	0.0585996	0.119604	0.0992691	0.169024	0.184799	0.298254	0.311111
0.2.2	0.509707	0.626222	0.671144	0.0158333	0.26	0.06	0.570083	0.193308	0.126462	0.0966541	0.0298077	0.0596154	0.1635	0.0966541	0.0668463	0.126462	0.626222	0.60153	0.60153	0.593317	0.223116	0.193308	0.1635	0.0966541	0.0298077	0.0668463	0.0966541	0.0668463	0.133693	0.126462	0.0966541	0.0298077	0.0596154	0.126462	0.0966541	0.1635	0.193308	0.126462	0.156269	0.126462	0.0966541	0.0298077	0.0596154	0.193308	0.126462	0.620818	0.688215	0.296654	0.1
0.2.2.0	0.465653	0.535177	0.567508	0.0197917	0.325	0.075	0.489749	0.241635	0.158077	0.120818	0.0372596	0.0745193	0.204375	0.120818	0.0835579	0.158077	0.535177	0.511712	0.510484	0.532078	0.223116	0.241635	0.204375	0.120818	0.0372596	0.0835579	0.120818	0.0835579	0.167116	0.158077	0.120818	0.0372596	0.0745193	0.158077	0.120818	0.204375	0.241635	0.158077	0.195337	0.158077	0.120818	0.0372596	0.0745193	0.241635	0.158077	0.535462	0.591981	0.370818	0.125
0.2.2.0.0	0.225105	0.219581	0.206701	0.0717213	0.132946	0.0814503	0.201265	0.1836	0.142913	0.1836	0.0615387	0.0615387	0.224286	0.1836	0.30566	0.142913	0.219896	0.187346	0.187346	0.244812	0.159187	0.1836	0.224286	0.1836	0.0615387	0.30566	0.1836	0.30566	0.30566	0.142913	0.1836	0.0615387	0.0615387	0.142913	0.1836	0.224286	0.1836	0.142913	0.122569	0.142913	0.1836	0.0615387	0.0615387	0.1836	0.142913	0.257198	0.285149	0.455733	0.5
0.2.3	0.522114	0.520185	0.547475	0.0163678	0.130346	0.0304303	0.508777	0.378723	0.295165	0.189361	0.105804	0.211607	0.272919	0.189361	0.0835579	0.295165	0.520185	0.530907	0.530907	0.59694	0.347621	0.353723	0.272919	0.189361	0.105804	0.0835579	0.189361	0.0835579	0.167116	0.270165	0.164361	0.0808036	0.186607	0.270165	0.164361	0.247919	0.328723	0.245165	0.350969	0.270165	0.164361	0.0808036	0.186607	0.353723	0.270165	0.530391	0.559987	0.296504	0.0535714
0.2.4	0.828448	0.87	0.745	0.02	0.1625	0.0375	0.912941	0.475	0.3625	0.2375	0.1125	0.2375	0.3625	0.2375	0.1125	0.35	0.8575	0.8575	0.845	0.887202	0.6125	0.4875	0.375	0.25	0.125	0.125	0.25	0.125	0.25	0.3625	0.2375	0.1125	0.2375	0.3625	0.2375	0.3625	0.4875	0.3625	0.4875	0.375	0.25	0.125	0.25	0.5	0.375	0.9875	0.875	0.375	0.0625
0.3	0.576192	0.500479	0.423629	0.04	0.0720811	0.00989194	0.547481	0.975	0.75	0.5	0.25	0.5	0.725	0.475	0.225	0.725	0.486376	0.500479	0.486376	0.5513	0.92	0.95	0.75	0.5	0.25	0.25	0.5	0.25	0.5	0.7	0.45	0.2	0.45	0.7	0.45	0.7	0.9	0.65	0.9	0.7	0.45	0.2	0.45	0.95	0.7	0.562699	0.528798	0.576415	0.0382075
0.3.0	0.569741	0.487145	0.408245	0.0533334	0.0961082	0.0131892	0.535717	0.95	0.966667	0.666667	0.333333	0.633333	0.933333	0.6	0.3	0.933333	0.473043	0.487145	0.473043	0.542209	0.9	0.925	0.966667	0.633333	0.3	0.333333	0.633333	0.333333	0.666667	0.9	0.6	0.266667	0.566667	0.9	0.6	0.933333	0.9	0.866667	0.875	0.9	0.6	0.266667	0.566667	0.925	0.9	0.550199	0.514513	0.73522	0.0509434
0.3.0.0	0.563289	0.473091	0.391652	0.08	0.144162	0.0197839	0.523952	0.925	0.933333	0.95	0.5	0.95	0.9	0.9	0.45	0.933333	0.45971	0.473812	0.473043	0.533118	0.88	0.9	0.933333	0.9	0.45	0.45	0.95	0.5	0.95	0.866667	0.85	0.4	0.85	0.9	0.9	0.9	0.875	0.866667	0.875	0.9	0.9	0.4	0.85	0.9	0.866667	0.537699	0.500227	0.701887	0.0764151
0.4	0.595547	0.500479	0.423629	0.04	0.0720811	0.00989194	0.535717	0.95	0.725	0.475	0.225	0.475	0.725	0.475	0.225	0.7	0.487145	0.487145	0.473812	0.5513	0.92	0.95	0.75	0.5	0.25	0.25	0.5	0.25	0.5	0.7	0.45	0.2	0.45	0.7	0.45	0.7	0.9	0.65	0.9	0.7	0.45	0.2	0.45	0.95	0.7	0.562699	0.528798	0.576415	0.0382075
0.4.0	0.589096	0.486424	0.407037	0.0533334	0.0961082	0.0131892	0.523952	0.925	0.933333	0.6	0.3	0.633333	0.933333	0.633333	0.3	0.933333	0.473812	0.473812	0.473812	0.542209	0.9	0.925	0.966667	0.633333	0.333333	0.3	0.666667	0.333333	0.633333	0.9	0.566667	0.266667	0.6	0.933333	0.6	0.9	0.875	0.866667	0.9	0.933333	0.6	0.266667	0.6	0.925	0.9	0.550199	0.514513	0.73522	0.0509434
0.4.0.0	0.453658	0.320554	0.30064	0.08	0.0804762	0.0110268	0.388725	0.7	0.783333	0.675	0.45	0.95	0.633333	0.725	0.225	0.783333	0.319173	0.380554	0.379531	0.402284	0.7	0.675	0.633333	0.725	0.5	0.225	0.725	0.225	0.45	0.75	0.625	0.4	0.9	0.75	0.625	0.566667	0.625	0.683333	0.7625	0.75	0.625	0.4	0.9	0.675	0.75	0.380315	0.32036	0.503846	0.0153847
0.4.1	0.589096	0.487145	0.423629	0.0533334	0.0943532	0.0131892	0.535717	0.95	0.966667	0.633333	0.3	0.633333	0.966667	0.633333	0.3	0.933333	0.486443	0.486099	0.473455	0.542209	0.9	0.925	0.966667	0.666667	0.333333	0.333333	0.633333	0.3	0.633333	0.933333	0.6	0.266667	0.6	0.9	0.566667	0.9	0.875	0.833333	0.875	0.9	0.566667	0.266667	0.6	0.925	0.933333	0.550199	0.514513	0.768553	0.0509434
0.4.2	0.513151	0.444094	0.359014	0.0533334	0.0961082	0.0131892	0.451011	0.775	0.733333	0.533333	0.2	0.4	0.833333	0.5	0.3	0.7	0.431145	0.391145	0.377812	0.462469	0.76	0.8	0.866667	0.533333	0.2	0.333333	0.533333	0.333333	0.666667	0.733333	0.533333	0.2	0.4	0.733333	0.533333	0.866667	0.8	0.733333	0.7	0.733333	0.533333	0.2	0.4	0.8	0.733333	0.485199	0.468798	0.63522	0.0509434
0.5	0.595547	0.500479	0.423629	0.032	0.0576649	0.00791355	0.547481	0.78	0.58	0.38	0.18	0.38	0.6	0.4	0.2	0.58	0.500479	0.487145	0.487145	0.578573	0.98	0.8	0.6	0.4	0.2	0.2	0.4	0.2	0.4	0.6	0.4	0.2	0.4	0.6	0.4	0.6	0.78	0.58	0.78	0.58	0.38	0.18	0.38	0.78	0.58	0.587636	0.528726	0.461132	0.030566
0.5.0	0.576192	0.500479	0.423629	0.04	0.0720811	0.00989194	0.547481	0.975	0.725	0.475	0.225	0.475	0.75	0.5	0.25	0.725	0.49971	0.487145	0.486376	0.5513	0.92	0.95	0.75	0.5	0.25	0.25	0.5	0.25	0.5	0.7	0.45	0.2	0.45	0.7	0.45	0.7	0.9	0.65	0.9	0.7	0.45	0.2	0.45	0.95	0.7	0.562636	0.528726	0.576415	0.0382075
0.6	0.954839	0.643478	0.565217	0.0434783	0.130435	0.0434783	0.730435	0.33913	0.26087	0.173913	0.0869565	0.173913	0.252174	0.165217	0.0782609	0.252174	0.643478	0.652174	0.643478	0.93913	0.417391	0.33913	0.252174	0.173913	0.0869565	0.0869565	0.165217	0.0782609	0.165217	0.26087	0.173913	0.0869565	0.173913	0.252174	0.165217	0.252174	0.330435	0.243478	0.330435	0.243478	0.156522	0.0782609	0.165217	0.330435	0.252174	0.686957	0.6	0.26087	0.0434783
0.6.0	0.61277	0.662779	0.713325	0.0121795	0.2	0.0461538	0.634595	0.23306	0.18164	0.11653	0.0651099	0.13022	0.16795	0.11653	0.0514203	0.18164	0.662779	0.674644	0.674644	0.703464	0.267401	0.217676	0.16795	0.11653	0.0651099	0.0514203	0.11653	0.0514203	0.102841	0.166255	0.101146	0.0497253	0.114835	0.166255	0.101146	0.152566	0.202291	0.150871	0.215981	0.166255	0.101146	0.0497253	0.114835	0.217676	0.166255	0.676861	0.727383	0.270376	0.0769231
0.6.0.0	0.575903	0.624684	0.669369	0.0143939	0.236364	0.0545455	0.600982	0.275435	0.214665	0.137717	0.076948	0.153896	0.198487	0.137717	0.0607694	0.214665	0.624684	0.636548	0.636548	0.651516	0.316019	0.257253	0.198487	0.137717	0.076948	0.0607694	0.137717	0.0607694	0.121539	0.196484	0.119536	0.0587662	0.135714	0.196484	0.119536	0.180305	0.239071	0.178302	0.25525	0.196484	0.119536	0.0587662	0.135714	0.257253	0.196484	0.605433	0.64575	0.215639	0.038961
0.6.0.0.0	0.47526	0.588127	0.627188	0.0175926	0.288889	0.0666667	0.53647	0.214787	0.140513	0.107393	0.0331197	0.0662394	0.181667	0.107393	0.0742737	0.140513	0.588127	0.563435	0.563435	0.541369	0.223116	0.214787	0.181667	0.107393	0.0331197	0.0742737	0.107393	0.0742737	0.148547	0.140513	0.107393	0.0331197	0.0662394	0.140513	0.107393	0.181667	0.214787	0.140513	0.173633	0.140513	0.107393	0.0331197	0.0662394	0.214787	0.140513	0.549389	0.606582	0.202631	0.047619
0.6.0.0.0.0	0.472035	0.588127	0.627188	0.0197917	0.325	0.075	0.53647	0.241635	0.158077	0.120818	0.0372596	0.0745193	0.204375	0.120818	0.0835579	0.158077	0.588127	0.563435	0.563435	0.541369	0.223116	0.241635	0.204375	0.120818	0.0372596	0.0835579	0.120818	0.0835579	0.167116	0.158077	0.120818	0.0372596	0.0745193	0.158077	0.120818	0.204375	0.241635	0.158077	0.195337	0.158077	0.120818	0.0372596	0.0745193	0.241635	0.158077	0.549389	0.606582	0.22796	0.0535714
0.6.0.0.0.0.0	0.366171	0.548138	0.593433	0.0263889	0.433333	0.1	0.500302	0.197627	0.172741	0.128211	0.0445296	0.0890592	0.211892	0.128211	0.0836813	0.172741	0.546365	0.531406	0.532835	0.427017	0.185891	0.192316	0.211892	0.128211	0.0445296	0.0836813	0.128211	0.0836813	0.167363	0.172741	0.128211	0.0445296	0.0890592	0.172741	0.128211	0.211892	0.192316	0.172741	0.162953	0.172741	0.128211	0.0445296	0.0890592	0.192316	0.172741	0.491882	0.543067	0.183474	0.0276316
0.6.0.0.0.0.0.0	0.267017	0.350976	0.365938	0.0791667	0.866667	0.3	0.329894	0.197627	0.172741	0.192316	0.133589	0.133589	0.211892	0.192316	0.251044	0.172741	0.348858	0.338276	0.335672	0.291357	0.185891	0.192316	0.211892	0.192316	0.133589	0.251044	0.192316	0.251044	0.251044	0.172741	0.192316	0.133589	0.133589	0.172741	0.192316	0.211892	0.192316	0.172741	0.162953	0.172741	0.192316	0.133589	0.133589	0.192316	0.172741	0.301568	0.329886	0.168396	0.0788641
0.6.0.0.0.0.0.1	0.243736	0.368045	0.407275	0.015847	0.158589	0.0257863	0.338863	0.11	0.113333	0.11	0.06	0.12	0.106667	0.11	0.05	0.113333	0.368045	0.368972	0.368972	0.303295	0.112	0.11	0.106667	0.11	0.06	0.05	0.11	0.05	0.1	0.113333	0.11	0.06	0.12	0.113333	0.11	0.106667	0.11	0.113333	0.115	0.113333	0.11	0.06	0.12	0.11	0.113333	0.358364	0.392416	0.128597	0.0414474
0.6.0.0.0.0.0.1.0	0.185547	0.26109	0.281759	0.0202703	0.196467	0.0376652	0.244491	0.11	0.113333	0.11	0.12	0.12	0.106667	0.11	0.1	0.113333	0.262318	0.260191	0.261419	0.223681	0.112	0.11	0.106667	0.11	0.12	0.1	0.11	0.1	0.1	0.113333	0.11	0.12	0.12	0.113333	0.11	0.106667	0.11	0.113333	0.115	0.113333	0.11	0.12	0.12	0.11	0.113333	0.253201	0.270914	0.0856141	0.018421
0.6.0.0.0.0.0.1.1	0.145431	0.225789	0.259839	0.031694	0.156559	0.0515725	0.20372	0.0230557	0.0242594	0.0230557	0.0266668	0.0266668	0.0218521	0.0230557	0.0194447	0.0242594	0.225789	0.22798	0.22829	0.18415	0.0272396	0.0230557	0.0218521	0.0230557	0.0266668	0.0194447	0.0230557	0.0194447	0.0194447	0.0242594	0.0230557	0.0266668	0.0266668	0.0242594	0.0230557	0.0218521	0.0230557	0.0242594	0.0248613	0.0242594	0.0230557	0.0266668	0.0266668	0.0230557	0.0242594	0.214964	0.243179	0.0706337	0.0828948
0.6.0.0.0.0.1	0.42798	0.497081	0.523552	0.0263889	0.433333	0.1	0.456135	0.241635	0.21077	0.16109	0.0496795	0.0993591	0.272501	0.16109	0.111411	0.21077	0.497081	0.473617	0.472389	0.48013	0.223116	0.241635	0.272501	0.16109	0.0496795	0.111411	0.16109	0.111411	0.222821	0.21077	0.16109	0.0496795	0.0993591	0.21077	0.16109	0.272501	0.241635	0.21077	0.195337	0.21077	0.16109	0.0496795	0.0993591	0.241635	0.21077	0.464034	0.510349	0.303947	0.0714285
0.6.0.0.0.1	0.424696	0.483629	0.505294	0.0187061	0.148967	0.0347775	0.444265	0.241635	0.18066	0.138077	0.0425825	0.0851649	0.233572	0.138077	0.0954948	0.18066	0.483629	0.457793	0.457793	0.486793	0.223116	0.241635	0.233572	0.138077	0.0425825	0.0954948	0.138077	0.0954948	0.19099	0.18066	0.138077	0.0425825	0.0851649	0.18066	0.138077	0.233572	0.241635	0.18066	0.195337	0.18066	0.138077	0.0425825	0.0851649	0.241635	0.18066	0.474347	0.520819	0.260526	0.0612245
0.6.0.0.0.1.0	0.375584	0.380578	0.390914	0.0261885	0.19611	0.0486885	0.354706	0.241635	0.21077	0.193308	0.0596154	0.119231	0.272501	0.193308	0.133693	0.21077	0.382129	0.358664	0.357436	0.419205	0.223116	0.241635	0.272501	0.193308	0.0596154	0.133693	0.193308	0.133693	0.267385	0.21077	0.193308	0.0596154	0.119231	0.21077	0.193308	0.272501	0.241635	0.21077	0.195337	0.21077	0.193308	0.0596154	0.119231	0.241635	0.21077	0.380262	0.41461	0.303947	0.0857143
0.6.0.0.0.2	0.431206	0.497081	0.523552	0.0226191	0.371429	0.0857143	0.456135	0.241635	0.18066	0.138077	0.0425825	0.0851649	0.233572	0.138077	0.0954948	0.18066	0.497081	0.473617	0.472389	0.48013	0.223116	0.241635	0.233572	0.138077	0.0425825	0.0954948	0.138077	0.0954948	0.19099	0.18066	0.138077	0.0425825	0.0851649	0.18066	0.138077	0.233572	0.241635	0.18066	0.195337	0.18066	0.138077	0.0425825	0.0851649	0.241635	0.18066	0.464034	0.510349	0.260526	0.0612245
0.6.0.0.1	0.572678	0.624684	0.669369	0.0158333	0.26	0.06	0.600982	0.302978	0.236132	0.151489	0.0846428	0.169286	0.218336	0.151489	0.0668463	0.236132	0.624684	0.636548	0.636548	0.651516	0.347621	0.282978	0.218336	0.151489	0.0846428	0.0668463	0.151489	0.0668463	0.133693	0.216132	0.131489	0.0646428	0.149286	0.216132	0.131489	0.198336	0.262978	0.196132	0.280775	0.216132	0.131489	0.0646428	0.149286	0.282978	0.216132	0.605433	0.64575	0.237203	0.0428571
0.6.0.0.1.0	0.473001	0.417135	0.433095	0.0218237	0.163425	0.0405737	0.419218	0.378723	0.393553	0.252482	0.141071	0.282143	0.363893	0.252482	0.111411	0.393553	0.418685	0.431778	0.43055	0.529352	0.347621	0.353723	0.363893	0.252482	0.141071	0.111411	0.252482	0.111411	0.222821	0.36022	0.219149	0.107738	0.248809	0.36022	0.219149	0.330559	0.328723	0.326887	0.350969	0.36022	0.219149	0.107738	0.248809	0.353723	0.36022	0.436306	0.453778	0.395339	0.0714285
0.6.0.0.2	0.52534	0.520185	0.547475	0.0145492	0.115863	0.0270492	0.508777	0.336643	0.262369	0.168321	0.0940476	0.188095	0.242595	0.168321	0.0742737	0.262369	0.520185	0.530907	0.530907	0.59694	0.347621	0.31442	0.242595	0.168321	0.0940476	0.0742737	0.168321	0.0742737	0.148547	0.240147	0.146099	0.0718254	0.165873	0.240147	0.146099	0.220373	0.292198	0.217924	0.311972	0.240147	0.146099	0.0718254	0.165873	0.31442	0.240147	0.530391	0.559987	0.263559	0.047619
0.6.0.0.2.0	0.417586	0.295945	0.291843	0.0261885	0.19611	0.0486885	0.312286	0.378723	0.393553	0.302978	0.169286	0.338571	0.363893	0.302978	0.133693	0.393553	0.297495	0.30936	0.30936	0.445885	0.347621	0.353723	0.363893	0.302978	0.169286	0.133693	0.302978	0.133693	0.267385	0.36022	0.262978	0.129286	0.298571	0.36022	0.262978	0.330559	0.328723	0.326887	0.350969	0.36022	0.262978	0.129286	0.298571	0.353723	0.36022	0.32269	0.322615	0.395339	0.0857143
0.6.0.0.2.0.0	0.316943	0.259388	0.249663	0.0436475	0.32685	0.0811475	0.247774	0.241635	0.21077	0.241635	0.0993591	0.149039	0.272501	0.241635	0.222821	0.21077	0.260938	0.236246	0.236246	0.335738	0.223116	0.241635	0.272501	0.241635	0.0993591	0.222821	0.241635	0.222821	0.334232	0.21077	0.241635	0.0993591	0.149039	0.21077	0.241635	0.272501	0.241635	0.21077	0.195337	0.21077	0.241635	0.0993591	0.149039	0.241635	0.21077	0.266646	0.283447	0.303947	0.142857
0.6.0.0.2.0.0.0	0.313717	0.259388	0.249663	0.0654712	0.32685	0.121721	0.247774	0.241635	0.21077	0.241635	0.149039	0.149039	0.272501	0.241635	0.334232	0.21077	0.260938	0.236246	0.236246	0.335738	0.223116	0.241635	0.272501	0.241635	0.149039	0.334232	0.241635	0.334232	0.334232	0.21077	0.241635	0.149039	0.149039	0.21077	0.241635	0.272501	0.241635	0.21077	0.195337	0.21077	0.241635	0.149039	0.149039	0.241635	0.21077	0.266646	0.283447	0.303947	0.214286
0.6.0.0.2.0.0.1	0.257205	0.230128	0.224373	0.014484	0.325917	0.243443	0.222725	0.217372	0.193614	0.217372	0.146099	0.146099	0.241129	0.217372	0.288644	0.193614	0.232942	0.213936	0.213936	0.261533	0.203117	0.217372	0.241129	0.217372	0.146099	0.288644	0.217372	0.288644	0.288644	0.193614	0.217372	0.146099	0.146099	0.193614	0.217372	0.241129	0.217372	0.193614	0.181736	0.193614	0.217372	0.146099	0.146099	0.217372	0.193614	0.221914	0.232745	0.220047	0.428571
0.6.0.0.2.0.1	0.414361	0.295945	0.291843	0.0327356	0.245138	0.0608606	0.312286	0.378723	0.393553	0.378723	0.211607	0.423214	0.363893	0.378723	0.167116	0.393553	0.297495	0.30936	0.30936	0.445885	0.347621	0.353723	0.363893	0.378723	0.211607	0.167116	0.378723	0.167116	0.334232	0.36022	0.328723	0.161607	0.373214	0.36022	0.328723	0.330559	0.328723	0.326887	0.350969	0.36022	0.328723	0.161607	0.373214	0.353723	0.36022	0.32269	0.322615	0.395339	0.107143
0.6.0.0.2.0.1.0	0.304596	0.208727	0.201116	0.0328125	0.199612	0.0890625	0.234887	0.344643	0.370833	0.344643	0.423214	0.423214	0.318452	0.344643	0.266071	0.370833	0.209776	0.230729	0.230729	0.325582	0.320357	0.319643	0.318452	0.344643	0.423214	0.266071	0.344643	0.266071	0.266071	0.3375	0.294643	0.323214	0.373214	0.3375	0.294643	0.285119	0.294643	0.304167	0.333928	0.3375	0.294643	0.323214	0.373214	0.319643	0.3375	0.23091	0.217724	0.278175	0.0726191
0.6.0.1	0.512933	0.626222	0.671144	0.0143939	0.236364	0.0545455	0.570083	0.175735	0.114965	0.0878673	0.0270979	0.0541959	0.148637	0.0878673	0.0607694	0.114965	0.626222	0.60153	0.60153	0.593317	0.202833	0.175735	0.148637	0.0878673	0.0270979	0.0607694	0.0878673	0.0607694	0.121539	0.114965	0.0878673	0.0270979	0.0541959	0.114965	0.0878673	0.148637	0.175735	0.114965	0.142063	0.114965	0.0878673	0.0270979	0.0541959	0.175735	0.114965	0.620818	0.688215	0.269686	0.0909091
0.6.0.1.0	0.468879	0.535177	0.567508	0.0175926	0.288889	0.0666667	0.489749	0.214787	0.140513	0.107393	0.0331197	0.0662394	0.181667	0.107393	0.0742737	0.140513	0.535177	0.511712	0.510484	0.532078	0.223116	0.214787	0.181667	0.107393	0.0331197	0.0742737	0.107393	0.0742737	0.148547	0.140513	0.107393	0.0331197	0.0662394	0.140513	0.107393	0.181667	0.214787	0.140513	0.173633	0.140513	0.107393	0.0331197	0.0662394	0.214787	0.140513	0.535462	0.591981	0.329616	0.111111
0.6.1	0.907373	0.870588	0.764706	0.0588235	0.176471	0.0588235	0.976471	0.447059	0.341176	0.223529	0.105882	0.223529	0.341176	0.223529	0.105882	0.329412	0.870588	0.870588	0.858824	0.928571	0.529412	0.435294	0.341176	0.235294	0.117647	0.117647	0.223529	0.105882	0.223529	0.329412	0.211765	0.0941176	0.211765	0.317647	0.2	0.317647	0.411765	0.294118	0.411765	0.317647	0.2	0.0941176	0.211765	0.435294	0.329412	0.872269	0.778151	0.319328	0.0588235
0.6.2	0.856982	0.914667	0.794667	0.0213333	0.173333	0.04	0.912941	0.506667	0.386667	0.253333	0.12	0.253333	0.386667	0.253333	0.12	0.373333	0.914667	0.914667	0.901333	0.90211	0.6	0.493333	0.386667	0.266667	0.133333	0.133333	0.253333	0.12	0.253333	0.373333	0.24	0.106667	0.24	0.36	0.226667	0.36	0.466667	0.333333	0.466667	0.36	0.226667	0.106667	0.24	0.493333	0.373333	0.9625	0.92	0.4	0.0666667
0.6.2.0	0.730039	0.840625	0.83149	0.0237981	0.2	0.0461538	0.794669	0.430769	0.292308	0.223077	0.0692308	0.138462	0.361538	0.207692	0.138462	0.276923	0.840625	0.780625	0.767292	0.787355	0.5	0.430769	0.361538	0.223077	0.0692308	0.153846	0.207692	0.138462	0.292308	0.292308	0.223077	0.0692308	0.138462	0.276923	0.207692	0.361538	0.430769	0.276923	0.346154	0.276923	0.207692	0.0692308	0.138462	0.430769	0.292308	0.85	0.907143	0.376923	0.0769231
0.6.2.1	0.807301	0.811994	0.797136	0.0246154	0.0802129	0.0187263	0.822348	0.584615	0.446154	0.292308	0.138462	0.292308	0.446154	0.292308	0.138462	0.430769	0.811994	0.810851	0.797518	0.847534	0.692308	0.569231	0.446154	0.307692	0.153846	0.153846	0.292308	0.138462	0.292308	0.430769	0.276923	0.123077	0.276923	0.415385	0.261538	0.415385	0.538462	0.384615	0.538462	0.415385	0.261538	0.123077	0.276923	0.569231	0.430769	0.887458	0.899952	0.461538	0.0769231
0.6.2.1.0	0.699548	0.587753	0.541505	0.0355556	0.10895	0.0270492	0.625856	0.844444	0.644444	0.422222	0.2	0.422222	0.644444	0.422222	0.2	0.622222	0.589304	0.589304	0.575971	0.696479	0.9	0.822222	0.644444	0.444444	0.222222	0.222222	0.422222	0.2	0.422222	0.622222	0.4	0.177778	0.4	0.6	0.377778	0.6	0.777778	0.555556	0.777778	0.6	0.377778	0.177778	0.4	0.822222	0.622222	0.679757	0.66258	0.666667	0.111111
0.6.2.1.0.0	0.572605	0.513712	0.456072	0.0441964	0.140079	0.0347775	0.507584	0.7	0.542857	0.414286	0.128571	0.257143	0.671429	0.385714	0.257143	0.514286	0.515262	0.455262	0.441929	0.581724	0.65	0.7	0.671429	0.414286	0.128571	0.285714	0.385714	0.257143	0.542857	0.542857	0.414286	0.128571	0.257143	0.514286	0.385714	0.671429	0.7	0.514286	0.5625	0.514286	0.385714	0.128571	0.257143	0.7	0.542857	0.567257	0.584008	0.7	0.142857
0.6.2.1.0.0.0	0.355019	0.298316	0.29458	0.0286885	0.19611	0.0486885	0.282123	0.241635	0.21077	0.193308	0.0596154	0.119231	0.272501	0.193308	0.133693	0.21077	0.299867	0.275175	0.275175	0.387686	0.223116	0.241635	0.272501	0.193308	0.0596154	0.133693	0.193308	0.133693	0.267385	0.21077	0.193308	0.0596154	0.119231	0.21077	0.193308	0.272501	0.241635	0.21077	0.195337	0.21077	0.193308	0.0596154	0.119231	0.241635	0.21077	0.338075	0.36508	0.494423	0.2
0.6.3	0.534751	0.677979	0.730863	0.048607	0.272727	0.0909091	0.61601	0.175735	0.114965	0.0878673	0.0270979	0.0541959	0.148637	0.0878673	0.0607694	0.114965	0.677979	0.65358	0.653286	0.593317	0.202833	0.175735	0.148637	0.0878673	0.0270979	0.0607694	0.0878673	0.0607694	0.121539	0.114965	0.0878673	0.0270979	0.0541959	0.114965	0.0878673	0.148637	0.175735	0.114965	0.142063	0.114965	0.0878673	0.0270979	0.0541959	0.175735	0.114965	0.620818	0.688215	0.269686	0.0909091
31	0.0986681	0.0845616	0.0785026	0.0717858	0.0566812	0.0621889	0.0790249	0.0807223	0.0663149	0.0807223	0.0375	0.0375	0.0951298	0.0807223	0.123945	0.0663149	0.0845616	0.0730356	0.0730356	0.110952	0.0720779	0.0807223	0.0951298	0.0807223	0.0375	0.123945	0.0807223	0.123945	0.123945	0.0663149	0.0807223	0.0375	0.0375	0.0663149	0.0807223	0.0951298	0.0807223	0.0663149	0.0591112	0.0663149	0.0807223	0.0375	0.0375	0.0807223	0.0663149	0.0853004	0.092129	0.0961219	0.0984849
32	0.144701	0.0747262	0.0596176	0.0059267	0.0176853	0.00638247	0.0813265	0.0434178	0.0283092	0.0217089	0.00660028	0.0132006	0.0368175	0.0217089	0.0151086	0.0283092	0.0747262	0.0662179	0.0662179	0.100185	0.0500181	0.0434178	0.0368175	0.0217089	0.00660028	0.0151086	0.0217089	0.0151086	0.0302173	0.0283092	0.0217089	0.00660028	0.0132006	0.0283092	0.0217089	0.0368175	0.0434178	0.0283092	0.0349095	0.0283092	0.0217089	0.00660028	0.0132006	0.0434178	0.0283092	0.0714432	0.064843	0.0265607	0.00242587
32.0	0.172849	0.0932743	0.0751664	0.00766134	0.0228615	0.00825051	0.101674	0.0530151	0.0349072	0.0265076	0.00839964	0.0167993	0.0446155	0.0265076	0.0181079	0.0349072	0.0932743	0.083566	0.083566	0.118916	0.0614147	0.0530151	0.0446155	0.0265076	0.00839964	0.0181079	0.0265076	0.0181079	0.0362158	0.0349072	0.0265076	0.00839964	0.0167993	0.0349072	0.0265076	0.0446155	0.0530151	0.0349072	0.0433068	0.0349072	0.0265076	0.00839964	0.0167993	0.0530151	0.0349072	0.088898	0.0804983	0.0327793	0.00313589
32.0.0	0.181713	0.0980576	0.0790211	0.00805423	0.0240339	0.00867361	0.106888	0.0557338	0.0366973	0.0278669	0.00883039	0.0176608	0.0469034	0.0278669	0.0190365	0.0366973	0.0980576	0.0878515	0.0878515	0.125014	0.0645642	0.0557338	0.0469034	0.0278669	0.00883039	0.0190365	0.0278669	0.0190365	0.038073	0.0366973	0.0278669	0.00883039	0.0176608	0.0366973	0.0278669	0.0469034	0.0557338	0.0366973	0.0455277	0.0366973	0.0278669	0.00883039	0.0176608	0.0557338	0.0366973	0.0934568	0.0846265	0.0344603	0.0032967
32.0.0.0	0.191536	0.103358	0.0832925	0.00848959	0.0253331	0.00914245	0.112666	0.0587465	0.0386809	0.0293732	0.00930771	0.0186154	0.0494388	0.0293732	0.0200655	0.0386809	0.103358	0.0926002	0.0926002	0.131772	0.0680542	0.0587465	0.0494388	0.0293732	0.00930771	0.0200655	0.0293732	0.0200655	0.040131	0.0386809	0.0293732	0.00930771	0.0186154	0.0386809	0.0293732	0.0494388	0.0587465	0.0386809	0.0479886	0.0386809	0.0293732	0.00930771	0.0186154	0.0587465	0.0386809	0.0985086	0.0892009	0.036323	0.0034749
32.0.0.0.0	0.202481	0.109264	0.088052	0.00897471	0.0267807	0.00966488	0.119104	0.0621034	0.0408913	0.0310517	0.00983958	0.0196792	0.0522638	0.0310517	0.0212121	0.0408913	0.109264	0.0978916	0.0978916	0.139301	0.071943	0.0621034	0.0522638	0.0310517	0.00983958	0.0212121	0.0310517	0.0212121	0.0424243	0.0408913	0.0310517	0.00983958	0.0196792	0.0408913	0.0310517	0.0522638	0.0621034	0.0408913	0.0507309	0.0408913	0.0310517	0.00983958	0.0196792	0.0621034	0.0408913	0.104138	0.0942981	0.0383986	0.00367347
32.0.0.0.0.0	0.228607	0.131871	0.10627	0.0108315	0.0323215	0.0116645	0.143746	0.0749524	0.0493515	0.0374762	0.0118754	0.0237507	0.063077	0.0374762	0.0256008	0.0493515	0.131871	0.118145	0.118145	0.168122	0.0868277	0.0749524	0.063077	0.0374762	0.0118754	0.0256008	0.0374762	0.0256008	0.0512017	0.0493515	0.0374762	0.0118754	0.0237507	0.0493515	0.0374762	0.063077	0.0749524	0.0493515	0.0612269	0.0493515	0.0374762	0.0118754	0.0237507	0.0749524	0.0493515	0.125683	0.113808	0.0463432	0.00443349
32.0.0.0.0.0.0	0.218146	0.23333	0.212117	0.0142857	0.0795275	0.0196222	0.226137	0.217362	0.143119	0.108681	0.0344385	0.068877	0.182923	0.108681	0.0742424	0.143119	0.23333	0.206794	0.206794	0.221116	0.2518	0.217362	0.182923	0.108681	0.0344385	0.0742424	0.108681	0.0742424	0.148485	0.143119	0.108681	0.0344385	0.068877	0.143119	0.108681	0.182923	0.217362	0.143119	0.177558	0.143119	0.108681	0.0344385	0.068877	0.217362	0.143119	0.227114	0.23496	0.134395	0.0128571
32.0.0.0.0.0.0.0	0.0794594	0.0772298	0.0765239	0.0714285	0.115008	0.0981112	0.0740263	0.0659091	0.0606061	0.0659091	0.0500001	0.0500001	0.0712121	0.0659091	0.0818181	0.0606061	0.0772298	0.0729874	0.0729874	0.075416	0.0627273	0.0659091	0.0712121	0.0659091	0.0500001	0.0818181	0.0659091	0.0818181	0.0818181	0.0606061	0.0659091	0.0500001	0.0500001	0.0606061	0.0659091	0.0712121	0.0659091	0.0606061	0.0579546	0.0606061	0.0659091	0.0500001	0.0500001	0.0659091	0.0606061	0.0645831	0.0666663	0.0819264	0.0569805
32.0.0.0.0.0.0.1	0.214425	0.229831	0.20808	0.0237968	0.123811	0.0239693	0.22305	0.271702	0.238532	0.181135	0.0573975	0.114795	0.304872	0.181135	0.123737	0.238532	0.229831	0.203295	0.203295	0.218259	0.2518	0.271702	0.304872	0.181135	0.0573975	0.123737	0.181135	0.123737	0.247475	0.238532	0.181135	0.0573975	0.114795	0.238532	0.181135	0.304872	0.271702	0.238532	0.221947	0.238532	0.181135	0.0573975	0.114795	0.271702	0.238532	0.227114	0.23496	0.223992	0.0214286
32.0.0.0.0.0.0.1.0	0.199934	0.209671	0.184818	0.0713904	0.23716	0.0562144	0.205262	0.271702	0.238532	0.271702	0.172193	0.172193	0.304872	0.271702	0.371212	0.238532	0.209671	0.183135	0.183135	0.202622	0.2518	0.271702	0.304872	0.271702	0.172193	0.371212	0.271702	0.371212	0.371212	0.238532	0.271702	0.172193	0.172193	0.238532	0.271702	0.304872	0.271702	0.238532	0.221947	0.238532	0.271702	0.172193	0.172193	0.271702	0.238532	0.205612	0.210386	0.199654	0.0277779
32.0.0.0.0.0.1	0.223888	0.236382	0.18998	0.0196322	0.0585827	0.0211419	0.242735	0.135851	0.0894497	0.0679256	0.0215241	0.0430482	0.114327	0.0679256	0.0464015	0.0894497	0.236382	0.211504	0.211504	0.214966	0.157375	0.135851	0.114327	0.0679256	0.0215241	0.0464015	0.0679256	0.0464015	0.092803	0.0894497	0.0679256	0.0215241	0.0430482	0.0894497	0.0679256	0.114327	0.135851	0.0894497	0.110974	0.0894497	0.0679256	0.0215241	0.0430482	0.135851	0.0894497	0.222586	0.201062	0.0788347	0.00545454
32.0.0.0.0.0.1.0	0.221507	0.252141	0.233822	0.0261762	0.0781102	0.0281892	0.242735	0.181135	0.119266	0.0905675	0.0286988	0.0573975	0.152436	0.0905675	0.0618687	0.119266	0.252141	0.225605	0.225605	0.214966	0.209834	0.181135	0.152436	0.0905675	0.0286988	0.0618687	0.0905675	0.0618687	0.123737	0.119266	0.0905675	0.0286988	0.0573975	0.119266	0.0905675	0.152436	0.181135	0.119266	0.147965	0.119266	0.0905675	0.0286988	0.0573975	0.181135	0.119266	0.222586	0.229785	0.105113	0.00727272
32.0.0.0.0.0.1.0.0	0.215409	0.239538	0.21928	0.0785287	0.234331	0.0845677	0.231615	0.271702	0.238532	0.271702	0.0860963	0.172193	0.304872	0.271702	0.185606	0.238532	0.239538	0.213002	0.213002	0.206374	0.2518	0.271702	0.304872	0.271702	0.0860963	0.185606	0.271702	0.185606	0.371212	0.238532	0.271702	0.0860963	0.172193	0.238532	0.271702	0.304872	0.271702	0.238532	0.221947	0.238532	0.271702	0.0860963	0.172193	0.271702	0.238532	0.210771	0.216282	0.210226	0.0218182
32.0.0.0.0.0.1.0.0.0	0.0738592	0.0951722	0.105618	0.157057	0.194843	0.169135	0.0887883	0.034091	0.0363637	0.034091	0.0409092	0.0409092	0.0318182	0.034091	0.0272727	0.0363637	0.0951722	0.0969904	0.0969904	0.0595621	0.0354546	0.034091	0.0318182	0.034091	0.0409092	0.0272727	0.034091	0.0272727	0.0272727	0.0363637	0.034091	0.0409092	0.0409092	0.0363637	0.034091	0.0318182	0.034091	0.0363637	0.0375001	0.0363637	0.034091	0.0409092	0.0409092	0.034091	0.0363637	0.059018	0.061605	0.0518182	0.0436363
32.0.0.0.0.0.2	0.226225	0.254217	0.236218	0.0392644	0.117165	0.0422838	0.244567	0.271702	0.178899	0.135851	0.0430482	0.0860963	0.228654	0.135851	0.092803	0.178899	0.254217	0.227681	0.227681	0.218259	0.2518	0.271702	0.228654	0.135851	0.0430482	0.092803	0.135851	0.092803	0.185606	0.178899	0.135851	0.0430482	0.0860963	0.178899	0.135851	0.228654	0.271702	0.178899	0.221947	0.178899	0.135851	0.0430482	0.0860963	0.271702	0.178899	0.227114	0.23496	0.167994	0.0160714
32.0.0.0.0.0.2.0	0.223844	0.254217	0.236218	0.0523525	0.15622	0.0563785	0.244567	0.271702	0.238532	0.181135	0.0573975	0.114795	0.304872	0.181135	0.123737	0.238532	0.254217	0.227681	0.227681	0.218259	0.2518	0.271702	0.304872	0.181135	0.0573975	0.123737	0.181135	0.123737	0.247475	0.238532	0.181135	0.0573975	0.114795	0.238532	0.181135	0.304872	0.271702	0.238532	0.221947	0.238532	0.181135	0.0573975	0.114795	0.271702	0.238532	0.227114	0.23496	0.223992	0.0214286
32.0.0.0.0.1	0.0961995	0.103855	0.107246	0.012987	0.0412592	0.0178384	0.0975196	0.0479339	0.0330579	0.0239669	0.00909093	0.0181819	0.038843	0.0239669	0.014876	0.0330579	0.103855	0.0996131	0.0996131	0.098255	0.0570248	0.0479339	0.038843	0.0239669	0.00909093	0.014876	0.0239669	0.014876	0.029752	0.0330579	0.0239669	0.00909093	0.0181819	0.0330579	0.0239669	0.038843	0.0479339	0.0330579	0.0421488	0.0330579	0.0239669	0.00909093	0.0181819	0.0479339	0.0330579	0.0904578	0.0962374	0.0473435	0.0116883
32.0.0.0.0.1.0	0.0668483	0.0655042	0.0654856	0.0771429	0.0998846	0.110045	0.0617771	0.0497243	0.0444241	0.0497243	0.0338236	0.0338236	0.0550245	0.0497243	0.065625	0.0444241	0.0655042	0.061264	0.061264	0.0698374	0.0465442	0.0497243	0.0550245	0.0497243	0.0338236	0.065625	0.0497243	0.065625	0.065625	0.0444241	0.0497243	0.0338236	0.0338236	0.0444241	0.0497243	0.0550245	0.0497243	0.0444241	0.041774	0.0444241	0.0497243	0.0338236	0.0338236	0.0497243	0.0444241	0.0619746	0.0659962	0.0693103	0.0883929
32.0.0.0.0.2	0.228607	0.159344	0.128409	0.0130881	0.0390551	0.0140946	0.173693	0.0905675	0.0596331	0.0452837	0.0143494	0.0286988	0.0762181	0.0452837	0.0309343	0.0596331	0.159344	0.142759	0.142759	0.203148	0.104917	0.0905675	0.0762181	0.0452837	0.0143494	0.0309343	0.0452837	0.0309343	0.0618687	0.0596331	0.0452837	0.0143494	0.0286988	0.0596331	0.0452837	0.0762181	0.0905675	0.0596331	0.0739825	0.0596331	0.0452837	0.0143494	0.0286988	0.0905675	0.0596331	0.151867	0.137518	0.055998	0.00535714
32.0.0.0.0.3	0.111963	0.095211	0.0897565	0.0157057	0.0292264	0.0169135	0.10612	0.0327272	0.0272727	0.0163636	0.0109091	0.0218182	0.0218182	0.0163636	0.00545454	0.0272727	0.095211	0.100666	0.100666	0.0983774	0.0436363	0.0327272	0.0218182	0.0163636	0.0109091	0.00545454	0.0163636	0.00545454	0.0109091	0.0272727	0.0163636	0.0109091	0.0218182	0.0272727	0.0163636	0.0218182	0.0327272	0.0272727	0.0381818	0.0272727	0.0163636	0.0109091	0.0218182	0.0327272	0.0272727	0.0778645	0.0669554	0.0250909	0.00436363
32.0.0.0.1	0.202481	0.109264	0.088052	0.00897471	0.0267807	0.00966488	0.119104	0.0621034	0.0408913	0.0310517	0.00983958	0.0196792	0.0522638	0.0310517	0.0212121	0.0408913	0.109264	0.0978916	0.0978916	0.139301	0.071943	0.0621034	0.0522638	0.0310517	0.00983958	0.0212121	0.0310517	0.0212121	0.0424243	0.0408913	0.0310517	0.00983958	0.0196792	0.0408913	0.0310517	0.0522638	0.0621034	0.0408913	0.0507309	0.0408913	0.0310517	0.00983958	0.0196792	0.0621034	0.0408913	0.104138	0.0942981	0.0383986	0.00367347
32.0.0.0.2	0.221463	0.119508	0.0963069	0.00981609	0.0292913	0.010571	0.13027	0.0679256	0.0447248	0.0339628	0.010762	0.0215241	0.0571636	0.0339628	0.0232008	0.0447248	0.119508	0.107069	0.107069	0.152361	0.0786876	0.0679256	0.0571636	0.0339628	0.010762	0.0232008	0.0339628	0.0232008	0.0464015	0.0447248	0.0339628	0.010762	0.0215241	0.0447248	0.0339628	0.0571636	0.0679256	0.0447248	0.0554869	0.0447248	0.0339628	0.010762	0.0215241	0.0679256	0.0447248	0.113901	0.103138	0.0419985	0.00401785
32.0.0.0.2.0	0.081744	0.0740934	0.071614	0.0142779	0.0265694	0.0153759	0.0782892	0.0133503	0.0108709	0.00667514	0.0041958	0.0083916	0.00915447	0.00667514	0.00247934	0.0108709	0.0740934	0.0758098	0.0758098	0.0697189	0.0175461	0.0133503	0.00915447	0.00667514	0.0041958	0.00247934	0.00667514	0.00247934	0.00495867	0.0108709	0.00667514	0.0041958	0.0083916	0.0108709	0.00667514	0.00915447	0.0133503	0.0108709	0.0150667	0.0108709	0.00667514	0.0041958	0.0083916	0.0133503	0.0108709	0.0526022	0.0484064	0.014609	0.00396694
32.0.0.0.2.0.0	0.047839	0.0480391	0.0480391	0.00325078	0.0130068	0.00444315	0.053469	0.0108597	0.0108597	0.00542986	0.00542986	0.0108597	0.00542986	0.00542986	0	0.0108597	0.0480391	0.053469	0.053469	0.0500974	0.0162896	0.0108597	0.00542986	0.00542986	0.00542986	0	0.00542986	0	0	0.0108597	0.00542986	0.00542986	0.0108597	0.0108597	0.00542986	0.00542986	0.0108597	0.0108597	0.0162896	0.0108597	0.00542986	0.00542986	0.0108597	0.0108597	0.0108597	0.0496253	0.0441955	0.0131304	0.00385027
32.0.0.0.3	0.214752	0.115886	0.0933885	0.00951863	0.0284037	0.0102506	0.126322	0.0658672	0.0433695	0.0329336	0.0104359	0.0208718	0.0554313	0.0329336	0.0224977	0.0433695	0.115886	0.103824	0.103824	0.147744	0.0763032	0.0658672	0.0554313	0.0329336	0.0104359	0.0224977	0.0329336	0.0224977	0.0449954	0.0433695	0.0329336	0.0104359	0.0208718	0.0433695	0.0329336	0.0554313	0.0658672	0.0433695	0.0538055	0.0433695	0.0329336	0.0104359	0.0208718	0.0658672	0.0433695	0.110449	0.100013	0.0407258	0.0038961
32.0.0.1	0.221463	0.119508	0.0963069	0.00981609	0.0292913	0.010571	0.13027	0.0679256	0.0447248	0.0339628	0.010762	0.0215241	0.0571636	0.0339628	0.0232008	0.0447248	0.119508	0.107069	0.107069	0.152361	0.0786876	0.0679256	0.0571636	0.0339628	0.010762	0.0232008	0.0339628	0.0232008	0.0464015	0.0447248	0.0339628	0.010762	0.0215241	0.0447248	0.0339628	0.0571636	0.0679256	0.0447248	0.0554869	0.0447248	0.0339628	0.010762	0.0215241	0.0679256	0.0447248	0.113901	0.103138	0.0419985	0.00401785
32.0.0.1.0	0.228607	0.131871	0.10627	0.0108315	0.0323215	0.0116645	0.143746	0.0749524	0.0493515	0.0374762	0.0118754	0.0237507	0.063077	0.0374762	0.0256008	0.0493515	0.131871	0.118145	0.118145	0.168122	0.0868277	0.0749524	0.063077	0.0374762	0.0118754	0.0256008	0.0374762	0.0256008	0.0512017	0.0493515	0.0374762	0.0118754	0.0237507	0.0493515	0.0374762	0.063077	0.0749524	0.0493515	0.0612269	0.0493515	0.0374762	0.0118754	0.0237507	0.0749524	0.0493515	0.125683	0.113808	0.0463432	0.00443349
32.0.0.1.0.0	0.0296238	0.0242541	0.0279855	0.0076923	0.0230743	0.00971932	0.0268305	0.0230769	0.0307692	0.0230769	0.0461538	0.0461538	0.0153846	0.0230769	0	0.0307692	0.0242541	0.0304079	0.0304079	0.0300635	0.0276923	0.0230769	0.0153846	0.0230769	0.0461538	0	0.0230769	0	0	0.0307692	0.0230769	0.0461538	0.0461538	0.0307692	0.0230769	0.0153846	0.0230769	0.0307692	0.0346154	0.0307692	0.0230769	0.0461538	0.0461538	0.0230769	0.0307692	0.0286747	0.0261777	0.0278846	0.01875
32.0.0.1.0.1	0.228607	0.159344	0.128409	0.0130881	0.0390551	0.0140946	0.173693	0.0905675	0.0596331	0.0452837	0.0143494	0.0286988	0.0762181	0.0452837	0.0309343	0.0596331	0.159344	0.142759	0.142759	0.203148	0.104917	0.0905675	0.0762181	0.0452837	0.0143494	0.0309343	0.0452837	0.0309343	0.0618687	0.0596331	0.0452837	0.0143494	0.0286988	0.0596331	0.0452837	0.0762181	0.0905675	0.0596331	0.0739825	0.0596331	0.0452837	0.0143494	0.0286988	0.0905675	0.0596331	0.151867	0.137518	0.055998	0.00535714
32.0.0.1.0.1.0	0.0382409	0.0408483	0.0471326	0.00552633	0.0221115	0.00755336	0.0401948	0.0141176	0.0141176	0.00705882	0.00705882	0.0141176	0.00705882	0.00705882	0	0.0141176	0.0408483	0.0455542	0.0455542	0.0385472	0.0211765	0.0141176	0.00705882	0.00705882	0.00705882	0	0.00705882	0	0	0.0141176	0.00705882	0.00705882	0.0141176	0.0141176	0.00705882	0.00705882	0.0141176	0.0141176	0.0211765	0.0141176	0.00705882	0.00705882	0.0141176	0.0141176	0.0141176	0.0386231	0.0390987	0.0201497	0.00654546
32.0.0.1.0.1.0.0	0.0382409	0.0408483	0.0471326	0.00690791	0.0276394	0.00944169	0.0401948	0.0176471	0.0176471	0.00882353	0.00882353	0.0176471	0.00882353	0.00882353	0	0.0176471	0.0408483	0.0455542	0.0455542	0.0385472	0.0211765	0.0176471	0.00882353	0.00882353	0.00882353	0	0.00882353	0	0	0.0176471	0.00882353	0.00882353	0.0176471	0.0176471	0.00882353	0.00882353	0.0176471	0.0176471	0.0264706	0.0176471	0.00882353	0.00882353	0.0176471	0.0176471	0.0176471	0.0386231	0.0390987	0.0251872	0.00818182
32.0.0.1.0.1.0.0.0	0.0382409	0.0408483	0.0471326	0.00921055	0.0368526	0.0125889	0.0401948	0.0176471	0.0235294	0.0117647	0.0117647	0.0235294	0.0117647	0.0117647	0	0.0235294	0.0408483	0.0455542	0.0455542	0.0385472	0.0211765	0.0176471	0.0117647	0.0117647	0.0117647	0	0.0117647	0	0	0.0235294	0.0117647	0.0117647	0.0235294	0.0235294	0.0117647	0.0117647	0.0176471	0.0235294	0.0264706	0.0235294	0.0117647	0.0117647	0.0235294	0.0176471	0.0235294	0.0386231	0.0390987	0.0335829	0.0109091
32.0.0.1.0.1.0.1	0.0382409	0.0408483	0.0471326	0.00690791	0.0276394	0.00944169	0.0401948	0.0176471	0.0176471	0.00882353	0.00882353	0.0176471	0.00882353	0.00882353	0	0.0176471	0.0408483	0.0455542	0.0455542	0.0385472	0.0211765	0.0176471	0.00882353	0.00882353	0.00882353	0	0.00882353	0	0	0.0176471	0.00882353	0.00882353	0.0176471	0.0176471	0.00882353	0.00882353	0.0176471	0.0176471	0.0264706	0.0176471	0.00882353	0.00882353	0.0176471	0.0176471	0.0176471	0.0386231	0.0390987	0.0251872	0.00818182
32.0.0.1.0.1.0.1.0	0.0344944	0.0348458	0.0402066	0.0230769	0.0640483	0.033212	0.0348985	0.0176471	0.0235294	0.0176471	0.0352941	0.0352941	0.0117647	0.0176471	0	0.0235294	0.0348458	0.0395516	0.0395516	0.0343928	0.0211765	0.0176471	0.0117647	0.0176471	0.0352941	0	0.0176471	0	0	0.0235294	0.0176471	0.0352941	0.0352941	0.0235294	0.0176471	0.0117647	0.0176471	0.0235294	0.0264706	0.0235294	0.0176471	0.0352941	0.0352941	0.0176471	0.0235294	0.0337266	0.0335027	0.0314076	0.0294643
32.0.0.1.0.1.0.2	0.0344944	0.0348458	0.0402066	0.0115385	0.0480363	0.016606	0.0348985	0.0176471	0.0235294	0.0176471	0.0176471	0.0352941	0.0117647	0.0176471	0	0.0235294	0.0348458	0.0395516	0.0395516	0.0343928	0.0211765	0.0176471	0.0117647	0.0176471	0.0176471	0	0.0176471	0	0	0.0235294	0.0176471	0.0176471	0.0352941	0.0235294	0.0176471	0.0117647	0.0176471	0.0235294	0.0264706	0.0235294	0.0176471	0.0176471	0.0352941	0.0176471	0.0235294	0.0337266	0.0335027	0.0314076	0.0147322
32.0.0.1.0.1.1	0.228607	0.173829	0.140083	0.0142779	0.0426056	0.0153759	0.189483	0.0988009	0.0650543	0.0494004	0.0156539	0.0313077	0.083147	0.0494004	0.0337466	0.0650543	0.173829	0.155737	0.155737	0.221616	0.114455	0.0988009	0.083147	0.0494004	0.0156539	0.0337466	0.0494004	0.0337466	0.0674931	0.0650543	0.0494004	0.0156539	0.0313077	0.0650543	0.0494004	0.083147	0.0988009	0.0650543	0.0807082	0.0650543	0.0494004	0.0156539	0.0313077	0.0988009	0.0650543	0.165673	0.15002	0.0610887	0.00584415
32.0.0.1.0.1.1.0	0.228607	0.191212	0.154091	0.0157057	0.0468661	0.0169135	0.208432	0.108681	0.0715597	0.0543405	0.0172193	0.0344385	0.0914617	0.0543405	0.0371212	0.0715597	0.191212	0.17131	0.17131	0.221616	0.1259	0.108681	0.0914617	0.0543405	0.0172193	0.0371212	0.0543405	0.0371212	0.0742424	0.0715597	0.0543405	0.0172193	0.0344385	0.0715597	0.0543405	0.0914617	0.108681	0.0715597	0.088779	0.0715597	0.0543405	0.0172193	0.0344385	0.108681	0.0715597	0.182241	0.165022	0.0671976	0.00642856
32.0.0.1.0.1.1.0.0	0.0537604	0.0671038	0.0774275	0.0108553	0.0398893	0.0139803	0.0633615	0.0176471	0.0176471	0.00882353	0.00882353	0.0176471	0.00882353	0.00882353	0	0.0176471	0.0671038	0.0718097	0.0718097	0.0563381	0.0211765	0.0176471	0.00882353	0.00882353	0.00882353	0	0.00882353	0	0	0.0176471	0.00882353	0.00882353	0.0176471	0.0176471	0.00882353	0.00882353	0.0176471	0.0176471	0.0264706	0.0176471	0.00882353	0.00882353	0.0176471	0.0176471	0.0176471	0.0603584	0.063939	0.0306417	0.0109091
32.0.0.1.0.1.1.0.0.0	0.0477108	0.0634382	0.0731979	0.0552633	0.106371	0.111842	0.0588531	0.0122326	0.0163102	0.0122326	0.0244653	0.0244653	0.0081551	0.0122326	0	0.0163102	0.0634382	0.0667002	0.0667002	0.051218	0.0146792	0.0122326	0.0081551	0.0122326	0.0244653	0	0.0122326	0	0	0.0163102	0.0122326	0.0244653	0.0244653	0.0163102	0.0122326	0.0081551	0.0122326	0.0163102	0.018349	0.0163102	0.0122326	0.0244653	0.0244653	0.0122326	0.0163102	0.0561783	0.0607087	0.0336096	0.0872727
32.0.0.1.0.1.1.0.1	0.228607	0.25495	0.22013	0.0224368	0.0669516	0.0241622	0.245214	0.155259	0.102228	0.0776293	0.0245989	0.0491979	0.13066	0.0776293	0.0530303	0.102228	0.25495	0.228414	0.228414	0.221616	0.179857	0.155259	0.13066	0.0776293	0.0245989	0.0530303	0.0776293	0.0530303	0.106061	0.102228	0.0776293	0.0245989	0.0491979	0.102228	0.0776293	0.13066	0.155259	0.102228	0.126827	0.102228	0.0776293	0.0245989	0.0491979	0.155259	0.102228	0.227801	0.235745	0.0959966	0.00918366
32.0.0.1.0.1.1.0.1.0	0.228253	0.254217	0.236218	0.0261762	0.0781102	0.0281892	0.244567	0.181135	0.119266	0.0905675	0.0286988	0.0573975	0.152436	0.0905675	0.0618687	0.119266	0.254217	0.227681	0.227681	0.221116	0.209834	0.181135	0.152436	0.0905675	0.0286988	0.0618687	0.0905675	0.0618687	0.123737	0.119266	0.0905675	0.0286988	0.0573975	0.119266	0.0905675	0.152436	0.181135	0.119266	0.147965	0.119266	0.0905675	0.0286988	0.0573975	0.181135	0.119266	0.227114	0.23496	0.111996	0.0107143
32.0.0.1.0.1.1.0.1.0.0	0.21779	0.239538	0.21928	0.0523525	0.15622	0.0563785	0.231615	0.271702	0.238532	0.181135	0.0573975	0.114795	0.304872	0.181135	0.123737	0.238532	0.239538	0.213002	0.213002	0.206374	0.2518	0.271702	0.304872	0.181135	0.0573975	0.123737	0.181135	0.123737	0.247475	0.238532	0.181135	0.0573975	0.114795	0.238532	0.181135	0.304872	0.271702	0.238532	0.221947	0.238532	0.181135	0.0573975	0.114795	0.271702	0.238532	0.210771	0.216282	0.210226	0.0145454
32.0.0.1.0.1.1.0.1.0.0.0	0.105865	0.114345	0.123545	0.0785287	0.146132	0.0845677	0.113727	0.0818181	0.090909	0.0818181	0.0545454	0.109091	0.0727272	0.0818181	0.0272727	0.090909	0.114345	0.121618	0.121618	0.0897846	0.0872726	0.0818181	0.0727272	0.0818181	0.0545454	0.0272727	0.0818181	0.0272727	0.0545454	0.090909	0.0818181	0.0545454	0.109091	0.090909	0.0818181	0.0727272	0.0818181	0.090909	0.0954544	0.090909	0.0818181	0.0545454	0.109091	0.0818181	0.090909	0.0855155	0.0821476	0.0836363	0.0218182
32.0.0.1.0.1.1.0.1.0.0.0.0	0.0847026	0.078801	0.0825326	0.0545454	0.0994714	0.052987	0.0823645	0.0818181	0.090909	0.0818181	0.109091	0.109091	0.0727272	0.0818181	0.0545454	0.090909	0.078801	0.0860737	0.0860737	0.081069	0.0872726	0.0818181	0.0727272	0.0818181	0.109091	0.0545454	0.0818181	0.0545454	0.0545454	0.090909	0.0818181	0.109091	0.109091	0.090909	0.0818181	0.0727272	0.0818181	0.090909	0.0954544	0.090909	0.0818181	0.109091	0.109091	0.0818181	0.090909	0.0769009	0.0723024	0.0696397	0.0226414
32.0.0.1.0.1.1.0.1.0.0.1	0.20293	0.210943	0.186286	0.0356952	0.17787	0.0281072	0.206384	0.271702	0.238532	0.271702	0.0860963	0.172193	0.304872	0.271702	0.185606	0.238532	0.210943	0.184407	0.184407	0.203488	0.2518	0.271702	0.304872	0.271702	0.0860963	0.185606	0.271702	0.185606	0.371212	0.238532	0.271702	0.0860963	0.172193	0.238532	0.271702	0.304872	0.271702	0.238532	0.221947	0.238532	0.271702	0.0860963	0.172193	0.271702	0.238532	0.206804	0.211749	0.199654	0.013889
32.0.0.1.0.1.1.0.1.0.1	0.0843524	0.0834234	0.0836704	0.0357143	0.0932935	0.0490556	0.0794913	0.0659091	0.0606061	0.0659091	0.025	0.0500001	0.0712121	0.0659091	0.040909	0.0606061	0.0834234	0.079181	0.079181	0.0822609	0.0627273	0.0659091	0.0712121	0.0659091	0.025	0.040909	0.0659091	0.040909	0.0818181	0.0606061	0.0659091	0.025	0.0500001	0.0606061	0.0659091	0.0712121	0.0659091	0.0606061	0.0579546	0.0606061	0.0659091	0.025	0.0500001	0.0659091	0.0606061	0.0703896	0.0733024	0.0819264	0.0284902
32.0.0.1.0.1.1.1	0.221507	0.252141	0.21712	0.0224368	0.0669516	0.0241622	0.242735	0.155259	0.102228	0.0776293	0.0245989	0.0491979	0.13066	0.0776293	0.0530303	0.102228	0.252141	0.225605	0.225605	0.214966	0.179857	0.155259	0.13066	0.0776293	0.0245989	0.0530303	0.0776293	0.0530303	0.106061	0.102228	0.0776293	0.0245989	0.0491979	0.102228	0.0776293	0.13066	0.155259	0.102228	0.126827	0.102228	0.0776293	0.0245989	0.0491979	0.155259	0.102228	0.222586	0.229785	0.0900968	0.00623376
32.0.0.1.0.2	0.0358581	0.0423685	0.0488868	0.0153846	0.0487535	0.0502078	0.0410793	0.0157052	0.0209402	0.0157052	0.0314103	0.0314103	0.0104701	0.0157052	0	0.0209402	0.0423685	0.0465566	0.0465566	0.0391563	0.0188462	0.0157052	0.0104701	0.0157052	0.0314103	0	0.0157052	0	0	0.0209402	0.0157052	0.0314103	0.0314103	0.0209402	0.0157052	0.0104701	0.0157052	0.0209402	0.0235577	0.0209402	0.0157052	0.0314103	0.0314103	0.0157052	0.0209402	0.041891	0.0433883	0.0265416	0.0589287
32.0.0.1.0.3	0.0358581	0.0423685	0.0488868	0.0153846	0.0487535	0.0502078	0.0410793	0.0157052	0.0209402	0.0157052	0.0314103	0.0314103	0.0104701	0.0157052	0	0.0209402	0.0423685	0.0465566	0.0465566	0.0391563	0.0188462	0.0157052	0.0104701	0.0157052	0.0314103	0	0.0157052	0	0	0.0209402	0.0157052	0.0314103	0.0314103	0.0209402	0.0157052	0.0104701	0.0157052	0.0209402	0.0235577	0.0209402	0.0157052	0.0314103	0.0314103	0.0157052	0.0209402	0.041891	0.0433883	0.0265416	0.0589287
32.0.0.1.1	0.228607	0.123363	0.0994136	0.0101327	0.0302362	0.010912	0.134472	0.0701167	0.0461676	0.0350584	0.0111092	0.0222184	0.0590075	0.0350584	0.0239492	0.0461676	0.123363	0.110523	0.110523	0.157276	0.0812259	0.0701167	0.0590075	0.0350584	0.0111092	0.0239492	0.0350584	0.0239492	0.0478983	0.0461676	0.0350584	0.0111092	0.0222184	0.0461676	0.0350584	0.0590075	0.0701167	0.0461676	0.0572768	0.0461676	0.0350584	0.0111092	0.0222184	0.0701167	0.0461676	0.117575	0.106466	0.0433533	0.00414746
32.0.0.1.1.0	0.111963	0.0827922	0.0780491	0.0136572	0.0254143	0.0147074	0.0922784	0.0284585	0.0237154	0.0142292	0.00948616	0.0189723	0.0189723	0.0142292	0.00474308	0.0237154	0.0827922	0.0875353	0.0875353	0.0941001	0.0379446	0.0284585	0.0189723	0.0142292	0.00948616	0.00474308	0.0142292	0.00474308	0.00948616	0.0237154	0.0142292	0.00948616	0.0189723	0.0237154	0.0142292	0.0189723	0.0284585	0.0237154	0.0332015	0.0237154	0.0142292	0.00948616	0.0189723	0.0284585	0.0237154	0.0677082	0.0582221	0.0218182	0.00379447
32.0.0.1.2	0.047839	0.0453703	0.0453703	0.00307018	0.0122842	0.00419631	0.0504985	0.0102564	0.0102564	0.0051282	0.0051282	0.0102564	0.0051282	0.0051282	0	0.0102564	0.0453703	0.0504985	0.0504985	0.0500974	0.0153846	0.0102564	0.0051282	0.0051282	0.0051282	0	0.0051282	0	0	0.0102564	0.0051282	0.0051282	0.0102564	0.0102564	0.0051282	0.0051282	0.0102564	0.0102564	0.0153846	0.0102564	0.0051282	0.0051282	0.0102564	0.0102564	0.0102564	0.0468684	0.0417402	0.0124009	0.00363637
32.0.0.1.2.0	0.045123	0.0505716	0.0583519	0.00384615	0.0160121	0.00553534	0.0500519	0.0153846	0.0153846	0.0076923	0.0076923	0.0153846	0.0076923	0.0076923	0	0.0153846	0.0505716	0.0567255	0.0567255	0.0473951	0.0230769	0.0153846	0.0076923	0.0076923	0.0076923	0	0.0076923	0	0	0.0153846	0.0076923	0.0076923	0.0153846	0.0153846	0.0076923	0.0076923	0.0153846	0.0153846	0.0230769	0.0153846	0.0076923	0.0076923	0.0153846	0.0153846	0.0153846	0.0498271	0.0503518	0.0175137	0.00491072
32.0.0.1.2.1	0.047839	0.0510416	0.0510416	0.00345396	0.0138197	0.00472085	0.053469	0.0115385	0.0115385	0.00576923	0.00576923	0.0115385	0.00576923	0.00576923	0	0.0115385	0.0510416	0.0568108	0.0568108	0.0500974	0.0173077	0.0115385	0.00576923	0.00576923	0.00576923	0	0.00576923	0	0	0.0115385	0.00576923	0.00576923	0.0115385	0.0115385	0.00576923	0.00576923	0.0115385	0.0115385	0.0173077	0.0115385	0.00576923	0.00576923	0.0115385	0.0115385	0.0115385	0.0527269	0.0469577	0.013951	0.00409091
32.0.0.2	0.04476	0.0498213	0.0574861	0.0041958	0.0174677	0.00603855	0.0493898	0.0167832	0.0167832	0.0083916	0.0083916	0.0167832	0.0083916	0.0083916	0	0.0167832	0.0498213	0.0559751	0.0559751	0.0468835	0.0251748	0.0167832	0.0083916	0.0083916	0.0083916	0	0.0083916	0	0	0.0167832	0.0083916	0.0083916	0.0167832	0.0167832	0.0083916	0.0083916	0.0167832	0.0167832	0.0251748	0.0167832	0.0083916	0.0083916	0.0167832	0.0167832	0.0167832	0.0491236	0.0495479	0.0191059	0.00535715
32.0.0.3	0.228607	0.123363	0.0994136	0.0101327	0.0302362	0.010912	0.134472	0.0701167	0.0461676	0.0350584	0.0111092	0.0222184	0.0590075	0.0350584	0.0239492	0.0461676	0.123363	0.110523	0.110523	0.157276	0.0812259	0.0701167	0.0590075	0.0350584	0.0111092	0.0239492	0.0350584	0.0239492	0.0478983	0.0461676	0.0350584	0.0111092	0.0222184	0.0461676	0.0350584	0.0590075	0.0701167	0.0461676	0.0572768	0.0461676	0.0350584	0.0111092	0.0222184	0.0701167	0.0461676	0.117575	0.106466	0.0433533	0.00414746
32.0.0.3.0	0.0574804	0.0541198	0.0541198	0.00457064	0.0167955	0.00588643	0.0589781	0.00971659	0.00971659	0.00485829	0.00485829	0.00971659	0.00485829	0.00485829	0	0.00971659	0.0541198	0.0589781	0.0589781	0.0596055	0.0145749	0.00971659	0.00485829	0.00485829	0.00485829	0	0.00485829	0	0	0.00971659	0.00485829	0.00485829	0.00971659	0.00971659	0.00485829	0.00485829	0.00971659	0.00971659	0.0145749	0.00971659	0.00485829	0.00485829	0.00971659	0.00971659	0.00971659	0.0531143	0.0482561	0.0140449	0.0045933
32.0.0.3.0.0	0.0358581	0.0423685	0.0488868	0.0153846	0.0487535	0.0502078	0.0410793	0.0157052	0.0209402	0.0157052	0.0314103	0.0314103	0.0104701	0.0157052	0	0.0209402	0.0423685	0.0465566	0.0465566	0.0391563	0.0188462	0.0157052	0.0104701	0.0157052	0.0314103	0	0.0157052	0	0	0.0209402	0.0157052	0.0314103	0.0314103	0.0209402	0.0157052	0.0104701	0.0157052	0.0209402	0.0235577	0.0209402	0.0157052	0.0314103	0.0314103	0.0157052	0.0209402	0.041891	0.0433883	0.0265416	0.0589287
32.0.0.3.0.1	0.0358581	0.0423685	0.0488868	0.0153846	0.0487535	0.0502078	0.0410793	0.0157052	0.0209402	0.0157052	0.0314103	0.0314103	0.0104701	0.0157052	0	0.0209402	0.0423685	0.0465566	0.0465566	0.0391563	0.0188462	0.0157052	0.0104701	0.0157052	0.0314103	0	0.0157052	0	0	0.0209402	0.0157052	0.0314103	0.0314103	0.0209402	0.0157052	0.0104701	0.0157052	0.0209402	0.0235577	0.0209402	0.0157052	0.0314103	0.0314103	0.0157052	0.0209402	0.041891	0.0433883	0.0265416	0.0589287
32.0.0.3.0.2	0.0358581	0.0423685	0.0488868	0.0153846	0.0487535	0.0502078	0.0410793	0.0157052	0.0209402	0.0157052	0.0314103	0.0314103	0.0104701	0.0157052	0	0.0209402	0.0423685	0.0465566	0.0465566	0.0391563	0.0188462	0.0157052	0.0104701	0.0157052	0.0314103	0	0.0157052	0	0	0.0209402	0.0157052	0.0314103	0.0314103	0.0209402	0.0157052	0.0104701	0.0157052	0.0209402	0.0235577	0.0209402	0.0157052	0.0314103	0.0314103	0.0157052	0.0209402	0.041891	0.0433883	0.0265416	0.0589287
32.0.0.3.0.3	0.0537604	0.0671038	0.0774275	0.00723685	0.0265928	0.00932019	0.0633615	0.0117647	0.0117647	0.00588235	0.00588235	0.0117647	0.00588235	0.00588235	0	0.0117647	0.0671038	0.0718097	0.0718097	0.0563381	0.0176471	0.0117647	0.00588235	0.00588235	0.00588235	0	0.00588235	0	0	0.0117647	0.00588235	0.00588235	0.0117647	0.0117647	0.00588235	0.00588235	0.0117647	0.0117647	0.0176471	0.0117647	0.00588235	0.00588235	0.0117647	0.0117647	0.0117647	0.0603584	0.063939	0.0204278	0.00727272
32.0.0.3.0.3.0	0.0537604	0.0671038	0.0774275	0.00868422	0.0319114	0.0111842	0.0633615	0.0141176	0.0141176	0.00705882	0.00705882	0.0141176	0.00705882	0.00705882	0	0.0141176	0.0671038	0.0718097	0.0718097	0.0563381	0.0211765	0.0141176	0.00705882	0.00705882	0.00705882	0	0.00705882	0	0	0.0141176	0.00705882	0.00705882	0.0141176	0.0141176	0.00705882	0.00705882	0.0141176	0.0141176	0.0211765	0.0141176	0.00705882	0.00705882	0.0141176	0.0141176	0.0141176	0.0603584	0.063939	0.0245134	0.00872727
32.0.0.3.0.3.1	0.0537604	0.0671038	0.0774275	0.00868422	0.0319114	0.0111842	0.0633615	0.0141176	0.0141176	0.00705882	0.00705882	0.0141176	0.00705882	0.00705882	0	0.0141176	0.0671038	0.0718097	0.0718097	0.0563381	0.0211765	0.0141176	0.00705882	0.00705882	0.00705882	0	0.00705882	0	0	0.0141176	0.00705882	0.00705882	0.0141176	0.0141176	0.00705882	0.00705882	0.0141176	0.0141176	0.0211765	0.0141176	0.00705882	0.00705882	0.0141176	0.0141176	0.0141176	0.0603584	0.063939	0.0245134	0.00872727
32.0.0.3.1	0.228607	0.141639	0.114142	0.0116339	0.0347157	0.0125285	0.154394	0.0805044	0.0530072	0.0402522	0.012755	0.02551	0.0677494	0.0402522	0.0274972	0.0530072	0.141639	0.126897	0.126897	0.180576	0.0932594	0.0805044	0.0677494	0.0402522	0.012755	0.0274972	0.0402522	0.0274972	0.0549944	0.0530072	0.0402522	0.012755	0.02551	0.0530072	0.0402522	0.0677494	0.0805044	0.0530072	0.0657622	0.0530072	0.0402522	0.012755	0.02551	0.0805044	0.0530072	0.134993	0.122238	0.049776	0.0047619
32.0.1	0.214752	0.115886	0.0933885	0.00951863	0.0284037	0.0102506	0.126322	0.0658672	0.0433695	0.0329336	0.0104359	0.0208718	0.0554313	0.0329336	0.0224977	0.0433695	0.115886	0.103824	0.103824	0.147744	0.0763032	0.0658672	0.0554313	0.0329336	0.0104359	0.0224977	0.0329336	0.0224977	0.0449954	0.0433695	0.0329336	0.0104359	0.0208718	0.0433695	0.0329336	0.0554313	0.0658672	0.0433695	0.0538055	0.0433695	0.0329336	0.0104359	0.0208718	0.0658672	0.0433695	0.110449	0.100013	0.0407258	0.0038961
32.0.1.0	0.228607	0.131871	0.10627	0.0108315	0.0323215	0.0116645	0.143746	0.0749524	0.0493515	0.0374762	0.0118754	0.0237507	0.063077	0.0374762	0.0256008	0.0493515	0.131871	0.118145	0.118145	0.168122	0.0868277	0.0749524	0.063077	0.0374762	0.0118754	0.0256008	0.0374762	0.0256008	0.0512017	0.0493515	0.0374762	0.0118754	0.0237507	0.0493515	0.0374762	0.063077	0.0749524	0.0493515	0.0612269	0.0493515	0.0374762	0.0118754	0.0237507	0.0749524	0.0493515	0.125683	0.113808	0.0463432	0.00443349
32.0.2	0.221463	0.119508	0.0963069	0.00981609	0.0292913	0.010571	0.13027	0.0679256	0.0447248	0.0339628	0.010762	0.0215241	0.0571636	0.0339628	0.0232008	0.0447248	0.119508	0.107069	0.107069	0.152361	0.0786876	0.0679256	0.0571636	0.0339628	0.010762	0.0232008	0.0339628	0.0232008	0.0464015	0.0447248	0.0339628	0.010762	0.0215241	0.0447248	0.0339628	0.0571636	0.0679256	0.0447248	0.0554869	0.0447248	0.0339628	0.010762	0.0215241	0.0679256	0.0447248	0.113901	0.103138	0.0419985	0.00401785
32.0.2.0	0.228607	0.13658	0.110065	0.0112184	0.0334758	0.0120811	0.14888	0.0776293	0.0511141	0.0388146	0.0122995	0.0245989	0.0653298	0.0388146	0.0265152	0.0511141	0.13658	0.122365	0.122365	0.174127	0.0899287	0.0776293	0.0653298	0.0388146	0.0122995	0.0265152	0.0388146	0.0265152	0.0530303	0.0511141	0.0388146	0.0122995	0.0245989	0.0511141	0.0388146	0.0653298	0.0776293	0.0511141	0.0634136	0.0511141	0.0388146	0.0122995	0.0245989	0.0776293	0.0511141	0.130172	0.117873	0.0479983	0.00459183
32.0.2.1	0.228607	0.123363	0.0994136	0.0101327	0.0302362	0.010912	0.134472	0.0701167	0.0461676	0.0350584	0.0111092	0.0222184	0.0590075	0.0350584	0.0239492	0.0461676	0.123363	0.110523	0.110523	0.157276	0.0812259	0.0701167	0.0590075	0.0350584	0.0111092	0.0239492	0.0350584	0.0239492	0.0478983	0.0461676	0.0350584	0.0111092	0.0222184	0.0461676	0.0350584	0.0590075	0.0701167	0.0461676	0.0572768	0.0461676	0.0350584	0.0111092	0.0222184	0.0701167	0.0461676	0.117575	0.106466	0.0433533	0.00414746
32.0.2.1.0	0.228607	0.131871	0.10627	0.0108315	0.0323215	0.0116645	0.143746	0.0749524	0.0493515	0.0374762	0.0118754	0.0237507	0.063077	0.0374762	0.0256008	0.0493515	0.131871	0.118145	0.118145	0.168122	0.0868277	0.0749524	0.063077	0.0374762	0.0118754	0.0256008	0.0374762	0.0256008	0.0512017	0.0493515	0.0374762	0.0118754	0.0237507	0.0493515	0.0374762	0.063077	0.0749524	0.0493515	0.0612269	0.0493515	0.0374762	0.0118754	0.0237507	0.0749524	0.0493515	0.125683	0.113808	0.0463432	0.00443349
32.0.2.1.0.0	0.047839	0.0544444	0.0628204	0.00552633	0.0221115	0.00755336	0.053469	0.0184615	0.0184615	0.00923076	0.00923076	0.0184615	0.00923076	0.00923076	0	0.0184615	0.0544444	0.0605982	0.0605982	0.0500974	0.0276923	0.0184615	0.00923076	0.00923076	0.00923076	0	0.00923076	0	0	0.0184615	0.00923076	0.00923076	0.0184615	0.0184615	0.00923076	0.00923076	0.0184615	0.0184615	0.0276923	0.0184615	0.00923076	0.00923076	0.0184615	0.0184615	0.0184615	0.0527269	0.0536659	0.0223217	0.00654546
32.1	0.199718	0.106743	0.0851012	0.00848959	0.0253331	0.00914245	0.116198	0.0621931	0.040551	0.0310966	0.00945446	0.0189089	0.0527387	0.0310966	0.0216421	0.040551	0.106743	0.0945556	0.0945556	0.13823	0.0716476	0.0621931	0.0527387	0.0310966	0.00945446	0.0216421	0.0310966	0.0216421	0.0432842	0.040551	0.0310966	0.00945446	0.0189089	0.040551	0.0310966	0.0527387	0.0621931	0.040551	0.0500055	0.040551	0.0310966	0.00945446	0.0189089	0.0621931	0.040551	0.102041	0.0925861	0.0380464	0.0034749
32.1.0	0.238373	0.146278	0.11662	0.0116339	0.0347157	0.0125285	0.159234	0.0852276	0.0555699	0.0426138	0.0129561	0.0259122	0.0722715	0.0426138	0.0296577	0.0555699	0.146278	0.129576	0.129576	0.189427	0.0981837	0.0852276	0.0722715	0.0426138	0.0129561	0.0296577	0.0426138	0.0296577	0.0593154	0.0555699	0.0426138	0.0129561	0.0259122	0.0555699	0.0426138	0.0722715	0.0852276	0.0555699	0.068526	0.0555699	0.0426138	0.0129561	0.0259122	0.0852276	0.0555699	0.139833	0.126877	0.0521376	0.0047619
32.1.0.0	0.238373	0.15798	0.12595	0.0125646	0.0374929	0.0135308	0.171973	0.0920458	0.0600155	0.0460229	0.0139926	0.0279852	0.0780532	0.0460229	0.0320303	0.0600155	0.15798	0.139942	0.139942	0.204581	0.106038	0.0920458	0.0780532	0.0460229	0.0139926	0.0320303	0.0460229	0.0320303	0.0640606	0.0600155	0.0460229	0.0139926	0.0279852	0.0600155	0.0460229	0.0780532	0.0920458	0.0600155	0.0740081	0.0600155	0.0460229	0.0139926	0.0279852	0.0920458	0.0600155	0.15102	0.137027	0.0563086	0.00514285
32.1.0.0.0	0.228607	0.159344	0.128409	0.0130881	0.0390551	0.0140946	0.173693	0.0905675	0.0596331	0.0452837	0.0143494	0.0286988	0.0762181	0.0452837	0.0309343	0.0596331	0.159344	0.142759	0.142759	0.203148	0.104917	0.0905675	0.0762181	0.0452837	0.0143494	0.0309343	0.0452837	0.0309343	0.0618687	0.0596331	0.0452837	0.0143494	0.0286988	0.0596331	0.0452837	0.0762181	0.0905675	0.0596331	0.0739825	0.0596331	0.0452837	0.0143494	0.0286988	0.0905675	0.0596331	0.151867	0.137518	0.055998	0.00535714
32.1.0.0.0.0	0.228607	0.173829	0.140083	0.0142779	0.0426056	0.0153759	0.189483	0.0988009	0.0650543	0.0494004	0.0156539	0.0313077	0.083147	0.0494004	0.0337466	0.0650543	0.173829	0.155737	0.155737	0.221616	0.114455	0.0988009	0.083147	0.0494004	0.0156539	0.0337466	0.0494004	0.0337466	0.0674931	0.0650543	0.0494004	0.0156539	0.0313077	0.0650543	0.0494004	0.083147	0.0988009	0.0650543	0.0807082	0.0650543	0.0494004	0.0156539	0.0313077	0.0988009	0.0650543	0.165673	0.15002	0.0610887	0.00584415
32.1.0.0.0.0.0	0.228607	0.191212	0.154091	0.0157057	0.0468661	0.0169135	0.208432	0.108681	0.0715597	0.0543405	0.0172193	0.0344385	0.0914617	0.0543405	0.0371212	0.0715597	0.191212	0.17131	0.17131	0.221616	0.1259	0.108681	0.0914617	0.0543405	0.0172193	0.0371212	0.0543405	0.0371212	0.0742424	0.0715597	0.0543405	0.0172193	0.0344385	0.0715597	0.0543405	0.0914617	0.108681	0.0715597	0.088779	0.0715597	0.0543405	0.0172193	0.0344385	0.108681	0.0715597	0.182241	0.165022	0.0671976	0.00642856
32.1.0.0.0.0.0.0	0.228253	0.254217	0.236218	0.0314115	0.0937323	0.0338271	0.244567	0.217362	0.143119	0.108681	0.0344385	0.068877	0.182923	0.108681	0.0742424	0.143119	0.254217	0.227681	0.227681	0.221116	0.2518	0.217362	0.182923	0.108681	0.0344385	0.0742424	0.108681	0.0742424	0.148485	0.143119	0.108681	0.0344385	0.068877	0.143119	0.108681	0.182923	0.217362	0.143119	0.177558	0.143119	0.108681	0.0344385	0.068877	0.217362	0.143119	0.227114	0.23496	0.134395	0.0128571
32.1.0.0.0.0.0.0.0	0.0905148	0.0930162	0.095788	0.0220588	0.0932891	0.0359539	0.0879555	0.0625001	0.0583334	0.0625001	0.025	0.0500001	0.0666667	0.0625001	0.0375	0.0583334	0.0930162	0.0896829	0.0896829	0.0957296	0.0600001	0.0625001	0.0666667	0.0625001	0.025	0.0375	0.0625001	0.0375	0.075	0.0583334	0.0625001	0.025	0.0500001	0.0583334	0.0625001	0.0666667	0.0625001	0.0583334	0.0562501	0.0583334	0.0625001	0.025	0.0500001	0.0625001	0.0583334	0.0869852	0.0922688	0.0845238	0.0321428
32.1.0.0.0.0.0.0.0.0	0.0772529	0.0697122	0.0688987	0.0264706	0.0951577	0.0542608	0.0673932	0.0625001	0.0583334	0.0625001	0.0500001	0.0500001	0.0666667	0.0625001	0.075	0.0583334	0.0697122	0.0663789	0.0663789	0.0809505	0.0600001	0.0625001	0.0666667	0.0625001	0.0500001	0.075	0.0625001	0.075	0.075	0.0583334	0.0625001	0.0500001	0.0500001	0.0583334	0.0625001	0.0666667	0.0625001	0.0583334	0.0562501	0.0583334	0.0625001	0.0500001	0.0500001	0.0625001	0.0583334	0.0685877	0.071243	0.079394	0.056591
32.1.0.0.0.0.0.0.0.1	0.0785255	0.0891688	0.0913487	0.0441177	0.124385	0.0719079	0.0813933	0.0490384	0.0403846	0.0490384	0.0230769	0.0230769	0.0576923	0.0490384	0.075	0.0403846	0.0891688	0.0822458	0.0822458	0.0837307	0.0438461	0.0490384	0.0576923	0.0490384	0.0230769	0.075	0.0490384	0.075	0.075	0.0403846	0.0490384	0.0230769	0.0230769	0.0403846	0.0490384	0.0576923	0.0490384	0.0403846	0.0360577	0.0403846	0.0490384	0.0230769	0.0230769	0.0490384	0.0403846	0.0800129	0.0881466	0.0755494	0.0642856
32.1.0.0.0.0.0.0.1	0.212045	0.229831	0.20808	0.0356952	0.185717	0.0359539	0.22305	0.271702	0.238532	0.271702	0.0860963	0.172193	0.304872	0.271702	0.185606	0.238532	0.229831	0.203295	0.203295	0.218259	0.2518	0.271702	0.304872	0.271702	0.0860963	0.185606	0.271702	0.185606	0.371212	0.238532	0.271702	0.0860963	0.172193	0.238532	0.271702	0.304872	0.271702	0.238532	0.221947	0.238532	0.271702	0.0860963	0.172193	0.271702	0.238532	0.227114	0.23496	0.223992	0.0321428
32.1.0.0.0.0.0.1	0.111963	0.126948	0.138087	0.0261762	0.0487107	0.0281892	0.124847	0.0545454	0.0454545	0.0272727	0.0181818	0.0363636	0.0363636	0.0272727	0.0090909	0.0454545	0.126948	0.134221	0.134221	0.0983774	0.0727272	0.0545454	0.0363636	0.0272727	0.0181818	0.0090909	0.0272727	0.0090909	0.0181818	0.0454545	0.0272727	0.0181818	0.0363636	0.0454545	0.0272727	0.0363636	0.0545454	0.0454545	0.0636363	0.0454545	0.0272727	0.0181818	0.0363636	0.0545454	0.0454545	0.0973306	0.0956506	0.0418181	0.00727272
32.1.0.0.0.0.1	0.223888	0.210117	0.168871	0.0174508	0.0520735	0.0187928	0.22925	0.120757	0.0795108	0.0603783	0.0191325	0.038265	0.101624	0.0603783	0.0412458	0.0795108	0.210117	0.188004	0.188004	0.214966	0.139889	0.120757	0.101624	0.0603783	0.0191325	0.0412458	0.0603783	0.0412458	0.0824916	0.0795108	0.0603783	0.0191325	0.038265	0.0795108	0.0603783	0.101624	0.120757	0.0795108	0.0986433	0.0795108	0.0603783	0.0191325	0.038265	0.120757	0.0795108	0.197855	0.178722	0.0700753	0.00484848
32.1.0.0.0.1	0.228607	0.173829	0.140083	0.0142779	0.0426056	0.0153759	0.189483	0.0988009	0.0650543	0.0494004	0.0156539	0.0313077	0.083147	0.0494004	0.0337466	0.0650543	0.173829	0.155737	0.155737	0.221616	0.114455	0.0988009	0.083147	0.0494004	0.0156539	0.0337466	0.0494004	0.0337466	0.0674931	0.0650543	0.0494004	0.0156539	0.0313077	0.0650543	0.0494004	0.083147	0.0988009	0.0650543	0.0807082	0.0650543	0.0494004	0.0156539	0.0313077	0.0988009	0.0650543	0.165673	0.15002	0.0610887	0.00584415
32.1.0.0.0.1.0	0.228607	0.25495	0.22013	0.0224368	0.0669516	0.0241622	0.245214	0.155259	0.102228	0.0776293	0.0245989	0.0491979	0.13066	0.0776293	0.0530303	0.102228	0.25495	0.228414	0.228414	0.221616	0.179857	0.155259	0.13066	0.0776293	0.0245989	0.0530303	0.0776293	0.0530303	0.106061	0.102228	0.0776293	0.0245989	0.0491979	0.102228	0.0776293	0.13066	0.155259	0.102228	0.126827	0.102228	0.0776293	0.0245989	0.0491979	0.155259	0.102228	0.227801	0.235745	0.0959966	0.00918366
32.1.0.0.0.1.0.0	0.225872	0.254217	0.236218	0.0314115	0.0937323	0.0338271	0.244567	0.217362	0.143119	0.108681	0.0344385	0.068877	0.182923	0.108681	0.0742424	0.143119	0.254217	0.227681	0.227681	0.221116	0.2518	0.217362	0.182923	0.108681	0.0344385	0.0742424	0.108681	0.0742424	0.148485	0.143119	0.108681	0.0344385	0.068877	0.143119	0.108681	0.182923	0.217362	0.143119	0.177558	0.143119	0.108681	0.0344385	0.068877	0.217362	0.143119	0.227114	0.23496	0.134395	0.0128571
32.1.0.0.1	0.238373	0.171717	0.136902	0.0136572	0.0407532	0.0147074	0.186927	0.10005	0.0652342	0.0500249	0.0152093	0.0304187	0.0848404	0.0500249	0.0348155	0.0652342	0.171717	0.152111	0.152111	0.222371	0.115259	0.10005	0.0848404	0.0500249	0.0152093	0.0348155	0.0500249	0.0348155	0.0696311	0.0652342	0.0500249	0.0152093	0.0304187	0.0652342	0.0500249	0.0848404	0.10005	0.0652342	0.0804436	0.0652342	0.0500249	0.0152093	0.0304187	0.10005	0.0652342	0.164152	0.148943	0.061205	0.00559006
32.1.0.0.1.0	0.238373	0.188071	0.14994	0.0149579	0.0446344	0.0161081	0.204729	0.109578	0.071447	0.0547892	0.0166579	0.0333157	0.0929205	0.0547892	0.0381313	0.071447	0.188071	0.166598	0.166598	0.232478	0.126236	0.109578	0.0929205	0.0547892	0.0166579	0.0381313	0.0547892	0.0381313	0.0762626	0.071447	0.0547892	0.0166579	0.0333157	0.071447	0.0547892	0.0929205	0.109578	0.071447	0.0881049	0.071447	0.0547892	0.0166579	0.0333157	0.109578	0.071447	0.179786	0.163128	0.0670341	0.00612244
32.1.0.0.1.0.0	0.238018	0.262567	0.241366	0.0241627	0.0721018	0.0260208	0.252254	0.177011	0.115414	0.0885056	0.0269088	0.0538177	0.150102	0.0885056	0.0615967	0.115414	0.262567	0.232505	0.232505	0.231979	0.20392	0.177011	0.150102	0.0885056	0.0269088	0.0615967	0.0885056	0.0615967	0.123193	0.115414	0.0885056	0.0269088	0.0538177	0.115414	0.0885056	0.150102	0.177011	0.115414	0.142323	0.115414	0.0885056	0.0269088	0.0538177	0.177011	0.115414	0.235282	0.243907	0.108286	0.0098901
32.1.0.0.1.0.0.0	0.227911	0.24168	0.217265	0.012987	0.0722977	0.0178384	0.233825	0.209195	0.136399	0.104597	0.0318014	0.0636027	0.177394	0.104597	0.0727961	0.136399	0.24168	0.211618	0.211618	0.231979	0.240996	0.209195	0.177394	0.104597	0.0318014	0.0727961	0.104597	0.0727961	0.145592	0.136399	0.104597	0.0318014	0.0636027	0.136399	0.104597	0.177394	0.209195	0.136399	0.1682	0.136399	0.104597	0.0318014	0.0636027	0.209195	0.136399	0.235282	0.243907	0.127974	0.0116883
32.1.0.0.1.0.0.0.0	0.191672	0.191748	0.165129	0.0545454	0.207933	0.0771348	0.186991	0.258042	0.222465	0.258042	0.151311	0.151311	0.293619	0.258042	0.364773	0.222465	0.191748	0.163286	0.163286	0.20169	0.236696	0.258042	0.293619	0.258042	0.151311	0.364773	0.258042	0.364773	0.364773	0.222465	0.258042	0.151311	0.151311	0.222465	0.258042	0.293619	0.258042	0.222465	0.204677	0.222465	0.258042	0.151311	0.151311	0.258042	0.222465	0.197566	0.204173	0.197373	0.0381819
32.1.0.1	0.238373	0.15798	0.12595	0.0125646	0.0374929	0.0135308	0.171973	0.0920458	0.0600155	0.0460229	0.0139926	0.0279852	0.0780532	0.0460229	0.0320303	0.0600155	0.15798	0.139942	0.139942	0.204581	0.106038	0.0920458	0.0780532	0.0460229	0.0139926	0.0320303	0.0460229	0.0320303	0.0640606	0.0600155	0.0460229	0.0139926	0.0279852	0.0600155	0.0460229	0.0780532	0.0920458	0.0600155	0.0740081	0.0600155	0.0460229	0.0139926	0.0279852	0.0920458	0.0600155	0.15102	0.137027	0.0563086	0.00514285
32.1.0.1.0	0.228607	0.159344	0.128409	0.0130881	0.0390551	0.0140946	0.173693	0.0905675	0.0596331	0.0452837	0.0143494	0.0286988	0.0762181	0.0452837	0.0309343	0.0596331	0.159344	0.142759	0.142759	0.203148	0.104917	0.0905675	0.0762181	0.0452837	0.0143494	0.0309343	0.0452837	0.0309343	0.0618687	0.0596331	0.0452837	0.0143494	0.0286988	0.0596331	0.0452837	0.0762181	0.0905675	0.0596331	0.0739825	0.0596331	0.0452837	0.0143494	0.0286988	0.0905675	0.0596331	0.151867	0.137518	0.055998	0.00535714
32.1.0.1.0.0	0.228607	0.173829	0.140083	0.0142779	0.0426056	0.0153759	0.189483	0.0988009	0.0650543	0.0494004	0.0156539	0.0313077	0.083147	0.0494004	0.0337466	0.0650543	0.173829	0.155737	0.155737	0.221616	0.114455	0.0988009	0.083147	0.0494004	0.0156539	0.0337466	0.0494004	0.0337466	0.0674931	0.0650543	0.0494004	0.0156539	0.0313077	0.0650543	0.0494004	0.083147	0.0988009	0.0650543	0.0807082	0.0650543	0.0494004	0.0156539	0.0313077	0.0988009	0.0650543	0.165673	0.15002	0.0610887	0.00584415
32.1.0.1.0.0.0	0.228607	0.191212	0.154091	0.0157057	0.0468661	0.0169135	0.208432	0.108681	0.0715597	0.0543405	0.0172193	0.0344385	0.0914617	0.0543405	0.0371212	0.0715597	0.191212	0.17131	0.17131	0.221616	0.1259	0.108681	0.0914617	0.0543405	0.0172193	0.0371212	0.0543405	0.0371212	0.0742424	0.0715597	0.0543405	0.0172193	0.0344385	0.0715597	0.0543405	0.0914617	0.108681	0.0715597	0.088779	0.0715597	0.0543405	0.0172193	0.0344385	0.108681	0.0715597	0.182241	0.165022	0.0671976	0.00642856
32.1.0.1.0.0.0.0	0.0405472	0.0486334	0.0561154	0.0868422	0.0957604	0.09693	0.0457901	0.0122326	0.0163102	0.0122326	0.0244653	0.0244653	0.0081551	0.0122326	0	0.0163102	0.0486334	0.0518954	0.0518954	0.041358	0.0146792	0.0122326	0.0081551	0.0122326	0.0244653	0	0.0122326	0	0	0.0163102	0.0122326	0.0244653	0.0244653	0.0163102	0.0122326	0.0081551	0.0122326	0.0163102	0.018349	0.0163102	0.0122326	0.0244653	0.0244653	0.0122326	0.0163102	0.0426207	0.0452144	0.0336096	0.0654546
32.1.0.1.0.1	0.228607	0.239015	0.192614	0.0196322	0.0585827	0.0211419	0.245214	0.135851	0.0894497	0.0679256	0.0215241	0.0430482	0.114327	0.0679256	0.0464015	0.0894497	0.239015	0.214138	0.214138	0.221616	0.157375	0.135851	0.114327	0.0679256	0.0215241	0.0464015	0.0679256	0.0464015	0.092803	0.0894497	0.0679256	0.0215241	0.0430482	0.0894497	0.0679256	0.114327	0.135851	0.0894497	0.110974	0.0894497	0.0679256	0.0215241	0.0430482	0.135851	0.0894497	0.227801	0.206277	0.083997	0.00803571
32.1.0.1.0.1.0	0.228253	0.254217	0.236218	0.0261762	0.0781102	0.0281892	0.244567	0.181135	0.119266	0.0905675	0.0286988	0.0573975	0.152436	0.0905675	0.0618687	0.119266	0.254217	0.227681	0.227681	0.221116	0.209834	0.181135	0.152436	0.0905675	0.0286988	0.0618687	0.0905675	0.0618687	0.123737	0.119266	0.0905675	0.0286988	0.0573975	0.119266	0.0905675	0.152436	0.181135	0.119266	0.147965	0.119266	0.0905675	0.0286988	0.0573975	0.181135	0.119266	0.227114	0.23496	0.111996	0.0107143
32.1.0.1.0.1.0.0	0.216453	0.229831	0.20808	0.0142781	0.0742868	0.0143816	0.22305	0.217362	0.143119	0.108681	0.0344385	0.068877	0.182923	0.108681	0.0742424	0.143119	0.229831	0.203295	0.203295	0.221116	0.2518	0.217362	0.182923	0.108681	0.0344385	0.0742424	0.108681	0.0742424	0.148485	0.143119	0.108681	0.0344385	0.068877	0.143119	0.108681	0.182923	0.217362	0.143119	0.177558	0.143119	0.108681	0.0344385	0.068877	0.217362	0.143119	0.227114	0.23496	0.134395	0.0128571
32.1.0.1.0.1.1	0.095287	0.10197	0.10507	0.0178571	0.0531954	0.0245278	0.0958556	0.0659091	0.0454546	0.0329545	0.0125	0.025	0.0534091	0.0329545	0.0204545	0.0454546	0.10197	0.0977272	0.0977272	0.0969692	0.0627273	0.0659091	0.0534091	0.0329545	0.0125	0.0204545	0.0329545	0.0204545	0.040909	0.0454546	0.0329545	0.0125	0.025	0.0454546	0.0329545	0.0534091	0.0659091	0.0454546	0.0579546	0.0454546	0.0329545	0.0125	0.025	0.0659091	0.0454546	0.0886898	0.0942169	0.0650974	0.0160714
32.1.0.1.0.1.1.0	0.0843524	0.0834234	0.0836704	0.0238095	0.0621957	0.0327037	0.0794913	0.0659091	0.0606061	0.0439394	0.0166667	0.0333334	0.0712121	0.0439394	0.0272727	0.0606061	0.0834234	0.079181	0.079181	0.0822609	0.0627273	0.0659091	0.0712121	0.0439394	0.0166667	0.0272727	0.0439394	0.0272727	0.0545454	0.0606061	0.0439394	0.0166667	0.0333334	0.0606061	0.0439394	0.0712121	0.0659091	0.0606061	0.0579546	0.0606061	0.0439394	0.0166667	0.0333334	0.0659091	0.0606061	0.0703896	0.0733024	0.0819264	0.0189935
32.1.0.1.0.1.1.0.0	0.0772529	0.0697122	0.0688987	0.0132353	0.0713683	0.0271304	0.0673932	0.0625001	0.0583334	0.0625001	0.025	0.0500001	0.0666667	0.0625001	0.0375	0.0583334	0.0697122	0.0663789	0.0663789	0.0809505	0.0600001	0.0625001	0.0666667	0.0625001	0.025	0.0375	0.0625001	0.0375	0.075	0.0583334	0.0625001	0.025	0.0500001	0.0583334	0.0625001	0.0666667	0.0625001	0.0583334	0.0562501	0.0583334	0.0625001	0.025	0.0500001	0.0625001	0.0583334	0.0685877	0.071243	0.079394	0.0282955
32.1.0.1.0.1.1.1	0.095287	0.10197	0.10507	0.0238095	0.0709272	0.0327037	0.0958556	0.0659091	0.0606061	0.0439394	0.0166667	0.0333334	0.0712121	0.0439394	0.0272727	0.0606061	0.10197	0.0977272	0.0977272	0.0969692	0.0627273	0.0659091	0.0712121	0.0439394	0.0166667	0.0272727	0.0439394	0.0272727	0.0545454	0.0606061	0.0439394	0.0166667	0.0333334	0.0606061	0.0439394	0.0712121	0.0659091	0.0606061	0.0579546	0.0606061	0.0439394	0.0166667	0.0333334	0.0659091	0.0606061	0.0886898	0.0942169	0.0867965	0.0214286
32.1.0.1.0.2	0.228607	0.173829	0.140083	0.0142779	0.0426056	0.0153759	0.189483	0.0988009	0.0650543	0.0494004	0.0156539	0.0313077	0.083147	0.0494004	0.0337466	0.0650543	0.173829	0.155737	0.155737	0.221616	0.114455	0.0988009	0.083147	0.0494004	0.0156539	0.0337466	0.0494004	0.0337466	0.0674931	0.0650543	0.0494004	0.0156539	0.0313077	0.0650543	0.0494004	0.083147	0.0988009	0.0650543	0.0807082	0.0650543	0.0494004	0.0156539	0.0313077	0.0988009	0.0650543	0.165673	0.15002	0.0610887	0.00584415
32.1.0.1.1	0.238373	0.171717	0.136902	0.0136572	0.0407532	0.0147074	0.186927	0.10005	0.0652342	0.0500249	0.0152093	0.0304187	0.0848404	0.0500249	0.0348155	0.0652342	0.171717	0.152111	0.152111	0.222371	0.115259	0.10005	0.0848404	0.0500249	0.0152093	0.0348155	0.0500249	0.0348155	0.0696311	0.0652342	0.0500249	0.0152093	0.0304187	0.0652342	0.0500249	0.0848404	0.10005	0.0652342	0.0804436	0.0652342	0.0500249	0.0152093	0.0304187	0.10005	0.0652342	0.164152	0.148943	0.061205	0.00559006
32.1.0.1.1.0	0.238373	0.188071	0.14994	0.0149579	0.0446344	0.0161081	0.204729	0.109578	0.071447	0.0547892	0.0166579	0.0333157	0.0929205	0.0547892	0.0381313	0.071447	0.188071	0.166598	0.166598	0.232478	0.126236	0.109578	0.0929205	0.0547892	0.0166579	0.0381313	0.0547892	0.0381313	0.0762626	0.071447	0.0547892	0.0166579	0.0333157	0.071447	0.0547892	0.0929205	0.109578	0.071447	0.0881049	0.071447	0.0547892	0.0166579	0.0333157	0.109578	0.071447	0.179786	0.163128	0.0670341	0.00612244
32.1.0.1.1.1	0.238373	0.232324	0.18522	0.0184773	0.0551366	0.0198983	0.252901	0.135361	0.0882581	0.0676807	0.0205773	0.0411547	0.114784	0.0676807	0.0471034	0.0882581	0.232324	0.205798	0.205798	0.232478	0.155939	0.135361	0.114784	0.0676807	0.0205773	0.0471034	0.0676807	0.0471034	0.0942068	0.0882581	0.0676807	0.0205773	0.0411547	0.0882581	0.0676807	0.114784	0.135361	0.0882581	0.108835	0.0882581	0.0676807	0.0205773	0.0411547	0.135361	0.0882581	0.222088	0.201511	0.0828068	0.00756302
32.1.0.1.1.1.0	0.238018	0.262567	0.209184	0.020941	0.0624882	0.0225514	0.252254	0.15341	0.100026	0.0767048	0.023321	0.046642	0.130089	0.0767048	0.0533838	0.100026	0.262567	0.232505	0.232505	0.231979	0.176731	0.15341	0.130089	0.0767048	0.023321	0.0533838	0.0767048	0.0533838	0.106768	0.100026	0.0767048	0.023321	0.046642	0.100026	0.0767048	0.130089	0.15341	0.100026	0.123347	0.100026	0.0767048	0.023321	0.046642	0.15341	0.100026	0.235282	0.227646	0.0938477	0.00857142
32.1.0.1.1.1.0.0	0.227911	0.24168	0.217265	0.010989	0.061175	0.015094	0.233825	0.177011	0.115414	0.0885056	0.0269088	0.0538177	0.150102	0.0885056	0.0615967	0.115414	0.24168	0.211618	0.211618	0.231979	0.20392	0.177011	0.150102	0.0885056	0.0269088	0.0615967	0.0885056	0.0615967	0.123193	0.115414	0.0885056	0.0269088	0.0538177	0.115414	0.0885056	0.150102	0.177011	0.115414	0.142323	0.115414	0.0885056	0.0269088	0.0538177	0.177011	0.115414	0.235282	0.243907	0.108286	0.0098901
32.1.0.1.2	0.238373	0.171717	0.136902	0.0136572	0.0407532	0.0147074	0.186927	0.10005	0.0652342	0.0500249	0.0152093	0.0304187	0.0848404	0.0500249	0.0348155	0.0652342	0.171717	0.152111	0.152111	0.222371	0.115259	0.10005	0.0848404	0.0500249	0.0152093	0.0348155	0.0500249	0.0348155	0.0696311	0.0652342	0.0500249	0.0152093	0.0304187	0.0652342	0.0500249	0.0848404	0.10005	0.0652342	0.0804436	0.0652342	0.0500249	0.0152093	0.0304187	0.10005	0.0652342	0.164152	0.148943	0.061205	0.00559006
32.1.0.2	0.228607	0.147086	0.118532	0.0120813	0.0360509	0.0130104	0.160332	0.0836007	0.055046	0.0418004	0.0132456	0.0264912	0.0703552	0.0418004	0.0285548	0.055046	0.147086	0.131777	0.131777	0.187521	0.0968463	0.0836007	0.0703552	0.0418004	0.0132456	0.0285548	0.0418004	0.0285548	0.0571096	0.055046	0.0418004	0.0132456	0.0264912	0.055046	0.0418004	0.0703552	0.0836007	0.055046	0.0682915	0.055046	0.0418004	0.0132456	0.0264912	0.0836007	0.055046	0.140185	0.12694	0.0516905	0.00494505
32.1.0.2.0	0.228607	0.159344	0.128409	0.0130881	0.0390551	0.0140946	0.173693	0.0905675	0.0596331	0.0452837	0.0143494	0.0286988	0.0762181	0.0452837	0.0309343	0.0596331	0.159344	0.142759	0.142759	0.203148	0.104917	0.0905675	0.0762181	0.0452837	0.0143494	0.0309343	0.0452837	0.0309343	0.0618687	0.0596331	0.0452837	0.0143494	0.0286988	0.0596331	0.0452837	0.0762181	0.0905675	0.0596331	0.0739825	0.0596331	0.0452837	0.0143494	0.0286988	0.0905675	0.0596331	0.151867	0.137518	0.055998	0.00535714
32.1.0.2.0.0	0.228607	0.173829	0.140083	0.0142779	0.0426056	0.0153759	0.189483	0.0988009	0.0650543	0.0494004	0.0156539	0.0313077	0.083147	0.0494004	0.0337466	0.0650543	0.173829	0.155737	0.155737	0.221616	0.114455	0.0988009	0.083147	0.0494004	0.0156539	0.0337466	0.0494004	0.0337466	0.0674931	0.0650543	0.0494004	0.0156539	0.0313077	0.0650543	0.0494004	0.083147	0.0988009	0.0650543	0.0807082	0.0650543	0.0494004	0.0156539	0.0313077	0.0988009	0.0650543	0.165673	0.15002	0.0610887	0.00584415
32.1.0.2.0.0.0	0.228253	0.254217	0.219345	0.0224368	0.0669516	0.0241622	0.244567	0.155259	0.102228	0.0776293	0.0245989	0.0491979	0.13066	0.0776293	0.0530303	0.102228	0.254217	0.227681	0.227681	0.221116	0.179857	0.155259	0.13066	0.0776293	0.0245989	0.0530303	0.0776293	0.0530303	0.106061	0.102228	0.0776293	0.0245989	0.0491979	0.102228	0.0776293	0.13066	0.155259	0.102228	0.126827	0.102228	0.0776293	0.0245989	0.0491979	0.155259	0.102228	0.227114	0.23496	0.0959966	0.00918366
32.1.0.2.0.0.0.0	0.228253	0.254217	0.236218	0.0261762	0.0781102	0.0281892	0.244567	0.181135	0.119266	0.0905675	0.0286988	0.0573975	0.152436	0.0905675	0.0618687	0.119266	0.254217	0.227681	0.227681	0.221116	0.209834	0.181135	0.152436	0.0905675	0.0286988	0.0618687	0.0905675	0.0618687	0.123737	0.119266	0.0905675	0.0286988	0.0573975	0.119266	0.0905675	0.152436	0.181135	0.119266	0.147965	0.119266	0.0905675	0.0286988	0.0573975	0.181135	0.119266	0.227114	0.23496	0.111996	0.0107143
32.1.0.2.0.0.0.0.0	0.218146	0.23333	0.212117	0.0142857	0.0795275	0.0196222	0.226137	0.217362	0.143119	0.108681	0.0344385	0.068877	0.182923	0.108681	0.0742424	0.143119	0.23333	0.206794	0.206794	0.221116	0.2518	0.217362	0.182923	0.108681	0.0344385	0.0742424	0.108681	0.0742424	0.148485	0.143119	0.108681	0.0344385	0.068877	0.143119	0.108681	0.182923	0.217362	0.143119	0.177558	0.143119	0.108681	0.0344385	0.068877	0.217362	0.143119	0.227114	0.23496	0.134395	0.0128571
32.1.0.2.0.0.0.0.0.0	0.095287	0.10197	0.10507	0.0238095	0.0709272	0.0327037	0.0958556	0.0659091	0.0606061	0.0439394	0.0166667	0.0333334	0.0712121	0.0439394	0.0272727	0.0606061	0.10197	0.0977272	0.0977272	0.0969692	0.0627273	0.0659091	0.0712121	0.0439394	0.0166667	0.0272727	0.0439394	0.0272727	0.0545454	0.0606061	0.0439394	0.0166667	0.0333334	0.0606061	0.0439394	0.0712121	0.0659091	0.0606061	0.0579546	0.0606061	0.0439394	0.0166667	0.0333334	0.0659091	0.0606061	0.0886898	0.0942169	0.0867965	0.0214286
32.1.0.2.0.0.0.1	0.218146	0.23333	0.212117	0.0119048	0.0662729	0.0163519	0.226137	0.181135	0.119266	0.0905675	0.0286988	0.0573975	0.152436	0.0905675	0.0618687	0.119266	0.23333	0.206794	0.206794	0.221116	0.209834	0.181135	0.152436	0.0905675	0.0286988	0.0618687	0.0905675	0.0618687	0.123737	0.119266	0.0905675	0.0286988	0.0573975	0.119266	0.0905675	0.152436	0.181135	0.119266	0.147965	0.119266	0.0905675	0.0286988	0.0573975	0.181135	0.119266	0.227114	0.23496	0.111996	0.0107143
32.1.0.2.0.1	0.228607	0.173829	0.140083	0.0142779	0.0426056	0.0153759	0.189483	0.0988009	0.0650543	0.0494004	0.0156539	0.0313077	0.083147	0.0494004	0.0337466	0.0650543	0.173829	0.155737	0.155737	0.221616	0.114455	0.0988009	0.083147	0.0494004	0.0156539	0.0337466	0.0494004	0.0337466	0.0674931	0.0650543	0.0494004	0.0156539	0.0313077	0.0650543	0.0494004	0.083147	0.0988009	0.0650543	0.0807082	0.0650543	0.0494004	0.0156539	0.0313077	0.0988009	0.0650543	0.165673	0.15002	0.0610887	0.00584415
32.2	0.174049	0.0897614	0.0715624	0.00713897	0.0213028	0.00768797	0.0977117	0.0522987	0.0340997	0.0261494	0.00795034	0.0159007	0.0443484	0.0261494	0.018199	0.0340997	0.0897614	0.0795127	0.0795127	0.120428	0.0602491	0.0522987	0.0443484	0.0261494	0.00795034	0.018199	0.0261494	0.018199	0.0363981	0.0340997	0.0261494	0.00795034	0.0159007	0.0340997	0.0261494	0.0443484	0.0522987	0.0340997	0.0420501	0.0340997	0.0261494	0.00795034	0.0159007	0.0522987	0.0340997	0.0858069	0.0778565	0.0319935	0.00292208
32.2.0	0.228607	0.13658	0.110065	0.0112184	0.0334758	0.0120811	0.14888	0.0776293	0.0511141	0.0388146	0.0122995	0.0245989	0.0653298	0.0388146	0.0265152	0.0511141	0.13658	0.122365	0.122365	0.174127	0.0899287	0.0776293	0.0653298	0.0388146	0.0122995	0.0265152	0.0388146	0.0265152	0.0530303	0.0511141	0.0388146	0.0122995	0.0245989	0.0511141	0.0388146	0.0653298	0.0776293	0.0511141	0.0634136	0.0511141	0.0388146	0.0122995	0.0245989	0.0776293	0.0511141	0.130172	0.117873	0.0479983	0.00459183
32.2.0.0	0.228607	0.147086	0.118532	0.0120813	0.0360509	0.0130104	0.160332	0.0836007	0.055046	0.0418004	0.0132456	0.0264912	0.0703552	0.0418004	0.0285548	0.055046	0.147086	0.131777	0.131777	0.187521	0.0968463	0.0836007	0.0703552	0.0418004	0.0132456	0.0285548	0.0418004	0.0285548	0.0571096	0.055046	0.0418004	0.0132456	0.0264912	0.055046	0.0418004	0.0703552	0.0836007	0.055046	0.0682915	0.055046	0.0418004	0.0132456	0.0264912	0.0836007	0.055046	0.140185	0.12694	0.0516905	0.00494505
32.2.0.0.0	0.228607	0.159344	0.128409	0.0130881	0.0390551	0.0140946	0.173693	0.0905675	0.0596331	0.0452837	0.0143494	0.0286988	0.0762181	0.0452837	0.0309343	0.0596331	0.159344	0.142759	0.142759	0.203148	0.104917	0.0905675	0.0762181	0.0452837	0.0143494	0.0309343	0.0452837	0.0309343	0.0618687	0.0596331	0.0452837	0.0143494	0.0286988	0.0596331	0.0452837	0.0762181	0.0905675	0.0596331	0.0739825	0.0596331	0.0452837	0.0143494	0.0286988	0.0905675	0.0596331	0.151867	0.137518	0.055998	0.00535714
32.2.0.0.0.0	0.228253	0.254217	0.219345	0.0224368	0.0669516	0.0241622	0.244567	0.155259	0.102228	0.0776293	0.0245989	0.0491979	0.13066	0.0776293	0.0530303	0.102228	0.254217	0.227681	0.227681	0.221116	0.179857	0.155259	0.13066	0.0776293	0.0245989	0.0530303	0.0776293	0.0530303	0.106061	0.102228	0.0776293	0.0245989	0.0491979	0.102228	0.0776293	0.13066	0.155259	0.102228	0.126827	0.102228	0.0776293	0.0245989	0.0491979	0.155259	0.102228	0.227114	0.23496	0.0959966	0.00918366
32.2.0.0.1	0.228607	0.159344	0.128409	0.0130881	0.0390551	0.0140946	0.173693	0.0905675	0.0596331	0.0452837	0.0143494	0.0286988	0.0762181	0.0452837	0.0309343	0.0596331	0.159344	0.142759	0.142759	0.203148	0.104917	0.0905675	0.0762181	0.0452837	0.0143494	0.0309343	0.0452837	0.0309343	0.0618687	0.0596331	0.0452837	0.0143494	0.0286988	0.0596331	0.0452837	0.0762181	0.0905675	0.0596331	0.0739825	0.0596331	0.0452837	0.0143494	0.0286988	0.0905675	0.0596331	0.151867	0.137518	0.055998	0.00535714
32.2.0.0.1.0	0.228607	0.173829	0.140083	0.0142779	0.0426056	0.0153759	0.189483	0.0988009	0.0650543	0.0494004	0.0156539	0.0313077	0.083147	0.0494004	0.0337466	0.0650543	0.173829	0.155737	0.155737	0.221616	0.114455	0.0988009	0.083147	0.0494004	0.0156539	0.0337466	0.0494004	0.0337466	0.0674931	0.0650543	0.0494004	0.0156539	0.0313077	0.0650543	0.0494004	0.083147	0.0988009	0.0650543	0.0807082	0.0650543	0.0494004	0.0156539	0.0313077	0.0988009	0.0650543	0.165673	0.15002	0.0610887	0.00584415
32.2.0.0.1.0.0	0.228253	0.254217	0.219345	0.0224368	0.0669516	0.0241622	0.244567	0.155259	0.102228	0.0776293	0.0245989	0.0491979	0.13066	0.0776293	0.0530303	0.102228	0.254217	0.227681	0.227681	0.221116	0.179857	0.155259	0.13066	0.0776293	0.0245989	0.0530303	0.0776293	0.0530303	0.106061	0.102228	0.0776293	0.0245989	0.0491979	0.102228	0.0776293	0.13066	0.155259	0.102228	0.126827	0.102228	0.0776293	0.0245989	0.0491979	0.155259	0.102228	0.227114	0.23496	0.0959966	0.00918366
32.2.0.0.1.0.0.0	0.218146	0.23333	0.212117	0.0119048	0.0662729	0.0163519	0.226137	0.181135	0.119266	0.0905675	0.0286988	0.0573975	0.152436	0.0905675	0.0618687	0.119266	0.23333	0.206794	0.206794	0.221116	0.209834	0.181135	0.152436	0.0905675	0.0286988	0.0618687	0.0905675	0.0618687	0.123737	0.119266	0.0905675	0.0286988	0.0573975	0.119266	0.0905675	0.152436	0.181135	0.119266	0.147965	0.119266	0.0905675	0.0286988	0.0573975	0.181135	0.119266	0.227114	0.23496	0.111996	0.0107143
32.2.0.0.1.0.1	0.228607	0.191212	0.154091	0.0157057	0.0468661	0.0169135	0.208432	0.108681	0.0715597	0.0543405	0.0172193	0.0344385	0.0914617	0.0543405	0.0371212	0.0715597	0.191212	0.17131	0.17131	0.221616	0.1259	0.108681	0.0914617	0.0543405	0.0172193	0.0371212	0.0543405	0.0371212	0.0742424	0.0715597	0.0543405	0.0172193	0.0344385	0.0715597	0.0543405	0.0914617	0.108681	0.0715597	0.088779	0.0715597	0.0543405	0.0172193	0.0344385	0.108681	0.0715597	0.182241	0.165022	0.0671976	0.00642856
32.2.0.0.1.1	0.228253	0.238329	0.191927	0.0196322	0.0585827	0.0211419	0.244567	0.135851	0.0894497	0.0679256	0.0215241	0.0430482	0.114327	0.0679256	0.0464015	0.0894497	0.238329	0.213451	0.213451	0.221116	0.157375	0.135851	0.114327	0.0679256	0.0215241	0.0464015	0.0679256	0.0464015	0.092803	0.0894497	0.0679256	0.0215241	0.0430482	0.0894497	0.0679256	0.114327	0.135851	0.0894497	0.110974	0.0894497	0.0679256	0.0215241	0.0430482	0.135851	0.0894497	0.227114	0.20559	0.083997	0.00803571
32.2.0.0.1.1.0	0.228253	0.254217	0.219345	0.0224368	0.0669516	0.0241622	0.244567	0.155259	0.102228	0.0776293	0.0245989	0.0491979	0.13066	0.0776293	0.0530303	0.102228	0.254217	0.227681	0.227681	0.221116	0.179857	0.155259	0.13066	0.0776293	0.0245989	0.0530303	0.0776293	0.0530303	0.106061	0.102228	0.0776293	0.0245989	0.0491979	0.102228	0.0776293	0.13066	0.155259	0.102228	0.126827	0.102228	0.0776293	0.0245989	0.0491979	0.155259	0.102228	0.227114	0.23496	0.0959966	0.00918366
32.2.0.0.1.2	0.228607	0.173829	0.140083	0.0142779	0.0426056	0.0153759	0.189483	0.0988009	0.0650543	0.0494004	0.0156539	0.0313077	0.083147	0.0494004	0.0337466	0.0650543	0.173829	0.155737	0.155737	0.221616	0.114455	0.0988009	0.083147	0.0494004	0.0156539	0.0337466	0.0494004	0.0337466	0.0674931	0.0650543	0.0494004	0.0156539	0.0313077	0.0650543	0.0494004	0.083147	0.0988009	0.0650543	0.0807082	0.0650543	0.0494004	0.0156539	0.0313077	0.0988009	0.0650543	0.165673	0.15002	0.0610887	0.00584415
32.2.0.0.2	0.228607	0.159344	0.128409	0.0130881	0.0390551	0.0140946	0.173693	0.0905675	0.0596331	0.0452837	0.0143494	0.0286988	0.0762181	0.0452837	0.0309343	0.0596331	0.159344	0.142759	0.142759	0.203148	0.104917	0.0905675	0.0762181	0.0452837	0.0143494	0.0309343	0.0452837	0.0309343	0.0618687	0.0596331	0.0452837	0.0143494	0.0286988	0.0596331	0.0452837	0.0762181	0.0905675	0.0596331	0.0739825	0.0596331	0.0452837	0.0143494	0.0286988	0.0905675	0.0596331	0.151867	0.137518	0.055998	0.00535714
32.2.0.0.2.0	0.228607	0.173829	0.140083	0.0142779	0.0426056	0.0153759	0.189483	0.0988009	0.0650543	0.0494004	0.0156539	0.0313077	0.083147	0.0494004	0.0337466	0.0650543	0.173829	0.155737	0.155737	0.221616	0.114455	0.0988009	0.083147	0.0494004	0.0156539	0.0337466	0.0494004	0.0337466	0.0674931	0.0650543	0.0494004	0.0156539	0.0313077	0.0650543	0.0494004	0.083147	0.0988009	0.0650543	0.0807082	0.0650543	0.0494004	0.0156539	0.0313077	0.0988009	0.0650543	0.165673	0.15002	0.0610887	0.00584415
32.2.0.0.3	0.228607	0.159344	0.128409	0.0130881	0.0390551	0.0140946	0.173693	0.0905675	0.0596331	0.0452837	0.0143494	0.0286988	0.0762181	0.0452837	0.0309343	0.0596331	0.159344	0.142759	0.142759	0.203148	0.104917	0.0905675	0.0762181	0.0452837	0.0143494	0.0309343	0.0452837	0.0309343	0.0618687	0.0596331	0.0452837	0.0143494	0.0286988	0.0596331	0.0452837	0.0762181	0.0905675	0.0596331	0.0739825	0.0596331	0.0452837	0.0143494	0.0286988	0.0905675	0.0596331	0.151867	0.137518	0.055998	0.00535714
32.2.0.1	0.228607	0.147086	0.118532	0.0120813	0.0360509	0.0130104	0.160332	0.0836007	0.055046	0.0418004	0.0132456	0.0264912	0.0703552	0.0418004	0.0285548	0.055046	0.147086	0.131777	0.131777	0.187521	0.0968463	0.0836007	0.0703552	0.0418004	0.0132456	0.0285548	0.0418004	0.0285548	0.0571096	0.055046	0.0418004	0.0132456	0.0264912	0.055046	0.0418004	0.0703552	0.0836007	0.055046	0.0682915	0.055046	0.0418004	0.0132456	0.0264912	0.0836007	0.055046	0.140185	0.12694	0.0516905	0.00494505
32.2.0.1.0	0.228607	0.159344	0.128409	0.0130881	0.0390551	0.0140946	0.173693	0.0905675	0.0596331	0.0452837	0.0143494	0.0286988	0.0762181	0.0452837	0.0309343	0.0596331	0.159344	0.142759	0.142759	0.203148	0.104917	0.0905675	0.0762181	0.0452837	0.0143494	0.0309343	0.0452837	0.0309343	0.0618687	0.0596331	0.0452837	0.0143494	0.0286988	0.0596331	0.0452837	0.0762181	0.0905675	0.0596331	0.0739825	0.0596331	0.0452837	0.0143494	0.0286988	0.0905675	0.0596331	0.151867	0.137518	0.055998	0.00535714
32.2.1	0.247037	0.164563	0.131198	0.0130881	0.0390551	0.0140946	0.179138	0.095881	0.0625161	0.0479405	0.0145756	0.0291512	0.0813054	0.0479405	0.0333649	0.0625161	0.164563	0.145773	0.145773	0.220784	0.110457	0.095881	0.0813054	0.0479405	0.0145756	0.0333649	0.0479405	0.0333649	0.0667298	0.0625161	0.0479405	0.0145756	0.0291512	0.0625161	0.0479405	0.0813054	0.095881	0.0625161	0.0770918	0.0625161	0.0479405	0.0145756	0.0291512	0.095881	0.0625161	0.157313	0.142737	0.0586548	0.00535714
32.2.1.0	0.241392	0.166645	0.134366	0.0136572	0.0407532	0.0147074	0.181854	0.0949773	0.062698	0.0474887	0.0152093	0.0304187	0.079768	0.0474887	0.0322793	0.062698	0.166645	0.149575	0.149575	0.225311	0.110187	0.0949773	0.079768	0.0474887	0.0152093	0.0322793	0.0474887	0.0322793	0.0645586	0.062698	0.0474887	0.0152093	0.0304187	0.062698	0.0474887	0.079768	0.0949773	0.062698	0.0779074	0.062698	0.0474887	0.0152093	0.0304187	0.0949773	0.062698	0.15908	0.14387	0.0586688	0.00559006
32.2.1.0.0	0.241037	0.25479	0.236879	0.0241627	0.0721018	0.0260208	0.245392	0.168037	0.110927	0.0840184	0.0269088	0.0538177	0.141128	0.0840184	0.0571096	0.110927	0.25479	0.228616	0.228616	0.235053	0.194946	0.168037	0.141128	0.0840184	0.0269088	0.0571096	0.0840184	0.0571096	0.114219	0.110927	0.0840184	0.0269088	0.0538177	0.110927	0.0840184	0.141128	0.168037	0.110927	0.137836	0.110927	0.0840184	0.0269088	0.0538177	0.168037	0.110927	0.22799	0.235574	0.103799	0.0098901
32.2.1.1	0.236576	0.24168	0.217265	0.0119048	0.0662729	0.0163519	0.233825	0.191762	0.125032	0.095881	0.0291512	0.0583025	0.162611	0.095881	0.0667298	0.125032	0.24168	0.211618	0.211618	0.240356	0.220913	0.191762	0.162611	0.095881	0.0291512	0.0667298	0.095881	0.0667298	0.13346	0.125032	0.095881	0.0291512	0.0583025	0.125032	0.095881	0.162611	0.191762	0.125032	0.154184	0.125032	0.095881	0.0291512	0.0583025	0.191762	0.125032	0.235282	0.243907	0.11731	0.0107143
32.2.2	0.228607	0.131871	0.10627	0.0108315	0.0323215	0.0116645	0.143746	0.0749524	0.0493515	0.0374762	0.0118754	0.0237507	0.063077	0.0374762	0.0256008	0.0493515	0.131871	0.118145	0.118145	0.168122	0.0868277	0.0749524	0.063077	0.0374762	0.0118754	0.0256008	0.0374762	0.0256008	0.0512017	0.0493515	0.0374762	0.0118754	0.0237507	0.0493515	0.0374762	0.063077	0.0749524	0.0493515	0.0612269	0.0493515	0.0374762	0.0118754	0.0237507	0.0749524	0.0493515	0.125683	0.113808	0.0463432	0.00443349
32.2.2.0	0.228607	0.147086	0.118532	0.0120813	0.0360509	0.0130104	0.160332	0.0836007	0.055046	0.0418004	0.0132456	0.0264912	0.0703552	0.0418004	0.0285548	0.055046	0.147086	0.131777	0.131777	0.187521	0.0968463	0.0836007	0.0703552	0.0418004	0.0132456	0.0285548	0.0418004	0.0285548	0.0571096	0.055046	0.0418004	0.0132456	0.0264912	0.055046	0.0418004	0.0703552	0.0836007	0.055046	0.0682915	0.055046	0.0418004	0.0132456	0.0264912	0.0836007	0.055046	0.140185	0.12694	0.0516905	0.00494505
32.2.2.0.0	0.228607	0.159344	0.128409	0.0130881	0.0390551	0.0140946	0.173693	0.0905675	0.0596331	0.0452837	0.0143494	0.0286988	0.0762181	0.0452837	0.0309343	0.0596331	0.159344	0.142759	0.142759	0.203148	0.104917	0.0905675	0.0762181	0.0452837	0.0143494	0.0309343	0.0452837	0.0309343	0.0618687	0.0596331	0.0452837	0.0143494	0.0286988	0.0596331	0.0452837	0.0762181	0.0905675	0.0596331	0.0739825	0.0596331	0.0452837	0.0143494	0.0286988	0.0905675	0.0596331	0.151867	0.137518	0.055998	0.00535714
32.2.2.0.0.0	0.0477108	0.0634382	0.0731979	0.0552633	0.106371	0.111842	0.0588531	0.0122326	0.0163102	0.0122326	0.0244653	0.0244653	0.0081551	0.0122326	0	0.0163102	0.0634382	0.0667002	0.0667002	0.051218	0.0146792	0.0122326	0.0081551	0.0122326	0.0244653	0	0.0122326	0	0	0.0163102	0.0122326	0.0244653	0.0244653	0.0163102	0.0122326	0.0081551	0.0122326	0.0163102	0.018349	0.0163102	0.0122326	0.0244653	0.0244653	0.0122326	0.0163102	0.0561783	0.0607087	0.0336096	0.0872727
32.2.2.1	0.228607	0.141639	0.114142	0.0116339	0.0347157	0.0125285	0.154394	0.0805044	0.0530072	0.0402522	0.012755	0.02551	0.0677494	0.0402522	0.0274972	0.0530072	0.141639	0.126897	0.126897	0.180576	0.0932594	0.0805044	0.0677494	0.0402522	0.012755	0.0274972	0.0402522	0.0274972	0.0549944	0.0530072	0.0402522	0.012755	0.02551	0.0530072	0.0402522	0.0677494	0.0805044	0.0530072	0.0657622	0.0530072	0.0402522	0.012755	0.02551	0.0805044	0.0530072	0.134993	0.122238	0.049776	0.0047619
32.2.3	0.228607	0.141639	0.114142	0.0116339	0.0347157	0.0125285	0.154394	0.0805044	0.0530072	0.0402522	0.012755	0.02551	0.0677494	0.0402522	0.0274972	0.0530072	0.141639	0.126897	0.126897	0.180576	0.0932594	0.0805044	0.0677494	0.0402522	0.012755	0.0274972	0.0402522	0.0274972	0.0549944	0.0530072	0.0402522	0.012755	0.02551	0.0530072	0.0402522	0.0677494	0.0805044	0.0530072	0.0657622	0.0530072	0.0402522	0.012755	0.02551	0.0805044	0.0530072	0.134993	0.122238	0.049776	0.0047619
32.2.3.0	0.228607	0.15297	0.123273	0.0125646	0.0374929	0.0135308	0.166745	0.0869448	0.0572478	0.0434724	0.0137754	0.0275508	0.0731694	0.0434724	0.029697	0.0572478	0.15297	0.137048	0.137048	0.195022	0.10072	0.0869448	0.0731694	0.0434724	0.0137754	0.029697	0.0434724	0.029697	0.059394	0.0572478	0.0434724	0.0137754	0.0275508	0.0572478	0.0434724	0.0731694	0.0869448	0.0572478	0.0710232	0.0572478	0.0434724	0.0137754	0.0275508	0.0869448	0.0572478	0.145793	0.132017	0.0537581	0.00514285
32.2.3.1	0.228607	0.15297	0.123273	0.0125646	0.0374929	0.0135308	0.166745	0.0869448	0.0572478	0.0434724	0.0137754	0.0275508	0.0731694	0.0434724	0.029697	0.0572478	0.15297	0.137048	0.137048	0.195022	0.10072	0.0869448	0.0731694	0.0434724	0.0137754	0.029697	0.0434724	0.029697	0.059394	0.0572478	0.0434724	0.0137754	0.0275508	0.0572478	0.0434724	0.0731694	0.0869448	0.0572478	0.0710232	0.0572478	0.0434724	0.0137754	0.0275508	0.0869448	0.0572478	0.145793	0.132017	0.0537581	0.00514285
32.2.4	0.208436	0.112478	0.0906418	0.00923867	0.0275683	0.00994914	0.122607	0.06393	0.042094	0.031965	0.010129	0.020258	0.053801	0.031965	0.021836	0.042094	0.112478	0.100771	0.100771	0.143399	0.074059	0.06393	0.053801	0.031965	0.010129	0.021836	0.031965	0.021836	0.043672	0.042094	0.031965	0.010129	0.020258	0.042094	0.031965	0.053801	0.06393	0.042094	0.0522229	0.042094	0.031965	0.010129	0.020258	0.06393	0.042094	0.1072	0.0970715	0.039528	0.00378151
32.2.4.0	0.0358581	0.0423685	0.0488868	0.0153846	0.0487535	0.0502078	0.0410793	0.0157052	0.0209402	0.0157052	0.0314103	0.0314103	0.0104701	0.0157052	0	0.0209402	0.0423685	0.0465566	0.0465566	0.0391563	0.0188462	0.0157052	0.0104701	0.0157052	0.0314103	0	0.0157052	0	0	0.0209402	0.0157052	0.0314103	0.0314103	0.0209402	0.0157052	0.0104701	0.0157052	0.0209402	0.0235577	0.0209402	0.0157052	0.0314103	0.0314103	0.0157052	0.0209402	0.041891	0.0433883	0.0265416	0.0589287
32.2.4.1	0.0436429	0.0475127	0.0548223	0.0076923	0.0243767	0.00836797	0.0473528	0.0230769	0.0307692	0.0153846	0.0153846	0.0307692	0.0153846	0.0153846	0	0.0307692	0.0475127	0.0536665	0.0536665	0.0460466	0.0276923	0.0230769	0.0153846	0.0153846	0.0153846	0	0.0153846	0	0	0.0307692	0.0153846	0.0153846	0.0307692	0.0307692	0.0153846	0.0153846	0.0230769	0.0307692	0.0346154	0.0307692	0.0153846	0.0153846	0.0307692	0.0230769	0.0307692	0.0479728	0.0482327	0.0350275	0.00982145
32.2.4.1.0	0.0358581	0.0423685	0.0488868	0.0153846	0.0487535	0.0502078	0.0410793	0.0157052	0.0209402	0.0157052	0.0314103	0.0314103	0.0104701	0.0157052	0	0.0209402	0.0423685	0.0465566	0.0465566	0.0391563	0.0188462	0.0157052	0.0104701	0.0157052	0.0314103	0	0.0157052	0	0	0.0209402	0.0157052	0.0314103	0.0314103	0.0209402	0.0157052	0.0104701	0.0157052	0.0209402	0.0235577	0.0209402	0.0157052	0.0314103	0.0314103	0.0157052	0.0209402	0.041891	0.0433883	0.0265416	0.0589287
32.2.4.2	0.221463	0.119508	0.0963069	0.00981609	0.0292913	0.010571	0.13027	0.0679256	0.0447248	0.0339628	0.010762	0.0215241	0.0571636	0.0339628	0.0232008	0.0447248	0.119508	0.107069	0.107069	0.152361	0.0786876	0.0679256	0.0571636	0.0339628	0.010762	0.0232008	0.0339628	0.0232008	0.0464015	0.0447248	0.0339628	0.010762	0.0215241	0.0447248	0.0339628	0.0571636	0.0679256	0.0447248	0.0554869	0.0447248	0.0339628	0.010762	0.0215241	0.0679256	0.0447248	0.113901	0.103138	0.0419985	0.00401785
32.2.4.2.0	0.228607	0.224956	0.181284	0.0184773	0.0551366	0.0198983	0.245214	0.12786	0.0841879	0.06393	0.020258	0.0405159	0.107602	0.06393	0.043672	0.0841879	0.224956	0.201542	0.201542	0.221616	0.148118	0.12786	0.107602	0.06393	0.020258	0.043672	0.06393	0.043672	0.087344	0.0841879	0.06393	0.020258	0.0405159	0.0841879	0.06393	0.107602	0.12786	0.0841879	0.104446	0.0841879	0.06393	0.020258	0.0405159	0.12786	0.0841879	0.214401	0.194143	0.079056	0.00756302
32.2.4.2.1	0.228607	0.127475	0.102727	0.0104705	0.0312441	0.0112757	0.138954	0.072454	0.0477065	0.036227	0.0114795	0.022959	0.0609745	0.036227	0.0247475	0.0477065	0.127475	0.114207	0.114207	0.162518	0.0839335	0.072454	0.0609745	0.036227	0.0114795	0.0247475	0.036227	0.0247475	0.049495	0.0477065	0.036227	0.0114795	0.022959	0.0477065	0.036227	0.0609745	0.072454	0.0477065	0.059186	0.0477065	0.036227	0.0114795	0.022959	0.072454	0.0477065	0.121494	0.110014	0.0447984	0.00428571
32.2.4.2.1.0	0.228607	0.147086	0.118532	0.0120813	0.0360509	0.0130104	0.160332	0.0836007	0.055046	0.0418004	0.0132456	0.0264912	0.0703552	0.0418004	0.0285548	0.055046	0.147086	0.131777	0.131777	0.187521	0.0968463	0.0836007	0.0703552	0.0418004	0.0132456	0.0285548	0.0418004	0.0285548	0.0571096	0.055046	0.0418004	0.0132456	0.0264912	0.055046	0.0418004	0.0703552	0.0836007	0.055046	0.0682915	0.055046	0.0418004	0.0132456	0.0264912	0.0836007	0.055046	0.140185	0.12694	0.0516905	0.00494505
32.2.4.2.1.1	0.047839	0.0544444	0.0544444	0.00368422	0.014741	0.00503557	0.053469	0.0123077	0.0123077	0.00615384	0.00615384	0.0123077	0.00615384	0.00615384	0	0.0123077	0.0544444	0.0605982	0.0605982	0.0500974	0.0184615	0.0123077	0.00615384	0.00615384	0.00615384	0	0.00615384	0	0	0.0123077	0.00615384	0.00615384	0.0123077	0.0123077	0.00615384	0.00615384	0.0123077	0.0123077	0.0184615	0.0123077	0.00615384	0.00615384	0.0123077	0.0123077	0.0123077	0.0527269	0.0500882	0.0148811	0.00436364
32.2.4.2.2	0.228607	0.147086	0.118532	0.0120813	0.0360509	0.0130104	0.160332	0.0836007	0.055046	0.0418004	0.0132456	0.0264912	0.0703552	0.0418004	0.0285548	0.055046	0.147086	0.131777	0.131777	0.187521	0.0968463	0.0836007	0.0703552	0.0418004	0.0132456	0.0285548	0.0418004	0.0285548	0.0571096	0.055046	0.0418004	0.0132456	0.0264912	0.055046	0.0418004	0.0703552	0.0836007	0.055046	0.0682915	0.055046	0.0418004	0.0132456	0.0264912	0.0836007	0.055046	0.140185	0.12694	0.0516905	0.00494505
32.2.5	0.214752	0.115886	0.0933885	0.00951863	0.0284037	0.0102506	0.126322	0.0658672	0.0433695	0.0329336	0.0104359	0.0208718	0.0554313	0.0329336	0.0224977	0.0433695	0.115886	0.103824	0.103824	0.147744	0.0763032	0.0658672	0.0554313	0.0329336	0.0104359	0.0224977	0.0329336	0.0224977	0.0449954	0.0433695	0.0329336	0.0104359	0.0208718	0.0433695	0.0329336	0.0554313	0.0658672	0.0433695	0.0538055	0.0433695	0.0329336	0.0104359	0.0208718	0.0658672	0.0433695	0.110449	0.100013	0.0407258	0.0038961
32.2.5.0	0.228607	0.123363	0.0994136	0.0101327	0.0302362	0.010912	0.134472	0.0701167	0.0461676	0.0350584	0.0111092	0.0222184	0.0590075	0.0350584	0.0239492	0.0461676	0.123363	0.110523	0.110523	0.157276	0.0812259	0.0701167	0.0590075	0.0350584	0.0111092	0.0239492	0.0350584	0.0239492	0.0478983	0.0461676	0.0350584	0.0111092	0.0222184	0.0461676	0.0350584	0.0590075	0.0701167	0.0461676	0.0572768	0.0461676	0.0350584	0.0111092	0.0222184	0.0701167	0.0461676	0.117575	0.106466	0.0433533	0.00414746
32.2.5.0.0	0.228607	0.13658	0.110065	0.0112184	0.0334758	0.0120811	0.14888	0.0776293	0.0511141	0.0388146	0.0122995	0.0245989	0.0653298	0.0388146	0.0265152	0.0511141	0.13658	0.122365	0.122365	0.174127	0.0899287	0.0776293	0.0653298	0.0388146	0.0122995	0.0265152	0.0388146	0.0265152	0.0530303	0.0511141	0.0388146	0.0122995	0.0245989	0.0511141	0.0388146	0.0653298	0.0776293	0.0511141	0.0634136	0.0511141	0.0388146	0.0122995	0.0245989	0.0776293	0.0511141	0.130172	0.117873	0.0479983	0.00459183
32.2.5.0.0.0	0.0317072	0.0288228	0.0332571	0.0461538	0.0383691	0.0356549	0.030223	0.020362	0.0271493	0.020362	0.040724	0.040724	0.0135747	0.020362	0	0.0271493	0.0288228	0.0342527	0.0342527	0.0318509	0.0244344	0.020362	0.0135747	0.020362	0.040724	0	0.020362	0	0	0.0271493	0.020362	0.040724	0.040724	0.0271493	0.020362	0.0135747	0.020362	0.0271493	0.030543	0.0271493	0.020362	0.040724	0.040724	0.020362	0.0271493	0.0306819	0.0292473	0.0296461	0.0375
32.2.5.0.1	0.0474759	0.053694	0.053694	0.00368422	0.014741	0.00503557	0.0528069	0.0123077	0.0123077	0.00615384	0.00615384	0.0123077	0.00615384	0.00615384	0	0.0123077	0.053694	0.0598479	0.0598479	0.0495858	0.0184615	0.0123077	0.00615384	0.00615384	0.00615384	0	0.00615384	0	0	0.0123077	0.00615384	0.00615384	0.0123077	0.0123077	0.00615384	0.00615384	0.0123077	0.0123077	0.0184615	0.0123077	0.00615384	0.00615384	0.0123077	0.0123077	0.0123077	0.0520235	0.0493379	0.0148811	0.00436364
32.2.5.0.1.0	0.0474759	0.053694	0.0619546	0.00425102	0.0170089	0.00581027	0.0528069	0.0142012	0.0142012	0.00710058	0.00710058	0.0142012	0.00710058	0.00710058	0	0.0142012	0.053694	0.0598479	0.0598479	0.0495858	0.0213018	0.0142012	0.00710058	0.00710058	0.00710058	0	0.00710058	0	0	0.0142012	0.00710058	0.00710058	0.0142012	0.0142012	0.00710058	0.00710058	0.0142012	0.0142012	0.0213018	0.0142012	0.00710058	0.00710058	0.0142012	0.0142012	0.0142012	0.0520235	0.052862	0.0171705	0.00503497
32.2.5.0.2	0.228607	0.131871	0.10627	0.0108315	0.0323215	0.0116645	0.143746	0.0749524	0.0493515	0.0374762	0.0118754	0.0237507	0.063077	0.0374762	0.0256008	0.0493515	0.131871	0.118145	0.118145	0.168122	0.0868277	0.0749524	0.063077	0.0374762	0.0118754	0.0256008	0.0374762	0.0256008	0.0512017	0.0493515	0.0374762	0.0118754	0.0237507	0.0493515	0.0374762	0.063077	0.0749524	0.0493515	0.0612269	0.0493515	0.0374762	0.0118754	0.0237507	0.0749524	0.0493515	0.125683	0.113808	0.0463432	0.00443349
32.2.5.0.2.0	0.228607	0.141639	0.114142	0.0116339	0.0347157	0.0125285	0.154394	0.0805044	0.0530072	0.0402522	0.012755	0.02551	0.0677494	0.0402522	0.0274972	0.0530072	0.141639	0.126897	0.126897	0.180576	0.0932594	0.0805044	0.0677494	0.0402522	0.012755	0.0274972	0.0402522	0.0274972	0.0549944	0.0530072	0.0402522	0.012755	0.02551	0.0530072	0.0402522	0.0677494	0.0805044	0.0530072	0.0657622	0.0530072	0.0402522	0.012755	0.02551	0.0805044	0.0530072	0.134993	0.122238	0.049776	0.0047619
32.2.5.0.2.0.0	0.111963	0.100222	0.0944805	0.0165324	0.0307646	0.0178037	0.111705	0.0344497	0.0287081	0.0172249	0.0114832	0.0229665	0.0229665	0.0172249	0.00574162	0.0287081	0.100222	0.105964	0.105964	0.0983774	0.045933	0.0344497	0.0229665	0.0172249	0.0114832	0.00574162	0.0172249	0.00574162	0.0114832	0.0287081	0.0172249	0.0114832	0.0229665	0.0287081	0.0172249	0.0229665	0.0344497	0.0287081	0.0401913	0.0287081	0.0172249	0.0114832	0.0229665	0.0344497	0.0287081	0.0819626	0.0704794	0.0264115	0.0045933
32.2.5.0.2.1	0.228607	0.141639	0.114142	0.0116339	0.0347157	0.0125285	0.154394	0.0805044	0.0530072	0.0402522	0.012755	0.02551	0.0677494	0.0402522	0.0274972	0.0530072	0.141639	0.126897	0.126897	0.180576	0.0932594	0.0805044	0.0677494	0.0402522	0.012755	0.0274972	0.0402522	0.0274972	0.0549944	0.0530072	0.0402522	0.012755	0.02551	0.0530072	0.0402522	0.0677494	0.0805044	0.0530072	0.0657622	0.0530072	0.0402522	0.012755	0.02551	0.0805044	0.0530072	0.134993	0.122238	0.049776	0.0047619
32.2.5.1	0.228607	0.123363	0.0994136	0.0101327	0.0302362	0.010912	0.134472	0.0701167	0.0461676	0.0350584	0.0111092	0.0222184	0.0590075	0.0350584	0.0239492	0.0461676	0.123363	0.110523	0.110523	0.157276	0.0812259	0.0701167	0.0590075	0.0350584	0.0111092	0.0239492	0.0350584	0.0239492	0.0478983	0.0461676	0.0350584	0.0111092	0.0222184	0.0461676	0.0350584	0.0590075	0.0701167	0.0461676	0.0572768	0.0461676	0.0350584	0.0111092	0.0222184	0.0701167	0.0461676	0.117575	0.106466	0.0433533	0.00414746
32.2.6	0.238373	0.15798	0.12595	0.0125646	0.0374929	0.0135308	0.171973	0.0920458	0.0600155	0.0460229	0.0139926	0.0279852	0.0780532	0.0460229	0.0320303	0.0600155	0.15798	0.139942	0.139942	0.204581	0.106038	0.0920458	0.0780532	0.0460229	0.0139926	0.0320303	0.0460229	0.0320303	0.0640606	0.0600155	0.0460229	0.0139926	0.0279852	0.0600155	0.0460229	0.0780532	0.0920458	0.0600155	0.0740081	0.0600155	0.0460229	0.0139926	0.0279852	0.0920458	0.0600155	0.15102	0.137027	0.0563086	0.00514285
32.2.6.0	0.238373	0.171717	0.136902	0.0136572	0.0407532	0.0147074	0.186927	0.10005	0.0652342	0.0500249	0.0152093	0.0304187	0.0848404	0.0500249	0.0348155	0.0652342	0.171717	0.152111	0.152111	0.222371	0.115259	0.10005	0.0848404	0.0500249	0.0152093	0.0348155	0.0500249	0.0348155	0.0696311	0.0652342	0.0500249	0.0152093	0.0304187	0.0652342	0.0500249	0.0848404	0.10005	0.0652342	0.0804436	0.0652342	0.0500249	0.0152093	0.0304187	0.10005	0.0652342	0.164152	0.148943	0.061205	0.00559006
32.2.6.0.0	0.238018	0.262567	0.209184	0.020941	0.0624882	0.0225514	0.252254	0.15341	0.100026	0.0767048	0.023321	0.046642	0.130089	0.0767048	0.0533838	0.100026	0.262567	0.232505	0.232505	0.231979	0.176731	0.15341	0.130089	0.0767048	0.023321	0.0533838	0.0767048	0.0533838	0.106768	0.100026	0.0767048	0.023321	0.046642	0.100026	0.0767048	0.130089	0.15341	0.100026	0.123347	0.100026	0.0767048	0.023321	0.046642	0.15341	0.100026	0.235282	0.227646	0.0938477	0.00857142
32.2.7	0.238373	0.15798	0.12595	0.0125646	0.0374929	0.0135308	0.171973	0.0920458	0.0600155	0.0460229	0.0139926	0.0279852	0.0780532	0.0460229	0.0320303	0.0600155	0.15798	0.139942	0.139942	0.204581	0.106038	0.0920458	0.0780532	0.0460229	0.0139926	0.0320303	0.0460229	0.0320303	0.0640606	0.0600155	0.0460229	0.0139926	0.0279852	0.0600155	0.0460229	0.0780532	0.0920458	0.0600155	0.0740081	0.0600155	0.0460229	0.0139926	0.0279852	0.0920458	0.0600155	0.15102	0.137027	0.0563086	0.00514285
32.2.8	0.047839	0.0544444	0.0628204	0.00552633	0.0221115	0.00755336	0.053469	0.0184615	0.0184615	0.00923076	0.00923076	0.0184615	0.00923076	0.00923076	0	0.0184615	0.0544444	0.0605982	0.0605982	0.0500974	0.0276923	0.0184615	0.00923076	0.00923076	0.00923076	0	0.00923076	0	0	0.0184615	0.00923076	0.00923076	0.0184615	0.0184615	0.00923076	0.00923076	0.0184615	0.0184615	0.0276923	0.0184615	0.00923076	0.00923076	0.0184615	0.0184615	0.0184615	0.0527269	0.0536659	0.0223217	0.00654546
32.2.9	0.228607	0.141639	0.114142	0.0116339	0.0347157	0.0125285	0.154394	0.0805044	0.0530072	0.0402522	0.012755	0.02551	0.0677494	0.0402522	0.0274972	0.0530072	0.141639	0.126897	0.126897	0.180576	0.0932594	0.0805044	0.0677494	0.0402522	0.012755	0.0274972	0.0402522	0.0274972	0.0549944	0.0530072	0.0402522	0.012755	0.02551	0.0530072	0.0402522	0.0677494	0.0805044	0.0530072	0.0657622	0.0530072	0.0402522	0.012755	0.02551	0.0805044	0.0530072	0.134993	0.122238	0.049776	0.0047619
32.2.10	0.241392	0.166645	0.134366	0.0136572	0.0407532	0.0147074	0.181854	0.0949773	0.062698	0.0474887	0.0152093	0.0304187	0.079768	0.0474887	0.0322793	0.062698	0.166645	0.149575	0.149575	0.225311	0.110187	0.0949773	0.079768	0.0474887	0.0152093	0.0322793	0.0474887	0.0322793	0.0645586	0.062698	0.0474887	0.0152093	0.0304187	0.062698	0.0474887	0.079768	0.0949773	0.062698	0.0779074	0.062698	0.0474887	0.0152093	0.0304187	0.0949773	0.062698	0.15908	0.14387	0.0586688	0.00559006
32.2.11	0.047839	0.0429824	0.0429824	0.00290859	0.0116377	0.00397545	0.0478407	0.00971659	0.00971659	0.00485829	0.00485829	0.00971659	0.00485829	0.00485829	0	0.00971659	0.0429824	0.0478407	0.0478407	0.0500974	0.0145749	0.00971659	0.00485829	0.00485829	0.00485829	0	0.00485829	0	0	0.00971659	0.00485829	0.00485829	0.00971659	0.00971659	0.00485829	0.00485829	0.00971659	0.00971659	0.0145749	0.00971659	0.00485829	0.00485829	0.00971659	0.00971659	0.00971659	0.0444016	0.0395433	0.0117483	0.00344498
32.2.11.0	0.047839	0.0544444	0.0583332	0.00394738	0.015794	0.00539525	0.053469	0.0131868	0.0131868	0.0065934	0.0065934	0.0131868	0.0065934	0.0065934	0	0.0131868	0.0544444	0.0605982	0.0605982	0.0500974	0.0197802	0.0131868	0.0065934	0.0065934	0.0065934	0	0.0065934	0	0	0.0131868	0.0065934	0.0065934	0.0131868	0.0131868	0.0065934	0.0065934	0.0131868	0.0131868	0.0197802	0.0131868	0.0065934	0.0065934	0.0131868	0.0131868	0.0131868	0.0527269	0.0536659	0.0159441	0.00467533
32.3	0.212726	0.109708	0.0874651	0.00872541	0.0260367	0.00939641	0.119425	0.0639207	0.0416774	0.0319603	0.00971708	0.0194342	0.0542036	0.0319603	0.0222433	0.0416774	0.109708	0.0971822	0.0971822	0.147189	0.0736378	0.0639207	0.0542036	0.0319603	0.00971708	0.0222433	0.0319603	0.0222433	0.0444865	0.0416774	0.0319603	0.00971708	0.0194342	0.0416774	0.0319603	0.0542036	0.0639207	0.0416774	0.0513945	0.0416774	0.0319603	0.00971708	0.0194342	0.0639207	0.0416774	0.104875	0.095158	0.0391032	0.00357143
32.3.0	0.247037	0.164563	0.131198	0.0130881	0.0390551	0.0140946	0.179138	0.095881	0.0625161	0.0479405	0.0145756	0.0291512	0.0813054	0.0479405	0.0333649	0.0625161	0.164563	0.145773	0.145773	0.220784	0.110457	0.095881	0.0813054	0.0479405	0.0145756	0.0333649	0.0479405	0.0333649	0.0667298	0.0625161	0.0479405	0.0145756	0.0291512	0.0625161	0.0479405	0.0813054	0.095881	0.0625161	0.0770918	0.0625161	0.0479405	0.0145756	0.0291512	0.095881	0.0625161	0.157313	0.142737	0.0586548	0.00535714
32.3.0.0	0.247037	0.179523	0.143125	0.0142779	0.0426056	0.0153759	0.195423	0.104597	0.0681994	0.0522987	0.0159007	0.0318014	0.0886968	0.0522987	0.0363981	0.0681994	0.179523	0.159025	0.159025	0.240855	0.120498	0.104597	0.0886968	0.0522987	0.0159007	0.0363981	0.0522987	0.0363981	0.0727961	0.0681994	0.0522987	0.0159007	0.0318014	0.0681994	0.0522987	0.0886968	0.104597	0.0681994	0.0841001	0.0681994	0.0522987	0.0159007	0.0318014	0.104597	0.0681994	0.171614	0.155713	0.0639871	0.00584415
32.3.1	0.238373	0.141054	0.112455	0.0112184	0.0334758	0.0120811	0.153547	0.0821837	0.0535853	0.0410919	0.0124934	0.0249868	0.0696904	0.0410919	0.0285985	0.0535853	0.141054	0.124949	0.124949	0.182662	0.0946771	0.0821837	0.0696904	0.0410919	0.0124934	0.0285985	0.0410919	0.0285985	0.057197	0.0535853	0.0410919	0.0124934	0.0249868	0.0535853	0.0410919	0.0696904	0.0821837	0.0535853	0.0660787	0.0535853	0.0410919	0.0124934	0.0249868	0.0821837	0.0535853	0.134839	0.122346	0.0502755	0.00459183
32.3.1.0	0.238018	0.262567	0.241366	0.0241627	0.0721018	0.0260208	0.252254	0.177011	0.115414	0.0885056	0.0269088	0.0538177	0.150102	0.0885056	0.0615967	0.115414	0.262567	0.232505	0.232505	0.231979	0.20392	0.177011	0.150102	0.0885056	0.0269088	0.0615967	0.0885056	0.0615967	0.123193	0.115414	0.0885056	0.0269088	0.0538177	0.115414	0.0885056	0.150102	0.177011	0.115414	0.142323	0.115414	0.0885056	0.0269088	0.0538177	0.177011	0.115414	0.235282	0.243907	0.108286	0.0098901
32.3.2	0.247037	0.141054	0.112455	0.0112184	0.0334758	0.0120811	0.153547	0.0821837	0.0535853	0.0410919	0.0124934	0.0249868	0.0696904	0.0410919	0.0285985	0.0535853	0.141054	0.124949	0.124949	0.189243	0.0946771	0.0821837	0.0696904	0.0410919	0.0124934	0.0285985	0.0410919	0.0285985	0.057197	0.0535853	0.0410919	0.0124934	0.0249868	0.0535853	0.0410919	0.0696904	0.0821837	0.0535853	0.0660787	0.0535853	0.0410919	0.0124934	0.0249868	0.0821837	0.0535853	0.134839	0.122346	0.0502755	0.00459183
32.3.2.0	0.246682	0.246157	0.19611	0.0196322	0.0585827	0.0211419	0.252254	0.143822	0.0937742	0.0719108	0.0218634	0.0437269	0.121958	0.0719108	0.0500473	0.0937742	0.246157	0.217973	0.217973	0.240356	0.165685	0.143822	0.121958	0.0719108	0.0218634	0.0500473	0.0719108	0.0500473	0.100095	0.0937742	0.0719108	0.0218634	0.0437269	0.0937742	0.0719108	0.121958	0.143822	0.0937742	0.115638	0.0937742	0.0719108	0.0218634	0.0437269	0.143822	0.0937742	0.235282	0.213419	0.0879822	0.00803571
32.3.2.0.0	0.246682	0.262567	0.224125	0.0224368	0.0669516	0.0241622	0.252254	0.164367	0.107171	0.0821837	0.0249868	0.0499736	0.139381	0.0821837	0.057197	0.107171	0.262567	0.232505	0.232505	0.240356	0.189354	0.164367	0.139381	0.0821837	0.0249868	0.057197	0.0821837	0.057197	0.114394	0.107171	0.0821837	0.0249868	0.0499736	0.107171	0.0821837	0.139381	0.164367	0.107171	0.132157	0.107171	0.0821837	0.0249868	0.0499736	0.164367	0.107171	0.235282	0.243907	0.100551	0.00918366
32.3.2.0.0.0	0.181994	0.165081	0.149744	0.0545454	0.207933	0.0771348	0.163461	0.208042	0.189132	0.208042	0.151311	0.151311	0.226952	0.208042	0.264773	0.189132	0.165081	0.149953	0.149953	0.192599	0.196696	0.208042	0.226952	0.208042	0.151311	0.264773	0.208042	0.264773	0.264773	0.189132	0.208042	0.151311	0.151311	0.189132	0.208042	0.226952	0.208042	0.189132	0.179676	0.189132	0.208042	0.151311	0.151311	0.208042	0.189132	0.172566	0.175602	0.16404	0.0381819
32.3.2.0.0.1	0.191672	0.191748	0.165129	0.0545454	0.207933	0.0771348	0.186991	0.258042	0.222465	0.258042	0.151311	0.151311	0.293619	0.258042	0.364773	0.222465	0.191748	0.163286	0.163286	0.20169	0.236696	0.258042	0.293619	0.258042	0.151311	0.364773	0.258042	0.364773	0.364773	0.222465	0.258042	0.151311	0.151311	0.222465	0.258042	0.293619	0.258042	0.222465	0.204677	0.222465	0.258042	0.151311	0.151311	0.258042	0.222465	0.197566	0.204173	0.197373	0.0381819
32.3.2.0.1	0.246682	0.262567	0.224125	0.0224368	0.0669516	0.0241622	0.252254	0.164367	0.107171	0.0821837	0.0249868	0.0499736	0.139381	0.0821837	0.057197	0.107171	0.262567	0.232505	0.232505	0.240356	0.189354	0.164367	0.139381	0.0821837	0.0249868	0.057197	0.0821837	0.057197	0.114394	0.107171	0.0821837	0.0249868	0.0499736	0.107171	0.0821837	0.139381	0.164367	0.107171	0.132157	0.107171	0.0821837	0.0249868	0.0499736	0.164367	0.107171	0.235282	0.243907	0.100551	0.00918366
32.3.2.0.1.0	0.238018	0.262567	0.241366	0.0241627	0.0721018	0.0260208	0.252254	0.177011	0.115414	0.0885056	0.0269088	0.0538177	0.150102	0.0885056	0.0615967	0.115414	0.262567	0.232505	0.232505	0.231979	0.20392	0.177011	0.150102	0.0885056	0.0269088	0.0615967	0.0885056	0.0615967	0.123193	0.115414	0.0885056	0.0269088	0.0538177	0.115414	0.0885056	0.150102	0.177011	0.115414	0.142323	0.115414	0.0885056	0.0269088	0.0538177	0.177011	0.115414	0.235282	0.243907	0.108286	0.0098901
32.3.2.0.1.0.0	0.228253	0.254217	0.236218	0.0261762	0.0781102	0.0281892	0.244567	0.181135	0.119266	0.0905675	0.0286988	0.0573975	0.152436	0.0905675	0.0618687	0.119266	0.254217	0.227681	0.227681	0.221116	0.209834	0.181135	0.152436	0.0905675	0.0286988	0.0618687	0.0905675	0.0618687	0.123737	0.119266	0.0905675	0.0286988	0.0573975	0.119266	0.0905675	0.152436	0.181135	0.119266	0.147965	0.119266	0.0905675	0.0286988	0.0573975	0.181135	0.119266	0.227114	0.23496	0.111996	0.0107143
32.3.2.0.1.0.0.0	0.0843524	0.0834234	0.0836704	0.0357143	0.0932935	0.0490556	0.0794913	0.0659091	0.0606061	0.0659091	0.025	0.0500001	0.0712121	0.0659091	0.040909	0.0606061	0.0834234	0.079181	0.079181	0.0822609	0.0627273	0.0659091	0.0712121	0.0659091	0.025	0.040909	0.0659091	0.040909	0.0818181	0.0606061	0.0659091	0.025	0.0500001	0.0606061	0.0659091	0.0712121	0.0659091	0.0606061	0.0579546	0.0606061	0.0659091	0.025	0.0500001	0.0659091	0.0606061	0.0703896	0.0733024	0.0819264	0.0284902
32.3.2.0.1.1	0.241037	0.25479	0.236879	0.0241627	0.0721018	0.0260208	0.245392	0.168037	0.110927	0.0840184	0.0269088	0.0538177	0.141128	0.0840184	0.0571096	0.110927	0.25479	0.228616	0.228616	0.235053	0.194946	0.168037	0.141128	0.0840184	0.0269088	0.0571096	0.0840184	0.0571096	0.114219	0.110927	0.0840184	0.0269088	0.0538177	0.110927	0.0840184	0.141128	0.168037	0.110927	0.137836	0.110927	0.0840184	0.0269088	0.0538177	0.168037	0.110927	0.22799	0.235574	0.103799	0.0098901
32.3.2.1	0.247037	0.151904	0.121106	0.0120813	0.0360509	0.0130104	0.165358	0.0885056	0.0577072	0.0442528	0.0134544	0.0269088	0.0750512	0.0442528	0.0307984	0.0577072	0.151904	0.13456	0.13456	0.203801	0.10196	0.0885056	0.0750512	0.0442528	0.0134544	0.0307984	0.0442528	0.0307984	0.0615967	0.0577072	0.0442528	0.0134544	0.0269088	0.0577072	0.0442528	0.0750512	0.0885056	0.0577072	0.0711616	0.0577072	0.0442528	0.0134544	0.0269088	0.0885056	0.0577072	0.145212	0.131757	0.0541429	0.00494505
32.3.2.1.0	0.241392	0.153313	0.123616	0.0125646	0.0374929	0.0135308	0.167306	0.0873791	0.0576822	0.0436896	0.0139926	0.0279852	0.0733865	0.0436896	0.029697	0.0576822	0.153313	0.137609	0.137609	0.207286	0.101372	0.0873791	0.0733865	0.0436896	0.0139926	0.029697	0.0436896	0.029697	0.059394	0.0576822	0.0436896	0.0139926	0.0279852	0.0576822	0.0436896	0.0733865	0.0873791	0.0576822	0.0716748	0.0576822	0.0436896	0.0139926	0.0279852	0.0873791	0.0576822	0.146353	0.132361	0.0539753	0.00514285
32.3.2.1.0.0	0.241392	0.166645	0.134366	0.0136572	0.0407532	0.0147074	0.181854	0.0949773	0.062698	0.0474887	0.0152093	0.0304187	0.079768	0.0474887	0.0322793	0.062698	0.166645	0.149575	0.149575	0.225311	0.110187	0.0949773	0.079768	0.0474887	0.0152093	0.0322793	0.0474887	0.0322793	0.0645586	0.062698	0.0474887	0.0152093	0.0304187	0.062698	0.0474887	0.079768	0.0949773	0.062698	0.0779074	0.062698	0.0474887	0.0152093	0.0304187	0.0949773	0.062698	0.15908	0.14387	0.0586688	0.00559006
32.3.2.2	0.241392	0.141957	0.11446	0.0116339	0.0347157	0.0125285	0.154913	0.0809066	0.0534094	0.0404533	0.0129561	0.0259122	0.0679505	0.0404533	0.0274972	0.0534094	0.141957	0.127416	0.127416	0.191931	0.0938627	0.0809066	0.0679505	0.0404533	0.0129561	0.0274972	0.0404533	0.0274972	0.0549944	0.0534094	0.0404533	0.0129561	0.0259122	0.0534094	0.0404533	0.0679505	0.0809066	0.0534094	0.0663655	0.0534094	0.0404533	0.0129561	0.0259122	0.0809066	0.0534094	0.135512	0.122556	0.0499771	0.0047619
32.3.2.2.0	0.241392	0.153313	0.123616	0.0125646	0.0374929	0.0135308	0.167306	0.0873791	0.0576822	0.0436896	0.0139926	0.0279852	0.0733865	0.0436896	0.029697	0.0576822	0.153313	0.137609	0.137609	0.207286	0.101372	0.0873791	0.0733865	0.0436896	0.0139926	0.029697	0.0436896	0.029697	0.059394	0.0576822	0.0436896	0.0139926	0.0279852	0.0576822	0.0436896	0.0733865	0.0873791	0.0576822	0.0716748	0.0576822	0.0436896	0.0139926	0.0279852	0.0873791	0.0576822	0.146353	0.132361	0.0539753	0.00514285
85	0.0358581	0.0423685	0.0488868	0.0153846	0.0487535	0.0502078	0.0410793	0.0157052	0.0209402	0.0157052	0.0314103	0.0314103	0.0104701	0.0157052	0	0.0209402	0.0423685	0.0465566	0.0465566	0.0391563	0.0188462	0.0157052	0.0104701	0.0157052	0.0314103	0	0.0157052	0	0	0.0209402	0.0157052	0.0314103	0.0314103	0.0209402	0.0157052	0.0104701	0.0157052	0.0209402	0.0235577	0.0209402	0.0157052	0.0314103	0.0314103	0.0157052	0.0209402	0.041891	0.0433883	0.0265416	0.0589287
86	0.036624	0.046942	0.0541638	0.0348837	0.0718357	0.0774247	0.04389	0.0105	0.014	0.0105	0.021	0.021	0.007	0.0105	0	0.014	0.046942	0.049742	0.049742	0.0395016	0.0126	0.0105	0.007	0.0105	0.021	0	0.0105	0	0	0.014	0.0105	0.021	0.021	0.014	0.0105	0.007	0.0105	0.014	0.01575	0.014	0.0105	0.021	0.021	0.0105	0.014	0.0427388	0.0458444	0.027	0.0699999
87	0.0295134	0.0344928	0.0397994	0.0627906	0.0720573	0.0754221	0.0321211	0.0071667	0.0095556	0.0071667	0.0143334	0.0143334	0.0047778	0.0071667	0	0.0095556	0.0344928	0.0364039	0.0364039	0.0300201	0.00860004	0.0071667	0.0047778	0.0071667	0.0143334	0	0.0071667	0	0	0.0095556	0.0071667	0.0143334	0.0143334	0.0095556	0.0071667	0.0047778	0.0071667	0.0095556	0.01075	0.0095556	0.0071667	0.0143334	0.0143334	0.0071667	0.0095556	0.0298654	0.0320843	0.0262659	0.0589287
88	0.0431476	0.0563297	0.0649958	0.0418605	0.08862	0.0922674	0.0527951	0.0131428	0.0175238	0.0131428	0.0262857	0.0262857	0.0087619	0.0131428	0	0.0175238	0.0563297	0.0598345	0.0598345	0.0465139	0.0157714	0.0131428	0.0087619	0.0131428	0.0262857	0	0.0131428	0	0	0.0175238	0.0131428	0.0262857	0.0262857	0.0175238	0.0131428	0.0087619	0.0131428	0.0175238	0.0197143	0.0175238	0.0131428	0.0262857	0.0262857	0.0131428	0.0175238	0.0511493	0.0547013	0.0304285	0.075
89	0.0338053	0.0395205	0.0456006	0.0697674	0.0801785	0.0836538	0.0372632	0.0101667	0.0135556	0.0101667	0.0203334	0.0203334	0.0067778	0.0101667	0	0.0135556	0.0395205	0.0422317	0.0422317	0.0342854	0.0122	0.0101667	0.0067778	0.0101667	0.0203334	0	0.0101667	0	0	0.0135556	0.0101667	0.0203334	0.0203334	0.0135556	0.0101667	0.0067778	0.0101667	0.0135556	0.01525	0.0135556	0.0101667	0.0203334	0.0203334	0.0101667	0.0135556	0.0346909	0.0367419	0.0290992	0.0589287
90	0.0880927	0.103354	0.106037	0.308108	0.191295	0.413698	0.0927987	0.0497727	0.0377272	0.0497727	0.0136364	0.0136364	0.0618181	0.0497727	0.085909	0.0377272	0.103354	0.0937173	0.0937173	0.0729963	0.0425454	0.0497727	0.0618181	0.0497727	0.0136364	0.085909	0.0497727	0.085909	0.085909	0.0377272	0.0497727	0.0136364	0.0136364	0.0377272	0.0497727	0.0618181	0.0497727	0.0377272	0.0317045	0.0377272	0.0497727	0.0136364	0.0136364	0.0497727	0.0377272	0.0595862	0.0661505	0.0689141	0.116786
91	0.0880927	0.103354	0.106037	0.308108	0.191295	0.413698	0.0927987	0.0497727	0.0377272	0.0497727	0.0136364	0.0136364	0.0618181	0.0497727	0.085909	0.0377272	0.103354	0.0937173	0.0937173	0.0729963	0.0425454	0.0497727	0.0618181	0.0497727	0.0136364	0.085909	0.0497727	0.085909	0.085909	0.0377272	0.0497727	0.0136364	0.0136364	0.0377272	0.0497727	0.0618181	0.0497727	0.0377272	0.0317045	0.0377272	0.0497727	0.0136364	0.0136364	0.0497727	0.0377272	0.0595862	0.0661505	0.0689141	0.116786
[truncated: 257 more columns]

## Sheet: Distances
	0	0.0	0.0.0	0.0.0.0	0.0.0.1	0.0.0.1.0	0.1	0.1.0	0.1.0.0	0.1.0.0.0	0.1.0.0.0.0	0.1.0.0.1	0.1.0.1	0.1.0.1.0	0.1.0.1.0.0	0.1.0.2	0.1.1	0.1.2	0.1.3	0.2	0.2.0	0.2.0.0	0.2.0.0.0	0.2.0.0.0.0	0.2.0.0.0.0.0	0.2.0.0.0.0.1	0.2.0.0.0.1	0.2.0.0.0.1.0	0.2.0.0.0.2	0.2.0.0.1	0.2.0.0.1.0	0.2.0.0.1.0.0	0.2.0.0.1.1	0.2.0.0.2	0.2.0.0.2.0	0.2.0.0.3	0.2.0.1	0.2.0.1.0	0.2.0.2	0.2.0.2.0	0.2.0.2.0.0	0.2.0.2.0.0.0	0.2.0.2.0.1	0.2.0.3	0.2.0.3.0	0.2.1	0.2.1.0	0.2.1.0.0	0.2.1.0.0.0
0	0	0.181334	0.187785	0.821532	0.70794	0.85896	0.174882	0.423808	0.430259	0.436711	0.572148	0.565697	0.430259	0.436711	0.575127	0.430259	0.181334	0.181334	0.181334	0.0767742	0.404453	0.410904	0.430259	0.436711	0.572148	0.575127	0.436711	0.575127	0.568675	0.417356	0.443162	0.5786	0.552794	0.417356	0.443162	0.436711	0.430259	0.436711	0.410904	0.417356	0.443162	0.5786	0.552794	0.410904	0.417356	0.171552	0.190907	0.371479	0.843214
0.0	0.181334	0	0.0133333	0.78737	0.597268	0.788203	0.129412	0.512855	0.512855	0.526188	0.692779	0.679446	0.512855	0.526188	0.604628	0.526188	0.0133333	0.0133333	0.0266667	0.367273	0.499521	0.499521	0.499521	0.512855	0.679446	0.591295	0.513576	0.592016	0.577962	0.512855	0.539906	0.706497	0.679446	0.513576	0.540627	0.526572	0.526188	0.540242	0.513576	0.513576	0.540242	0.706112	0.679446	0.499521	0.512855	0.13	0.072	0.4432	0.829657
0.0.0	0.187785	0.0133333	0	0.783046	0.574343	0.765105	0.235294	0.576371	0.576371	0.591755	0.714745	0.69936	0.576371	0.591755	0.682264	0.591755	0.133333	0.133333	0.146667	0.458182	0.576371	0.576371	0.576371	0.576371	0.69936	0.666879	0.592963	0.683471	0.666879	0.576371	0.60714	0.730129	0.69936	0.592963	0.623732	0.60714	0.60714	0.623732	0.592963	0.592963	0.623732	0.730129	0.69936	0.576371	0.576371	0.255	0.148571	0.496	0.831236
0.0.0.0	0.821532	0.78737	0.783046	0	0.821774	0.465323	0.941176	0.96	0.946667	0.92	0.84	0.92	0.946667	0.92	0.845313	0.946667	0.933333	0.933333	0.933333	0.985455	0.968	0.96	0.946667	0.92	0.84	0.845313	0.92	0.845313	0.922656	0.946667	0.92	0.84	0.92	0.946667	0.92	0.946667	0.96	0.946667	0.96	0.946667	0.92	0.84	0.92	0.96	0.946667	0.98	0.977143	0.946667	0.984965
0.0.0.1	0.70794	0.597268	0.574343	0.821774	0	0.369759	0.823529	0.927919	0.905647	0.85847	0.892698	0.919524	0.903892	0.855838	0.807784	0.903892	0.8	0.8	0.8	0.881818	0.942335	0.927919	0.903892	0.85847	0.894484	0.811294	0.855838	0.807784	0.855838	0.905647	0.85847	0.892698	0.919524	0.903892	0.855838	0.903892	0.927919	0.903892	0.927919	0.903892	0.855838	0.892698	0.919524	0.927919	0.905647	0.8375	0.814286	0.891686	0.868625
0.0.0.1.0	0.85896	0.788203	0.765105	0.465323	0.369759	0	0.941176	0.990108	0.986811	0.980216	0.977946	0.988973	0.986811	0.980216	0.960432	0.986811	0.933333	0.933333	0.933333	0.972727	0.992086	0.990108	0.986811	0.980216	0.977946	0.960432	0.980216	0.960432	0.980216	0.986811	0.980216	0.977946	0.988973	0.986811	0.980216	0.986811	0.990108	0.986811	0.990108	0.986811	0.980216	0.977946	0.988973	0.990108	0.986811	0.9625	0.957143	0.97285	0.837099
0.1	0.174882	0.129412	0.235294	0.941176	0.823529	0.941176	0	0.440754	0.452519	0.464283	0.611275	0.599511	0.452519	0.464283	0.586437	0.452519	0.0117647	0.0117647	0.0117647	0.294545	0.464283	0.464283	0.464283	0.464283	0.611275	0.586437	0.476048	0.598202	0.586437	0.464283	0.499578	0.64657	0.611275	0.476048	0.511342	0.499578	0.499578	0.511342	0.476048	0.476048	0.511342	0.64657	0.611275	0.464283	0.464283	0.0870588	0.0870588	0.402824	0.842803
0.1.0	0.423808	0.512855	0.576371	0.96	0.927919	0.990108	0.440754	0	0.025	0.05	0.3	0.275	0.025	0.05	0.3	0.025	0.48	0.48	0.48	0.654545	0.24	0.05	0.05	0.05	0.3	0.3	0.075	0.325	0.3	0.05	0.125	0.375	0.3	0.075	0.15	0.125	0.125	0.15	0.075	0.075	0.15	0.375	0.3	0.05	0.05	0.525	0.457143	0.05	0.880396
0.1.0.0	0.430259	0.512855	0.576371	0.946667	0.905647	0.986811	0.452519	0.025	0	0.0333333	0.216667	0.183333	0.0333333	0.0666667	0.4	0.0333333	0.613333	0.6	0.613333	0.736364	0.42	0.275	0.0333333	0.0333333	0.216667	0.366667	0.0666667	0.4	0.366667	0.0333333	0.133333	0.316667	0.216667	0.0666667	0.166667	0.133333	0.35	0.166667	0.3	0.0666667	0.166667	0.316667	0.216667	0.275	0.0333333	0.6375	0.585714	0.0333333	0.900731
0.1.0.0.0	0.436711	0.526188	0.591755	0.92	0.85847	0.980216	0.464283	0.05	0.0333333	0	0.275	0.275	0.366667	0.1	0.325	0.366667	0.746667	0.733333	0.746667	0.827273	0.62	0.525	0.366667	0.05	0.325	0.275	0.1	0.325	0.275	0.366667	0.1	0.375	0.325	0.4	0.15	0.4	0.55	0.433333	0.55	0.4	0.15	0.375	0.325	0.525	0.366667	0.7625	0.728571	0.366667	0.880396
0.1.0.0.0.0	0.572148	0.692779	0.714745	0.84	0.892698	0.977946	0.611275	0.3	0.216667	0.275	0	0.5	0.7	0.55	0.55	0.666667	0.88	0.866667	0.866667	0.918182	0.82	0.775	0.7	0.55	0.1	0.55	0.55	0.55	0.775	0.7	0.6	0.2	0.55	0.7	0.6	0.733333	0.8	0.733333	0.775	0.7	0.6	0.2	0.55	0.775	0.7	0.8875	0.871429	0.7	0.9414
0.1.0.0.1	0.565697	0.679446	0.69936	0.92	0.919524	0.988973	0.599511	0.275	0.183333	0.275	0.5	0	0.366667	0.05	0.55	0.333333	0.746667	0.733333	0.733333	0.827273	0.62	0.525	0.366667	0.05	0.05	0.55	0.05	0.55	0.55	0.366667	0.2	0.2	0.05	0.366667	0.2	0.466667	0.6	0.466667	0.525	0.366667	0.2	0.2	0.05	0.525	0.366667	0.7625	0.728571	0.366667	0.9414
0.1.0.1	0.430259	0.512855	0.576371	0.946667	0.903892	0.986811	0.452519	0.025	0.0333333	0.366667	0.7	0.366667	0	0.0333333	0.216667	0.0333333	0.6	0.613333	0.613333	0.736364	0.42	0.275	0.0333333	0.0333333	0.366667	0.216667	0.0666667	0.25	0.216667	0.0333333	0.1	0.433333	0.366667	0.0666667	0.133333	0.1	0.325	0.133333	0.3	0.0666667	0.133333	0.433333	0.366667	0.275	0.0333333	0.6375	0.585714	0.0333333	0.860061
0.1.0.1.0	0.436711	0.526188	0.591755	0.92	0.855838	0.980216	0.464283	0.05	0.0666667	0.1	0.55	0.05	0.0333333	0	0.275	0.333333	0.733333	0.746667	0.733333	0.827273	0.62	0.525	0.366667	0.05	0.275	0.325	0.05	0.325	0.325	0.366667	0.15	0.375	0.275	0.366667	0.15	0.433333	0.575	0.433333	0.525	0.366667	0.15	0.375	0.275	0.525	0.366667	0.7625	0.728571	0.366667	0.880396
0.1.0.1.0.0	0.575127	0.604628	0.682264	0.845313	0.807784	0.960432	0.586437	0.3	0.4	0.325	0.55	0.55	0.216667	0.275	0	0.666667	0.866667	0.88	0.866667	0.918182	0.82	0.775	0.7	0.55	0.55	0.1	0.55	0.1	0.55	0.7	0.55	0.55	0.775	0.7	0.55	0.7	0.775	0.7	0.775	0.7	0.55	0.55	0.775	0.775	0.7	0.8875	0.871429	0.7	0.819392
0.1.0.2	0.430259	0.526188	0.591755	0.946667	0.903892	0.986811	0.452519	0.025	0.0333333	0.366667	0.666667	0.333333	0.0333333	0.333333	0.666667	0	0.613333	0.613333	0.6	0.745455	0.44	0.3	0.0666667	0.0666667	0.216667	0.4	0.0666667	0.4	0.4	0.0666667	0.166667	0.316667	0.216667	0.0666667	0.166667	0.166667	0.375	0.166667	0.3	0.0666667	0.166667	0.316667	0.216667	0.3	0.0666667	0.65	0.6	0.0666667	0.900731
0.1.1	0.181334	0.0133333	0.133333	0.933333	0.8	0.933333	0.0117647	0.48	0.613333	0.746667	0.88	0.746667	0.6	0.733333	0.866667	0.613333	0	0.0133333	0.0133333	0.376364	0.512855	0.512855	0.513624	0.514326	0.681953	0.591997	0.526957	0.604628	0.591295	0.513557	0.540223	0.706112	0.679446	0.526188	0.552855	0.539521	0.539521	0.552855	0.526188	0.526188	0.552855	0.706112	0.679446	0.512855	0.513557	0.1425	0.0853333	0.443558	0.829657
0.1.2	0.181334	0.0133333	0.133333	0.933333	0.8	0.933333	0.0117647	0.48	0.6	0.733333	0.866667	0.733333	0.613333	0.746667	0.88	0.613333	0.0133333	0	0.0133333	0.376364	0.512855	0.512855	0.512855	0.513901	0.619446	0.652342	0.526188	0.664628	0.651295	0.513901	0.553901	0.659446	0.619446	0.526188	0.566188	0.552855	0.552855	0.566188	0.526188	0.526188	0.566188	0.659446	0.619446	0.512855	0.513901	0.1425	0.0853333	0.443902	0.845925
0.1.3	0.181334	0.0266667	0.146667	0.933333	0.8	0.933333	0.0117647	0.48	0.613333	0.746667	0.866667	0.733333	0.613333	0.733333	0.866667	0.6	0.0133333	0.0133333	0	0.385455	0.526188	0.526188	0.526957	0.527314	0.621596	0.664986	0.526957	0.664628	0.664628	0.526545	0.566545	0.659446	0.619446	0.526188	0.566188	0.566188	0.566188	0.566188	0.526188	0.526188	0.566188	0.659446	0.619446	0.526188	0.526545	0.155	0.0986667	0.456891	0.845925
0.2	0.0767742	0.367273	0.458182	0.985455	0.881818	0.972727	0.294545	0.654545	0.736364	0.827273	0.918182	0.827273	0.736364	0.827273	0.918182	0.745455	0.376364	0.376364	0.385455	0	0.412336	0.421427	0.4487	0.457791	0.597716	0.588712	0.457791	0.588712	0.579621	0.430518	0.457791	0.597716	0.570443	0.430518	0.457791	0.4487	0.439609	0.4487	0.421427	0.430518	0.457791	0.597716	0.570443	0.421427	0.430518	0.112798	0.140071	0.37397	0.833717
0.2.0	0.404453	0.499521	0.576371	0.968	0.942335	0.992086	0.464283	0.24	0.42	0.62	0.82	0.62	0.42	0.62	0.82	0.44	0.512855	0.512855	0.526188	0.412336	0	0.02	0.08	0.1	0.3	0.35	0.1	0.35	0.33	0.04	0.08	0.28	0.24	0.04	0.08	0.06	0.04	0.06	0.02	0.04	0.08	0.28	0.24	0.02	0.04	0.3875	0.342857	0.1	0.892597
0.2.0.0	0.410904	0.499521	0.576371	0.96	0.927919	0.990108	0.464283	0.05	0.275	0.525	0.775	0.525	0.275	0.525	0.775	0.3	0.512855	0.512855	0.526188	0.421427	0.02	0	0.05	0.075	0.325	0.3	0.075	0.3	0.275	0.025	0.075	0.325	0.275	0.025	0.075	0.05	0.05	0.075	0.025	0.05	0.1	0.35	0.3	0.025	0.05	0.5	0.457143	0.075	0.880396
0.2.0.0.0	0.430259	0.499521	0.576371	0.946667	0.903892	0.986811	0.464283	0.05	0.0333333	0.366667	0.7	0.366667	0.0333333	0.366667	0.7	0.0666667	0.513624	0.512855	0.526957	0.4487	0.08	0.05	0	0.0333333	0.366667	0.216667	0.0333333	0.216667	0.183333	0.0333333	0.1	0.433333	0.366667	0.0333333	0.1	0.0666667	0.3	0.1	0.275	0.0333333	0.1	0.433333	0.366667	0.25	0.0333333	0.625	0.571429	0.0333333	0.860061
0.2.0.0.0.0	0.436711	0.512855	0.576371	0.92	0.85847	0.980216	0.464283	0.05	0.0333333	0.05	0.55	0.05	0.0333333	0.05	0.55	0.0666667	0.514326	0.513901	0.527314	0.457791	0.1	0.075	0.0333333	0	0.275	0.275	0.05	0.325	0.275	0.333333	0.1	0.375	0.275	0.366667	0.15	0.4	0.55	0.433333	0.525	0.366667	0.15	0.375	0.275	0.5	0.333333	0.75	0.714286	0.333333	0.880396
0.2.0.0.0.0.0	0.572148	0.679446	0.69936	0.84	0.894484	0.977946	0.611275	0.3	0.216667	0.325	0.1	0.05	0.366667	0.275	0.55	0.216667	0.681953	0.619446	0.621596	0.597716	0.3	0.325	0.366667	0.275	0	0.55	0.5	0.55	0.775	0.666667	0.6	0.2	0.5	0.666667	0.6	0.733333	0.8	0.733333	0.75	0.666667	0.6	0.2	0.5	0.75	0.666667	0.875	0.857143	0.666667	0.9414
0.2.0.0.0.0.1	0.575127	0.591295	0.666879	0.845313	0.811294	0.960432	0.586437	0.3	0.366667	0.275	0.55	0.55	0.216667	0.325	0.1	0.4	0.591997	0.652342	0.664986	0.588712	0.35	0.3	0.216667	0.275	0.55	0	0.55	0.1	0.5	0.666667	0.5	0.55	0.775	0.7	0.55	0.666667	0.75	0.7	0.775	0.7	0.55	0.55	0.775	0.75	0.666667	0.875	0.857143	0.666667	0.819392
0.2.0.0.0.1	0.436711	0.513576	0.592963	0.92	0.855838	0.980216	0.476048	0.075	0.0666667	0.1	0.55	0.05	0.0666667	0.05	0.55	0.0666667	0.526957	0.526188	0.526957	0.457791	0.1	0.075	0.0333333	0.05	0.5	0.55	0	0.275	0.275	0.366667	0.15	0.375	0.275	0.333333	0.1	0.4	0.55	0.4	0.5	0.333333	0.1	0.375	0.275	0.5	0.366667	0.75	0.714286	0.366667	0.880396
0.2.0.0.0.1.0	0.575127	0.592016	0.683471	0.845313	0.807784	0.960432	0.598202	0.325	0.4	0.325	0.55	0.55	0.25	0.325	0.1	0.4	0.604628	0.664628	0.664628	0.588712	0.35	0.3	0.216667	0.325	0.55	0.1	0.275	0	0.5	0.7	0.55	0.55	0.775	0.666667	0.5	0.666667	0.75	0.666667	0.75	0.666667	0.5	0.55	0.775	0.75	0.7	0.875	0.857143	0.7	0.819392
0.2.0.0.0.2	0.568675	0.577962	0.666879	0.922656	0.855838	0.980216	0.586437	0.3	0.366667	0.275	0.775	0.55	0.216667	0.325	0.55	0.4	0.591295	0.651295	0.664628	0.579621	0.33	0.275	0.183333	0.275	0.775	0.5	0.275	0.5	0	0.366667	0.05	0.55	0.55	0.366667	0.05	0.333333	0.5	0.366667	0.525	0.366667	0.05	0.55	0.55	0.5	0.366667	0.75	0.714286	0.366667	0.819392
0.2.0.0.1	0.417356	0.512855	0.576371	0.946667	0.905647	0.986811	0.464283	0.05	0.0333333	0.366667	0.7	0.366667	0.0333333	0.366667	0.7	0.0666667	0.513557	0.513901	0.526545	0.430518	0.04	0.025	0.0333333	0.333333	0.666667	0.666667	0.366667	0.7	0.366667	0	0.0666667	0.25	0.183333	0.0333333	0.1	0.0666667	0.3	0.1	0.275	0.0666667	0.133333	0.283333	0.216667	0.275	0.0333333	0.625	0.6	0.0666667	0.900731
0.2.0.0.1.0	0.443162	0.539906	0.60714	0.92	0.85847	0.980216	0.499578	0.125	0.133333	0.1	0.6	0.2	0.1	0.15	0.55	0.166667	0.540223	0.553901	0.566545	0.457791	0.08	0.075	0.1	0.1	0.6	0.5	0.15	0.55	0.05	0.0666667	0	0.275	0.275	0.366667	0.05	0.333333	0.5	0.366667	0.525	0.4	0.1	0.325	0.325	0.525	0.366667	0.75	0.742857	0.4	0.880396
0.2.0.0.1.0.0	0.5786	0.706497	0.730129	0.84	0.892698	0.977946	0.64657	0.375	0.316667	0.375	0.2	0.2	0.433333	0.375	0.55	0.316667	0.706112	0.659446	0.659446	0.597716	0.28	0.325	0.433333	0.375	0.2	0.55	0.375	0.55	0.55	0.25	0.275	0	0.5	0.666667	0.5	0.666667	0.75	0.666667	0.75	0.7	0.55	0.1	0.55	0.775	0.7	0.875	0.885714	0.733333	0.9414
0.2.0.0.1.1	0.552794	0.679446	0.69936	0.92	0.919524	0.988973	0.611275	0.3	0.216667	0.325	0.55	0.05	0.366667	0.275	0.775	0.216667	0.679446	0.619446	0.619446	0.570443	0.24	0.275	0.366667	0.275	0.5	0.775	0.275	0.775	0.55	0.183333	0.275	0.5	0	0.333333	0.1	0.4	0.55	0.4	0.5	0.366667	0.15	0.15	0.05	0.525	0.366667	0.75	0.742857	0.4	0.9414
0.2.0.0.2	0.417356	0.513576	0.592963	0.946667	0.903892	0.986811	0.476048	0.075	0.0666667	0.4	0.7	0.366667	0.0666667	0.366667	0.7	0.0666667	0.526188	0.526188	0.526188	0.430518	0.04	0.025	0.0333333	0.366667	0.666667	0.7	0.333333	0.666667	0.366667	0.0333333	0.366667	0.666667	0.333333	0	0.0666667	0.0666667	0.3	0.0666667	0.25	0.0333333	0.1	0.283333	0.216667	0.275	0.0666667	0.625	0.6	0.1	0.900731
0.2.0.0.2.0	0.443162	0.540627	0.623732	0.92	0.855838	0.980216	0.511342	0.15	0.166667	0.15	0.6	0.2	0.133333	0.15	0.55	0.166667	0.552855	0.566188	0.566188	0.457791	0.08	0.075	0.1	0.15	0.6	0.55	0.1	0.5	0.05	0.1	0.05	0.5	0.1	0.0666667	0	0.333333	0.5	0.333333	0.5	0.366667	0.05	0.325	0.325	0.525	0.4	0.75	0.742857	0.433333	0.880396
0.2.0.0.3	0.436711	0.526572	0.60714	0.946667	0.903892	0.986811	0.499578	0.125	0.133333	0.4	0.733333	0.466667	0.1	0.433333	0.7	0.166667	0.539521	0.552855	0.566188	0.4487	0.06	0.05	0.0666667	0.4	0.733333	0.666667	0.4	0.666667	0.333333	0.0666667	0.333333	0.666667	0.4	0.0666667	0.333333	0	0.25	0.0333333	0.275	0.0666667	0.0666667	0.4	0.4	0.275	0.0666667	0.625	0.6	0.1	0.860061
0.2.0.1	0.430259	0.526188	0.60714	0.96	0.927919	0.990108	0.499578	0.125	0.35	0.55	0.8	0.6	0.325	0.575	0.775	0.375	0.539521	0.552855	0.566188	0.439609	0.04	0.05	0.3	0.55	0.8	0.75	0.55	0.75	0.5	0.3	0.5	0.75	0.55	0.3	0.5	0.25	0	0.025	0.025	0.05	0.05	0.3	0.3	0.025	0.05	0.5125	0.485714	0.125	0.880396
0.2.0.1.0	0.436711	0.540242	0.623732	0.946667	0.903892	0.986811	0.511342	0.15	0.166667	0.433333	0.733333	0.466667	0.133333	0.433333	0.7	0.166667	0.552855	0.566188	0.566188	0.4487	0.06	0.075	0.1	0.433333	0.733333	0.7	0.4	0.666667	0.366667	0.1	0.366667	0.666667	0.4	0.0666667	0.333333	0.0333333	0.025	0	0.25	0.0333333	0.0333333	0.216667	0.216667	0.275	0.0666667	0.6375	0.628571	0.166667	0.900731
0.2.0.2	0.410904	0.513576	0.592963	0.96	0.927919	0.990108	0.476048	0.075	0.3	0.55	0.775	0.525	0.3	0.525	0.775	0.3	0.526188	0.526188	0.526188	0.421427	0.02	0.025	0.275	0.525	0.75	0.775	0.5	0.75	0.525	0.275	0.525	0.75	0.5	0.25	0.5	0.275	0.025	0.25	0	0.025	0.075	0.2125	0.1625	0.025	0.05	0.5125	0.485714	0.125	0.910898
0.2.0.2.0	0.417356	0.513576	0.592963	0.946667	0.903892	0.986811	0.476048	0.075	0.0666667	0.4	0.7	0.366667	0.0666667	0.366667	0.7	0.0666667	0.526188	0.526188	0.526188	0.430518	0.04	0.05	0.0333333	0.366667	0.666667	0.7	0.333333	0.666667	0.366667	0.0666667	0.4	0.7	0.366667	0.0333333	0.366667	0.0666667	0.05	0.0333333	0.025	0	0.0666667	0.25	0.183333	0.25	0.0333333	0.6375	0.6	0.1	0.900731
0.2.0.2.0.0	0.443162	0.540242	0.623732	0.92	0.855838	0.980216	0.511342	0.15	0.166667	0.15	0.6	0.2	0.133333	0.15	0.55	0.166667	0.552855	0.566188	0.566188	0.457791	0.08	0.1	0.1	0.15	0.6	0.55	0.1	0.5	0.05	0.133333	0.1	0.55	0.15	0.1	0.05	0.0666667	0.05	0.0333333	0.075	0.0666667	0	0.275	0.275	0.5	0.366667	0.7625	0.742857	0.433333	0.880396
0.2.0.2.0.0.0	0.5786	0.706112	0.730129	0.84	0.892698	0.977946	0.64657	0.375	0.316667	0.375	0.2	0.2	0.433333	0.375	0.55	0.316667	0.706112	0.659446	0.659446	0.597716	0.28	0.35	0.433333	0.375	0.2	0.55	0.375	0.55	0.55	0.283333	0.325	0.1	0.15	0.283333	0.325	0.4	0.3	0.216667	0.2125	0.25	0.275	0	0.5	0.75	0.666667	0.8875	0.885714	0.733333	0.9414
0.2.0.2.0.1	0.552794	0.679446	0.69936	0.92	0.919524	0.988973	0.611275	0.3	0.216667	0.325	0.55	0.05	0.366667	0.275	0.775	0.216667	0.679446	0.619446	0.619446	0.570443	0.24	0.3	0.366667	0.275	0.5	0.775	0.275	0.775	0.55	0.216667	0.325	0.55	0.05	0.216667	0.325	0.4	0.3	0.216667	0.1625	0.183333	0.275	0.5	0	0.5	0.333333	0.7625	0.742857	0.4	0.9414
0.2.0.3	0.410904	0.499521	0.576371	0.96	0.927919	0.990108	0.464283	0.05	0.275	0.525	0.775	0.525	0.275	0.525	0.775	0.3	0.512855	0.512855	0.526188	0.421427	0.02	0.025	0.25	0.5	0.75	0.75	0.5	0.75	0.5	0.275	0.525	0.775	0.525	0.275	0.525	0.275	0.025	0.275	0.025	0.25	0.5	0.75	0.5	0	0.025	0.5125	0.457143	0.075	0.880396
0.2.0.3.0	0.417356	0.512855	0.576371	0.946667	0.905647	0.986811	0.464283	0.05	0.0333333	0.366667	0.7	0.366667	0.0333333	0.366667	0.7	0.0666667	0.513557	0.513901	0.526545	0.430518	0.04	0.05	0.0333333	0.333333	0.666667	0.666667	0.366667	0.7	0.366667	0.0333333	0.366667	0.7	0.366667	0.0666667	0.4	0.0666667	0.05	0.0666667	0.05	0.0333333	0.366667	0.666667	0.333333	0.025	0	0.6375	0.6	0.0666667	0.900731
0.2.1	0.171552	0.13	0.255	0.98	0.8375	0.9625	0.0870588	0.525	0.6375	0.7625	0.8875	0.7625	0.6375	0.7625	0.8875	0.65	0.1425	0.1425	0.155	0.112798	0.3875	0.5	0.625	0.75	0.875	0.875	0.75	0.875	0.75	0.625	0.75	0.875	0.75	0.625	0.75	0.625	0.5125	0.6375	0.5125	0.6375	0.7625	0.8875	0.7625	0.5125	0.6375	0	0.025	0.34634	0.824655
0.2.1.0	0.190907	0.072	0.148571	0.977143	0.814286	0.957143	0.0870588	0.457143	0.585714	0.728571	0.871429	0.728571	0.585714	0.728571	0.871429	0.6	0.0853333	0.0853333	0.0986667	0.140071	0.342857	0.457143	0.571429	0.714286	0.857143	0.857143	0.714286	0.857143	0.714286	0.6	0.742857	0.885714	0.742857	0.6	0.742857	0.6	0.485714	0.628571	0.485714	0.6	0.742857	0.885714	0.742857	0.457143	0.6	0.025	0	0.367245	0.807977
0.2.1.0.0	0.371479	0.4432	0.496	0.946667	0.891686	0.97285	0.402824	0.05	0.0333333	0.366667	0.7	0.366667	0.0333333	0.366667	0.7	0.0666667	0.443558	0.443902	0.456891	0.37397	0.1	0.075	0.0333333	0.333333	0.666667	0.666667	0.366667	0.7	0.366667	0.0666667	0.4	0.733333	0.4	0.1	0.433333	0.1	0.125	0.166667	0.125	0.1	0.433333	0.733333	0.4	0.075	0.0666667	0.34634	0.367245	0	0.701746
0.2.1.0.0.0	0.843214	0.829657	0.831236	0.984965	0.868625	0.837099	0.842803	0.880396	0.900731	0.880396	0.9414	0.9414	0.860061	0.880396	0.819392	0.900731	0.829657	0.845925	0.845925	0.833717	0.892597	0.880396	0.860061	0.880396	0.9414	0.819392	0.880396	0.819392	0.819392	0.900731	0.880396	0.9414	0.9414	0.900731	0.880396	0.860061	0.880396	0.900731	0.910898	0.900731	0.880396	0.9414	0.9414	0.880396	0.900731	0.824655	0.807977	0.701746	0
0.2.1.0.0.1	0.858857	0.883505	0.890272	0.856557	0.935895	0.942947	0.887948	0.880396	0.900731	0.880396	0.9414	0.9414	0.860061	0.880396	0.819392	0.900731	0.880821	0.897089	0.897089	0.838314	0.892597	0.880396	0.860061	0.880396	0.9414	0.819392	0.880396	0.819392	0.819392	0.900731	0.880396	0.9414	0.9414	0.900731	0.880396	0.860061	0.880396	0.900731	0.910898	0.900731	0.880396	0.9414	0.9414	0.880396	0.900731	0.830976	0.815201	0.701746	0.688889
0.2.2	0.490293	0.373778	0.328856	0.984167	0.74	0.94	0.429917	0.806692	0.873538	0.903346	0.970192	0.940385	0.8365	0.903346	0.933154	0.873538	0.373778	0.39847	0.39847	0.406683	0.776884	0.806692	0.8365	0.903346	0.970192	0.933154	0.903346	0.933154	0.866307	0.873538	0.903346	0.970192	0.940385	0.873538	0.903346	0.8365	0.806692	0.873538	0.843731	0.873538	0.903346	0.970192	0.940385	0.806692	0.873538	0.379182	0.311785	0.703346	0.9
0.2.2.0	0.534347	0.464823	0.432492	0.980208	0.675	0.925	0.510251	0.758365	0.841923	0.879182	0.96274	0.925481	0.795624	0.879182	0.916442	0.841923	0.464823	0.488288	0.489516	0.467922	0.776884	0.758365	0.795624	0.879182	0.96274	0.916442	0.879182	0.916442	0.832884	0.841923	0.879182	0.96274	0.925481	0.841923	0.879182	0.795624	0.758365	0.841923	0.804663	0.841923	0.879182	0.96274	0.925481	0.758365	0.841923	0.464538	0.408019	0.629182	0.875
0.2.2.0.0	0.774895	0.780419	0.793299	0.928279	0.867054	0.91855	0.798735	0.8164	0.857087	0.8164	0.938461	0.938461	0.775713	0.8164	0.69434	0.857087	0.780104	0.812654	0.812654	0.755188	0.840813	0.8164	0.775713	0.8164	0.938461	0.69434	0.8164	0.69434	0.69434	0.857087	0.8164	0.938461	0.938461	0.857087	0.8164	0.775713	0.8164	0.857087	0.877431	0.857087	0.8164	0.938461	0.938461	0.8164	0.857087	0.742802	0.714851	0.544267	0.5
0.2.3	0.477886	0.479815	0.452525	0.983632	0.869654	0.96957	0.491223	0.621277	0.704835	0.810639	0.894196	0.788393	0.727081	0.810639	0.916442	0.704835	0.479815	0.469093	0.469093	0.40306	0.652379	0.646277	0.727081	0.810639	0.894196	0.916442	0.810639	0.916442	0.832884	0.729835	0.835639	0.919196	0.813393	0.729835	0.835639	0.752081	0.671277	0.754835	0.649031	0.729835	0.835639	0.919196	0.813393	0.646277	0.729835	0.469609	0.440013	0.703496	0.946429
0.2.4	0.171552	0.13	0.255	0.98	0.8375	0.9625	0.0870588	0.525	0.6375	0.7625	0.8875	0.7625	0.6375	0.7625	0.8875	0.65	0.1425	0.1425	0.155	0.112798	0.3875	0.5125	0.625	0.75	0.875	0.875	0.75	0.875	0.75	0.6375	0.7625	0.8875	0.7625	0.6375	0.7625	0.6375	0.5125	0.6375	0.5125	0.625	0.75	0.875	0.75	0.5	0.625	0.0125	0.125	0.625	0.9375
0.3	0.423808	0.499521	0.576371	0.96	0.927919	0.990108	0.452519	0.025	0.25	0.5	0.75	0.5	0.275	0.525	0.775	0.275	0.513624	0.499521	0.513624	0.4487	0.08	0.05	0.25	0.5	0.75	0.75	0.5	0.75	0.5	0.3	0.55	0.8	0.55	0.3	0.55	0.3	0.1	0.35	0.1	0.3	0.55	0.8	0.55	0.05	0.3	0.437301	0.471202	0.423585	0.961792
0.3.0	0.430259	0.512855	0.591755	0.946667	0.903892	0.986811	0.464283	0.05	0.0333333	0.333333	0.666667	0.366667	0.0666667	0.4	0.7	0.0666667	0.526957	0.512855	0.526957	0.457791	0.1	0.075	0.0333333	0.366667	0.7	0.666667	0.366667	0.666667	0.333333	0.1	0.4	0.733333	0.433333	0.1	0.4	0.0666667	0.1	0.133333	0.125	0.1	0.4	0.733333	0.433333	0.075	0.1	0.449801	0.485487	0.26478	0.949057
0.3.0.0	0.436711	0.526909	0.608348	0.92	0.855838	0.980216	0.476048	0.075	0.0666667	0.05	0.5	0.05	0.1	0.1	0.55	0.0666667	0.54029	0.526188	0.526957	0.466882	0.12	0.1	0.0666667	0.1	0.55	0.55	0.05	0.5	0.05	0.133333	0.15	0.6	0.15	0.1	0.1	0.1	0.125	0.133333	0.125	0.1	0.1	0.6	0.15	0.1	0.133333	0.462301	0.499773	0.298113	0.923585
0.4	0.404453	0.499521	0.576371	0.96	0.927919	0.990108	0.464283	0.05	0.275	0.525	0.775	0.525	0.275	0.525	0.775	0.3	0.512855	0.512855	0.526188	0.4487	0.08	0.05	0.25	0.5	0.75	0.75	0.5	0.75	0.5	0.3	0.55	0.8	0.55	0.3	0.55	0.3	0.1	0.35	0.1	0.3	0.55	0.8	0.55	0.05	0.3	0.437301	0.471202	0.423585	0.961792
0.4.0	0.410904	0.513576	0.592963	0.946667	0.903892	0.986811	0.476048	0.075	0.0666667	0.4	0.7	0.366667	0.0666667	0.366667	0.7	0.0666667	0.526188	0.526188	0.526188	0.457791	0.1	0.075	0.0333333	0.366667	0.666667	0.7	0.333333	0.666667	0.366667	0.1	0.433333	0.733333	0.4	0.0666667	0.4	0.1	0.125	0.133333	0.1	0.0666667	0.4	0.733333	0.4	0.075	0.1	0.449801	0.485487	0.26478	0.949057
0.4.0.0	0.546342	0.679446	0.69936	0.92	0.919524	0.988973	0.611275	0.3	0.216667	0.325	0.55	0.05	0.366667	0.275	0.775	0.216667	0.680827	0.619446	0.620469	0.597716	0.3	0.325	0.366667	0.275	0.5	0.775	0.275	0.775	0.55	0.25	0.375	0.6	0.1	0.25	0.375	0.433333	0.375	0.316667	0.2375	0.25	0.375	0.6	0.1	0.325	0.25	0.619685	0.67964	0.496154	0.984615
0.4.1	0.410904	0.512855	0.576371	0.946667	0.905647	0.986811	0.464283	0.05	0.0333333	0.366667	0.7	0.366667	0.0333333	0.366667	0.7	0.0666667	0.513557	0.513901	0.526545	0.457791	0.1	0.075	0.0333333	0.333333	0.666667	0.666667	0.366667	0.7	0.366667	0.0666667	0.4	0.733333	0.4	0.1	0.433333	0.1	0.125	0.166667	0.125	0.1	0.433333	0.733333	0.4	0.075	0.0666667	0.449801	0.485487	0.231447	0.949057
0.4.2	0.486849	0.555906	0.640986	0.946667	0.903892	0.986811	0.548989	0.225	0.266667	0.466667	0.8	0.6	0.166667	0.5	0.7	0.3	0.568855	0.608855	0.622188	0.537531	0.24	0.2	0.133333	0.466667	0.8	0.666667	0.466667	0.666667	0.333333	0.266667	0.466667	0.8	0.6	0.266667	0.466667	0.133333	0.2	0.266667	0.3	0.266667	0.466667	0.8	0.6	0.2	0.266667	0.514801	0.531202	0.36478	0.949057
0.5	0.404453	0.499521	0.576371	0.968	0.942335	0.992086	0.452519	0.22	0.42	0.62	0.82	0.62	0.4	0.6	0.8	0.42	0.499521	0.512855	0.512855	0.421427	0.02	0.2	0.4	0.6	0.8	0.8	0.6	0.8	0.6	0.4	0.6	0.8	0.6	0.4	0.6	0.4	0.22	0.42	0.22	0.42	0.62	0.82	0.62	0.22	0.42	0.412364	0.471274	0.538868	0.969434
0.5.0	0.423808	0.499521	0.576371	0.96	0.927919	0.990108	0.452519	0.025	0.275	0.525	0.775	0.525	0.25	0.5	0.75	0.275	0.50029	0.512855	0.513624	0.4487	0.08	0.05	0.25	0.5	0.75	0.75	0.5	0.75	0.5	0.3	0.55	0.8	0.55	0.3	0.55	0.3	0.1	0.35	0.1	0.3	0.55	0.8	0.55	0.05	0.3	0.437364	0.471274	0.423585	0.961792
0.6	0.0451613	0.356522	0.434783	0.956522	0.869565	0.956522	0.269565	0.66087	0.73913	0.826087	0.913043	0.826087	0.747826	0.834783	0.921739	0.747826	0.356522	0.347826	0.356522	0.0608696	0.582609	0.66087	0.747826	0.826087	0.913043	0.913043	0.834783	0.921739	0.834783	0.73913	0.826087	0.913043	0.826087	0.747826	0.834783	0.747826	0.669565	0.756522	0.669565	0.756522	0.843478	0.921739	0.834783	0.669565	0.747826	0.313043	0.4	0.73913	0.956522
0.6.0	0.38723	0.337221	0.286675	0.987821	0.8	0.953846	0.365405	0.76694	0.81836	0.88347	0.93489	0.86978	0.83205	0.88347	0.94858	0.81836	0.337221	0.325356	0.325356	0.296536	0.732599	0.782324	0.83205	0.88347	0.93489	0.94858	0.88347	0.94858	0.897159	0.833745	0.898854	0.950275	0.885165	0.833745	0.898854	0.847434	0.797709	0.849129	0.784019	0.833745	0.898854	0.950275	0.885165	0.782324	0.833745	0.323139	0.272617	0.729624	0.923077
0.6.0.0	0.424097	0.375316	0.330631	0.985606	0.763636	0.945455	0.399018	0.724565	0.785335	0.862283	0.923052	0.846104	0.801513	0.862283	0.939231	0.785335	0.375316	0.363452	0.363452	0.348484	0.683981	0.742747	0.801513	0.862283	0.923052	0.939231	0.862283	0.939231	0.878461	0.803516	0.880464	0.941234	0.864286	0.803516	0.880464	0.819695	0.760929	0.821698	0.74475	0.803516	0.880464	0.941234	0.864286	0.742747	0.803516	0.394567	0.35425	0.784361	0.961039
0.6.0.0.0	0.52474	0.411873	0.372812	0.982407	0.711111	0.933333	0.46353	0.785213	0.859487	0.892607	0.96688	0.933761	0.818333	0.892607	0.925726	0.859487	0.411873	0.436565	0.436565	0.458631	0.776884	0.785213	0.818333	0.892607	0.96688	0.925726	0.892607	0.925726	0.851453	0.859487	0.892607	0.96688	0.933761	0.859487	0.892607	0.818333	0.785213	0.859487	0.826367	0.859487	0.892607	0.96688	0.933761	0.785213	0.859487	0.450611	0.393418	0.797369	0.952381
0.6.0.0.0.0	0.527965	0.411873	0.372812	0.980208	0.675	0.925	0.46353	0.758365	0.841923	0.879182	0.96274	0.925481	0.795624	0.879182	0.916442	0.841923	0.411873	0.436565	0.436565	0.458631	0.776884	0.758365	0.795624	0.879182	0.96274	0.916442	0.879182	0.916442	0.832884	0.841923	0.879182	0.96274	0.925481	0.841923	0.879182	0.795624	0.758365	0.841923	0.804663	0.841923	0.879182	0.96274	0.925481	0.758365	0.841923	0.450611	0.393418	0.77204	0.946429
0.6.0.0.0.0.0	0.633829	0.451862	0.406567	0.973611	0.566667	0.9	0.499698	0.802373	0.827259	0.871789	0.95547	0.910941	0.788108	0.871789	0.916319	0.827259	0.453635	0.468594	0.467165	0.572983	0.814109	0.807684	0.788108	0.871789	0.95547	0.916319	0.871789	0.916319	0.832637	0.827259	0.871789	0.95547	0.910941	0.827259	0.871789	0.788108	0.807684	0.827259	0.837047	0.827259	0.871789	0.95547	0.910941	0.807684	0.827259	0.508118	0.456933	0.816526	0.972368
0.6.0.0.0.0.0.0	0.732983	0.649024	0.634062	0.920833	0.133333	0.7	0.670106	0.802373	0.827259	0.807684	0.866411	0.866411	0.788108	0.807684	0.748956	0.827259	0.651142	0.661724	0.664328	0.708643	0.814109	0.807684	0.788108	0.807684	0.866411	0.748956	0.807684	0.748956	0.748956	0.827259	0.807684	0.866411	0.866411	0.827259	0.807684	0.788108	0.807684	0.827259	0.837047	0.827259	0.807684	0.866411	0.866411	0.807684	0.827259	0.698432	0.670114	0.831604	0.921136
0.6.0.0.0.0.0.1	0.756264	0.631955	0.592725	0.984153	0.841411	0.974214	0.661137	0.89	0.886667	0.89	0.94	0.88	0.893333	0.89	0.95	0.886667	0.631955	0.631028	0.631028	0.696705	0.888	0.89	0.893333	0.89	0.94	0.95	0.89	0.95	0.9	0.886667	0.89	0.94	0.88	0.886667	0.89	0.893333	0.89	0.886667	0.885	0.886667	0.89	0.94	0.88	0.89	0.886667	0.641636	0.607584	0.871403	0.958553
0.6.0.0.0.0.0.1.0	0.814453	0.73891	0.718241	0.97973	0.803533	0.962335	0.755509	0.89	0.886667	0.89	0.88	0.88	0.893333	0.89	0.9	0.886667	0.737682	0.739809	0.738581	0.776319	0.888	0.89	0.893333	0.89	0.88	0.9	0.89	0.9	0.9	0.886667	0.89	0.88	0.88	0.886667	0.89	0.893333	0.89	0.886667	0.885	0.886667	0.89	0.88	0.88	0.89	0.886667	0.746799	0.729086	0.914386	0.981579
0.6.0.0.0.0.0.1.1	0.854569	0.774211	0.740161	0.968306	0.843441	0.948427	0.79628	0.976944	0.975741	0.976944	0.973333	0.973333	0.978148	0.976944	0.980555	0.975741	0.774211	0.77202	0.77171	0.81585	0.97276	0.976944	0.978148	0.976944	0.973333	0.980555	0.976944	0.980555	0.980555	0.975741	0.976944	0.973333	0.973333	0.975741	0.976944	0.978148	0.976944	0.975741	0.975139	0.975741	0.976944	0.973333	0.973333	0.976944	0.975741	0.785036	0.756821	0.929366	0.917105
0.6.0.0.0.0.1	0.57202	0.502919	0.476448	0.973611	0.566667	0.9	0.543865	0.758365	0.78923	0.83891	0.95032	0.900641	0.727499	0.83891	0.888589	0.78923	0.502919	0.526383	0.527611	0.51987	0.776884	0.758365	0.727499	0.83891	0.95032	0.888589	0.83891	0.888589	0.777179	0.78923	0.83891	0.95032	0.900641	0.78923	0.83891	0.727499	0.758365	0.78923	0.804663	0.78923	0.83891	0.95032	0.900641	0.758365	0.78923	0.535966	0.489651	0.696053	0.928571
0.6.0.0.0.1	0.575304	0.516371	0.494706	0.981294	0.851033	0.965222	0.555735	0.758365	0.81934	0.861923	0.957418	0.914835	0.766428	0.861923	0.904505	0.81934	0.516371	0.542207	0.542207	0.513207	0.776884	0.758365	0.766428	0.861923	0.957418	0.904505	0.861923	0.904505	0.80901	0.81934	0.861923	0.957418	0.914835	0.81934	0.861923	0.766428	0.758365	0.81934	0.804663	0.81934	0.861923	0.957418	0.914835	0.758365	0.81934	0.525653	0.479181	0.739474	0.938776
0.6.0.0.0.1.0	0.624416	0.619422	0.609086	0.973812	0.80389	0.951311	0.645294	0.758365	0.78923	0.806692	0.940385	0.880769	0.727499	0.806692	0.866307	0.78923	0.617871	0.641336	0.642564	0.580795	0.776884	0.758365	0.727499	0.806692	0.940385	0.866307	0.806692	0.866307	0.732615	0.78923	0.806692	0.940385	0.880769	0.78923	0.806692	0.727499	0.758365	0.78923	0.804663	0.78923	0.806692	0.940385	0.880769	0.758365	0.78923	0.619738	0.58539	0.696053	0.914286
0.6.0.0.0.2	0.568794	0.502919	0.476448	0.977381	0.628571	0.914286	0.543865	0.758365	0.81934	0.861923	0.957418	0.914835	0.766428	0.861923	0.904505	0.81934	0.502919	0.526383	0.527611	0.51987	0.776884	0.758365	0.766428	0.861923	0.957418	0.904505	0.861923	0.904505	0.80901	0.81934	0.861923	0.957418	0.914835	0.81934	0.861923	0.766428	0.758365	0.81934	0.804663	0.81934	0.861923	0.957418	0.914835	0.758365	0.81934	0.535966	0.489651	0.739474	0.938776
0.6.0.0.1	0.427322	0.375316	0.330631	0.984167	0.74	0.94	0.399018	0.697022	0.763868	0.848511	0.915357	0.830714	0.781664	0.848511	0.933154	0.763868	0.375316	0.363452	0.363452	0.348484	0.652379	0.717022	0.781664	0.848511	0.915357	0.933154	0.848511	0.933154	0.866307	0.783868	0.868511	0.935357	0.850714	0.783868	0.868511	0.801664	0.737022	0.803868	0.719225	0.783868	0.868511	0.935357	0.850714	0.717022	0.783868	0.394567	0.35425	0.762797	0.957143
0.6.0.0.1.0	0.526999	0.582865	0.566905	0.978176	0.836575	0.959426	0.580782	0.621277	0.606447	0.747518	0.858929	0.717857	0.636107	0.747518	0.888589	0.606447	0.581315	0.568222	0.56945	0.470648	0.652379	0.646277	0.636107	0.747518	0.858929	0.888589	0.747518	0.888589	0.777179	0.63978	0.780851	0.892262	0.751191	0.63978	0.780851	0.669441	0.671277	0.673113	0.649031	0.63978	0.780851	0.892262	0.751191	0.646277	0.63978	0.563694	0.546222	0.604661	0.928571
0.6.0.0.2	0.47466	0.479815	0.452525	0.985451	0.884137	0.972951	0.491223	0.663357	0.737631	0.831679	0.905952	0.811905	0.757405	0.831679	0.925726	0.737631	0.479815	0.469093	0.469093	0.40306	0.652379	0.68558	0.757405	0.831679	0.905952	0.925726	0.831679	0.925726	0.851453	0.759853	0.853901	0.928175	0.834127	0.759853	0.853901	0.779627	0.707802	0.782076	0.688028	0.759853	0.853901	0.928175	0.834127	0.68558	0.759853	0.469609	0.440013	0.736441	0.952381
0.6.0.0.2.0	0.582414	0.704055	0.708157	0.973812	0.80389	0.951311	0.687714	0.621277	0.606447	0.697022	0.830714	0.661429	0.636107	0.697022	0.866307	0.606447	0.702505	0.69064	0.69064	0.554115	0.652379	0.646277	0.636107	0.697022	0.830714	0.866307	0.697022	0.866307	0.732615	0.63978	0.737022	0.870714	0.701429	0.63978	0.737022	0.669441	0.671277	0.673113	0.649031	0.63978	0.737022	0.870714	0.701429	0.646277	0.63978	0.67731	0.677385	0.604661	0.914286
0.6.0.0.2.0.0	0.683057	0.740612	0.750337	0.956353	0.67315	0.918852	0.752226	0.758365	0.78923	0.758365	0.900641	0.850961	0.727499	0.758365	0.777179	0.78923	0.739062	0.763754	0.763754	0.664262	0.776884	0.758365	0.727499	0.758365	0.900641	0.777179	0.758365	0.777179	0.665768	0.78923	0.758365	0.900641	0.850961	0.78923	0.758365	0.727499	0.758365	0.78923	0.804663	0.78923	0.758365	0.900641	0.850961	0.758365	0.78923	0.733354	0.716553	0.696053	0.857143
0.6.0.0.2.0.0.0	0.686283	0.740612	0.750337	0.934529	0.67315	0.878279	0.752226	0.758365	0.78923	0.758365	0.850961	0.850961	0.727499	0.758365	0.665768	0.78923	0.739062	0.763754	0.763754	0.664262	0.776884	0.758365	0.727499	0.758365	0.850961	0.665768	0.758365	0.665768	0.665768	0.78923	0.758365	0.850961	0.850961	0.78923	0.758365	0.727499	0.758365	0.78923	0.804663	0.78923	0.758365	0.850961	0.850961	0.758365	0.78923	0.733354	0.716553	0.696053	0.785714
0.6.0.0.2.0.0.1	0.742795	0.769872	0.775627	0.985516	0.674083	0.756557	0.777275	0.782628	0.806386	0.782628	0.8539	0.8539	0.758871	0.782628	0.711356	0.806386	0.767058	0.786064	0.786064	0.738467	0.796883	0.782628	0.758871	0.782628	0.8539	0.711356	0.782628	0.711356	0.711356	0.806386	0.782628	0.8539	0.8539	0.806386	0.782628	0.758871	0.782628	0.806386	0.818264	0.806386	0.782628	0.8539	0.8539	0.782628	0.806386	0.778086	0.767255	0.779953	0.571429
0.6.0.0.2.0.1	0.585639	0.704055	0.708157	0.967264	0.754862	0.939139	0.687714	0.621277	0.606447	0.621277	0.788393	0.576786	0.636107	0.621277	0.832884	0.606447	0.702505	0.69064	0.69064	0.554115	0.652379	0.646277	0.636107	0.621277	0.788393	0.832884	0.621277	0.832884	0.665768	0.63978	0.671277	0.838393	0.626786	0.63978	0.671277	0.669441	0.671277	0.673113	0.649031	0.63978	0.671277	0.838393	0.626786	0.646277	0.63978	0.67731	0.677385	0.604661	0.892857
0.6.0.0.2.0.1.0	0.695404	0.791273	0.798884	0.967187	0.800388	0.910937	0.765113	0.655357	0.629167	0.655357	0.576786	0.576786	0.681548	0.655357	0.733929	0.629167	0.790224	0.769271	0.769271	0.674418	0.679643	0.680357	0.681548	0.655357	0.576786	0.733929	0.655357	0.733929	0.733929	0.6625	0.705357	0.676786	0.626786	0.6625	0.705357	0.714881	0.705357	0.695833	0.666072	0.6625	0.705357	0.676786	0.626786	0.680357	0.6625	0.76909	0.782276	0.721825	0.927381
0.6.0.1	0.487067	0.373778	0.328856	0.985606	0.763636	0.945455	0.429917	0.824265	0.885035	0.912133	0.972902	0.945804	0.851363	0.912133	0.939231	0.885035	0.373778	0.39847	0.39847	0.406683	0.797167	0.824265	0.851363	0.912133	0.972902	0.939231	0.912133	0.939231	0.878461	0.885035	0.912133	0.972902	0.945804	0.885035	0.912133	0.851363	0.824265	0.885035	0.857937	0.885035	0.912133	0.972902	0.945804	0.824265	0.885035	0.379182	0.311785	0.730314	0.909091
0.6.0.1.0	0.531121	0.464823	0.432492	0.982407	0.711111	0.933333	0.510251	0.785213	0.859487	0.892607	0.96688	0.933761	0.818333	0.892607	0.925726	0.859487	0.464823	0.488288	0.489516	0.467922	0.776884	0.785213	0.818333	0.892607	0.96688	0.925726	0.892607	0.925726	0.851453	0.859487	0.892607	0.96688	0.933761	0.859487	0.892607	0.818333	0.785213	0.859487	0.826367	0.859487	0.892607	0.96688	0.933761	0.785213	0.859487	0.464538	0.408019	0.670384	0.888889
0.6.1	0.0926267	0.129412	0.235294	0.941176	0.823529	0.941176	0.0235294	0.552941	0.658824	0.776471	0.894118	0.776471	0.658824	0.776471	0.894118	0.670588	0.129412	0.129412	0.141176	0.0714286	0.470588	0.564706	0.658824	0.764706	0.882353	0.882353	0.776471	0.894118	0.776471	0.670588	0.788235	0.905882	0.788235	0.682353	0.8	0.682353	0.588235	0.705882	0.588235	0.682353	0.8	0.905882	0.788235	0.564706	0.670588	0.127731	0.221849	0.680672	0.941176
0.6.2	0.143018	0.0853333	0.205333	0.978667	0.826667	0.96	0.0870588	0.493333	0.613333	0.746667	0.88	0.746667	0.613333	0.746667	0.88	0.626667	0.0853333	0.0853333	0.0986667	0.0978896	0.4	0.506667	0.613333	0.733333	0.866667	0.866667	0.746667	0.88	0.746667	0.626667	0.76	0.893333	0.76	0.64	0.773333	0.64	0.533333	0.666667	0.533333	0.64	0.773333	0.893333	0.76	0.506667	0.626667	0.0375	0.08	0.6	0.933333
0.6.2.0	0.269961	0.159375	0.16851	0.976202	0.8	0.953846	0.205331	0.569231	0.707692	0.776923	0.930769	0.861538	0.638462	0.792308	0.861538	0.723077	0.159375	0.219375	0.232708	0.212645	0.5	0.569231	0.638462	0.776923	0.930769	0.846154	0.792308	0.861538	0.707692	0.707692	0.776923	0.930769	0.861538	0.723077	0.792308	0.638462	0.569231	0.723077	0.653846	0.723077	0.792308	0.930769	0.861538	0.569231	0.707692	0.15	0.0928571	0.623077	0.923077
0.6.2.1	0.192699	0.188006	0.202864	0.975385	0.919787	0.981274	0.177652	0.415385	0.553846	0.707692	0.861538	0.707692	0.553846	0.707692	0.861538	0.569231	0.188006	0.189149	0.202482	0.152466	0.307692	0.430769	0.553846	0.692308	0.846154	0.846154	0.707692	0.861538	0.707692	0.569231	0.723077	0.876923	0.723077	0.584615	0.738462	0.584615	0.461538	0.615385	0.461538	0.584615	0.738462	0.876923	0.723077	0.430769	0.569231	0.112542	0.100048	0.538462	0.923077
0.6.2.1.0	0.300452	0.412247	0.458495	0.964444	0.89105	0.972951	0.374144	0.155556	0.355556	0.577778	0.8	0.577778	0.355556	0.577778	0.8	0.377778	0.410696	0.410696	0.424029	0.303521	0.1	0.177778	0.355556	0.555556	0.777778	0.777778	0.577778	0.8	0.577778	0.377778	0.6	0.822222	0.6	0.4	0.622222	0.4	0.222222	0.444444	0.222222	0.4	0.622222	0.822222	0.6	0.177778	0.377778	0.320243	0.33742	0.333333	0.888889
0.6.2.1.0.0	0.427395	0.486288	0.543928	0.955804	0.859921	0.965222	0.492416	0.3	0.457143	0.585714	0.871429	0.742857	0.328571	0.614286	0.742857	0.485714	0.484738	0.544738	0.558071	0.418276	0.35	0.3	0.328571	0.585714	0.871429	0.714286	0.614286	0.742857	0.457143	0.457143	0.585714	0.871429	0.742857	0.485714	0.614286	0.328571	0.3	0.485714	0.4375	0.485714	0.614286	0.871429	0.742857	0.3	0.457143	0.432743	0.415992	0.3	0.857143
0.6.2.1.0.0.0	0.644981	0.701684	0.70542	0.971311	0.80389	0.951311	0.717877	0.758365	0.78923	0.806692	0.940385	0.880769	0.727499	0.806692	0.866307	0.78923	0.700133	0.724825	0.724825	0.612314	0.776884	0.758365	0.727499	0.806692	0.940385	0.866307	0.806692	0.866307	0.732615	0.78923	0.806692	0.940385	0.880769	0.78923	0.806692	0.727499	0.758365	0.78923	0.804663	0.78923	0.806692	0.940385	0.880769	0.758365	0.78923	0.661925	0.63492	0.505577	0.8
0.6.3	0.465249	0.322021	0.269137	0.951393	0.727273	0.909091	0.38399	0.824265	0.885035	0.912133	0.972902	0.945804	0.851363	0.912133	0.939231	0.885035	0.322021	0.34642	0.346714	0.406683	0.797167	0.824265	0.851363	0.912133	0.972902	0.939231	0.912133	0.939231	0.878461	0.885035	0.912133	0.972902	0.945804	0.885035	0.912133	0.851363	0.824265	0.885035	0.857937	0.885035	0.912133	0.972902	0.945804	0.824265	0.885035	0.379182	0.311785	0.730314	0.909091
31	0.901332	0.915438	0.921497	0.928214	0.943319	0.937811	0.920975	0.919278	0.933685	0.919278	0.9625	0.9625	0.90487	0.919278	0.876055	0.933685	0.915438	0.926964	0.926964	0.889048	0.927922	0.919278	0.90487	0.919278	0.9625	0.876055	0.919278	0.876055	0.876055	0.933685	0.919278	0.9625	0.9625	0.933685	0.919278	0.90487	0.919278	0.933685	0.940889	0.933685	0.919278	0.9625	0.9625	0.919278	0.933685	0.9147	0.907871	0.903878	0.901515
32	0.855299	0.925274	0.940382	0.994073	0.982315	0.993618	0.918673	0.956582	0.971691	0.978291	0.9934	0.986799	0.963182	0.978291	0.984891	0.971691	0.925274	0.933782	0.933782	0.899815	0.949982	0.956582	0.963182	0.978291	0.9934	0.984891	0.978291	0.984891	0.969783	0.971691	0.978291	0.9934	0.986799	0.971691	0.978291	0.963182	0.956582	0.971691	0.965091	0.971691	0.978291	0.9934	0.986799	0.956582	0.971691	0.928557	0.935157	0.973439	0.997574
32.0	0.827151	0.906726	0.924834	0.992339	0.977138	0.991749	0.898326	0.946985	0.965093	0.973492	0.9916	0.983201	0.955385	0.973492	0.981892	0.965093	0.906726	0.916434	0.916434	0.881084	0.938585	0.946985	0.955385	0.973492	0.9916	0.981892	0.973492	0.981892	0.963784	0.965093	0.973492	0.9916	0.983201	0.965093	0.973492	0.955385	0.946985	0.965093	0.956693	0.965093	0.973492	0.9916	0.983201	0.946985	0.965093	0.911102	0.919502	0.967221	0.996864
32.0.0	0.818287	0.901942	0.920979	0.991946	0.975966	0.991326	0.893112	0.944266	0.963303	0.972133	0.99117	0.982339	0.953097	0.972133	0.980963	0.963303	0.901942	0.912149	0.912149	0.874986	0.935436	0.944266	0.953097	0.972133	0.99117	0.980963	0.972133	0.980963	0.961927	0.963303	0.972133	0.99117	0.982339	0.963303	0.972133	0.953097	0.944266	0.963303	0.954472	0.963303	0.972133	0.99117	0.982339	0.944266	0.963303	0.906543	0.915374	0.96554	0.996703
32.0.0.0	0.808464	0.896642	0.916708	0.99151	0.974667	0.990858	0.887334	0.941254	0.961319	0.970627	0.990692	0.981385	0.950561	0.970627	0.979934	0.961319	0.896642	0.9074	0.9074	0.868228	0.931946	0.941254	0.950561	0.970627	0.990692	0.979934	0.970627	0.979934	0.959869	0.961319	0.970627	0.990692	0.981385	0.961319	0.970627	0.950561	0.941254	0.961319	0.952011	0.961319	0.970627	0.990692	0.981385	0.941254	0.961319	0.901491	0.910799	0.963677	0.996525
32.0.0.0.0	0.797519	0.890736	0.911948	0.991025	0.973219	0.990335	0.880896	0.937897	0.959109	0.968948	0.99016	0.980321	0.947736	0.968948	0.978788	0.959109	0.890736	0.902108	0.902108	0.860699	0.928057	0.937897	0.947736	0.968948	0.99016	0.978788	0.968948	0.978788	0.957576	0.959109	0.968948	0.99016	0.980321	0.959109	0.968948	0.947736	0.937897	0.959109	0.949269	0.959109	0.968948	0.99016	0.980321	0.937897	0.959109	0.895862	0.905702	0.961601	0.996327
32.0.0.0.0.0	0.771393	0.868129	0.89373	0.989168	0.967679	0.988335	0.856254	0.925048	0.950648	0.962524	0.988125	0.976249	0.936923	0.962524	0.974399	0.950648	0.868129	0.881855	0.881855	0.831878	0.913172	0.925048	0.936923	0.962524	0.988125	0.974399	0.962524	0.974399	0.948798	0.950648	0.962524	0.988125	0.976249	0.950648	0.962524	0.936923	0.925048	0.950648	0.938773	0.950648	0.962524	0.988125	0.976249	0.925048	0.950648	0.874317	0.886192	0.953657	0.995567
32.0.0.0.0.0.0	0.781854	0.76667	0.787883	0.985714	0.920473	0.980378	0.773863	0.782638	0.856881	0.891319	0.965561	0.931123	0.817077	0.891319	0.925758	0.856881	0.76667	0.793206	0.793206	0.778884	0.7482	0.782638	0.817077	0.891319	0.965561	0.925758	0.891319	0.925758	0.851515	0.856881	0.891319	0.965561	0.931123	0.856881	0.891319	0.817077	0.782638	0.856881	0.822442	0.856881	0.891319	0.965561	0.931123	0.782638	0.856881	0.772886	0.76504	0.865605	0.987143
32.0.0.0.0.0.0.0	0.920541	0.92277	0.923476	0.928571	0.884992	0.901889	0.925974	0.934091	0.939394	0.934091	0.95	0.95	0.928788	0.934091	0.918182	0.939394	0.92277	0.927013	0.927013	0.924584	0.937273	0.934091	0.928788	0.934091	0.95	0.918182	0.934091	0.918182	0.918182	0.939394	0.934091	0.95	0.95	0.939394	0.934091	0.928788	0.934091	0.939394	0.942045	0.939394	0.934091	0.95	0.95	0.934091	0.939394	0.935417	0.933334	0.918074	0.94302
32.0.0.0.0.0.0.1	0.785575	0.770169	0.79192	0.976203	0.876189	0.976031	0.77695	0.728298	0.761468	0.818865	0.942602	0.885205	0.695128	0.818865	0.876263	0.761468	0.770169	0.796705	0.796705	0.781741	0.7482	0.728298	0.695128	0.818865	0.942602	0.876263	0.818865	0.876263	0.752525	0.761468	0.818865	0.942602	0.885205	0.761468	0.818865	0.695128	0.728298	0.761468	0.778053	0.761468	0.818865	0.942602	0.885205	0.728298	0.761468	0.772886	0.76504	0.776008	0.978571
32.0.0.0.0.0.0.1.0	0.800066	0.790329	0.815182	0.92861	0.76284	0.943786	0.794738	0.728298	0.761468	0.728298	0.827807	0.827807	0.695128	0.728298	0.628788	0.761468	0.790329	0.816865	0.816865	0.797378	0.7482	0.728298	0.695128	0.728298	0.827807	0.628788	0.728298	0.628788	0.628788	0.761468	0.728298	0.827807	0.827807	0.761468	0.728298	0.695128	0.728298	0.761468	0.778053	0.761468	0.728298	0.827807	0.827807	0.728298	0.761468	0.794388	0.789614	0.800346	0.972222
32.0.0.0.0.0.1	0.776112	0.763618	0.81002	0.980368	0.941417	0.978858	0.757265	0.864149	0.91055	0.932074	0.978476	0.956952	0.885673	0.932074	0.953598	0.91055	0.763618	0.788496	0.788496	0.785034	0.842625	0.864149	0.885673	0.932074	0.978476	0.953598	0.932074	0.953598	0.907197	0.91055	0.932074	0.978476	0.956952	0.91055	0.932074	0.885673	0.864149	0.91055	0.889026	0.91055	0.932074	0.978476	0.956952	0.864149	0.91055	0.777414	0.798938	0.921165	0.994545
32.0.0.0.0.0.1.0	0.778493	0.747859	0.766178	0.973824	0.92189	0.971811	0.757265	0.818865	0.880734	0.909433	0.971301	0.942602	0.847564	0.909433	0.938131	0.880734	0.747859	0.774395	0.774395	0.785034	0.790166	0.818865	0.847564	0.909433	0.971301	0.938131	0.909433	0.938131	0.876263	0.880734	0.909433	0.971301	0.942602	0.880734	0.909433	0.847564	0.818865	0.880734	0.852035	0.880734	0.909433	0.971301	0.942602	0.818865	0.880734	0.777414	0.770215	0.894887	0.992727
32.0.0.0.0.0.1.0.0	0.784591	0.760462	0.78072	0.921471	0.765669	0.915432	0.768385	0.728298	0.761468	0.728298	0.913904	0.827807	0.695128	0.728298	0.814394	0.761468	0.760462	0.786998	0.786998	0.793626	0.7482	0.728298	0.695128	0.728298	0.913904	0.814394	0.728298	0.814394	0.628788	0.761468	0.728298	0.913904	0.827807	0.761468	0.728298	0.695128	0.728298	0.761468	0.778053	0.761468	0.728298	0.913904	0.827807	0.728298	0.761468	0.789229	0.783718	0.789774	0.978182
32.0.0.0.0.0.1.0.0.0	0.926141	0.904828	0.894382	0.842943	0.805157	0.830865	0.911212	0.965909	0.963636	0.965909	0.959091	0.959091	0.968182	0.965909	0.972727	0.963636	0.904828	0.90301	0.90301	0.940438	0.964545	0.965909	0.968182	0.965909	0.959091	0.972727	0.965909	0.972727	0.972727	0.963636	0.965909	0.959091	0.959091	0.963636	0.965909	0.968182	0.965909	0.963636	0.9625	0.963636	0.965909	0.959091	0.959091	0.965909	0.963636	0.940982	0.938395	0.948182	0.956364
32.0.0.0.0.0.2	0.773775	0.745783	0.763782	0.960736	0.882835	0.957716	0.755433	0.728298	0.821101	0.864149	0.956952	0.913904	0.771346	0.864149	0.907197	0.821101	0.745783	0.772319	0.772319	0.781741	0.7482	0.728298	0.771346	0.864149	0.956952	0.907197	0.864149	0.907197	0.814394	0.821101	0.864149	0.956952	0.913904	0.821101	0.864149	0.771346	0.728298	0.821101	0.778053	0.821101	0.864149	0.956952	0.913904	0.728298	0.821101	0.772886	0.76504	0.832006	0.983929
32.0.0.0.0.0.2.0	0.776156	0.745783	0.763782	0.947648	0.84378	0.943622	0.755433	0.728298	0.761468	0.818865	0.942602	0.885205	0.695128	0.818865	0.876263	0.761468	0.745783	0.772319	0.772319	0.781741	0.7482	0.728298	0.695128	0.818865	0.942602	0.876263	0.818865	0.876263	0.752525	0.761468	0.818865	0.942602	0.885205	0.761468	0.818865	0.695128	0.728298	0.761468	0.778053	0.761468	0.818865	0.942602	0.885205	0.728298	0.761468	0.772886	0.76504	0.776008	0.978571
32.0.0.0.0.1	0.903801	0.896145	0.892754	0.987013	0.958741	0.982162	0.90248	0.952066	0.966942	0.976033	0.990909	0.981818	0.961157	0.976033	0.985124	0.966942	0.896145	0.900387	0.900387	0.901745	0.942975	0.952066	0.961157	0.976033	0.990909	0.985124	0.976033	0.985124	0.970248	0.966942	0.976033	0.990909	0.981818	0.966942	0.976033	0.961157	0.952066	0.966942	0.957851	0.966942	0.976033	0.990909	0.981818	0.952066	0.966942	0.909542	0.903763	0.952656	0.988312
32.0.0.0.0.1.0	0.933152	0.934496	0.934514	0.922857	0.900115	0.889955	0.938223	0.950276	0.955576	0.950276	0.966176	0.966176	0.944975	0.950276	0.934375	0.955576	0.934496	0.938736	0.938736	0.930163	0.953456	0.950276	0.944975	0.950276	0.966176	0.934375	0.950276	0.934375	0.934375	0.955576	0.950276	0.966176	0.966176	0.955576	0.950276	0.944975	0.950276	0.955576	0.958226	0.955576	0.950276	0.966176	0.966176	0.950276	0.955576	0.938025	0.934004	0.93069	0.911607
32.0.0.0.0.2	0.771393	0.840656	0.871591	0.986912	0.960945	0.985905	0.826307	0.909433	0.940367	0.954716	0.985651	0.971301	0.923782	0.954716	0.969066	0.940367	0.840656	0.857241	0.857241	0.796852	0.895083	0.909433	0.923782	0.954716	0.985651	0.969066	0.954716	0.969066	0.938131	0.940367	0.954716	0.985651	0.971301	0.940367	0.954716	0.923782	0.909433	0.940367	0.926017	0.940367	0.954716	0.985651	0.971301	0.909433	0.940367	0.848133	0.862482	0.944002	0.994643
32.0.0.0.0.3	0.888037	0.904789	0.910243	0.984294	0.970774	0.983086	0.89388	0.967273	0.972727	0.983636	0.989091	0.978182	0.978182	0.983636	0.994545	0.972727	0.904789	0.899334	0.899334	0.901623	0.956364	0.967273	0.978182	0.983636	0.989091	0.994545	0.983636	0.994545	0.989091	0.972727	0.983636	0.989091	0.978182	0.972727	0.983636	0.978182	0.967273	0.972727	0.961818	0.972727	0.983636	0.989091	0.978182	0.967273	0.972727	0.922136	0.933045	0.974909	0.995636
32.0.0.0.1	0.797519	0.890736	0.911948	0.991025	0.973219	0.990335	0.880896	0.937897	0.959109	0.968948	0.99016	0.980321	0.947736	0.968948	0.978788	0.959109	0.890736	0.902108	0.902108	0.860699	0.928057	0.937897	0.947736	0.968948	0.99016	0.978788	0.968948	0.978788	0.957576	0.959109	0.968948	0.99016	0.980321	0.959109	0.968948	0.947736	0.937897	0.959109	0.949269	0.959109	0.968948	0.99016	0.980321	0.937897	0.959109	0.895862	0.905702	0.961601	0.996327
32.0.0.0.2	0.778537	0.880492	0.903693	0.990184	0.970709	0.989429	0.86973	0.932074	0.955275	0.966037	0.989238	0.978476	0.942836	0.966037	0.976799	0.955275	0.880492	0.892931	0.892931	0.847639	0.921312	0.932074	0.942836	0.966037	0.989238	0.976799	0.966037	0.976799	0.953598	0.955275	0.966037	0.989238	0.978476	0.955275	0.966037	0.942836	0.932074	0.955275	0.944513	0.955275	0.966037	0.989238	0.978476	0.932074	0.955275	0.886099	0.896862	0.958001	0.995982
32.0.0.0.2.0	0.918256	0.925907	0.928386	0.985722	0.973431	0.984624	0.921711	0.98665	0.989129	0.993325	0.995804	0.991608	0.990846	0.993325	0.997521	0.989129	0.925907	0.92419	0.92419	0.930281	0.982454	0.98665	0.990846	0.993325	0.995804	0.997521	0.993325	0.997521	0.995041	0.989129	0.993325	0.995804	0.991608	0.989129	0.993325	0.990846	0.98665	0.989129	0.984933	0.989129	0.993325	0.995804	0.991608	0.98665	0.989129	0.947398	0.951594	0.985391	0.996033
32.0.0.0.2.0.0	0.952161	0.951961	0.951961	0.996749	0.986993	0.995557	0.946531	0.98914	0.98914	0.99457	0.99457	0.98914	0.99457	0.99457	1	0.98914	0.951961	0.946531	0.946531	0.949903	0.98371	0.98914	0.99457	0.99457	0.99457	1	0.99457	1	1	0.98914	0.99457	0.99457	0.98914	0.98914	0.99457	0.99457	0.98914	0.98914	0.98371	0.98914	0.99457	0.99457	0.98914	0.98914	0.98914	0.950375	0.955805	0.98687	0.99615
32.0.0.0.3	0.785248	0.884114	0.906611	0.990481	0.971596	0.989749	0.873678	0.934133	0.95663	0.967066	0.989564	0.979128	0.944569	0.967066	0.977502	0.95663	0.884114	0.896176	0.896176	0.852256	0.923697	0.934133	0.944569	0.967066	0.989564	0.977502	0.967066	0.977502	0.955005	0.95663	0.967066	0.989564	0.979128	0.95663	0.967066	0.944569	0.934133	0.95663	0.946195	0.95663	0.967066	0.989564	0.979128	0.934133	0.95663	0.889551	0.899987	0.959274	0.996104
32.0.0.1	0.778537	0.880492	0.903693	0.990184	0.970709	0.989429	0.86973	0.932074	0.955275	0.966037	0.989238	0.978476	0.942836	0.966037	0.976799	0.955275	0.880492	0.892931	0.892931	0.847639	0.921312	0.932074	0.942836	0.966037	0.989238	0.976799	0.966037	0.976799	0.953598	0.955275	0.966037	0.989238	0.978476	0.955275	0.966037	0.942836	0.932074	0.955275	0.944513	0.955275	0.966037	0.989238	0.978476	0.932074	0.955275	0.886099	0.896862	0.958001	0.995982
32.0.0.1.0	0.771393	0.868129	0.89373	0.989168	0.967679	0.988335	0.856254	0.925048	0.950648	0.962524	0.988125	0.976249	0.936923	0.962524	0.974399	0.950648	0.868129	0.881855	0.881855	0.831878	0.913172	0.925048	0.936923	0.962524	0.988125	0.974399	0.962524	0.974399	0.948798	0.950648	0.962524	0.988125	0.976249	0.950648	0.962524	0.936923	0.925048	0.950648	0.938773	0.950648	0.962524	0.988125	0.976249	0.925048	0.950648	0.874317	0.886192	0.953657	0.995567
32.0.0.1.0.0	0.970376	0.975746	0.972014	0.992308	0.976926	0.990281	0.973169	0.976923	0.969231	0.976923	0.953846	0.953846	0.984615	0.976923	1	0.969231	0.975746	0.969592	0.969592	0.969936	0.972308	0.976923	0.984615	0.976923	0.953846	1	0.976923	1	1	0.969231	0.976923	0.953846	0.953846	0.969231	0.976923	0.984615	0.976923	0.969231	0.965385	0.969231	0.976923	0.953846	0.953846	0.976923	0.969231	0.971325	0.973822	0.972115	0.98125
32.0.0.1.0.1	0.771393	0.840656	0.871591	0.986912	0.960945	0.985905	0.826307	0.909433	0.940367	0.954716	0.985651	0.971301	0.923782	0.954716	0.969066	0.940367	0.840656	0.857241	0.857241	0.796852	0.895083	0.909433	0.923782	0.954716	0.985651	0.969066	0.954716	0.969066	0.938131	0.940367	0.954716	0.985651	0.971301	0.940367	0.954716	0.923782	0.909433	0.940367	0.926017	0.940367	0.954716	0.985651	0.971301	0.909433	0.940367	0.848133	0.862482	0.944002	0.994643
32.0.0.1.0.1.0	0.961759	0.959152	0.952867	0.994474	0.977888	0.992447	0.959805	0.985882	0.985882	0.992941	0.992941	0.985882	0.992941	0.992941	1	0.985882	0.959152	0.954446	0.954446	0.961453	0.978824	0.985882	0.992941	0.992941	0.992941	1	0.992941	1	1	0.985882	0.992941	0.992941	0.985882	0.985882	0.992941	0.992941	0.985882	0.985882	0.978824	0.985882	0.992941	0.992941	0.985882	0.985882	0.985882	0.961377	0.960901	0.97985	0.993455
32.0.0.1.0.1.0.0	0.961759	0.959152	0.952867	0.993092	0.972361	0.990558	0.959805	0.982353	0.982353	0.991176	0.991176	0.982353	0.991176	0.991176	1	0.982353	0.959152	0.954446	0.954446	0.961453	0.978824	0.982353	0.991176	0.991176	0.991176	1	0.991176	1	1	0.982353	0.991176	0.991176	0.982353	0.982353	0.991176	0.991176	0.982353	0.982353	0.973529	0.982353	0.991176	0.991176	0.982353	0.982353	0.982353	0.961377	0.960901	0.974813	0.991818
32.0.0.1.0.1.0.0.0	0.961759	0.959152	0.952867	0.990789	0.963147	0.987411	0.959805	0.982353	0.976471	0.988235	0.988235	0.976471	0.988235	0.988235	1	0.976471	0.959152	0.954446	0.954446	0.961453	0.978824	0.982353	0.988235	0.988235	0.988235	1	0.988235	1	1	0.976471	0.988235	0.988235	0.976471	0.976471	0.988235	0.988235	0.982353	0.976471	0.973529	0.976471	0.988235	0.988235	0.976471	0.982353	0.976471	0.961377	0.960901	0.966417	0.989091
32.0.0.1.0.1.0.1	0.961759	0.959152	0.952867	0.993092	0.972361	0.990558	0.959805	0.982353	0.982353	0.991176	0.991176	0.982353	0.991176	0.991176	1	0.982353	0.959152	0.954446	0.954446	0.961453	0.978824	0.982353	0.991176	0.991176	0.991176	1	0.991176	1	1	0.982353	0.991176	0.991176	0.982353	0.982353	0.991176	0.991176	0.982353	0.982353	0.973529	0.982353	0.991176	0.991176	0.982353	0.982353	0.982353	0.961377	0.960901	0.974813	0.991818
32.0.0.1.0.1.0.1.0	0.965506	0.965154	0.959793	0.976923	0.935952	0.966788	0.965102	0.982353	0.976471	0.982353	0.964706	0.964706	0.988235	0.982353	1	0.976471	0.965154	0.960448	0.960448	0.965607	0.978824	0.982353	0.988235	0.982353	0.964706	1	0.982353	1	1	0.976471	0.982353	0.964706	0.964706	0.976471	0.982353	0.988235	0.982353	0.976471	0.973529	0.976471	0.982353	0.964706	0.964706	0.982353	0.976471	0.966273	0.966497	0.968592	0.970536
32.0.0.1.0.1.0.2	0.965506	0.965154	0.959793	0.988462	0.951964	0.983394	0.965102	0.982353	0.976471	0.982353	0.982353	0.964706	0.988235	0.982353	1	0.976471	0.965154	0.960448	0.960448	0.965607	0.978824	0.982353	0.988235	0.982353	0.982353	1	0.982353	1	1	0.976471	0.982353	0.982353	0.964706	0.976471	0.982353	0.988235	0.982353	0.976471	0.973529	0.976471	0.982353	0.982353	0.964706	0.982353	0.976471	0.966273	0.966497	0.968592	0.985268
32.0.0.1.0.1.1	0.771393	0.826171	0.859917	0.985722	0.957394	0.984624	0.810517	0.901199	0.934946	0.9506	0.984346	0.968692	0.916853	0.9506	0.966253	0.934946	0.826171	0.844263	0.844263	0.778384	0.885545	0.901199	0.916853	0.9506	0.984346	0.966253	0.9506	0.966253	0.932507	0.934946	0.9506	0.984346	0.968692	0.934946	0.9506	0.916853	0.901199	0.934946	0.919292	0.934946	0.9506	0.984346	0.968692	0.901199	0.934946	0.834326	0.84998	0.938911	0.994156
32.0.0.1.0.1.1.0	0.771393	0.808788	0.845909	0.984294	0.953134	0.983086	0.791568	0.891319	0.92844	0.94566	0.982781	0.965561	0.908538	0.94566	0.962879	0.92844	0.808788	0.82869	0.82869	0.778384	0.8741	0.891319	0.908538	0.94566	0.982781	0.962879	0.94566	0.962879	0.925758	0.92844	0.94566	0.982781	0.965561	0.92844	0.94566	0.908538	0.891319	0.92844	0.911221	0.92844	0.94566	0.982781	0.965561	0.891319	0.92844	0.817759	0.834978	0.932802	0.993571
32.0.0.1.0.1.1.0.0	0.94624	0.932896	0.922573	0.989145	0.960111	0.98602	0.936638	0.982353	0.982353	0.991176	0.991176	0.982353	0.991176	0.991176	1	0.982353	0.932896	0.92819	0.92819	0.943662	0.978824	0.982353	0.991176	0.991176	0.991176	1	0.991176	1	1	0.982353	0.991176	0.991176	0.982353	0.982353	0.991176	0.991176	0.982353	0.982353	0.973529	0.982353	0.991176	0.991176	0.982353	0.982353	0.982353	0.939642	0.936061	0.969358	0.989091
32.0.0.1.0.1.1.0.0.0	0.952289	0.936562	0.926802	0.944737	0.893629	0.888158	0.941147	0.987767	0.98369	0.987767	0.975535	0.975535	0.991845	0.987767	1	0.98369	0.936562	0.9333	0.9333	0.948782	0.985321	0.987767	0.991845	0.987767	0.975535	1	0.987767	1	1	0.98369	0.987767	0.975535	0.975535	0.98369	0.987767	0.991845	0.987767	0.98369	0.981651	0.98369	0.987767	0.975535	0.975535	0.987767	0.98369	0.943822	0.939291	0.96639	0.912727
32.0.0.1.0.1.1.0.1	0.771393	0.74505	0.77987	0.977563	0.933048	0.975838	0.754786	0.844741	0.897772	0.922371	0.975401	0.950802	0.86934	0.922371	0.94697	0.897772	0.74505	0.771586	0.771586	0.778384	0.820143	0.844741	0.86934	0.922371	0.975401	0.94697	0.922371	0.94697	0.893939	0.897772	0.922371	0.975401	0.950802	0.897772	0.922371	0.86934	0.844741	0.897772	0.873173	0.897772	0.922371	0.975401	0.950802	0.844741	0.897772	0.772199	0.764255	0.904003	0.990816
32.0.0.1.0.1.1.0.1.0	0.771747	0.745783	0.763782	0.973824	0.92189	0.971811	0.755433	0.818865	0.880734	0.909433	0.971301	0.942602	0.847564	0.909433	0.938131	0.880734	0.745783	0.772319	0.772319	0.778884	0.790166	0.818865	0.847564	0.909433	0.971301	0.938131	0.909433	0.938131	0.876263	0.880734	0.909433	0.971301	0.942602	0.880734	0.909433	0.847564	0.818865	0.880734	0.852035	0.880734	0.909433	0.971301	0.942602	0.818865	0.880734	0.772886	0.76504	0.888004	0.989286
32.0.0.1.0.1.1.0.1.0.0	0.78221	0.760462	0.78072	0.947648	0.84378	0.943622	0.768385	0.728298	0.761468	0.818865	0.942602	0.885205	0.695128	0.818865	0.876263	0.761468	0.760462	0.786998	0.786998	0.793626	0.7482	0.728298	0.695128	0.818865	0.942602	0.876263	0.818865	0.876263	0.752525	0.761468	0.818865	0.942602	0.885205	0.761468	0.818865	0.695128	0.728298	0.761468	0.778053	0.761468	0.818865	0.942602	0.885205	0.728298	0.761468	0.789229	0.783718	0.789774	0.985455
32.0.0.1.0.1.1.0.1.0.0.0	0.894135	0.885655	0.876455	0.921471	0.853868	0.915432	0.886273	0.918182	0.909091	0.918182	0.945455	0.890909	0.927273	0.918182	0.972727	0.909091	0.885655	0.878382	0.878382	0.910215	0.912727	0.918182	0.927273	0.918182	0.945455	0.972727	0.918182	0.972727	0.945455	0.909091	0.918182	0.945455	0.890909	0.909091	0.918182	0.927273	0.918182	0.909091	0.904546	0.909091	0.918182	0.945455	0.890909	0.918182	0.909091	0.914484	0.917852	0.916364	0.978182
32.0.0.1.0.1.1.0.1.0.0.0.0	0.915297	0.921199	0.917467	0.945455	0.900529	0.947013	0.917635	0.918182	0.909091	0.918182	0.890909	0.890909	0.927273	0.918182	0.945455	0.909091	0.921199	0.913926	0.913926	0.918931	0.912727	0.918182	0.927273	0.918182	0.890909	0.945455	0.918182	0.945455	0.945455	0.909091	0.918182	0.890909	0.890909	0.909091	0.918182	0.927273	0.918182	0.909091	0.904546	0.909091	0.918182	0.890909	0.890909	0.918182	0.909091	0.923099	0.927698	0.93036	0.977359
32.0.0.1.0.1.1.0.1.0.0.1	0.79707	0.789057	0.813714	0.964305	0.82213	0.971893	0.793616	0.728298	0.761468	0.728298	0.913904	0.827807	0.695128	0.728298	0.814394	0.761468	0.789057	0.815593	0.815593	0.796512	0.7482	0.728298	0.695128	0.728298	0.913904	0.814394	0.728298	0.814394	0.628788	0.761468	0.728298	0.913904	0.827807	0.761468	0.728298	0.695128	0.728298	0.761468	0.778053	0.761468	0.728298	0.913904	0.827807	0.728298	0.761468	0.793196	0.788251	0.800346	0.986111
32.0.0.1.0.1.1.0.1.0.1	0.915648	0.916577	0.91633	0.964286	0.906706	0.950944	0.920509	0.934091	0.939394	0.934091	0.975	0.95	0.928788	0.934091	0.959091	0.939394	0.916577	0.920819	0.920819	0.917739	0.937273	0.934091	0.928788	0.934091	0.975	0.959091	0.934091	0.959091	0.918182	0.939394	0.934091	0.975	0.95	0.939394	0.934091	0.928788	0.934091	0.939394	0.942045	0.939394	0.934091	0.975	0.95	0.934091	0.939394	0.92961	0.926698	0.918074	0.97151
32.0.0.1.0.1.1.1	0.778493	0.747859	0.78288	0.977563	0.933048	0.975838	0.757265	0.844741	0.897772	0.922371	0.975401	0.950802	0.86934	0.922371	0.94697	0.897772	0.747859	0.774395	0.774395	0.785034	0.820143	0.844741	0.86934	0.922371	0.975401	0.94697	0.922371	0.94697	0.893939	0.897772	0.922371	0.975401	0.950802	0.897772	0.922371	0.86934	0.844741	0.897772	0.873173	0.897772	0.922371	0.975401	0.950802	0.844741	0.897772	0.777414	0.770215	0.909903	0.993766
32.0.0.1.0.2	0.964142	0.957631	0.951113	0.984615	0.951246	0.949792	0.958921	0.984295	0.97906	0.984295	0.96859	0.96859	0.98953	0.984295	1	0.97906	0.957631	0.953443	0.953443	0.960844	0.981154	0.984295	0.98953	0.984295	0.96859	1	0.984295	1	1	0.97906	0.984295	0.96859	0.96859	0.97906	0.984295	0.98953	0.984295	0.97906	0.976442	0.97906	0.984295	0.96859	0.96859	0.984295	0.97906	0.958109	0.956612	0.973458	0.941071
32.0.0.1.0.3	0.964142	0.957631	0.951113	0.984615	0.951246	0.949792	0.958921	0.984295	0.97906	0.984295	0.96859	0.96859	0.98953	0.984295	1	0.97906	0.957631	0.953443	0.953443	0.960844	0.981154	0.984295	0.98953	0.984295	0.96859	1	0.984295	1	1	0.97906	0.984295	0.96859	0.96859	0.97906	0.984295	0.98953	0.984295	0.97906	0.976442	0.97906	0.984295	0.96859	0.96859	0.984295	0.97906	0.958109	0.956612	0.973458	0.941071
32.0.0.1.1	0.771393	0.876637	0.900586	0.989867	0.969764	0.989088	0.865528	0.929883	0.953832	0.964942	0.988891	0.977782	0.940992	0.964942	0.976051	0.953832	0.876637	0.889477	0.889477	0.842724	0.918774	0.929883	0.940992	0.964942	0.988891	0.976051	0.964942	0.976051	0.952102	0.953832	0.964942	0.988891	0.977782	0.953832	0.964942	0.940992	0.929883	0.953832	0.942723	0.953832	0.964942	0.988891	0.977782	0.929883	0.953832	0.882425	0.893534	0.956647	0.995853
32.0.0.1.1.0	0.888037	0.917208	0.921951	0.986343	0.974586	0.985293	0.907722	0.971542	0.976285	0.985771	0.990514	0.981028	0.981028	0.985771	0.995257	0.976285	0.917208	0.912465	0.912465	0.9059	0.962055	0.971542	0.981028	0.985771	0.990514	0.995257	0.985771	0.995257	0.990514	0.976285	0.985771	0.990514	0.981028	0.976285	0.985771	0.981028	0.971542	0.976285	0.966798	0.976285	0.985771	0.990514	0.981028	0.971542	0.976285	0.932292	0.941778	0.978182	0.996206
32.0.0.1.2	0.952161	0.95463	0.95463	0.99693	0.987716	0.995804	0.949501	0.989744	0.989744	0.994872	0.994872	0.989744	0.994872	0.994872	1	0.989744	0.95463	0.949501	0.949501	0.949903	0.984615	0.989744	0.994872	0.994872	0.994872	1	0.994872	1	1	0.989744	0.994872	0.994872	0.989744	0.989744	0.994872	0.994872	0.989744	0.989744	0.984615	0.989744	0.994872	0.994872	0.989744	0.989744	0.989744	0.953132	0.95826	0.987599	0.996364
32.0.0.1.2.0	0.954877	0.949428	0.941648	0.996154	0.983988	0.994465	0.949948	0.984615	0.984615	0.992308	0.992308	0.984615	0.992308	0.992308	1	0.984615	0.949428	0.943275	0.943275	0.952605	0.976923	0.984615	0.992308	0.992308	0.992308	1	0.992308	1	1	0.984615	0.992308	0.992308	0.984615	0.984615	0.992308	0.992308	0.984615	0.984615	0.976923	0.984615	0.992308	0.992308	0.984615	0.984615	0.984615	0.950173	0.949648	0.982486	0.995089
32.0.0.1.2.1	0.952161	0.948958	0.948958	0.996546	0.98618	0.995279	0.946531	0.988462	0.988462	0.994231	0.994231	0.988462	0.994231	0.994231	1	0.988462	0.948958	0.943189	0.943189	0.949903	0.982692	0.988462	0.994231	0.994231	0.994231	1	0.994231	1	1	0.988462	0.994231	0.994231	0.988462	0.988462	0.994231	0.994231	0.988462	0.988462	0.982692	0.988462	0.994231	0.994231	0.988462	0.988462	0.988462	0.947273	0.953042	0.986049	0.995909
32.0.0.2	0.95524	0.950179	0.942514	0.995804	0.982532	0.993961	0.95061	0.983217	0.983217	0.991608	0.991608	0.983217	0.991608	0.991608	1	0.983217	0.950179	0.944025	0.944025	0.953116	0.974825	0.983217	0.991608	0.991608	0.991608	1	0.991608	1	1	0.983217	0.991608	0.991608	0.983217	0.983217	0.991608	0.991608	0.983217	0.983217	0.974825	0.983217	0.991608	0.991608	0.983217	0.983217	0.983217	0.950876	0.950452	0.980894	0.994643
32.0.0.3	0.771393	0.876637	0.900586	0.989867	0.969764	0.989088	0.865528	0.929883	0.953832	0.964942	0.988891	0.977782	0.940992	0.964942	0.976051	0.953832	0.876637	0.889477	0.889477	0.842724	0.918774	0.929883	0.940992	0.964942	0.988891	0.976051	0.964942	0.976051	0.952102	0.953832	0.964942	0.988891	0.977782	0.953832	0.964942	0.940992	0.929883	0.953832	0.942723	0.953832	0.964942	0.988891	0.977782	0.929883	0.953832	0.882425	0.893534	0.956647	0.995853
32.0.0.3.0	0.94252	0.94588	0.94588	0.995429	0.983205	0.994114	0.941022	0.990283	0.990283	0.995142	0.995142	0.990283	0.995142	0.995142	1	0.990283	0.94588	0.941022	0.941022	0.940395	0.985425	0.990283	0.995142	0.995142	0.995142	1	0.995142	1	1	0.990283	0.995142	0.995142	0.990283	0.990283	0.995142	0.995142	0.990283	0.990283	0.985425	0.990283	0.995142	0.995142	0.990283	0.990283	0.990283	0.946886	0.951744	0.985955	0.995407
32.0.0.3.0.0	0.964142	0.957631	0.951113	0.984615	0.951246	0.949792	0.958921	0.984295	0.97906	0.984295	0.96859	0.96859	0.98953	0.984295	1	0.97906	0.957631	0.953443	0.953443	0.960844	0.981154	0.984295	0.98953	0.984295	0.96859	1	0.984295	1	1	0.97906	0.984295	0.96859	0.96859	0.97906	0.984295	0.98953	0.984295	0.97906	0.976442	0.97906	0.984295	0.96859	0.96859	0.984295	0.97906	0.958109	0.956612	0.973458	0.941071
32.0.0.3.0.1	0.964142	0.957631	0.951113	0.984615	0.951246	0.949792	0.958921	0.984295	0.97906	0.984295	0.96859	0.96859	0.98953	0.984295	1	0.97906	0.957631	0.953443	0.953443	0.960844	0.981154	0.984295	0.98953	0.984295	0.96859	1	0.984295	1	1	0.97906	0.984295	0.96859	0.96859	0.97906	0.984295	0.98953	0.984295	0.97906	0.976442	0.97906	0.984295	0.96859	0.96859	0.984295	0.97906	0.958109	0.956612	0.973458	0.941071
32.0.0.3.0.2	0.964142	0.957631	0.951113	0.984615	0.951246	0.949792	0.958921	0.984295	0.97906	0.984295	0.96859	0.96859	0.98953	0.984295	1	0.97906	0.957631	0.953443	0.953443	0.960844	0.981154	0.984295	0.98953	0.984295	0.96859	1	0.984295	1	1	0.97906	0.984295	0.96859	0.96859	0.97906	0.984295	0.98953	0.984295	0.97906	0.976442	0.97906	0.984295	0.96859	0.96859	0.984295	0.97906	0.958109	0.956612	0.973458	0.941071
32.0.0.3.0.3	0.94624	0.932896	0.922573	0.992763	0.973407	0.99068	0.936638	0.988235	0.988235	0.994118	0.994118	0.988235	0.994118	0.994118	1	0.988235	0.932896	0.92819	0.92819	0.943662	0.982353	0.988235	0.994118	0.994118	0.994118	1	0.994118	1	1	0.988235	0.994118	0.994118	0.988235	0.988235	0.994118	0.994118	0.988235	0.988235	0.982353	0.988235	0.994118	0.994118	0.988235	0.988235	0.988235	0.939642	0.936061	0.979572	0.992727
32.0.0.3.0.3.0	0.94624	0.932896	0.922573	0.991316	0.968089	0.988816	0.936638	0.985882	0.985882	0.992941	0.992941	0.985882	0.992941	0.992941	1	0.985882	0.932896	0.92819	0.92819	0.943662	0.978824	0.985882	0.992941	0.992941	0.992941	1	0.992941	1	1	0.985882	0.992941	0.992941	0.985882	0.985882	0.992941	0.992941	0.985882	0.985882	0.978824	0.985882	0.992941	0.992941	0.985882	0.985882	0.985882	0.939642	0.936061	0.975487	0.991273
32.0.0.3.0.3.1	0.94624	0.932896	0.922573	0.991316	0.968089	0.988816	0.936638	0.985882	0.985882	0.992941	0.992941	0.985882	0.992941	0.992941	1	0.985882	0.932896	0.92819	0.92819	0.943662	0.978824	0.985882	0.992941	0.992941	0.992941	1	0.992941	1	1	0.985882	0.992941	0.992941	0.985882	0.985882	0.992941	0.992941	0.985882	0.985882	0.978824	0.985882	0.992941	0.992941	0.985882	0.985882	0.985882	0.939642	0.936061	0.975487	0.991273
32.0.0.3.1	0.771393	0.858361	0.885858	0.988366	0.965284	0.987471	0.845606	0.919496	0.946993	0.959748	0.987245	0.97449	0.932251	0.959748	0.972503	0.946993	0.858361	0.873103	0.873103	0.819424	0.906741	0.919496	0.932251	0.959748	0.987245	0.972503	0.959748	0.972503	0.945006	0.946993	0.959748	0.987245	0.97449	0.946993	0.959748	0.932251	0.919496	0.946993	0.934238	0.946993	0.959748	0.987245	0.97449	0.919496	0.946993	0.865007	0.877762	0.950224	0.995238
32.0.1	0.785248	0.884114	0.906611	0.990481	0.971596	0.989749	0.873678	0.934133	0.95663	0.967066	0.989564	0.979128	0.944569	0.967066	0.977502	0.95663	0.884114	0.896176	0.896176	0.852256	0.923697	0.934133	0.944569	0.967066	0.989564	0.977502	0.967066	0.977502	0.955005	0.95663	0.967066	0.989564	0.979128	0.95663	0.967066	0.944569	0.934133	0.95663	0.946195	0.95663	0.967066	0.989564	0.979128	0.934133	0.95663	0.889551	0.899987	0.959274	0.996104
32.0.1.0	0.771393	0.868129	0.89373	0.989168	0.967679	0.988335	0.856254	0.925048	0.950648	0.962524	0.988125	0.976249	0.936923	0.962524	0.974399	0.950648	0.868129	0.881855	0.881855	0.831878	0.913172	0.925048	0.936923	0.962524	0.988125	0.974399	0.962524	0.974399	0.948798	0.950648	0.962524	0.988125	0.976249	0.950648	0.962524	0.936923	0.925048	0.950648	0.938773	0.950648	0.962524	0.988125	0.976249	0.925048	0.950648	0.874317	0.886192	0.953657	0.995567
32.0.2	0.778537	0.880492	0.903693	0.990184	0.970709	0.989429	0.86973	0.932074	0.955275	0.966037	0.989238	0.978476	0.942836	0.966037	0.976799	0.955275	0.880492	0.892931	0.892931	0.847639	0.921312	0.932074	0.942836	0.966037	0.989238	0.976799	0.966037	0.976799	0.953598	0.955275	0.966037	0.989238	0.978476	0.955275	0.966037	0.942836	0.932074	0.955275	0.944513	0.955275	0.966037	0.989238	0.978476	0.932074	0.955275	0.886099	0.896862	0.958001	0.995982
32.0.2.0	0.771393	0.86342	0.889935	0.988782	0.966524	0.987919	0.85112	0.922371	0.948886	0.961185	0.987701	0.975401	0.93467	0.961185	0.973485	0.948886	0.86342	0.877635	0.877635	0.825873	0.910071	0.922371	0.93467	0.961185	0.987701	0.973485	0.961185	0.973485	0.94697	0.948886	0.961185	0.987701	0.975401	0.948886	0.961185	0.93467	0.922371	0.948886	0.936586	0.948886	0.961185	0.987701	0.975401	0.922371	0.948886	0.869828	0.882127	0.952002	0.995408
32.0.2.1	0.771393	0.876637	0.900586	0.989867	0.969764	0.989088	0.865528	0.929883	0.953832	0.964942	0.988891	0.977782	0.940992	0.964942	0.976051	0.953832	0.876637	0.889477	0.889477	0.842724	0.918774	0.929883	0.940992	0.964942	0.988891	0.976051	0.964942	0.976051	0.952102	0.953832	0.964942	0.988891	0.977782	0.953832	0.964942	0.940992	0.929883	0.953832	0.942723	0.953832	0.964942	0.988891	0.977782	0.929883	0.953832	0.882425	0.893534	0.956647	0.995853
32.0.2.1.0	0.771393	0.868129	0.89373	0.989168	0.967679	0.988335	0.856254	0.925048	0.950648	0.962524	0.988125	0.976249	0.936923	0.962524	0.974399	0.950648	0.868129	0.881855	0.881855	0.831878	0.913172	0.925048	0.936923	0.962524	0.988125	0.974399	0.962524	0.974399	0.948798	0.950648	0.962524	0.988125	0.976249	0.950648	0.962524	0.936923	0.925048	0.950648	0.938773	0.950648	0.962524	0.988125	0.976249	0.925048	0.950648	0.874317	0.886192	0.953657	0.995567
32.0.2.1.0.0	0.952161	0.945556	0.93718	0.994474	0.977888	0.992447	0.946531	0.981538	0.981538	0.990769	0.990769	0.981538	0.990769	0.990769	1	0.981538	0.945556	0.939402	0.939402	0.949903	0.972308	0.981538	0.990769	0.990769	0.990769	1	0.990769	1	1	0.981538	0.990769	0.990769	0.981538	0.981538	0.990769	0.990769	0.981538	0.981538	0.972308	0.981538	0.990769	0.990769	0.981538	0.981538	0.981538	0.947273	0.946334	0.977678	0.993455
32.1	0.800282	0.893257	0.914899	0.99151	0.974667	0.990858	0.883802	0.937807	0.959449	0.968903	0.990546	0.981091	0.947261	0.968903	0.978358	0.959449	0.893257	0.905444	0.905444	0.86177	0.928352	0.937807	0.947261	0.968903	0.990546	0.978358	0.968903	0.978358	0.956716	0.959449	0.968903	0.990546	0.981091	0.959449	0.968903	0.947261	0.937807	0.959449	0.949995	0.959449	0.968903	0.990546	0.981091	0.937807	0.959449	0.897959	0.907414	0.961954	0.996525
32.1.0	0.761627	0.853722	0.88338	0.988366	0.965284	0.987471	0.840766	0.914772	0.94443	0.957386	0.987044	0.974088	0.927729	0.957386	0.970342	0.94443	0.853722	0.870424	0.870424	0.810573	0.901816	0.914772	0.927729	0.957386	0.987044	0.970342	0.957386	0.970342	0.940685	0.94443	0.957386	0.987044	0.974088	0.94443	0.957386	0.927729	0.914772	0.94443	0.931474	0.94443	0.957386	0.987044	0.974088	0.914772	0.94443	0.860167	0.873123	0.947862	0.995238
32.1.0.0	0.761627	0.84202	0.87405	0.987435	0.962507	0.986469	0.828027	0.907954	0.939985	0.953977	0.986007	0.972015	0.921947	0.953977	0.96797	0.939985	0.84202	0.860058	0.860058	0.795419	0.893962	0.907954	0.921947	0.953977	0.986007	0.96797	0.953977	0.96797	0.935939	0.939985	0.953977	0.986007	0.972015	0.939985	0.953977	0.921947	0.907954	0.939985	0.925992	0.939985	0.953977	0.986007	0.972015	0.907954	0.939985	0.84898	0.862973	0.943691	0.994857
32.1.0.0.0	0.771393	0.840656	0.871591	0.986912	0.960945	0.985905	0.826307	0.909433	0.940367	0.954716	0.985651	0.971301	0.923782	0.954716	0.969066	0.940367	0.840656	0.857241	0.857241	0.796852	0.895083	0.909433	0.923782	0.954716	0.985651	0.969066	0.954716	0.969066	0.938131	0.940367	0.954716	0.985651	0.971301	0.940367	0.954716	0.923782	0.909433	0.940367	0.926017	0.940367	0.954716	0.985651	0.971301	0.909433	0.940367	0.848133	0.862482	0.944002	0.994643
32.1.0.0.0.0	0.771393	0.826171	0.859917	0.985722	0.957394	0.984624	0.810517	0.901199	0.934946	0.9506	0.984346	0.968692	0.916853	0.9506	0.966253	0.934946	0.826171	0.844263	0.844263	0.778384	0.885545	0.901199	0.916853	0.9506	0.984346	0.966253	0.9506	0.966253	0.932507	0.934946	0.9506	0.984346	0.968692	0.934946	0.9506	0.916853	0.901199	0.934946	0.919292	0.934946	0.9506	0.984346	0.968692	0.901199	0.934946	0.834326	0.84998	0.938911	0.994156
32.1.0.0.0.0.0	0.771393	0.808788	0.845909	0.984294	0.953134	0.983086	0.791568	0.891319	0.92844	0.94566	0.982781	0.965561	0.908538	0.94566	0.962879	0.92844	0.808788	0.82869	0.82869	0.778384	0.8741	0.891319	0.908538	0.94566	0.982781	0.962879	0.94566	0.962879	0.925758	0.92844	0.94566	0.982781	0.965561	0.92844	0.94566	0.908538	0.891319	0.92844	0.911221	0.92844	0.94566	0.982781	0.965561	0.891319	0.92844	0.817759	0.834978	0.932802	0.993571
32.1.0.0.0.0.0.0	0.771747	0.745783	0.763782	0.968589	0.906268	0.966173	0.755433	0.782638	0.856881	0.891319	0.965561	0.931123	0.817077	0.891319	0.925758	0.856881	0.745783	0.772319	0.772319	0.778884	0.7482	0.782638	0.817077	0.891319	0.965561	0.925758	0.891319	0.925758	0.851515	0.856881	0.891319	0.965561	0.931123	0.856881	0.891319	0.817077	0.782638	0.856881	0.822442	0.856881	0.891319	0.965561	0.931123	0.782638	0.856881	0.772886	0.76504	0.865605	0.987143
32.1.0.0.0.0.0.0.0	0.909485	0.906984	0.904212	0.977941	0.906711	0.964046	0.912044	0.9375	0.941667	0.9375	0.975	0.95	0.933333	0.9375	0.9625	0.941667	0.906984	0.910317	0.910317	0.90427	0.94	0.9375	0.933333	0.9375	0.975	0.9625	0.9375	0.9625	0.925	0.941667	0.9375	0.975	0.95	0.941667	0.9375	0.933333	0.9375	0.941667	0.94375	0.941667	0.9375	0.975	0.95	0.9375	0.941667	0.913015	0.907731	0.915476	0.967857
32.1.0.0.0.0.0.0.0.0	0.922747	0.930288	0.931101	0.973529	0.904842	0.945739	0.932607	0.9375	0.941667	0.9375	0.95	0.95	0.933333	0.9375	0.925	0.941667	0.930288	0.933621	0.933621	0.91905	0.94	0.9375	0.933333	0.9375	0.95	0.925	0.9375	0.925	0.925	0.941667	0.9375	0.95	0.95	0.941667	0.9375	0.933333	0.9375	0.941667	0.94375	0.941667	0.9375	0.95	0.95	0.9375	0.941667	0.931412	0.928757	0.920606	0.943409
32.1.0.0.0.0.0.0.0.1	0.921474	0.910831	0.908651	0.955882	0.875615	0.928092	0.918607	0.950962	0.959615	0.950962	0.976923	0.976923	0.942308	0.950962	0.925	0.959615	0.910831	0.917754	0.917754	0.916269	0.956154	0.950962	0.942308	0.950962	0.976923	0.925	0.950962	0.925	0.925	0.959615	0.950962	0.976923	0.976923	0.959615	0.950962	0.942308	0.950962	0.959615	0.963942	0.959615	0.950962	0.976923	0.976923	0.950962	0.959615	0.919987	0.911853	0.924451	0.935714
32.1.0.0.0.0.0.0.1	0.787955	0.770169	0.79192	0.964305	0.814283	0.964046	0.77695	0.728298	0.761468	0.728298	0.913904	0.827807	0.695128	0.728298	0.814394	0.761468	0.770169	0.796705	0.796705	0.781741	0.7482	0.728298	0.695128	0.728298	0.913904	0.814394	0.728298	0.814394	0.628788	0.761468	0.728298	0.913904	0.827807	0.761468	0.728298	0.695128	0.728298	0.761468	0.778053	0.761468	0.728298	0.913904	0.827807	0.728298	0.761468	0.772886	0.76504	0.776008	0.967857
32.1.0.0.0.0.0.1	0.888037	0.873052	0.861913	0.973824	0.951289	0.971811	0.875153	0.945455	0.954546	0.972727	0.981818	0.963636	0.963636	0.972727	0.990909	0.954546	0.873052	0.865779	0.865779	0.901623	0.927273	0.945455	0.963636	0.972727	0.981818	0.990909	0.972727	0.990909	0.981818	0.954546	0.972727	0.981818	0.963636	0.954546	0.972727	0.963636	0.945455	0.954546	0.936364	0.954546	0.972727	0.981818	0.963636	0.945455	0.954546	0.902669	0.904349	0.958182	0.992727
32.1.0.0.0.0.1	0.776112	0.789883	0.831129	0.982549	0.947927	0.981207	0.77075	0.879243	0.920489	0.939622	0.980867	0.961735	0.898376	0.939622	0.958754	0.920489	0.789883	0.811996	0.811996	0.785034	0.860111	0.879243	0.898376	0.939622	0.980867	0.958754	0.939622	0.958754	0.917508	0.920489	0.939622	0.980867	0.961735	0.920489	0.939622	0.898376	0.879243	0.920489	0.901357	0.920489	0.939622	0.980867	0.961735	0.879243	0.920489	0.802145	0.821278	0.929925	0.995152
32.1.0.0.0.1	0.771393	0.826171	0.859917	0.985722	0.957394	0.984624	0.810517	0.901199	0.934946	0.9506	0.984346	0.968692	0.916853	0.9506	0.966253	0.934946	0.826171	0.844263	0.844263	0.778384	0.885545	0.901199	0.916853	0.9506	0.984346	0.966253	0.9506	0.966253	0.932507	0.934946	0.9506	0.984346	0.968692	0.934946	0.9506	0.916853	0.901199	0.934946	0.919292	0.934946	0.9506	0.984346	0.968692	0.901199	0.934946	0.834326	0.84998	0.938911	0.994156
32.1.0.0.0.1.0	0.771393	0.74505	0.77987	0.977563	0.933048	0.975838	0.754786	0.844741	0.897772	0.922371	0.975401	0.950802	0.86934	0.922371	0.94697	0.897772	0.74505	0.771586	0.771586	0.778384	0.820143	0.844741	0.86934	0.922371	0.975401	0.94697	0.922371	0.94697	0.893939	0.897772	0.922371	0.975401	0.950802	0.897772	0.922371	0.86934	0.844741	0.897772	0.873173	0.897772	0.922371	0.975401	0.950802	0.844741	0.897772	0.772199	0.764255	0.904003	0.990816
32.1.0.0.0.1.0.0	0.774128	0.745783	0.763782	0.968589	0.906268	0.966173	0.755433	0.782638	0.856881	0.891319	0.965561	0.931123	0.817077	0.891319	0.925758	0.856881	0.745783	0.772319	0.772319	0.778884	0.7482	0.782638	0.817077	0.891319	0.965561	0.925758	0.891319	0.925758	0.851515	0.856881	0.891319	0.965561	0.931123	0.856881	0.891319	0.817077	0.782638	0.856881	0.822442	0.856881	0.891319	0.965561	0.931123	0.782638	0.856881	0.772886	0.76504	0.865605	0.987143
32.1.0.0.1	0.761627	0.828283	0.863098	0.986343	0.959247	0.985293	0.813073	0.89995	0.934766	0.949975	0.984791	0.969581	0.91516	0.949975	0.965184	0.934766	0.828283	0.847889	0.847889	0.777629	0.884741	0.89995	0.91516	0.949975	0.984791	0.965184	0.949975	0.965184	0.930369	0.934766	0.949975	0.984791	0.969581	0.934766	0.949975	0.91516	0.89995	0.934766	0.919556	0.934766	0.949975	0.984791	0.969581	0.89995	0.934766	0.835848	0.851057	0.938795	0.99441
32.1.0.0.1.0	0.761627	0.811929	0.85006	0.985042	0.955366	0.983892	0.795271	0.890422	0.928553	0.945211	0.983342	0.966684	0.90708	0.945211	0.961869	0.928553	0.811929	0.833402	0.833402	0.767522	0.873764	0.890422	0.90708	0.945211	0.983342	0.961869	0.945211	0.961869	0.923737	0.928553	0.945211	0.983342	0.966684	0.928553	0.945211	0.90708	0.890422	0.928553	0.911895	0.928553	0.945211	0.983342	0.966684	0.890422	0.928553	0.820214	0.836872	0.932966	0.993878
32.1.0.0.1.0.0	0.761982	0.737433	0.758634	0.975837	0.927898	0.973979	0.747746	0.822989	0.884586	0.911494	0.973091	0.946182	0.849898	0.911494	0.938403	0.884586	0.737433	0.767495	0.767495	0.768021	0.79608	0.822989	0.849898	0.911494	0.973091	0.938403	0.911494	0.938403	0.876807	0.884586	0.911494	0.973091	0.946182	0.884586	0.911494	0.849898	0.822989	0.884586	0.857677	0.884586	0.911494	0.973091	0.946182	0.822989	0.884586	0.764718	0.756093	0.891714	0.99011
32.1.0.0.1.0.0.0	0.772089	0.75832	0.782735	0.987013	0.927702	0.982162	0.766175	0.790805	0.863601	0.895402	0.968199	0.936397	0.822606	0.895402	0.927204	0.863601	0.75832	0.788382	0.788382	0.768021	0.759004	0.790805	0.822606	0.895402	0.968199	0.927204	0.895402	0.927204	0.854408	0.863601	0.895402	0.968199	0.936397	0.863601	0.895402	0.822606	0.790805	0.863601	0.8318	0.863601	0.895402	0.968199	0.936397	0.790805	0.863601	0.764718	0.756093	0.872026	0.988312
32.1.0.0.1.0.0.0.0	0.808328	0.808252	0.834871	0.945455	0.792067	0.922865	0.813009	0.741958	0.777535	0.741958	0.848689	0.848689	0.706381	0.741958	0.635227	0.777535	0.808252	0.836714	0.836714	0.79831	0.763304	0.741958	0.706381	0.741958	0.848689	0.635227	0.741958	0.635227	0.635227	0.777535	0.741958	0.848689	0.848689	0.777535	0.741958	0.706381	0.741958	0.777535	0.795323	0.777535	0.741958	0.848689	0.848689	0.741958	0.777535	0.802434	0.795827	0.802627	0.961818
32.1.0.1	0.761627	0.84202	0.87405	0.987435	0.962507	0.986469	0.828027	0.907954	0.939985	0.953977	0.986007	0.972015	0.921947	0.953977	0.96797	0.939985	0.84202	0.860058	0.860058	0.795419	0.893962	0.907954	0.921947	0.953977	0.986007	0.96797	0.953977	0.96797	0.935939	0.939985	0.953977	0.986007	0.972015	0.939985	0.953977	0.921947	0.907954	0.939985	0.925992	0.939985	0.953977	0.986007	0.972015	0.907954	0.939985	0.84898	0.862973	0.943691	0.994857
32.1.0.1.0	0.771393	0.840656	0.871591	0.986912	0.960945	0.985905	0.826307	0.909433	0.940367	0.954716	0.985651	0.971301	0.923782	0.954716	0.969066	0.940367	0.840656	0.857241	0.857241	0.796852	0.895083	0.909433	0.923782	0.954716	0.985651	0.969066	0.954716	0.969066	0.938131	0.940367	0.954716	0.985651	0.971301	0.940367	0.954716	0.923782	0.909433	0.940367	0.926017	0.940367	0.954716	0.985651	0.971301	0.909433	0.940367	0.848133	0.862482	0.944002	0.994643
32.1.0.1.0.0	0.771393	0.826171	0.859917	0.985722	0.957394	0.984624	0.810517	0.901199	0.934946	0.9506	0.984346	0.968692	0.916853	0.9506	0.966253	0.934946	0.826171	0.844263	0.844263	0.778384	0.885545	0.901199	0.916853	0.9506	0.984346	0.966253	0.9506	0.966253	0.932507	0.934946	0.9506	0.984346	0.968692	0.934946	0.9506	0.916853	0.901199	0.934946	0.919292	0.934946	0.9506	0.984346	0.968692	0.901199	0.934946	0.834326	0.84998	0.938911	0.994156
32.1.0.1.0.0.0	0.771393	0.808788	0.845909	0.984294	0.953134	0.983086	0.791568	0.891319	0.92844	0.94566	0.982781	0.965561	0.908538	0.94566	0.962879	0.92844	0.808788	0.82869	0.82869	0.778384	0.8741	0.891319	0.908538	0.94566	0.982781	0.962879	0.94566	0.962879	0.925758	0.92844	0.94566	0.982781	0.965561	0.92844	0.94566	0.908538	0.891319	0.92844	0.911221	0.92844	0.94566	0.982781	0.965561	0.891319	0.92844	0.817759	0.834978	0.932802	0.993571
32.1.0.1.0.0.0.0	0.959453	0.951367	0.943885	0.913158	0.90424	0.90307	0.95421	0.987767	0.98369	0.987767	0.975535	0.975535	0.991845	0.987767	1	0.98369	0.951367	0.948105	0.948105	0.958642	0.985321	0.987767	0.991845	0.987767	0.975535	1	0.987767	1	1	0.98369	0.987767	0.975535	0.975535	0.98369	0.987767	0.991845	0.987767	0.98369	0.981651	0.98369	0.987767	0.975535	0.975535	0.987767	0.98369	0.957379	0.954786	0.96639	0.934545
32.1.0.1.0.1	0.771393	0.760985	0.807386	0.980368	0.941417	0.978858	0.754786	0.864149	0.91055	0.932074	0.978476	0.956952	0.885673	0.932074	0.953598	0.91055	0.760985	0.785862	0.785862	0.778384	0.842625	0.864149	0.885673	0.932074	0.978476	0.953598	0.932074	0.953598	0.907197	0.91055	0.932074	0.978476	0.956952	0.91055	0.932074	0.885673	0.864149	0.91055	0.889026	0.91055	0.932074	0.978476	0.956952	0.864149	0.91055	0.772199	0.793723	0.916003	0.991964
32.1.0.1.0.1.0	0.771747	0.745783	0.763782	0.973824	0.92189	0.971811	0.755433	0.818865	0.880734	0.909433	0.971301	0.942602	0.847564	0.909433	0.938131	0.880734	0.745783	0.772319	0.772319	0.778884	0.790166	0.818865	0.847564	0.909433	0.971301	0.938131	0.909433	0.938131	0.876263	0.880734	0.909433	0.971301	0.942602	0.880734	0.909433	0.847564	0.818865	0.880734	0.852035	0.880734	0.909433	0.971301	0.942602	0.818865	0.880734	0.772886	0.76504	0.888004	0.989286
32.1.0.1.0.1.0.0	0.783547	0.770169	0.79192	0.985722	0.925713	0.985618	0.77695	0.782638	0.856881	0.891319	0.965561	0.931123	0.817077	0.891319	0.925758	0.856881	0.770169	0.796705	0.796705	0.778884	0.7482	0.782638	0.817077	0.891319	0.965561	0.925758	0.891319	0.925758	0.851515	0.856881	0.891319	0.965561	0.931123	0.856881	0.891319	0.817077	0.782638	0.856881	0.822442	0.856881	0.891319	0.965561	0.931123	0.782638	0.856881	0.772886	0.76504	0.865605	0.987143
32.1.0.1.0.1.1	0.904713	0.89803	0.89493	0.982143	0.946805	0.975472	0.904144	0.934091	0.954545	0.967045	0.9875	0.975	0.946591	0.967045	0.979545	0.954545	0.89803	0.902273	0.902273	0.903031	0.937273	0.934091	0.946591	0.967045	0.9875	0.979545	0.967045	0.979545	0.959091	0.954545	0.967045	0.9875	0.975	0.954545	0.967045	0.946591	0.934091	0.954545	0.942045	0.954545	0.967045	0.9875	0.975	0.934091	0.954545	0.91131	0.905783	0.934903	0.983929
32.1.0.1.0.1.1.0	0.915648	0.916577	0.91633	0.97619	0.937804	0.967296	0.920509	0.934091	0.939394	0.956061	0.983333	0.966667	0.928788	0.956061	0.972727	0.939394	0.916577	0.920819	0.920819	0.917739	0.937273	0.934091	0.928788	0.956061	0.983333	0.972727	0.956061	0.972727	0.945455	0.939394	0.956061	0.983333	0.966667	0.939394	0.956061	0.928788	0.934091	0.939394	0.942045	0.939394	0.956061	0.983333	0.966667	0.934091	0.939394	0.92961	0.926698	0.918074	0.981007
32.1.0.1.0.1.1.0.0	0.922747	0.930288	0.931101	0.986765	0.928632	0.97287	0.932607	0.9375	0.941667	0.9375	0.975	0.95	0.933333	0.9375	0.9625	0.941667	0.930288	0.933621	0.933621	0.91905	0.94	0.9375	0.933333	0.9375	0.975	0.9625	0.9375	0.9625	0.925	0.941667	0.9375	0.975	0.95	0.941667	0.9375	0.933333	0.9375	0.941667	0.94375	0.941667	0.9375	0.975	0.95	0.9375	0.941667	0.931412	0.928757	0.920606	0.971705
32.1.0.1.0.1.1.1	0.904713	0.89803	0.89493	0.97619	0.929073	0.967296	0.904144	0.934091	0.939394	0.956061	0.983333	0.966667	0.928788	0.956061	0.972727	0.939394	0.89803	0.902273	0.902273	0.903031	0.937273	0.934091	0.928788	0.956061	0.983333	0.972727	0.956061	0.972727	0.945455	0.939394	0.956061	0.983333	0.966667	0.939394	0.956061	0.928788	0.934091	0.939394	0.942045	0.939394	0.956061	0.983333	0.966667	0.934091	0.939394	0.91131	0.905783	0.913203	0.978571
32.1.0.1.0.2	0.771393	0.826171	0.859917	0.985722	0.957394	0.984624	0.810517	0.901199	0.934946	0.9506	0.984346	0.968692	0.916853	0.9506	0.966253	0.934946	0.826171	0.844263	0.844263	0.778384	0.885545	0.901199	0.916853	0.9506	0.984346	0.966253	0.9506	0.966253	0.932507	0.934946	0.9506	0.984346	0.968692	0.934946	0.9506	0.916853	0.901199	0.934946	0.919292	0.934946	0.9506	0.984346	0.968692	0.901199	0.934946	0.834326	0.84998	0.938911	0.994156
32.1.0.1.1	0.761627	0.828283	0.863098	0.986343	0.959247	0.985293	0.813073	0.89995	0.934766	0.949975	0.984791	0.969581	0.91516	0.949975	0.965184	0.934766	0.828283	0.847889	0.847889	0.777629	0.884741	0.89995	0.91516	0.949975	0.984791	0.965184	0.949975	0.965184	0.930369	0.934766	0.949975	0.984791	0.969581	0.934766	0.949975	0.91516	0.89995	0.934766	0.919556	0.934766	0.949975	0.984791	0.969581	0.89995	0.934766	0.835848	0.851057	0.938795	0.99441
32.1.0.1.1.0	0.761627	0.811929	0.85006	0.985042	0.955366	0.983892	0.795271	0.890422	0.928553	0.945211	0.983342	0.966684	0.90708	0.945211	0.961869	0.928553	0.811929	0.833402	0.833402	0.767522	0.873764	0.890422	0.90708	0.945211	0.983342	0.961869	0.945211	0.961869	0.923737	0.928553	0.945211	0.983342	0.966684	0.928553	0.945211	0.90708	0.890422	0.928553	0.911895	0.928553	0.945211	0.983342	0.966684	0.890422	0.928553	0.820214	0.836872	0.932966	0.993878
32.1.0.1.1.1	0.761627	0.767676	0.81478	0.981523	0.944863	0.980102	0.747099	0.864639	0.911742	0.932319	0.979423	0.958845	0.885216	0.932319	0.952897	0.911742	0.767676	0.794202	0.794202	0.767522	0.844061	0.864639	0.885216	0.932319	0.979423	0.952897	0.932319	0.952897	0.905793	0.911742	0.932319	0.979423	0.958845	0.911742	0.932319	0.885216	0.864639	0.911742	0.891165	0.911742	0.932319	0.979423	0.958845	0.864639	0.911742	0.777912	0.798489	0.917193	0.992437
32.1.0.1.1.1.0	0.761982	0.737433	0.790816	0.979059	0.937512	0.977449	0.747746	0.84659	0.899974	0.923295	0.976679	0.953358	0.869911	0.923295	0.946616	0.899974	0.737433	0.767495	0.767495	0.768021	0.823269	0.84659	0.869911	0.923295	0.976679	0.946616	0.923295	0.946616	0.893232	0.899974	0.923295	0.976679	0.953358	0.899974	0.923295	0.869911	0.84659	0.899974	0.876653	0.899974	0.923295	0.976679	0.953358	0.84659	0.899974	0.764718	0.772354	0.906152	0.991429
32.1.0.1.1.1.0.0	0.772089	0.75832	0.782735	0.989011	0.938825	0.984906	0.766175	0.822989	0.884586	0.911494	0.973091	0.946182	0.849898	0.911494	0.938403	0.884586	0.75832	0.788382	0.788382	0.768021	0.79608	0.822989	0.849898	0.911494	0.973091	0.938403	0.911494	0.938403	0.876807	0.884586	0.911494	0.973091	0.946182	0.884586	0.911494	0.849898	0.822989	0.884586	0.857677	0.884586	0.911494	0.973091	0.946182	0.822989	0.884586	0.764718	0.756093	0.891714	0.99011
32.1.0.1.2	0.761627	0.828283	0.863098	0.986343	0.959247	0.985293	0.813073	0.89995	0.934766	0.949975	0.984791	0.969581	0.91516	0.949975	0.965184	0.934766	0.828283	0.847889	0.847889	0.777629	0.884741	0.89995	0.91516	0.949975	0.984791	0.965184	0.949975	0.965184	0.930369	0.934766	0.949975	0.984791	0.969581	0.934766	0.949975	0.91516	0.89995	0.934766	0.919556	0.934766	0.949975	0.984791	0.969581	0.89995	0.934766	0.835848	0.851057	0.938795	0.99441
32.1.0.2	0.771393	0.852914	0.881468	0.987919	0.963949	0.98699	0.839668	0.916399	0.944954	0.9582	0.986754	0.973509	0.929645	0.9582	0.971445	0.944954	0.852914	0.868223	0.868223	0.812479	0.903154	0.916399	0.929645	0.9582	0.986754	0.971445	0.9582	0.971445	0.94289	0.944954	0.9582	0.986754	0.973509	0.944954	0.9582	0.929645	0.916399	0.944954	0.931708	0.944954	0.9582	0.986754	0.973509	0.916399	0.944954	0.859815	0.87306	0.94831	0.995055
32.1.0.2.0	0.771393	0.840656	0.871591	0.986912	0.960945	0.985905	0.826307	0.909433	0.940367	0.954716	0.985651	0.971301	0.923782	0.954716	0.969066	0.940367	0.840656	0.857241	0.857241	0.796852	0.895083	0.909433	0.923782	0.954716	0.985651	0.969066	0.954716	0.969066	0.938131	0.940367	0.954716	0.985651	0.971301	0.940367	0.954716	0.923782	0.909433	0.940367	0.926017	0.940367	0.954716	0.985651	0.971301	0.909433	0.940367	0.848133	0.862482	0.944002	0.994643
32.1.0.2.0.0	0.771393	0.826171	0.859917	0.985722	0.957394	0.984624	0.810517	0.901199	0.934946	0.9506	0.984346	0.968692	0.916853	0.9506	0.966253	0.934946	0.826171	0.844263	0.844263	0.778384	0.885545	0.901199	0.916853	0.9506	0.984346	0.966253	0.9506	0.966253	0.932507	0.934946	0.9506	0.984346	0.968692	0.934946	0.9506	0.916853	0.901199	0.934946	0.919292	0.934946	0.9506	0.984346	0.968692	0.901199	0.934946	0.834326	0.84998	0.938911	0.994156
32.1.0.2.0.0.0	0.771747	0.745783	0.780655	0.977563	0.933048	0.975838	0.755433	0.844741	0.897772	0.922371	0.975401	0.950802	0.86934	0.922371	0.94697	0.897772	0.745783	0.772319	0.772319	0.778884	0.820143	0.844741	0.86934	0.922371	0.975401	0.94697	0.922371	0.94697	0.893939	0.897772	0.922371	0.975401	0.950802	0.897772	0.922371	0.86934	0.844741	0.897772	0.873173	0.897772	0.922371	0.975401	0.950802	0.844741	0.897772	0.772886	0.76504	0.904003	0.990816
32.1.0.2.0.0.0.0	0.771747	0.745783	0.763782	0.973824	0.92189	0.971811	0.755433	0.818865	0.880734	0.909433	0.971301	0.942602	0.847564	0.909433	0.938131	0.880734	0.745783	0.772319	0.772319	0.778884	0.790166	0.818865	0.847564	0.909433	0.971301	0.938131	0.909433	0.938131	0.876263	0.880734	0.909433	0.971301	0.942602	0.880734	0.909433	0.847564	0.818865	0.880734	0.852035	0.880734	0.909433	0.971301	0.942602	0.818865	0.880734	0.772886	0.76504	0.888004	0.989286
32.1.0.2.0.0.0.0.0	0.781854	0.76667	0.787883	0.985714	0.920473	0.980378	0.773863	0.782638	0.856881	0.891319	0.965561	0.931123	0.817077	0.891319	0.925758	0.856881	0.76667	0.793206	0.793206	0.778884	0.7482	0.782638	0.817077	0.891319	0.965561	0.925758	0.891319	0.925758	0.851515	0.856881	0.891319	0.965561	0.931123	0.856881	0.891319	0.817077	0.782638	0.856881	0.822442	0.856881	0.891319	0.965561	0.931123	0.782638	0.856881	0.772886	0.76504	0.865605	0.987143
32.1.0.2.0.0.0.0.0.0	0.904713	0.89803	0.89493	0.97619	0.929073	0.967296	0.904144	0.934091	0.939394	0.956061	0.983333	0.966667	0.928788	0.956061	0.972727	0.939394	0.89803	0.902273	0.902273	0.903031	0.937273	0.934091	0.928788	0.956061	0.983333	0.972727	0.956061	0.972727	0.945455	0.939394	0.956061	0.983333	0.966667	0.939394	0.956061	0.928788	0.934091	0.939394	0.942045	0.939394	0.956061	0.983333	0.966667	0.934091	0.939394	0.91131	0.905783	0.913203	0.978571
32.1.0.2.0.0.0.1	0.781854	0.76667	0.787883	0.988095	0.933727	0.983648	0.773863	0.818865	0.880734	0.909433	0.971301	0.942602	0.847564	0.909433	0.938131	0.880734	0.76667	0.793206	0.793206	0.778884	0.790166	0.818865	0.847564	0.909433	0.971301	0.938131	0.909433	0.938131	0.876263	0.880734	0.909433	0.971301	0.942602	0.880734	0.909433	0.847564	0.818865	0.880734	0.852035	0.880734	0.909433	0.971301	0.942602	0.818865	0.880734	0.772886	0.76504	0.888004	0.989286
32.1.0.2.0.1	0.771393	0.826171	0.859917	0.985722	0.957394	0.984624	0.810517	0.901199	0.934946	0.9506	0.984346	0.968692	0.916853	0.9506	0.966253	0.934946	0.826171	0.844263	0.844263	0.778384	0.885545	0.901199	0.916853	0.9506	0.984346	0.966253	0.9506	0.966253	0.932507	0.934946	0.9506	0.984346	0.968692	0.934946	0.9506	0.916853	0.901199	0.934946	0.919292	0.934946	0.9506	0.984346	0.968692	0.901199	0.934946	0.834326	0.84998	0.938911	0.994156
32.2	0.825951	0.910239	0.928438	0.992861	0.978697	0.992312	0.902288	0.947701	0.9659	0.973851	0.99205	0.984099	0.955652	0.973851	0.981801	0.9659	0.910239	0.920487	0.920487	0.879572	0.939751	0.947701	0.955652	0.973851	0.99205	0.981801	0.973851	0.981801	0.963602	0.9659	0.973851	0.99205	0.984099	0.9659	0.973851	0.955652	0.947701	0.9659	0.95795	0.9659	0.973851	0.99205	0.984099	0.947701	0.9659	0.914193	0.922143	0.968006	0.997078
32.2.0	0.771393	0.86342	0.889935	0.988782	0.966524	0.987919	0.85112	0.922371	0.948886	0.961185	0.987701	0.975401	0.93467	0.961185	0.973485	0.948886	0.86342	0.877635	0.877635	0.825873	0.910071	0.922371	0.93467	0.961185	0.987701	0.973485	0.961185	0.973485	0.94697	0.948886	0.961185	0.987701	0.975401	0.948886	0.961185	0.93467	0.922371	0.948886	0.936586	0.948886	0.961185	0.987701	0.975401	0.922371	0.948886	0.869828	0.882127	0.952002	0.995408
32.2.0.0	0.771393	0.852914	0.881468	0.987919	0.963949	0.98699	0.839668	0.916399	0.944954	0.9582	0.986754	0.973509	0.929645	0.9582	0.971445	0.944954	0.852914	0.868223	0.868223	0.812479	0.903154	0.916399	0.929645	0.9582	0.986754	0.971445	0.9582	0.971445	0.94289	0.944954	0.9582	0.986754	0.973509	0.944954	0.9582	0.929645	0.916399	0.944954	0.931708	0.944954	0.9582	0.986754	0.973509	0.916399	0.944954	0.859815	0.87306	0.94831	0.995055
32.2.0.0.0	0.771393	0.840656	0.871591	0.986912	0.960945	0.985905	0.826307	0.909433	0.940367	0.954716	0.985651	0.971301	0.923782	0.954716	0.969066	0.940367	0.840656	0.857241	0.857241	0.796852	0.895083	0.909433	0.923782	0.954716	0.985651	0.969066	0.954716	0.969066	0.938131	0.940367	0.954716	0.985651	0.971301	0.940367	0.954716	0.923782	0.909433	0.940367	0.926017	0.940367	0.954716	0.985651	0.971301	0.909433	0.940367	0.848133	0.862482	0.944002	0.994643
32.2.0.0.0.0	0.771747	0.745783	0.780655	0.977563	0.933048	0.975838	0.755433	0.844741	0.897772	0.922371	0.975401	0.950802	0.86934	0.922371	0.94697	0.897772	0.745783	0.772319	0.772319	0.778884	0.820143	0.844741	0.86934	0.922371	0.975401	0.94697	0.922371	0.94697	0.893939	0.897772	0.922371	0.975401	0.950802	0.897772	0.922371	0.86934	0.844741	0.897772	0.873173	0.897772	0.922371	0.975401	0.950802	0.844741	0.897772	0.772886	0.76504	0.904003	0.990816
32.2.0.0.1	0.771393	0.840656	0.871591	0.986912	0.960945	0.985905	0.826307	0.909433	0.940367	0.954716	0.985651	0.971301	0.923782	0.954716	0.969066	0.940367	0.840656	0.857241	0.857241	0.796852	0.895083	0.909433	0.923782	0.954716	0.985651	0.969066	0.954716	0.969066	0.938131	0.940367	0.954716	0.985651	0.971301	0.940367	0.954716	0.923782	0.909433	0.940367	0.926017	0.940367	0.954716	0.985651	0.971301	0.909433	0.940367	0.848133	0.862482	0.944002	0.994643
32.2.0.0.1.0	0.771393	0.826171	0.859917	0.985722	0.957394	0.984624	0.810517	0.901199	0.934946	0.9506	0.984346	0.968692	0.916853	0.9506	0.966253	0.934946	0.826171	0.844263	0.844263	0.778384	0.885545	0.901199	0.916853	0.9506	0.984346	0.966253	0.9506	0.966253	0.932507	0.934946	0.9506	0.984346	0.968692	0.934946	0.9506	0.916853	0.901199	0.934946	0.919292	0.934946	0.9506	0.984346	0.968692	0.901199	0.934946	0.834326	0.84998	0.938911	0.994156
32.2.0.0.1.0.0	0.771747	0.745783	0.780655	0.977563	0.933048	0.975838	0.755433	0.844741	0.897772	0.922371	0.975401	0.950802	0.86934	0.922371	0.94697	0.897772	0.745783	0.772319	0.772319	0.778884	0.820143	0.844741	0.86934	0.922371	0.975401	0.94697	0.922371	0.94697	0.893939	0.897772	0.922371	0.975401	0.950802	0.897772	0.922371	0.86934	0.844741	0.897772	0.873173	0.897772	0.922371	0.975401	0.950802	0.844741	0.897772	0.772886	0.76504	0.904003	0.990816
32.2.0.0.1.0.0.0	0.781854	0.76667	0.787883	0.988095	0.933727	0.983648	0.773863	0.818865	0.880734	0.909433	0.971301	0.942602	0.847564	0.909433	0.938131	0.880734	0.76667	0.793206	0.793206	0.778884	0.790166	0.818865	0.847564	0.909433	0.971301	0.938131	0.909433	0.938131	0.876263	0.880734	0.909433	0.971301	0.942602	0.880734	0.909433	0.847564	0.818865	0.880734	0.852035	0.880734	0.909433	0.971301	0.942602	0.818865	0.880734	0.772886	0.76504	0.888004	0.989286
32.2.0.0.1.0.1	0.771393	0.808788	0.845909	0.984294	0.953134	0.983086	0.791568	0.891319	0.92844	0.94566	0.982781	0.965561	0.908538	0.94566	0.962879	0.92844	0.808788	0.82869	0.82869	0.778384	0.8741	0.891319	0.908538	0.94566	0.982781	0.962879	0.94566	0.962879	0.925758	0.92844	0.94566	0.982781	0.965561	0.92844	0.94566	0.908538	0.891319	0.92844	0.911221	0.92844	0.94566	0.982781	0.965561	0.891319	0.92844	0.817759	0.834978	0.932802	0.993571
32.2.0.0.1.1	0.771747	0.761671	0.808073	0.980368	0.941417	0.978858	0.755433	0.864149	0.91055	0.932074	0.978476	0.956952	0.885673	0.932074	0.953598	0.91055	0.761671	0.786549	0.786549	0.778884	0.842625	0.864149	0.885673	0.932074	0.978476	0.953598	0.932074	0.953598	0.907197	0.91055	0.932074	0.978476	0.956952	0.91055	0.932074	0.885673	0.864149	0.91055	0.889026	0.91055	0.932074	0.978476	0.956952	0.864149	0.91055	0.772886	0.79441	0.916003	0.991964
32.2.0.0.1.1.0	0.771747	0.745783	0.780655	0.977563	0.933048	0.975838	0.755433	0.844741	0.897772	0.922371	0.975401	0.950802	0.86934	0.922371	0.94697	0.897772	0.745783	0.772319	0.772319	0.778884	0.820143	0.844741	0.86934	0.922371	0.975401	0.94697	0.922371	0.94697	0.893939	0.897772	0.922371	0.975401	0.950802	0.897772	0.922371	0.86934	0.844741	0.897772	0.873173	0.897772	0.922371	0.975401	0.950802	0.844741	0.897772	0.772886	0.76504	0.904003	0.990816
32.2.0.0.1.2	0.771393	0.826171	0.859917	0.985722	0.957394	0.984624	0.810517	0.901199	0.934946	0.9506	0.984346	0.968692	0.916853	0.9506	0.966253	0.934946	0.826171	0.844263	0.844263	0.778384	0.885545	0.901199	0.916853	0.9506	0.984346	0.966253	0.9506	0.966253	0.932507	0.934946	0.9506	0.984346	0.968692	0.934946	0.9506	0.916853	0.901199	0.934946	0.919292	0.934946	0.9506	0.984346	0.968692	0.901199	0.934946	0.834326	0.84998	0.938911	0.994156
32.2.0.0.2	0.771393	0.840656	0.871591	0.986912	0.960945	0.985905	0.826307	0.909433	0.940367	0.954716	0.985651	0.971301	0.923782	0.954716	0.969066	0.940367	0.840656	0.857241	0.857241	0.796852	0.895083	0.909433	0.923782	0.954716	0.985651	0.969066	0.954716	0.969066	0.938131	0.940367	0.954716	0.985651	0.971301	0.940367	0.954716	0.923782	0.909433	0.940367	0.926017	0.940367	0.954716	0.985651	0.971301	0.909433	0.940367	0.848133	0.862482	0.944002	0.994643
32.2.0.0.2.0	0.771393	0.826171	0.859917	0.985722	0.957394	0.984624	0.810517	0.901199	0.934946	0.9506	0.984346	0.968692	0.916853	0.9506	0.966253	0.934946	0.826171	0.844263	0.844263	0.778384	0.885545	0.901199	0.916853	0.9506	0.984346	0.966253	0.9506	0.966253	0.932507	0.934946	0.9506	0.984346	0.968692	0.934946	0.9506	0.916853	0.901199	0.934946	0.919292	0.934946	0.9506	0.984346	0.968692	0.901199	0.934946	0.834326	0.84998	0.938911	0.994156
32.2.0.0.3	0.771393	0.840656	0.871591	0.986912	0.960945	0.985905	0.826307	0.909433	0.940367	0.954716	0.985651	0.971301	0.923782	0.954716	0.969066	0.940367	0.840656	0.857241	0.857241	0.796852	0.895083	0.909433	0.923782	0.954716	0.985651	0.969066	0.954716	0.969066	0.938131	0.940367	0.954716	0.985651	0.971301	0.940367	0.954716	0.923782	0.909433	0.940367	0.926017	0.940367	0.954716	0.985651	0.971301	0.909433	0.940367	0.848133	0.862482	0.944002	0.994643
32.2.0.1	0.771393	0.852914	0.881468	0.987919	0.963949	0.98699	0.839668	0.916399	0.944954	0.9582	0.986754	0.973509	0.929645	0.9582	0.971445	0.944954	0.852914	0.868223	0.868223	0.812479	0.903154	0.916399	0.929645	0.9582	0.986754	0.971445	0.9582	0.971445	0.94289	0.944954	0.9582	0.986754	0.973509	0.944954	0.9582	0.929645	0.916399	0.944954	0.931708	0.944954	0.9582	0.986754	0.973509	0.916399	0.944954	0.859815	0.87306	0.94831	0.995055
32.2.0.1.0	0.771393	0.840656	0.871591	0.986912	0.960945	0.985905	0.826307	0.909433	0.940367	0.954716	0.985651	0.971301	0.923782	0.954716	0.969066	0.940367	0.840656	0.857241	0.857241	0.796852	0.895083	0.909433	0.923782	0.954716	0.985651	0.969066	0.954716	0.969066	0.938131	0.940367	0.954716	0.985651	0.971301	0.940367	0.954716	0.923782	0.909433	0.940367	0.926017	0.940367	0.954716	0.985651	0.971301	0.909433	0.940367	0.848133	0.862482	0.944002	0.994643
32.2.1	0.752963	0.835437	0.868802	0.986912	0.960945	0.985905	0.820862	0.904119	0.937484	0.952059	0.985424	0.970849	0.918695	0.952059	0.966635	0.937484	0.835437	0.854227	0.854227	0.779216	0.889543	0.904119	0.918695	0.952059	0.985424	0.966635	0.952059	0.966635	0.93327	0.937484	0.952059	0.985424	0.970849	0.937484	0.952059	0.918695	0.904119	0.937484	0.922908	0.937484	0.952059	0.985424	0.970849	0.904119	0.937484	0.842687	0.857263	0.941345	0.994643
32.2.1.0	0.758608	0.833355	0.865634	0.986343	0.959247	0.985293	0.818146	0.905023	0.937302	0.952511	0.984791	0.969581	0.920232	0.952511	0.967721	0.937302	0.833355	0.850425	0.850425	0.774689	0.889813	0.905023	0.920232	0.952511	0.984791	0.967721	0.952511	0.967721	0.935441	0.937302	0.952511	0.984791	0.969581	0.937302	0.952511	0.920232	0.905023	0.937302	0.922093	0.937302	0.952511	0.984791	0.969581	0.905023	0.937302	0.84092	0.85613	0.941331	0.99441
32.2.1.0.0	0.758963	0.74521	0.763121	0.975837	0.927898	0.973979	0.754608	0.831963	0.889073	0.915982	0.973091	0.946182	0.858872	0.915982	0.94289	0.889073	0.74521	0.771384	0.771384	0.764947	0.805054	0.831963	0.858872	0.915982	0.973091	0.94289	0.915982	0.94289	0.885781	0.889073	0.915982	0.973091	0.946182	0.889073	0.915982	0.858872	0.831963	0.889073	0.862164	0.889073	0.915982	0.973091	0.946182	0.831963	0.889073	0.77201	0.764426	0.896201	0.99011
32.2.1.1	0.763424	0.75832	0.782735	0.988095	0.933727	0.983648	0.766175	0.808238	0.874968	0.904119	0.970849	0.941698	0.837389	0.904119	0.93327	0.874968	0.75832	0.788382	0.788382	0.759644	0.779087	0.808238	0.837389	0.904119	0.970849	0.93327	0.904119	0.93327	0.86654	0.874968	0.904119	0.970849	0.941698	0.874968	0.904119	0.837389	0.808238	0.874968	0.845816	0.874968	0.904119	0.970849	0.941698	0.808238	0.874968	0.764718	0.756093	0.88269	0.989286
32.2.2	0.771393	0.868129	0.89373	0.989168	0.967679	0.988335	0.856254	0.925048	0.950648	0.962524	0.988125	0.976249	0.936923	0.962524	0.974399	0.950648	0.868129	0.881855	0.881855	0.831878	0.913172	0.925048	0.936923	0.962524	0.988125	0.974399	0.962524	0.974399	0.948798	0.950648	0.962524	0.988125	0.976249	0.950648	0.962524	0.936923	0.925048	0.950648	0.938773	0.950648	0.962524	0.988125	0.976249	0.925048	0.950648	0.874317	0.886192	0.953657	0.995567
32.2.2.0	0.771393	0.852914	0.881468	0.987919	0.963949	0.98699	0.839668	0.916399	0.944954	0.9582	0.986754	0.973509	0.929645	0.9582	0.971445	0.944954	0.852914	0.868223	0.868223	0.812479	0.903154	0.916399	0.929645	0.9582	0.986754	0.971445	0.9582	0.971445	0.94289	0.944954	0.9582	0.986754	0.973509	0.944954	0.9582	0.929645	0.916399	0.944954	0.931708	0.944954	0.9582	0.986754	0.973509	0.916399	0.944954	0.859815	0.87306	0.94831	0.995055
32.2.2.0.0	0.771393	0.840656	0.871591	0.986912	0.960945	0.985905	0.826307	0.909433	0.940367	0.954716	0.985651	0.971301	0.923782	0.954716	0.969066	0.940367	0.840656	0.857241	0.857241	0.796852	0.895083	0.909433	0.923782	0.954716	0.985651	0.969066	0.954716	0.969066	0.938131	0.940367	0.954716	0.985651	0.971301	0.940367	0.954716	0.923782	0.909433	0.940367	0.926017	0.940367	0.954716	0.985651	0.971301	0.909433	0.940367	0.848133	0.862482	0.944002	0.994643
32.2.2.0.0.0	0.952289	0.936562	0.926802	0.944737	0.893629	0.888158	0.941147	0.987767	0.98369	0.987767	0.975535	0.975535	0.991845	0.987767	1	0.98369	0.936562	0.9333	0.9333	0.948782	0.985321	0.987767	0.991845	0.987767	0.975535	1	0.987767	1	1	0.98369	0.987767	0.975535	0.975535	0.98369	0.987767	0.991845	0.987767	0.98369	0.981651	0.98369	0.987767	0.975535	0.975535	0.987767	0.98369	0.943822	0.939291	0.96639	0.912727
32.2.2.1	0.771393	0.858361	0.885858	0.988366	0.965284	0.987471	0.845606	0.919496	0.946993	0.959748	0.987245	0.97449	0.932251	0.959748	0.972503	0.946993	0.858361	0.873103	0.873103	0.819424	0.906741	0.919496	0.932251	0.959748	0.987245	0.972503	0.959748	0.972503	0.945006	0.946993	0.959748	0.987245	0.97449	0.946993	0.959748	0.932251	0.919496	0.946993	0.934238	0.946993	0.959748	0.987245	0.97449	0.919496	0.946993	0.865007	0.877762	0.950224	0.995238
32.2.3	0.771393	0.858361	0.885858	0.988366	0.965284	0.987471	0.845606	0.919496	0.946993	0.959748	0.987245	0.97449	0.932251	0.959748	0.972503	0.946993	0.858361	0.873103	0.873103	0.819424	0.906741	0.919496	0.932251	0.959748	0.987245	0.972503	0.959748	0.972503	0.945006	0.946993	0.959748	0.987245	0.97449	0.946993	0.959748	0.932251	0.919496	0.946993	0.934238	0.946993	0.959748	0.987245	0.97449	0.919496	0.946993	0.865007	0.877762	0.950224	0.995238
32.2.3.0	0.771393	0.84703	0.876727	0.987435	0.962507	0.986469	0.833255	0.913055	0.942752	0.956528	0.986225	0.972449	0.926831	0.956528	0.970303	0.942752	0.84703	0.862952	0.862952	0.804978	0.89928	0.913055	0.926831	0.956528	0.986225	0.970303	0.956528	0.970303	0.940606	0.942752	0.956528	0.986225	0.972449	0.942752	0.956528	0.926831	0.913055	0.942752	0.928977	0.942752	0.956528	0.986225	0.972449	0.913055	0.942752	0.854207	0.867983	0.946242	0.994857
32.2.3.1	0.771393	0.84703	0.876727	0.987435	0.962507	0.986469	0.833255	0.913055	0.942752	0.956528	0.986225	0.972449	0.926831	0.956528	0.970303	0.942752	0.84703	0.862952	0.862952	0.804978	0.89928	0.913055	0.926831	0.956528	0.986225	0.970303	0.956528	0.970303	0.940606	0.942752	0.956528	0.986225	0.972449	0.942752	0.956528	0.926831	0.913055	0.942752	0.928977	0.942752	0.956528	0.986225	0.972449	0.913055	0.942752	0.854207	0.867983	0.946242	0.994857
32.2.4	0.791564	0.887522	0.909358	0.990761	0.972432	0.990051	0.877393	0.93607	0.957906	0.968035	0.989871	0.979742	0.946199	0.968035	0.978164	0.957906	0.887522	0.899229	0.899229	0.856601	0.925941	0.93607	0.946199	0.968035	0.989871	0.978164	0.968035	0.978164	0.956328	0.957906	0.968035	0.989871	0.979742	0.957906	0.968035	0.946199	0.93607	0.957906	0.947777	0.957906	0.968035	0.989871	0.979742	0.93607	0.957906	0.892799	0.902928	0.960472	0.996218
32.2.4.0	0.964142	0.957631	0.951113	0.984615	0.951246	0.949792	0.958921	0.984295	0.97906	0.984295	0.96859	0.96859	0.98953	0.984295	1	0.97906	0.957631	0.953443	0.953443	0.960844	0.981154	0.984295	0.98953	0.984295	0.96859	1	0.984295	1	1	0.97906	0.984295	0.96859	0.96859	0.97906	0.984295	0.98953	0.984295	0.97906	0.976442	0.97906	0.984295	0.96859	0.96859	0.984295	0.97906	0.958109	0.956612	0.973458	0.941071
32.2.4.1	0.956357	0.952487	0.945178	0.992308	0.975623	0.991632	0.952647	0.976923	0.969231	0.984615	0.984615	0.969231	0.984615	0.984615	1	0.969231	0.952487	0.946333	0.946333	0.953953	0.972308	0.976923	0.984615	0.984615	0.984615	1	0.984615	1	1	0.969231	0.984615	0.984615	0.969231	0.969231	0.984615	0.984615	0.976923	0.969231	0.965385	0.969231	0.984615	0.984615	0.969231	0.976923	0.969231	0.952027	0.951767	0.964973	0.990179
32.2.4.1.0	0.964142	0.957631	0.951113	0.984615	0.951246	0.949792	0.958921	0.984295	0.97906	0.984295	0.96859	0.96859	0.98953	0.984295	1	0.97906	0.957631	0.953443	0.953443	0.960844	0.981154	0.984295	0.98953	0.984295	0.96859	1	0.984295	1	1	0.97906	0.984295	0.96859	0.96859	0.97906	0.984295	0.98953	0.984295	0.97906	0.976442	0.97906	0.984295	0.96859	0.96859	0.984295	0.97906	0.958109	0.956612	0.973458	0.941071
32.2.4.2	0.778537	0.880492	0.903693	0.990184	0.970709	0.989429	0.86973	0.932074	0.955275	0.966037	0.989238	0.978476	0.942836	0.966037	0.976799	0.955275	0.880492	0.892931	0.892931	0.847639	0.921312	0.932074	0.942836	0.966037	0.989238	0.976799	0.966037	0.976799	0.953598	0.955275	0.966037	0.989238	0.978476	0.955275	0.966037	0.942836	0.932074	0.955275	0.944513	0.955275	0.966037	0.989238	0.978476	0.932074	0.955275	0.886099	0.896862	0.958001	0.995982
32.2.4.2.0	0.771393	0.775044	0.818716	0.981523	0.944863	0.980102	0.754786	0.87214	0.915812	0.93607	0.979742	0.959484	0.892398	0.93607	0.956328	0.915812	0.775044	0.798458	0.798458	0.778384	0.851882	0.87214	0.892398	0.93607	0.979742	0.956328	0.93607	0.956328	0.912656	0.915812	0.93607	0.979742	0.959484	0.915812	0.93607	0.892398	0.87214	0.915812	0.895554	0.915812	0.93607	0.979742	0.959484	0.87214	0.915812	0.785599	0.805857	0.920944	0.992437
32.2.4.2.1	0.771393	0.872525	0.897273	0.98953	0.968756	0.988724	0.861046	0.927546	0.952294	0.963773	0.98852	0.977041	0.939026	0.963773	0.975253	0.952294	0.872525	0.885793	0.885793	0.837482	0.916067	0.927546	0.939026	0.963773	0.98852	0.975253	0.963773	0.975253	0.950505	0.952294	0.963773	0.98852	0.977041	0.952294	0.963773	0.939026	0.927546	0.952294	0.940814	0.952294	0.963773	0.98852	0.977041	0.927546	0.952294	0.878506	0.889986	0.955202	0.995714
32.2.4.2.1.0	0.771393	0.852914	0.881468	0.987919	0.963949	0.98699	0.839668	0.916399	0.944954	0.9582	0.986754	0.973509	0.929645	0.9582	0.971445	0.944954	0.852914	0.868223	0.868223	0.812479	0.903154	0.916399	0.929645	0.9582	0.986754	0.971445	0.9582	0.971445	0.94289	0.944954	0.9582	0.986754	0.973509	0.944954	0.9582	0.929645	0.916399	0.944954	0.931708	0.944954	0.9582	0.986754	0.973509	0.916399	0.944954	0.859815	0.87306	0.94831	0.995055
32.2.4.2.1.1	0.952161	0.945556	0.945556	0.996316	0.985259	0.994964	0.946531	0.987692	0.987692	0.993846	0.993846	0.987692	0.993846	0.993846	1	0.987692	0.945556	0.939402	0.939402	0.949903	0.981538	0.987692	0.993846	0.993846	0.993846	1	0.993846	1	1	0.987692	0.993846	0.993846	0.987692	0.987692	0.993846	0.993846	0.987692	0.987692	0.981538	0.987692	0.993846	0.993846	0.987692	0.987692	0.987692	0.947273	0.949912	0.985119	0.995636
32.2.4.2.2	0.771393	0.852914	0.881468	0.987919	0.963949	0.98699	0.839668	0.916399	0.944954	0.9582	0.986754	0.973509	0.929645	0.9582	0.971445	0.944954	0.852914	0.868223	0.868223	0.812479	0.903154	0.916399	0.929645	0.9582	0.986754	0.971445	0.9582	0.971445	0.94289	0.944954	0.9582	0.986754	0.973509	0.944954	0.9582	0.929645	0.916399	0.944954	0.931708	0.944954	0.9582	0.986754	0.973509	0.916399	0.944954	0.859815	0.87306	0.94831	0.995055
32.2.5	0.785248	0.884114	0.906611	0.990481	0.971596	0.989749	0.873678	0.934133	0.95663	0.967066	0.989564	0.979128	0.944569	0.967066	0.977502	0.95663	0.884114	0.896176	0.896176	0.852256	0.923697	0.934133	0.944569	0.967066	0.989564	0.977502	0.967066	0.977502	0.955005	0.95663	0.967066	0.989564	0.979128	0.95663	0.967066	0.944569	0.934133	0.95663	0.946195	0.95663	0.967066	0.989564	0.979128	0.934133	0.95663	0.889551	0.899987	0.959274	0.996104
32.2.5.0	0.771393	0.876637	0.900586	0.989867	0.969764	0.989088	0.865528	0.929883	0.953832	0.964942	0.988891	0.977782	0.940992	0.964942	0.976051	0.953832	0.876637	0.889477	0.889477	0.842724	0.918774	0.929883	0.940992	0.964942	0.988891	0.976051	0.964942	0.976051	0.952102	0.953832	0.964942	0.988891	0.977782	0.953832	0.964942	0.940992	0.929883	0.953832	0.942723	0.953832	0.964942	0.988891	0.977782	0.929883	0.953832	0.882425	0.893534	0.956647	0.995853
32.2.5.0.0	0.771393	0.86342	0.889935	0.988782	0.966524	0.987919	0.85112	0.922371	0.948886	0.961185	0.987701	0.975401	0.93467	0.961185	0.973485	0.948886	0.86342	0.877635	0.877635	0.825873	0.910071	0.922371	0.93467	0.961185	0.987701	0.973485	0.961185	0.973485	0.94697	0.948886	0.961185	0.987701	0.975401	0.948886	0.961185	0.93467	0.922371	0.948886	0.936586	0.948886	0.961185	0.987701	0.975401	0.922371	0.948886	0.869828	0.882127	0.952002	0.995408
32.2.5.0.0.0	0.968293	0.971177	0.966743	0.953846	0.961631	0.964345	0.969777	0.979638	0.972851	0.979638	0.959276	0.959276	0.986425	0.979638	1	0.972851	0.971177	0.965747	0.965747	0.968149	0.975566	0.979638	0.986425	0.979638	0.959276	1	0.979638	1	1	0.972851	0.979638	0.959276	0.959276	0.972851	0.979638	0.986425	0.979638	0.972851	0.969457	0.972851	0.979638	0.959276	0.959276	0.979638	0.972851	0.969318	0.970753	0.970354	0.9625
32.2.5.0.1	0.952524	0.946306	0.946306	0.996316	0.985259	0.994964	0.947193	0.987692	0.987692	0.993846	0.993846	0.987692	0.993846	0.993846	1	0.987692	0.946306	0.940152	0.940152	0.950414	0.981538	0.987692	0.993846	0.993846	0.993846	1	0.993846	1	1	0.987692	0.993846	0.993846	0.987692	0.987692	0.993846	0.993846	0.987692	0.987692	0.981538	0.987692	0.993846	0.993846	0.987692	0.987692	0.987692	0.947977	0.950662	0.985119	0.995636
32.2.5.0.1.0	0.952524	0.946306	0.938045	0.995749	0.982991	0.99419	0.947193	0.985799	0.985799	0.992899	0.992899	0.985799	0.992899	0.992899	1	0.985799	0.946306	0.940152	0.940152	0.950414	0.978698	0.985799	0.992899	0.992899	0.992899	1	0.992899	1	1	0.985799	0.992899	0.992899	0.985799	0.985799	0.992899	0.992899	0.985799	0.985799	0.978698	0.985799	0.992899	0.992899	0.985799	0.985799	0.985799	0.947977	0.947138	0.982829	0.994965
32.2.5.0.2	0.771393	0.868129	0.89373	0.989168	0.967679	0.988335	0.856254	0.925048	0.950648	0.962524	0.988125	0.976249	0.936923	0.962524	0.974399	0.950648	0.868129	0.881855	0.881855	0.831878	0.913172	0.925048	0.936923	0.962524	0.988125	0.974399	0.962524	0.974399	0.948798	0.950648	0.962524	0.988125	0.976249	0.950648	0.962524	0.936923	0.925048	0.950648	0.938773	0.950648	0.962524	0.988125	0.976249	0.925048	0.950648	0.874317	0.886192	0.953657	0.995567
32.2.5.0.2.0	0.771393	0.858361	0.885858	0.988366	0.965284	0.987471	0.845606	0.919496	0.946993	0.959748	0.987245	0.97449	0.932251	0.959748	0.972503	0.946993	0.858361	0.873103	0.873103	0.819424	0.906741	0.919496	0.932251	0.959748	0.987245	0.972503	0.959748	0.972503	0.945006	0.946993	0.959748	0.987245	0.97449	0.946993	0.959748	0.932251	0.919496	0.946993	0.934238	0.946993	0.959748	0.987245	0.97449	0.919496	0.946993	0.865007	0.877762	0.950224	0.995238
32.2.5.0.2.0.0	0.888037	0.899778	0.905519	0.983468	0.969235	0.982196	0.888295	0.96555	0.971292	0.982775	0.988517	0.977034	0.977034	0.982775	0.994258	0.971292	0.899778	0.894036	0.894036	0.901623	0.954067	0.96555	0.977034	0.982775	0.988517	0.994258	0.982775	0.994258	0.988517	0.971292	0.982775	0.988517	0.977034	0.971292	0.982775	0.977034	0.96555	0.971292	0.959809	0.971292	0.982775	0.988517	0.977034	0.96555	0.971292	0.918037	0.929521	0.973589	0.995407
32.2.5.0.2.1	0.771393	0.858361	0.885858	0.988366	0.965284	0.987471	0.845606	0.919496	0.946993	0.959748	0.987245	0.97449	0.932251	0.959748	0.972503	0.946993	0.858361	0.873103	0.873103	0.819424	0.906741	0.919496	0.932251	0.959748	0.987245	0.972503	0.959748	0.972503	0.945006	0.946993	0.959748	0.987245	0.97449	0.946993	0.959748	0.932251	0.919496	0.946993	0.934238	0.946993	0.959748	0.987245	0.97449	0.919496	0.946993	0.865007	0.877762	0.950224	0.995238
32.2.5.1	0.771393	0.876637	0.900586	0.989867	0.969764	0.989088	0.865528	0.929883	0.953832	0.964942	0.988891	0.977782	0.940992	0.964942	0.976051	0.953832	0.876637	0.889477	0.889477	0.842724	0.918774	0.929883	0.940992	0.964942	0.988891	0.976051	0.964942	0.976051	0.952102	0.953832	0.964942	0.988891	0.977782	0.953832	0.964942	0.940992	0.929883	0.953832	0.942723	0.953832	0.964942	0.988891	0.977782	0.929883	0.953832	0.882425	0.893534	0.956647	0.995853
32.2.6	0.761627	0.84202	0.87405	0.987435	0.962507	0.986469	0.828027	0.907954	0.939985	0.953977	0.986007	0.972015	0.921947	0.953977	0.96797	0.939985	0.84202	0.860058	0.860058	0.795419	0.893962	0.907954	0.921947	0.953977	0.986007	0.96797	0.953977	0.96797	0.935939	0.939985	0.953977	0.986007	0.972015	0.939985	0.953977	0.921947	0.907954	0.939985	0.925992	0.939985	0.953977	0.986007	0.972015	0.907954	0.939985	0.84898	0.862973	0.943691	0.994857
32.2.6.0	0.761627	0.828283	0.863098	0.986343	0.959247	0.985293	0.813073	0.89995	0.934766	0.949975	0.984791	0.969581	0.91516	0.949975	0.965184	0.934766	0.828283	0.847889	0.847889	0.777629	0.884741	0.89995	0.91516	0.949975	0.984791	0.965184	0.949975	0.965184	0.930369	0.934766	0.949975	0.984791	0.969581	0.934766	0.949975	0.91516	0.89995	0.934766	0.919556	0.934766	0.949975	0.984791	0.969581	0.89995	0.934766	0.835848	0.851057	0.938795	0.99441
32.2.6.0.0	0.761982	0.737433	0.790816	0.979059	0.937512	0.977449	0.747746	0.84659	0.899974	0.923295	0.976679	0.953358	0.869911	0.923295	0.946616	0.899974	0.737433	0.767495	0.767495	0.768021	0.823269	0.84659	0.869911	0.923295	0.976679	0.946616	0.923295	0.946616	0.893232	0.899974	0.923295	0.976679	0.953358	0.899974	0.923295	0.869911	0.84659	0.899974	0.876653	0.899974	0.923295	0.976679	0.953358	0.84659	0.899974	0.764718	0.772354	0.906152	0.991429
32.2.7	0.761627	0.84202	0.87405	0.987435	0.962507	0.986469	0.828027	0.907954	0.939985	0.953977	0.986007	0.972015	0.921947	0.953977	0.96797	0.939985	0.84202	0.860058	0.860058	0.795419	0.893962	0.907954	0.921947	0.953977	0.986007	0.96797	0.953977	0.96797	0.935939	0.939985	0.953977	0.986007	0.972015	0.939985	0.953977	0.921947	0.907954	0.939985	0.925992	0.939985	0.953977	0.986007	0.972015	0.907954	0.939985	0.84898	0.862973	0.943691	0.994857
32.2.8	0.952161	0.945556	0.93718	0.994474	0.977888	0.992447	0.946531	0.981538	0.981538	0.990769	0.990769	0.981538	0.990769	0.990769	1	0.981538	0.945556	0.939402	0.939402	0.949903	0.972308	0.981538	0.990769	0.990769	0.990769	1	0.990769	1	1	0.981538	0.990769	0.990769	0.981538	0.981538	0.990769	0.990769	0.981538	0.981538	0.972308	0.981538	0.990769	0.990769	0.981538	0.981538	0.981538	0.947273	0.946334	0.977678	0.993455
32.2.9	0.771393	0.858361	0.885858	0.988366	0.965284	0.987471	0.845606	0.919496	0.946993	0.959748	0.987245	0.97449	0.932251	0.959748	0.972503	0.946993	0.858361	0.873103	0.873103	0.819424	0.906741	0.919496	0.932251	0.959748	0.987245	0.972503	0.959748	0.972503	0.945006	0.946993	0.959748	0.987245	0.97449	0.946993	0.959748	0.932251	0.919496	0.946993	0.934238	0.946993	0.959748	0.987245	0.97449	0.919496	0.946993	0.865007	0.877762	0.950224	0.995238
32.2.10	0.758608	0.833355	0.865634	0.986343	0.959247	0.985293	0.818146	0.905023	0.937302	0.952511	0.984791	0.969581	0.920232	0.952511	0.967721	0.937302	0.833355	0.850425	0.850425	0.774689	0.889813	0.905023	0.920232	0.952511	0.984791	0.967721	0.952511	0.967721	0.935441	0.937302	0.952511	0.984791	0.969581	0.937302	0.952511	0.920232	0.905023	0.937302	0.922093	0.937302	0.952511	0.984791	0.969581	0.905023	0.937302	0.84092	0.85613	0.941331	0.99441
32.2.11	0.952161	0.957018	0.957018	0.997091	0.988362	0.996025	0.952159	0.990283	0.990283	0.995142	0.995142	0.990283	0.995142	0.995142	1	0.990283	0.957018	0.952159	0.952159	0.949903	0.985425	0.990283	0.995142	0.995142	0.995142	1	0.995142	1	1	0.990283	0.995142	0.995142	0.990283	0.990283	0.995142	0.995142	0.990283	0.990283	0.985425	0.990283	0.995142	0.995142	0.990283	0.990283	0.990283	0.955598	0.960457	0.988252	0.996555
32.2.11.0	0.952161	0.945556	0.941667	0.996053	0.984206	0.994605	0.946531	0.986813	0.986813	0.993407	0.993407	0.986813	0.993407	0.993407	1	0.986813	0.945556	0.939402	0.939402	0.949903	0.98022	0.986813	0.993407	0.993407	0.993407	1	0.993407	1	1	0.986813	0.993407	0.993407	0.986813	0.986813	0.993407	0.993407	0.986813	0.986813	0.98022	0.986813	0.993407	0.993407	0.986813	0.986813	0.986813	0.947273	0.946334	0.984056	0.995325
32.3	0.787274	0.890292	0.912535	0.991275	0.973963	0.990604	0.880575	0.936079	0.958323	0.96804	0.990283	0.980566	0.945796	0.96804	0.977757	0.958323	0.890292	0.902818	0.902818	0.852811	0.926362	0.936079	0.945796	0.96804	0.990283	0.977757	0.96804	0.977757	0.955513	0.958323	0.96804	0.990283	0.980566	0.958323	0.96804	0.945796	0.936079	0.958323	0.948605	0.958323	0.96804	0.990283	0.980566	0.936079	0.958323	0.895125	0.904842	0.960897	0.996429
32.3.0	0.752963	0.835437	0.868802	0.986912	0.960945	0.985905	0.820862	0.904119	0.937484	0.952059	0.985424	0.970849	0.918695	0.952059	0.966635	0.937484	0.835437	0.854227	0.854227	0.779216	0.889543	0.904119	0.918695	0.952059	0.985424	0.966635	0.952059	0.966635	0.93327	0.937484	0.952059	0.985424	0.970849	0.937484	0.952059	0.918695	0.904119	0.937484	0.922908	0.937484	0.952059	0.985424	0.970849	0.904119	0.937484	0.842687	0.857263	0.941345	0.994643
32.3.0.0	0.752963	0.820477	0.856875	0.985722	0.957394	0.984624	0.804577	0.895402	0.931801	0.947701	0.984099	0.968199	0.911303	0.947701	0.963602	0.931801	0.820477	0.840975	0.840975	0.759145	0.879502	0.895402	0.911303	0.947701	0.984099	0.963602	0.947701	0.963602	0.927204	0.931801	0.947701	0.984099	0.968199	0.931801	0.947701	0.911303	0.895402	0.931801	0.9159	0.931801	0.947701	0.984099	0.968199	0.895402	0.931801	0.828386	0.844287	0.936013	0.994156
32.3.1	0.761627	0.858946	0.887545	0.988782	0.966524	0.987919	0.846453	0.917816	0.946415	0.958908	0.987507	0.975013	0.93031	0.958908	0.971402	0.946415	0.858946	0.875051	0.875051	0.817338	0.905323	0.917816	0.93031	0.958908	0.987507	0.971402	0.958908	0.971402	0.942803	0.946415	0.958908	0.987507	0.975013	0.946415	0.958908	0.93031	0.917816	0.946415	0.933921	0.946415	0.958908	0.987507	0.975013	0.917816	0.946415	0.865161	0.877654	0.949724	0.995408
32.3.1.0	0.761982	0.737433	0.758634	0.975837	0.927898	0.973979	0.747746	0.822989	0.884586	0.911494	0.973091	0.946182	0.849898	0.911494	0.938403	0.884586	0.737433	0.767495	0.767495	0.768021	0.79608	0.822989	0.849898	0.911494	0.973091	0.938403	0.911494	0.938403	0.876807	0.884586	0.911494	0.973091	0.946182	0.884586	0.911494	0.849898	0.822989	0.884586	0.857677	0.884586	0.911494	0.973091	0.946182	0.822989	0.884586	0.764718	0.756093	0.891714	0.99011
32.3.2	0.752963	0.858946	0.887545	0.988782	0.966524	0.987919	0.846453	0.917816	0.946415	0.958908	0.987507	0.975013	0.93031	0.958908	0.971402	0.946415	0.858946	0.875051	0.875051	0.810757	0.905323	0.917816	0.93031	0.958908	0.987507	0.971402	0.958908	0.971402	0.942803	0.946415	0.958908	0.987507	0.975013	0.946415	0.958908	0.93031	0.917816	0.946415	0.933921	0.946415	0.958908	0.987507	0.975013	0.917816	0.946415	0.865161	0.877654	0.949724	0.995408
32.3.2.0	0.753318	0.753843	0.80389	0.980368	0.941417	0.978858	0.747746	0.856178	0.906226	0.928089	0.978137	0.956273	0.878042	0.928089	0.949953	0.906226	0.753843	0.782027	0.782027	0.759644	0.834315	0.856178	0.878042	0.928089	0.978137	0.949953	0.928089	0.949953	0.899905	0.906226	0.928089	0.978137	0.956273	0.906226	0.928089	0.878042	0.856178	0.906226	0.884362	0.906226	0.928089	0.978137	0.956273	0.856178	0.906226	0.764718	0.786581	0.912018	0.991964
32.3.2.0.0	0.753318	0.737433	0.775875	0.977563	0.933048	0.975838	0.747746	0.835633	0.892829	0.917816	0.975013	0.950026	0.860619	0.917816	0.942803	0.892829	0.737433	0.767495	0.767495	0.759644	0.810646	0.835633	0.860619	0.917816	0.975013	0.942803	0.917816	0.942803	0.885606	0.892829	0.917816	0.975013	0.950026	0.892829	0.917816	0.860619	0.835633	0.892829	0.867843	0.892829	0.917816	0.975013	0.950026	0.835633	0.892829	0.764718	0.756093	0.899449	0.990816
32.3.2.0.0.0	0.818006	0.834919	0.850256	0.945455	0.792067	0.922865	0.836539	0.791958	0.810868	0.791958	0.848689	0.848689	0.773048	0.791958	0.735227	0.810868	0.834919	0.850047	0.850047	0.807401	0.803304	0.791958	0.773048	0.791958	0.848689	0.735227	0.791958	0.735227	0.735227	0.810868	0.791958	0.848689	0.848689	0.810868	0.791958	0.773048	0.791958	0.810868	0.820323	0.810868	0.791958	0.848689	0.848689	0.791958	0.810868	0.827434	0.824398	0.83596	0.961818
32.3.2.0.0.1	0.808328	0.808252	0.834871	0.945455	0.792067	0.922865	0.813009	0.741958	0.777535	0.741958	0.848689	0.848689	0.706381	0.741958	0.635227	0.777535	0.808252	0.836714	0.836714	0.79831	0.763304	0.741958	0.706381	0.741958	0.848689	0.635227	0.741958	0.635227	0.635227	0.777535	0.741958	0.848689	0.848689	0.777535	0.741958	0.706381	0.741958	0.777535	0.795323	0.777535	0.741958	0.848689	0.848689	0.741958	0.777535	0.802434	0.795827	0.802627	0.961818
32.3.2.0.1	0.753318	0.737433	0.775875	0.977563	0.933048	0.975838	0.747746	0.835633	0.892829	0.917816	0.975013	0.950026	0.860619	0.917816	0.942803	0.892829	0.737433	0.767495	0.767495	0.759644	0.810646	0.835633	0.860619	0.917816	0.975013	0.942803	0.917816	0.942803	0.885606	0.892829	0.917816	0.975013	0.950026	0.892829	0.917816	0.860619	0.835633	0.892829	0.867843	0.892829	0.917816	0.975013	0.950026	0.835633	0.892829	0.764718	0.756093	0.899449	0.990816
32.3.2.0.1.0	0.761982	0.737433	0.758634	0.975837	0.927898	0.973979	0.747746	0.822989	0.884586	0.911494	0.973091	0.946182	0.849898	0.911494	0.938403	0.884586	0.737433	0.767495	0.767495	0.768021	0.79608	0.822989	0.849898	0.911494	0.973091	0.938403	0.911494	0.938403	0.876807	0.884586	0.911494	0.973091	0.946182	0.884586	0.911494	0.849898	0.822989	0.884586	0.857677	0.884586	0.911494	0.973091	0.946182	0.822989	0.884586	0.764718	0.756093	0.891714	0.99011
32.3.2.0.1.0.0	0.771747	0.745783	0.763782	0.973824	0.92189	0.971811	0.755433	0.818865	0.880734	0.909433	0.971301	0.942602	0.847564	0.909433	0.938131	0.880734	0.745783	0.772319	0.772319	0.778884	0.790166	0.818865	0.847564	0.909433	0.971301	0.938131	0.909433	0.938131	0.876263	0.880734	0.909433	0.971301	0.942602	0.880734	0.909433	0.847564	0.818865	0.880734	0.852035	0.880734	0.909433	0.971301	0.942602	0.818865	0.880734	0.772886	0.76504	0.888004	0.989286
32.3.2.0.1.0.0.0	0.915648	0.916577	0.91633	0.964286	0.906706	0.950944	0.920509	0.934091	0.939394	0.934091	0.975	0.95	0.928788	0.934091	0.959091	0.939394	0.916577	0.920819	0.920819	0.917739	0.937273	0.934091	0.928788	0.934091	0.975	0.959091	0.934091	0.959091	0.918182	0.939394	0.934091	0.975	0.95	0.939394	0.934091	0.928788	0.934091	0.939394	0.942045	0.939394	0.934091	0.975	0.95	0.934091	0.939394	0.92961	0.926698	0.918074	0.97151
32.3.2.0.1.1	0.758963	0.74521	0.763121	0.975837	0.927898	0.973979	0.754608	0.831963	0.889073	0.915982	0.973091	0.946182	0.858872	0.915982	0.94289	0.889073	0.74521	0.771384	0.771384	0.764947	0.805054	0.831963	0.858872	0.915982	0.973091	0.94289	0.915982	0.94289	0.885781	0.889073	0.915982	0.973091	0.946182	0.889073	0.915982	0.858872	0.831963	0.889073	0.862164	0.889073	0.915982	0.973091	0.946182	0.831963	0.889073	0.77201	0.764426	0.896201	0.99011
32.3.2.1	0.752963	0.848096	0.878894	0.987919	0.963949	0.98699	0.834642	0.911494	0.942293	0.955747	0.986546	0.973091	0.924949	0.955747	0.969202	0.942293	0.848096	0.86544	0.86544	0.796199	0.89804	0.911494	0.924949	0.955747	0.986546	0.969202	0.955747	0.969202	0.938403	0.942293	0.955747	0.986546	0.973091	0.942293	0.955747	0.924949	0.911494	0.942293	0.928838	0.942293	0.955747	0.986546	0.973091	0.911494	0.942293	0.854788	0.868243	0.945857	0.995055
32.3.2.1.0	0.758608	0.846687	0.876384	0.987435	0.962507	0.986469	0.832694	0.912621	0.942318	0.95631	0.986007	0.972015	0.926613	0.95631	0.970303	0.942318	0.846687	0.862391	0.862391	0.792714	0.898628	0.912621	0.926613	0.95631	0.986007	0.970303	0.95631	0.970303	0.940606	0.942318	0.95631	0.986007	0.972015	0.942318	0.95631	0.926613	0.912621	0.942318	0.928325	0.942318	0.95631	0.986007	0.972015	0.912621	0.942318	0.853647	0.867639	0.946025	0.994857
32.3.2.1.0.0	0.758608	0.833355	0.865634	0.986343	0.959247	0.985293	0.818146	0.905023	0.937302	0.952511	0.984791	0.969581	0.920232	0.952511	0.967721	0.937302	0.833355	0.850425	0.850425	0.774689	0.889813	0.905023	0.920232	0.952511	0.984791	0.967721	0.952511	0.967721	0.935441	0.937302	0.952511	0.984791	0.969581	0.937302	0.952511	0.920232	0.905023	0.937302	0.922093	0.937302	0.952511	0.984791	0.969581	0.905023	0.937302	0.84092	0.85613	0.941331	0.99441
32.3.2.2	0.758608	0.858043	0.88554	0.988366	0.965284	0.987471	0.845087	0.919093	0.946591	0.959547	0.987044	0.974088	0.932049	0.959547	0.972503	0.946591	0.858043	0.872584	0.872584	0.808069	0.906137	0.919093	0.932049	0.959547	0.987044	0.972503	0.959547	0.972503	0.945006	0.946591	0.959547	0.987044	0.974088	0.946591	0.959547	0.932049	0.919093	0.946591	0.933634	0.946591	0.959547	0.987044	0.974088	0.919093	0.946591	0.864488	0.877444	0.950023	0.995238
32.3.2.2.0	0.758608	0.846687	0.876384	0.987435	0.962507	0.986469	0.832694	0.912621	0.942318	0.95631	0.986007	0.972015	0.926613	0.95631	0.970303	0.942318	0.846687	0.862391	0.862391	0.792714	0.898628	0.912621	0.926613	0.95631	0.986007	0.970303	0.95631	0.970303	0.940606	0.942318	0.95631	0.986007	0.972015	0.942318	0.95631	0.926613	0.912621	0.942318	0.928325	0.942318	0.95631	0.986007	0.972015	0.912621	0.942318	0.853647	0.867639	0.946025	0.994857
85	0.964142	0.957631	0.951113	0.984615	0.951246	0.949792	0.958921	0.984295	0.97906	0.984295	0.96859	0.96859	0.98953	0.984295	1	0.97906	0.957631	0.953443	0.953443	0.960844	0.981154	0.984295	0.98953	0.984295	0.96859	1	0.984295	1	1	0.97906	0.984295	0.96859	0.96859	0.97906	0.984295	0.98953	0.984295	0.97906	0.976442	0.97906	0.984295	0.96859	0.96859	0.984295	0.97906	0.958109	0.956612	0.973458	0.941071
86	0.963376	0.953058	0.945836	0.965116	0.928164	0.922575	0.95611	0.9895	0.986	0.9895	0.979	0.979	0.993	0.9895	1	0.986	0.953058	0.950258	0.950258	0.960498	0.9874	0.9895	0.993	0.9895	0.979	1	0.9895	1	1	0.986	0.9895	0.979	0.979	0.986	0.9895	0.993	0.9895	0.986	0.98425	0.986	0.9895	0.979	0.979	0.9895	0.986	0.957261	0.954156	0.973	0.93
87	0.970487	0.965507	0.960201	0.937209	0.927943	0.924578	0.967879	0.992833	0.990444	0.992833	0.985667	0.985667	0.995222	0.992833	1	0.990444	0.965507	0.963596	0.963596	0.96998	0.9914	0.992833	0.995222	0.992833	0.985667	1	0.992833	1	1	0.990444	0.992833	0.985667	0.985667	0.990444	0.992833	0.995222	0.992833	0.990444	0.98925	0.990444	0.992833	0.985667	0.985667	0.992833	0.990444	0.970135	0.967916	0.973734	0.941071
88	0.956852	0.94367	0.935004	0.95814	0.91138	0.907733	0.947205	0.986857	0.982476	0.986857	0.973714	0.973714	0.991238	0.986857	1	0.982476	0.94367	0.940166	0.940166	0.953486	0.984229	0.986857	0.991238	0.986857	0.973714	1	0.986857	1	1	0.982476	0.986857	0.973714	0.973714	0.982476	0.986857	0.991238	0.986857	0.982476	0.980286	0.982476	0.986857	0.973714	0.973714	0.986857	0.982476	0.948851	0.945299	0.969571	0.925
89	0.966195	0.960479	0.954399	0.930233	0.919821	0.916346	0.962737	0.989833	0.986444	0.989833	0.979667	0.979667	0.993222	0.989833	1	0.986444	0.960479	0.957768	0.957768	0.965715	0.9878	0.989833	0.993222	0.989833	0.979667	1	0.989833	1	1	0.986444	0.989833	0.979667	0.979667	0.986444	0.989833	0.993222	0.989833	0.986444	0.98475	0.986444	0.989833	0.979667	0.979667	0.989833	0.986444	0.965309	0.963258	0.970901	0.941071
90	0.911907	0.896646	0.893963	0.691892	0.808705	0.586302	0.907201	0.950227	0.962273	0.950227	0.986364	0.986364	0.938182	0.950227	0.914091	0.962273	0.896646	0.906283	0.906283	0.927004	0.957455	0.950227	0.938182	0.950227	0.986364	0.914091	0.950227	0.914091	0.914091	0.962273	0.950227	0.986364	0.986364	0.962273	0.950227	0.938182	0.950227	0.962273	0.968295	0.962273	0.950227	0.986364	0.986364	0.950227	0.962273	0.940414	0.93385	0.931086	0.883214
91	0.911907	0.896646	0.893963	0.691892	0.808705	0.586302	0.907201	0.950227	0.962273	0.950227	0.986364	0.986364	0.938182	0.950227	0.914091	0.962273	0.896646	0.906283	0.906283	0.927004	0.957455	0.950227	0.938182	0.950227	0.986364	0.914091	0.950227	0.914091	0.914091	0.962273	0.950227	0.986364	0.986364	0.962273	0.950227	0.938182	0.950227	0.962273	0.968295	0.962273	0.950227	0.986364	0.986364	0.950227	0.962273	0.940414	0.93385	0.931086	0.883214
[truncated: 257 more columns]
