# Supplementary material for: Metabolomics analysis: Finding out metabolic building blocks
Source: PLoS One. 2017 May 11;12(5):e0177031. doi: 10.1371/journal.pone.0177031 (PMC5426688; doi:10.1371/journal.pone.0177031)
Supplement: S14 Table — A worksheet combining the MBB related files for an easy and human readable access. (XLSX) [file pone.0177031.s014.xlsx]

## Sheet: Organization
MBB Id	natural	#pathways	#Animals	#Plants	#Fungi	#Protists	#Bacteria	#Archaea	#Reactions	R00086(3.6.1.15)	R00086(3.6.1.3)	R00086(3.6.1.5)	R00086(3.6.1.8)	R00087(3.6.1.8)	R00089(4.6.1.1)	R00122(3.6.1.5)	R00124_rev(2.7.4.6)	R00124(2.7.4.6)	R00125(3.6.1.41)	R00126(2.7.7.53)	R00127_rev(2.7.4.3)	R00127(2.7.4.3)	R00131(3.5.1.5)	R00150(2.7.2.2)	R00181(3.5.4.6)	R00182(3.2.2.4)	R00183(3.1.3.5)	R00184(3.6.1.17)	R00184(3.6.1.61)	R00185_rev(2.7.1.20)	R00185_rev(2.7.1.74)	R00185(2.7.1.20)	R00185(2.7.1.74)	R00187(3.6.1.29)	R00190_rev(2.4.2.7)	R00190(2.4.2.7)	R00191(3.1.4.17)	R00191(3.1.4.53)	R00200_rev(2.7.1.40)	R00200(2.7.1.40)	R00328(3.6.1.5)	R00328(3.6.1.6)	R00330_rev(2.7.4.6)	R00330(2.7.4.6)	R00332_rev(2.7.4.8)	R00332(2.7.4.8)	R00333_rev(2.7.4.10)	R00333(2.7.4.10)	R00335(3.6.1.5)
0	0	0	0	0	0	0	0	0	139	1	1	1	1	0	1	1	1	1	0	0	1	1	0	0	1	1	1	0	0	1	1	1	1	0	1	1	1	1	1	1	1	1	1	1	1	1	1	1	1
0.0	0	0	0	0	0	0	0	0	114	1	1	1	0	0	1	1	1	1	0	0	1	1	0	0	1	0	1	0	0	1	1	1	1	0	1	1	1	1	1	1	1	1	1	1	1	1	1	1	1
0.0.0	1	1	0	0	0	3	0	0	23	0	0	0	0	0	1	0	1	1	0	0	1	1	0	0	1	0	0	0	0	1	0	1	0	0	1	1	1	1	1	1	0	0	0	0	0	0	0	0	0
0.0.0.0	1	1	0	0	0	2	0	0	20	0	0	0	0	0	0	0	1	1	0	0	1	1	0	0	1	0	0	0	0	1	0	1	0	0	1	1	0	0	1	1	0	0	0	0	0	0	0	0	0
0.0.0.1	1	2	0	0	0	2	0	0	21	0	0	0	0	0	1	0	1	1	0	0	1	1	0	0	1	0	0	0	0	1	0	1	0	0	1	1	1	1	1	1	0	0	0	0	0	0	0	0	0
0.0.1	1	3	0	0	0	0	3	0	46	1	0	0	0	0	0	0	1	1	0	0	1	1	0	0	0	0	1	0	0	1	0	1	0	0	1	1	0	0	1	1	0	0	0	0	0	0	0	0	0
0.0.2	1	1	0	0	0	1	0	0	29	0	0	0	0	0	0	0	0	0	0	0	0	0	0	0	0	0	0	0	0	0	0	0	0	0	0	0	0	0	0	0	1	0	1	1	1	1	0	0	1
0.0.3	0	0	0	0	0	0	0	0	110	1	1	1	0	0	1	1	1	1	0	0	1	1	0	0	1	0	1	0	0	1	1	1	1	0	1	1	1	1	1	1	1	1	1	1	1	1	1	1	1
0.0.3.0	1	14	37	0	0	0	0	0	109	1	1	1	0	0	1	1	1	1	0	0	1	1	0	0	1	0	1	0	0	1	1	1	1	0	1	1	1	1	1	1	1	1	1	1	1	1	1	1	1
0.0.3.0.0	1	2	2	0	0	0	0	0	107	1	1	1	0	0	1	1	1	1	0	0	1	1	0	0	1	0	1	0	0	1	1	1	1	0	1	1	1	1	1	1	1	1	1	1	1	1	1	1	1
0.0.3.0.0.0	1	6	6	0	0	0	0	0	105	1	1	1	0	0	1	1	1	1	0	0	1	1	0	0	1	0	1	0	0	1	1	1	1	0	1	1	1	1	1	1	1	1	1	1	1	1	1	1	1
0.0.3.0.0.0.0	1	3	4	0	0	0	0	0	103	1	1	1	0	0	1	1	1	1	0	0	1	1	0	0	1	0	1	0	0	1	1	1	1	0	1	1	1	1	1	1	1	1	1	1	1	1	1	1	1
0.0.3.0.0.0.0.0	1	2	0	0	9	0	0	0	40	0	0	0	0	0	0	0	0	0	0	0	0	0	0	0	0	0	0	0	0	0	0	0	0	0	0	0	0	0	0	0	1	0	1	1	1	1	0	0	1
0.0.3.0.0.0.0.0.0	1	6	0	0	11	0	0	0	27	0	0	0	0	0	0	0	0	0	0	0	0	0	0	0	0	0	0	0	0	0	0	0	0	0	0	0	0	0	0	0	1	0	1	1	1	1	0	0	1
0.0.3.0.0.0.0.0.0.0	1	1	0	0	2	0	0	0	21	0	0	0	0	0	0	0	0	0	0	0	0	0	0	0	0	0	0	0	0	0	0	0	0	0	0	0	0	0	0	0	1	0	1	1	1	1	0	0	1
0.0.3.0.0.0.0.0.0.0.0	1	2	0	0	3	0	0	0	19	0	0	0	0	0	0	0	0	0	0	0	0	0	0	0	0	0	0	0	0	0	0	0	0	0	0	0	0	0	0	0	1	0	1	1	1	1	0	0	1
0.0.3.0.0.0.0.0.0.0.0.0	1	1	0	0	1	0	0	0	17	0	0	0	0	0	0	0	0	0	0	0	0	0	0	0	0	0	0	0	0	0	0	0	0	0	0	0	0	0	0	0	1	0	1	1	1	1	0	0	1
0.0.3.0.0.0.0.0.0.0.0.0.0	1	1	0	0	1	0	0	0	13	0	0	0	0	0	0	0	0	0	0	0	0	0	0	0	0	0	0	0	0	0	0	0	0	0	0	0	0	0	0	0	1	0	1	1	1	1	0	0	1
0.0.3.0.0.0.0.0.0.0.0.0.0.0	1	2	0	0	0	0	2	0	10	0	0	0	0	0	0	0	0	0	0	0	0	0	0	0	0	0	0	0	0	0	0	0	0	0	0	0	0	0	0	0	0	0	1	1	1	1	0	0	0
0.0.3.0.0.0.0.0.0.0.0.0.0.1	1	1	1	0	0	0	0	0	7	0	0	0	0	0	0	0	0	0	0	0	0	0	0	0	0	0	0	0	0	0	0	0	0	0	0	0	0	0	0	0	0	0	1	1	0	0	0	0	1
0.0.3.0.0.0.0.0.0.0.0.0.1	1	1	0	0	1	0	0	0	13	0	0	0	0	0	0	0	0	0	0	0	0	0	0	0	0	0	0	0	0	0	0	0	0	0	0	0	0	0	0	0	0	0	0	0	1	1	0	0	0
0.0.3.0.0.0.0.0.0.0.0.1	1	2	0	0	0	2	0	0	13	0	0	0	0	0	0	0	0	0	0	0	0	0	0	0	0	0	0	0	0	0	0	0	0	0	0	0	0	0	0	0	1	0	1	1	1	1	0	0	1
0.0.3.0.0.0.0.0.0.0.0.1.0	1	1	0	0	1	0	0	0	11	0	0	0	0	0	0	0	0	0	0	0	0	0	0	0	0	0	0	0	0	0	0	0	0	0	0	0	0	0	0	0	0	0	1	1	1	1	0	0	0
0.0.3.0.0.0.0.0.0.0.1	1	3	0	0	0	4	0	0	11	0	0	0	0	0	0	0	0	0	0	0	0	0	0	0	0	0	0	0	0	0	0	0	0	0	0	0	0	0	0	0	0	0	1	1	1	1	0	0	0
0.0.3.0.0.0.0.0.0.0.1.0	1	2	0	0	0	1	1	0	10	0	0	0	0	0	0	0	0	0	0	0	0	0	0	0	0	0	0	0	0	0	0	0	0	0	0	0	0	0	0	0	0	0	1	1	1	1	0	0	0
0.0.3.0.0.0.0.0.0.0.2	1	1	0	0	0	0	1	0	12	0	0	0	0	0	0	0	0	0	0	0	0	0	0	0	0	0	0	0	0	0	0	0	0	0	0	0	0	0	0	0	0	0	1	1	1	1	0	0	0
0.0.3.0.0.0.0.0.0.1	1	1	0	0	1	0	0	0	21	0	0	0	0	0	0	0	0	0	0	0	0	0	0	0	0	0	0	0	0	0	0	0	0	0	0	0	0	0	0	0	1	0	1	1	1	1	0	0	1
0.0.3.0.0.0.0.0.0.1.0	1	1	0	0	0	1	0	0	19	0	0	0	0	0	0	0	0	0	0	0	0	0	0	0	0	0	0	0	0	0	0	0	0	0	0	0	0	0	0	0	0	0	1	1	1	1	0	0	0
0.0.3.0.0.0.0.0.1	1	2	0	0	2	0	0	0	31	0	0	0	0	0	0	0	0	0	0	0	0	0	0	0	0	0	0	0	0	0	0	0	0	0	0	0	0	0	0	0	1	0	1	1	1	1	0	0	1
0.0.3.0.0.0.0.0.1.0	1	1	0	0	1	0	0	0	29	0	0	0	0	0	0	0	0	0	0	0	0	0	0	0	0	0	0	0	0	0	0	0	0	0	0	0	0	0	0	0	0	0	1	1	1	1	0	0	0
0.0.3.0.0.0.0.0.1.0.0	1	1	1	0	0	0	0	0	14	0	0	0	0	0	0	0	0	0	0	0	0	0	0	0	0	0	0	0	0	0	0	0	0	0	0	0	0	0	0	0	0	0	0	0	0	0	0	0	0
0.0.3.0.0.0.0.0.1.0.0.0	1	1	0	0	0	1	0	0	9	0	0	0	0	0	0	0	0	0	0	0	0	0	0	0	0	0	0	0	0	0	0	0	0	0	0	0	0	0	0	0	0	0	0	0	0	0	0	0	0
0.0.3.0.0.0.0.0.1.0.0.1	1	1	0	0	0	0	1	0	13	0	0	0	0	0	0	0	0	0	0	0	0	0	0	0	0	0	0	0	0	0	0	0	0	0	0	0	0	0	0	0	0	0	0	0	0	0	0	0	0
0.0.3.0.0.0.0.0.2	1	1	0	0	0	0	1	0	24	0	0	0	0	0	0	0	0	0	0	0	0	0	0	0	0	0	0	0	0	0	0	0	0	0	0	0	0	0	0	0	0	0	1	1	1	1	0	0	0
0.0.3.0.0.0.0.0.2.0	1	1	1	0	0	0	0	0	9	0	0	0	0	0	0	0	0	0	0	0	0	0	0	0	0	0	0	0	0	0	0	0	0	0	0	0	0	0	0	0	0	0	0	0	0	0	0	0	0
0.0.3.0.0.0.0.1	1	1	0	0	0	1	0	0	39	0	0	0	0	0	0	0	0	0	0	0	0	0	0	0	0	0	0	0	0	0	0	0	0	0	0	0	0	0	0	0	1	1	1	1	1	1	0	0	1
0.0.3.0.0.0.0.1.0	1	22	0	48	0	0	0	0	17	0	0	0	0	0	0	0	0	0	0	0	0	0	0	0	0	0	0	0	0	0	0	0	0	0	0	0	0	0	0	0	1	0	1	1	1	1	0	0	1
0.0.3.0.0.0.0.1.0.0	1	1	0	1	0	0	0	0	15	0	0	0	0	0	0	0	0	0	0	0	0	0	0	0	0	0	0	0	0	0	0	0	0	0	0	0	0	0	0	0	1	0	1	1	1	1	0	0	1
0.0.3.0.0.0.0.1.0.0.0	1	4	0	0	0	0	5	0	10	0	0	0	0	0	0	0	0	0	0	0	0	0	0	0	0	0	0	0	0	0	0	0	0	0	0	0	0	0	0	0	0	0	0	0	1	1	0	0	0
0.0.3.0.0.0.0.1.0.0.0.0	1	1	0	0	0	0	1	0	6	0	0	0	0	0	0	0	0	0	0	0	0	0	0	0	0	0	0	0	0	0	0	0	0	0	0	0	0	0	0	0	0	0	0	0	1	1	0	0	0
0.0.3.0.0.0.0.1.0.0.0.0.0	1	2	0	0	0	0	20	0	4	0	0	0	0	0	0	0	0	0	0	0	0	0	0	0	0	0	0	0	0	0	0	0	0	0	0	0	0	0	0	0	0	0	0	0	0	0	0	0	0
0.0.3.0.0.0.0.1.0.0.1	1	2	0	0	2	0	0	0	8	0	0	0	0	0	0	0	0	0	0	0	0	0	0	0	0	0	0	0	0	0	0	0	0	0	0	0	0	0	0	0	0	0	1	1	1	1	0	0	0
0.0.3.0.0.0.0.1.0.0.2	1	1	0	0	0	1	0	0	7	0	0	0	0	0	0	0	0	0	0	0	0	0	0	0	0	0	0	0	0	0	0	0	0	0	0	0	0	0	0	0	0	0	1	1	1	1	0	0	0
0.0.3.0.0.0.0.1.0.0.3	1	1	1	0	0	0	0	0	9	0	0	0	0	0	0	0	0	0	0	0	0	0	0	0	0	0	0	0	0	0	0	0	0	0	0	0	0	0	0	0	0	0	1	1	0	0	0	0	1
0.0.3.0.0.0.0.1.0.1	1	1	0	0	0	0	1	0	10	0	0	0	0	0	0	0	0	0	0	0	0	0	0	0	0	0	0	0	0	0	0	0	0	0	0	0	0	0	0	0	0	0	0	0	1	1	0	0	0
0.0.3.0.0.0.0.1.1	1	3	0	3	0	0	0	0	14	0	0	0	0	0	0	0	0	0	0	0	0	0	0	0	0	0	0	0	0	0	0	0	0	0	0	0	0	0	0	0	0	1	1	1	1	1	0	0	0
0.0.3.0.0.0.0.1.1.0	1	1	0	0	0	1	0	0	12	0	0	0	0	0	0	0	0	0	0	0	0	0	0	0	0	0	0	0	0	0	0	0	0	0	0	0	0	0	0	0	0	1	1	1	1	1	0	0	0
0.0.3.0.0.0.0.1.2	1	2	0	0	0	0	2	0	24	0	0	0	0	0	0	0	0	0	0	0	0	0	0	0	0	0	0	0	0	0	0	0	0	0	0	0	0	0	0	0	0	0	1	1	1	1	0	0	0
0.0.3.0.0.0.0.1.2.0	1	3	0	0	0	0	4	0	23	0	0	0	0	0	0	0	0	0	0	0	0	0	0	0	0	0	0	0	0	0	0	0	0	0	0	0	0	0	0	0	0	0	1	1	1	1	0	0	0
0.0.3.0.0.0.0.1.2.0.0	1	1	0	0	0	0	1	0	21	0	0	0	0	0	0	0	0	0	0	0	0	0	0	0	0	0	0	0	0	0	0	0	0	0	0	0	0	0	0	0	0	0	1	1	1	1	0	0	0
0.0.3.0.0.0.0.1.2.0.0.0	1	1	0	0	0	1	0	0	11	0	0	0	0	0	0	0	0	0	0	0	0	0	0	0	0	0	0	0	0	0	0	0	0	0	0	0	0	0	0	0	0	0	1	1	1	1	0	0	0
0.0.3.0.0.0.0.1.3	1	1	0	0	0	1	0	0	13	0	0	0	0	0	0	0	0	0	0	0	0	0	0	0	0	0	0	0	0	0	0	0	0	0	0	0	0	0	0	0	0	0	1	1	1	1	0	0	0
0.0.3.0.0.0.0.1.3.0	1	1	0	0	0	1	0	0	12	0	0	0	0	0	0	0	0	0	0	0	0	0	0	0	0	0	0	0	0	0	0	0	0	0	0	0	0	0	0	0	0	0	1	1	1	1	0	0	0
0.0.3.0.0.0.0.1.3.0.0	1	1	0	0	0	1	0	0	10	0	0	0	0	0	0	0	0	0	0	0	0	0	0	0	0	0	0	0	0	0	0	0	0	0	0	0	0	0	0	0	0	0	1	1	1	1	0	0	0
0.0.3.0.0.0.0.1.4	1	1	0	0	0	0	3	0	31	0	0	0	0	0	0	0	0	0	0	0	0	0	0	0	0	0	0	0	0	0	0	0	0	0	0	0	0	0	0	0	0	0	1	1	1	1	0	0	0
0.0.3.0.0.0.0.1.4.0	1	4	0	0	0	0	6	0	27	0	0	0	0	0	0	0	0	0	0	0	0	0	0	0	0	0	0	0	0	0	0	0	0	0	0	0	0	0	0	0	0	0	0	0	1	1	0	0	0
0.0.3.0.0.0.0.1.4.0.0	1	3	0	0	0	0	4	0	25	0	0	0	0	0	0	0	0	0	0	0	0	0	0	0	0	0	0	0	0	0	0	0	0	0	0	0	0	0	0	0	0	0	0	0	1	1	0	0	0
0.0.3.0.0.0.0.1.4.1	1	2	0	0	0	0	2	0	27	0	0	0	0	0	0	0	0	0	0	0	0	0	0	0	0	0	0	0	0	0	0	0	0	0	0	0	0	0	0	0	0	0	0	0	1	1	0	0	0
0.0.3.0.0.0.0.1.5	1	1	0	0	0	1	0	0	20	0	0	0	0	0	0	0	0	0	0	0	0	0	0	0	0	0	0	0	0	0	0	0	0	0	0	0	0	0	0	0	0	1	1	1	1	1	0	0	0
0.0.3.0.0.0.0.1.6	1	1	0	1	0	0	0	0	17	0	0	0	0	0	0	0	0	0	0	0	0	0	0	0	0	0	0	0	0	0	0	0	0	0	0	0	0	0	0	0	1	0	1	1	1	1	0	0	1
0.0.3.0.0.0.0.2	1	1	1	0	0	0	0	0	96	1	0	0	0	0	1	0	1	1	0	0	1	1	0	0	1	0	1	0	0	1	0	1	0	0	1	1	1	1	1	1	0	1	1	1	1	1	1	1	0
0.0.3.0.0.0.0.2.0	1	2	2	0	0	0	0	0	77	1	0	0	0	0	1	0	1	1	0	0	1	1	0	0	1	0	1	0	0	1	0	1	0	0	1	1	1	1	1	1	0	1	1	1	1	1	1	1	0
0.0.3.0.0.0.0.2.0.0	1	1	0	0	0	0	1	0	12	0	0	0	0	0	0	0	0	0	0	0	0	0	0	0	0	0	0	0	0	0	0	0	0	0	0	0	0	0	0	0	0	0	1	1	1	1	0	0	0
0.0.3.0.0.0.0.2.0.1	1	1	0	0	0	1	0	0	14	0	0	0	0	0	0	0	0	0	0	0	0	0	0	0	0	0	0	0	0	0	0	0	0	0	0	0	0	0	0	0	0	1	1	1	1	1	0	0	0
0.0.3.0.0.0.0.2.0.2	1	1	0	0	1	0	0	0	21	0	0	0	0	0	1	0	1	1	0	0	1	1	0	0	1	0	0	0	0	1	0	1	0	0	0	0	1	0	1	1	0	0	0	0	0	0	0	0	0
0.0.3.0.0.0.0.2.0.2.0	1	2	0	0	0	0	2	0	4	0	0	0	0	0	0	0	1	1	0	0	0	0	0	0	0	0	0	0	0	0	0	0	0	0	0	0	0	0	0	0	0	0	0	0	0	0	0	0	0
0.0.3.0.0.0.0.2.0.3	1	1	0	0	0	1	0	0	22	0	0	0	0	0	0	0	1	1	0	0	1	1	0	0	1	0	0	0	0	0	0	0	0	0	0	0	0	0	1	1	0	0	1	1	1	1	0	0	0
0.0.3.0.0.0.0.2.0.4	1	1	0	0	0	0	1	0	27	0	0	0	0	0	0	0	0	0	0	0	0	0	0	0	0	0	0	0	0	0	0	0	0	0	0	0	0	0	0	0	0	0	1	1	1	1	0	0	0
0.0.3.0.0.0.0.2.0.5	1	1	0	0	1	0	0	0	16	0	0	0	0	0	0	0	1	1	0	0	1	1	0	0	1	0	1	0	0	1	0	1	0	0	0	0	0	0	1	1	0	0	0	0	0	0	0	0	0
0.0.3.0.0.0.0.2.0.5.0	1	1	0	0	1	0	0	0	11	0	0	0	0	0	0	0	1	1	0	0	1	1	0	0	0	0	1	0	0	1	0	1	0	0	0	0	0	0	1	1	0	0	0	0	0	0	0	0	0
0.0.3.0.0.0.0.2.0.6	1	1	0	0	1	0	0	0	19	0	0	0	0	0	0	0	0	0	0	0	1	1	0	0	1	0	0	0	0	1	0	1	0	0	1	1	0	0	1	1	0	0	0	0	0	0	0	0	0
0.0.3.0.0.0.0.2.1	1	1	0	0	0	1	0	0	93	0	0	0	0	0	1	0	1	1	0	0	1	1	0	0	1	0	1	0	0	1	0	1	0	0	1	1	1	1	1	1	0	1	1	1	1	1	0	0	0
0.0.3.0.0.0.0.2.1.0	1	1	0	0	0	1	0	0	92	0	0	0	0	0	1	0	1	1	0	0	1	1	0	0	1	0	1	0	0	1	0	1	0	0	1	1	1	1	1	1	0	1	1	1	1	1	0	0	0
0.0.3.0.0.0.0.2.1.0.0	1	48	0	0	0	0	70	0	43	0	0	0	0	0	0	0	1	1	0	0	1	1	0	0	0	0	1	0	0	1	0	1	0	0	1	1	0	0	1	1	0	0	0	0	0	0	0	0	0
0.0.3.0.0.0.0.2.1.0.0.0	1	1	0	0	0	0	1	0	39	0	0	0	0	0	0	0	1	1	0	0	1	1	0	0	0	0	1	0	0	1	0	1	0	0	1	1	0	0	0	0	0	0	0	0	0	0	0	0	0
0.0.3.0.0.0.0.2.1.0.0.0.0	1	2	0	0	0	0	2	0	37	0	0	0	0	0	0	0	1	1	0	0	1	1	0	0	0	0	1	0	0	0	0	0	0	0	1	1	0	0	0	0	0	0	0	0	0	0	0	0	0
0.0.3.0.0.0.0.2.1.0.0.0.0.0	1	32	0	0	0	0	82	0	4	0	0	0	0	0	0	0	0	0	0	0	0	0	0	0	0	0	0	0	0	0	0	0	0	0	0	0	0	0	0	0	0	0	0	0	0	0	0	0	0
0.0.3.0.0.0.0.2.1.0.0.0.0.0.0	1	12	0	0	0	0	17	0	2	0	0	0	0	0	0	0	0	0	0	0	0	0	0	0	0	0	0	0	0	0	0	0	0	0	0	0	0	0	0	0	0	0	0	0	0	0	0	0	0
0.0.3.0.0.0.0.2.1.0.0.0.0.1	1	1	0	0	0	0	12	0	26	0	0	0	0	0	0	0	1	1	0	0	1	1	0	0	0	0	1	0	0	0	0	0	0	0	1	1	0	0	0	0	0	0	0	0	0	0	0	0	0
0.0.3.0.0.0.0.2.1.0.0.0.0.1.0	1	10	0	0	0	0	66	0	24	0	0	0	0	0	0	0	1	1	0	0	1	1	0	0	0	0	1	0	0	0	0	0	0	0	1	1	0	0	0	0	0	0	0	0	0	0	0	0	0
0.0.3.0.0.0.0.2.1.0.0.0.0.1.0.0	1	2	0	0	0	0	2	0	14	0	0	0	0	0	0	0	1	1	0	0	1	1	0	0	0	0	0	0	0	0	0	0	0	0	1	1	0	0	0	0	0	0	0	0	0	0	0	0	0
0.0.3.0.0.0.0.2.1.0.0.0.0.1.0.0.0	1	19	0	0	0	0	0	24	8	0	0	0	0	0	0	0	1	1	0	0	1	1	0	0	0	0	0	0	0	0	0	0	0	0	1	1	0	0	0	0	0	0	0	0	0	0	0	0	0
0.0.3.0.0.0.0.2.1.0.0.0.0.1.0.0.1	1	2	0	0	0	0	2	0	8	0	0	0	0	0	0	0	0	0	0	0	1	1	0	0	0	0	0	0	0	0	0	0	0	0	1	1	0	0	0	0	0	0	0	0	0	0	0	0	0
0.0.3.0.0.0.0.2.1.0.0.0.0.1.0.0.2	1	2	0	0	0	0	2	0	6	0	0	0	0	0	0	0	1	1	0	0	0	0	0	0	0	0	0	0	0	0	0	0	0	0	0	0	0	0	0	0	0	0	0	0	0	0	0	0	0
0.0.3.0.0.0.0.2.1.0.0.0.0.1.0.0.2.0	1	2	0	0	0	0	20	0	4	0	0	0	0	0	0	0	0	0	0	0	0	0	0	0	0	0	0	0	0	0	0	0	0	0	0	0	0	0	0	0	0	0	0	0	0	0	0	0	0
0.0.3.0.0.0.0.2.1.0.0.0.0.1.0.1	1	1	0	0	0	0	1	0	9	0	0	0	0	0	0	0	0	0	0	0	0	0	0	0	0	0	1	0	0	0	0	0	0	0	1	1	0	0	0	0	0	0	0	0	0	0	0	0	0
0.0.3.0.0.0.0.2.1.0.0.0.0.1.0.1.0	1	3	0	0	0	0	3	0	2	0	0	0	0	0	0	0	0	0	0	0	0	0	0	0	0	0	0	0	0	0	0	0	0	0	0	0	0	0	0	0	0	0	0	0	0	0	0	0	0
0.0.3.0.0.0.0.2.1.0.0.0.0.1.0.2	1	4	0	0	0	0	4	0	4	0	0	0	0	0	0	0	0	0	0	0	0	0	0	0	0	0	0	0	0	0	0	0	0	0	0	0	0	0	0	0	0	0	0	0	0	0	0	0	0
0.0.3.0.0.0.0.2.1.0.0.0.1	1	3	0	0	0	0	7	0	13	0	0	0	0	0	0	0	1	1	0	0	1	1	0	0	0	0	1	0	0	1	0	1	0	0	1	1	0	0	0	0	0	0	0	0	0	0	0	0	0
0.0.3.0.0.0.0.2.1.0.0.0.1.0	1	2	0	0	0	0	2	0	11	0	0	0	0	0	0	0	1	1	0	0	1	1	0	0	0	0	1	0	0	1	0	1	0	0	0	0	0	0	0	0	0	0	0	0	0	0	0	0	0
0.0.3.0.0.0.0.2.1.0.0.0.1.1	1	1	0	0	0	0	1	0	12	0	0	0	0	0	0	0	1	1	0	0	1	1	0	0	0	0	0	0	0	1	0	1	0	0	1	1	0	0	0	0	0	0	0	0	0	0	0	0	0
0.0.3.0.0.0.0.2.1.0.0.0.1.2	1	1	0	0	0	0	1	0	5	0	0	0	0	0	0	0	0	0	0	0	0	0	0	0	0	0	1	0	0	1	0	1	0	0	1	1	0	0	0	0	0	0	0	0	0	0	0	0	0
0.0.3.0.0.0.0.2.1.0.0.1	1	21	0	0	0	0	32	0	30	0	0	0	0	0	0	0	1	1	0	0	1	1	0	0	0	0	0	0	0	1	0	1	0	0	1	1	0	0	1	1	0	0	0	0	0	0	0	0	0
0.0.3.0.0.0.0.2.1.0.0.1.0	1	1	0	0	0	0	0	1	10	0	0	0	0	0	0	0	0	0	0	0	1	1	0	0	0	0	0	0	0	1	0	1	0	0	1	1	0	0	1	1	0	0	0	0	0	0	0	0	0
0.0.3.0.0.0.0.2.1.0.0.1.1	1	1	0	0	0	0	2	0	28	0	0	0	0	0	0	0	1	1	0	0	1	1	0	0	0	0	0	0	0	1	0	1	0	0	0	0	0	0	1	1	0	0	0	0	0	0	0	0	0
0.0.3.0.0.0.0.2.1.0.0.1.1.0	1	1	0	0	1	0	0	0	16	0	0	0	0	0	0	0	1	1	0	0	1	1	0	0	0	0	0	0	0	1	0	1	0	0	0	0	0	0	1	1	0	0	0	0	0	0	0	0	0
0.0.3.0.0.0.0.2.1.0.0.1.1.0.0	1	9	0	0	4	3	4	1	8	0	0	0	0	0	0	0	1	1	0	0	1	1	0	0	0	0	0	0	0	0	0	0	0	0	0	0	0	0	1	1	0	0	0	0	0	0	0	0	0
0.0.3.0.0.0.0.2.1.0.0.1.1.0.0.0	1	2	0	0	1	0	1	0	6	0	0	0	0	0	0	0	1	1	0	0	0	0	0	0	0	0	0	0	0	0	0	0	0	0	0	0	0	0	1	1	0	0	0	0	0	0	0	0	0
0.0.3.0.0.0.0.2.1.0.0.1.2	1	1	0	0	0	0	1	0	18	0	0	0	0	0	0	0	1	1	0	0	1	1	0	0	0	0	0	0	0	0	0	0	0	0	1	1	0	0	1	1	0	0	0	0	0	0	0	0	0
0.0.3.0.0.0.0.2.1.0.0.2	1	2	0	0	0	0	2	0	29	0	0	0	0	0	0	0	1	1	0	0	1	1	0	0	0	0	1	0	0	0	0	0	0	0	1	1	0	0	1	1	0	0	0	0	0	0	0	0	0
0.0.3.0.0.0.0.2.1.0.0.3	1	2	0	0	0	0	3	0	38	0	0	0	0	0	0	0	1	1	0	0	1	1	0	0	0	0	1	0	0	0	0	0	0	0	1	1	0	0	1	1	0	0	0	0	0	0	0	0	0
0.0.3.0.0.0.0.2.1.0.0.3.0	1	2	0	0	0	0	5	0	22	0	0	0	0	0	0	0	0	0	0	0	1	1	0	0	0	0	1	0	0	0	0	0	0	0	1	1	0	0	1	1	0	0	0	0	0	0	0	0	0
0.0.3.0.0.0.0.2.1.0.0.4	1	2	0	0	0	0	2	0	30	0	0	0	0	0	0	0	1	1	0	0	1	1	0	0	0	0	1	0	0	1	0	1	0	0	1	1	0	0	1	1	0	0	0	0	0	0	0	0	0
0.0.3.0.0.0.0.2.1.0.0.4.0	1	3	0	0	0	0	1	2	13	0	0	0	0	0	0	0	1	1	0	0	1	1	0	0	0	0	1	0	0	1	0	1	0	0	1	1	0	0	1	1	0	0	0	0	0	0	0	0	0
0.0.3.0.0.0.0.2.1.0.0.4.1	1	1	0	0	0	0	1	0	13	0	0	0	0	0	0	0	0	0	0	0	1	1	0	0	0	0	1	0	0	1	0	1	0	0	1	1	0	0	1	1	0	0	0	0	0	0	0	0	0
0.0.3.0.0.0.0.2.1.0.0.5	1	1	0	0	0	0	1	0	37	0	0	0	0	0	0	0	0	0	0	0	1	1	0	0	0	0	1	0	0	0	0	0	0	0	1	1	0	0	1	1	0	0	0	0	0	0	0	0	0
0.0.3.0.0.0.0.2.1.0.0.5.0	1	1	0	0	0	0	1	0	36	0	0	0	0	0	0	0	0	0	0	0	1	1	0	0	0	0	1	0	0	0	0	0	0	0	1	1	0	0	1	1	0	0	0	0	0	0	0	0	0
0.0.3.0.0.0.0.2.1.0.0.5.0.0	1	7	0	0	0	0	11	0	26	0	0	0	0	0	0	0	0	0	0	0	1	1	0	0	0	0	0	0	0	0	0	0	0	0	1	1	0	0	1	1	0	0	0	0	0	0	0	0	0
0.0.3.0.0.0.0.2.1.0.0.5.0.0.0	1	25	0	0	0	0	72	0	12	0	0	0	0	0	0	0	0	0	0	0	1	1	0	0	0	0	0	0	0	0	0	0	0	0	1	1	0	0	1	1	0	0	0	0	0	0	0	0	0
0.0.3.0.0.0.0.2.1.0.0.5.0.0.0.0	1	16	0	0	0	0	20	0	8	0	0	0	0	0	0	0	0	0	0	0	1	1	0	0	0	0	0	0	0	0	0	0	0	0	1	1	0	0	1	1	0	0	0	0	0	0	0	0	0
0.0.3.0.0.0.0.2.1.0.1	1	1	0	0	0	0	1	0	35	0	0	0	0	0	0	0	0	0	0	0	0	0	0	0	0	0	0	0	0	0	0	0	0	0	0	0	0	0	0	0	0	0	0	0	1	1	0	0	0
0.0.3.0.0.0.0.2.1.0.1.0	1	2	0	0	0	0	5	0	20	0	0	0	0	0	0	0	0	0	0	0	0	0	0	0	0	0	0	0	0	0	0	0	0	0	0	0	0	0	0	0	0	0	0	0	1	1	0	0	0
0.0.3.0.0.0.0.2.1.0.1.0.0	1	19	0	0	0	0	66	0	14	0	0	0	0	0	0	0	0	0	0	0	0	0	0	0	0	0	0	0	0	0	0	0	0	0	0	0	0	0	0	0	0	0	0	0	1	1	0	0	0
0.0.3.0.0.0.0.2.1.0.1.0.0.0	1	5	0	0	0	0	8	0	12	0	0	0	0	0	0	0	0	0	0	0	0	0	0	0	0	0	0	0	0	0	0	0	0	0	0	0	0	0	0	0	0	0	0	0	1	1	0	0	0
0.0.3.0.0.0.0.2.1.0.1.0.0.0.0	1	2	0	0	0	0	6	0	6	0	0	0	0	0	0	0	0	0	0	0	0	0	0	0	0	0	0	0	0	0	0	0	0	0	0	0	0	0	0	0	0	0	0	0	1	1	0	0	0
0.0.3.0.0.0.0.2.1.0.1.0.0.1	1	1	0	0	0	0	1	0	10	0	0	0	0	0	0	0	0	0	0	0	0	0	0	0	0	0	0	0	0	0	0	0	0	0	0	0	0	0	0	0	0	0	0	0	1	1	0	0	0
0.0.3.0.0.0.0.2.1.0.1.0.0.1.0	1	5	0	0	1	0	4	0	6	0	0	0	0	0	0	0	0	0	0	0	0	0	0	0	0	0	0	0	0	0	0	0	0	0	0	0	0	0	0	0	0	0	0	0	0	0	0	0	0
0.0.3.0.0.0.0.2.1.0.1.0.0.2	1	2	0	0	0	0	2	0	12	0	0	0	0	0	0	0	0	0	0	0	0	0	0	0	0	0	0	0	0	0	0	0	0	0	0	0	0	0	0	0	0	0	0	0	1	1	0	0	0
0.0.3.0.0.0.0.2.1.0.1.0.0.3	1	1	0	0	0	0	1	0	10	0	0	0	0	0	0	0	0	0	0	0	0	0	0	0	0	0	0	0	0	0	0	0	0	0	0	0	0	0	0	0	0	0	0	0	1	1	0	0	0
0.0.3.0.0.0.0.2.1.0.1.1	1	3	0	0	0	0	3	0	12	0	0	0	0	0	0	0	0	0	0	0	0	0	0	0	0	0	0	0	0	0	0	0	0	0	0	0	0	0	0	0	0	0	0	0	1	1	0	0	0
0.0.3.0.0.0.0.2.1.0.2	1	1	0	0	0	0	1	0	35	0	0	0	0	0	0	0	0	0	0	0	0	0	0	0	0	0	0	0	0	0	0	0	0	0	0	0	0	0	0	0	0	0	0	0	1	1	0	0	0
0.0.3.0.0.0.0.2.1.0.2.0	1	1	0	0	0	0	1	0	5	0	0	0	0	0	0	0	0	0	0	0	0	0	0	0	0	0	0	0	0	0	0	0	0	0	0	0	0	0	0	0	0	0	0	0	0	0	0	0	0
0.0.3.0.0.0.0.2.1.0.3	1	4	0	0	0	0	4	0	36	0	0	0	0	0	0	0	0	0	0	0	0	0	0	0	0	0	0	0	0	0	0	0	0	0	0	0	0	0	0	0	0	0	1	1	1	1	0	0	0
0.0.3.0.0.0.0.2.1.0.3.0	1	35	0	0	0	0	48	0	18	0	0	0	0	0	0	0	0	0	0	0	0	0	0	0	0	0	0	0	0	0	0	0	0	0	0	0	0	0	0	0	0	0	1	1	1	1	0	0	0
0.0.3.0.0.0.0.2.1.0.3.0.0	1	1	0	0	0	0	1	0	16	0	0	0	0	0	0	0	0	0	0	0	0	0	0	0	0	0	0	0	0	0	0	0	0	0	0	0	0	0	0	0	0	0	1	1	1	1	0	0	0
0.0.3.0.0.0.0.2.1.0.3.0.1	1	2	0	0	0	0	3	0	16	0	0	0	0	0	0	0	0	0	0	0	0	0	0	0	0	0	0	0	0	0	0	0	0	0	0	0	0	0	0	0	0	0	1	1	1	1	0	0	0
0.0.3.0.0.0.0.2.1.0.3.0.1.0	1	6	0	0	0	0	6	0	12	0	0	0	0	0	0	0	0	0	0	0	0	0	0	0	0	0	0	0	0	0	0	0	0	0	0	0	0	0	0	0	0	0	1	1	1	1	0	0	0
0.0.3.0.0.0.0.2.1.0.3.1	1	12	0	0	0	0	13	0	29	0	0	0	0	0	0	0	0	0	0	0	0	0	0	0	0	0	0	0	0	0	0	0	0	0	0	0	0	0	0	0	0	0	1	1	1	1	0	0	0
0.0.3.0.0.0.0.2.1.0.3.1.0	1	4	0	0	0	0	4	0	26	0	0	0	0	0	0	0	0	0	0	0	0	0	0	0	0	0	0	0	0	0	0	0	0	0	0	0	0	0	0	0	0	0	1	1	1	1	0	0	0
0.0.3.0.0.0.0.2.1.0.3.1.1	1	6	0	0	0	0	6	0	27	0	0	0	0	0	0	0	0	0	0	0	0	0	0	0	0	0	0	0	0	0	0	0	0	0	0	0	0	0	0	0	0	0	1	1	1	1	0	0	0
0.0.3.0.0.0.0.2.1.0.3.1.2	1	2	0	0	0	0	2	0	26	0	0	0	0	0	0	0	0	0	0	0	0	0	0	0	0	0	0	0	0	0	0	0	0	0	0	0	0	0	0	0	0	0	1	1	1	1	0	0	0
0.0.3.0.0.0.0.2.1.0.4	1	1	0	0	0	3	0	0	20	0	0	0	0	0	0	0	0	0	0	0	0	0	0	0	0	0	0	0	0	0	0	0	0	0	0	0	0	0	0	0	0	1	1	1	1	1	0	0	0
0.0.3.0.0.0.0.2.1.0.4.0	1	1	0	0	0	2	0	0	18	0	0	0	0	0	0	0	0	0	0	0	0	0	0	0	0	0	0	0	0	0	0	0	0	0	0	0	0	0	0	0	0	1	1	1	1	1	0	0	0
0.0.3.0.0.0.0.2.1.0.4.1	1	1	0	0	0	1	0	0	19	0	0	0	0	0	0	0	0	0	0	0	0	0	0	0	0	0	0	0	0	0	0	0	0	0	0	0	0	0	0	0	0	1	1	1	1	1	0	0	0
0.0.3.0.0.0.0.2.1.0.5	1	2	0	0	0	0	2	0	43	0	0	0	0	0	0	0	0	0	0	0	1	1	0	0	0	0	0	0	0	0	0	0	0	0	1	1	0	0	1	1	0	0	0	0	1	1	0	0	0
0.0.3.0.0.0.0.2.1.0.6	1	1	0	0	0	1	0	0	26	0	0	0	0	0	0	0	0	0	0	0	0	0	0	0	0	0	0	0	0	0	0	0	0	0	0	0	0	0	0	0	0	1	1	1	1	1	0	0	0
0.0.3.0.0.0.0.2.1.0.7	1	1	0	0	0	1	0	0	43	0	0	0	0	0	1	0	1	1	0	0	1	1	0	0	1	0	1	0	0	1	0	1	0	0	1	1	1	1	1	1	0	0	0	0	0	0	0	0	0
0.0.3.0.0.0.0.2.1.0.8	1	1	0	0	0	1	0	0	34	0	0	0	0	0	0	0	0	0	0	0	0	0	0	0	0	0	0	0	0	0	0	0	0	0	0	0	0	0	0	0	0	1	1	1	1	1	0	0	0
0.0.3.0.0.0.0.2.2	1	1	0	0	0	1	0	0	33	0	0	0	0	0	0	0	1	1	0	0	1	1	0	0	1	0	0	0	0	1	0	1	0	0	1	1	0	0	1	1	0	0	0	0	0	0	1	1	0
0.0.3.0.0.0.0.2.2.0	1	1	0	0	0	1	0	0	27	0	0	0	0	0	0	0	1	1	0	0	1	1	0	0	1	0	0	0	0	1	0	1	0	0	1	1	0	0	1	1	0	0	0	0	0	0	1	1	0
0.0.3.0.0.0.0.2.3	1	1	0	0	0	0	1	0	44	1	0	0	0	0	0	0	1	1	0	0	1	1	0	0	0	0	1	0	0	1	0	1	0	0	1	1	0	0	1	1	0	0	0	0	0	0	0	0	0
0.0.3.0.0.0.0.3	1	1	1	0	0	0	0	0	97	1	0	1	0	0	1	1	1	1	0	0	1	1	0	0	1	0	1	0	0	1	0	1	0	0	1	1	1	1	1	1	1	1	1	1	1	1	1	1	1
0.0.3.0.0.0.0.3.0	1	1	0	0	0	1	0	0	42	1	0	1	0	0	0	1	1	1	0	0	1	1	0	0	1	0	1	0	0	1	0	1	0	0	1	1	0	0	1	1	1	1	1	1	1	1	0	0	1
0.0.3.0.0.0.0.3.0.0	1	1	0	0	0	1	0	0	16	0	0	0	0	0	0	0	0	0	0	0	0	0	0	0	0	0	0	0	0	0	0	0	0	0	0	0	0	0	0	0	1	1	1	1	1	1	0	0	1
0.0.3.0.0.0.0.3.0.0.0	1	4	0	4	0	0	0	0	15	0	0	0	0	0	0	0	0	0	0	0	0	0	0	0	0	0	0	0	0	0	0	0	0	0	0	0	0	0	0	0	1	0	1	1	1	1	0	0	1
0.0.3.0.0.0.0.3.0.0.0.0	1	5	5	0	0	0	0	0	1	0	0	0	0	0	0	0	0	0	0	0	0	0	0	0	0	0	0	0	0	0	0	0	0	0	0	0	0	0	0	0	1	0	0	0	0	0	0	0	0
0.0.3.0.0.0.0.3.0.0.0.1	1	2	0	1	0	0	1	0	13	0	0	0	0	0	0	0	0	0	0	0	0	0	0	0	0	0	0	0	0	0	0	0	0	0	0	0	0	0	0	0	0	0	1	1	1	1	0	0	0
0.0.3.0.0.0.0.3.0.0.0.1.0	1	8	0	0	9	1	0	0	9	0	0	0	0	0	0	0	0	0	0	0	0	0	0	0	0	0	0	0	0	0	0	0	0	0	0	0	0	0	0	0	0	0	1	1	1	1	0	0	0
0.0.3.0.0.0.0.3.0.0.0.1.0.0	1	6	0	0	0	0	0	9	4	0	0	0	0	0	0	0	0	0	0	0	0	0	0	0	0	0	0	0	0	0	0	0	0	0	0	0	0	0	0	0	0	0	0	0	0	0	0	0	0
0.0.3.0.0.0.0.3.0.0.0.1.1	1	27	0	0	0	0	104	0	8	0	0	0	0	0	0	0	0	0	0	0	0	0	0	0	0	0	0	0	0	0	0	0	0	0	0	0	0	0	0	0	0	0	1	1	1	1	0	0	0
0.0.3.0.0.0.0.3.0.0.0.1.2	1	1	0	0	0	0	1	0	8	0	0	0	0	0	0	0	0	0	0	0	0	0	0	0	0	0	0	0	0	0	0	0	0	0	0	0	0	0	0	0	0	0	0	0	1	1	0	0	0
0.0.3.0.0.0.0.3.0.0.1	1	2	0	0	0	3	0	0	10	0	0	0	0	0	0	0	0	0	0	0	0	0	0	0	0	0	0	0	0	0	0	0	0	0	0	0	0	0	0	0	0	1	1	1	1	1	0	0	0
0.0.3.0.0.0.0.3.0.1	1	1	0	0	0	1	0	0	20	0	0	0	0	0	0	0	0	0	0	0	0	0	0	0	0	0	0	0	0	0	0	0	0	0	0	0	0	0	0	0	1	0	1	1	1	1	0	0	1
0.0.3.0.0.0.0.3.1	1	1	1	0	0	0	0	0	45	0	0	1	0	0	1	1	1	1	0	0	1	1	0	0	1	0	1	0	0	1	0	1	0	0	0	0	1	1	1	1	0	0	0	0	0	0	0	0	0
0.0.3.0.0.0.0.3.2	1	1	0	0	1	0	0	0	37	0	0	1	0	0	1	1	1	1	0	0	1	1	0	0	1	0	1	0	0	1	0	1	0	0	1	1	1	0	1	1	0	0	0	0	0	0	0	0	0
0.0.3.0.0.0.0.3.3	1	1	0	1	0	0	0	0	27	1	0	1	0	0	0	1	1	1	0	0	1	1	0	0	1	0	1	0	0	1	0	1	0	0	1	1	0	0	1	1	0	0	0	0	0	0	1	1	0
0.0.3.0.0.0.0.3.3.0	1	15	0	40	0	0	0	0	25	1	0	1	0	0	0	1	1	1	0	0	1	1	0	0	1	0	1	0	0	1	0	1	0	0	1	1	0	0	1	1	0	0	0	0	0	0	0	0	0
0.0.3.0.0.0.0.3.3.0.0	1	4	0	5	0	0	0	0	24	0	0	1	0	0	0	1	1	1	0	0	1	1	0	0	1	0	1	0	0	1	0	1	0	0	1	1	0	0	1	1	0	0	0	0	0	0	0	0	0
0.0.3.0.0.0.0.3.3.0.0.0	1	3	0	3	0	0	0	0	20	0	0	0	0	0	0	0	1	1	0	0	1	1	0	0	1	0	1	0	0	1	0	1	0	0	0	0	0	0	1	1	0	0	0	0	0	0	0	0	0
0.0.3.0.0.0.0.3.3.0.0.1	1	1	0	1	0	0	0	0	20	0	0	0	0	0	0	0	1	1	0	0	1	1	0	0	1	0	1	0	0	1	0	1	0	0	1	1	0	0	1	1	0	0	0	0	0	0	0	0	0
0.0.3.0.0.0.0.3.3.0.0.1.0	1	10	0	0	13	0	0	0	18	0	0	0	0	0	0	0	1	1	0	0	1	1	0	0	1	0	1	0	0	1	0	1	0	0	1	1	0	0	1	1	0	0	0	0	0	0	0	0	0
0.0.3.0.0.0.0.3.3.0.0.2	1	2	0	0	0	2	0	0	20	0	0	0	0	0	0	0	1	1	0	0	1	1	0	0	1	0	1	0	0	1	0	1	0	0	1	1	0	0	1	1	0	0	0	0	0	0	0	0	0
0.0.3.0.0.0.0.3.3.0.0.3	1	1	0	0	1	0	0	0	19	0	0	1	0	0	0	1	1	1	0	0	1	1	0	0	1	0	0	0	0	1	0	1	0	0	1	1	0	0	1	1	0	0	0	0	0	0	0	0	0
0.0.3.0.0.0.0.3.3.0.0.3.0	1	1	0	0	0	1	0	0	10	0	0	1	0	0	0	1	1	1	0	0	1	1	0	0	0	0	0	0	0	0	0	0	0	0	0	0	0	0	1	1	0	0	0	0	0	0	0	0	0
0.0.3.0.0.0.0.3.3.0.1	1	2	0	2	0	0	0	0	23	1	0	1	0	0	0	1	1	1	0	0	1	1	0	0	1	0	1	0	0	1	0	1	0	0	1	1	0	0	1	1	0	0	0	0	0	0	0	0	0
0.0.3.0.0.0.0.3.3.0.1.0	1	2	0	1	0	1	0	0	18	1	0	1	0	0	0	1	1	1	0	0	1	1	0	0	0	0	1	0	0	1	0	1	0	0	1	1	0	0	1	1	0	0	0	0	0	0	0	0	0
0.0.3.0.0.0.0.3.3.0.1.0.0	1	1	0	1	0	0	0	0	17	0	0	1	0	0	0	1	1	1	0	0	1	1	0	0	0	0	1	0	0	1	0	1	0	0	1	1	0	0	1	1	0	0	0	0	0	0	0	0	0
0.0.3.0.0.0.0.3.3.0.1.0.0.0	1	1	0	0	0	0	5	0	12	0	0	1	0	0	0	1	1	1	0	0	1	1	0	0	0	0	0	0	0	0	0	0	0	0	0	0	0	0	1	1	0	0	0	0	0	0	0	0	0
0.0.3.0.0.0.0.3.3.0.1.0.1	1	1	0	0	0	0	1	0	16	1	0	0	0	0	0	0	1	1	0	0	1	1	0	0	0	0	1	0	0	1	0	1	0	0	1	1	0	0	1	1	0	0	0	0	0	0	0	0	0
0.0.3.0.0.0.0.3.3.0.1.0.1.0	1	45	0	0	0	0	0	67	11	1	0	0	0	0	0	0	1	1	0	0	1	1	0	0	0	0	0	0	0	0	0	0	0	0	1	1	0	0	1	1	0	0	0	0	0	0	0	0	0
0.0.3.0.0.0.0.3.3.0.1.0.1.0.0	1	10	0	0	0	0	0	29	9	1	0	0	0	0	0	0	1	1	0	0	1	1	0	0	0	0	0	0	0	0	0	0	0	0	0	0	0	0	1	1	0	0	0	0	0	0	0	0	0
0.0.3.0.0.0.0.3.3.0.1.0.1.0.0.0	1	6	0	0	0	0	0	6	7	1	0	0	0	0	0	0	1	1	0	0	1	1	0	0	0	0	0	0	0	0	0	0	0	0	0	0	0	0	0	0	0	0	0	0	0	0	0	0	0
0.0.3.0.0.0.0.3.3.0.1.0.1.0.1	1	5	0	0	0	0	0	8	9	1	0	0	0	0	0	0	0	0	0	0	1	1	0	0	0	0	0	0	0	0	0	0	0	0	1	1	0	0	1	1	0	0	0	0	0	0	0	0	0
0.0.3.0.0.0.0.3.3.0.1.0.1.0.2	1	12	0	0	0	0	0	18	9	1	0	0	0	0	0	0	1	1	0	0	1	1	0	0	0	0	0	0	0	0	0	0	0	0	1	1	0	0	0	0	0	0	0	0	0	0	0	0	0
0.0.3.0.0.0.0.3.3.0.1.0.1.1	1	4	0	0	0	0	4	0	11	1	0	0	0	0	0	0	1	1	0	0	1	1	0	0	0	0	0	0	0	0	0	0	0	0	0	0	0	0	1	1	0	0	0	0	0	0	0	0	0
0.0.3.0.0.0.0.3.3.0.1.0.1.1.0	1	4	0	0	0	0	5	0	9	1	0	0	0	0	0	0	1	1	0	0	1	1	0	0	0	0	0	0	0	0	0	0	0	0	0	0	0	0	0	0	0	0	0	0	0	0	0	0	0
0.0.3.0.0.0.0.3.3.0.1.0.1.1.1	1	1	0	0	0	0	2	0	9	1	0	0	0	0	0	0	0	0	0	0	1	1	0	0	0	0	0	0	0	0	0	0	0	0	0	0	0	0	1	1	0	0	0	0	0	0	0	0	0
0.0.3.0.0.0.0.4	1	1	1	0	0	0	0	0	62	1	1	1	0	0	1	1	1	1	0	0	1	1	0	0	1	0	1	0	0	1	1	1	1	0	1	1	1	1	1	1	1	1	1	1	1	1	1	1	1
0.0.3.0.0.0.0.4.0	1	1	0	1	0	0	0	0	26	0	0	1	0	0	0	1	1	1	0	0	1	1	0	0	1	0	1	0	0	1	1	1	1	0	1	1	0	0	1	1	0	0	0	0	0	0	0	0	0
0.0.3.0.0.0.0.4.0.0	1	1	0	1	0	0	0	0	24	0	0	1	0	0	0	1	1	1	0	0	1	1	0	0	1	0	1	0	0	1	1	1	1	0	1	1	0	0	1	1	0	0	0	0	0	0	0	0	0
0.0.3.0.0.0.0.4.0.0.0	1	1	0	1	0	0	0	0	22	0	0	1	0	0	0	1	1	1	0	0	1	1	0	0	1	0	1	0	0	1	0	1	0	0	1	1	0	0	1	1	0	0	0	0	0	0	0	0	0
0.0.3.0.0.0.0.4.0.1	1	1	0	1	0	0	0	0	21	0	0	1	0	0	0	1	1	1	0	0	1	1	0	0	1	0	0	0	0	1	0	1	0	0	0	0	0	0	1	1	0	0	0	0	0	0	0	0	0
0.0.3.0.0.0.0.4.0.1.0	1	6	0	0	0	7	0	0	13	0	0	0	0	0	0	0	1	1	0	0	1	1	0	0	1	0	0	0	0	0	0	0	0	0	0	0	0	0	1	1	0	0	0	0	0	0	0	0	0
0.0.3.0.0.0.0.4.1	1	1	0	0	1	0	0	0	25	0	1	1	0	0	1	1	1	1	0	0	1	1	0	0	1	0	1	0	0	1	0	1	0	0	1	1	1	0	1	1	0	0	0	0	0	0	0	0	0
0.0.3.0.0.0.0.4.2	1	1	0	1	0	0	0	0	21	0	0	0	0	0	0	0	0	0	0	0	0	0	0	0	0	0	0	0	0	0	0	0	0	0	0	0	0	0	0	0	1	0	1	1	1	1	0	0	1
0.0.3.0.0.0.0.5	1	1	0	0	0	1	0	0	51	0	0	0	0	0	0	0	0	0	0	0	0	0	0	0	0	0	0	0	0	0	0	0	0	0	0	0	0	0	0	0	1	1	1	1	1	1	0	0	1
0.0.3.0.0.0.0.6	1	1	1	0	0	0	0	0	77	1	1	1	0	0	1	1	1	1	0	0	1	1	0	0	1	0	1	0	0	1	1	1	1	0	1	1	1	1	1	1	0	0	0	0	0	0	1	1	0
0.0.3.0.0.0.0.6.0	1	2	2	0	0	0	0	0	43	1	1	1	0	0	1	1	1	1	0	0	1	1	0	0	0	0	1	0	0	1	1	1	1	0	1	1	1	1	1	1	0	0	0	0	0	0	1	1	0
0.0.3.0.0.0.0.6.0.0	1	3	0	0	0	0	4	0	18	0	0	0	0	0	0	0	1	1	0	0	1	1	0	0	0	0	0	0	0	0	1	0	1	0	1	1	0	0	1	1	0	0	0	0	0	0	0	0	0
0.0.3.0.0.0.0.6.0.0.0	1	1	0	0	0	0	1	0	14	0	0	0	0	0	0	0	1	1	0	0	1	1	0	0	0	0	0	0	0	0	1	0	1	0	1	1	0	0	1	1	0	0	0	0	0	0	0	0	0
0.0.3.0.0.0.0.6.0.0.0.0	1	4	0	0	0	0	5	0	6	0	0	0	0	0	0	0	0	0	0	0	1	1	0	0	0	0	0	0	0	0	0	0	0	0	0	0	0	0	0	0	0	0	0	0	0	0	0	0	0
0.0.3.0.0.0.0.6.0.0.1	1	2	0	0	0	0	3	0	16	0	0	0	0	0	0	0	0	0	0	0	1	1	0	0	0	0	0	0	0	0	1	0	1	0	1	1	0	0	1	1	0	0	0	0	0	0	0	0	0
0.0.3.0.0.0.0.6.0.0.1.0	1	4	0	0	0	0	5	0	14	0	0	0	0	0	0	0	0	0	0	0	1	1	0	0	0	0	0	0	0	0	1	0	1	0	1	1	0	0	1	1	0	0	0	0	0	0	0	0	0
0.0.3.0.0.0.0.6.0.0.1.0.0	1	1	0	0	0	0	1	0	12	0	0	0	0	0	0	0	0	0	0	0	1	1	0	0	0	0	0	0	0	0	1	0	1	0	0	0	0	0	1	1	0	0	0	0	0	0	0	0	0
0.0.3.0.0.0.0.6.0.0.2	1	2	0	0	0	0	2	0	14	0	0	0	0	0	0	0	1	1	0	0	1	1	0	0	0	0	0	0	0	0	0	0	0	0	1	1	0	0	1	1	0	0	0	0	0	0	0	0	0
0.0.3.0.0.0.0.6.0.1	1	1	1	0	0	0	0	0	39	1	1	0	0	0	1	0	1	1	0	0	1	1	0	0	0	0	1	0	0	1	0	1	0	0	1	1	1	1	1	1	0	0	0	0	0	0	1	1	0
0.0.3.0.0.0.0.6.0.1.0	1	1	0	0	0	1	0	0	11	0	1	0	0	0	0	0	1	1	0	0	1	1	0	0	0	0	0	0	0	1	0	1	0	0	0	0	0	0	1	1	0	0	0	0	0	0	0	0	0
0.0.3.0.0.0.0.6.0.1.0.0	1	5	0	0	0	5	0	0	9	0	1	0	0	0	0	0	1	1	0	0	1	1	0	0	0	0	0	0	0	0	0	0	0	0	0	0	0	0	1	1	0	0	0	0	0	0	0	0	0
0.0.3.0.0.0.0.6.0.1.1	1	1	0	0	0	0	1	0	12	0	0	0	0	0	1	0	1	1	0	0	1	1	0	0	0	0	0	0	0	0	0	0	0	0	0	0	1	0	1	1	0	0	0	0	0	0	0	0	0
0.0.3.0.0.0.0.6.0.1.2	1	1	0	0	0	1	0	0	16	0	0	0	0	0	0	0	1	1	0	0	1	1	0	0	0	0	0	0	0	1	0	1	0	0	1	1	0	0	1	1	0	0	0	0	0	0	1	1	0
0.0.3.0.0.0.0.6.0.1.2.0	1	1	0	0	0	0	1	0	12	0	0	0	0	0	0	0	1	1	0	0	1	1	0	0	0	0	0	0	0	1	0	1	0	0	0	0	0	0	1	1	0	0	0	0	0	0	0	0	0
0.0.3.0.0.0.0.6.0.1.2.0.0	1	1	0	0	0	0	1	0	10	0	0	0	0	0	0	0	1	1	0	0	1	1	0	0	0	0	0	0	0	1	0	1	0	0	0	0	0	0	0	0	0	0	0	0	0	0	0	0	0
0.0.3.0.0.0.0.6.0.1.3	1	1	0	0	0	0	1	0	6	0	0	0	0	0	0	0	0	0	0	0	0	0	0	0	0	0	0	0	0	0	0	0	0	0	0	0	0	0	0	0	0	0	0	0	0	0	0	0	0
0.0.3.0.0.0.0.6.0.1.4	1	1	0	0	0	0	1	0	28	0	0	0	0	0	0	0	1	1	0	0	1	1	0	0	0	0	1	0	0	1	0	1	0	0	0	0	0	0	1	1	0	0	0	0	0	0	0	0	0
0.0.3.0.0.0.0.6.0.1.4.0	1	3	0	0	0	0	4	0	8	0	0	0	0	0	0	0	0	0	0	0	0	0	0	0	0	0	0	0	0	0	0	0	0	0	0	0	0	0	0	0	0	0	0	0	0	0	0	0	0
0.0.3.0.0.0.0.6.0.2	1	1	0	0	0	1	0	0	20	1	0	1	0	0	0	1	1	1	0	0	1	1	0	0	0	0	1	0	0	1	1	1	1	0	1	1	0	0	1	1	0	0	0	0	0	0	0	0	0
0.0.3.0.0.0.0.6.0.3	1	1	0	0	0	0	5	0	14	0	0	1	0	0	1	1	1	1	0	0	1	1	0	0	0	0	0	0	0	0	0	0	0	0	0	0	1	0	1	1	0	0	0	0	0	0	0	0	0
0.0.3.0.0.0.0.6.0.4	1	1	0	0	0	1	0	0	22	0	0	1	0	0	0	1	1	1	0	0	1	1	0	0	0	0	0	0	0	1	0	1	0	0	1	1	0	0	1	1	0	0	0	0	0	0	1	1	0
0.0.3.0.0.0.0.6.0.5	1	1	0	0	0	1	0	0	18	0	0	1	0	0	1	1	1	1	0	0	1	1	0	0	0	0	1	0	0	1	1	1	1	0	0	0	1	1	1	1	0	0	0	0	0	0	0	0	0
0.0.3.0.0.0.0.6.0.5.0	1	1	0	0	0	1	0	0	13	0	0	1	0	0	1	1	1	1	0	0	1	1	0	0	0	0	0	0	0	0	0	0	0	0	0	0	1	1	1	1	0	0	0	0	0	0	0	0	0
0.0.3.0.0.0.0.6.0.6	1	1	0	0	0	1	0	0	33	1	0	1	0	0	0	1	1	1	0	0	1	1	0	0	0	0	1	0	0	1	0	1	0	0	1	1	0	0	1	1	0	0	0	0	0	0	1	1	0
0.0.3.0.0.0.0.6.1	1	1	1	0	0	0	0	0	54	0	0	0	0	0	1	0	1	1	0	0	1	1	0	0	1	0	1	0	0	1	1	1	1	0	1	1	1	1	1	1	0	0	0	0	0	0	1	1	0
0.0.3.0.0.0.0.6.1.0	1	2	0	0	2	0	0	0	20	0	0	0	0	0	1	0	1	1	0	0	1	1	0	0	1	0	1	0	0	1	0	1	0	0	1	1	1	0	1	1	0	0	0	0	0	0	0	0	0
0.0.3.0.0.0.0.6.1.1	1	1	0	0	0	1	0	0	19	0	0	0	0	0	1	0	1	1	0	0	1	1	0	0	1	0	1	0	0	1	0	1	0	0	1	1	1	1	1	1	0	0	0	0	0	0	0	0	0
0.0.3.0.0.0.0.6.1.2	1	2	0	0	0	0	2	0	14	0	0	0	0	0	0	0	0	0	0	0	0	0	0	0	0	0	0	0	0	0	0	0	0	0	0	0	0	0	0	0	0	0	0	0	0	0	0	0	0
0.0.3.0.0.0.0.6.2	1	1	1	0	0	0	0	0	44	1	1	0	0	0	1	0	1	1	0	0	1	1	0	0	1	0	1	0	0	1	0	1	0	0	1	1	1	1	1	1	0	0	0	0	0	0	1	1	0
0.0.3.0.0.0.0.6.2.0	1	1	1	0	0	0	0	0	42	0	0	0	0	0	1	0	1	1	0	0	1	1	0	0	1	0	1	0	0	1	0	1	0	0	1	1	1	1	1	1	0	0	0	0	0	0	1	1	0
0.0.3.0.0.0.0.6.2.1	1	1	1	0	0	0	0	0	41	1	0	0	0	0	1	0	1	1	0	0	1	1	0	0	1	0	1	0	0	1	0	1	0	0	0	0	1	1	1	1	0	0	0	0	0	0	1	1	0
0.0.3.0.0.0.0.6.2.2	1	1	0	0	0	1	0	0	12	0	1	0	0	0	0	0	1	1	0	0	1	1	0	0	1	0	0	0	0	0	0	0	0	0	0	0	0	0	1	1	0	0	0	0	0	0	0	0	0
0.0.3.0.0.0.0.6.3	1	1	1	0	0	0	0	0	72	1	0	1	0	0	1	1	1	1	0	0	1	1	0	0	1	0	1	0	0	1	0	1	0	0	1	1	1	1	1	1	0	0	0	0	0	0	1	1	0
0.0.3.0.0.0.0.6.3.0	1	1	0	0	7	0	0	0	46	0	0	1	0	0	1	1	1	1	0	0	1	1	0	0	1	0	1	0	0	1	0	1	0	0	1	1	1	0	1	1	0	0	0	0	0	0	0	0	0
0.0.3.0.0.0.0.6.3.0.0	1	4	0	0	10	0	0	0	33	0	0	1	0	0	1	1	1	1	0	0	1	1	0	0	1	0	0	0	0	1	0	1	0	0	1	1	1	0	1	1	0	0	0	0	0	0	0	0	0
0.0.3.0.0.0.0.6.3.0.0.0	1	1	0	0	2	0	0	0	25	0	0	1	0	0	1	1	1	1	0	0	1	1	0	0	1	0	0	0	0	1	0	1	0	0	1	1	1	0	1	1	0	0	0	0	0	0	0	0	0
0.0.3.0.0.0.0.6.3.0.0.0.0	1	4	0	0	4	0	0	0	19	0	0	0	0	0	1	0	1	1	0	0	1	1	0	0	1	0	0	0	0	1	0	1	0	0	1	1	1	0	1	1	0	0	0	0	0	0	0	0	0
0.0.3.0.0.0.0.6.3.0.0.1	1	1	0	0	1	0	0	0	25	0	0	1	0	0	0	1	1	1	0	0	1	1	0	0	1	0	0	0	0	1	0	1	0	0	1	1	0	0	1	1	0	0	0	0	0	0	0	0	0
0.0.3.0.0.0.0.6.3.0.1	1	1	0	0	1	0	0	0	39	0	0	1	0	0	1	1	1	1	0	0	1	1	0	0	1	0	1	0	0	1	0	1	0	0	1	1	1	0	1	1	0	0	0	0	0	0	0	0	0
0.0.3.0.0.0.0.6.3.0.1.0	1	2	0	0	2	0	0	0	33	0	0	0	0	0	0	0	1	1	0	0	1	1	0	0	1	0	1	0	0	1	0	1	0	0	1	1	0	0	1	1	0	0	0	0	0	0	0	0	0
0.0.3.0.0.0.0.6.3.0.2	1	1	0	0	2	0	0	0	42	0	0	1	0	0	1	1	1	1	0	0	1	1	0	0	1	0	1	0	0	1	0	1	0	0	1	1	1	0	1	1	0	0	0	0	0	0	0	0	0
0.0.3.0.0.0.0.6.3.1	1	1	0	0	0	1	0	0	23	0	0	0	0	0	1	0	1	1	0	0	1	1	0	0	1	0	1	0	0	1	0	1	0	0	1	1	1	1	1	1	0	0	0	0	0	0	0	0	0
0.0.3.0.0.0.0.6.3.2	1	1	1	0	0	0	0	0	45	0	0	1	0	0	1	1	1	1	0	0	1	1	0	0	1	0	1	0	0	1	0	1	0	0	1	1	1	1	1	1	0	0	0	0	0	0	0	0	0
0.0.3.0.0.0.0.6.4	1	1	1	0	0	0	0	0	48	0	0	1	0	0	1	1	1	1	0	0	1	1	0	0	0	0	1	0	0	1	1	1	1	0	0	0	1	1	1	1	0	0	0	0	0	0	1	1	0
0.0.3.0.0.0.0.6.5	0	0	0	0	0	0	0	0	47	0	1	1	0	0	1	1	1	1	0	0	1	1	0	0	1	0	1	0	0	1	0	1	0	0	1	1	1	0	1	1	0	0	0	0	0	0	0	0	0
0.0.3.0.0.0.0.6.5.0	1	1	0	0	1	0	0	0	34	0	1	1	0	0	1	1	1	1	0	0	1	1	0	0	1	0	0	0	0	1	0	1	0	0	1	1	1	0	1	1	0	0	0	0	0	0	0	0	0
0.0.3.0.0.0.0.6.5.0.0	1	2	0	0	2	0	0	0	29	0	0	1	0	0	1	1	1	1	0	0	1	1	0	0	1	0	0	0	0	1	0	1	0	0	1	1	1	0	1	1	0	0	0	0	0	0	0	0	0
0.0.3.0.0.0.0.6.5.0.0.0	1	1	0	0	0	1	0	0	15	0	0	0	0	0	0	0	1	1	0	0	1	1	0	0	1	0	0	0	0	1	0	1	0	0	0	0	0	0	1	1	0	0	0	0	0	0	0	0	0
0.0.3.0.0.0.0.6.5.0.1	1	1	0	0	1	0	0	0	27	0	0	1	0	0	1	1	1	1	0	0	1	1	0	0	1	0	0	0	0	1	0	1	0	0	1	1	1	0	1	1	0	0	0	0	0	0	0	0	0
0.0.3.0.0.0.1	1	1	1	0	0	0	0	0	104	1	0	1	0	0	1	1	1	1	0	0	1	1	0	0	1	0	1	0	0	1	1	1	1	0	1	1	1	1	1	1	1	1	1	1	1	1	1	1	1
0.0.3.0.0.0.1.0	1	1	0	0	0	0	2	0	31	0	0	0	0	0	0	0	0	0	0	0	0	0	0	0	0	0	0	0	0	0	0	0	0	0	0	0	0	0	0	0	0	0	1	1	1	1	0	0	0
0.0.3.0.0.0.1.0.0	1	1	0	0	0	0	1	0	11	0	0	0	0	0	0	0	0	0	0	0	0	0	0	0	0	0	0	0	0	0	0	0	0	0	0	0	0	0	0	0	0	0	0	0	0	0	0	0	0
0.0.3.0.0.0.1.0.1	1	1	0	0	0	0	1	0	24	0	0	0	0	0	0	0	0	0	0	0	0	0	0	0	0	0	0	0	0	0	0	0	0	0	0	0	0	0	0	0	0	0	1	1	1	1	0	0	0
0.0.3.0.0.0.1.0.2	1	1	0	0	0	0	1	0	28	0	0	0	0	0	0	0	0	0	0	0	0	0	0	0	0	0	0	0	0	0	0	0	0	0	0	0	0	0	0	0	0	0	1	1	1	1	0	0	0
0.0.3.0.0.0.1.1	1	1	1	0	0	0	0	0	31	0	0	0	0	0	0	0	0	0	0	0	0	0	0	0	0	0	0	0	0	0	0	0	0	0	0	0	0	0	0	0	0	0	0	0	0	0	0	0	0
0.0.3.0.0.0.1.1.0	1	106	30	55	51	12	3	0	1	0	0	0	0	0	0	0	0	0	0	0	0	0	0	0	0	0	0	0	0	0	0	0	0	0	0	0	0	0	0	0	0	0	0	0	0	0	0	0	0
0.0.3.0.0.0.1.2	1	1	1	0	0	0	0	0	35	0	0	0	0	0	0	0	0	0	0	0	0	0	0	0	0	0	0	0	0	0	0	0	0	0	0	0	0	0	0	0	1	1	1	1	1	1	0	0	1
0.0.3.0.0.0.1.2.0	1	3	1	0	0	2	0	0	12	0	0	0	0	0	0	0	0	0	0	0	0	0	0	0	0	0	0	0	0	0	0	0	0	0	0	0	0	0	0	0	0	0	0	0	0	0	0	0	0
0.0.3.0.0.0.2	1	1	1	0	0	0	0	0	104	0	1	1	0	0	1	1	1	1	0	0	1	1	0	0	1	0	1	0	0	1	1	1	1	0	1	1	1	1	1	1	1	1	1	1	1	1	1	1	1
0.0.3.0.0.1	1	1	1	0	0	0	0	0	105	1	1	1	0	0	1	1	1	1	0	0	1	1	0	0	1	0	1	0	0	1	1	1	1	0	1	1	1	1	1	1	1	1	1	1	1	1	1	1	1
0.0.3.0.0.1.0	1	1	1	0	0	0	0	0	81	1	0	0	0	0	1	0	1	1	0	0	1	1	0	0	1	0	1	0	0	1	0	1	0	0	1	1	1	1	1	1	0	1	1	1	1	1	1	1	0
0.0.3.0.0.1.0.0	1	2	3	0	0	0	0	0	79	1	0	0	0	0	1	0	1	1	0	0	1	1	0	0	1	0	1	0	0	1	0	1	0	0	1	1	1	1	1	1	0	1	1	1	1	1	1	1	0
0.0.3.0.0.1.0.0.0	1	5	13	0	0	0	0	0	43	1	0	0	0	0	1	0	1	1	0	0	1	1	0	0	1	0	1	0	0	1	0	1	0	0	1	1	1	1	1	1	0	0	0	0	0	0	1	1	0
0.0.3.0.0.1.0.0.0.0	1	26	0	9	0	19	0	0	1	0	0	0	0	0	0	0	0	0	0	0	0	0	0	0	0	0	0	0	0	0	0	0	0	0	0	0	0	1	0	0	0	0	0	0	0	0	0	0	0
0.0.3.0.0.1.0.0.0.1	1	1	0	0	0	1	0	0	15	1	0	0	0	0	0	0	1	1	0	0	1	1	0	0	1	0	1	0	0	1	0	1	0	0	0	0	0	0	1	1	0	0	0	0	0	0	0	0	0
0.0.3.0.0.1.0.0.0.1.0	1	4	0	0	0	0	1	3	1	1	0	0	0	0	0	0	0	0	0	0	0	0	0	0	0	0	0	0	0	0	0	0	0	0	0	0	0	0	0	0	0	0	0	0	0	0	0	0	0
0.0.3.0.0.1.0.0.0.1.1	1	7	0	0	0	0	14	0	6	0	0	0	0	0	0	0	0	0	0	0	1	1	0	0	0	0	0	0	0	0	0	0	0	0	0	0	0	0	1	1	0	0	0	0	0	0	0	0	0
0.0.3.0.0.1.0.0.0.2	1	2	0	0	2	0	0	0	37	0	0	0	0	0	1	0	1	1	0	0	1	1	0	0	1	0	1	0	0	1	0	1	0	0	1	1	1	0	1	1	0	0	0	0	0	0	0	0	0
0.0.3.0.0.1.0.0.0.2.0	1	2	0	0	6	0	0	0	25	0	0	0	0	0	1	0	1	1	0	0	1	1	0	0	1	0	0	0	0	1	0	1	0	0	1	1	1	0	1	1	0	0	0	0	0	0	0	0	0
0.0.3.0.0.1.0.0.0.2.0.0	1	6	0	0	9	0	0	0	23	0	0	0	0	0	0	0	1	1	0	0	1	1	0	0	1	0	0	0	0	1	0	1	0	0	1	1	0	0	1	1	0	0	0	0	0	0	0	0	0
0.0.3.0.0.1.0.0.0.2.0.0.0	1	2	0	0	3	0	0	0	21	0	0	0	0	0	0	0	1	1	0	0	1	1	0	0	1	0	0	0	0	1	0	1	0	0	0	0	0	0	1	1	0	0	0	0	0	0	0	0	0
0.0.3.0.0.1.0.0.0.2.0.0.0.0	1	1121	1	0	2	5	1577	202	1	0	0	0	0	0	0	0	0	0	0	0	0	0	0	0	0	0	0	0	0	0	0	0	0	0	0	0	0	0	0	0	0	0	0	0	0	0	0	0	0
0.0.3.0.0.1.0.0.0.2.0.0.0.1	1	1125	3	2	1	10	1576	203	1	0	0	0	0	0	0	0	0	0	0	0	0	0	0	0	0	0	0	0	0	0	0	0	0	0	0	0	0	0	0	0	0	0	0	0	0	0	0	0	0
0.0.3.0.0.1.0.0.0.2.0.0.0.2	1	17	2	2	2	12	0	0	1	0	0	0	0	0	0	0	0	0	0	0	0	0	0	0	1	0	0	0	0	0	0	0	0	0	0	0	0	0	0	0	0	0	0	0	0	0	0	0	0
0.0.3.0.0.1.0.0.0.2.0.0.1	1	3	0	0	3	0	0	0	21	0	0	0	0	0	0	0	1	1	0	0	1	1	0	0	1	0	0	0	0	1	0	1	0	0	1	1	0	0	1	1	0	0	0	0	0	0	0	0	0
0.0.3.0.0.1.0.0.0.2.0.0.1.0	1	5	0	0	6	0	0	0	17	0	0	0	0	0	0	0	1	1	0	0	1	1	0	0	1	0	0	0	0	1	0	1	0	0	1	1	0	0	1	1	0	0	0	0	0	0	0	0	0
0.0.3.0.0.1.0.0.0.2.0.0.1.0.0	1	33	0	0	0	1	5	44	10	0	0	0	0	0	0	0	1	1	0	0	1	1	0	0	0	0	0	0	0	0	0	0	0	0	1	1	0	0	1	1	0	0	0	0	0	0	0	0	0
0.0.3.0.0.1.0.0.0.2.0.0.1.0.0.0	1	2	0	0	0	0	0	2	4	0	0	0	0	0	0	0	0	0	0	0	1	1	0	0	0	0	0	0	0	0	0	0	0	0	1	1	0	0	0	0	0	0	0	0	0	0	0	0	0
0.0.3.0.0.1.0.0.0.2.0.1	1	4	0	0	4	0	0	0	23	0	0	0	0	0	1	0	1	1	0	0	1	1	0	0	1	0	0	0	0	1	0	1	0	0	1	1	1	0	1	1	0	0	0	0	0	0	0	0	0
0.0.3.0.0.1.0.0.0.2.0.1.0	1	1	0	0	1	0	0	0	17	0	0	0	0	0	1	0	0	0	0	0	1	1	0	0	1	0	0	0	0	1	0	1	0	0	1	1	1	0	1	1	0	0	0	0	0	0	0	0	0
0.0.3.0.0.1.0.0.0.2.0.1.0.0	1	826	0	0	24	1	1136	194	1	0	0	0	0	0	1	0	0	0	0	0	0	0	0	0	0	0	0	0	0	0	0	0	0	0	0	0	0	0	0	0	0	0	0	0	0	0	0	0	0
0.0.3.0.0.1.0.0.0.2.0.1.0.1	1	41	0	4	1	27	13	0	1	0	0	0	0	0	0	0	0	0	0	0	0	0	0	0	0	0	0	0	0	0	0	0	0	0	0	0	1	0	0	0	0	0	0	0	0	0	0	0	0
0.0.3.0.0.1.0.0.0.2.1	1	12	0	0	14	0	0	0	35	0	0	0	0	0	0	0	1	1	0	0	1	1	0	0	1	0	1	0	0	1	0	1	0	0	1	1	0	0	1	1	0	0	0	0	0	0	0	0	0
0.0.3.0.0.1.0.0.0.2.1.0	1	1	0	0	0	0	1	0	16	0	0	0	0	0	0	0	0	0	0	0	0	0	0	0	0	0	0	0	0	0	0	0	0	0	0	0	0	0	0	0	0	0	0	0	0	0	0	0	0
0.0.3.0.0.1.0.0.0.2.1.0.0	1	316	1	54	16	4	449	1	12	0	0	0	0	0	0	0	0	0	0	0	0	0	0	0	0	0	0	0	0	0	0	0	0	0	0	0	0	0	0	0	0	0	0	0	0	0	0	0	0
0.0.3.0.0.1.0.0.0.2.1.0.0.0	1	357	1	4	2	1	504	114	10	0	0	0	0	0	0	0	0	0	0	0	0	0	0	0	0	0	0	0	0	0	0	0	0	0	0	0	0	0	0	0	0	0	0	0	0	0	0	0	0
0.0.3.0.0.1.0.0.0.2.1.0.0.0.0	1	64	0	0	0	0	90	31	8	0	0	0	0	0	0	0	0	0	0	0	0	0	0	0	0	0	0	0	0	0	0	0	0	0	0	0	0	0	0	0	0	0	0	0	0	0	0	0	0
0.0.3.0.0.1.0.0.0.2.1.0.0.0.0.0	1	2	0	0	0	0	0	2	4	0	0	0	0	0	0	0	0	0	0	0	0	0	0	0	0	0	0	0	0	0	0	0	0	0	0	0	0	0	0	0	0	0	0	0	0	0	0	0	0
0.0.3.0.0.1.0.0.0.2.1.0.0.0.1	1	375	0	2	59	31	574	38	8	0	0	0	0	0	0	0	0	0	0	0	0	0	0	0	0	0	0	0	0	0	0	0	0	0	0	0	0	0	0	0	0	0	0	0	0	0	0	0	0
0.0.3.0.0.1.0.0.0.2.1.0.0.0.1.0	1	1	0	0	0	0	1	0	4	0	0	0	0	0	0	0	0	0	0	0	0	0	0	0	0	0	0	0	0	0	0	0	0	0	0	0	0	0	0	0	0	0	0	0	0	0	0	0	0
0.0.3.0.0.1.0.0.0.2.1.0.0.0.2	1	13	0	0	0	0	17	3	8	0	0	0	0	0	0	0	0	0	0	0	0	0	0	0	0	0	0	0	0	0	0	0	0	0	0	0	0	0	0	0	0	0	0	0	0	0	0	0	0
0.0.3.0.0.1.0.0.0.2.1.0.0.1	1	18	0	0	0	0	38	0	10	0	0	0	0	0	0	0	0	0	0	0	0	0	0	0	0	0	0	0	0	0	0	0	0	0	0	0	0	0	0	0	0	0	0	0	0	0	0	0	0
0.0.3.0.0.1.0.0.0.2.1.0.0.1.0	1	63	0	2	6	17	53	2	2	0	0	0	0	0	0	0	0	0	0	0	0	0	0	0	0	0	0	0	0	0	0	0	0	0	0	0	0	0	0	0	0	0	0	0	0	0	0	0	0
0.0.3.0.0.1.0.0.0.2.1.0.0.2	1	7	0	0	0	0	22	0	10	0	0	0	0	0	0	0	0	0	0	0	0	0	0	0	0	0	0	0	0	0	0	0	0	0	0	0	0	0	0	0	0	0	0	0	0	0	0	0	0
0.0.3.0.0.1.0.0.0.3	1	6	0	0	0	0	7	0	30	0	0	0	0	0	0	0	1	1	0	0	1	1	0	0	0	0	1	0	0	0	0	0	0	0	1	1	0	0	1	1	0	0	0	0	0	0	0	0	0
0.0.3.0.0.1.0.0.0.3.0	1	29	0	0	0	0	37	0	28	0	0	0	0	0	0	0	1	1	0	0	1	1	0	0	0	0	1	0	0	0	0	0	0	0	1	1	0	0	1	1	0	0	0	0	0	0	0	0	0
0.0.3.0.0.1.0.0.0.3.0.0	1	1278	2	60	81	36	1944	164	1	0	0	0	0	0	0	0	0	0	0	0	0	0	0	0	0	0	0	0	0	0	0	0	0	0	0	0	0	0	0	0	0	0	0	0	0	0	0	0	0
0.0.3.0.0.1.0.0.0.3.0.1	1	11	0	0	0	0	12	0	14	0	0	0	0	0	0	0	0	0	0	0	0	0	0	0	0	0	0	0	0	0	0	0	0	0	0	0	0	0	0	0	0	0	0	0	0	0	0	0	0
0.0.3.0.0.1.0.0.0.3.0.1.0	1	5	0	0	0	0	9	0	12	0	0	0	0	0	0	0	0	0	0	0	0	0	0	0	0	0	0	0	0	0	0	0	0	0	0	0	0	0	0	0	0	0	0	0	0	0	0	0	0
0.0.3.0.0.1.0.0.0.3.0.2	1	23	0	0	0	0	55	0	16	0	0	0	0	0	0	0	1	1	0	0	1	1	0	0	0	0	0	0	0	0	0	0	0	0	1	1	0	0	1	1	0	0	0	0	0	0	0	0	0
0.0.3.0.0.1.0.0.0.3.0.2.0	1	1	0	0	0	0	1	0	6	0	0	0	0	0	0	0	0	0	0	0	1	1	0	0	0	0	0	0	0	0	0	0	0	0	0	0	0	0	1	1	0	0	0	0	0	0	0	0	0
0.0.3.0.0.1.0.0.0.3.0.2.1	1	1	0	0	0	0	1	0	6	0	0	0	0	0	0	0	0	0	0	0	0	0	0	0	0	0	0	0	0	0	0	0	0	0	0	0	0	0	1	1	0	0	0	0	0	0	0	0	0
0.0.3.0.0.1.0.0.0.3.1	1	4	0	0	0	0	4	0	16	0	0	0	0	0	0	0	0	0	0	0	1	1	0	0	0	0	0	0	0	0	0	0	0	0	1	1	0	0	1	1	0	0	0	0	0	0	0	0	0
0.0.3.0.0.1.0.0.0.4	1	3	0	0	0	0	4	0	15	0	0	0	0	0	1	0	1	1	0	0	1	1	0	0	0	0	1	0	0	1	0	1	0	0	0	0	1	0	1	1	0	0	0	0	0	0	0	0	0
0.0.3.0.0.1.0.0.0.5	1	1	0	0	0	0	1	0	26	0	0	0	0	0	0	0	1	1	0	0	1	1	0	0	0	0	1	0	0	1	0	1	0	0	1	1	0	0	0	0	0	0	0	0	0	0	0	0	0
0.0.3.0.0.1.0.0.0.6	1	1	0	0	0	0	1	0	18	0	0	0	0	0	0	0	1	1	0	0	1	1	0	0	0	0	0	0	0	1	0	1	0	0	1	1	0	0	1	1	0	0	0	0	0	0	0	0	0
0.0.3.0.0.1.0.0.1	1	1	1	0	0	0	0	0	45	0	0	0	0	0	1	0	1	1	0	0	1	1	0	0	1	0	1	0	0	1	0	1	0	0	1	1	1	1	1	1	0	1	1	1	1	1	1	1	0
0.0.3.0.0.1.0.0.1.0	1	1	0	0	0	1	0	0	14	0	0	0	0	0	0	0	0	0	0	0	0	0	0	0	0	0	0	0	0	0	0	0	0	0	0	0	0	0	0	0	0	0	1	1	1	1	0	0	0
0.0.3.0.0.1.0.0.1.0.0	1	2	0	0	0	2	0	0	12	0	0	0	0	0	0	0	0	0	0	0	0	0	0	0	0	0	0	0	0	0	0	0	0	0	0	0	0	0	0	0	0	0	1	1	1	1	0	0	0
0.0.3.0.0.1.0.0.1.0.1	1	15	0	0	19	0	0	0	11	0	0	0	0	0	0	0	0	0	0	0	0	0	0	0	0	0	0	0	0	0	0	0	0	0	0	0	0	0	0	0	0	0	1	1	1	1	0	0	0
0.0.3.0.0.1.0.0.1.1	1	1	0	0	1	0	0	0	11	0	0	0	0	0	0	0	0	0	0	0	0	0	0	0	0	0	0	0	0	0	0	0	0	0	0	0	0	0	0	0	0	0	0	0	1	1	0	0	0
0.0.3.0.0.1.0.0.1.2	1	2	0	0	0	0	13	0	6	0	0	0	0	0	0	0	0	0	0	0	0	0	0	0	0	0	0	0	0	0	0	0	0	0	0	0	0	0	0	0	0	0	1	1	0	0	0	0	0
0.0.3.0.0.1.0.0.1.3	1	2	0	0	0	2	0	0	9	0	0	0	0	0	0	0	0	0	0	0	0	0	0	0	0	0	0	0	0	0	0	0	0	0	0	0	0	0	0	0	0	1	1	1	1	1	0	0	0
0.0.3.0.0.1.0.0.2	1	2	0	0	2	0	0	0	6	0	0	0	0	0	0	0	0	0	0	0	0	0	0	0	0	0	0	0	0	0	0	0	0	0	0	0	0	0	0	0	0	0	0	0	0	0	0	0	0
0.0.3.0.0.1.0.0.3	1	1	0	0	0	0	1	0	24	0	0	0	0	0	0	0	0	0	0	0	0	0	0	0	0	0	0	0	0	0	0	0	0	0	0	0	0	0	0	0	0	0	1	1	1	1	0	0	0
0.0.3.0.0.1.0.1	1	1	1	0	0	0	0	0	76	0	0	0	0	0	1	0	1	1	0	0	1	1	0	0	1	0	1	0	0	1	0	1	0	0	1	1	1	1	1	1	0	1	1	1	1	1	0	0	0
0.0.3.0.0.1.0.1.0	1	1	1	0	0	0	0	0	35	0	0	0	0	0	0	0	0	0	0	0	0	0	0	0	0	0	0	0	0	0	0	0	0	0	0	0	0	0	0	0	0	1	1	1	1	1	0	0	0
0.0.3.0.0.1.0.1.0.0	1	1	0	0	0	0	1	0	14	0	0	0	0	0	0	0	0	0	0	0	0	0	0	0	0	0	0	0	0	0	0	0	0	0	0	0	0	0	0	0	0	0	1	1	1	1	0	0	0
0.0.3.0.0.1.0.1.0.0.0	1	1	0	0	0	0	1	0	12	0	0	0	0	0	0	0	0	0	0	0	0	0	0	0	0	0	0	0	0	0	0	0	0	0	0	0	0	0	0	0	0	0	1	1	1	1	0	0	0
0.0.3.0.0.1.1	1	1	1	0	0	0	0	0	94	0	0	0	0	0	1	0	1	1	0	0	1	1	0	0	1	0	1	0	0	1	0	1	0	0	1	1	1	1	1	1	0	1	1	1	1	1	0	0	0
0.0.3.0.0.1.1.0	1	1	1	0	0	0	0	0	90	0	0	0	0	0	1	0	1	1	0	0	1	1	0	0	1	0	1	0	0	1	0	1	0	0	1	1	1	1	1	1	0	1	1	1	1	1	0	0	0
0.0.3.0.0.1.1.0.0	1	1	0	0	0	0	1	0	16	0	0	0	0	0	0	0	0	0	0	0	0	0	0	0	0	0	0	0	0	0	0	0	0	0	0	0	0	0	0	0	0	0	1	1	1	1	0	0	0
0.0.3.0.0.1.1.0.0.0	1	3	0	0	0	0	5	0	14	0	0	0	0	0	0	0	0	0	0	0	0	0	0	0	0	0	0	0	0	0	0	0	0	0	0	0	0	0	0	0	0	0	1	1	1	1	0	0	0
0.0.3.0.0.1.1.0.1	1	3	0	0	0	0	3	0	16	0	0	0	0	0	0	0	0	0	0	0	0	0	0	0	0	0	0	0	0	0	0	0	0	0	0	0	0	0	0	0	0	0	0	0	1	1	0	0	0
0.0.3.0.0.1.1.0.2	1	1	0	0	0	0	1	0	16	0	0	0	0	0	0	0	0	0	0	0	0	0	0	0	0	0	0	0	0	0	0	0	0	0	0	0	0	0	0	0	0	0	1	1	1	1	0	0	0
0.0.3.0.0.1.1.1	1	1	1	0	0	0	0	0	90	0	0	0	0	0	1	0	1	1	0	0	1	1	0	0	1	0	1	0	0	1	0	1	0	0	1	1	1	1	1	1	0	1	1	1	1	1	0	0	0
0.0.3.0.0.1.2	1	2	0	0	0	2	0	0	19	0	0	0	0	0	0	0	0	0	0	0	0	0	0	0	0	0	0	0	0	0	0	0	0	0	0	0	0	0	0	0	0	0	1	1	1	1	0	0	0
0.0.3.0.0.1.3	1	1	0	0	0	1	0	0	20	0	0	0	0	0	0	0	0	0	0	0	0	0	0	0	0	0	0	0	0	0	0	0	0	0	0	0	0	0	0	0	0	0	1	1	1	1	0	0	0
0.0.3.0.0.2	1	1	1	0	0	0	0	0	90	1	1	1	0	0	1	1	1	1	0	0	1	1	0	0	1	0	1	0	0	1	1	1	1	0	1	1	1	1	1	1	1	1	1	1	1	1	1	1	1
0.0.3.0.1	1	1	2	0	0	0	0	0	107	1	1	1	0	0	1	1	1	1	0	0	1	1	0	0	1	0	1	0	0	1	1	1	1	0	1	1	1	1	1	1	1	1	1	1	1	1	1	1	1
0.0.3.0.1.0	1	1	1	0	0	0	0	0	102	1	0	0	0	0	1	0	1	1	0	0	1	1	0	0	1	0	1	0	0	1	1	1	1	0	1	1	1	1	1	1	0	1	1	1	1	1	1	1	0
0.0.3.0.1.0.0	1	1	1	0	0	0	0	0	100	1	0	0	0	0	1	0	1	1	0	0	1	1	0	0	1	0	1	0	0	1	0	1	0	0	1	1	1	1	1	1	0	1	1	1	1	1	1	1	0
0.0.3.0.1.0.0.0	1	1	1	0	0	0	0	0	97	1	0	0	0	0	1	0	1	1	0	0	1	1	0	0	1	0	1	0	0	1	0	1	0	0	1	1	1	1	1	1	0	1	1	1	1	1	1	1	0
0.0.3.0.1.0.0.0.0	1	2	2	0	0	0	0	0	83	1	0	0	0	0	1	0	1	1	0	0	1	1	0	0	1	0	1	0	0	1	0	1	0	0	1	1	1	1	1	1	0	1	1	1	1	1	1	1	0
0.0.3.0.1.0.0.0.0.0	1	1	1	0	0	0	0	0	82	0	0	0	0	0	1	0	1	1	0	0	1	1	0	0	1	0	1	0	0	1	0	1	0	0	1	1	1	1	1	1	0	1	1	1	1	1	1	1	0
0.0.3.0.1.0.0.0.0.0.0	1	7	15	0	0	0	0	0	37	0	0	0	0	0	0	0	0	0	0	0	0	0	0	0	0	0	0	0	0	0	0	0	0	0	0	0	0	0	0	0	0	1	1	1	1	1	0	0	0
0.0.3.0.1.0.0.0.0.0.0.0	1	6	0	0	10	0	0	0	17	0	0	0	0	0	0	0	0	0	0	0	0	0	0	0	0	0	0	0	0	0	0	0	0	0	0	0	0	0	0	0	0	0	1	1	1	1	0	0	0
0.0.3.0.1.0.0.0.0.0.0.0.0	1	8	0	0	11	0	0	0	15	0	0	0	0	0	0	0	0	0	0	0	0	0	0	0	0	0	0	0	0	0	0	0	0	0	0	0	0	0	0	0	0	0	1	1	1	1	0	0	0
0.0.3.0.1.0.0.0.0.0.0.0.0.0	1	9	0	0	7	0	7	0	4	0	0	0	0	0	0	0	0	0	0	0	0	0	0	0	0	0	0	0	0	0	0	0	0	0	0	0	0	0	0	0	0	0	0	0	0	0	0	0	0
0.0.3.0.1.0.0.0.0.0.0.0.1	1	6	0	0	6	0	0	0	13	0	0	0	0	0	0	0	0	0	0	0	0	0	0	0	0	0	0	0	0	0	0	0	0	0	0	0	0	0	0	0	0	0	1	1	1	1	0	0	0
0.0.3.0.1.0.0.0.0.0.0.0.1.0	1	833	6	0	25	1	1136	194	1	0	0	0	0	0	0	0	0	0	0	0	0	0	0	0	0	0	0	0	0	0	0	0	0	0	0	0	0	0	0	0	0	0	0	0	0	0	0	0	0
0.0.3.0.1.0.0.0.0.0.0.1	1	13	0	0	15	0	0	0	27	0	0	0	0	0	0	0	0	0	0	0	0	0	0	0	0	0	0	0	0	0	0	0	0	0	0	0	0	0	0	0	0	0	1	1	1	1	0	0	0
0.0.3.0.1.0.0.0.0.0.0.1.0	1	1135	9	60	83	36	1629	166	1	0	0	0	0	0	0	0	0	0	0	0	0	0	0	0	0	0	0	0	0	0	0	0	0	0	0	0	0	0	0	0	0	0	0	0	0	0	0	0	0
0.0.3.0.1.0.0.0.0.0.0.1.1	1	55	1	58	18	7	0	0	10	0	0	0	0	0	0	0	0	0	0	0	0	0	0	0	0	0	0	0	0	0	0	0	0	0	0	0	0	0	0	0	0	0	0	0	0	0	0	0	0
0.0.3.0.1.0.0.0.0.0.0.1.1.0	1	61	0	2	57	22	2	0	8	0	0	0	0	0	0	0	0	0	0	0	0	0	0	0	0	0	0	0	0	0	0	0	0	0	0	0	0	0	0	0	0	0	0	0	0	0	0	0	0
0.0.3.0.1.0.0.0.0.0.0.1.1.0.0	1	131	0	0	2	9	220	0	7	0	0	0	0	0	0	0	0	0	0	0	0	0	0	0	0	0	0	0	0	0	0	0	0	0	0	0	0	0	0	0	0	0	0	0	0	0	0	0	0
0.0.3.0.1.0.0.0.0.0.0.1.1.0.0.0	1	204	0	0	1	0	368	13	2	0	0	0	0	0	0	0	0	0	0	0	0	0	0	0	0	0	0	0	0	0	0	0	0	0	0	0	0	0	0	0	0	0	0	0	0	0	0	0	0
0.0.3.0.1.0.0.0.0.0.0.1.1.0.0.1	1	208	0	0	0	0	351	9	1	0	0	0	0	0	0	0	0	0	0	0	0	0	0	0	0	0	0	0	0	0	0	0	0	0	0	0	0	0	0	0	0	0	0	0	0	0	0	0	0
0.0.3.0.1.0.0.0.0.0.0.1.1.0.1	1	9	5	0	4	0	0	0	1	0	0	0	0	0	0	0	0	0	0	0	0	0	0	0	0	0	0	0	0	0	0	0	0	0	0	0	0	0	0	0	0	0	0	0	0	0	0	0	0
0.0.3.0.1.0.0.0.0.0.0.1.1.1	1	155	0	0	0	1	365	0	9	0	0	0	0	0	0	0	0	0	0	0	0	0	0	0	0	0	0	0	0	0	0	0	0	0	0	0	0	0	0	0	0	0	0	0	0	0	0	0	0
0.0.3.0.1.0.0.0.0.0.0.1.1.1.0	1	21	0	0	0	0	34	0	8	0	0	0	0	0	0	0	0	0	0	0	0	0	0	0	0	0	0	0	0	0	0	0	0	0	0	0	0	0	0	0	0	0	0	0	0	0	0	0	0
0.0.3.0.1.0.0.0.0.0.0.1.1.1.0.0	1	15	0	0	0	0	26	0	4	0	0	0	0	0	0	0	0	0	0	0	0	0	0	0	0	0	0	0	0	0	0	0	0	0	0	0	0	0	0	0	0	0	0	0	0	0	0	0	0
0.0.3.0.1.0.0.0.0.0.0.1.2	1	10	0	0	2	0	19	1	9	0	0	0	0	0	0	0	0	0	0	0	0	0	0	0	0	0	0	0	0	0	0	0	0	0	0	0	0	0	0	0	0	0	0	0	0	0	0	0	0
0.0.3.0.1.0.0.0.0.0.0.1.3	1	4	0	0	0	0	8	0	12	0	0	0	0	0	0	0	0	0	0	0	0	0	0	0	0	0	0	0	0	0	0	0	0	0	0	0	0	0	0	0	0	0	0	0	0	0	0	0	0
0.0.3.0.1.0.0.0.0.0.0.2	1	1	1	0	0	0	0	0	19	0	0	0	0	0	0	0	0	0	0	0	0	0	0	0	0	0	0	0	0	0	0	0	0	0	0	0	0	0	0	0	0	1	1	1	1	1	0	0	0
0.0.3.0.1.0.0.0.0.0.0.2.0	1	130	20	29	108	26	0	0	2	0	0	0	0	0	0	0	0	0	0	0	0	0	0	0	0	0	0	0	0	0	0	0	0	0	0	0	0	0	0	0	0	0	0	0	0	0	0	0	0
0.0.3.0.1.0.0.0.0.0.0.2.1	1	1	0	0	0	1	0	0	12	0	0	0	0	0	0	0	0	0	0	0	0	0	0	0	0	0	0	0	0	0	0	0	0	0	0	0	0	0	0	0	0	1	1	1	1	1	0	0	0
0.0.3.0.1.0.0.0.0.0.0.2.1.0	1	40	6	4	2	20	12	0	1	0	0	0	0	0	0	0	0	0	0	0	0	0	0	0	0	0	0	0	0	0	0	0	0	0	0	0	0	0	0	0	0	0	0	0	0	0	0	0	0
0.0.3.0.1.0.0.0.0.0.0.2.1.1	1	6	6	0	0	0	0	0	1	0	0	0	0	0	0	0	0	0	0	0	0	0	0	0	0	0	0	0	0	0	0	0	0	0	0	0	0	0	0	0	0	1	0	0	0	0	0	0	0
0.0.3.0.1.0.0.0.0.0.0.2.1.2	1	13	6	0	0	0	7	0	1	0	0	0	0	0	0	0	0	0	0	0	0	0	0	0	0	0	0	0	0	0	0	0	0	0	0	0	0	0	0	0	0	0	0	0	0	0	0	0	0
0.0.3.0.1.0.0.0.0.0.0.2.1.3	1	9	5	0	4	0	0	0	1	0	0	0	0	0	0	0	0	0	0	0	0	0	0	0	0	0	0	0	0	0	0	0	0	0	0	0	0	0	0	0	0	0	0	0	0	0	0	0	0
0.0.3.0.1.0.0.0.0.0.0.2.2	1	2	0	0	0	0	2	0	10	0	0	0	0	0	0	0	0	0	0	0	0	0	0	0	0	0	0	0	0	0	0	0	0	0	0	0	0	0	0	0	0	0	1	1	0	0	0	0	0
0.0.3.0.1.0.0.0.0.0.0.2.3	1	1	0	0	0	0	1	0	11	0	0	0	0	0	0	0	0	0	0	0	0	0	0	0	0	0	0	0	0	0	0	0	0	0	0	0	0	0	0	0	0	0	1	1	1	1	0	0	0
0.0.3.0.1.1	1	1	1	0	0	0	0	0	104	1	0	1	0	0	1	1	1	1	0	0	1	1	0	0	1	0	1	0	0	1	0	1	0	0	1	1	1	1	1	1	1	1	1	1	1	1	1	1	1
0.0.3.0.1.1.0	1	1	1	0	0	0	0	0	100	1	0	1	0	0	1	1	1	1	0	0	1	1	0	0	1	0	1	0	0	1	0	1	0	0	1	1	1	1	1	1	1	1	1	1	1	1	1	1	1
0.0.3.0.1.1.0.0	1	2	2	0	0	0	0	0	13	0	0	0	0	0	0	0	0	0	0	0	0	0	0	0	0	0	0	0	0	0	0	0	0	0	0	0	0	0	0	0	0	0	1	1	0	0	0	0	1
0.0.3.0.1.1.0.0.0	1	1	1	0	0	0	0	0	11	0	0	0	0	0	0	0	0	0	0	0	0	0	0	0	0	0	0	0	0	0	0	0	0	0	0	0	0	0	0	0	0	0	1	1	0	0	0	0	1
0.0.3.0.1.1.0.0.0.0	1	1	1	0	0	0	0	0	10	0	0	0	0	0	0	0	0	0	0	0	0	0	0	0	0	0	0	0	0	0	0	0	0	0	0	0	0	0	0	0	0	0	1	1	0	0	0	0	0
0.0.3.0.1.1.0.1	1	1	1	0	0	0	0	0	92	0	0	1	0	0	1	1	1	1	0	0	1	1	0	0	1	0	1	0	0	1	0	1	0	0	1	1	1	1	1	1	1	1	1	1	1	1	1	1	1
0.0.3.0.1.1.1	1	1	1	0	0	0	0	0	57	0	0	0	0	0	0	0	0	0	0	0	0	0	0	0	0	0	0	0	0	0	0	0	0	0	0	0	0	0	0	0	1	1	1	1	1	1	0	0	1
0.0.3.0.1.1.2	1	1	1	0	0	0	0	0	100	1	0	1	0	0	1	1	1	1	0	0	1	1	0	0	1	0	1	0	0	1	0	1	0	0	0	0	1	1	1	1	1	1	1	1	1	1	1	1	1
0.0.3.0.2	1	1	1	0	0	0	0	0	108	1	0	1	0	0	1	1	1	1	0	0	1	1	0	0	1	0	1	0	0	1	1	1	1	0	1	1	1	1	1	1	1	1	1	1	1	1	1	1	1
0.0.3.0.2.0	1	1	1	0	0	0	0	0	106	1	0	1	0	0	1	1	1	1	0	0	1	1	0	0	1	0	1	0	0	1	1	1	1	0	1	1	1	1	1	1	1	1	1	1	1	1	1	1	1
0.0.3.0.3	1	1	1	0	0	0	0	0	108	0	1	1	0	0	1	1	1	1	0	0	1	1	0	0	1	0	1	0	0	1	1	1	1	0	1	1	1	1	1	1	1	1	1	1	1	1	1	1	1
0.0.3.0.4	1	1	1	0	0	0	0	0	105	1	1	1	0	0	1	1	1	1	0	0	1	1	0	0	1	0	1	0	0	1	1	1	1	0	0	0	1	1	1	1	1	1	1	1	1	1	1	1	1
0.0.3.1	1	1	1	0	0	0	0	0	105	1	0	1	0	0	1	1	1	1	0	0	1	1	0	0	1	0	1	0	0	1	1	1	1	0	1	1	1	1	1	1	1	1	1	1	1	1	1	1	1
0.0.3.1.0	1	7	0	0	0	5	2	0	13	0	0	0	0	0	0	0	0	0	0	0	0	0	0	0	0	0	0	0	0	0	0	0	0	0	0	0	0	0	0	0	0	0	0	0	0	0	0	0	0
0.0.3.1.0.0	1	10	0	0	0	0	10	0	11	0	0	0	0	0	0	0	0	0	0	0	0	0	0	0	0	0	0	0	0	0	0	0	0	0	0	0	0	0	0	0	0	0	0	0	0	0	0	0	0
0.0.3.1.0.0.0	1	162	0	0	2	0	268	6	6	0	0	0	0	0	0	0	0	0	0	0	0	0	0	0	0	0	0	0	0	0	0	0	0	0	0	0	0	0	0	0	0	0	0	0	0	0	0	0	0
0.0.3.1.0.1	1	1	0	0	0	0	1	0	11	0	0	0	0	0	0	0	0	0	0	0	0	0	0	0	0	0	0	0	0	0	0	0	0	0	0	0	0	0	0	0	0	0	0	0	0	0	0	0	0
0.0.3.1.0.1.0	1	8	0	0	1	0	7	0	6	0	0	0	0	0	0	0	0	0	0	0	0	0	0	0	0	0	0	0	0	0	0	0	0	0	0	0	0	0	0	0	0	0	0	0	0	0	0	0	0
0.0.3.1.0.1.1	1	1	0	0	0	1	0	0	9	0	0	0	0	0	0	0	0	0	0	0	0	0	0	0	0	0	0	0	0	0	0	0	0	0	0	0	0	0	0	0	0	0	0	0	0	0	0	0	0
0.0.3.1.0.1.1.0	1	40	0	0	0	0	104	0	1	0	0	0	0	0	0	0	0	0	0	0	0	0	0	0	0	0	0	0	0	0	0	0	0	0	0	0	0	0	0	0	0	0	0	0	0	0	0	0	0
0.0.3.2	1	1	1	0	0	0	0	0	77	0	0	0	0	0	1	0	1	1	0	0	1	1	0	0	1	0	1	0	0	1	0	1	0	0	1	1	1	1	1	1	0	1	1	1	1	1	0	0	0
0.0.4	0	0	0	0	0	0	0	0	28	0	0	0	0	0	0	0	0	0	0	0	0	0	0	0	0	0	0	0	0	0	0	0	0	0	0	0	0	0	0	0	1	1	1	1	1	1	0	0	1
0.0.4.0	1	1	0	1	0	0	0	0	19	0	0	0	0	0	0	0	0	0	0	0	0	0	0	0	0	0	0	0	0	0	0	0	0	0	0	0	0	0	0	0	1	0	1	1	1	1	0	0	1
0.0.5	0	0	0	0	0	0	0	0	33	1	0	1	0	0	0	1	1	1	0	0	1	1	0	0	1	0	1	0	0	1	1	1	1	0	1	1	0	0	1	1	0	0	0	0	0	0	1	1	0
0.0.5.0	1	1	0	1	0	0	0	0	24	1	0	1	0	0	0	1	1	1	0	0	1	1	0	0	1	0	1	0	0	1	0	1	0	0	1	1	0	0	1	1	0	0	0	0	0	0	0	0	0
0.0.5.1	1	1	0	1	0	0	0	0	26	0	0	1	0	0	0	1	1	1	0	0	1	1	0	0	1	0	0	0	0	1	0	1	0	0	1	1	0	0	1	1	0	0	0	0	0	0	0	0	0
0.1	0	0	0	0	0	0	0	0	132	1	0	1	1	0	1	1	1	1	0	0	1	1	0	0	0	1	1	0	0	1	1	1	1	0	1	1	1	0	1	1	1	1	1	1	1	1	0	0	1
0.1.0	1	1	0	0	0	0	1	0	32	0	0	0	0	0	0	0	0	0	0	0	0	0	0	0	0	0	0	0	0	0	0	0	0	0	0	0	0	0	0	0	0	0	1	1	1	1	0	0	0
0.1.0.0	1	1	0	0	0	0	2	0	27	0	0	0	0	0	0	0	0	0	0	0	0	0	0	0	0	0	0	0	0	0	0	0	0	0	0	0	0	0	0	0	0	0	0	0	1	1	0	0	0
0.1.0.0.0	1	1	0	0	0	0	1	0	24	0	0	0	0	0	0	0	0	0	0	0	0	0	0	0	0	0	0	0	0	0	0	0	0	0	0	0	0	0	0	0	0	0	0	0	1	1	0	0	0
0.1.0.0.0.0	1	1	0	0	0	0	1	0	1	0	0	0	0	0	0	0	0	0	0	0	0	0	0	0	0	0	0	0	0	0	0	0	0	0	0	0	0	0	0	0	0	0	0	0	0	0	0	0	0
0.1.0.0.1	1	1	0	0	0	0	1	0	23	0	0	0	0	0	0	0	0	0	0	0	0	0	0	0	0	0	0	0	0	0	0	0	0	0	0	0	0	0	0	0	0	0	0	0	1	1	0	0	0
0.1.0.0.1.0	1	2	0	0	0	0	2	0	12	0	0	0	0	0	0	0	0	0	0	0	0	0	0	0	0	0	0	0	0	0	0	0	0	0	0	0	0	0	0	0	0	0	0	0	0	0	0	0	0
0.1.0.0.2	1	2	0	0	0	0	2	0	12	0	0	0	0	0	0	0	0	0	0	0	0	0	0	0	0	0	0	0	0	0	0	0	0	0	0	0	0	0	0	0	0	0	0	0	0	0	0	0	0
0.1.0.1	1	1	0	0	0	0	1	0	26	0	0	0	0	0	0	0	0	0	0	0	0	0	0	0	0	0	0	0	0	0	0	0	0	0	0	0	0	0	0	0	0	0	1	1	1	1	0	0	0
0.1.0.1.0	1	1	0	0	0	0	1	0	24	0	0	0	0	0	0	0	0	0	0	0	0	0	0	0	0	0	0	0	0	0	0	0	0	0	0	0	0	0	0	0	0	0	1	1	1	1	0	0	0
0.1.0.1.0.0	1	4	0	0	0	3	0	8	5	0	0	0	0	0	0	0	0	0	0	0	0	0	0	0	0	0	0	0	0	0	0	0	0	0	0	0	0	0	0	0	0	0	0	0	0	0	0	0	0
0.1.0.2	1	1	0	0	0	0	1	0	25	0	0	0	0	0	0	0	0	0	0	0	0	0	0	0	0	0	0	0	0	0	0	0	0	0	0	0	0	0	0	0	0	0	1	1	1	1	0	0	0
0.1.0.3	1	7	0	0	0	0	9	0	25	0	0	0	0	0	0	0	0	0	0	0	0	0	0	0	0	0	0	0	0	0	0	0	0	0	0	0	0	0	0	0	0	0	1	1	1	1	0	0	0
0.1.0.4	1	1	0	0	0	0	1	0	24	0	0	0	0	0	0	0	0	0	0	0	0	0	0	0	0	0	0	0	0	0	0	0	0	0	0	0	0	0	0	0	0	0	0	0	1	1	0	0	0
0.1.0.4.0	1	1	0	0	0	0	1	0	13	0	0	0	0	0	0	0	0	0	0	0	0	0	0	0	0	0	0	0	0	0	0	0	0	0	0	0	0	0	0	0	0	0	0	0	0	0	0	0	0
0.1.0.4.0.0	1	1	0	0	0	0	0	1	10	0	0	0	0	0	0	0	0	0	0	0	0	0	0	0	0	0	0	0	0	0	0	0	0	0	0	0	0	0	0	0	0	0	0	0	0	0	0	0	0
0.1.0.4.1	1	1	0	0	0	0	1	0	23	0	0	0	0	0	0	0	0	0	0	0	0	0	0	0	0	0	0	0	0	0	0	0	0	0	0	0	0	0	0	0	0	0	0	0	1	1	0	0	0
0.1.0.4.1.0	1	1	0	0	0	0	1	0	15	0	0	0	0	0	0	0	0	0	0	0	0	0	0	0	0	0	0	0	0	0	0	0	0	0	0	0	0	0	0	0	0	0	0	0	1	1	0	0	0
0.1.0.5	1	1	0	0	0	0	1	0	26	0	0	0	0	0	0	0	0	0	0	0	0	0	0	0	0	0	0	0	0	0	0	0	0	0	0	0	0	0	0	0	0	0	1	1	1	1	0	0	0
0.1.0.6	1	1	0	0	0	0	1	0	30	0	0	0	0	0	0	0	0	0	0	0	0	0	0	0	0	0	0	0	0	0	0	0	0	0	0	0	0	0	0	0	0	0	1	1	1	1	0	0	0
0.1.0.6.0	1	1	0	0	0	0	1	0	28	0	0	0	0	0	0	0	0	0	0	0	0	0	0	0	0	0	0	0	0	0	0	0	0	0	0	0	0	0	0	0	0	0	1	1	1	1	0	0	0
0.1.0.6.0.0	1	2	0	0	0	0	2	0	14	0	0	0	0	0	0	0	0	0	0	0	0	0	0	0	0	0	0	0	0	0	0	0	0	0	0	0	0	0	0	0	0	0	1	1	1	1	0	0	0
0.1.1	1	1	0	0	0	0	1	0	47	0	0	0	0	0	0	0	1	1	0	0	1	1	0	0	0	0	1	0	0	1	0	1	0	0	1	1	0	0	1	1	0	0	0	0	0	0	0	0	0
0.1.1.0	1	16	0	0	0	0	17	0	45	0	0	0	0	0	0	0	1	1	0	0	1	1	0	0	0	0	1	0	0	1	0	1	0	0	1	1	0	0	1	1	0	0	0	0	0	0	0	0	0
0.1.1.0.0	1	11	0	0	0	0	13	0	43	0	0	0	0	0	0	0	1	1	0	0	1	1	0	0	0	0	1	0	0	0	0	0	0	0	1	1	0	0	1	1	0	0	0	0	0	0	0	0	0
0.1.1.0.0.0	1	17	0	0	0	0	28	0	30	0	0	0	0	0	0	0	1	1	0	0	1	1	0	0	0	0	0	0	0	0	0	0	0	0	1	1	0	0	1	1	0	0	0	0	0	0	0	0	0
0.1.1.0.0.0.0	1	24	0	0	0	0	43	0	28	0	0	0	0	0	0	0	1	1	0	0	1	1	0	0	0	0	0	0	0	0	0	0	0	0	1	1	0	0	1	1	0	0	0	0	0	0	0	0	0
0.1.1.0.0.0.0.0	1	460	33	55	75	26	463	3	1	0	0	0	0	0	0	0	0	0	0	0	0	0	0	0	0	0	0	0	0	0	0	0	0	0	0	0	0	0	0	0	0	0	0	0	0	0	0	0	0
0.1.1.0.0.0.0.1	1	719	35	0	58	8	1102	10	1	0	0	0	0	0	0	0	0	0	0	0	0	0	0	0	0	0	0	0	0	0	0	0	0	0	0	0	0	0	0	0	0	0	0	0	0	0	0	0	0
0.1.1.0.0.0.1	1	1	0	0	0	0	1	0	28	0	0	0	0	0	0	0	0	0	0	0	1	1	0	0	0	0	0	0	0	0	0	0	0	0	1	1	0	0	1	1	0	0	0	0	0	0	0	0	0
0.1.1.0.0.0.1.0	1	1	0	0	0	0	1	0	17	0	0	0	0	0	0	0	0	0	0	0	1	1	0	0	0	0	0	0	0	0	0	0	0	0	1	1	0	0	1	1	0	0	0	0	0	0	0	0	0
0.1.1.0.0.0.1.0.0	1	2	0	0	0	3	0	0	7	0	0	0	0	0	0	0	0	0	0	0	0	0	0	0	0	0	0	0	0	0	0	0	0	0	0	0	0	0	0	0	0	0	0	0	0	0	0	0	0
0.1.1.0.0.0.1.0.1	1	1	0	0	0	0	2	0	13	0	0	0	0	0	0	0	0	0	0	0	1	1	0	0	0	0	0	0	0	0	0	0	0	0	1	1	0	0	1	1	0	0	0	0	0	0	0	0	0
0.1.1.0.0.0.1.0.2	1	1	0	0	0	0	1	0	13	0	0	0	0	0	0	0	0	0	0	0	1	1	0	0	0	0	0	0	0	0	0	0	0	0	1	1	0	0	0	0	0	0	0	0	0	0	0	0	0
0.1.1.0.0.0.1.1	1	1	0	0	0	0	1	0	5	0	0	0	0	0	0	0	0	0	0	0	0	0	0	0	0	0	0	0	0	0	0	0	0	0	0	0	0	0	0	0	0	0	0	0	0	0	0	0	0
0.1.1.0.0.0.1.1.0	1	105	0	1	0	3	119	25	1	0	0	0	0	0	0	0	0	0	0	0	0	0	0	0	0	0	0	0	0	0	0	0	0	0	0	0	0	0	0	0	0	0	0	0	0	0	0	0	0
0.1.1.0.0.0.2	1	2	0	0	0	0	2	0	19	0	0	0	0	0	0	0	1	1	0	0	1	1	0	0	0	0	0	0	0	0	0	0	0	0	1	1	0	0	1	1	0	0	0	0	0	0	0	0	0
0.1.1.0.0.0.2.0	1	1	0	0	0	0	1	0	17	0	0	0	0	0	0	0	1	1	0	0	1	1	0	0	0	0	0	0	0	0	0	0	0	0	1	1	0	0	1	1	0	0	0	0	0	0	0	0	0
0.1.1.0.0.0.2.0.0	1	5	0	0	0	0	5	0	15	0	0	0	0	0	0	0	1	1	0	0	1	1	0	0	0	0	0	0	0	0	0	0	0	0	1	1	0	0	1	1	0	0	0	0	0	0	0	0	0
0.1.1.0.0.0.2.1	1	3	0	0	0	0	3	0	17	0	0	0	0	0	0	0	1	1	0	0	1	1	0	0	0	0	0	0	0	0	0	0	0	0	1	1	0	0	1	1	0	0	0	0	0	0	0	0	0
0.1.1.0.0.0.2.1.0	1	1	0	0	0	0	1	0	15	0	0	0	0	0	0	0	1	1	0	0	1	1	0	0	0	0	0	0	0	0	0	0	0	0	1	1	0	0	0	0	0	0	0	0	0	0	0	0	0
0.1.1.0.0.0.2.1.0.0	1	77	0	0	0	1	104	15	1	0	0	0	0	0	0	0	0	0	0	0	0	0	0	0	0	0	0	0	0	0	0	0	0	0	0	0	0	0	0	0	0	0	0	0	0	0	0	0	0
0.1.1.0.0.1	1	27	0	0	0	0	28	0	41	0	0	0	0	0	0	0	1	1	0	0	1	1	0	0	0	0	1	0	0	0	0	0	0	0	1	1	0	0	1	1	0	0	0	0	0	0	0	0	0
0.1.1.0.0.1.0	1	123	0	0	0	0	167	0	7	0	0	0	0	0	0	0	0	0	0	0	0	0	0	0	0	0	0	0	0	0	0	0	0	0	0	0	0	0	0	0	0	0	0	0	0	0	0	0	0
0.1.1.0.0.1.0.0	1	282	0	1	0	1	411	1	4	0	0	0	0	0	0	0	0	0	0	0	0	0	0	0	0	0	0	0	0	0	0	0	0	0	0	0	0	0	0	0	0	0	0	0	0	0	0	0	0
0.1.1.0.0.1.0.1	1	11	0	0	0	0	15	0	5	0	0	0	0	0	0	0	0	0	0	0	0	0	0	0	0	0	0	0	0	0	0	0	0	0	0	0	0	0	0	0	0	0	0	0	0	0	0	0	0
0.1.1.0.0.1.0.1.0	1	797	32	58	38	11	1024	153	1	0	0	0	0	0	0	0	0	0	0	0	0	0	0	0	0	0	0	0	0	0	0	0	0	0	0	0	0	0	0	0	0	0	0	0	0	0	0	0	0
0.1.1.0.0.1.0.1.1	1	144	30	0	54	1	160	1	2	0	0	0	0	0	0	0	0	0	0	0	0	0	0	0	0	0	0	0	0	0	0	0	0	0	0	0	0	0	0	0	0	0	0	0	0	0	0	0	0
0.1.1.0.0.2	1	3	0	0	0	0	4	0	41	0	0	0	0	0	0	0	1	1	0	0	1	1	0	0	0	0	1	0	0	0	0	0	0	0	0	0	0	0	1	1	0	0	0	0	0	0	0	0	0
0.1.1.0.0.2.0	1	3	0	0	0	0	3	0	20	0	0	0	0	0	0	0	1	1	0	0	1	1	0	0	0	0	1	0	0	0	0	0	0	0	0	0	0	0	1	1	0	0	0	0	0	0	0	0	0
0.1.1.0.0.2.0.0	1	1	0	0	0	0	1	0	18	0	0	0	0	0	0	0	1	1	0	0	1	1	0	0	0	0	1	0	0	0	0	0	0	0	0	0	0	0	0	0	0	0	0	0	0	0	0	0	0
0.1.1.0.0.2.1	1	1	0	0	0	1	0	0	6	0	0	0	0	0	0	0	0	0	0	0	0	0	0	0	0	0	0	0	0	0	0	0	0	0	0	0	0	0	0	0	0	0	0	0	0	0	0	0	0
0.1.1.0.0.2.2	1	1	0	0	0	1	0	0	17	0	0	0	0	0	0	0	0	0	0	0	0	0	0	0	0	0	0	0	0	0	0	0	0	0	0	0	0	0	0	0	0	0	0	0	0	0	0	0	0
0.1.1.0.0.2.2.0	1	1	0	0	0	0	2	0	15	0	0	0	0	0	0	0	0	0	0	0	0	0	0	0	0	0	0	0	0	0	0	0	0	0	0	0	0	0	0	0	0	0	0	0	0	0	0	0	0
0.1.1.0.0.3	1	4	0	0	0	0	4	0	23	0	0	0	0	0	0	0	1	1	0	0	1	1	0	0	0	0	1	0	0	0	0	0	0	0	1	1	0	0	1	1	0	0	0	0	0	0	0	0	0
0.1.1.0.0.3.0	1	8	0	0	0	0	0	9	12	0	0	0	0	0	0	0	1	1	0	0	1	1	0	0	0	0	1	0	0	0	0	0	0	0	1	1	0	0	1	1	0	0	0	0	0	0	0	0	0
0.1.1.0.0.3.0.0	1	1	0	0	0	0	1	0	10	0	0	0	0	0	0	0	0	0	0	0	1	1	0	0	0	0	1	0	0	0	0	0	0	0	1	1	0	0	1	1	0	0	0	0	0	0	0	0	0
0.1.1.0.0.3.1	1	1	0	0	0	0	1	0	21	0	0	0	0	0	0	0	1	1	0	0	1	1	0	0	0	0	1	0	0	0	0	0	0	0	1	1	0	0	0	0	0	0	0	0	0	0	0	0	0
0.1.1.0.0.4	1	2	0	0	0	0	2	0	29	0	0	0	0	0	0	0	1	1	0	0	1	1	0	0	0	0	1	0	0	0	0	0	0	0	1	1	0	0	1	1	0	0	0	0	0	0	0	0	0
0.1.1.0.1	1	1	0	0	0	0	1	0	22	0	0	0	0	0	0	0	1	1	0	0	1	1	0	0	0	0	1	0	0	1	0	1	0	0	0	0	0	0	1	1	0	0	0	0	0	0	0	0	0
0.1.1.0.2	1	14	0	0	0	0	59	0	32	0	0	0	0	0	0	0	1	1	0	0	1	1	0	0	0	0	0	0	0	1	0	1	0	0	1	1	0	0	1	1	0	0	0	0	0	0	0	0	0
0.1.1.0.2.0	1	1	0	0	0	0	1	0	19	0	0	0	0	0	0	0	1	1	0	0	1	1	0	0	0	0	0	0	0	1	0	1	0	0	1	1	0	0	1	1	0	0	0	0	0	0	0	0	0
0.1.1.0.2.0.0	1	1	0	0	0	0	1	0	15	0	0	0	0	0	0	0	0	0	0	0	1	1	0	0	0	0	0	0	0	1	0	1	0	0	1	1	0	0	0	0	0	0	0	0	0	0	0	0	0
0.1.1.0.2.1	1	1	0	0	0	0	1	0	19	0	0	0	0	0	0	0	1	1	0	0	1	1	0	0	0	0	0	0	0	1	0	1	0	0	1	1	0	0	1	1	0	0	0	0	0	0	0	0	0
0.1.1.0.2.2	1	1	0	0	0	0	1	0	23	0	0	0	0	0	0	0	1	1	0	0	1	1	0	0	0	0	0	0	0	1	0	1	0	0	1	1	0	0	1	1	0	0	0	0	0	0	0	0	0
0.1.1.1	1	1	0	0	0	0	1	0	1	0	0	0	0	0	0	0	0	0	0	0	0	0	0	0	0	0	0	0	0	0	0	0	0	0	0	0	0	0	0	0	0	0	0	0	0	0	0	0	0
0.1.1.2	1	1	0	0	0	0	1	0	9	0	0	0	0	0	0	0	0	0	0	0	0	0	0	0	0	0	0	0	0	0	0	0	0	0	0	0	0	0	0	0	0	0	0	0	0	0	0	0	0
0.1.1.2.0	1	2	0	0	0	0	2	0	8	0	0	0	0	0	0	0	0	0	0	0	0	0	0	0	0	0	0	0	0	0	0	0	0	0	0	0	0	0	0	0	0	0	0	0	0	0	0	0	0
0.1.1.2.0.0	1	1	0	0	0	0	1	0	1	0	0	0	0	0	0	0	0	0	0	0	0	0	0	0	0	0	0	0	0	0	0	0	0	0	0	0	0	0	0	0	0	0	0	0	0	0	0	0	0
0.1.2	1	1	0	0	0	0	1	0	17	0	0	0	1	0	0	0	1	1	0	0	1	1	0	0	0	0	1	0	0	0	1	0	1	0	1	1	0	0	1	1	0	0	0	0	0	0	0	0	0
0.1.2.0	1	4	0	0	0	0	4	0	11	0	0	0	1	0	0	0	1	1	0	0	1	1	0	0	0	0	0	0	0	0	0	0	0	0	1	1	0	0	0	0	0	0	0	0	0	0	0	0	0
0.1.2.1	1	1	0	0	0	0	1	0	14	0	0	0	1	0	0	0	1	1	0	0	1	1	0	0	0	0	1	0	0	0	1	0	1	0	0	0	0	0	1	1	0	0	0	0	0	0	0	0	0
0.1.2.1.0	1	1	0	0	0	0	1	0	9	0	0	0	1	0	0	0	1	1	0	0	0	0	0	0	0	0	0	0	0	0	0	0	0	0	0	0	0	0	1	1	0	0	0	0	0	0	0	0	0
0.1.2.1.1	1	3	0	0	0	0	8	0	9	0	0	0	1	0	0	0	0	0	0	0	1	1	0	0	0	0	0	0	0	0	0	0	0	0	0	0	0	0	1	1	0	0	0	0	0	0	0	0	0
0.1.2.1.1.0	1	1	0	0	0	0	1	0	7	0	0	0	1	0	0	0	0	0	0	0	1	1	0	0	0	0	0	0	0	0	0	0	0	0	0	0	0	0	1	1	0	0	0	0	0	0	0	0	0
0.1.3	1	1	0	0	0	0	1	0	88	0	0	0	0	0	0	0	1	1	0	0	1	1	0	0	0	0	1	0	0	0	0	0	0	0	1	1	0	0	1	1	0	0	1	1	1	1	0	0	0
0.1.3.0	1	1	0	0	0	0	1	0	35	0	0	0	0	0	0	0	0	0	0	0	0	0	0	0	0	0	0	0	0	0	0	0	0	0	0	0	0	0	0	0	0	0	1	1	1	1	0	0	0
0.1.3.0.0	1	1	0	0	0	0	1	0	33	0	0	0	0	0	0	0	0	0	0	0	0	0	0	0	0	0	0	0	0	0	0	0	0	0	0	0	0	0	0	0	0	0	1	1	1	1	0	0	0
0.1.3.0.0.0	1	1	0	0	0	0	1	0	32	0	0	0	0	0	0	0	0	0	0	0	0	0	0	0	0	0	0	0	0	0	0	0	0	0	0	0	0	0	0	0	0	0	1	1	1	1	0	0	0
0.1.3.0.0.0.0	1	1	0	0	0	0	1	0	28	0	0	0	0	0	0	0	0	0	0	0	0	0	0	0	0	0	0	0	0	0	0	0	0	0	0	0	0	0	0	0	0	0	1	1	1	1	0	0	0
0.1.3.0.0.0.1	1	1	0	0	0	0	1	0	29	0	0	0	0	0	0	0	0	0	0	0	0	0	0	0	0	0	0	0	0	0	0	0	0	0	0	0	0	0	0	0	0	0	1	1	1	1	0	0	0
0.1.3.0.1	1	2	0	0	0	0	3	0	33	0	0	0	0	0	0	0	0	0	0	0	0	0	0	0	0	0	0	0	0	0	0	0	0	0	0	0	0	0	0	0	0	0	1	1	1	1	0	0	0
0.1.3.0.1.0	1	4	0	0	0	0	12	0	20	0	0	0	0	0	0	0	0	0	0	0	0	0	0	0	0	0	0	0	0	0	0	0	0	0	0	0	0	0	0	0	0	0	1	1	1	1	0	0	0
0.1.3.0.1.0.0	1	3	0	0	0	0	4	0	12	0	0	0	0	0	0	0	0	0	0	0	0	0	0	0	0	0	0	0	0	0	0	0	0	0	0	0	0	0	0	0	0	0	1	1	1	1	0	0	0
0.1.3.0.1.0.0.0	1	1	0	0	0	0	1	0	10	0	0	0	0	0	0	0	0	0	0	0	0	0	0	0	0	0	0	0	0	0	0	0	0	0	0	0	0	0	0	0	0	0	1	1	1	1	0	0	0
0.1.3.0.1.0.0.0.0	1	1	0	0	0	0	0	1	2	0	0	0	0	0	0	0	0	0	0	0	0	0	0	0	0	0	0	0	0	0	0	0	0	0	0	0	0	0	0	0	0	0	0	0	0	0	0	0	0
0.1.3.0.1.0.1	1	5	0	0	0	0	6	0	14	0	0	0	0	0	0	0	0	0	0	0	0	0	0	0	0	0	0	0	0	0	0	0	0	0	0	0	0	0	0	0	0	0	1	1	1	1	0	0	0
0.1.3.0.1.0.1.0	1	1	0	0	0	0	1	0	12	0	0	0	0	0	0	0	0	0	0	0	0	0	0	0	0	0	0	0	0	0	0	0	0	0	0	0	0	0	0	0	0	0	1	1	1	1	0	0	0
0.1.3.0.1.1	1	3	0	0	0	0	4	0	26	0	0	0	0	0	0	0	0	0	0	0	0	0	0	0	0	0	0	0	0	0	0	0	0	0	0	0	0	0	0	0	0	0	1	1	1	1	0	0	0
0.1.3.0.1.1.0	1	1	0	0	0	0	1	0	11	0	0	0	0	0	0	0	0	0	0	0	0	0	0	0	0	0	0	0	0	0	0	0	0	0	0	0	0	0	0	0	0	0	0	0	0	0	0	0	0
0.1.3.0.2	1	2	0	0	0	0	3	0	16	0	0	0	0	0	0	0	0	0	0	0	0	0	0	0	0	0	0	0	0	0	0	0	0	0	0	0	0	0	0	0	0	0	1	1	1	1	0	0	0
0.1.3.0.3	1	1	0	0	0	0	1	0	33	0	0	0	0	0	0	0	0	0	0	0	0	0	0	0	0	0	0	0	0	0	0	0	0	0	0	0	0	0	0	0	0	0	1	1	1	1	0	0	0
0.1.3.0.4	1	1	0	0	0	0	1	0	32	0	0	0	0	0	0	0	0	0	0	0	0	0	0	0	0	0	0	0	0	0	0	0	0	0	0	0	0	0	0	0	0	0	1	1	1	1	0	0	0
0.1.3.0.4.0	1	1	0	0	0	0	1	0	31	0	0	0	0	0	0	0	0	0	0	0	0	0	0	0	0	0	0	0	0	0	0	0	0	0	0	0	0	0	0	0	0	0	1	1	1	1	0	0	0
0.1.3.0.4.1	1	1	0	0	0	0	1	0	21	0	0	0	0	0	0	0	0	0	0	0	0	0	0	0	0	0	0	0	0	0	0	0	0	0	0	0	0	0	0	0	0	0	1	1	1	1	0	0	0
0.1.3.0.4.1.0	1	2	0	0	0	0	2	0	19	0	0	0	0	0	0	0	0	0	0	0	0	0	0	0	0	0	0	0	0	0	0	0	0	0	0	0	0	0	0	0	0	0	1	1	1	1	0	0	0
0.1.3.1	1	11	0	0	0	0	47	0	39	0	0	0	0	0	0	0	1	1	0	0	1	1	0	0	0	0	1	0	0	0	0	0	0	0	1	1	0	0	1	1	0	0	0	0	0	0	0	0	0
0.1.3.1.0	1	1	0	0	0	0	1	0	32	0	0	0	0	0	0	0	0	0	0	0	1	1	0	0	0	0	1	0	0	0	0	0	0	0	0	0	0	0	1	1	0	0	0	0	0	0	0	0	0
0.1.3.1.1	1	2	0	0	0	0	2	0	38	0	0	0	0	0	0	0	1	1	0	0	1	1	0	0	0	0	1	0	0	0	0	0	0	0	1	1	0	0	1	1	0	0	0	0	0	0	0	0	0
0.1.3.1.1.0	1	1	0	0	0	0	1	0	34	0	0	0	0	0	0	0	0	0	0	0	1	1	0	0	0	0	1	0	0	0	0	0	0	0	1	1	0	0	1	1	0	0	0	0	0	0	0	0	0
0.1.3.1.1.0.0	1	2	0	0	0	0	2	0	17	0	0	0	0	0	0	0	0	0	0	0	1	1	0	0	0	0	0	0	0	0	0	0	0	0	1	1	0	0	1	1	0	0	0	0	0	0	0	0	0
0.1.3.1.1.1	1	3	0	0	0	0	3	0	36	0	0	0	0	0	0	0	1	1	0	0	1	1	0	0	0	0	1	0	0	0	0	0	0	0	0	0	0	0	1	1	0	0	0	0	0	0	0	0	0
0.1.3.1.1.2	1	1	0	0	0	0	1	0	23	0	0	0	0	0	0	0	1	1	0	0	1	1	0	0	0	0	0	0	0	0	0	0	0	0	1	1	0	0	1	1	0	0	0	0	0	0	0	0	0
0.1.3.1.1.2.0	1	4	0	0	0	0	5	0	17	0	0	0	0	0	0	0	1	1	0	0	1	1	0	0	0	0	0	0	0	0	0	0	0	0	1	1	0	0	1	1	0	0	0	0	0	0	0	0	0
0.1.3.1.1.3	1	1	0	0	0	0	1	0	28	0	0	0	0	0	0	0	1	1	0	0	1	1	0	0	0	0	1	0	0	0	0	0	0	0	1	1	0	0	1	1	0	0	0	0	0	0	0	0	0
0.1.3.2	1	3	0	0	0	0	5	0	58	0	0	0	0	0	0	0	1	1	0	0	1	1	0	0	0	0	0	0	0	0	0	0	0	0	1	1	0	0	1	1	0	0	1	1	1	1	0	0	0
0.1.3.2.0	1	1	0	0	0	0	1	0	54	0	0	0	0	0	0	0	1	1	0	0	1	1	0	0	0	0	0	0	0	0	0	0	0	0	1	1	0	0	1	1	0	0	1	1	1	1	0	0	0
0.1.3.2.0.0	1	1	0	0	0	0	1	0	48	0	0	0	0	0	0	0	0	0	0	0	1	1	0	0	0	0	0	0	0	0	0	0	0	0	1	1	0	0	1	1	0	0	0	0	1	1	0	0	0
0.1.3.2.0.0.0	1	2	0	0	0	0	2	0	32	0	0	0	0	0	0	0	0	0	0	0	1	1	0	0	0	0	0	0	0	0	0	0	0	0	1	1	0	0	1	1	0	0	0	0	1	1	0	0	0
0.1.3.2.0.0.0.0	1	4	0	0	0	0	6	0	21	0	0	0	0	0	0	0	0	0	0	0	0	0	0	0	0	0	0	0	0	0	0	0	0	0	0	0	0	0	0	0	0	0	0	0	1	1	0	0	0
0.1.3.2.0.1	1	6	0	0	0	0	11	0	38	0	0	0	0	0	0	0	1	1	0	0	1	1	0	0	0	0	0	0	0	0	0	0	0	0	1	1	0	0	1	1	0	0	1	1	1	1	0	0	0
0.1.3.2.0.1.0	1	2	0	0	0	0	2	0	34	0	0	0	0	0	0	0	0	0	0	0	1	1	0	0	0	0	0	0	0	0	0	0	0	0	1	1	0	0	1	1	0	0	0	0	1	1	0	0	0
0.1.3.2.0.1.0.0	1	8	0	0	0	0	10	0	23	0	0	0	0	0	0	0	0	0	0	0	0	0	0	0	0	0	0	0	0	0	0	0	0	0	0	0	0	0	0	0	0	0	0	0	1	1	0	0	0
0.1.3.2.0.1.0.0.0	1	1	0	0	0	0	1	0	17	0	0	0	0	0	0	0	0	0	0	0	0	0	0	0	0	0	0	0	0	0	0	0	0	0	0	0	0	0	0	0	0	0	0	0	1	1	0	0	0
0.1.3.2.0.1.1	1	1	0	0	0	0	1	0	25	0	0	0	0	0	0	0	0	0	0	0	0	0	0	0	0	0	0	0	0	0	0	0	0	0	0	0	0	0	0	0	0	0	1	1	1	1	0	0	0
0.1.3.2.0.1.1.0	1	1	0	0	0	0	1	0	23	0	0	0	0	0	0	0	0	0	0	0	0	0	0	0	0	0	0	0	0	0	0	0	0	0	0	0	0	0	0	0	0	0	1	1	1	1	0	0	0
0.1.3.2.0.2	1	5	0	0	0	0	32	0	35	0	0	0	0	0	0	0	0	0	0	0	0	0	0	0	0	0	0	0	0	0	0	0	0	0	0	0	0	0	0	0	0	0	1	1	1	1	0	0	0
0.1.3.2.0.2.0	1	1	0	0	0	0	1	0	27	0	0	0	0	0	0	0	0	0	0	0	0	0	0	0	0	0	0	0	0	0	0	0	0	0	0	0	0	0	0	0	0	0	1	1	1	1	0	0	0
0.1.3.2.0.2.0.0	1	1	0	0	0	0	1	0	25	0	0	0	0	0	0	0	0	0	0	0	0	0	0	0	0	0	0	0	0	0	0	0	0	0	0	0	0	0	0	0	0	0	1	1	1	1	0	0	0
0.1.3.2.0.2.0.1	1	1	0	0	0	0	1	0	17	0	0	0	0	0	0	0	0	0	0	0	0	0	0	0	0	0	0	0	0	0	0	0	0	0	0	0	0	0	0	0	0	0	1	1	1	1	0	0	0
0.1.3.2.0.2.1	1	2	0	0	0	0	2	0	33	0	0	0	0	0	0	0	0	0	0	0	0	0	0	0	0	0	0	0	0	0	0	0	0	0	0	0	0	0	0	0	0	0	1	1	1	1	0	0	0
0.1.3.2.1	1	1	0	0	0	0	1	0	54	0	0	0	0	0	0	0	1	1	0	0	1	1	0	0	0	0	0	0	0	0	0	0	0	0	1	1	0	0	1	1	0	0	1	1	1	1	0	0	0
0.1.3.2.2	1	1	0	0	0	0	1	0	52	0	0	0	0	0	0	0	0	0	0	0	1	1	0	0	0	0	0	0	0	0	0	0	0	0	1	1	0	0	1	1	0	0	0	0	1	1	0	0	0
0.1.3.2.3	1	1	0	0	0	0	1	0	38	0	0	0	0	0	0	0	0	0	0	0	0	0	0	0	0	0	0	0	0	0	0	0	0	0	0	0	0	0	0	0	0	0	1	1	1	1	0	0	0
0.1.3.2.3.0	1	3	0	0	0	0	3	0	36	0	0	0	0	0	0	0	0	0	0	0	0	0	0	0	0	0	0	0	0	0	0	0	0	0	0	0	0	0	0	0	0	0	1	1	1	1	0	0	0
0.1.3.2.3.0.0	1	8	0	0	0	3	3	9	3	0	0	0	0	0	0	0	0	0	0	0	0	0	0	0	0	0	0	0	0	0	0	0	0	0	0	0	0	0	0	0	0	0	0	0	0	0	0	0	0
0.1.3.2.3.1	1	2	0	0	0	0	2	0	36	0	0	0	0	0	0	0	0	0	0	0	0	0	0	0	0	0	0	0	0	0	0	0	0	0	0	0	0	0	0	0	0	0	0	0	1	1	0	0	0
0.1.3.2.3.1.0	1	1	0	0	0	0	1	0	34	0	0	0	0	0	0	0	0	0	0	0	0	0	0	0	0	0	0	0	0	0	0	0	0	0	0	0	0	0	0	0	0	0	0	0	1	1	0	0	0
0.1.3.2.3.2	1	1	0	0	0	0	1	0	36	0	0	0	0	0	0	0	0	0	0	0	0	0	0	0	0	0	0	0	0	0	0	0	0	0	0	0	0	0	0	0	0	0	1	1	1	1	0	0	0
0.1.3.2.4	1	1	0	0	0	0	3	0	54	0	0	0	0	0	0	0	1	1	0	0	1	1	0	0	0	0	0	0	0	0	0	0	0	0	1	1	0	0	1	1	0	0	1	1	1	1	0	0	0
0.1.3.3	1	1	0	0	0	0	1	0	64	0	0	0	0	0	0	0	1	1	0	0	1	1	0	0	0	0	0	0	0	0	0	0	0	0	1	1	0	0	1	1	0	0	1	1	1	1	0	0	0
0.1.3.4	1	1	0	0	0	0	1	0	81	0	0	0	0	0	0	0	1	1	0	0	1	1	0	0	0	0	1	0	0	0	0	0	0	0	1	1	0	0	1	1	0	0	1	1	1	1	0	0	0
0.1.3.4.0	1	2	0	0	0	0	1	1	28	0	0	0	0	0	0	0	1	1	0	0	1	1	0	0	0	0	1	0	0	0	0	0	0	0	1	1	0	0	1	1	0	0	0	0	0	0	0	0	0
0.1.3.4.1	1	1	0	0	0	0	1	0	46	0	0	0	0	0	0	0	1	1	0	0	1	1	0	0	0	0	1	0	0	0	0	0	0	0	1	1	0	0	1	1	0	0	1	1	1	1	0	0	0
0.1.3.4.1.0	1	1	0	0	0	0	1	0	29	0	0	0	0	0	0	0	0	0	0	0	0	0	0	0	0	0	0	0	0	0	0	0	0	0	0	0	0	0	0	0	0	0	0	0	1	1	0	0	0
0.1.3.4.1.0.0	1	1	0	0	0	0	1	0	4	0	0	0	0	0	0	0	0	0	0	0	0	0	0	0	0	0	0	0	0	0	0	0	0	0	0	0	0	0	0	0	0	0	0	0	0	0	0	0	0
0.1.3.4.1.1	1	2	0	0	0	0	3	0	21	0	0	0	0	0	0	0	1	1	0	0	1	1	0	0	0	0	1	0	0	0	0	0	0	0	1	1	0	0	1	1	0	0	0	0	0	0	0	0	0
0.1.3.4.2	1	1	0	0	0	0	1	0	50	0	0	0	0	0	0	0	0	0	0	0	0	0	0	0	0	0	0	0	0	0	0	0	0	0	0	0	0	0	0	0	0	0	1	1	1	1	0	0	0
0.1.3.4.2.0	1	1	0	0	0	0	2	0	48	0	0	0	0	0	0	0	0	0	0	0	0	0	0	0	0	0	0	0	0	0	0	0	0	0	0	0	0	0	0	0	0	0	1	1	1	1	0	0	0
0.1.3.4.2.0.0	1	1	0	0	0	0	1	0	6	0	0	0	0	0	0	0	0	0	0	0	0	0	0	0	0	0	0	0	0	0	0	0	0	0	0	0	0	0	0	0	0	0	0	0	0	0	0	0	0
0.1.3.5	1	2	0	0	0	0	2	0	23	0	0	0	0	0	0	0	1	1	0	0	1	1	0	0	0	0	1	0	0	0	0	0	0	0	1	1	0	0	1	1	0	0	0	0	0	0	0	0	0
0.1.3.6	1	6	0	0	0	0	58	0	49	0	0	0	0	0	0	0	0	0	0	0	0	0	0	0	0	0	0	0	0	0	0	0	0	0	0	0	0	0	0	0	0	0	1	1	1	1	0	0	0
0.1.3.6.0	1	1	0	0	0	0	2	0	46	0	0	0	0	0	0	0	0	0	0	0	0	0	0	0	0	0	0	0	0	0	0	0	0	0	0	0	0	0	0	0	0	0	1	1	1	1	0	0	0
0.1.3.6.1	1	1	0	0	0	0	1	0	40	0	0	0	0	0	0	0	0	0	0	0	0	0	0	0	0	0	0	0	0	0	0	0	0	0	0	0	0	0	0	0	0	0	1	1	1	1	0	0	0
0.1.3.6.2	1	1	0	0	0	0	2	0	48	0	0	0	0	0	0	0	0	0	0	0	0	0	0	0	0	0	0	0	0	0	0	0	0	0	0	0	0	0	0	0	0	0	1	1	1	1	0	0	0
0.1.3.7	1	3	0	0	0	0	12	0	49	0	0	0	0	0	0	0	0	0	0	0	0	0	0	0	0	0	0	0	0	0	0	0	0	0	0	0	0	0	0	0	0	0	1	1	1	1	0	0	0
0.1.3.7.0	1	1	0	0	0	0	2	0	41	0	0	0	0	0	0	0	0	0	0	0	0	0	0	0	0	0	0	0	0	0	0	0	0	0	0	0	0	0	0	0	0	0	0	0	1	1	0	0	0
0.1.3.7.0.0	1	1	0	0	0	0	1	0	39	0	0	0	0	0	0	0	0	0	0	0	0	0	0	0	0	0	0	0	0	0	0	0	0	0	0	0	0	0	0	0	0	0	0	0	1	1	0	0	0
0.1.3.7.0.0.0	1	1	0	0	0	0	1	0	30	0	0	0	0	0	0	0	0	0	0	0	0	0	0	0	0	0	0	0	0	0	0	0	0	0	0	0	0	0	0	0	0	0	0	0	1	1	0	0	0
0.1.3.7.1	1	1	0	0	0	0	1	0	47	0	0	0	0	0	0	0	0	0	0	0	0	0	0	0	0	0	0	0	0	0	0	0	0	0	0	0	0	0	0	0	0	0	1	1	1	1	0	0	0
0.1.3.7.1.0	1	3	0	0	0	0	58	0	34	0	0	0	0	0	0	0	0	0	0	0	0	0	0	0	0	0	0	0	0	0	0	0	0	0	0	0	0	0	0	0	0	0	1	1	1	1	0	0	0
0.1.3.7.1.0.0	1	7	0	0	0	0	8	0	5	0	0	0	0	0	0	0	0	0	0	0	0	0	0	0	0	0	0	0	0	0	0	0	0	0	0	0	0	0	0	0	0	0	0	0	0	0	0	0	0
0.1.4	1	1	0	0	0	0	1	0	90	0	0	0	0	0	0	0	1	1	0	0	1	1	0	0	0	0	1	0	0	0	1	0	1	0	1	1	0	0	1	1	0	0	1	1	1	1	0	0	0
0.1.4.0	1	1	0	0	0	0	1	0	86	0	0	0	0	0	0	0	1	1	0	0	1	1	0	0	0	0	1	0	0	0	1	0	1	0	1	1	0	0	1	1	0	0	1	1	1	1	0	0	0
0.1.4.0.0	1	2	0	0	0	0	2	0	85	0	0	0	0	0	0	0	1	1	0	0	1	1	0	0	0	0	1	0	0	0	1	0	1	0	1	1	0	0	1	1	0	0	1	1	1	1	0	0	0
0.1.4.0.0.0	1	1	0	0	0	0	1	0	65	0	0	0	0	0	0	0	0	0	0	0	0	0	0	0	0	0	1	0	0	0	1	0	1	0	1	1	0	0	0	0	0	0	1	1	1	1	0	0	0
0.1.4.0.0.1	1	1	0	0	0	0	1	0	82	0	0	0	0	0	0	0	1	1	0	0	1	1	0	0	0	0	1	0	0	0	1	0	1	0	1	1	0	0	1	1	0	0	1	1	1	1	0	0	0
0.1.4.0.0.2	1	2	0	0	0	0	2	0	80	0	0	0	0	0	0	0	1	1	0	0	1	1	0	0	0	0	1	0	0	0	1	0	1	0	1	1	0	0	1	1	0	0	1	1	1	1	0	0	0
0.1.4.0.0.3	1	1	0	0	0	0	1	0	26	0	0	0	0	0	0	0	0	0	0	0	0	0	0	0	0	0	0	0	0	0	0	0	0	0	0	0	0	0	0	0	0	0	1	1	1	1	0	0	0
0.1.4.0.0.3.0	1	1	0	0	0	0	1	0	24	0	0	0	0	0	0	0	0	0	0	0	0	0	0	0	0	0	0	0	0	0	0	0	0	0	0	0	0	0	0	0	0	0	0	0	1	1	0	0	0
0.1.4.0.0.4	1	1	0	0	0	0	1	0	31	0	0	0	0	0	0	0	0	0	0	0	0	0	0	0	0	0	0	0	0	0	0	0	0	0	0	0	0	0	0	0	0	0	0	0	1	1	0	0	0
0.1.4.0.0.5	1	1	0	0	0	0	1	0	66	0	0	0	0	0	0	0	1	1	0	0	1	1	0	0	0	0	0	0	0	0	1	0	1	0	1	1	0	0	1	1	0	0	1	1	1	1	0	0	0
0.1.4.0.0.6	1	1	0	0	0	0	1	0	35	0	0	0	0	0	0	0	0	0	0	0	1	1	0	0	0	0	0	0	0	0	0	0	0	0	1	1	0	0	1	1	0	0	0	0	1	1	0	0	0
0.1.4.0.0.7	1	1	0	0	0	0	1	0	16	0	0	0	0	0	0	0	0	0	0	0	0	0	0	0	0	0	0	0	0	0	0	0	0	0	0	0	0	0	0	0	0	0	1	1	1	1	0	0	0
0.1.4.0.0.8	1	1	0	0	0	0	1	0	26	0	0	0	0	0	0	0	0	0	0	0	0	0	0	0	0	0	0	0	0	0	0	0	0	0	0	0	0	0	0	0	0	0	1	1	1	1	0	0	0
0.1.4.0.0.8.0	1	1	0	0	0	0	1	0	20	0	0	0	0	0	0	0	0	0	0	0	0	0	0	0	0	0	0	0	0	0	0	0	0	0	0	0	0	0	0	0	0	0	1	1	1	1	0	0	0
0.1.4.1	1	1	0	0	0	0	2	0	89	0	0	0	0	0	0	0	1	1	0	0	1	1	0	0	0	0	1	0	0	0	1	0	1	0	1	1	0	0	1	1	0	0	1	1	1	1	0	0	0
0.1.4.1.0	1	2	0	0	0	0	2	0	44	0	0	0	0	0	0	0	0	0	0	0	0	0	0	0	0	0	0	0	0	0	0	0	0	0	0	0	0	0	0	0	0	0	1	1	1	1	0	0	0
0.1.4.1.0.0	1	2	0	0	0	0	2	0	20	0	0	0	0	0	0	0	0	0	0	0	0	0	0	0	0	0	0	0	0	0	0	0	0	0	0	0	0	0	0	0	0	0	1	1	1	1	0	0	0
0.1.4.1.0.1	1	1	0	0	0	0	1	0	20	0	0	0	0	0	0	0	0	0	0	0	0	0	0	0	0	0	0	0	0	0	0	0	0	0	0	0	0	0	0	0	0	0	1	1	1	1	0	0	0
0.1.4.1.0.2	1	2	0	0	0	0	2	0	20	0	0	0	0	0	0	0	0	0	0	0	0	0	0	0	0	0	0	0	0	0	0	0	0	0	0	0	0	0	0	0	0	0	1	1	1	1	0	0	0
0.1.4.1.1	1	1	0	0	0	0	1	0	41	0	0	0	0	0	0	0	1	1	0	0	1	1	0	0	0	0	1	0	0	0	1	0	1	0	1	1	0	0	1	1	0	0	0	0	0	0	0	0	0
0.1.4.1.1.0	1	9	0	0	0	0	62	0	19	0	0	0	0	0	0	0	1	1	0	0	1	1	0	0	0	0	0	0	0	0	1	0	1	0	1	1	0	0	1	1	0	0	0	0	0	0	0	0	0
0.1.4.1.2	1	1	0	0	0	0	1	0	71	0	0	0	0	0	0	0	1	1	0	0	1	1	0	0	0	0	0	0	0	0	1	0	1	0	1	1	0	0	1	1	0	0	1	1	1	1	0	0	0
0.1.4.1.2.0	1	1	0	0	0	0	1	0	37	0	0	0	0	0	0	0	0	0	0	0	0	0	0	0	0	0	0	0	0	0	0	0	0	0	0	0	0	0	0	0	0	0	1	1	1	1	0	0	0
0.1.4.1.2.0.0	1	1	0	0	0	0	2	0	35	0	0	0	0	0	0	0	0	0	0	0	0	0	0	0	0	0	0	0	0	0	0	0	0	0	0	0	0	0	0	0	0	0	0	0	1	1	0	0	0
0.1.4.1.2.1	1	1	0	0	0	0	1	0	29	0	0	0	0	0	0	0	1	1	0	0	1	1	0	0	0	0	0	0	0	0	1	0	1	0	1	1	0	0	1	1	0	0	0	0	0	0	0	0	0
0.1.5	1	1	0	0	0	0	1	0	42	1	0	0	0	0	0	0	0	0	0	0	1	1	0	0	0	0	1	0	0	0	0	0	0	0	1	1	0	0	1	1	0	0	0	0	0	0	0	0	0
0.1.5.0	1	4	0	0	0	0	13	0	40	1	0	0	0	0	0	0	0	0	0	0	1	1	0	0	0	0	1	0	0	0	0	0	0	0	1	1	0	0	1	1	0	0	0	0	0	0	0	0	0
0.1.5.0.0	1	1	0	0	0	0	1	0	36	1	0	0	0	0	0	0	0	0	0	0	1	1	0	0	0	0	1	0	0	0	0	0	0	0	1	1	0	0	1	1	0	0	0	0	0	0	0	0	0
0.1.5.0.0.0	1	8	0	0	0	0	17	0	26	1	0	0	0	0	0	0	0	0	0	0	1	1	0	0	0	0	1	0	0	0	0	0	0	0	1	1	0	0	1	1	0	0	0	0	0	0	0	0	0
0.1.5.0.0.1	1	1	0	0	0	0	1	0	33	1	0	0	0	0	0	0	0	0	0	0	1	1	0	0	0	0	1	0	0	0	0	0	0	0	1	1	0	0	1	1	0	0	0	0	0	0	0	0	0
0.1.5.0.1	1	1	0	0	0	0	1	0	39	0	0	0	0	0	0	0	0	0	0	0	1	1	0	0	0	0	1	0	0	0	0	0	0	0	1	1	0	0	1	1	0	0	0	0	0	0	0	0	0
0.1.5.1	1	1	0	0	0	0	1	0	26	1	0	0	0	0	0	0	0	0	0	0	1	1	0	0	0	0	0	0	0	0	0	0	0	0	1	1	0	0	1	1	0	0	0	0	0	0	0	0	0
0.1.5.2	1	1	0	0	0	0	1	0	27	1	0	0	0	0	0	0	0	0	0	0	1	1	0	0	0	0	1	0	0	0	0	0	0	0	1	1	0	0	1	1	0	0	0	0	0	0	0	0	0
0.1.6	1	1	0	0	0	0	1	0	44	1	0	0	0	0	0	0	1	1	0	0	1	1	0	0	0	0	1	0	0	1	0	1	0	0	1	1	0	0	1	1	0	0	0	0	0	0	0	0	0
0.1.6.0	1	1	0	0	0	0	1	0	42	0	0	0	0	0	0	0	1	1	0	0	1	1	0	0	0	0	1	0	0	1	0	1	0	0	1	1	0	0	1	1	0	0	0	0	0	0	0	0	0
0.1.6.0.0	1	1	0	0	0	0	1	0	25	0	0	0	0	0	0	0	0	0	0	0	1	1	0	0	0	0	0	0	0	1	0	1	0	0	1	1	0	0	1	1	0	0	0	0	0	0	0	0	0
0.1.6.0.1	1	1	0	0	0	0	1	0	38	0	0	0	0	0	0	0	1	1	0	0	1	1	0	0	0	0	1	0	0	1	0	1	0	0	0	0	0	0	1	1	0	0	0	0	0	0	0	0	0
0.1.6.1	1	2	0	0	0	0	2	0	42	1	0	0	0	0	0	0	1	1	0	0	1	1	0	0	0	0	1	0	0	0	0	0	0	0	1	1	0	0	1	1	0	0	0	0	0	0	0	0	0
0.1.6.1.0	1	1	0	0	0	0	0	1	13	1	0	0	0	0	0	0	1	1	0	0	1	1	0	0	0	0	1	0	0	0	0	0	0	0	1	1	0	0	1	1	0	0	0	0	0	0	0	0	0
0.1.6.1.1	1	5	0	0	0	0	5	0	40	1	0	0	0	0	0	0	1	1	0	0	1	1	0	0	0	0	1	0	0	0	0	0	0	0	1	1	0	0	1	1	0	0	0	0	0	0	0	0	0
0.1.6.1.1.0	1	1	0	0	0	0	1	0	30	1	0	0	0	0	0	0	1	1	0	0	1	1	0	0	0	0	1	0	0	0	0	0	0	0	1	1	0	0	1	1	0	0	0	0	0	0	0	0	0
0.1.6.1.1.0.0	1	2	0	0	0	0	2	0	29	1	0	0	0	0	0	0	1	1	0	0	1	1	0	0	0	0	1	0	0	0	0	0	0	0	1	1	0	0	1	1	0	0	0	0	0	0	0	0	0
0.1.6.1.1.1	1	1	0	0	0	0	1	0	39	1	0	0	0	0	0	0	1	1	0	0	1	1	0	0	0	0	1	0	0	0	0	0	0	0	1	1	0	0	1	1	0	0	0	0	0	0	0	0	0
0.1.6.1.1.1.0	1	1	0	0	0	0	1	0	20	1	0	0	0	0	0	0	1	1	0	0	1	1	0	0	0	0	0	0	0	0	0	0	0	0	1	1	0	0	1	1	0	0	0	0	0	0	0	0	0
0.1.6.2	1	2	0	0	0	0	2	0	27	0	0	0	0	0	0	0	0	0	0	0	1	1	0	0	0	0	1	0	0	1	0	1	0	0	1	1	0	0	1	1	0	0	0	0	0	0	0	0	0
0.1.6.3	1	1	0	0	0	0	1	0	39	0	0	0	0	0	0	0	1	1	0	0	1	1	0	0	0	0	1	0	0	1	0	1	0	0	0	0	0	0	1	1	0	0	0	0	0	0	0	0	0
0.1.7	1	1	0	0	0	0	1	0	46	1	0	0	0	0	0	0	1	1	0	0	1	1	0	0	0	0	1	0	0	0	0	0	0	0	1	1	0	0	1	1	0	0	0	0	0	0	0	0	0
0.1.7.0	1	1	0	0	0	0	1	0	43	1	0	0	0	0	0	0	1	1	0	0	1	1	0	0	0	0	1	0	0	0	0	0	0	0	1	1	0	0	1	1	0	0	0	0	0	0	0	0	0
0.1.7.0.0	1	1	0	0	0	0	1	0	30	0	0	0	0	0	0	0	1	1	0	0	1	1	0	0	0	0	1	0	0	0	0	0	0	0	1	1	0	0	1	1	0	0	0	0	0	0	0	0	0
0.1.7.1	1	1	0	0	0	0	1	0	26	1	0	0	0	0	0	0	0	0	0	0	1	1	0	0	0	0	0	0	0	0	0	0	0	0	1	1	0	0	1	1	0	0	0	0	0	0	0	0	0
0.1.7.2	1	1	0	0	0	0	1	0	41	0	0	0	0	0	0	0	0	0	0	0	1	1	0	0	0	0	1	0	0	0	0	0	0	0	1	1	0	0	1	1	0	0	0	0	0	0	0	0	0
0.1.7.2.0	1	1	0	0	0	0	2	0	36	0	0	0	0	0	0	0	0	0	0	0	1	1	0	0	0	0	1	0	0	0	0	0	0	0	1	1	0	0	1	1	0	0	0	0	0	0	0	0	0
0.1.7.2.0.0	1	1	0	0	0	0	1	0	25	0	0	0	0	0	0	0	0	0	0	0	1	1	0	0	0	0	0	0	0	0	0	0	0	0	1	1	0	0	1	1	0	0	0	0	0	0	0	0	0
0.1.7.2.1	1	2	0	0	0	0	2	0	26	0	0	0	0	0	0	0	0	0	0	0	1	1	0	0	0	0	1	0	0	0	0	0	0	0	1	1	0	0	1	1	0	0	0	0	0	0	0	0	0
0.1.7.2.2	1	1	0	0	0	0	1	0	29	0	0	0	0	0	0	0	0	0	0	0	1	1	0	0	0	0	0	0	0	0	0	0	0	0	1	1	0	0	1	1	0	0	0	0	0	0	0	0	0
0.1.7.3	1	1	0	0	0	0	1	0	41	0	0	0	0	0	0	0	1	1	0	0	1	1	0	0	0	0	1	0	0	0	0	0	0	0	1	1	0	0	1	1	0	0	0	0	0	0	0	0	0
0.1.8	1	1	0	0	0	0	1	0	44	0	0	0	1	0	0	0	1	1	0	0	1	1	0	0	0	0	1	0	0	1	0	1	0	0	1	1	0	0	1	1	0	0	0	0	0	0	0	0	0
0.1.8.0	1	1	0	0	0	0	1	0	42	0	0	0	1	0	0	0	1	1	0	0	1	1	0	0	0	0	1	0	0	1	0	1	0	0	1	1	0	0	1	1	0	0	0	0	0	0	0	0	0
0.1.8.0.0	1	3	0	0	0	0	5	0	40	0	0	0	1	0	0	0	1	1	0	0	1	1	0	0	0	0	1	0	0	1	0	1	0	0	0	0	0	0	1	1	0	0	0	0	0	0	0	0	0
0.1.8.0.0.0	1	1	0	0	0	0	1	0	39	0	0	0	1	0	0	0	1	1	0	0	1	1	0	0	0	0	1	0	0	1	0	1	0	0	0	0	0	0	1	1	0	0	0	0	0	0	0	0	0
0.1.8.0.0.0.0	1	1	0	0	0	0	1	0	12	0	0	0	1	0	0	0	0	0	0	0	1	1	0	0	0	0	1	0	0	1	0	1	0	0	0	0	0	0	1	1	0	0	0	0	0	0	0	0	0
0.1.8.0.0.1	1	1	0	0	0	0	1	0	30	0	0	0	1	0	0	0	1	1	0	0	1	1	0	0	0	0	1	0	0	1	0	1	0	0	0	0	0	0	1	1	0	0	0	0	0	0	0	0	0
0.1.8.0.0.1.0	1	1	0	0	0	0	1	0	26	0	0	0	1	0	0	0	0	0	0	0	1	1	0	0	0	0	1	0	0	1	0	1	0	0	0	0	0	0	1	1	0	0	0	0	0	0	0	0	0
0.1.8.0.0.2	1	1	0	0	0	0	1	0	34	0	0	0	1	0	0	0	1	1	0	0	1	1	0	0	0	0	1	0	0	0	0	0	0	0	0	0	0	0	0	0	0	0	0	0	0	0	0	0	0
0.1.8.0.1	1	1	0	0	0	0	1	0	23	0	0	0	1	0	0	0	1	1	0	0	1	1	0	0	0	0	1	0	0	1	0	1	0	0	1	1	0	0	1	1	0	0	0	0	0	0	0	0	0
0.1.8.0.2	1	1	0	0	0	0	1	0	39	0	0	0	1	0	0	0	1	1	0	0	1	1	0	0	0	0	1	0	0	0	0	0	0	0	1	1	0	0	1	1	0	0	0	0	0	0	0	0	0
0.1.8.0.2.0	1	1	0	0	0	0	1	0	29	0	0	0	1	0	0	0	1	1	0	0	1	1	0	0	0	0	1	0	0	0	0	0	0	0	1	1	0	0	1	1	0	0	0	0	0	0	0	0	0
0.1.9	1	1	0	0	0	0	1	0	46	0	0	0	1	0	0	0	1	1	0	0	1	1	0	0	0	0	1	0	0	1	0	1	0	0	1	1	0	0	1	1	0	0	0	0	0	0	0	0	0
0.1.9.0	1	6	0	0	0	0	6	0	44	0	0	0	0	0	0	0	1	1	0	0	1	1	0	0	0	0	1	0	0	1	0	1	0	0	1	1	0	0	1	1	0	0	0	0	0	0	0	0	0
0.1.9.0.0	1	6	0	0	0	0	12	0	36	0	0	0	0	0	0	0	1	1	0	0	1	1	0	0	0	0	1	0	0	0	0	0	0	0	0	0	0	0	1	1	0	0	0	0	0	0	0	0	0
0.1.9.0.1	1	1	0	0	0	0	1	0	31	0	0	0	0	0	0	0	1	1	0	0	1	1	0	0	0	0	0	0	0	1	0	1	0	0	1	1	0	0	1	1	0	0	0	0	0	0	0	0	0
0.1.9.0.1.0	1	5	0	0	0	0	7	0	25	0	0	0	0	0	0	0	1	1	0	0	1	1	0	0	0	0	0	0	0	0	0	0	0	0	1	1	0	0	1	1	0	0	0	0	0	0	0	0	0
0.1.9.0.1.0.0	1	9	0	0	0	0	10	0	19	0	0	0	0	0	0	0	1	1	0	0	1	1	0	0	0	0	0	0	0	0	0	0	0	0	1	1	0	0	1	1	0	0	0	0	0	0	0	0	0
0.1.9.1	1	2	0	0	0	0	2	0	45	0	0	0	1	0	0	0	1	1	0	0	1	1	0	0	0	0	1	0	0	1	0	1	0	0	1	1	0	0	1	1	0	0	0	0	0	0	0	0	0
0.1.9.1.0	1	1	0	0	0	0	1	0	44	0	0	0	1	0	0	0	1	1	0	0	1	1	0	0	0	0	1	0	0	1	0	1	0	0	1	1	0	0	1	1	0	0	0	0	0	0	0	0	0
0.1.9.1.0.0	1	11	0	0	0	0	12	0	42	0	0	0	1	0	0	0	1	1	0	0	1	1	0	0	0	0	1	0	0	0	0	0	0	0	1	1	0	0	1	1	0	0	0	0	0	0	0	0	0
0.1.9.1.0.0.0	1	1	0	0	0	0	1	0	11	0	0	0	1	0	0	0	1	1	0	0	1	1	0	0	0	0	0	0	0	0	0	0	0	0	1	1	0	0	1	1	0	0	0	0	0	0	0	0	0
0.1.9.1.0.1	1	1	0	0	0	0	1	0	29	0	0	0	1	0	0	0	1	1	0	0	1	1	0	0	0	0	1	0	0	1	0	1	0	0	0	0	0	0	1	1	0	0	0	0	0	0	0	0	0
0.1.9.1.0.1.0	1	11	0	0	0	0	13	0	14	0	0	0	1	0	0	0	1	1	0	0	1	1	0	0	0	0	1	0	0	1	0	1	0	0	0	0	0	0	1	1	0	0	0	0	0	0	0	0	0
0.1.9.1.1	1	3	0	0	0	0	3	0	32	0	0	0	1	0	0	0	1	1	0	0	1	1	0	0	0	0	1	0	0	1	0	1	0	0	1	1	0	0	1	1	0	0	0	0	0	0	0	0	0
0.1.10	1	5	0	0	0	0	36	0	107	0	0	0	1	0	0	0	1	1	0	0	1	1	0	0	0	1	1	0	0	0	0	0	0	0	1	1	0	0	1	1	0	0	1	1	1	1	0	0	0
0.1.10.0	1	2	0	0	0	0	2	0	104	0	0	0	1	0	0	0	1	1	0	0	1	1	0	0	0	1	1	0	0	0	0	0	0	0	1	1	0	0	1	1	0	0	1	1	1	1	0	0	0
0.1.10.0.0	1	1	0	0	0	0	1	0	103	0	0	0	1	0	0	0	1	1	0	0	1	1	0	0	0	1	1	0	0	0	0	0	0	0	1	1	0	0	1	1	0	0	1	1	1	1	0	0	0
0.1.10.0.0.0	1	2	0	0	0	0	2	0	102	0	0	0	1	0	0	0	1	1	0	0	1	1	0	0	0	0	1	0	0	0	0	0	0	0	1	1	0	0	1	1	0	0	1	1	1	1	0	0	0
0.1.10.0.0.0.0	1	1	0	0	0	0	5	0	95	0	0	0	1	0	0	0	1	1	0	0	1	1	0	0	0	0	1	0	0	0	0	0	0	0	1	1	0	0	1	1	0	0	1	1	1	1	0	0	0
0.1.10.0.0.0.0.0	1	4	0	0	0	0	5	0	93	0	0	0	1	0	0	0	1	1	0	0	1	1	0	0	0	0	1	0	0	0	0	0	0	0	1	1	0	0	1	1	0	0	1	1	1	1	0	0	0
0.1.10.0.0.0.0.0.0	1	1	0	0	0	0	1	0	92	0	0	0	1	0	0	0	1	1	0	0	1	1	0	0	0	0	1	0	0	0	0	0	0	0	1	1	0	0	1	1	0	0	1	1	1	1	0	0	0
0.1.10.0.0.0.0.0.0.0	1	6	0	0	0	0	9	0	91	0	0	0	1	0	0	0	1	1	0	0	1	1	0	0	0	0	1	0	0	0	0	0	0	0	1	1	0	0	1	1	0	0	1	1	1	1	0	0	0
0.1.10.0.0.0.0.0.0.0.0	1	5	0	0	0	0	6	0	43	0	0	0	1	0	0	0	1	1	0	0	1	1	0	0	0	0	1	0	0	0	0	0	0	0	1	1	0	0	1	1	0	0	0	0	0	0	0	0	0
0.1.10.0.0.0.0.0.0.0.0.0	1	4	0	0	0	0	4	0	29	0	0	0	1	0	0	0	1	1	0	0	1	1	0	0	0	0	0	0	0	0	0	0	0	0	1	1	0	0	1	1	0	0	0	0	0	0	0	0	0
0.1.10.0.0.0.0.0.0.0.0.1	1	3	0	0	0	0	3	0	32	0	0	0	1	0	0	0	1	1	0	0	1	1	0	0	0	0	1	0	0	0	0	0	0	0	1	1	0	0	1	1	0	0	0	0	0	0	0	0	0
0.1.10.0.0.0.0.0.0.0.0.1.0	1	23	0	0	0	0	32	0	30	0	0	0	1	0	0	0	1	1	0	0	1	1	0	0	0	0	1	0	0	0	0	0	0	0	1	1	0	0	1	1	0	0	0	0	0	0	0	0	0
0.1.10.0.0.0.0.0.0.0.0.1.0.0	1	46	0	0	0	0	71	0	13	0	0	0	1	0	0	0	1	1	0	0	1	1	0	0	0	0	0	0	0	0	0	0	0	0	1	1	0	0	1	1	0	0	0	0	0	0	0	0	0
0.1.10.0.0.0.0.0.0.0.0.1.0.0.0	1	28	0	0	0	0	42	0	11	0	0	0	1	0	0	0	1	1	0	0	1	1	0	0	0	0	0	0	0	0	0	0	0	0	0	0	0	0	1	1	0	0	0	0	0	0	0	0	0
0.1.10.0.0.0.0.0.0.0.0.1.0.0.0.0	1	4	0	0	0	0	5	0	9	0	0	0	1	0	0	0	1	1	0	0	1	1	0	0	0	0	0	0	0	0	0	0	0	0	0	0	0	0	0	0	0	0	0	0	0	0	0	0	0
0.1.10.0.0.0.0.0.0.0.0.1.0.1	1	26	0	0	0	0	49	0	29	0	0	0	0	0	0	0	1	1	0	0	1	1	0	0	0	0	1	0	0	0	0	0	0	0	1	1	0	0	1	1	0	0	0	0	0	0	0	0	0
0.1.10.0.0.0.0.0.0.0.0.1.0.1.0	1	20	0	0	0	0	25	0	25	0	0	0	0	0	0	0	0	0	0	0	1	1	0	0	0	0	1	0	0	0	0	0	0	0	1	1	0	0	1	1	0	0	0	0	0	0	0	0	0
0.1.10.0.0.0.0.0.0.0.0.1.0.1.0.0	1	5	0	0	0	0	5	0	24	0	0	0	0	0	0	0	0	0	0	0	1	1	0	0	0	0	1	0	0	0	0	0	0	0	1	1	0	0	1	1	0	0	0	0	0	0	0	0	0
0.1.10.0.0.0.0.0.0.0.0.1.0.1.0.0.0	1	524	0	0	0	0	740	128	1	0	0	0	0	0	0	0	0	0	0	0	0	0	0	0	0	0	0	0	0	0	0	0	0	0	0	0	0	0	0	0	0	0	0	0	0	0	0	0	0
0.1.10.0.0.0.0.0.0.0.0.1.0.1.1	1	6	0	0	0	0	6	0	25	0	0	0	0	0	0	0	1	1	0	0	1	1	0	0	0	0	1	0	0	0	0	0	0	0	1	1	0	0	0	0	0	0	0	0	0	0	0	0	0
0.1.10.0.0.0.0.0.0.0.0.1.0.1.1.0	1	48	0	0	0	0	73	19	6	0	0	0	0	0	0	0	0	0	0	0	0	0	0	0	0	0	0	0	0	0	0	0	0	0	0	0	0	0	0	0	0	0	0	0	0	0	0	0	0
0.1.10.0.0.0.0.0.0.0.0.1.0.1.2	1	2	0	0	0	0	1	1	27	0	0	0	0	0	0	0	1	1	0	0	1	1	0	0	0	0	1	0	0	0	0	0	0	0	1	1	0	0	1	1	0	0	0	0	0	0	0	0	0
0.1.10.0.0.0.0.0.0.0.0.1.1	1	7	0	0	0	0	8	0	31	0	0	0	0	0	0	0	1	1	0	0	1	1	0	0	0	0	1	0	0	0	0	0	0	0	1	1	0	0	1	1	0	0	0	0	0	0	0	0	0
0.1.10.0.0.0.0.0.0.0.0.2	1	8	0	0	0	0	14	0	42	0	0	0	0	0	0	0	1	1	0	0	1	1	0	0	0	0	1	0	0	0	0	0	0	0	1	1	0	0	1	1	0	0	0	0	0	0	0	0	0
0.1.10.0.0.0.0.0.0.0.0.2.0	1	1	0	0	0	0	1	0	40	0	0	0	0	0	0	0	1	1	0	0	1	1	0	0	0	0	1	0	0	0	0	0	0	0	1	1	0	0	1	1	0	0	0	0	0	0	0	0	0
0.1.10.0.0.0.0.0.0.0.0.2.1	1	1	0	0	0	0	2	0	41	0	0	0	0	0	0	0	1	1	0	0	1	1	0	0	0	0	1	0	0	0	0	0	0	0	1	1	0	0	1	1	0	0	0	0	0	0	0	0	0
0.1.10.0.0.0.0.0.0.0.0.2.2	1	1	0	0	0	0	1	0	38	0	0	0	0	0	0	0	1	1	0	0	1	1	0	0	0	0	1	0	0	0	0	0	0	0	1	1	0	0	0	0	0	0	0	0	0	0	0	0	0
0.1.10.0.0.0.0.0.0.0.0.2.3	1	3	0	0	0	0	3	0	38	0	0	0	0	0	0	0	0	0	0	0	1	1	0	0	0	0	1	0	0	0	0	0	0	0	1	1	0	0	1	1	0	0	0	0	0	0	0	0	0
0.1.10.0.0.0.0.0.0.0.1	1	1	0	0	0	0	1	0	44	0	0	0	1	0	0	0	1	1	0	0	1	1	0	0	0	0	1	0	0	0	0	0	0	0	1	1	0	0	1	1	0	0	0	0	0	0	0	0	0
0.1.10.0.0.0.0.0.0.0.2	1	1	0	0	0	0	1	0	85	0	0	0	0	0	0	0	1	1	0	0	1	1	0	0	0	0	1	0	0	0	0	0	0	0	1	1	0	0	1	1	0	0	1	1	1	1	0	0	0
0.1.10.0.0.0.0.0.0.0.2.0	1	1	0	0	0	0	1	0	23	0	0	0	0	0	0	0	0	0	0	0	0	0	0	0	0	0	0	0	0	0	0	0	0	0	0	0	0	0	0	0	0	0	0	0	1	1	0	0	0
0.1.10.0.0.0.0.0.0.0.2.1	1	12	0	0	0	0	54	0	33	0	0	0	0	0	0	0	0	0	0	0	0	0	0	0	0	0	0	0	0	0	0	0	0	0	0	0	0	0	0	0	0	0	1	1	1	1	0	0	0
0.1.10.0.0.0.0.0.0.0.2.1.0	1	8	0	0	0	0	10	0	29	0	0	0	0	0	0	0	0	0	0	0	0	0	0	0	0	0	0	0	0	0	0	0	0	0	0	0	0	0	0	0	0	0	1	1	1	1	0	0	0
0.1.10.0.0.0.0.0.0.0.2.1.1	1	12	0	0	0	0	24	0	29	0	0	0	0	0	0	0	0	0	0	0	0	0	0	0	0	0	0	0	0	0	0	0	0	0	0	0	0	0	0	0	0	0	0	0	1	1	0	0	0
0.1.10.0.0.0.0.0.0.0.2.1.1.0	1	2	0	0	0	0	2	0	28	0	0	0	0	0	0	0	0	0	0	0	0	0	0	0	0	0	0	0	0	0	0	0	0	0	0	0	0	0	0	0	0	0	0	0	1	1	0	0	0
0.1.10.0.0.0.0.0.0.0.2.1.1.0.0	1	4	0	0	0	0	4	0	20	0	0	0	0	0	0	0	0	0	0	0	0	0	0	0	0	0	0	0	0	0	0	0	0	0	0	0	0	0	0	0	0	0	0	0	1	1	0	0	0
0.1.10.0.0.0.0.0.0.0.2.1.1.0.1	1	1	0	0	0	0	1	0	26	0	0	0	0	0	0	0	0	0	0	0	0	0	0	0	0	0	0	0	0	0	0	0	0	0	0	0	0	0	0	0	0	0	0	0	1	1	0	0	0
0.1.10.0.0.0.0.0.0.0.2.1.1.1	1	2	0	0	0	0	2	0	26	0	0	0	0	0	0	0	0	0	0	0	0	0	0	0	0	0	0	0	0	0	0	0	0	0	0	0	0	0	0	0	0	0	0	0	1	1	0	0	0
0.1.10.0.0.0.0.0.0.0.2.1.1.1.0	1	1	0	0	0	0	1	0	24	0	0	0	0	0	0	0	0	0	0	0	0	0	0	0	0	0	0	0	0	0	0	0	0	0	0	0	0	0	0	0	0	0	0	0	1	1	0	0	0
0.1.10.0.0.0.0.0.0.0.2.1.1.2	1	2	0	0	0	0	2	0	25	0	0	0	0	0	0	0	0	0	0	0	0	0	0	0	0	0	0	0	0	0	0	0	0	0	0	0	0	0	0	0	0	0	0	0	1	1	0	0	0
0.1.10.0.0.0.0.0.0.0.2.1.2	1	3	0	0	0	0	3	0	32	0	0	0	0	0	0	0	0	0	0	0	0	0	0	0	0	0	0	0	0	0	0	0	0	0	0	0	0	0	0	0	0	0	1	1	1	1	0	0	0
0.1.10.0.0.0.0.0.0.0.2.1.2.0	1	1	0	0	0	0	1	0	29	0	0	0	0	0	0	0	0	0	0	0	0	0	0	0	0	0	0	0	0	0	0	0	0	0	0	0	0	0	0	0	0	0	1	1	1	1	0	0	0
0.1.10.0.0.0.0.0.0.0.2.1.2.0.0	1	1	0	0	0	0	1	0	27	0	0	0	0	0	0	0	0	0	0	0	0	0	0	0	0	0	0	0	0	0	0	0	0	0	0	0	0	0	0	0	0	0	1	1	1	1	0	0	0
0.1.10.0.0.0.0.0.0.0.2.1.2.0.1	1	5	0	0	0	0	5	0	14	0	0	0	0	0	0	0	0	0	0	0	0	0	0	0	0	0	0	0	0	0	0	0	0	0	0	0	0	0	0	0	0	0	1	1	1	1	0	0	0
0.1.10.0.0.0.0.0.0.0.2.1.2.1	1	4	0	0	0	0	5	0	30	0	0	0	0	0	0	0	0	0	0	0	0	0	0	0	0	0	0	0	0	0	0	0	0	0	0	0	0	0	0	0	0	0	1	1	1	1	0	0	0
0.1.10.0.0.0.0.0.0.0.2.1.3	1	8	0	0	0	0	9	0	30	0	0	0	0	0	0	0	0	0	0	0	0	0	0	0	0	0	0	0	0	0	0	0	0	0	0	0	0	0	0	0	0	0	1	1	1	1	0	0	0
0.1.10.0.0.0.0.0.0.0.2.1.3.0	1	4	0	0	0	0	6	0	28	0	0	0	0	0	0	0	0	0	0	0	0	0	0	0	0	0	0	0	0	0	0	0	0	0	0	0	0	0	0	0	0	0	1	1	1	1	0	0	0
0.1.10.0.0.0.0.0.0.0.2.1.4	1	7	0	0	0	0	7	0	30	0	0	0	0	0	0	0	0	0	0	0	0	0	0	0	0	0	0	0	0	0	0	0	0	0	0	0	0	0	0	0	0	0	1	1	1	1	0	0	0
0.1.10.0.0.0.0.0.0.0.2.1.4.0	1	4	0	0	0	0	4	0	27	0	0	0	0	0	0	0	0	0	0	0	0	0	0	0	0	0	0	0	0	0	0	0	0	0	0	0	0	0	0	0	0	0	1	1	1	1	0	0	0
0.1.10.0.0.0.0.0.0.0.2.1.4.0.0	1	3	0	0	0	0	3	0	25	0	0	0	0	0	0	0	0	0	0	0	0	0	0	0	0	0	0	0	0	0	0	0	0	0	0	0	0	0	0	0	0	0	1	1	1	1	0	0	0
0.1.10.0.0.0.0.0.0.0.2.1.4.1	1	1	0	0	0	0	1	0	28	0	0	0	0	0	0	0	0	0	0	0	0	0	0	0	0	0	0	0	0	0	0	0	0	0	0	0	0	0	0	0	0	0	1	1	1	1	0	0	0
0.1.10.0.0.0.0.0.0.0.2.2	1	3	0	0	0	0	11	0	81	0	0	0	0	0	0	0	1	1	0	0	1	1	0	0	0	0	1	0	0	0	0	0	0	0	1	1	0	0	1	1	0	0	1	1	1	1	0	0	0
0.1.10.0.0.0.0.0.0.0.2.2.0	1	2	0	0	0	0	2	0	76	0	0	0	0	0	0	0	1	1	0	0	1	1	0	0	0	0	1	0	0	0	0	0	0	0	1	1	0	0	1	1	0	0	1	1	1	1	0	0	0
0.1.10.0.0.0.0.0.0.0.2.2.1	1	1	0	0	0	0	4	0	80	0	0	0	0	0	0	0	1	1	0	0	1	1	0	0	0	0	1	0	0	0	0	0	0	0	1	1	0	0	1	1	0	0	1	1	1	1	0	0	0
0.1.10.0.0.0.0.0.0.0.3	1	1	0	0	0	0	1	0	27	0	0	0	0	0	0	0	0	0	0	0	0	0	0	0	0	0	0	0	0	0	0	0	0	0	0	0	0	0	0	0	0	0	1	1	1	1	0	0	0
0.1.10.0.0.0.0.0.0.0.4	1	1	0	0	0	0	1	0	33	0	0	0	0	0	0	0	0	0	0	0	0	0	0	0	0	0	0	0	0	0	0	0	0	0	0	0	0	0	0	0	0	0	1	1	1	1	0	0	0
0.1.10.0.0.0.0.0.0.0.4.0	1	1	0	0	0	0	1	0	13	0	0	0	0	0	0	0	0	0	0	0	0	0	0	0	0	0	0	0	0	0	0	0	0	0	0	0	0	0	0	0	0	0	1	1	1	1	0	0	0
0.1.10.0.0.0.0.0.0.0.4.0.0	1	2	0	0	0	0	7	0	9	0	0	0	0	0	0	0	0	0	0	0	0	0	0	0	0	0	0	0	0	0	0	0	0	0	0	0	0	0	0	0	0	0	0	0	1	1	0	0	0
0.1.10.0.0.0.0.0.0.0.4.1	1	1	0	0	0	0	1	0	30	0	0	0	0	0	0	0	0	0	0	0	0	0	0	0	0	0	0	0	0	0	0	0	0	0	0	0	0	0	0	0	0	0	1	1	1	1	0	0	0
0.1.10.0.0.0.0.0.0.0.4.1.0	1	1	0	0	0	0	1	0	11	0	0	0	0	0	0	0	0	0	0	0	0	0	0	0	0	0	0	0	0	0	0	0	0	0	0	0	0	0	0	0	0	0	0	0	1	1	0	0	0
0.1.10.0.0.0.0.0.0.1	1	1	0	0	0	0	1	0	18	0	0	0	0	0	0	0	0	0	0	0	0	0	0	0	0	0	0	0	0	0	0	0	0	0	0	0	0	0	0	0	0	0	0	0	0	0	0	0	0
0.1.10.0.0.0.0.0.0.2	1	6	0	0	0	0	8	0	42	0	0	0	0	0	0	0	0	0	0	0	0	0	0	0	0	0	0	0	0	0	0	0	0	0	0	0	0	0	0	0	0	0	1	1	1	1	0	0	0
0.1.10.0.0.0.0.0.0.2.0	1	3	0	0	0	0	4	0	38	0	0	0	0	0	0	0	0	0	0	0	0	0	0	0	0	0	0	0	0	0	0	0	0	0	0	0	0	0	0	0	0	0	0	0	1	1	0	0	0
0.1.10.0.0.0.0.0.0.2.0.0	1	1	0	0	0	0	1	0	37	0	0	0	0	0	0	0	0	0	0	0	0	0	0	0	0	0	0	0	0	0	0	0	0	0	0	0	0	0	0	0	0	0	0	0	1	1	0	0	0
0.1.10.0.0.0.0.0.0.2.1	1	1	0	0	0	0	1	0	31	0	0	0	0	0	0	0	0	0	0	0	0	0	0	0	0	0	0	0	0	0	0	0	0	0	0	0	0	0	0	0	0	0	1	1	1	1	0	0	0
0.1.10.0.0.0.0.0.0.2.2	1	1	0	0	0	0	1	0	41	0	0	0	0	0	0	0	0	0	0	0	0	0	0	0	0	0	0	0	0	0	0	0	0	0	0	0	0	0	0	0	0	0	1	1	1	1	0	0	0
0.1.10.0.0.0.0.0.0.3	1	8	0	0	0	0	8	0	42	0	0	0	0	0	0	0	0	0	0	0	0	0	0	0	0	0	0	0	0	0	0	0	0	0	0	0	0	0	0	0	0	0	1	1	1	1	0	0	0
0.1.10.0.0.0.0.0.0.4	1	1	0	0	0	0	1	0	40	0	0	0	0	0	0	0	0	0	0	0	0	0	0	0	0	0	0	0	0	0	0	0	0	0	0	0	0	0	0	0	0	0	1	1	1	1	0	0	0
0.1.10.0.0.0.0.0.0.4.0	1	1	0	0	0	0	1	0	36	0	0	0	0	0	0	0	0	0	0	0	0	0	0	0	0	0	0	0	0	0	0	0	0	0	0	0	0	0	0	0	0	0	1	1	1	1	0	0	0
0.1.10.0.0.0.0.1	1	1	0	0	0	0	1	0	59	0	0	0	0	0	0	0	0	0	0	0	0	0	0	0	0	0	0	0	0	0	0	0	0	0	0	0	0	0	0	0	0	0	1	1	1	1	0	0	0
0.1.10.0.0.0.0.1.0	1	1	0	0	0	0	1	0	9	0	0	0	0	0	0	0	0	0	0	0	0	0	0	0	0	0	0	0	0	0	0	0	0	0	0	0	0	0	0	0	0	0	0	0	0	0	0	0	0
0.1.10.0.0.0.0.1.0.0	1	7	0	0	0	0	9	0	5	0	0	0	0	0	0	0	0	0	0	0	0	0	0	0	0	0	0	0	0	0	0	0	0	0	0	0	0	0	0	0	0	0	0	0	0	0	0	0	0
0.1.10.0.0.0.0.2	1	1	0	0	0	0	2	0	93	0	0	0	1	0	0	0	1	1	0	0	1	1	0	0	0	0	1	0	0	0	0	0	0	0	1	1	0	0	1	1	0	0	1	1	1	1	0	0	0
0.1.10.0.0.0.1	1	3	0	0	0	0	3	0	100	0	0	0	1	0	0	0	1	1	0	0	1	1	0	0	0	0	1	0	0	0	0	0	0	0	1	1	0	0	1	1	0	0	1	1	1	1	0	0	0
0.1.10.0.0.0.1.0	1	1	0	0	0	0	1	0	99	0	0	0	1	0	0	0	1	1	0	0	1	1	0	0	0	0	1	0	0	0	0	0	0	0	1	1	0	0	1	1	0	0	1	1	1	1	0	0	0
0.1.10.0.0.0.1.0.0	1	3	0	0	0	0	11	0	98	0	0	0	1	0	0	0	1	1	0	0	1	1	0	0	0	0	1	0	0	0	0	0	0	0	1	1	0	0	1	1	0	0	1	1	1	1	0	0	0
0.1.10.0.0.0.1.0.0.0	1	2	0	0	0	0	3	0	62	0	0	0	0	0	0	0	0	0	0	0	0	0	0	0	0	0	0	0	0	0	0	0	0	0	0	0	0	0	0	0	0	0	1	1	1	1	0	0	0
0.1.10.0.0.0.1.0.0.0.0	1	1	0	0	0	0	2	0	43	0	0	0	0	0	0	0	0	0	0	0	0	0	0	0	0	0	0	0	0	0	0	0	0	0	0	0	0	0	0	0	0	0	1	1	1	1	0	0	0
0.1.10.0.0.0.1.0.0.0.0.0	1	15	0	0	0	0	21	0	41	0	0	0	0	0	0	0	0	0	0	0	0	0	0	0	0	0	0	0	0	0	0	0	0	0	0	0	0	0	0	0	0	0	1	1	1	1	0	0	0
0.1.10.0.0.0.1.0.0.0.0.0.0	1	4	0	0	0	0	8	0	20	0	0	0	0	0	0	0	0	0	0	0	0	0	0	0	0	0	0	0	0	0	0	0	0	0	0	0	0	0	0	0	0	0	1	1	1	1	0	0	0
0.1.10.0.0.0.1.0.0.0.0.0.0.0	1	1530	0	0	0	0	2504	7	1	0	0	0	0	0	0	0	0	0	0	0	0	0	0	0	0	0	0	0	0	0	0	0	0	0	0	0	0	0	0	0	0	0	0	0	0	0	0	0	0
0.1.10.0.0.0.1.0.0.0.0.0.0.1	1	1	0	0	0	0	1	0	12	0	0	0	0	0	0	0	0	0	0	0	0	0	0	0	0	0	0	0	0	0	0	0	0	0	0	0	0	0	0	0	0	0	1	1	0	0	0	0	0
0.1.10.0.0.0.1.0.0.0.0.0.0.1.0	1	1292	0	0	0	0	1980	62	4	0	0	0	0	0	0	0	0	0	0	0	0	0	0	0	0	0	0	0	0	0	0	0	0	0	0	0	0	0	0	0	0	0	0	0	0	0	0	0	0
0.1.10.0.0.0.1.0.0.0.0.0.1	1	1	0	0	0	0	1	0	40	0	0	0	0	0	0	0	0	0	0	0	0	0	0	0	0	0	0	0	0	0	0	0	0	0	0	0	0	0	0	0	0	0	1	1	1	1	0	0	0
0.1.10.0.0.0.1.0.0.0.0.0.1.0	1	11	0	0	0	0	15	0	34	0	0	0	0	0	0	0	0	0	0	0	0	0	0	0	0	0	0	0	0	0	0	0	0	0	0	0	0	0	0	0	0	0	1	1	1	1	0	0	0
0.1.10.0.0.0.1.0.0.0.0.0.1.0.0	1	14	0	0	0	0	15	0	32	0	0	0	0	0	0	0	0	0	0	0	0	0	0	0	0	0	0	0	0	0	0	0	0	0	0	0	0	0	0	0	0	0	1	1	1	1	0	0	0
0.1.10.0.0.0.1.0.0.0.0.0.1.0.0.0	1	389	0	0	0	0	588	0	10	0	0	0	0	0	0	0	0	0	0	0	0	0	0	0	0	0	0	0	0	0	0	0	0	0	0	0	0	0	0	0	0	0	0	0	0	0	0	0	0
0.1.10.0.0.0.1.0.0.0.0.0.1.0.0.0.0	1	139	6	0	3	0	51	155	5	0	0	0	0	0	0	0	0	0	0	0	0	0	0	0	0	0	0	0	0	0	0	0	0	0	0	0	0	0	0	0	0	0	0	0	0	0	0	0	0
0.1.10.0.0.0.1.0.0.0.0.0.1.0.0.0.0.0	1	45	0	0	0	0	17	50	4	0	0	0	0	0	0	0	0	0	0	0	0	0	0	0	0	0	0	0	0	0	0	0	0	0	0	0	0	0	0	0	0	0	0	0	0	0	0	0	0
0.1.10.0.0.0.1.0.0.0.0.0.1.0.0.0.1	1	110	0	0	0	0	8	151	2	0	0	0	0	0	0	0	0	0	0	0	0	0	0	0	0	0	0	0	0	0	0	0	0	0	0	0	0	0	0	0	0	0	0	0	0	0	0	0	0
0.1.10.0.0.0.1.0.0.0.0.0.1.0.0.1	1	26	0	0	0	0	68	0	14	0	0	0	0	0	0	0	0	0	0	0	0	0	0	0	0	0	0	0	0	0	0	0	0	0	0	0	0	0	0	0	0	0	1	1	1	1	0	0	0
0.1.10.0.0.0.1.0.0.0.0.0.1.0.0.2	1	2	0	0	0	0	2	0	24	0	0	0	0	0	0	0	0	0	0	0	0	0	0	0	0	0	0	0	0	0	0	0	0	0	0	0	0	0	0	0	0	0	0	0	1	1	0	0	0
0.1.10.0.0.0.1.0.0.0.0.0.1.0.0.2.0	1	6	1	0	0	0	5	0	11	0	0	0	0	0	0	0	0	0	0	0	0	0	0	0	0	0	0	0	0	0	0	0	0	0	0	0	0	0	0	0	0	0	0	0	0	0	0	0	0
0.1.10.0.0.0.1.0.0.0.0.0.1.0.0.2.0.0	1	664	3	57	18	11	868	141	1	0	0	0	0	0	0	0	0	0	0	0	0	0	0	0	0	0	0	0	0	0	0	0	0	0	0	0	0	0	0	0	0	0	0	0	0	0	0	0	0
0.1.10.0.0.0.1.0.0.0.0.0.1.0.0.2.0.1	1	2	0	0	0	0	1	1	2	0	0	0	0	0	0	0	0	0	0	0	0	0	0	0	0	0	0	0	0	0	0	0	0	0	0	0	0	0	0	0	0	0	0	0	0	0	0	0	0
0.1.10.0.0.0.1.0.0.0.0.0.1.0.0.2.1	1	20	0	0	0	0	38	0	14	0	0	0	0	0	0	0	0	0	0	0	0	0	0	0	0	0	0	0	0	0	0	0	0	0	0	0	0	0	0	0	0	0	0	0	1	1	0	0	0
0.1.10.0.0.0.1.0.0.0.0.0.1.0.1	1	1	0	0	0	0	1	0	26	0	0	0	0	0	0	0	0	0	0	0	0	0	0	0	0	0	0	0	0	0	0	0	0	0	0	0	0	0	0	0	0	0	1	1	1	1	0	0	0
0.1.10.0.0.0.1.0.0.0.0.0.1.0.1.0	1	468	0	0	0	0	599	130	1	0	0	0	0	0	0	0	0	0	0	0	0	0	0	0	0	0	0	0	0	0	0	0	0	0	0	0	0	0	0	0	0	0	0	0	0	0	0	0	0
0.1.10.0.0.0.1.0.0.0.0.0.1.0.2	1	9	0	0	0	0	10	0	31	0	0	0	0	0	0	0	0	0	0	0	0	0	0	0	0	0	0	0	0	0	0	0	0	0	0	0	0	0	0	0	0	0	1	1	1	1	0	0	0
0.1.10.0.0.0.1.0.0.0.0.0.1.0.2.0	1	4	0	0	0	0	4	0	28	0	0	0	0	0	0	0	0	0	0	0	0	0	0	0	0	0	0	0	0	0	0	0	0	0	0	0	0	0	0	0	0	0	1	1	1	1	0	0	0
0.1.10.0.0.0.1.0.0.0.0.0.1.0.2.0.0	1	25	0	0	0	0	37	0	13	0	0	0	0	0	0	0	0	0	0	0	0	0	0	0	0	0	0	0	0	0	0	0	0	0	0	0	0	0	0	0	0	0	1	1	1	1	0	0	0
0.1.10.0.0.0.1.0.0.0.0.0.1.0.2.0.1	1	24	0	0	0	0	28	0	13	0	0	0	0	0	0	0	0	0	0	0	0	0	0	0	0	0	0	0	0	0	0	0	0	0	0	0	0	0	0	0	0	0	1	1	1	1	0	0	0
0.1.10.0.0.0.1.0.0.0.0.0.1.0.3	1	2	0	0	0	0	2	0	27	0	0	0	0	0	0	0	0	0	0	0	0	0	0	0	0	0	0	0	0	0	0	0	0	0	0	0	0	0	0	0	0	0	0	0	1	1	0	0	0
0.1.10.0.0.0.1.0.0.0.0.0.1.0.4	1	25	0	0	0	0	39	0	31	0	0	0	0	0	0	0	0	0	0	0	0	0	0	0	0	0	0	0	0	0	0	0	0	0	0	0	0	0	0	0	0	0	1	1	1	1	0	0	0
0.1.10.0.0.0.1.0.0.0.0.0.1.0.4.0	1	3	0	0	0	0	3	0	29	0	0	0	0	0	0	0	0	0	0	0	0	0	0	0	0	0	0	0	0	0	0	0	0	0	0	0	0	0	0	0	0	0	1	1	1	1	0	0	0
0.1.10.0.0.0.1.0.0.0.0.0.1.0.4.1	1	10	0	0	0	0	11	0	27	0	0	0	0	0	0	0	0	0	0	0	0	0	0	0	0	0	0	0	0	0	0	0	0	0	0	0	0	0	0	0	0	0	0	0	1	1	0	0	0
0.1.10.0.0.0.1.0.0.0.0.0.1.1	1	2	0	0	0	0	3	0	20	0	0	0	0	0	0	0	0	0	0	0	0	0	0	0	0	0	0	0	0	0	0	0	0	0	0	0	0	0	0	0	0	0	1	1	1	1	0	0	0
0.1.10.0.0.0.1.0.0.0.0.0.1.1.0	1	1	0	0	0	0	1	0	18	0	0	0	0	0	0	0	0	0	0	0	0	0	0	0	0	0	0	0	0	0	0	0	0	0	0	0	0	0	0	0	0	0	1	1	1	1	0	0	0
0.1.10.0.0.0.1.0.0.0.0.0.1.2	1	1	0	0	0	0	1	0	19	0	0	0	0	0	0	0	0	0	0	0	0	0	0	0	0	0	0	0	0	0	0	0	0	0	0	0	0	0	0	0	0	0	1	1	1	1	0	0	0
0.1.10.0.0.0.1.0.0.0.0.0.1.3	1	1	0	0	0	0	1	0	33	0	0	0	0	0	0	0	0	0	0	0	0	0	0	0	0	0	0	0	0	0	0	0	0	0	0	0	0	0	0	0	0	0	1	1	1	1	0	0	0
0.1.10.0.0.0.1.0.0.0.0.0.2	1	2	0	0	0	0	2	0	22	0	0	0	0	0	0	0	0	0	0	0	0	0	0	0	0	0	0	0	0	0	0	0	0	0	0	0	0	0	0	0	0	0	1	1	1	1	0	0	0
0.1.10.0.0.0.1.0.0.0.0.0.2.0	1	7	0	0	0	0	9	0	19	0	0	0	0	0	0	0	0	0	0	0	0	0	0	0	0	0	0	0	0	0	0	0	0	0	0	0	0	0	0	0	0	0	1	1	1	1	0	0	0
0.1.10.0.0.0.1.0.0.0.0.1	1	1	0	0	0	0	1	0	38	0	0	0	0	0	0	0	0	0	0	0	0	0	0	0	0	0	0	0	0	0	0	0	0	0	0	0	0	0	0	0	0	0	1	1	1	1	0	0	0
0.1.10.0.0.0.1.0.0.0.1	1	1	0	0	0	0	1	0	30	0	0	0	0	0	0	0	0	0	0	0	0	0	0	0	0	0	0	0	0	0	0	0	0	0	0	0	0	0	0	0	0	0	0	0	1	1	0	0	0
0.1.10.0.0.0.1.0.0.0.2	1	2	0	0	0	0	6	0	51	0	0	0	0	0	0	0	0	0	0	0	0	0	0	0	0	0	0	0	0	0	0	0	0	0	0	0	0	0	0	0	0	0	1	1	1	1	0	0	0
0.1.10.0.0.0.1.0.0.0.2.0	1	1	0	0	0	0	1	0	37	0	0	0	0	0	0	0	0	0	0	0	0	0	0	0	0	0	0	0	0	0	0	0	0	0	0	0	0	0	0	0	0	0	1	1	1	1	0	0	0
0.1.10.0.0.0.1.0.0.1	1	1	0	0	0	0	1	0	94	0	0	0	1	0	0	0	1	1	0	0	1	1	0	0	0	0	1	0	0	0	0	0	0	0	1	1	0	0	1	1	0	0	1	1	1	1	0	0	0
0.1.10.0.0.0.1.0.0.2	1	1	0	0	0	0	1	0	92	0	0	0	1	0	0	0	1	1	0	0	1	1	0	0	0	0	1	0	0	0	0	0	0	0	1	1	0	0	1	1	0	0	1	1	1	1	0	0	0
0.1.10.0.0.0.1.0.0.3	1	1	0	0	0	0	1	0	92	0	0	0	1	0	0	0	1	1	0	0	1	1	0	0	0	0	1	0	0	0	0	0	0	0	1	1	0	0	1	1	0	0	1	1	1	1	0	0	0
0.1.10.0.0.0.1.0.1	1	1	0	0	0	0	1	0	63	0	0	0	0	0	0	0	0	0	0	0	0	0	0	0	0	0	0	0	0	0	0	0	0	0	0	0	0	0	0	0	0	0	1	1	1	1	0	0	0
0.1.10.0.0.0.1.0.1.0	1	1	0	0	0	0	1	0	46	0	0	0	0	0	0	0	0	0	0	0	0	0	0	0	0	0	0	0	0	0	0	0	0	0	0	0	0	0	0	0	0	0	1	1	1	1	0	0	0
0.1.10.0.0.0.1.0.1.0.0	1	13	0	0	0	0	36	0	25	0	0	0	0	0	0	0	0	0	0	0	0	0	0	0	0	0	0	0	0	0	0	0	0	0	0	0	0	0	0	0	0	0	1	1	1	1	0	0	0
0.1.10.0.0.0.1.0.1.0.0.0	1	2	0	0	0	0	2	0	23	0	0	0	0	0	0	0	0	0	0	0	0	0	0	0	0	0	0	0	0	0	0	0	0	0	0	0	0	0	0	0	0	0	1	1	1	1	0	0	0
0.1.10.0.0.0.1.0.1.1	1	1	0	0	0	0	1	0	33	0	0	0	0	0	0	0	0	0	0	0	0	0	0	0	0	0	0	0	0	0	0	0	0	0	0	0	0	0	0	0	0	0	1	1	1	1	0	0	0
0.1.10.0.0.0.1.0.1.1.0	1	3	0	0	0	0	4	0	30	0	0	0	0	0	0	0	0	0	0	0	0	0	0	0	0	0	0	0	0	0	0	0	0	0	0	0	0	0	0	0	0	0	1	1	1	1	0	0	0
0.1.10.0.0.0.1.0.1.1.0.0	1	1	0	0	0	0	1	0	29	0	0	0	0	0	0	0	0	0	0	0	0	0	0	0	0	0	0	0	0	0	0	0	0	0	0	0	0	0	0	0	0	0	1	1	1	1	0	0	0
0.1.10.0.0.0.1.0.1.1.0.0.0	1	1	0	0	0	0	1	0	21	0	0	0	0	0	0	0	0	0	0	0	0	0	0	0	0	0	0	0	0	0	0	0	0	0	0	0	0	0	0	0	0	0	0	0	1	1	0	0	0
0.1.10.0.0.0.2	1	2	0	0	0	0	8	0	100	0	0	0	1	0	0	0	1	1	0	0	1	1	0	0	0	0	1	0	0	0	0	0	0	0	1	1	0	0	1	1	0	0	1	1	1	1	0	0	0
0.1.10.0.0.0.2.0	1	1	0	0	0	0	1	0	64	0	0	0	0	0	0	0	0	0	0	0	0	0	0	0	0	0	0	0	0	0	0	0	0	0	0	0	0	0	0	0	0	0	1	1	1	1	0	0	0
0.1.10.0.0.1	1	2	0	0	0	0	2	0	102	0	0	0	1	0	0	0	1	1	0	0	1	1	0	0	0	1	1	0	0	0	0	0	0	0	1	1	0	0	1	1	0	0	1	1	1	1	0	0	0
0.1.10.0.0.1.0	1	2	0	0	0	0	6	0	100	0	0	0	1	0	0	0	1	1	0	0	1	1	0	0	0	1	1	0	0	0	0	0	0	0	1	1	0	0	1	1	0	0	1	1	1	1	0	0	0
0.1.10.0.0.1.0.0	1	1	0	0	0	0	1	0	43	0	0	0	1	0	0	0	1	1	0	0	1	1	0	0	0	1	1	0	0	0	0	0	0	0	1	1	0	0	1	1	0	0	0	0	0	0	0	0	0
0.1.10.0.0.1.1	1	2	0	0	0	0	5	0	97	0	0	0	1	0	0	0	1	1	0	0	1	1	0	0	0	1	1	0	0	0	0	0	0	0	1	1	0	0	1	1	0	0	1	1	1	1	0	0	0
0.1.10.0.0.1.2	1	1	0	0	0	0	1	0	93	0	0	0	1	0	0	0	1	1	0	0	1	1	0	0	0	1	1	0	0	0	0	0	0	0	1	1	0	0	1	1	0	0	1	1	1	1	0	0	0
0.1.10.0.0.1.3	1	2	0	0	0	0	2	0	97	0	0	0	1	0	0	0	1	1	0	0	1	1	0	0	0	1	1	0	0	0	0	0	0	0	1	1	0	0	1	1	0	0	1	1	1	1	0	0	0
0.1.10.0.0.1.4	1	1	0	0	0	0	1	0	80	0	0	0	0	0	0	0	0	0	0	0	0	0	0	0	0	1	1	0	0	0	0	0	0	0	1	1	0	0	0	0	0	0	1	1	1	1	0	0	0
0.1.10.0.0.2	1	2	0	0	0	0	6	0	101	0	0	0	1	0	0	0	1	1	0	0	1	1	0	0	0	1	1	0	0	0	0	0	0	0	1	1	0	0	1	1	0	0	1	1	1	1	0	0	0
0.1.10.0.0.2.0	1	2	0	0	0	0	3	0	100	0	0	0	1	0	0	0	1	1	0	0	1	1	0	0	0	1	1	0	0	0	0	0	0	0	1	1	0	0	1	1	0	0	1	1	1	1	0	0	0
0.1.10.0.0.2.0.0	1	2	0	0	0	0	3	0	99	0	0	0	1	0	0	0	1	1	0	0	1	1	0	0	0	1	1	0	0	0	0	0	0	0	1	1	0	0	1	1	0	0	1	1	1	1	0	0	0
0.1.10.0.0.2.1	1	1	0	0	0	0	1	0	100	0	0	0	1	0	0	0	1	1	0	0	1	1	0	0	0	1	1	0	0	0	0	0	0	0	1	1	0	0	1	1	0	0	1	1	1	1	0	0	0
0.1.10.0.1	1	1	0	0	0	0	1	0	103	0	0	0	1	0	0	0	1	1	0	0	1	1	0	0	0	1	1	0	0	0	0	0	0	0	1	1	0	0	1	1	0	0	1	1	1	1	0	0	0
0.1.10.0.1.0	1	1	0	0	0	0	1	0	102	0	0	0	1	0	0	0	1	1	0	0	1	1	0	0	0	1	1	0	0	0	0	0	0	0	1	1	0	0	1	1	0	0	1	1	1	1	0	0	0
0.1.10.0.1.0.0	1	10	0	0	0	0	41	0	101	0	0	0	1	0	0	0	1	1	0	0	1	1	0	0	0	1	1	0	0	0	0	0	0	0	1	1	0	0	1	1	0	0	1	1	1	1	0	0	0
0.1.10.0.1.0.1	1	1	0	0	0	0	1	0	100	0	0	0	1	0	0	0	1	1	0	0	1	1	0	0	0	1	1	0	0	0	0	0	0	0	1	1	0	0	1	1	0	0	1	1	1	1	0	0	0
0.1.10.0.1.0.1.0	1	1	0	0	0	0	1	0	18	0	0	0	0	0	0	0	1	1	0	0	1	1	0	0	0	1	0	0	0	0	0	0	0	0	1	1	0	0	1	1	0	0	0	0	0	0	0	0	0
0.1.10.0.1.1	1	1	0	0	0	0	1	0	73	0	0	0	0	0	0	0	1	1	0	0	1	1	0	0	0	0	1	0	0	0	0	0	0	0	0	0	0	0	1	1	0	0	1	1	1	1	0	0	0
0.1.10.0.2	1	1	0	0	0	0	1	0	102	0	0	0	1	0	0	0	1	1	0	0	1	1	0	0	0	1	1	0	0	0	0	0	0	0	1	1	0	0	1	1	0	0	1	1	1	1	0	0	0
0.1.10.0.2.0	1	5	0	0	0	0	19	0	101	0	0	0	1	0	0	0	1	1	0	0	1	1	0	0	0	1	1	0	0	0	0	0	0	0	1	1	0	0	1	1	0	0	1	1	1	1	0	0	0
0.1.10.0.2.0.0	1	1	0	0	0	0	1	0	97	0	0	0	1	0	0	0	1	1	0	0	1	1	0	0	0	1	1	0	0	0	0	0	0	0	1	1	0	0	1	1	0	0	1	1	1	1	0	0	0
0.1.10.0.2.1	1	1	0	0	0	0	1	0	98	0	0	0	1	0	0	0	1	1	0	0	1	1	0	0	0	1	1	0	0	0	0	0	0	0	1	1	0	0	1	1	0	0	1	1	1	1	0	0	0
0.1.10.0.3	1	2	0	0	0	0	2	0	103	0	0	0	1	0	0	0	1	1	0	0	1	1	0	0	0	1	1	0	0	0	0	0	0	0	1	1	0	0	1	1	0	0	1	1	1	1	0	0	0
0.1.10.0.3.0	1	1	0	0	0	0	1	0	101	0	0	0	1	0	0	0	1	1	0	0	1	1	0	0	0	1	1	0	0	0	0	0	0	0	1	1	0	0	1	1	0	0	1	1	1	1	0	0	0
0.1.10.1	1	5	0	0	0	0	24	0	105	0	0	0	1	0	0	0	1	1	0	0	1	1	0	0	0	1	1	0	0	0	0	0	0	0	1	1	0	0	1	1	0	0	1	1	1	1	0	0	0
0.1.10.1.0	1	2	0	0	0	0	2	0	43	0	0	0	0	0	0	0	0	0	0	0	0	0	0	0	0	0	0	0	0	0	0	0	0	0	0	0	0	0	0	0	0	0	1	1	1	1	0	0	0
0.1.10.1.0.0	1	1	0	0	0	0	1	0	30	0	0	0	0	0	0	0	0	0	0	0	0	0	0	0	0	0	0	0	0	0	0	0	0	0	0	0	0	0	0	0	0	0	0	0	1	1	0	0	0
0.1.10.1.0.0.0	1	1	0	0	0	0	1	0	23	0	0	0	0	0	0	0	0	0	0	0	0	0	0	0	0	0	0	0	0	0	0	0	0	0	0	0	0	0	0	0	0	0	0	0	1	1	0	0	0
0.1.10.1.0.1	1	1	0	0	0	0	1	0	27	0	0	0	0	0	0	0	0	0	0	0	0	0	0	0	0	0	0	0	0	0	0	0	0	0	0	0	0	0	0	0	0	0	0	0	1	1	0	0	0
0.1.10.1.1	1	1	0	0	0	0	1	0	97	0	0	0	1	0	0	0	0	0	0	0	1	1	0	0	0	1	1	0	0	0	0	0	0	0	1	1	0	0	1	1	0	0	0	0	1	1	0	0	0
0.1.10.1.1.0	1	1	0	0	0	0	1	0	41	0	0	0	1	0	0	0	0	0	0	0	1	1	0	0	0	0	1	0	0	0	0	0	0	0	1	1	0	0	1	1	0	0	0	0	0	0	0	0	0
0.1.10.1.1.1	1	1	0	0	0	0	1	0	28	0	0	0	0	0	0	0	0	0	0	0	0	0	0	0	0	0	0	0	0	0	0	0	0	0	0	0	0	0	0	0	0	0	0	0	1	1	0	0	0
0.1.10.1.1.2	1	1	0	0	0	0	1	0	35	0	0	0	1	0	0	0	0	0	0	0	1	1	0	0	0	0	1	0	0	0	0	0	0	0	0	0	0	0	1	1	0	0	0	0	0	0	0	0	0
0.1.10.1.2	1	2	0	0	0	0	6	0	104	0	0	0	1	0	0	0	1	1	0	0	1	1	0	0	0	1	1	0	0	0	0	0	0	0	1	1	0	0	1	1	0	0	1	1	1	1	0	0	0
0.1.10.1.2.0	1	1	0	0	0	0	1	0	103	0	0	0	1	0	0	0	1	1	0	0	1	1	0	0	0	1	1	0	0	0	0	0	0	0	1	1	0	0	1	1	0	0	1	1	1	1	0	0	0
0.1.10.1.2.0.0	1	1	0	0	0	0	1	0	102	0	0	0	1	0	0	0	1	1	0	0	1	1	0	0	0	1	1	0	0	0	0	0	0	0	1	1	0	0	1	1	0	0	1	1	1	1	0	0	0
0.1.10.1.2.0.0.0	1	1	0	0	0	0	1	0	49	0	0	0	1	0	0	0	1	1	0	0	1	1	0	0	0	1	1	0	0	0	0	0	0	0	1	1	0	0	1	1	0	0	0	0	0	0	0	0	0
0.1.10.1.2.0.1	1	1	0	0	0	0	1	0	99	0	0	0	1	0	0	0	1	1	0	0	1	1	0	0	0	1	1	0	0	0	0	0	0	0	1	1	0	0	1	1	0	0	1	1	1	1	0	0	0
0.1.10.1.2.0.2	1	1	0	0	0	0	1	0	102	0	0	0	1	0	0	0	1	1	0	0	1	1	0	0	0	1	1	0	0	0	0	0	0	0	1	1	0	0	1	1	0	0	1	1	1	1	0	0	0
0.1.10.1.2.1	1	1	0	0	0	0	1	0	103	0	0	0	1	0	0	0	1	1	0	0	1	1	0	0	0	0	1	0	0	0	0	0	0	0	1	1	0	0	1	1	0	0	1	1	1	1	0	0	0
0.1.10.1.2.2	1	1	0	0	0	0	1	0	103	0	0	0	1	0	0	0	1	1	0	0	1	1	0	0	0	1	1	0	0	0	0	0	0	0	1	1	0	0	1	1	0	0	1	1	1	1	0	0	0
0.1.10.1.3	1	1	0	0	0	0	1	0	104	0	0	0	1	0	0	0	1	1	0	0	1	1	0	0	0	1	1	0	0	0	0	0	0	0	1	1	0	0	1	1	0	0	1	1	1	1	0	0	0
0.1.10.2	1	1	0	0	0	0	1	0	106	0	0	0	1	0	0	0	1	1	0	0	1	1	0	0	0	1	1	0	0	0	0	0	0	0	1	1	0	0	1	1	0	0	1	1	1	1	0	0	0
0.1.10.3	1	2	0	0	0	0	2	0	106	0	0	0	1	0	0	0	1	1	0	0	1	1	0	0	0	1	1	0	0	0	0	0	0	0	1	1	0	0	1	1	0	0	1	1	1	1	0	0	0
0.1.10.3.0	1	1	0	0	0	0	1	0	55	0	0	0	0	0	0	0	0	0	0	0	0	0	0	0	0	0	0	0	0	0	0	0	0	0	0	0	0	0	0	0	0	0	1	1	1	1	0	0	0
0.1.10.4	1	1	0	0	0	0	1	0	106	0	0	0	1	0	0	0	1	1	0	0	1	1	0	0	0	1	1	0	0	0	0	0	0	0	1	1	0	0	1	1	0	0	1	1	1	1	0	0	0
0.1.10.5	1	1	0	0	0	0	1	0	103	0	0	0	1	0	0	0	1	1	0	0	1	1	0	0	0	1	1	0	0	0	0	0	0	0	1	1	0	0	1	1	0	0	1	1	1	1	0	0	0
0.1.11	1	1	0	0	0	0	1	0	28	0	0	0	1	0	1	0	1	1	0	0	1	1	0	0	0	0	1	0	0	1	0	1	0	0	1	1	1	0	1	1	0	0	0	0	0	0	0	0	0
0.1.11.0	1	1	0	0	0	0	1	0	17	0	0	0	1	0	1	0	1	1	0	0	1	1	0	0	0	0	1	0	0	0	0	0	0	0	1	1	1	0	1	1	0	0	0	0	0	0	0	0	0
0.1.11.0.0	1	1	0	0	0	0	1	0	16	0	0	0	0	0	1	0	1	1	0	0	1	1	0	0	0	0	1	0	0	0	0	0	0	0	1	1	1	0	1	1	0	0	0	0	0	0	0	0	0
0.1.11.1	1	2	0	0	0	0	18	0	26	0	0	0	1	0	0	0	1	1	0	0	1	1	0	0	0	0	1	0	0	1	0	1	0	0	1	1	0	0	1	1	0	0	0	0	0	0	0	0	0
0.1.11.1.0	1	1	0	0	0	0	2	0	23	0	0	0	1	0	0	0	1	1	0	0	1	1	0	0	0	0	1	0	0	1	0	1	0	0	0	0	0	0	1	1	0	0	0	0	0	0	0	0	0
0.1.12	1	1	0	0	0	0	1	0	64	0	0	0	0	0	0	0	1	1	0	0	1	1	0	0	0	0	0	0	0	1	0	1	0	0	1	1	0	0	1	1	0	0	1	1	1	1	0	0	0
0.1.13	1	1	0	0	0	0	1	0	59	0	0	0	0	0	0	0	1	1	0	0	1	1	0	0	0	0	0	0	0	0	0	0	0	0	1	1	0	0	1	1	0	0	1	1	1	1	0	0	0
0.1.14	1	1	0	0	0	0	1	0	68	0	0	0	0	0	0	0	1	1	0	0	1	1	0	0	0	0	1	0	0	0	0	0	0	0	1	1	0	0	1	1	0	0	0	0	0	0	0	0	0
0.1.15	1	1	0	0	0	0	5	0	25	0	0	0	0	0	0	0	0	0	0	0	0	0	0	0	0	0	0	0	0	0	0	0	0	0	0	0	0	0	0	0	1	0	1	1	1	1	0	0	1
0.1.15.0	1	1	0	0	0	0	5	0	23	0	0	0	0	0	0	0	0	0	0	0	0	0	0	0	0	0	0	0	0	0	0	0	0	0	0	0	0	0	0	0	1	0	1	1	1	1	0	0	1
0.1.16	1	1	0	0	0	0	1	0	17	0	0	0	1	0	0	0	1	1	0	0	1	1	0	0	0	1	1	0	0	0	1	0	1	0	1	1	0	0	1	1	0	0	0	0	0	0	0	0	0
0.1.17	1	1	0	0	0	0	1	0	42	1	0	0	0	0	0	0	1	1	0	0	1	1	0	0	0	0	1	0	0	0	1	0	1	0	1	1	0	0	1	1	0	0	0	0	0	0	0	0	0
0.1.17.0	1	1	0	0	0	0	1	0	40	1	0	0	0	0	0	0	1	1	0	0	1	1	0	0	0	0	1	0	0	0	1	0	1	0	1	1	0	0	1	1	0	0	0	0	0	0	0	0	0
0.1.18	1	1	0	0	0	0	1	0	22	0	0	0	0	0	0	0	0	0	0	0	0	0	0	0	0	0	0	0	0	0	0	0	0	0	0	0	0	0	0	0	0	0	1	1	1	1	0	0	0
0.1.19	1	1	0	0	0	0	1	0	96	0	0	0	0	0	0	0	1	1	0	0	1	1	0	0	0	0	1	0	0	0	1	0	1	0	1	1	0	0	1	1	0	0	1	1	1	1	0	0	0
0.1.19.0	1	1	0	0	0	0	1	0	73	0	0	0	0	0	0	0	0	0	0	0	1	1	0	0	0	0	1	0	0	0	0	0	0	0	1	1	0	0	1	1	0	0	0	0	1	1	0	0	0
0.1.19.1	1	2	0	0	0	0	3	0	48	0	0	0	0	0	0	0	1	1	0	0	1	1	0	0	0	0	1	0	0	0	1	0	1	0	1	1	0	0	1	1	0	0	0	0	0	0	0	0	0
0.1.19.1.0	1	1	0	0	0	0	1	0	46	0	0	0	0	0	0	0	1	1	0	0	1	1	0	0	0	0	1	0	0	0	1	0	1	0	1	1	0	0	1	1	0	0	0	0	0	0	0	0	0
0.1.19.1.0.0	1	1	0	0	0	0	1	0	44	0	0	0	0	0	0	0	1	1	0	0	1	1	0	0	0	0	1	0	0	0	1	0	1	0	1	1	0	0	1	1	0	0	0	0	0	0	0	0	0
0.1.19.1.0.1	1	3	0	0	0	0	3	0	42	0	0	0	0	0	0	0	1	1	0	0	1	1	0	0	0	0	1	0	0	0	1	0	1	0	1	1	0	0	1	1	0	0	0	0	0	0	0	0	0
0.1.19.1.1	1	1	0	0	0	0	1	0	47	0	0	0	0	0	0	0	1	1	0	0	1	1	0	0	0	0	1	0	0	0	1	0	1	0	1	1	0	0	1	1	0	0	0	0	0	0	0	0	0
0.1.19.2	1	2	0	0	0	0	2	0	92	0	0	0	0	0	0	0	1	1	0	0	1	1	0	0	0	0	1	0	0	0	1	0	1	0	1	1	0	0	1	1	0	0	1	1	1	1	0	0	0
0.1.19.2.0	1	1	0	0	0	0	2	0	91	0	0	0	0	0	0	0	1	1	0	0	1	1	0	0	0	0	1	0	0	0	1	0	1	0	1	1	0	0	1	1	0	0	1	1	1	1	0	0	0
0.1.19.2.0.0	1	9	0	0	0	0	42	0	90	0	0	0	0	0	0	0	1	1	0	0	1	1	0	0	0	0	1	0	0	0	1	0	1	0	1	1	0	0	1	1	0	0	1	1	1	1	0	0	0
0.1.19.2.0.0.0	1	3	0	0	0	0	4	0	86	0	0	0	0	0	0	0	1	1	0	0	1	1	0	0	0	0	1	0	0	0	1	0	1	0	1	1	0	0	1	1	0	0	1	1	1	1	0	0	0
0.1.19.2.0.0.0.0	1	7	0	0	0	0	38	0	84	0	0	0	0	0	0	0	1	1	0	0	1	1	0	0	0	0	1	0	0	0	1	0	1	0	1	1	0	0	1	1	0	0	1	1	1	1	0	0	0
0.1.19.2.0.0.0.0.0	1	3	0	0	0	0	5	0	41	0	0	0	0	0	0	0	1	1	0	0	1	1	0	0	0	0	1	0	0	0	1	0	1	0	1	1	0	0	1	1	0	0	0	0	0	0	0	0	0
0.1.19.2.0.0.0.0.0.0	1	1	0	0	0	0	1	0	23	0	0	0	0	0	0	0	1	1	0	0	1	1	0	0	0	0	0	0	0	0	0	0	0	0	1	1	0	0	0	0	0	0	0	0	0	0	0	0	0
0.1.19.2.0.0.0.0.1	1	1	0	0	0	0	1	0	50	0	0	0	0	0	0	0	0	0	0	0	1	1	0	0	0	0	0	0	0	0	0	0	0	0	1	1	0	0	1	1	0	0	0	0	1	1	0	0	0
0.1.19.2.0.0.0.0.2	1	2	0	0	0	0	2	0	30	0	0	0	0	0	0	0	0	0	0	0	0	0	0	0	0	0	0	0	0	0	0	0	0	0	0	0	0	0	0	0	0	0	1	1	1	1	0	0	0
0.1.19.2.0.0.0.1	1	3	0	0	0	0	4	0	67	0	0	0	0	0	0	0	1	1	0	0	1	1	0	0	0	0	0	0	0	0	1	0	1	0	1	1	0	0	1	1	0	0	1	1	1	1	0	0	0
0.1.19.2.0.0.0.2	1	1	0	0	0	0	1	0	82	0	0	0	0	0	0	0	1	1	0	0	1	1	0	0	0	0	1	0	0	0	1	0	1	0	1	1	0	0	1	1	0	0	1	1	1	1	0	0	0
0.1.19.2.0.0.0.2.0	1	6	0	0	0	0	6	0	35	0	0	0	0	0	0	0	0	0	0	0	1	1	0	0	0	0	1	0	0	0	0	0	0	0	1	1	0	0	1	1	0	0	0	0	0	0	0	0	0
0.1.19.2.0.0.0.2.0.0	1	2	0	0	0	0	2	0	33	0	0	0	0	0	0	0	0	0	0	0	1	1	0	0	0	0	1	0	0	0	0	0	0	0	0	0	0	0	1	1	0	0	0	0	0	0	0	0	0
0.1.19.2.0.0.0.2.0.0.0	1	8	0	0	0	0	8	0	12	0	0	0	0	0	0	0	0	0	0	0	0	0	0	0	0	0	0	0	0	0	0	0	0	0	0	0	0	0	0	0	0	0	0	0	0	0	0	0	0
0.1.19.2.0.0.0.2.0.0.0.0	1	19	0	0	1	0	45	4	2	0	0	0	0	0	0	0	0	0	0	0	0	0	0	0	0	0	0	0	0	0	0	0	0	0	0	0	0	0	0	0	0	0	0	0	0	0	0	0	0
0.1.19.2.0.0.0.2.0.0.0.1	1	7	0	0	0	0	5	2	2	0	0	0	0	0	0	0	0	0	0	0	0	0	0	0	0	0	0	0	0	0	0	0	0	0	0	0	0	0	0	0	0	0	0	0	0	0	0	0	0
0.1.19.2.0.0.0.2.0.0.0.2	1	29	0	0	2	0	47	0	4	0	0	0	0	0	0	0	0	0	0	0	0	0	0	0	0	0	0	0	0	0	0	0	0	0	0	0	0	0	0	0	0	0	0	0	0	0	0	0	0
0.1.19.2.0.0.0.2.0.0.1	1	49	0	0	0	0	69	0	6	0	0	0	0	0	0	0	0	0	0	0	0	0	0	0	0	0	0	0	0	0	0	0	0	0	0	0	0	0	0	0	0	0	0	0	0	0	0	0	0
0.1.19.2.0.0.0.2.0.1	1	1	0	0	0	0	4	0	21	0	0	0	0	0	0	0	0	0	0	0	1	1	0	0	0	0	0	0	0	0	0	0	0	0	1	1	0	0	1	1	0	0	0	0	0	0	0	0	0
0.1.19.2.0.0.0.2.0.1.0	1	15	0	0	0	0	21	0	14	0	0	0	0	0	0	0	0	0	0	0	1	1	0	0	0	0	0	0	0	0	0	0	0	0	1	1	0	0	1	1	0	0	0	0	0	0	0	0	0
0.1.19.2.0.0.0.2.1	1	1	0	0	0	0	1	0	37	0	0	0	0	0	0	0	0	0	0	0	1	1	0	0	0	0	1	0	0	0	1	0	1	0	1	1	0	0	1	1	0	0	0	0	0	0	0	0	0
0.1.19.2.0.0.0.2.2	1	2	0	0	0	0	4	0	37	0	0	0	0	0	0	0	1	1	0	0	1	1	0	0	0	0	1	0	0	0	0	0	0	0	0	0	0	0	1	1	0	0	0	0	0	0	0	0	0
0.1.19.2.0.0.1	1	3	0	0	0	0	5	0	54	0	0	0	0	0	0	0	0	0	0	0	0	0	0	0	0	0	0	0	0	0	0	0	0	0	0	0	0	0	0	0	0	0	1	1	1	1	0	0	0
0.1.19.2.0.0.1.0	1	4	0	0	0	0	7	0	34	0	0	0	0	0	0	0	0	0	0	0	0	0	0	0	0	0	0	0	0	0	0	0	0	0	0	0	0	0	0	0	0	0	1	1	1	1	0	0	0
0.1.19.2.0.0.1.0.0	1	1	0	0	0	0	1	0	31	0	0	0	0	0	0	0	0	0	0	0	0	0	0	0	0	0	0	0	0	0	0	0	0	0	0	0	0	0	0	0	0	0	1	1	1	1	0	0	0
0.1.19.2.0.0.2	1	3	0	0	0	0	3	0	88	0	0	0	0	0	0	0	1	1	0	0	1	1	0	0	0	0	1	0	0	0	1	0	1	0	1	1	0	0	1	1	0	0	1	1	1	1	0	0	0
0.1.19.2.0.0.2.0	1	5	0	0	0	0	8	0	43	0	0	0	0	0	0	0	1	1	0	0	1	1	0	0	0	0	1	0	0	0	1	0	1	0	1	1	0	0	1	1	0	0	0	0	0	0	0	0	0
0.1.19.2.0.0.2.0.0	1	1	0	0	0	0	1	0	29	0	0	0	0	0	0	0	1	1	0	0	1	1	0	0	0	0	1	0	0	0	1	0	1	0	0	0	0	0	1	1	0	0	0	0	0	0	0	0	0
0.1.19.2.0.0.3	1	9	0	0	0	0	14	0	44	0	0	0	0	0	0	0	1	1	0	0	1	1	0	0	0	0	1	0	0	0	1	0	1	0	1	1	0	0	1	1	0	0	0	0	0	0	0	0	0
0.1.19.2.0.0.3.0	1	3	0	0	0	0	5	0	33	0	0	0	0	0	0	0	1	1	0	0	1	1	0	0	0	0	1	0	0	0	1	0	1	0	1	1	0	0	1	1	0	0	0	0	0	0	0	0	0
0.1.19.2.0.1	1	1	0	0	0	0	1	0	41	0	0	0	0	0	0	0	0	0	0	0	0	0	0	0	0	0	0	0	0	0	0	0	0	0	0	0	0	0	0	0	0	0	1	1	1	1	0	0	0
0.1.19.2.1	1	1	0	0	0	0	1	0	89	0	0	0	0	0	0	0	1	1	0	0	1	1	0	0	0	0	1	0	0	0	1	0	1	0	1	1	0	0	1	1	0	0	1	1	1	1	0	0	0
0.1.19.2.1.0	1	1	0	0	0	0	1	0	85	0	0	0	0	0	0	0	1	1	0	0	1	1	0	0	0	0	1	0	0	0	1	0	1	0	1	1	0	0	1	1	0	0	1	1	1	1	0	0	0
0.1.19.2.1.0.0	1	2	0	0	0	0	2	0	27	0	0	0	0	0	0	0	1	1	0	0	1	1	0	0	0	0	0	0	0	0	1	0	1	0	1	1	0	0	1	1	0	0	0	0	0	0	0	0	0
0.1.19.2.1.0.1	1	1	0	0	0	0	1	0	45	0	0	0	0	0	0	0	0	0	0	0	0	0	0	0	0	0	0	0	0	0	0	0	0	0	0	0	0	0	0	0	0	0	1	1	1	1	0	0	0
0.1.19.2.2	1	8	0	0	0	0	13	0	36	0	0	0	0	0	0	0	0	0	0	0	0	0	0	0	0	0	0	0	0	0	0	0	0	0	0	0	0	0	0	0	0	0	1	1	1	1	0	0	0
0.1.19.2.2.0	1	3	0	0	0	0	3	0	35	0	0	0	0	0	0	0	0	0	0	0	0	0	0	0	0	0	0	0	0	0	0	0	0	0	0	0	0	0	0	0	0	0	1	1	1	1	0	0	0
0.1.19.2.2.0.0	1	1	0	0	0	0	1	0	30	0	0	0	0	0	0	0	0	0	0	0	0	0	0	0	0	0	0	0	0	0	0	0	0	0	0	0	0	0	0	0	0	0	0	0	1	1	0	0	0
0.1.19.2.2.0.0.0	1	3	0	0	0	0	5	0	22	0	0	0	0	0	0	0	0	0	0	0	0	0	0	0	0	0	0	0	0	0	0	0	0	0	0	0	0	0	0	0	0	0	0	0	1	1	0	0	0
0.1.19.2.2.0.0.0.0	1	2	0	0	0	0	2	0	10	0	0	0	0	0	0	0	0	0	0	0	0	0	0	0	0	0	0	0	0	0	0	0	0	0	0	0	0	0	0	0	0	0	0	0	0	0	0	0	0
0.1.19.2.2.0.0.1	1	2	0	0	0	0	2	0	21	0	0	0	0	0	0	0	0	0	0	0	0	0	0	0	0	0	0	0	0	0	0	0	0	0	0	0	0	0	0	0	0	0	0	0	1	1	0	0	0
0.1.19.2.2.1	1	1	0	0	0	0	1	0	33	0	0	0	0	0	0	0	0	0	0	0	0	0	0	0	0	0	0	0	0	0	0	0	0	0	0	0	0	0	0	0	0	0	1	1	1	1	0	0	0
0.1.19.3	1	5	0	0	0	0	8	0	74	0	0	0	0	0	0	0	1	1	0	0	1	1	0	0	0	0	0	0	0	0	1	0	1	0	1	1	0	0	1	1	0	0	1	1	1	1	0	0	0
0.1.19.3.0	1	1	0	0	0	0	1	0	73	0	0	0	0	0	0	0	1	1	0	0	1	1	0	0	0	0	0	0	0	0	1	0	1	0	1	1	0	0	1	1	0	0	1	1	1	1	0	0	0
0.1.19.3.0.0	1	1	0	0	0	0	1	0	55	0	0	0	0	0	0	0	1	1	0	0	1	1	0	0	0	0	0	0	0	0	1	0	1	0	1	1	0	0	1	1	0	0	0	0	0	0	0	0	0
0.1.20	1	1	0	0	0	0	1	0	47	0	0	0	0	0	0	0	1	1	0	0	1	1	0	0	0	1	1	0	0	1	0	1	0	0	1	1	0	0	1	1	0	0	0	0	0	0	0	0	0
0.1.20.0	1	2	0	0	0	0	2	0	27	0	0	0	0	0	0	0	1	1	0	0	1	1	0	0	0	1	1	0	0	1	0	1	0	0	1	1	0	0	1	1	0	0	0	0	0	0	0	0	0
0.1.20.0.0	1	12	0	0	0	0	25	0	26	0	0	0	0	0	0	0	1	1	0	0	1	1	0	0	0	1	1	0	0	1	0	1	0	0	1	1	0	0	1	1	0	0	0	0	0	0	0	0	0
0.1.20.0.0.0	1	71	0	0	0	0	116	0	16	0	0	0	0	0	0	0	1	1	0	0	1	1	0	0	0	1	1	0	0	1	0	1	0	0	1	1	0	0	1	1	0	0	0	0	0	0	0	0	0
0.1.20.0.0.0.0	1	31	0	0	0	0	31	0	15	0	0	0	0	0	0	0	1	1	0	0	1	1	0	0	0	0	1	0	0	1	0	1	0	0	1	1	0	0	1	1	0	0	0	0	0	0	0	0	0
0.1.20.0.0.0.0.0	1	3	0	0	0	0	3	0	14	0	0	0	0	0	0	0	1	1	0	0	1	1	0	0	0	0	0	0	0	1	0	1	0	0	1	1	0	0	1	1	0	0	0	0	0	0	0	0	0
0.1.20.0.0.0.0.0.0	1	120	0	0	0	0	223	0	12	0	0	0	0	0	0	0	1	1	0	0	1	1	0	0	0	0	0	0	0	0	0	0	0	0	1	1	0	0	1	1	0	0	0	0	0	0	0	0	0
0.1.20.0.0.0.0.0.0.0	1	71	0	0	0	0	188	0	10	0	0	0	0	0	0	0	1	1	0	0	1	1	0	0	0	0	0	0	0	0	0	0	0	0	0	0	0	0	1	1	0	0	0	0	0	0	0	0	0
0.1.20.0.0.0.0.0.0.0.0	1	39	0	0	0	0	144	0	8	0	0	0	0	0	0	0	1	1	0	0	1	1	0	0	0	0	0	0	0	0	0	0	0	0	0	0	0	0	0	0	0	0	0	0	0	0	0	0	0
0.1.20.0.0.0.0.0.0.0.0.0	1	6	0	0	0	1	3	2	6	0	0	0	0	0	0	0	1	1	0	0	1	1	0	0	0	0	0	0	0	0	0	0	0	0	0	0	0	0	0	0	0	0	0	0	0	0	0	0	0
0.1.20.0.0.0.0.0.0.0.0.0.0	1	11	0	0	1	0	18	4	2	0	0	0	0	0	0	0	0	0	0	0	0	0	0	0	0	0	0	0	0	0	0	0	0	0	0	0	0	0	0	0	0	0	0	0	0	0	0	0	0
0.1.20.0.0.0.0.0.0.0.0.0.1	1	2	0	0	0	0	0	2	2	0	0	0	0	0	0	0	0	0	0	0	1	1	0	0	0	0	0	0	0	0	0	0	0	0	0	0	0	0	0	0	0	0	0	0	0	0	0	0	0
0.1.20.0.0.0.0.0.0.0.1	1	26	0	0	0	0	42	0	8	0	0	0	0	0	0	0	0	0	0	0	1	1	0	0	0	0	0	0	0	0	0	0	0	0	0	0	0	0	1	1	0	0	0	0	0	0	0	0	0
0.1.20.0.0.0.0.0.0.0.2	1	5	0	0	0	0	5	0	8	0	0	0	0	0	0	0	1	1	0	0	0	0	0	0	0	0	0	0	0	0	0	0	0	0	0	0	0	0	1	1	0	0	0	0	0	0	0	0	0
0.1.20.0.0.0.0.0.0.1	1	26	0	0	0	0	29	0	10	0	0	0	0	0	0	0	1	1	0	0	1	1	0	0	0	0	0	0	0	0	0	0	0	0	1	1	0	0	0	0	0	0	0	0	0	0	0	0	0
0.1.20.0.0.0.0.0.0.1.0	1	2	0	0	0	0	2	0	2	0	0	0	0	0	0	0	0	0	0	0	0	0	0	0	0	0	0	0	0	0	0	0	0	0	1	1	0	0	0	0	0	0	0	0	0	0	0	0	0
0.1.20.0.0.0.0.0.0.2	1	24	0	0	0	0	42	0	10	0	0	0	0	0	0	0	0	0	0	0	1	1	0	0	0	0	0	0	0	0	0	0	0	0	1	1	0	0	1	1	0	0	0	0	0	0	0	0	0
0.1.20.0.0.0.0.1	1	28	0	0	0	0	29	0	13	0	0	0	0	0	0	0	1	1	0	0	1	1	0	0	0	0	1	0	0	1	0	1	0	0	0	0	0	0	1	1	0	0	0	0	0	0	0	0	0
0.1.20.0.0.0.0.1.0	1	457	0	0	0	3	669	139	1	0	0	0	0	0	0	0	0	0	0	0	0	0	0	0	0	0	1	0	0	0	0	0	0	0	0	0	0	0	0	0	0	0	0	0	0	0	0	0	0
0.1.20.0.0.0.1	1	6	0	0	0	0	6	0	13	0	0	0	0	0	0	0	1	1	0	0	1	1	0	0	0	1	0	0	0	0	0	0	0	0	1	1	0	0	1	1	0	0	0	0	0	0	0	0	0
0.1.20.0.0.0.1.0	1	1	0	0	0	0	1	0	11	0	0	0	0	0	0	0	1	1	0	0	1	1	0	0	0	1	0	0	0	0	0	0	0	0	1	1	0	0	0	0	0	0	0	0	0	0	0	0	0
0.1.20.0.0.0.1.0.0	1	50	0	0	0	0	164	0	1	0	0	0	0	0	0	0	0	0	0	0	0	0	0	0	0	1	0	0	0	0	0	0	0	0	0	0	0	0	0	0	0	0	0	0	0	0	0	0	0
0.1.20.0.0.0.1.1	1	1	0	0	0	0	1	0	11	0	0	0	0	0	0	0	1	1	0	0	1	1	0	0	0	1	0	0	0	0	0	0	0	0	1	1	0	0	1	1	0	0	0	0	0	0	0	0	0
0.1.20.0.0.1	1	6	0	0	0	0	6	0	24	0	0	0	0	0	0	0	1	1	0	0	1	1	0	0	0	1	1	0	0	0	0	0	0	0	1	1	0	0	1	1	0	0	0	0	0	0	0	0	0
0.1.20.0.0.1.0	1	6	0	0	0	0	15	0	15	0	0	0	0	0	0	0	1	1	0	0	1	1	0	0	0	1	1	0	0	0	0	0	0	0	1	1	0	0	1	1	0	0	0	0	0	0	0	0	0
0.1.20.0.0.2	1	2	0	0	0	0	2	0	24	0	0	0	0	0	0	0	1	1	0	0	1	1	0	0	0	1	1	0	0	1	0	1	0	0	1	1	0	0	1	1	0	0	0	0	0	0	0	0	0
0.1.20.0.1	1	1	0	0	0	0	1	0	23	0	0	0	0	0	0	0	1	1	0	0	1	1	0	0	0	1	1	0	0	1	0	1	0	0	1	1	0	0	1	1	0	0	0	0	0	0	0	0	0
0.1.20.0.1.0	1	4	0	0	0	0	4	0	18	0	0	0	0	0	0	0	1	1	0	0	1	1	0	0	0	1	0	0	0	0	0	0	0	0	0	0	0	0	1	1	0	0	0	0	0	0	0	0	0
0.1.20.0.2	1	1	0	0	0	0	1	0	22	0	0	0	0	0	0	0	1	1	0	0	1	1	0	0	0	1	1	0	0	0	0	0	0	0	0	0	0	0	1	1	0	0	0	0	0	0	0	0	0
0.1.20.1	1	1	0	0	0	0	1	0	46	0	0	0	0	0	0	0	1	1	0	0	1	1	0	0	0	0	1	0	0	1	0	1	0	0	1	1	0	0	1	1	0	0	0	0	0	0	0	0	0
0.1.20.2	1	1	0	0	0	0	2	0	46	0	0	0	0	0	0	0	1	1	0	0	1	1	0	0	0	1	1	0	0	1	0	1	0	0	1	1	0	0	1	1	0	0	0	0	0	0	0	0	0
0.1.20.2.0	1	2	0	0	0	0	2	0	44	0	0	0	0	0	0	0	1	1	0	0	1	1	0	0	0	1	1	0	0	1	0	1	0	0	1	1	0	0	1	1	0	0	0	0	0	0	0	0	0
0.1.21	1	1	0	0	0	0	1	0	24	0	0	0	0	0	0	0	0	0	0	0	0	0	0	0	0	0	0	0	0	0	0	0	0	0	0	0	0	0	0	0	0	1	1	1	1	1	0	0	0
0.1.22	1	2	0	0	0	0	2	0	34	0	0	0	0	0	0	0	1	1	0	0	1	1	0	0	0	1	1	0	0	1	0	1	0	0	1	1	0	0	1	1	0	0	0	0	0	0	0	0	0
0.1.23	1	1	0	0	0	0	1	0	33	0	0	0	1	0	0	0	1	1	0	0	1	1	0	0	0	1	1	0	0	1	0	1	0	0	1	1	0	0	1	1	0	0	0	0	0	0	0	0	0
0.1.23.0	1	3	0	0	0	0	7	0	18	0	0	0	1	0	0	0	1	1	0	0	1	1	0	0	0	1	1	0	0	1	0	1	0	0	1	1	0	0	1	1	0	0	0	0	0	0	0	0	0
0.1.23.0.0	1	2	0	0	0	0	2	0	17	0	0	0	1	0	0	0	1	1	0	0	1	1	0	0	0	1	1	0	0	1	0	1	0	0	1	1	0	0	1	1	0	0	0	0	0	0	0	0	0
0.1.23.0.0.0	1	1	0	0	0	0	1	0	15	0	0	0	0	0	0	0	1	1	0	0	1	1	0	0	0	1	0	0	0	1	0	1	0	0	1	1	0	0	1	1	0	0	0	0	0	0	0	0	0
0.1.23.0.0.1	1	1	0	0	0	0	1	0	10	0	0	0	1	0	0	0	0	0	0	0	1	1	0	0	0	1	0	0	0	0	0	0	0	0	1	1	0	0	1	1	0	0	0	0	0	0	0	0	0
0.1.23.0.0.2	1	4	0	0	0	0	4	0	16	0	0	0	1	0	0	0	1	1	0	0	1	1	0	0	0	0	1	0	0	1	0	1	0	0	1	1	0	0	1	1	0	0	0	0	0	0	0	0	0
0.1.23.0.0.3	1	1	0	0	0	0	1	0	12	0	0	0	1	0	0	0	1	1	0	0	1	1	0	0	0	1	0	0	0	0	0	0	0	0	1	1	0	0	0	0	0	0	0	0	0	0	0	0	0
0.1.23.0.1	1	11	0	0	0	0	11	0	17	0	0	0	1	0	0	0	1	1	0	0	1	1	0	0	0	0	1	0	0	1	0	1	0	0	1	1	0	0	1	1	0	0	0	0	0	0	0	0	0
0.1.24	1	1	0	0	0	0	1	0	44	0	0	0	1	0	0	0	0	0	0	0	1	1	0	0	0	0	1	0	0	0	0	0	0	0	1	1	0	0	1	1	0	0	0	0	0	0	0	0	0
0.1.24.0	1	1	0	0	0	0	1	0	27	0	0	0	0	0	0	0	0	0	0	0	1	1	0	0	0	0	1	0	0	0	0	0	0	0	1	1	0	0	1	1	0	0	0	0	0	0	0	0	0
0.1.25	1	2	0	0	0	0	2	0	112	0	0	0	1	0	1	0	1	1	0	0	1	1	0	0	0	1	1	0	0	0	0	0	0	0	1	1	1	0	1	1	0	0	1	1	1	1	0	0	0
0.1.25.0	1	2	0	0	0	0	2	0	101	0	0	0	1	0	0	0	1	1	0	0	1	1	0	0	0	1	1	0	0	0	0	0	0	0	1	1	0	0	1	1	0	0	1	1	1	1	0	0	0
0.1.25.0.0	1	2	0	0	0	0	3	0	97	0	0	0	1	0	0	0	1	1	0	0	1	1	0	0	0	1	1	0	0	0	0	0	0	0	1	1	0	0	1	1	0	0	1	1	1	1	0	0	0
0.1.25.0.0.0	1	2	0	0	0	0	3	0	44	0	0	0	1	0	0	0	1	1	0	0	1	1	0	0	0	1	0	0	0	0	0	0	0	0	1	1	0	0	1	1	0	0	1	1	1	1	0	0	0
0.1.25.0.0.0.0	1	2	0	0	0	0	2	0	43	0	0	0	1	0	0	0	1	1	0	0	1	1	0	0	0	1	0	0	0	0	0	0	0	0	1	1	0	0	1	1	0	0	1	1	1	1	0	0	0
0.1.25.0.0.0.0.0	1	627	30	55	51	12	789	0	1	0	0	0	0	0	0	0	0	0	0	0	0	0	0	0	0	0	0	0	0	0	0	0	0	0	0	0	0	0	0	0	0	0	0	0	0	0	0	0	0
0.1.25.0.0.0.0.1	1	132	0	0	0	0	90	84	1	0	0	0	0	0	0	0	0	0	0	0	0	0	0	0	0	0	0	0	0	0	0	0	0	0	0	0	0	0	0	0	0	0	0	0	0	0	0	0	0
0.1.25.0.0.0.0.2	1	2	0	0	0	0	2	0	12	0	0	0	0	0	0	0	0	0	0	0	0	0	0	0	0	0	0	0	0	0	0	0	0	0	0	0	0	0	0	0	0	0	0	0	0	0	0	0	0
0.1.25.0.0.0.0.3	1	4	0	0	0	0	5	0	22	0	0	0	0	0	0	0	0	0	0	0	0	0	0	0	0	0	0	0	0	0	0	0	0	0	0	0	0	0	0	0	0	0	1	1	1	1	0	0	0
0.1.25.0.0.0.0.3.0	1	15	0	0	0	0	16	0	17	0	0	0	0	0	0	0	0	0	0	0	0	0	0	0	0	0	0	0	0	0	0	0	0	0	0	0	0	0	0	0	0	0	1	1	1	1	0	0	0
0.1.25.0.0.0.0.3.0.0	1	118	0	0	0	0	17	165	2	0	0	0	0	0	0	0	0	0	0	0	0	0	0	0	0	0	0	0	0	0	0	0	0	0	0	0	0	0	0	0	0	0	0	0	0	0	0	0	0
0.1.25.0.0.0.0.3.0.1	1	15	0	0	0	0	16	0	15	0	0	0	0	0	0	0	0	0	0	0	0	0	0	0	0	0	0	0	0	0	0	0	0	0	0	0	0	0	0	0	0	0	1	1	1	1	0	0	0
0.1.25.0.0.0.0.3.0.1.0	1	1431	19	59	82	14	1788	211	1	0	0	0	0	0	0	0	0	0	0	0	0	0	0	0	0	0	0	0	0	0	0	0	0	0	0	0	0	0	0	0	0	0	0	0	0	0	0	0	0
0.1.25.0.0.0.0.3.0.1.1	1	1731	20	60	100	28	2319	138	1	0	0	0	0	0	0	0	0	0	0	0	0	0	0	0	0	0	0	0	0	0	0	0	0	0	0	0	0	0	0	0	0	0	0	0	0	0	0	0	0
0.1.25.0.0.0.0.3.0.1.2	1	30	0	0	0	0	47	0	8	0	0	0	0	0	0	0	0	0	0	0	0	0	0	0	0	0	0	0	0	0	0	0	0	0	0	0	0	0	0	0	0	0	1	1	0	0	0	0	0
0.1.25.0.0.0.0.3.0.1.2.0	1	101	0	0	3	0	2	155	6	0	0	0	0	0	0	0	0	0	0	0	0	0	0	0	0	0	0	0	0	0	0	0	0	0	0	0	0	0	0	0	0	0	1	1	0	0	0	0	0
0.1.25.0.0.0.0.3.0.1.3	1	341	1	1	3	1	473	51	2	0	0	0	0	0	0	0	0	0	0	0	0	0	0	0	0	0	0	0	0	0	0	0	0	0	0	0	0	0	0	0	0	0	0	0	0	0	0	0	0
0.1.25.0.0.0.0.3.0.1.4	1	25	1	0	0	2	34	0	1	0	0	0	0	0	0	0	0	0	0	0	0	0	0	0	0	0	0	0	0	0	0	0	0	0	0	0	0	0	0	0	0	0	0	0	0	0	0	0	0
0.1.25.0.0.0.0.3.1	1	2	0	0	0	0	2	0	11	0	0	0	0	0	0	0	0	0	0	0	0	0	0	0	0	0	0	0	0	0	0	0	0	0	0	0	0	0	0	0	0	0	1	1	1	1	0	0	0
0.1.25.0.0.0.0.3.1.0	1	4	0	0	0	0	4	0	1	0	0	0	0	0	0	0	0	0	0	0	0	0	0	0	0	0	0	0	0	0	0	0	0	0	0	0	0	0	0	0	0	0	0	0	0	0	0	0	0
0.1.25.0.0.0.0.3.2	1	1	0	0	0	0	1	0	20	0	0	0	0	0	0	0	0	0	0	0	0	0	0	0	0	0	0	0	0	0	0	0	0	0	0	0	0	0	0	0	0	0	1	1	1	1	0	0	0
0.1.25.0.0.0.0.3.2.0	1	1	0	0	0	0	1	0	7	0	0	0	0	0	0	0	0	0	0	0	0	0	0	0	0	0	0	0	0	0	0	0	0	0	0	0	0	0	0	0	0	0	0	0	1	1	0	0	0
0.1.25.0.0.0.1	1	1	0	0	0	0	1	0	23	0	0	0	0	0	0	0	0	0	0	0	0	0	0	0	0	0	0	0	0	0	0	0	0	0	0	0	0	0	0	0	0	0	1	1	1	1	0	0	0
0.1.25.0.0.1	1	1	0	0	0	0	2	0	96	0	0	0	1	0	0	0	1	1	0	0	1	1	0	0	0	1	1	0	0	0	0	0	0	0	1	1	0	0	1	1	0	0	1	1	1	1	0	0	0
0.1.25.0.0.1.0	1	4	0	0	0	0	4	0	95	0	0	0	1	0	0	0	1	1	0	0	1	1	0	0	0	1	1	0	0	0	0	0	0	0	1	1	0	0	1	1	0	0	1	1	1	1	0	0	0
0.1.25.0.0.1.0.0	1	1	0	0	0	0	1	0	39	0	0	0	0	0	0	0	1	1	0	0	1	1	0	0	0	1	1	0	0	0	0	0	0	0	0	0	0	0	1	1	0	0	0	0	0	0	0	0	0
0.1.25.0.0.1.0.0.0	1	2	0	0	0	0	2	0	9	0	0	0	0	0	0	0	0	0	0	0	0	0	0	0	0	0	0	0	0	0	0	0	0	0	0	0	0	0	0	0	0	0	0	0	0	0	0	0	0
0.1.25.0.0.1.0.1	1	3	0	0	0	0	4	0	43	0	0	0	0	0	0	0	1	1	0	0	1	1	0	0	0	0	1	0	0	0	0	0	0	0	1	1	0	0	1	1	0	0	0	0	0	0	0	0	0
0.1.25.0.0.1.0.1.0	1	2	0	0	0	0	2	0	41	0	0	0	0	0	0	0	1	1	0	0	1	1	0	0	0	0	1	0	0	0	0	0	0	0	0	0	0	0	1	1	0	0	0	0	0	0	0	0	0
0.1.25.0.0.1.0.1.0.0	1	1	0	0	0	0	1	0	35	0	0	0	0	0	0	0	0	0	0	0	1	1	0	0	0	0	1	0	0	0	0	0	0	0	0	0	0	0	1	1	0	0	0	0	0	0	0	0	0
0.1.25.0.0.1.0.1.1	1	1	0	0	0	0	1	0	42	0	0	0	0	0	0	0	1	1	0	0	1	1	0	0	0	0	1	0	0	0	0	0	0	0	1	1	0	0	1	1	0	0	0	0	0	0	0	0	0
0.1.25.0.0.1.0.2	1	1	0	0	0	0	1	0	38	0	0	0	1	0	0	0	1	1	0	0	1	1	0	0	0	0	1	0	0	0	0	0	0	0	0	0	0	0	1	1	0	0	0	0	0	0	0	0	0
0.1.25.0.0.1.0.3	1	2	0	0	0	0	9	0	92	0	0	0	1	0	0	0	1	1	0	0	1	1	0	0	0	1	1	0	0	0	0	0	0	0	1	1	0	0	1	1	0	0	1	1	1	1	0	0	0
0.1.25.0.0.1.0.3.0	1	2	0	0	0	0	3	0	46	0	0	0	1	0	0	0	1	1	0	0	1	1	0	0	0	1	1	0	0	0	0	0	0	0	1	1	0	0	1	1	0	0	0	0	0	0	0	0	0
0.1.25.0.0.1.0.3.0.0	1	4	0	0	0	0	4	0	33	0	0	0	1	0	0	0	1	1	0	0	1	1	0	0	0	1	1	0	0	0	0	0	0	0	1	1	0	0	1	1	0	0	0	0	0	0	0	0	0
0.1.25.0.0.1.0.3.0.1	1	7	0	0	0	0	23	0	45	0	0	0	1	0	0	0	1	1	0	0	1	1	0	0	0	0	1	0	0	0	0	0	0	0	1	1	0	0	1	1	0	0	0	0	0	0	0	0	0
0.1.25.0.0.1.0.3.0.1.0	1	4	0	0	0	0	5	0	42	0	0	0	1	0	0	0	1	1	0	0	1	1	0	0	0	0	1	0	0	0	0	0	0	0	1	1	0	0	1	1	0	0	0	0	0	0	0	0	0
0.1.25.0.0.1.0.3.1	1	1	0	0	0	0	1	0	36	0	0	0	0	0	0	0	0	0	0	0	0	0	0	0	0	0	0	0	0	0	0	0	0	0	0	0	0	0	0	0	0	0	1	1	1	1	0	0	0
0.1.25.0.0.1.0.3.1.0	1	1	0	0	0	0	1	0	33	0	0	0	0	0	0	0	0	0	0	0	0	0	0	0	0	0	0	0	0	0	0	0	0	0	0	0	0	0	0	0	0	0	1	1	1	1	0	0	0
0.1.25.0.0.1.0.3.1.0.0	1	5	0	0	0	0	7	0	31	0	0	0	0	0	0	0	0	0	0	0	0	0	0	0	0	0	0	0	0	0	0	0	0	0	0	0	0	0	0	0	0	0	1	1	1	1	0	0	0
0.1.25.0.0.1.0.3.1.0.1	1	1	0	0	0	0	1	0	13	0	0	0	0	0	0	0	0	0	0	0	0	0	0	0	0	0	0	0	0	0	0	0	0	0	0	0	0	0	0	0	0	0	0	0	1	1	0	0	0
0.1.25.0.0.1.0.3.1.1	1	2	0	0	0	0	2	0	30	0	0	0	0	0	0	0	0	0	0	0	0	0	0	0	0	0	0	0	0	0	0	0	0	0	0	0	0	0	0	0	0	0	1	1	1	1	0	0	0
0.1.25.0.0.1.0.3.1.1.0	1	1	0	0	0	0	1	0	27	0	0	0	0	0	0	0	0	0	0	0	0	0	0	0	0	0	0	0	0	0	0	0	0	0	0	0	0	0	0	0	0	0	1	1	1	1	0	0	0
0.1.25.0.0.1.0.3.1.1.1	1	2	0	0	0	0	2	0	28	0	0	0	0	0	0	0	0	0	0	0	0	0	0	0	0	0	0	0	0	0	0	0	0	0	0	0	0	0	0	0	0	0	1	1	1	1	0	0	0
0.1.25.0.0.1.0.3.1.2	1	1	0	0	0	0	1	0	28	0	0	0	0	0	0	0	0	0	0	0	0	0	0	0	0	0	0	0	0	0	0	0	0	0	0	0	0	0	0	0	0	0	1	1	1	1	0	0	0
0.1.25.0.0.1.0.3.1.3	1	1	0	0	0	0	1	0	28	0	0	0	0	0	0	0	0	0	0	0	0	0	0	0	0	0	0	0	0	0	0	0	0	0	0	0	0	0	0	0	0	0	1	1	1	1	0	0	0
0.1.25.0.0.1.0.3.1.4	1	1	0	0	0	0	1	0	27	0	0	0	0	0	0	0	0	0	0	0	0	0	0	0	0	0	0	0	0	0	0	0	0	0	0	0	0	0	0	0	0	0	0	0	1	1	0	0	0
0.1.25.0.0.1.0.3.1.5	1	1	0	0	0	0	1	0	32	0	0	0	0	0	0	0	0	0	0	0	0	0	0	0	0	0	0	0	0	0	0	0	0	0	0	0	0	0	0	0	0	0	1	1	1	1	0	0	0
0.1.25.0.0.1.0.3.1.5.0	1	1	0	0	0	0	1	0	26	0	0	0	0	0	0	0	0	0	0	0	0	0	0	0	0	0	0	0	0	0	0	0	0	0	0	0	0	0	0	0	0	0	0	0	1	1	0	0	0
0.1.25.0.0.1.0.3.1.6	1	2	0	0	0	0	3	0	24	0	0	0	0	0	0	0	0	0	0	0	0	0	0	0	0	0	0	0	0	0	0	0	0	0	0	0	0	0	0	0	0	0	0	0	1	1	0	0	0
0.1.25.0.0.1.0.3.1.7	1	7	0	0	0	0	23	0	34	0	0	0	0	0	0	0	0	0	0	0	0	0	0	0	0	0	0	0	0	0	0	0	0	0	0	0	0	0	0	0	0	0	1	1	1	1	0	0	0
0.1.25.0.0.1.0.3.1.7.0	1	1	0	0	0	0	1	0	25	0	0	0	0	0	0	0	0	0	0	0	0	0	0	0	0	0	0	0	0	0	0	0	0	0	0	0	0	0	0	0	0	0	1	1	1	1	0	0	0
0.1.25.0.0.1.0.3.1.7.1	1	1	0	0	0	0	1	0	30	0	0	0	0	0	0	0	0	0	0	0	0	0	0	0	0	0	0	0	0	0	0	0	0	0	0	0	0	0	0	0	0	0	1	1	1	1	0	0	0
0.1.25.0.0.1.0.3.1.7.1.0	1	1	0	0	0	0	1	0	26	0	0	0	0	0	0	0	0	0	0	0	0	0	0	0	0	0	0	0	0	0	0	0	0	0	0	0	0	0	0	0	0	0	0	0	1	1	0	0	0
0.1.25.0.0.1.0.3.1.7.1.1	1	2	0	0	0	0	2	0	29	0	0	0	0	0	0	0	0	0	0	0	0	0	0	0	0	0	0	0	0	0	0	0	0	0	0	0	0	0	0	0	0	0	1	1	1	1	0	0	0
0.1.25.0.0.1.0.3.1.7.1.1.0	1	1	0	0	0	0	1	0	11	0	0	0	0	0	0	0	0	0	0	0	0	0	0	0	0	0	0	0	0	0	0	0	0	0	0	0	0	0	0	0	0	0	1	1	1	1	0	0	0
0.1.25.0.0.1.0.3.1.7.1.2	1	1	0	0	0	0	1	0	26	0	0	0	0	0	0	0	0	0	0	0	0	0	0	0	0	0	0	0	0	0	0	0	0	0	0	0	0	0	0	0	0	0	1	1	1	1	0	0	0
0.1.25.0.0.1.0.3.1.7.2	1	3	0	0	0	0	4	0	31	0	0	0	0	0	0	0	0	0	0	0	0	0	0	0	0	0	0	0	0	0	0	0	0	0	0	0	0	0	0	0	0	0	1	1	1	1	0	0	0
0.1.25.0.0.1.0.3.1.7.3	1	1	0	0	0	0	1	0	32	0	0	0	0	0	0	0	0	0	0	0	0	0	0	0	0	0	0	0	0	0	0	0	0	0	0	0	0	0	0	0	0	0	1	1	1	1	0	0	0
0.1.25.0.0.1.0.3.2	1	2	0	0	0	0	2	0	34	0	0	0	0	0	0	0	0	0	0	0	0	0	0	0	0	0	0	0	0	0	0	0	0	0	0	0	0	0	0	0	0	0	1	1	1	1	0	0	0
0.1.25.0.0.1.0.3.2.0	1	1	0	0	0	0	1	0	33	0	0	0	0	0	0	0	0	0	0	0	0	0	0	0	0	0	0	0	0	0	0	0	0	0	0	0	0	0	0	0	0	0	1	1	1	1	0	0	0
0.1.25.0.0.1.0.3.3	1	2	0	0	0	0	6	0	84	0	0	0	0	0	0	0	1	1	0	0	1	1	0	0	0	0	1	0	0	0	0	0	0	0	1	1	0	0	1	1	0	0	1	1	1	1	0	0	0
0.1.25.0.0.1.0.3.3.0	1	2	0	0	0	0	3	0	55	0	0	0	0	0	0	0	1	1	0	0	1	1	0	0	0	0	0	0	0	0	0	0	0	0	1	1	0	0	1	1	0	0	1	1	1	1	0	0	0
0.1.25.0.0.1.0.3.4	1	1	0	0	0	0	1	0	75	0	0	0	0	0	0	0	1	1	0	0	1	1	0	0	0	1	1	0	0	0	0	0	0	0	0	0	0	0	1	1	0	0	1	1	1	1	0	0	0
0.1.25.0.0.1.0.4	1	1	0	0	0	0	1	0	44	0	0	0	0	0	0	0	1	1	0	0	1	1	0	0	0	0	1	0	0	0	0	0	0	0	1	1	0	0	1	1	0	0	0	0	0	0	0	0	0
0.1.25.0.0.1.0.5	1	1	0	0	0	0	1	0	38	0	0	0	0	0	0	0	1	1	0	0	1	1	0	0	0	1	1	0	0	0	0	0	0	0	0	0	0	0	1	1	0	0	0	0	0	0	0	0	0
0.1.25.0.0.1.0.5.0	1	1	0	0	0	0	1	0	34	0	0	0	0	0	0	0	0	0	0	0	1	1	0	0	0	1	1	0	0	0	0	0	0	0	0	0	0	0	1	1	0	0	0	0	0	0	0	0	0
0.1.25.0.0.1.0.6	1	4	0	0	0	0	8	0	7	0	0	0	0	0	0	0	0	0	0	0	0	0	0	0	0	0	0	0	0	0	0	0	0	0	0	0	0	0	0	0	0	0	0	0	0	0	0	0	0
0.1.25.0.0.1.1	1	2	0	0	0	0	12	0	94	0	0	0	1	0	0	0	1	1	0	0	1	1	0	0	0	1	1	0	0	0	0	0	0	0	1	1	0	0	1	1	0	0	1	1	1	1	0	0	0
0.1.25.0.0.1.1.0	1	1	0	0	0	0	2	0	59	0	0	0	0	0	0	0	1	1	0	0	1	1	0	0	0	0	0	0	0	0	0	0	0	0	1	1	0	0	1	1	0	0	1	1	1	1	0	0	0
0.1.25.0.0.1.1.0.0	1	1	0	0	0	0	1	0	55	0	0	0	0	0	0	0	0	0	0	0	1	1	0	0	0	0	0	0	0	0	0	0	0	0	1	1	0	0	1	1	0	0	0	0	1	1	0	0	0
0.1.25.0.0.1.1.0.0.0	1	2	0	0	0	0	2	0	54	0	0	0	0	0	0	0	0	0	0	0	1	1	0	0	0	0	0	0	0	0	0	0	0	0	1	1	0	0	1	1	0	0	0	0	1	1	0	0	0
0.1.25.0.0.1.1.0.1	1	1	0	0	0	0	1	0	58	0	0	0	0	0	0	0	1	1	0	0	1	1	0	0	0	0	0	0	0	0	0	0	0	0	1	1	0	0	1	1	0	0	1	1	1	1	0	0	0
0.1.25.0.0.1.2	1	1	0	0	0	0	1	0	95	0	0	0	1	0	0	0	1	1	0	0	1	1	0	0	0	1	1	0	0	0	0	0	0	0	1	1	0	0	1	1	0	0	1	1	1	1	0	0	0
0.1.25.0.0.1.2.0	1	2	0	0	0	0	2	0	94	0	0	0	1	0	0	0	1	1	0	0	1	1	0	0	0	0	1	0	0	0	0	0	0	0	1	1	0	0	1	1	0	0	1	1	1	1	0	0	0
0.1.25.0.0.1.2.0.0	1	2	0	0	0	0	2	0	21	0	0	0	0	0	0	0	0	0	0	0	0	0	0	0	0	0	0	0	0	0	0	0	0	0	0	0	0	0	0	0	0	0	1	1	1	1	0	0	0
0.1.25.0.0.1.2.0.0.0	1	2	0	0	0	0	2	0	19	0	0	0	0	0	0	0	0	0	0	0	0	0	0	0	0	0	0	0	0	0	0	0	0	0	0	0	0	0	0	0	0	0	1	1	1	1	0	0	0
0.1.25.0.0.1.3	1	1	0	0	0	0	1	0	95	0	0	0	1	0	0	0	1	1	0	0	1	1	0	0	0	0	1	0	0	0	0	0	0	0	1	1	0	0	1	1	0	0	1	1	1	1	0	0	0
0.1.25.0.0.2	1	1	0	0	0	0	1	0	95	0	0	0	1	0	0	0	1	1	0	0	1	1	0	0	0	1	1	0	0	0	0	0	0	0	1	1	0	0	1	1	0	0	1	1	1	1	0	0	0
0.1.25.0.0.2.0	1	2	0	0	0	0	4	0	94	0	0	0	1	0	0	0	1	1	0	0	1	1	0	0	0	1	1	0	0	0	0	0	0	0	1	1	0	0	1	1	0	0	1	1	1	1	0	0	0
0.1.25.0.0.2.0.0	1	2	0	0	0	0	5	0	93	0	0	0	1	0	0	0	1	1	0	0	1	1	0	0	0	1	1	0	0	0	0	0	0	0	1	1	0	0	1	1	0	0	1	1	1	1	0	0	0
0.1.25.0.0.2.0.0.0	1	2	0	0	0	0	2	0	43	0	0	0	0	0	0	0	1	1	0	0	1	1	0	0	0	1	1	0	0	0	0	0	0	0	1	1	0	0	1	1	0	0	0	0	0	0	0	0	0
0.1.25.0.0.2.0.0.0.0	1	5	0	0	0	0	12	0	30	0	0	0	0	0	0	0	1	1	0	0	1	1	0	0	0	1	1	0	0	0	0	0	0	0	1	1	0	0	1	1	0	0	0	0	0	0	0	0	0
0.1.25.0.0.2.0.0.0.0.0	1	2	0	0	0	0	2	0	26	0	0	0	0	0	0	0	0	0	0	0	1	1	0	0	0	1	1	0	0	0	0	0	0	0	1	1	0	0	1	1	0	0	0	0	0	0	0	0	0
0.1.25.0.0.2.0.0.0.0.1	1	1	0	0	0	0	1	0	29	0	0	0	0	0	0	0	1	1	0	0	1	1	0	0	0	1	1	0	0	0	0	0	0	0	1	1	0	0	1	1	0	0	0	0	0	0	0	0	0
0.1.25.0.0.2.0.0.1	1	1	0	0	0	0	1	0	47	0	0	0	0	0	0	0	0	0	0	0	0	0	0	0	0	0	0	0	0	0	0	0	0	0	0	0	0	0	0	0	0	0	1	1	1	1	0	0	0
0.1.25.0.0.2.0.0.1.0	1	2	0	0	0	0	2	0	25	0	0	0	0	0	0	0	0	0	0	0	0	0	0	0	0	0	0	0	0	0	0	0	0	0	0	0	0	0	0	0	0	0	0	0	1	1	0	0	0
0.1.25.0.0.2.0.0.1.0.0	1	1	0	0	0	0	1	0	22	0	0	0	0	0	0	0	0	0	0	0	0	0	0	0	0	0	0	0	0	0	0	0	0	0	0	0	0	0	0	0	0	0	0	0	1	1	0	0	0
0.1.25.0.0.2.0.0.1.1	1	2	0	0	0	0	2	0	26	0	0	0	0	0	0	0	0	0	0	0	0	0	0	0	0	0	0	0	0	0	0	0	0	0	0	0	0	0	0	0	0	0	0	0	1	1	0	0	0
0.1.25.0.0.2.0.0.2	1	2	0	0	0	0	7	0	57	0	0	0	0	0	0	0	1	1	0	0	1	1	0	0	0	0	0	0	0	0	0	0	0	0	1	1	0	0	1	1	0	0	1	1	1	1	0	0	0
0.1.25.0.0.2.0.0.2.0	1	3	0	0	0	0	16	0	53	0	0	0	0	0	0	0	1	1	0	0	1	1	0	0	0	0	0	0	0	0	0	0	0	0	1	1	0	0	1	1	0	0	1	1	1	1	0	0	0
0.1.25.0.0.2.0.0.2.1	1	2	0	0	0	0	3	0	53	0	0	0	0	0	0	0	0	0	0	0	1	1	0	0	0	0	0	0	0	0	0	0	0	0	1	1	0	0	1	1	0	0	0	0	1	1	0	0	0
0.1.25.0.0.2.0.0.3	1	2	0	0	0	0	14	0	72	0	0	0	0	0	0	0	0	0	0	0	1	1	0	0	0	0	1	0	0	0	0	0	0	0	1	1	0	0	1	1	0	0	0	0	1	1	0	0	0
0.1.25.0.0.2.0.0.4	1	1	0	0	0	0	1	0	31	0	0	0	0	0	0	0	0	0	0	0	0	0	0	0	0	0	0	0	0	0	0	0	0	0	0	0	0	0	0	0	0	0	1	1	1	1	0	0	0
0.1.25.0.0.2.0.0.5	1	3	0	0	0	0	3	0	24	0	0	0	1	0	0	0	1	1	0	0	1	1	0	0	0	0	1	0	0	0	0	0	0	0	1	1	0	0	1	1	0	0	0	0	0	0	0	0	0
0.1.25.0.0.2.0.0.6	1	1	0	0	0	0	1	0	32	0	0	0	0	0	0	0	0	0	0	0	0	0	0	0	0	0	0	0	0	0	0	0	0	0	0	0	0	0	0	0	0	0	1	1	1	1	0	0	0
0.1.25.0.0.2.0.0.6.0	1	2	0	0	0	0	2	0	13	0	0	0	0	0	0	0	0	0	0	0	0	0	0	0	0	0	0	0	0	0	0	0	0	0	0	0	0	0	0	0	0	0	1	1	1	1	0	0	0
0.1.25.0.0.2.0.0.7	1	2	0	0	0	0	3	0	31	0	0	0	1	0	0	0	1	1	0	0	1	1	0	0	0	1	1	0	0	0	0	0	0	0	1	1	0	0	1	1	0	0	0	0	0	0	0	0	0
0.1.25.0.0.2.0.0.8	1	1	0	0	0	0	1	0	83	0	0	0	1	0	0	0	1	1	0	0	1	1	0	0	0	0	1	0	0	0	0	0	0	0	1	1	0	0	1	1	0	0	1	1	1	1	0	0	0
0.1.25.0.0.2.0.1	1	1	0	0	0	0	2	0	93	0	0	0	1	0	0	0	1	1	0	0	1	1	0	0	0	1	1	0	0	0	0	0	0	0	1	1	0	0	1	1	0	0	1	1	1	1	0	0	0
0.1.25.0.0.2.0.1.0	1	1	0	0	0	0	1	0	63	0	0	0	0	0	0	0	1	1	0	0	1	1	0	0	0	0	0	0	0	0	0	0	0	0	1	1	0	0	1	1	0	0	1	1	1	1	0	0	0
0.1.25.0.0.2.0.1.1	1	1	0	0	0	0	1	0	56	0	0	0	0	0	0	0	0	0	0	0	0	0	0	0	0	0	0	0	0	0	0	0	0	0	0	0	0	0	0	0	0	0	1	1	1	1	0	0	0
0.1.25.0.0.2.0.1.1.0	1	1	0	0	0	0	1	0	43	0	0	0	0	0	0	0	0	0	0	0	0	0	0	0	0	0	0	0	0	0	0	0	0	0	0	0	0	0	0	0	0	0	1	1	1	1	0	0	0
0.1.25.0.0.2.0.1.1.0.0	1	1	0	0	0	0	1	0	38	0	0	0	0	0	0	0	0	0	0	0	0	0	0	0	0	0	0	0	0	0	0	0	0	0	0	0	0	0	0	0	0	0	1	1	1	1	0	0	0
0.1.25.0.0.2.0.1.1.0.0.0	1	1	0	0	0	0	1	0	37	0	0	0	0	0	0	0	0	0	0	0	0	0	0	0	0	0	0	0	0	0	0	0	0	0	0	0	0	0	0	0	0	0	1	1	1	1	0	0	0
0.1.25.0.0.2.0.1.1.0.0.0.0	1	1	0	0	0	0	1	0	17	0	0	0	0	0	0	0	0	0	0	0	0	0	0	0	0	0	0	0	0	0	0	0	0	0	0	0	0	0	0	0	0	0	1	1	1	1	0	0	0
0.1.25.0.0.2.0.1.1.0.1	1	4	0	0	0	0	5	0	38	0	0	0	0	0	0	0	0	0	0	0	0	0	0	0	0	0	0	0	0	0	0	0	0	0	0	0	0	0	0	0	0	0	1	1	1	1	0	0	0
0.1.25.0.0.2.0.1.1.0.1.0	1	1	0	0	0	0	1	0	34	0	0	0	0	0	0	0	0	0	0	0	0	0	0	0	0	0	0	0	0	0	0	0	0	0	0	0	0	0	0	0	0	0	0	0	1	1	0	0	0
0.1.25.0.0.2.0.1.1.0.1.0.0	1	1	0	0	0	0	1	0	31	0	0	0	0	0	0	0	0	0	0	0	0	0	0	0	0	0	0	0	0	0	0	0	0	0	0	0	0	0	0	0	0	0	0	0	1	1	0	0	0
0.1.25.0.0.2.0.1.1.0.2	1	10	0	0	0	0	12	0	23	0	0	0	0	0	0	0	0	0	0	0	0	0	0	0	0	0	0	0	0	0	0	0	0	0	0	0	0	0	0	0	0	0	1	1	1	1	0	0	0
0.1.25.0.0.2.0.1.1.0.3	1	1	0	0	0	0	1	0	40	0	0	0	0	0	0	0	0	0	0	0	0	0	0	0	0	0	0	0	0	0	0	0	0	0	0	0	0	0	0	0	0	0	1	1	1	1	0	0	0
0.1.25.0.0.2.0.1.1.0.4	1	1	0	0	0	0	1	0	41	0	0	0	0	0	0	0	0	0	0	0	0	0	0	0	0	0	0	0	0	0	0	0	0	0	0	0	0	0	0	0	0	0	1	1	1	1	0	0	0
0.1.25.0.0.2.0.1.1.1	1	2	0	0	0	0	2	0	26	0	0	0	0	0	0	0	0	0	0	0	0	0	0	0	0	0	0	0	0	0	0	0	0	0	0	0	0	0	0	0	0	0	1	1	1	1	0	0	0
0.1.25.0.0.2.0.1.2	1	1	0	0	0	0	1	0	54	0	0	0	0	0	0	0	1	1	0	0	1	1	0	0	0	0	0	0	0	0	0	0	0	0	1	1	0	0	1	1	0	0	1	1	1	1	0	0	0
0.1.25.0.0.2.0.2	1	1	0	0	0	0	1	0	92	0	0	0	1	0	0	0	1	1	0	0	1	1	0	0	0	0	1	0	0	0	0	0	0	0	1	1	0	0	1	1	0	0	1	1	1	1	0	0	0
0.1.25.0.0.2.0.3	1	1	0	0	0	0	1	0	89	0	0	0	1	0	0	0	1	1	0	0	1	1	0	0	0	0	1	0	0	0	0	0	0	0	1	1	0	0	1	1	0	0	1	1	1	1	0	0	0
0.1.25.0.0.2.0.3.0	1	1	0	0	0	0	1	0	49	0	0	0	0	0	0	0	0	0	0	0	0	0	0	0	0	0	0	0	0	0	0	0	0	0	0	0	0	0	0	0	0	0	1	1	1	1	0	0	0
0.1.25.0.0.2.1	1	1	0	0	0	0	1	0	94	0	0	0	1	0	0	0	1	1	0	0	1	1	0	0	0	0	1	0	0	0	0	0	0	0	1	1	0	0	1	1	0	0	1	1	1	1	0	0	0
0.1.25.0.1	1	1	0	0	0	0	6	0	73	0	0	0	0	0	0	0	1	1	0	0	1	1	0	0	0	0	0	0	0	0	0	0	0	0	1	1	0	0	1	1	0	0	1	1	1	1	0	0	0
0.1.25.0.1.0	1	3	0	0	0	0	3	0	31	0	0	0	0	0	0	0	0	0	0	0	0	0	0	0	0	0	0	0	0	0	0	0	0	0	0	0	0	0	0	0	0	0	1	1	1	1	0	0	0
0.1.25.0.1.0.0	1	1	0	0	0	0	1	0	23	0	0	0	0	0	0	0	0	0	0	0	0	0	0	0	0	0	0	0	0	0	0	0	0	0	0	0	0	0	0	0	0	0	0	0	1	1	0	0	0
0.1.25.0.1.0.0.0	1	1	0	0	0	0	1	0	21	0	0	0	0	0	0	0	0	0	0	0	0	0	0	0	0	0	0	0	0	0	0	0	0	0	0	0	0	0	0	0	0	0	0	0	1	1	0	0	0
0.1.25.0.1.1	1	1	0	0	0	0	1	0	63	0	0	0	0	0	0	0	1	1	0	0	1	1	0	0	0	0	0	0	0	0	0	0	0	0	1	1	0	0	1	1	0	0	1	1	1	1	0	0	0
0.1.25.0.1.1.0	1	1	0	0	0	0	1	0	54	0	0	0	0	0	0	0	0	0	0	0	1	1	0	0	0	0	0	0	0	0	0	0	0	0	1	1	0	0	1	1	0	0	0	0	1	1	0	0	0
0.1.25.0.1.1.1	1	3	0	0	0	0	3	0	61	0	0	0	0	0	0	0	1	1	0	0	1	1	0	0	0	0	0	0	0	0	0	0	0	0	1	1	0	0	1	1	0	0	1	1	1	1	0	0	0
0.1.25.0.2	1	2	0	0	0	0	2	0	43	0	0	0	0	0	0	0	0	0	0	0	1	1	0	0	0	0	1	0	0	0	0	0	0	0	1	1	0	0	1	1	0	0	0	0	1	1	0	0	0
0.1.25.0.2.0	1	5	0	0	0	0	5	0	42	0	0	0	0	0	0	0	0	0	0	0	1	1	0	0	0	0	1	0	0	0	0	0	0	0	1	1	0	0	1	1	0	0	0	0	1	1	0	0	0
0.1.25.0.2.0.0	1	2	0	0	0	0	2	0	40	0	0	0	0	0	0	0	0	0	0	0	1	1	0	0	0	0	1	0	0	0	0	0	0	0	1	1	0	0	1	1	0	0	0	0	1	1	0	0	0
0.1.25.0.3	1	1	0	0	0	0	1	0	91	0	0	0	1	0	0	0	1	1	0	0	1	1	0	0	0	1	1	0	0	0	0	0	0	0	1	1	0	0	1	1	0	0	1	1	1	1	0	0	0
0.1.25.0.3.0	1	8	0	0	0	0	11	0	35	0	0	0	0	0	0	0	0	0	0	0	0	0	0	0	0	0	0	0	0	0	0	0	0	0	0	0	0	0	0	0	0	0	1	1	1	1	0	0	0
0.1.25.0.3.0.0	1	6	0	0	0	0	8	0	32	0	0	0	0	0	0	0	0	0	0	0	0	0	0	0	0	0	0	0	0	0	0	0	0	0	0	0	0	0	0	0	0	0	1	1	1	1	0	0	0
0.1.25.0.3.0.1	1	1	0	0	0	0	1	0	34	0	0	0	0	0	0	0	0	0	0	0	0	0	0	0	0	0	0	0	0	0	0	0	0	0	0	0	0	0	0	0	0	0	1	1	1	1	0	0	0
0.1.25.0.3.0.1.0	1	1	0	0	0	0	1	0	19	0	0	0	0	0	0	0	0	0	0	0	0	0	0	0	0	0	0	0	0	0	0	0	0	0	0	0	0	0	0	0	0	0	1	1	1	1	0	0	0
0.1.25.0.3.0.1.0.0	1	9	0	0	0	0	16	0	17	0	0	0	0	0	0	0	0	0	0	0	0	0	0	0	0	0	0	0	0	0	0	0	0	0	0	0	0	0	0	0	0	0	1	1	1	1	0	0	0
0.1.25.0.3.0.1.0.0.0	1	16	0	0	0	0	20	0	15	0	0	0	0	0	0	0	0	0	0	0	0	0	0	0	0	0	0	0	0	0	0	0	0	0	0	0	0	0	0	0	0	0	1	1	1	1	0	0	0
0.1.25.0.3.0.2	1	1	0	0	0	0	1	0	32	0	0	0	0	0	0	0	0	0	0	0	0	0	0	0	0	0	0	0	0	0	0	0	0	0	0	0	0	0	0	0	0	0	1	1	1	1	0	0	0
0.1.25.0.3.1	1	1	0	0	0	0	1	0	43	0	0	0	1	0	0	0	1	1	0	0	1	1	0	0	0	1	1	0	0	0	0	0	0	0	1	1	0	0	1	1	0	0	0	0	0	0	0	0	0
0.1.25.0.3.1.0	1	1	0	0	0	0	1	0	39	0	0	0	0	0	0	0	1	1	0	0	1	1	0	0	0	1	1	0	0	0	0	0	0	0	0	0	0	0	1	1	0	0	0	0	0	0	0	0	0
0.1.25.0.4	1	2	0	0	0	0	2	0	49	0	0	0	1	0	0	0	1	1	0	0	1	1	0	0	0	1	1	0	0	0	0	0	0	0	1	1	0	0	1	1	0	0	0	0	0	0	0	0	0
0.1.25.0.4.0	1	1	0	0	0	0	1	0	48	0	0	0	1	0	0	0	1	1	0	0	1	1	0	0	0	0	1	0	0	0	0	0	0	0	1	1	0	0	1	1	0	0	0	0	0	0	0	0	0
0.1.25.0.4.0.0	1	1	0	0	0	0	2	0	45	0	0	0	0	0	0	0	1	1	0	0	1	1	0	0	0	0	1	0	0	0	0	0	0	0	1	1	0	0	1	1	0	0	0	0	0	0	0	0	0
0.1.25.0.4.0.1	1	4	0	0	0	0	7	0	47	0	0	0	1	0	0	0	1	1	0	0	1	1	0	0	0	0	1	0	0	0	0	0	0	0	1	1	0	0	1	1	0	0	0	0	0	0	0	0	0
0.1.25.0.4.0.1.0	1	1	0	0	0	0	1	0	45	0	0	0	1	0	0	0	1	1	0	0	1	1	0	0	0	0	1	0	0	0	0	0	0	0	1	1	0	0	1	1	0	0	0	0	0	0	0	0	0
0.1.25.0.4.0.1.0.0	1	1	0	0	0	0	1	0	33	0	0	0	1	0	0	0	1	1	0	0	1	1	0	0	0	0	1	0	0	0	0	0	0	0	1	1	0	0	1	1	0	0	0	0	0	0	0	0	0
0.1.25.0.4.0.1.0.0.0	1	13	0	0	0	0	21	0	31	0	0	0	1	0	0	0	1	1	0	0	1	1	0	0	0	0	1	0	0	0	0	0	0	0	1	1	0	0	1	1	0	0	0	0	0	0	0	0	0
0.1.25.0.4.0.1.1	1	2	0	0	0	0	2	0	46	0	0	0	1	0	0	0	1	1	0	0	1	1	0	0	0	0	1	0	0	0	0	0	0	0	1	1	0	0	1	1	0	0	0	0	0	0	0	0	0
0.1.25.0.4.1	1	1	0	0	0	0	1	0	47	0	0	0	1	0	0	0	1	1	0	0	1	1	0	0	0	1	1	0	0	0	0	0	0	0	1	1	0	0	1	1	0	0	0	0	0	0	0	0	0
0.1.25.0.4.1.0	1	36	0	0	0	0	54	0	46	0	0	0	1	0	0	0	1	1	0	0	1	1	0	0	0	1	1	0	0	0	0	0	0	0	1	1	0	0	1	1	0	0	0	0	0	0	0	0	0
0.1.25.0.4.1.0.0	1	2	0	0	0	0	2	0	44	0	0	0	1	0	0	0	1	1	0	0	1	1	0	0	0	1	1	0	0	0	0	0	0	0	0	0	0	0	1	1	0	0	0	0	0	0	0	0	0
0.1.25.0.4.1.0.0.0	1	17	0	0	0	0	23	0	8	0	0	0	0	0	0	0	0	0	0	0	0	0	0	0	0	0	0	0	0	0	0	0	0	0	0	0	0	0	0	0	0	0	0	0	0	0	0	0	0
0.1.25.0.4.1.0.0.0.0	1	27	0	0	0	0	44	0	6	0	0	0	0	0	0	0	0	0	0	0	0	0	0	0	0	0	0	0	0	0	0	0	0	0	0	0	0	0	0	0	0	0	0	0	0	0	0	0	0
0.1.25.0.4.1.0.0.0.1	1	10	0	0	0	0	10	0	7	0	0	0	0	0	0	0	0	0	0	0	0	0	0	0	0	0	0	0	0	0	0	0	0	0	0	0	0	0	0	0	0	0	0	0	0	0	0	0	0
0.1.25.0.4.1.0.0.0.1.0	1	15	0	0	0	3	10	9	3	0	0	0	0	0	0	0	0	0	0	0	0	0	0	0	0	0	0	0	0	0	0	0	0	0	0	0	0	0	0	0	0	0	0	0	0	0	0	0	0
0.1.25.0.4.1.0.0.1	1	3	0	0	0	0	1	8	5	0	0	0	0	0	0	0	0	0	0	0	0	0	0	0	0	0	0	0	0	0	0	0	0	0	0	0	0	0	0	0	0	0	0	0	0	0	0	0	0
0.1.25.0.4.1.0.0.2	1	4	0	0	0	0	5	0	21	0	0	0	1	0	0	0	1	1	0	0	1	1	0	0	0	0	1	0	0	0	0	0	0	0	0	0	0	0	1	1	0	0	0	0	0	0	0	0	0
0.1.25.0.4.1.0.0.3	1	2	0	0	0	0	2	0	41	0	0	0	0	0	0	0	1	1	0	0	1	1	0	0	0	1	1	0	0	0	0	0	0	0	0	0	0	0	1	1	0	0	0	0	0	0	0	0	0
0.1.25.0.4.1.0.0.3.0	1	3	0	0	0	0	3	0	27	0	0	0	0	0	0	0	1	1	0	0	1	1	0	0	0	1	0	0	0	0	0	0	0	0	0	0	0	0	1	1	0	0	0	0	0	0	0	0	0
0.1.25.0.4.1.0.0.3.1	1	3	0	0	0	0	3	0	40	0	0	0	0	0	0	0	1	1	0	0	1	1	0	0	0	0	1	0	0	0	0	0	0	0	0	0	0	0	1	1	0	0	0	0	0	0	0	0	0
0.1.25.0.4.1.0.0.3.2	1	1	0	0	0	0	1	0	38	0	0	0	0	0	0	0	1	1	0	0	1	1	0	0	0	1	1	0	0	0	0	0	0	0	0	0	0	0	1	1	0	0	0	0	0	0	0	0	0
0.1.25.0.4.1.0.0.3.2.0	1	11	0	0	0	0	11	0	37	0	0	0	0	0	0	0	1	1	0	0	1	1	0	0	0	1	1	0	0	0	0	0	0	0	0	0	0	0	1	1	0	0	0	0	0	0	0	0	0
0.1.25.0.4.1.0.0.3.2.0.0	1	1	0	0	0	0	1	0	33	0	0	0	0	0	0	0	1	1	0	0	1	1	0	0	0	1	1	0	0	0	0	0	0	0	0	0	0	0	0	0	0	0	0	0	0	0	0	0	0
0.1.25.0.4.1.0.0.4	1	1	0	0	0	0	1	0	40	0	0	0	1	0	0	0	1	1	0	0	1	1	0	0	0	0	1	0	0	0	0	0	0	0	0	0	0	0	1	1	0	0	0	0	0	0	0	0	0
0.1.25.0.4.1.0.1	1	2	0	0	0	0	2	0	44	0	0	0	0	0	0	0	1	1	0	0	1	1	0	0	0	1	1	0	0	0	0	0	0	0	1	1	0	0	1	1	0	0	0	0	0	0	0	0	0
0.1.25.0.4.1.0.1.0	1	1	0	0	0	0	11	0	21	0	0	0	0	0	0	0	0	0	0	0	1	1	0	0	0	0	1	0	0	0	0	0	0	0	1	1	0	0	1	1	0	0	0	0	0	0	0	0	0
0.1.25.0.4.1.0.1.1	1	6	0	0	0	0	29	0	31	0	0	0	0	0	0	0	1	1	0	0	1	1	0	0	0	1	0	0	0	0	0	0	0	0	1	1	0	0	1	1	0	0	0	0	0	0	0	0	0
0.1.25.0.4.1.0.1.1.0	1	1	0	0	0	0	1	0	18	0	0	0	0	0	0	0	1	1	0	0	1	1	0	0	0	1	0	0	0	0	0	0	0	0	1	1	0	0	1	1	0	0	0	0	0	0	0	0	0
0.1.25.0.4.1.0.1.2	1	2	0	0	0	0	2	0	42	0	0	0	0	0	0	0	1	1	0	0	1	1	0	0	0	1	1	0	0	0	0	0	0	0	1	1	0	0	1	1	0	0	0	0	0	0	0	0	0
0.1.25.0.4.1.0.1.2.0	1	7	0	0	0	0	7	0	29	0	0	0	0	0	0	0	1	1	0	0	1	1	0	0	0	1	1	0	0	0	0	0	0	0	1	1	0	0	1	1	0	0	0	0	0	0	0	0	0
0.1.25.0.4.1.0.2	1	8	0	0	0	0	9	0	42	0	0	0	1	0	0	0	1	1	0	0	1	1	0	0	0	1	1	0	0	0	0	0	0	0	1	1	0	0	1	1	0	0	0	0	0	0	0	0	0
0.1.25.0.4.1.0.2.0	1	7	0	0	0	0	39	0	25	0	0	0	1	0	0	0	1	1	0	0	1	1	0	0	0	1	1	0	0	0	0	0	0	0	1	1	0	0	1	1	0	0	0	0	0	0	0	0	0
0.1.25.0.4.1.0.2.0.0	1	4	0	0	0	0	4	0	16	0	0	0	1	0	0	0	1	1	0	0	1	1	0	0	0	1	1	0	0	0	0	0	0	0	1	1	0	0	1	1	0	0	0	0	0	0	0	0	0
0.1.25.0.4.1.0.2.0.0.0	1	44	0	0	0	0	53	0	14	0	0	0	1	0	0	0	1	1	0	0	1	1	0	0	0	1	0	0	0	0	0	0	0	0	1	1	0	0	1	1	0	0	0	0	0	0	0	0	0
0.1.25.0.4.1.0.2.0.0.1	1	22	0	0	0	0	23	0	14	0	0	0	0	0	0	0	1	1	0	0	1	1	0	0	0	0	1	0	0	0	0	0	0	0	1	1	0	0	1	1	0	0	0	0	0	0	0	0	0
0.1.25.0.4.1.0.2.0.0.1.0	1	4	0	0	0	0	8	0	12	0	0	0	0	0	0	0	0	0	0	0	1	1	0	0	0	0	1	0	0	0	0	0	0	0	1	1	0	0	1	1	0	0	0	0	0	0	0	0	0
0.1.25.0.4.1.0.2.0.1	1	1	0	0	0	0	1	0	24	0	0	0	1	0	0	0	1	1	0	0	1	1	0	0	0	0	1	0	0	0	0	0	0	0	1	1	0	0	1	1	0	0	0	0	0	0	0	0	0
0.1.25.0.4.1.0.2.0.1.0	1	1	0	0	0	0	1	0	17	0	0	0	0	0	0	0	1	1	0	0	1	1	0	0	0	0	0	0	0	0	0	0	0	0	1	1	0	0	1	1	0	0	0	0	0	0	0	0	0
0.1.25.0.4.1.0.2.0.2	1	1	0	0	0	0	1	0	24	0	0	0	0	0	0	0	1	1	0	0	1	1	0	0	0	1	1	0	0	0	0	0	0	0	1	1	0	0	1	1	0	0	0	0	0	0	0	0	0
0.1.25.0.4.1.0.2.0.3	1	1	0	0	0	0	1	0	19	0	0	0	1	0	0	0	1	1	0	0	1	1	0	0	0	1	0	0	0	0	0	0	0	0	1	1	0	0	0	0	0	0	0	0	0	0	0	0	0
0.1.25.0.4.1.0.2.1	1	11	0	0	0	0	12	0	40	0	0	0	0	0	0	0	1	1	0	0	1	1	0	0	0	0	1	0	0	0	0	0	0	0	1	1	0	0	1	1	0	0	0	0	0	0	0	0	0
0.1.25.0.4.1.0.2.1.0	1	4	0	0	0	0	4	0	15	0	0	0	0	0	0	0	0	0	0	0	1	1	0	0	0	0	0	0	0	0	0	0	0	0	1	1	0	0	1	1	0	0	0	0	0	0	0	0	0
0.1.25.0.4.1.0.2.1.1	1	17	0	0	0	0	18	0	38	0	0	0	0	0	0	0	1	1	0	0	1	1	0	0	0	0	1	0	0	0	0	0	0	0	1	1	0	0	1	1	0	0	0	0	0	0	0	0	0
0.1.25.0.4.1.0.2.1.1.0	1	3	0	0	0	0	3	0	34	0	0	0	0	0	0	0	0	0	0	0	1	1	0	0	0	0	1	0	0	0	0	0	0	0	1	1	0	0	1	1	0	0	0	0	0	0	0	0	0
0.1.25.0.4.1.0.2.2	1	8	0	0	0	0	9	0	40	0	0	0	1	0	0	0	1	1	0	0	1	1	0	0	0	1	1	0	0	0	0	0	0	0	1	1	0	0	1	1	0	0	0	0	0	0	0	0	0
0.1.25.0.4.1.0.2.2.0	1	1	0	0	0	0	1	0	28	0	0	0	1	0	0	0	1	1	0	0	1	1	0	0	0	0	1	0	0	0	0	0	0	0	1	1	0	0	1	1	0	0	0	0	0	0	0	0	0
0.1.25.0.4.1.0.2.2.1	1	1	0	0	0	0	1	0	36	0	0	0	1	0	0	0	0	0	0	0	1	1	0	0	0	1	1	0	0	0	0	0	0	0	1	1	0	0	1	1	0	0	0	0	0	0	0	0	0
0.1.25.0.4.1.0.2.2.1.0	1	1	0	0	0	0	1	0	24	0	0	0	1	0	0	0	0	0	0	0	1	1	0	0	0	0	0	0	0	0	0	0	0	0	1	1	0	0	1	1	0	0	0	0	0	0	0	0	0
0.1.25.0.4.1.0.2.2.2	1	1	0	0	0	0	1	0	39	0	0	0	0	0	0	0	1	1	0	0	1	1	0	0	0	1	1	0	0	0	0	0	0	0	1	1	0	0	1	1	0	0	0	0	0	0	0	0	0
0.1.25.0.4.1.0.2.3	1	1	0	0	0	0	1	0	31	0	0	0	1	0	0	0	1	1	0	0	1	1	0	0	0	1	1	0	0	0	0	0	0	0	1	1	0	0	1	1	0	0	0	0	0	0	0	0	0
0.1.25.0.4.1.0.3	1	1	0	0	0	0	1	0	31	0	0	0	0	0	0	0	1	1	0	0	1	1	0	0	0	0	0	0	0	0	0	0	0	0	1	1	0	0	1	1	0	0	0	0	0	0	0	0	0
0.1.25.0.4.1.0.3.0	1	1	0	0	0	0	5	0	29	0	0	0	0	0	0	0	0	0	0	0	1	1	0	0	0	0	0	0	0	0	0	0	0	0	1	1	0	0	1	1	0	0	0	0	0	0	0	0	0
0.1.25.0.4.1.0.3.0.0	1	1	0	0	0	0	1	0	21	0	0	0	0	0	0	0	0	0	0	0	0	0	0	0	0	0	0	0	0	0	0	0	0	0	1	1	0	0	0	0	0	0	0	0	0	0	0	0	0
0.1.25.0.4.1.0.3.1	1	1	0	0	0	0	1	0	29	0	0	0	0	0	0	0	1	1	0	0	1	1	0	0	0	0	0	0	0	0	0	0	0	0	1	1	0	0	1	1	0	0	0	0	0	0	0	0	0
0.1.25.0.4.1.0.4	1	1	0	0	0	0	1	0	44	0	0	0	1	0	0	0	1	1	0	0	1	1	0	0	0	1	1	0	0	0	0	0	0	0	1	1	0	0	1	1	0	0	0	0	0	0	0	0	0
0.1.25.0.4.1.0.4.0	1	1	0	0	0	0	1	0	18	0	0	0	0	0	0	0	0	0	0	0	1	1	0	0	0	0	1	0	0	0	0	0	0	0	1	1	0	0	1	1	0	0	0	0	0	0	0	0	0
0.1.25.0.4.1.0.4.1	1	1	0	0	0	0	1	0	33	0	0	0	1	0	0	0	1	1	0	0	1	1	0	0	0	1	1	0	0	0	0	0	0	0	1	1	0	0	1	1	0	0	0	0	0	0	0	0	0
0.1.25.0.4.1.0.4.1.0	1	1	0	0	0	0	1	0	26	0	0	0	1	0	0	0	1	1	0	0	1	1	0	0	0	0	1	0	0	0	0	0	0	0	1	1	0	0	0	0	0	0	0	0	0	0	0	0	0
0.1.25.0.4.1.0.5	1	3	0	0	0	0	3	0	44	0	0	0	1	0	0	0	1	1	0	0	1	1	0	0	0	1	1	0	0	0	0	0	0	0	1	1	0	0	1	1	0	0	0	0	0	0	0	0	0
0.1.25.0.4.1.0.5.0	1	2	0	0	0	0	3	0	30	0	0	0	0	0	0	0	1	1	0	0	1	1	0	0	0	1	0	0	0	0	0	0	0	0	1	1	0	0	1	1	0	0	0	0	0	0	0	0	0
0.1.25.0.4.1.0.5.0.0	1	1	0	0	0	0	1	0	27	0	0	0	0	0	0	0	1	1	0	0	1	1	0	0	0	1	0	0	0	0	0	0	0	0	1	1	0	0	1	1	0	0	0	0	0	0	0	0	0
0.1.25.0.4.1.0.5.0.1	1	4	0	0	0	0	4	0	29	0	0	0	0	0	0	0	1	1	0	0	1	1	0	0	0	0	0	0	0	0	0	0	0	0	1	1	0	0	1	1	0	0	0	0	0	0	0	0	0
0.1.25.0.4.1.0.5.0.1.0	1	3	0	0	0	0	3	0	23	0	0	0	0	0	0	0	0	0	0	0	1	1	0	0	0	0	0	0	0	0	0	0	0	0	1	1	0	0	1	1	0	0	0	0	0	0	0	0	0
0.1.25.0.4.1.0.6	1	16	0	0	0	0	71	0	25	0	0	0	1	0	0	0	1	1	0	0	1	1	0	0	0	1	1	0	0	0	0	0	0	0	1	1	0	0	1	1	0	0	0	0	0	0	0	0	0
0.1.25.0.4.1.1	1	2	0	0	0	0	2	0	46	0	0	0	1	0	0	0	1	1	0	0	1	1	0	0	0	1	1	0	0	0	0	0	0	0	1	1	0	0	1	1	0	0	0	0	0	0	0	0	0
0.1.25.0.4.1.1.0	1	2	0	0	0	0	3	0	45	0	0	0	0	0	0	0	1	1	0	0	1	1	0	0	0	1	1	0	0	0	0	0	0	0	1	1	0	0	1	1	0	0	0	0	0	0	0	0	0
0.1.25.0.4.1.1.0.0	1	3	0	0	0	0	4	0	44	0	0	0	0	0	0	0	1	1	0	0	1	1	0	0	0	0	1	0	0	0	0	0	0	0	1	1	0	0	1	1	0	0	0	0	0	0	0	0	0
0.1.25.0.4.1.1.0.0.0	1	1	0	0	0	0	1	0	32	0	0	0	0	0	0	0	1	1	0	0	1	1	0	0	0	0	1	0	0	0	0	0	0	0	1	1	0	0	1	1	0	0	0	0	0	0	0	0	0
0.1.25.0.4.1.1.1	1	1	0	0	0	0	1	0	34	0	0	0	1	0	0	0	1	1	0	0	1	1	0	0	0	1	1	0	0	0	0	0	0	0	1	1	0	0	1	1	0	0	0	0	0	0	0	0	0
0.1.25.0.5	1	1	0	0	0	0	1	0	99	0	0	0	1	0	0	0	1	1	0	0	1	1	0	0	0	1	1	0	0	0	0	0	0	0	1	1	0	0	1	1	0	0	1	1	1	1	0	0	0
0.1.25.0.5.0	1	1	0	0	0	0	1	0	22	0	0	0	0	0	0	0	0	0	0	0	0	0	0	0	0	0	0	0	0	0	0	0	0	0	0	0	0	0	0	0	0	0	1	1	1	1	0	0	0
0.1.25.0.5.0.0	1	1	0	0	0	0	1	0	6	0	0	0	0	0	0	0	0	0	0	0	0	0	0	0	0	0	0	0	0	0	0	0	0	0	0	0	0	0	0	0	0	0	0	0	0	0	0	0	0
0.1.25.0.5.1	1	3	0	0	0	0	5	0	37	0	0	0	0	0	0	0	0	0	0	0	0	0	0	0	0	0	0	0	0	0	0	0	0	0	0	0	0	0	0	0	0	0	1	1	1	1	0	0	0
0.1.25.0.5.1.0	1	1	0	0	0	0	1	0	36	0	0	0	0	0	0	0	0	0	0	0	0	0	0	0	0	0	0	0	0	0	0	0	0	0	0	0	0	0	0	0	0	0	1	1	1	1	0	0	0
0.1.25.0.5.2	1	1	0	0	0	0	1	0	45	0	0	0	0	0	0	0	0	0	0	0	0	0	0	0	0	0	0	0	0	0	0	0	0	0	0	0	0	0	0	0	0	0	1	1	1	1	0	0	0
0.1.25.0.5.2.0	1	4	0	0	0	0	4	0	43	0	0	0	0	0	0	0	0	0	0	0	0	0	0	0	0	0	0	0	0	0	0	0	0	0	0	0	0	0	0	0	0	0	1	1	1	1	0	0	0
0.1.25.0.5.2.0.0	1	11	0	0	0	0	14	0	39	0	0	0	0	0	0	0	0	0	0	0	0	0	0	0	0	0	0	0	0	0	0	0	0	0	0	0	0	0	0	0	0	0	1	1	1	1	0	0	0
0.1.25.0.5.2.0.0.0	1	4	0	0	0	0	4	0	35	0	0	0	0	0	0	0	0	0	0	0	0	0	0	0	0	0	0	0	0	0	0	0	0	0	0	0	0	0	0	0	0	0	1	1	1	1	0	0	0
0.1.25.0.5.2.0.0.0.0	1	14	0	0	0	0	25	0	33	0	0	0	0	0	0	0	0	0	0	0	0	0	0	0	0	0	0	0	0	0	0	0	0	0	0	0	0	0	0	0	0	0	1	1	1	1	0	0	0
0.1.25.0.5.2.1	1	1	0	0	0	0	1	0	41	0	0	0	0	0	0	0	0	0	0	0	0	0	0	0	0	0	0	0	0	0	0	0	0	0	0	0	0	0	0	0	0	0	1	1	1	1	0	0	0
0.1.25.0.5.2.1.0	1	1	0	0	0	0	1	0	40	0	0	0	0	0	0	0	0	0	0	0	0	0	0	0	0	0	0	0	0	0	0	0	0	0	0	0	0	0	0	0	0	0	1	1	1	1	0	0	0
0.1.25.0.5.2.1.0.0	1	1	0	0	0	0	1	0	17	0	0	0	0	0	0	0	0	0	0	0	0	0	0	0	0	0	0	0	0	0	0	0	0	0	0	0	0	0	0	0	0	0	1	1	1	1	0	0	0
0.1.25.0.5.2.1.1	1	1	0	0	0	0	1	0	31	0	0	0	0	0	0	0	0	0	0	0	0	0	0	0	0	0	0	0	0	0	0	0	0	0	0	0	0	0	0	0	0	0	1	1	1	1	0	0	0
0.1.25.0.5.2.2	1	1	0	0	0	0	1	0	23	0	0	0	0	0	0	0	0	0	0	0	0	0	0	0	0	0	0	0	0	0	0	0	0	0	0	0	0	0	0	0	0	0	1	1	1	1	0	0	0
0.1.25.0.5.2.3	1	1	0	0	0	0	1	0	35	0	0	0	0	0	0	0	0	0	0	0	0	0	0	0	0	0	0	0	0	0	0	0	0	0	0	0	0	0	0	0	0	0	1	1	1	1	0	0	0
0.1.25.0.5.3	1	3	0	0	0	0	18	0	88	0	0	0	0	0	0	0	1	1	0	0	1	1	0	0	0	0	1	0	0	0	0	0	0	0	1	1	0	0	1	1	0	0	1	1	1	1	0	0	0
0.1.25.0.5.3.0	1	1	0	0	0	0	1	0	84	0	0	0	0	0	0	0	1	1	0	0	1	1	0	0	0	0	1	0	0	0	0	0	0	0	1	1	0	0	1	1	0	0	1	1	1	1	0	0	0
0.1.25.1	1	1	0	0	0	0	3	0	108	0	0	0	1	0	1	0	1	1	0	0	1	1	0	0	0	1	1	0	0	0	0	0	0	0	1	1	1	0	1	1	0	0	1	1	1	1	0	0	0
0.1.25.1.0	1	2	0	0	0	0	2	0	106	0	0	0	1	0	1	0	1	1	0	0	1	1	0	0	0	1	1	0	0	0	0	0	0	0	1	1	1	0	1	1	0	0	1	1	1	1	0	0	0
0.1.25.1.0.0	1	1	0	0	0	0	2	0	103	0	0	0	1	0	1	0	1	1	0	0	1	1	0	0	0	0	1	0	0	0	0	0	0	0	1	1	1	0	1	1	0	0	1	1	1	1	0	0	0
0.1.25.1.0.0.0	1	2	0	0	0	0	3	0	25	0	0	0	0	0	0	0	0	0	0	0	0	0	0	0	0	0	0	0	0	0	0	0	0	0	0	0	0	0	0	0	0	0	1	1	1	1	0	0	0
0.1.25.1.0.0.1	1	1	0	0	0	0	1	0	39	0	0	0	0	0	0	0	0	0	0	0	0	0	0	0	0	0	0	0	0	0	0	0	0	0	0	0	0	0	0	0	0	0	1	1	1	1	0	0	0
0.1.25.1.0.0.1.0	1	1	0	0	0	0	1	0	15	0	0	0	0	0	0	0	0	0	0	0	0	0	0	0	0	0	0	0	0	0	0	0	0	0	0	0	0	0	0	0	0	0	1	1	1	1	0	0	0
0.1.25.1.0.0.2	1	1	0	0	0	0	1	0	44	0	0	0	1	0	1	0	1	1	0	0	1	1	0	0	0	0	1	0	0	0	0	0	0	0	1	1	1	0	1	1	0	0	0	0	0	0	0	0	0
0.1.25.1.0.0.2.0	1	1	0	0	0	0	1	0	15	0	0	0	1	0	1	0	1	1	0	0	1	1	0	0	0	0	0	0	0	0	0	0	0	0	1	1	1	0	1	1	0	0	0	0	0	0	0	0	0
0.1.25.1.0.0.3	1	2	0	0	0	0	2	0	32	0	0	0	1	0	1	0	1	1	0	0	1	1	0	0	0	0	1	0	0	0	0	0	0	0	1	1	1	0	1	1	0	0	0	0	0	0	0	0	0
0.1.25.1.0.0.3.0	1	1	0	0	0	0	1	0	28	0	0	0	1	0	1	0	1	1	0	0	1	1	0	0	0	0	1	0	0	0	0	0	0	0	1	1	1	0	0	0	0	0	0	0	0	0	0	0	0
0.1.25.1.0.0.4	1	2	0	0	0	0	2	0	64	0	0	0	0	0	0	0	0	0	0	0	0	0	0	0	0	0	0	0	0	0	0	0	0	0	0	0	0	0	0	0	0	0	1	1	1	1	0	0	0
0.1.25.1.0.0.4.0	1	1	0	0	0	0	1	0	61	0	0	0	0	0	0	0	0	0	0	0	0	0	0	0	0	0	0	0	0	0	0	0	0	0	0	0	0	0	0	0	0	0	1	1	1	1	0	0	0
0.1.25.1.0.0.4.1	1	1	0	0	0	0	1	0	45	0	0	0	0	0	0	0	0	0	0	0	0	0	0	0	0	0	0	0	0	0	0	0	0	0	0	0	0	0	0	0	0	0	1	1	1	1	0	0	0
0.1.25.1.0.0.4.1.0	1	1	0	0	0	0	1	0	40	0	0	0	0	0	0	0	0	0	0	0	0	0	0	0	0	0	0	0	0	0	0	0	0	0	0	0	0	0	0	0	0	0	1	1	1	1	0	0	0
0.1.25.1.0.1	1	5	0	0	0	0	10	0	103	0	0	0	1	0	1	0	1	1	0	0	1	1	0	0	0	1	1	0	0	0	0	0	0	0	1	1	1	0	1	1	0	0	1	1	1	1	0	0	0
0.1.25.1.0.1.0	1	1	0	0	0	0	1	0	48	0	0	0	1	0	1	0	1	1	0	0	1	1	0	0	0	1	1	0	0	0	0	0	0	0	1	1	1	0	1	1	0	0	0	0	0	0	0	0	0
0.1.25.1.0.1.0.0	1	3	0	0	0	0	17	0	33	0	0	0	1	0	1	0	1	1	0	0	1	1	0	0	0	1	1	0	0	0	0	0	0	0	1	1	1	0	1	1	0	0	0	0	0	0	0	0	0
0.1.25.1.1	1	4	0	0	0	0	13	0	105	0	0	0	1	0	1	0	1	1	0	0	1	1	0	0	0	1	1	0	0	0	0	0	0	0	1	1	1	0	1	1	0	0	1	1	1	1	0	0	0
0.1.25.1.1.0	1	2	0	0	0	0	16	0	66	0	0	0	0	0	0	0	0	0	0	0	0	0	0	0	0	0	0	0	0	0	0	0	0	0	0	0	0	0	0	0	0	0	1	1	1	1	0	0	0
0.1.25.2	1	1	0	0	0	0	3	0	110	0	0	0	1	0	1	0	1	1	0	0	1	1	0	0	0	1	1	0	0	0	0	0	0	0	1	1	1	0	1	1	0	0	1	1	1	1	0	0	0
0.1.25.2.0	1	1	0	0	0	0	1	0	100	0	0	0	1	0	0	0	1	1	0	0	1	1	0	0	0	1	1	0	0	0	0	0	0	0	1	1	0	0	1	1	0	0	1	1	1	1	0	0	0
0.1.25.2.0.0	1	2	0	0	0	0	2	0	19	0	0	0	0	0	0	0	0	0	0	0	0	0	0	0	0	0	0	0	0	0	0	0	0	0	0	0	0	0	0	0	0	0	1	1	1	1	0	0	0
0.1.25.2.0.1	1	1	0	0	0	0	1	0	39	0	0	0	0	0	0	0	0	0	0	0	0	0	0	0	0	0	0	0	0	0	0	0	0	0	0	0	0	0	0	0	0	0	1	1	1	1	0	0	0
0.1.25.2.0.2	1	1	0	0	0	0	1	0	37	0	0	0	0	0	0	0	0	0	0	0	0	0	0	0	0	0	0	0	0	0	0	0	0	0	0	0	0	0	0	0	0	0	1	1	1	1	0	0	0
0.1.25.2.1	1	1	0	0	0	0	1	0	109	0	0	0	1	0	1	0	1	1	0	0	1	1	0	0	0	1	1	0	0	0	0	0	0	0	1	1	1	0	1	1	0	0	1	1	1	1	0	0	0
0.1.25.2.1.0	1	1	0	0	0	0	1	0	26	0	0	0	0	0	0	0	0	0	0	0	0	0	0	0	0	0	0	0	0	0	0	0	0	0	0	0	0	0	0	0	0	0	1	1	1	1	0	0	0
0.1.25.2.1.0.0	1	1	0	0	0	0	1	0	17	0	0	0	0	0	0	0	0	0	0	0	0	0	0	0	0	0	0	0	0	0	0	0	0	0	0	0	0	0	0	0	0	0	1	1	1	1	0	0	0
0.1.25.2.1.0.0.0	1	1	0	0	0	0	1	0	16	0	0	0	0	0	0	0	0	0	0	0	0	0	0	0	0	0	0	0	0	0	0	0	0	0	0	0	0	0	0	0	0	0	1	1	1	1	0	0	0
0.1.25.2.1.0.0.0.0	1	9	0	0	0	0	0	10	4	0	0	0	0	0	0	0	0	0	0	0	0	0	0	0	0	0	0	0	0	0	0	0	0	0	0	0	0	0	0	0	0	0	0	0	0	0	0	0	0
0.1.25.2.1.1	1	2	0	0	0	0	2	0	105	0	0	0	1	0	0	0	1	1	0	0	1	1	0	0	0	1	1	0	0	0	0	0	0	0	1	1	0	0	1	1	0	0	1	1	1	1	0	0	0
0.1.25.2.1.1.0	1	4	0	0	0	0	6	0	100	0	0	0	1	0	0	0	1	1	0	0	1	1	0	0	0	1	1	0	0	0	0	0	0	0	1	1	0	0	1	1	0	0	1	1	1	1	0	0	0
0.1.25.2.1.1.0.0	1	1	0	0	0	0	1	0	54	0	0	0	0	0	0	0	0	0	0	0	0	0	0	0	0	0	0	0	0	0	0	0	0	0	0	0	0	0	0	0	0	0	1	1	1	1	0	0	0
0.1.25.2.1.1.0.0.0	1	1	0	0	0	0	1	0	40	0	0	0	0	0	0	0	0	0	0	0	0	0	0	0	0	0	0	0	0	0	0	0	0	0	0	0	0	0	0	0	0	0	1	1	1	1	0	0	0
0.1.25.2.1.1.0.0.0.0	1	3	0	0	0	0	5	0	34	0	0	0	0	0	0	0	0	0	0	0	0	0	0	0	0	0	0	0	0	0	0	0	0	0	0	0	0	0	0	0	0	0	1	1	1	1	0	0	0
0.1.25.2.1.1.0.0.0.0.0	1	1	0	0	0	0	1	0	23	0	0	0	0	0	0	0	0	0	0	0	0	0	0	0	0	0	0	0	0	0	0	0	0	0	0	0	0	0	0	0	0	0	0	0	1	1	0	0	0
0.1.25.2.1.1.0.1	1	2	0	0	0	0	6	0	99	0	0	0	1	0	0	0	1	1	0	0	1	1	0	0	0	1	1	0	0	0	0	0	0	0	1	1	0	0	1	1	0	0	1	1	1	1	0	0	0
0.1.25.2.1.1.0.1.0	1	1	0	0	0	0	1	0	61	0	0	0	0	0	0	0	0	0	0	0	0	0	0	0	0	0	0	0	0	0	0	0	0	0	0	0	0	0	0	0	0	0	1	1	1	1	0	0	0
0.1.25.2.1.1.0.1.0.0	1	1	0	0	0	0	3	0	54	0	0	0	0	0	0	0	0	0	0	0	0	0	0	0	0	0	0	0	0	0	0	0	0	0	0	0	0	0	0	0	0	0	1	1	1	1	0	0	0
0.1.25.2.1.1.0.1.0.0.0	1	4	0	0	0	0	6	0	34	0	0	0	0	0	0	0	0	0	0	0	0	0	0	0	0	0	0	0	0	0	0	0	0	0	0	0	0	0	0	0	0	0	1	1	1	1	0	0	0
0.1.25.2.1.1.0.1.0.0.0.0	1	12	0	0	0	0	46	0	29	0	0	0	0	0	0	0	0	0	0	0	0	0	0	0	0	0	0	0	0	0	0	0	0	0	0	0	0	0	0	0	0	0	1	1	1	1	0	0	0
0.1.25.2.1.1.0.1.0.0.0.0.0	1	10	0	0	0	0	12	0	20	0	0	0	0	0	0	0	0	0	0	0	0	0	0	0	0	0	0	0	0	0	0	0	0	0	0	0	0	0	0	0	0	0	0	0	1	1	0	0	0
0.1.25.2.1.1.0.1.0.0.0.0.0.0	1	7	0	0	0	0	15	0	16	0	0	0	0	0	0	0	0	0	0	0	0	0	0	0	0	0	0	0	0	0	0	0	0	0	0	0	0	0	0	0	0	0	0	0	1	1	0	0	0
0.1.25.2.1.1.0.1.0.0.0.0.0.0.0	1	3	0	0	0	0	7	0	8	0	0	0	0	0	0	0	0	0	0	0	0	0	0	0	0	0	0	0	0	0	0	0	0	0	0	0	0	0	0	0	0	0	0	0	1	1	0	0	0
0.1.25.2.1.1.0.1.0.0.0.0.0.0.0.0	1	14	0	0	0	0	17	0	6	0	0	0	0	0	0	0	0	0	0	0	0	0	0	0	0	0	0	0	0	0	0	0	0	0	0	0	0	0	0	0	0	0	0	0	0	0	0	0	0
0.1.25.2.1.1.0.1.0.0.0.0.0.0.0.0.0	1	1	0	0	0	0	1	0	4	0	0	0	0	0	0	0	0	0	0	0	0	0	0	0	0	0	0	0	0	0	0	0	0	0	0	0	0	0	0	0	0	0	0	0	0	0	0	0	0
0.1.25.2.1.1.0.1.0.0.0.0.0.0.1	1	5	0	0	0	0	10	0	4	0	0	0	0	0	0	0	0	0	0	0	0	0	0	0	0	0	0	0	0	0	0	0	0	0	0	0	0	0	0	0	0	0	0	0	0	0	0	0	0
0.1.25.2.1.1.0.1.0.0.0.0.1	1	9	0	0	0	0	10	0	18	0	0	0	0	0	0	0	0	0	0	0	0	0	0	0	0	0	0	0	0	0	0	0	0	0	0	0	0	0	0	0	0	0	1	1	1	1	0	0	0
0.1.25.2.1.1.0.1.0.0.0.0.1.0	1	6	0	0	0	0	11	0	10	0	0	0	0	0	0	0	0	0	0	0	0	0	0	0	0	0	0	0	0	0	0	0	0	0	0	0	0	0	0	0	0	0	1	1	1	1	0	0	0
0.1.25.2.1.1.0.1.0.0.0.0.1.1	1	3	0	0	0	0	4	0	16	0	0	0	0	0	0	0	0	0	0	0	0	0	0	0	0	0	0	0	0	0	0	0	0	0	0	0	0	0	0	0	0	0	1	1	1	1	0	0	0
0.1.25.2.1.1.0.1.0.0.0.0.1.1.0	1	31	0	0	0	0	143	0	10	0	0	0	0	0	0	0	0	0	0	0	0	0	0	0	0	0	0	0	0	0	0	0	0	0	0	0	0	0	0	0	0	0	1	1	1	1	0	0	0
0.1.25.2.1.1.0.1.0.0.0.0.2	1	1	0	0	0	0	1	0	23	0	0	0	0	0	0	0	0	0	0	0	0	0	0	0	0	0	0	0	0	0	0	0	0	0	0	0	0	0	0	0	0	0	0	0	1	1	0	0	0
0.1.25.2.1.1.0.1.0.0.0.0.3	1	1	0	0	0	0	1	0	25	0	0	0	0	0	0	0	0	0	0	0	0	0	0	0	0	0	0	0	0	0	0	0	0	0	0	0	0	0	0	0	0	0	1	1	1	1	0	0	0
0.1.25.2.1.1.0.1.0.0.0.0.3.0	1	28	0	0	0	0	68	0	6	0	0	0	0	0	0	0	0	0	0	0	0	0	0	0	0	0	0	0	0	0	0	0	0	0	0	0	0	0	0	0	0	0	0	0	0	0	0	0	0
0.1.25.2.1.1.0.1.0.0.0.1	1	1	0	0	0	0	1	0	30	0	0	0	0	0	0	0	0	0	0	0	0	0	0	0	0	0	0	0	0	0	0	0	0	0	0	0	0	0	0	0	0	0	0	0	1	1	0	0	0
0.1.25.2.1.1.0.1.0.0.0.1.0	1	2	0	0	0	0	2	0	27	0	0	0	0	0	0	0	0	0	0	0	0	0	0	0	0	0	0	0	0	0	0	0	0	0	0	0	0	0	0	0	0	0	0	0	1	1	0	0	0
0.1.25.2.1.1.0.1.0.1	1	2	0	0	0	0	2	0	40	0	0	0	0	0	0	0	0	0	0	0	0	0	0	0	0	0	0	0	0	0	0	0	0	0	0	0	0	0	0	0	0	0	1	1	1	1	0	0	0
0.1.25.2.1.1.0.1.0.2	1	5	0	0	0	0	8	0	42	0	0	0	0	0	0	0	0	0	0	0	0	0	0	0	0	0	0	0	0	0	0	0	0	0	0	0	0	0	0	0	0	0	1	1	1	1	0	0	0
0.1.25.2.1.1.0.1.0.2.0	1	8	0	0	0	0	21	0	24	0	0	0	0	0	0	0	0	0	0	0	0	0	0	0	0	0	0	0	0	0	0	0	0	0	0	0	0	0	0	0	0	0	1	1	1	1	0	0	0
0.1.25.2.1.1.0.1.0.2.0.0	1	1	0	0	0	0	1	0	22	0	0	0	0	0	0	0	0	0	0	0	0	0	0	0	0	0	0	0	0	0	0	0	0	0	0	0	0	0	0	0	0	0	1	1	1	1	0	0	0
0.1.25.2.1.1.0.1.0.2.1	1	2	0	0	0	0	2	0	40	0	0	0	0	0	0	0	0	0	0	0	0	0	0	0	0	0	0	0	0	0	0	0	0	0	0	0	0	0	0	0	0	0	1	1	1	1	0	0	0
0.1.25.2.1.1.0.1.0.2.2	1	1	0	0	0	0	1	0	39	0	0	0	0	0	0	0	0	0	0	0	0	0	0	0	0	0	0	0	0	0	0	0	0	0	0	0	0	0	0	0	0	0	1	1	1	1	0	0	0
0.1.25.2.1.1.0.1.0.2.3	1	1	0	0	0	0	1	0	41	0	0	0	0	0	0	0	0	0	0	0	0	0	0	0	0	0	0	0	0	0	0	0	0	0	0	0	0	0	0	0	0	0	1	1	1	1	0	0	0
0.1.25.2.1.1.0.1.0.2.3.0	1	1	0	0	0	0	1	0	36	0	0	0	0	0	0	0	0	0	0	0	0	0	0	0	0	0	0	0	0	0	0	0	0	0	0	0	0	0	0	0	0	0	1	1	1	1	0	0	0
0.1.25.2.1.1.0.1.0.2.4	1	1	0	0	0	0	1	0	39	0	0	0	0	0	0	0	0	0	0	0	0	0	0	0	0	0	0	0	0	0	0	0	0	0	0	0	0	0	0	0	0	0	1	1	1	1	0	0	0
0.1.25.2.1.1.0.1.0.2.5	1	1	0	0	0	0	3	0	40	0	0	0	0	0	0	0	0	0	0	0	0	0	0	0	0	0	0	0	0	0	0	0	0	0	0	0	0	0	0	0	0	0	1	1	1	1	0	0	0
0.1.25.2.1.1.0.2	1	1	0	0	0	0	1	0	51	0	0	0	0	0	0	0	0	0	0	0	0	0	0	0	0	0	0	0	0	0	0	0	0	0	0	0	0	0	0	0	0	0	1	1	1	1	0	0	0
0.1.25.2.1.1.0.2.0	1	17	0	0	0	0	27	0	50	0	0	0	0	0	0	0	0	0	0	0	0	0	0	0	0	0	0	0	0	0	0	0	0	0	0	0	0	0	0	0	0	0	1	1	1	1	0	0	0
0.1.25.2.1.1.0.2.0.0	1	27	0	0	0	0	36	0	44	0	0	0	0	0	0	0	0	0	0	0	0	0	0	0	0	0	0	0	0	0	0	0	0	0	0	0	0	0	0	0	0	0	1	1	1	1	0	0	0
0.1.25.2.1.1.0.2.0.0.0	1	18	0	0	0	0	22	0	37	0	0	0	0	0	0	0	0	0	0	0	0	0	0	0	0	0	0	0	0	0	0	0	0	0	0	0	0	0	0	0	0	0	1	1	1	1	0	0	0
0.1.25.2.1.1.0.2.0.0.0.0	1	1	0	0	0	0	1	0	32	0	0	0	0	0	0	0	0	0	0	0	0	0	0	0	0	0	0	0	0	0	0	0	0	0	0	0	0	0	0	0	0	0	0	0	1	1	0	0	0
0.1.25.2.1.1.0.2.0.0.0.1	1	17	0	0	0	0	23	0	28	0	0	0	0	0	0	0	0	0	0	0	0	0	0	0	0	0	0	0	0	0	0	0	0	0	0	0	0	0	0	0	0	0	1	1	1	1	0	0	0
0.1.25.2.1.1.0.2.0.0.1	1	2	0	0	0	0	2	0	42	0	0	0	0	0	0	0	0	0	0	0	0	0	0	0	0	0	0	0	0	0	0	0	0	0	0	0	0	0	0	0	0	0	1	1	1	1	0	0	0
0.1.25.2.1.1.0.2.0.0.1.0	1	1	0	0	0	0	1	0	37	0	0	0	0	0	0	0	0	0	0	0	0	0	0	0	0	0	0	0	0	0	0	0	0	0	0	0	0	0	0	0	0	0	1	1	1	1	0	0	0
0.1.25.2.1.1.0.2.0.0.1.0.0	1	167	29	4	74	11	80	7	1	0	0	0	0	0	0	0	0	0	0	0	0	0	0	0	0	0	0	0	0	0	0	0	0	0	0	0	0	0	0	0	0	0	0	0	0	0	0	0	0
0.1.25.2.1.1.0.2.0.0.1.0.1	1	42	0	0	0	1	45	0	6	0	0	0	0	0	0	0	0	0	0	0	0	0	0	0	0	0	0	0	0	0	0	0	0	0	0	0	0	0	0	0	0	0	0	0	0	0	0	0	0
0.1.25.2.1.1.0.2.0.0.1.0.1.0	1	37	0	0	0	0	116	0	5	0	0	0	0	0	0	0	0	0	0	0	0	0	0	0	0	0	0	0	0	0	0	0	0	0	0	0	0	0	0	0	0	0	0	0	0	0	0	0	0
0.1.25.2.1.1.0.2.0.0.1.0.1.0.0	1	107	0	2	0	8	118	25	1	0	0	0	0	0	0	0	0	0	0	0	0	0	0	0	0	0	0	0	0	0	0	0	0	0	0	0	0	0	0	0	0	0	0	0	0	0	0	0	0
0.1.25.2.1.1.0.2.0.0.1.1	1	2	0	0	0	0	5	0	21	0	0	0	0	0	0	0	0	0	0	0	0	0	0	0	0	0	0	0	0	0	0	0	0	0	0	0	0	0	0	0	0	0	1	1	1	1	0	0	0
0.1.25.2.1.1.0.2.0.0.1.1.0	1	3	0	0	0	0	3	0	17	0	0	0	0	0	0	0	0	0	0	0	0	0	0	0	0	0	0	0	0	0	0	0	0	0	0	0	0	0	0	0	0	0	1	1	1	1	0	0	0
0.1.25.2.1.1.0.2.0.0.1.1.0.0	1	3	0	0	0	0	4	0	15	0	0	0	0	0	0	0	0	0	0	0	0	0	0	0	0	0	0	0	0	0	0	0	0	0	0	0	0	0	0	0	0	0	1	1	1	1	0	0	0
0.1.25.2.1.1.0.2.0.0.1.1.0.1	1	3	0	0	0	0	6	0	11	0	0	0	0	0	0	0	0	0	0	0	0	0	0	0	0	0	0	0	0	0	0	0	0	0	0	0	0	0	0	0	0	0	1	1	1	1	0	0	0
0.1.25.2.1.1.0.2.0.0.1.2	1	52	0	0	0	0	72	0	8	0	0	0	0	0	0	0	0	0	0	0	0	0	0	0	0	0	0	0	0	0	0	0	0	0	0	0	0	0	0	0	0	0	0	0	0	0	0	0	0
0.1.25.2.1.1.0.2.0.0.1.2.0	1	110	0	0	0	0	182	0	7	0	0	0	0	0	0	0	0	0	0	0	0	0	0	0	0	0	0	0	0	0	0	0	0	0	0	0	0	0	0	0	0	0	0	0	0	0	0	0	0
0.1.25.2.1.1.0.2.0.0.1.2.0.0	1	243	3	0	0	1	314	0	5	0	0	0	0	0	0	0	0	0	0	0	0	0	0	0	0	0	0	0	0	0	0	0	0	0	0	0	0	0	0	0	0	0	0	0	0	0	0	0	0
0.1.25.2.1.1.0.2.0.0.1.2.0.0.0	1	766	32	58	38	11	927	153	1	0	0	0	0	0	0	0	0	0	0	0	0	0	0	0	0	0	0	0	0	0	0	0	0	0	0	0	0	0	0	0	0	0	0	0	0	0	0	0	0
0.1.25.2.1.1.0.2.0.0.1.2.0.0.1	1	113	0	0	2	0	191	0	4	0	0	0	0	0	0	0	0	0	0	0	0	0	0	0	0	0	0	0	0	0	0	0	0	0	0	0	0	0	0	0	0	0	0	0	0	0	0	0	0
0.1.25.2.1.1.0.2.0.0.1.2.0.0.1.0	1	204	0	52	0	9	216	1	2	0	0	0	0	0	0	0	0	0	0	0	0	0	0	0	0	0	0	0	0	0	0	0	0	0	0	0	0	0	0	0	0	0	0	0	0	0	0	0	0
0.1.25.2.1.1.0.2.0.0.1.2.0.0.1.1	1	131	30	0	54	1	91	1	2	0	0	0	0	0	0	0	0	0	0	0	0	0	0	0	0	0	0	0	0	0	0	0	0	0	0	0	0	0	0	0	0	0	0	0	0	0	0	0	0
0.1.25.2.1.1.0.2.0.0.1.2.0.1	1	38	0	0	0	0	59	0	6	0	0	0	0	0	0	0	0	0	0	0	0	0	0	0	0	0	0	0	0	0	0	0	0	0	0	0	0	0	0	0	0	0	0	0	0	0	0	0	0
0.1.25.2.1.1.0.2.0.0.1.2.0.1.0	1	42	0	0	0	0	61	0	4	0	0	0	0	0	0	0	0	0	0	0	0	0	0	0	0	0	0	0	0	0	0	0	0	0	0	0	0	0	0	0	0	0	0	0	0	0	0	0	0
0.1.25.2.1.1.0.2.0.0.1.2.0.1.0.0	1	52	0	0	0	0	100	1	2	0	0	0	0	0	0	0	0	0	0	0	0	0	0	0	0	0	0	0	0	0	0	0	0	0	0	0	0	0	0	0	0	0	0	0	0	0	0	0	0
0.1.25.2.1.1.0.2.0.0.1.2.0.1.1	1	3	0	0	0	0	4	0	4	0	0	0	0	0	0	0	0	0	0	0	0	0	0	0	0	0	0	0	0	0	0	0	0	0	0	0	0	0	0	0	0	0	0	0	0	0	0	0	0
0.1.25.2.1.1.0.2.0.0.1.2.1	1	12	0	0	0	0	12	0	7	0	0	0	0	0	0	0	0	0	0	0	0	0	0	0	0	0	0	0	0	0	0	0	0	0	0	0	0	0	0	0	0	0	0	0	0	0	0	0	0
0.1.25.2.1.1.0.2.0.0.1.2.1.0	1	2	0	0	0	0	2	0	5	0	0	0	0	0	0	0	0	0	0	0	0	0	0	0	0	0	0	0	0	0	0	0	0	0	0	0	0	0	0	0	0	0	0	0	0	0	0	0	0
0.1.25.2.1.1.0.2.0.0.1.3	1	1	0	0	0	0	1	0	7	0	0	0	0	0	0	0	0	0	0	0	0	0	0	0	0	0	0	0	0	0	0	0	0	0	0	0	0	0	0	0	0	0	0	0	0	0	0	0	0
0.1.25.2.1.1.0.2.0.0.1.4	1	2	0	0	0	0	2	0	21	0	0	0	0	0	0	0	0	0	0	0	0	0	0	0	0	0	0	0	0	0	0	0	0	0	0	0	0	0	0	0	0	0	1	1	1	1	0	0	0
0.1.25.2.1.1.0.2.0.0.1.4.0	1	2	0	0	0	0	4	0	15	0	0	0	0	0	0	0	0	0	0	0	0	0	0	0	0	0	0	0	0	0	0	0	0	0	0	0	0	0	0	0	0	0	1	1	1	1	0	0	0
0.1.25.2.1.1.0.2.0.0.2	1	13	0	0	0	0	71	0	27	0	0	0	0	0	0	0	0	0	0	0	0	0	0	0	0	0	0	0	0	0	0	0	0	0	0	0	0	0	0	0	0	0	1	1	1	1	0	0	0
0.1.25.2.1.1.0.2.0.0.2.0	1	1	0	0	0	0	1	0	23	0	0	0	0	0	0	0	0	0	0	0	0	0	0	0	0	0	0	0	0	0	0	0	0	0	0	0	0	0	0	0	0	0	1	1	1	1	0	0	0
0.1.25.2.1.1.0.2.0.0.2.0.0	1	12	0	0	0	0	21	0	19	0	0	0	0	0	0	0	0	0	0	0	0	0	0	0	0	0	0	0	0	0	0	0	0	0	0	0	0	0	0	0	0	0	1	1	1	1	0	0	0
0.1.25.2.1.1.0.2.0.0.2.0.0.0	1	14	0	0	0	0	19	0	15	0	0	0	0	0	0	0	0	0	0	0	0	0	0	0	0	0	0	0	0	0	0	0	0	0	0	0	0	0	0	0	0	0	1	1	1	1	0	0	0
0.1.25.2.1.1.0.2.0.0.2.0.0.0.0	1	1	0	0	0	0	1	0	11	0	0	0	0	0	0	0	0	0	0	0	0	0	0	0	0	0	0	0	0	0	0	0	0	0	0	0	0	0	0	0	0	0	1	1	1	1	0	0	0
0.1.25.2.1.1.0.2.0.0.2.0.1	1	1	0	0	0	0	1	0	15	0	0	0	0	0	0	0	0	0	0	0	0	0	0	0	0	0	0	0	0	0	0	0	0	0	0	0	0	0	0	0	0	0	1	1	1	1	0	0	0
0.1.25.2.1.1.0.2.0.0.2.1	1	2	0	0	0	0	2	0	17	0	0	0	0	0	0	0	0	0	0	0	0	0	0	0	0	0	0	0	0	0	0	0	0	0	0	0	0	0	0	0	0	0	1	1	1	1	0	0	0
0.1.25.2.1.1.0.2.0.0.2.1.0	1	4	0	0	0	0	4	0	16	0	0	0	0	0	0	0	0	0	0	0	0	0	0	0	0	0	0	0	0	0	0	0	0	0	0	0	0	0	0	0	0	0	1	1	1	1	0	0	0
0.1.25.2.1.1.0.2.0.0.2.1.0.0	1	4	0	0	0	0	4	0	14	0	0	0	0	0	0	0	0	0	0	0	0	0	0	0	0	0	0	0	0	0	0	0	0	0	0	0	0	0	0	0	0	0	1	1	1	1	0	0	0
0.1.25.2.1.1.0.2.0.0.2.1.0.0.0	1	1	0	0	0	0	1	0	6	0	0	0	0	0	0	0	0	0	0	0	0	0	0	0	0	0	0	0	0	0	0	0	0	0	0	0	0	0	0	0	0	0	0	0	0	0	0	0	0
0.1.25.2.1.1.0.2.0.0.2.2	1	1	0	0	0	0	1	0	19	0	0	0	0	0	0	0	0	0	0	0	0	0	0	0	0	0	0	0	0	0	0	0	0	0	0	0	0	0	0	0	0	0	1	1	1	1	0	0	0
0.1.25.2.1.1.0.2.0.0.2.3	1	3	0	0	0	0	14	0	16	0	0	0	0	0	0	0	0	0	0	0	0	0	0	0	0	0	0	0	0	0	0	0	0	0	0	0	0	0	0	0	0	0	0	0	1	1	0	0	0
0.1.25.2.1.1.0.2.0.0.2.3.0	1	1	0	0	0	0	3	0	8	0	0	0	0	0	0	0	0	0	0	0	0	0	0	0	0	0	0	0	0	0	0	0	0	0	0	0	0	0	0	0	0	0	0	0	0	0	0	0	0
0.1.25.2.1.1.0.2.0.0.2.4	1	11	0	0	0	0	20	0	22	0	0	0	0	0	0	0	0	0	0	0	0	0	0	0	0	0	0	0	0	0	0	0	0	0	0	0	0	0	0	0	0	0	1	1	1	1	0	0	0
0.1.25.2.1.1.0.2.0.0.2.4.0	1	17	0	0	0	0	26	0	16	0	0	0	0	0	0	0	0	0	0	0	0	0	0	0	0	0	0	0	0	0	0	0	0	0	0	0	0	0	0	0	0	0	1	1	1	1	0	0	0
0.1.25.2.1.1.0.2.0.0.2.5	1	2	0	0	0	0	2	0	22	0	0	0	0	0	0	0	0	0	0	0	0	0	0	0	0	0	0	0	0	0	0	0	0	0	0	0	0	0	0	0	0	0	1	1	1	1	0	0	0
0.1.25.2.1.1.0.2.0.0.2.5.0	1	2	0	0	0	0	2	0	20	0	0	0	0	0	0	0	0	0	0	0	0	0	0	0	0	0	0	0	0	0	0	0	0	0	0	0	0	0	0	0	0	0	1	1	1	1	0	0	0
0.1.25.2.1.1.0.2.0.0.2.6	1	1	0	0	0	0	1	0	21	0	0	0	0	0	0	0	0	0	0	0	0	0	0	0	0	0	0	0	0	0	0	0	0	0	0	0	0	0	0	0	0	0	1	1	1	1	0	0	0
0.1.25.2.1.1.0.2.0.0.3	1	1	0	0	0	0	1	0	33	0	0	0	0	0	0	0	0	0	0	0	0	0	0	0	0	0	0	0	0	0	0	0	0	0	0	0	0	0	0	0	0	0	0	0	1	1	0	0	0
0.1.25.2.1.1.0.2.0.0.4	1	8	0	0	0	0	9	0	33	0	0	0	0	0	0	0	0	0	0	0	0	0	0	0	0	0	0	0	0	0	0	0	0	0	0	0	0	0	0	0	0	0	1	1	1	1	0	0	0
0.1.25.2.1.1.0.2.0.0.4.0	1	25	0	0	0	0	26	0	31	0	0	0	0	0	0	0	0	0	0	0	0	0	0	0	0	0	0	0	0	0	0	0	0	0	0	0	0	0	0	0	0	0	1	1	1	1	0	0	0
0.1.25.2.1.1.0.2.0.0.4.0.0	1	22	0	0	0	0	67	0	28	0	0	0	0	0	0	0	0	0	0	0	0	0	0	0	0	0	0	0	0	0	0	0	0	0	0	0	0	0	0	0	0	0	1	1	1	1	0	0	0
0.1.25.2.1.1.0.2.0.0.4.0.0.0	1	29	0	0	0	0	40	0	27	0	0	0	0	0	0	0	0	0	0	0	0	0	0	0	0	0	0	0	0	0	0	0	0	0	0	0	0	0	0	0	0	0	1	1	1	1	0	0	0
0.1.25.2.1.1.0.2.0.0.4.0.0.0.0	1	113	0	0	0	0	184	17	1	0	0	0	0	0	0	0	0	0	0	0	0	0	0	0	0	0	0	0	0	0	0	0	0	0	0	0	0	0	0	0	0	0	0	0	0	0	0	0	0
0.1.25.2.1.1.0.2.0.0.4.0.0.0.1	1	53	0	0	0	1	58	0	14	0	0	0	0	0	0	0	0	0	0	0	0	0	0	0	0	0	0	0	0	0	0	0	0	0	0	0	0	0	0	0	0	0	1	1	1	1	0	0	0
0.1.25.2.1.1.0.2.0.0.4.0.0.0.1.0	1	27	0	0	0	0	28	0	12	0	0	0	0	0	0	0	0	0	0	0	0	0	0	0	0	0	0	0	0	0	0	0	0	0	0	0	0	0	0	0	0	0	1	1	1	1	0	0	0
0.1.25.2.1.1.0.2.0.0.4.0.0.0.1.0.0	1	11	0	0	0	0	22	0	10	0	0	0	0	0	0	0	0	0	0	0	0	0	0	0	0	0	0	0	0	0	0	0	0	0	0	0	0	0	0	0	0	0	1	1	1	1	0	0	0
0.1.25.2.1.1.0.2.0.0.4.0.0.0.1.0.0.0	1	42	0	0	0	0	3	50	4	0	0	0	0	0	0	0	0	0	0	0	0	0	0	0	0	0	0	0	0	0	0	0	0	0	0	0	0	0	0	0	0	0	1	1	0	0	0	0	0
0.1.25.2.1.1.0.2.0.0.4.0.0.0.1.1	1	56	0	0	0	0	85	0	12	0	0	0	0	0	0	0	0	0	0	0	0	0	0	0	0	0	0	0	0	0	0	0	0	0	0	0	0	0	0	0	0	0	1	1	1	1	0	0	0
0.1.25.2.1.1.0.2.0.0.4.0.0.0.2	1	144	0	0	0	0	255	0	2	0	0	0	0	0	0	0	0	0	0	0	0	0	0	0	0	0	0	0	0	0	0	0	0	0	0	0	0	0	0	0	0	0	0	0	0	0	0	0	0
0.1.25.2.1.1.0.2.0.0.4.0.1	1	77	0	0	0	0	101	0	30	0	0	0	0	0	0	0	0	0	0	0	0	0	0	0	0	0	0	0	0	0	0	0	0	0	0	0	0	0	0	0	0	0	1	1	1	1	0	0	0
0.1.25.2.1.1.0.2.0.0.4.0.1.0	1	1	0	0	0	0	1	0	27	0	0	0	0	0	0	0	0	0	0	0	0	0	0	0	0	0	0	0	0	0	0	0	0	0	0	0	0	0	0	0	0	0	1	1	1	1	0	0	0
0.1.25.2.1.1.0.2.0.0.4.0.1.1	1	14	0	0	0	0	18	0	28	0	0	0	0	0	0	0	0	0	0	0	0	0	0	0	0	0	0	0	0	0	0	0	0	0	0	0	0	0	0	0	0	0	1	1	1	1	0	0	0
0.1.25.2.1.1.0.2.0.0.4.0.1.1.0	1	6	0	0	0	0	7	0	14	0	0	0	0	0	0	0	0	0	0	0	0	0	0	0	0	0	0	0	0	0	0	0	0	0	0	0	0	0	0	0	0	0	0	0	0	0	0	0	0
0.1.25.2.1.1.0.2.0.0.4.0.1.1.0.0	1	37	0	0	0	0	94	0	9	0	0	0	0	0	0	0	0	0	0	0	0	0	0	0	0	0	0	0	0	0	0	0	0	0	0	0	0	0	0	0	0	0	0	0	0	0	0	0	0
0.1.25.2.1.1.0.2.0.0.4.0.1.1.0.1	1	12	0	0	0	0	20	0	8	0	0	0	0	0	0	0	0	0	0	0	0	0	0	0	0	0	0	0	0	0	0	0	0	0	0	0	0	0	0	0	0	0	0	0	0	0	0	0	0
0.1.25.2.1.1.0.2.0.0.4.0.1.2	1	4	0	0	0	0	4	0	26	0	0	0	0	0	0	0	0	0	0	0	0	0	0	0	0	0	0	0	0	0	0	0	0	0	0	0	0	0	0	0	0	0	0	0	1	1	0	0	0
0.1.25.2.1.1.0.2.0.0.4.0.1.2.0	1	11	0	0	0	0	19	0	22	0	0	0	0	0	0	0	0	0	0	0	0	0	0	0	0	0	0	0	0	0	0	0	0	0	0	0	0	0	0	0	0	0	0	0	1	1	0	0	0
0.1.25.2.1.1.0.2.0.0.4.0.1.2.0.0	1	2	0	0	0	0	2	0	20	0	0	0	0	0	0	0	0	0	0	0	0	0	0	0	0	0	0	0	0	0	0	0	0	0	0	0	0	0	0	0	0	0	0	0	1	1	0	0	0
0.1.25.2.1.1.0.2.0.0.4.0.2	1	2	0	0	0	0	3	0	29	0	0	0	0	0	0	0	0	0	0	0	0	0	0	0	0	0	0	0	0	0	0	0	0	0	0	0	0	0	0	0	0	0	1	1	1	1	0	0	0
0.1.25.2.1.1.0.2.0.0.4.0.3	1	19	0	0	0	0	19	0	14	0	0	0	0	0	0	0	0	0	0	0	0	0	0	0	0	0	0	0	0	0	0	0	0	0	0	0	0	0	0	0	0	0	1	1	1	1	0	0	0
0.1.25.2.1.1.0.2.0.0.4.0.4	1	1	0	0	0	0	2	0	14	0	0	0	0	0	0	0	0	0	0	0	0	0	0	0	0	0	0	0	0	0	0	0	0	0	0	0	0	0	0	0	0	0	0	0	1	1	0	0	0
0.1.25.2.1.1.0.2.0.0.4.0.4.0	1	1	0	0	0	0	1	0	12	0	0	0	0	0	0	0	0	0	0	0	0	0	0	0	0	0	0	0	0	0	0	0	0	0	0	0	0	0	0	0	0	0	0	0	1	1	0	0	0
0.1.25.2.1.1.0.2.0.0.4.1	1	1	0	0	0	0	1	0	32	0	0	0	0	0	0	0	0	0	0	0	0	0	0	0	0	0	0	0	0	0	0	0	0	0	0	0	0	0	0	0	0	0	1	1	1	1	0	0	0
0.1.25.2.1.1.0.2.0.0.4.1.0	1	1	0	0	0	0	1	0	19	0	0	0	0	0	0	0	0	0	0	0	0	0	0	0	0	0	0	0	0	0	0	0	0	0	0	0	0	0	0	0	0	0	0	0	1	1	0	0	0
0.1.25.2.1.1.0.2.0.0.4.1.0.0	1	1	0	0	0	0	1	0	18	0	0	0	0	0	0	0	0	0	0	0	0	0	0	0	0	0	0	0	0	0	0	0	0	0	0	0	0	0	0	0	0	0	0	0	1	1	0	0	0
0.1.25.2.1.1.0.2.0.0.4.1.0.0.0	1	3	0	0	0	0	13	0	16	0	0	0	0	0	0	0	0	0	0	0	0	0	0	0	0	0	0	0	0	0	0	0	0	0	0	0	0	0	0	0	0	0	0	0	1	1	0	0	0
0.1.25.2.1.1.0.2.0.0.4.1.0.0.0.0	1	3	0	0	0	0	4	0	14	0	0	0	0	0	0	0	0	0	0	0	0	0	0	0	0	0	0	0	0	0	0	0	0	0	0	0	0	0	0	0	0	0	0	0	1	1	0	0	0
0.1.25.2.1.1.0.2.0.0.4.1.0.0.0.1	1	1	0	0	0	0	1	0	14	0	0	0	0	0	0	0	0	0	0	0	0	0	0	0	0	0	0	0	0	0	0	0	0	0	0	0	0	0	0	0	0	0	0	0	1	1	0	0	0
0.1.25.2.1.1.0.2.0.0.4.1.1	1	4	0	0	0	0	4	0	31	0	0	0	0	0	0	0	0	0	0	0	0	0	0	0	0	0	0	0	0	0	0	0	0	0	0	0	0	0	0	0	0	0	1	1	1	1	0	0	0
0.1.25.2.1.1.0.2.0.0.5	1	2	0	0	0	0	6	0	28	0	0	0	0	0	0	0	0	0	0	0	0	0	0	0	0	0	0	0	0	0	0	0	0	0	0	0	0	0	0	0	0	0	0	0	1	1	0	0	0
0.1.25.2.1.1.0.2.0.1	1	3	0	0	0	0	11	0	33	0	0	0	0	0	0	0	0	0	0	0	0	0	0	0	0	0	0	0	0	0	0	0	0	0	0	0	0	0	0	0	0	0	1	1	1	1	0	0	0
0.1.25.2.1.1.0.2.0.1.0	1	1	0	0	0	0	1	0	25	0	0	0	0	0	0	0	0	0	0	0	0	0	0	0	0	0	0	0	0	0	0	0	0	0	0	0	0	0	0	0	0	0	1	1	1	1	0	0	0
0.1.25.2.1.1.0.2.0.1.0.0	1	1	0	0	0	0	3	0	17	0	0	0	0	0	0	0	0	0	0	0	0	0	0	0	0	0	0	0	0	0	0	0	0	0	0	0	0	0	0	0	0	0	1	1	1	1	0	0	0
0.1.25.2.1.1.0.2.0.1.0.1	1	8	0	0	0	0	12	0	18	0	0	0	0	0	0	0	0	0	0	0	0	0	0	0	0	0	0	0	0	0	0	0	0	0	0	0	0	0	0	0	0	0	1	1	1	1	0	0	0
0.1.25.2.1.1.0.2.0.1.0.1.0	1	1	0	0	0	0	1	0	16	0	0	0	0	0	0	0	0	0	0	0	0	0	0	0	0	0	0	0	0	0	0	0	0	0	0	0	0	0	0	0	0	0	1	1	1	1	0	0	0
0.1.25.2.1.1.0.2.0.1.1	1	1	0	0	0	0	3	0	29	0	0	0	0	0	0	0	0	0	0	0	0	0	0	0	0	0	0	0	0	0	0	0	0	0	0	0	0	0	0	0	0	0	1	1	1	1	0	0	0
0.1.25.2.1.1.0.2.0.1.1.0	1	1	0	0	0	0	1	0	24	0	0	0	0	0	0	0	0	0	0	0	0	0	0	0	0	0	0	0	0	0	0	0	0	0	0	0	0	0	0	0	0	0	1	1	1	1	0	0	0
0.1.25.2.1.1.0.2.0.1.1.0.0	1	1	0	0	0	0	1	0	20	0	0	0	0	0	0	0	0	0	0	0	0	0	0	0	0	0	0	0	0	0	0	0	0	0	0	0	0	0	0	0	0	0	1	1	1	1	0	0	0
0.1.25.2.1.1.0.2.0.1.1.1	1	2	0	0	0	0	3	0	20	0	0	0	0	0	0	0	0	0	0	0	0	0	0	0	0	0	0	0	0	0	0	0	0	0	0	0	0	0	0	0	0	0	1	1	1	1	0	0	0
0.1.25.2.1.1.0.2.0.1.1.2	1	1	0	0	0	0	1	0	27	0	0	0	0	0	0	0	0	0	0	0	0	0	0	0	0	0	0	0	0	0	0	0	0	0	0	0	0	0	0	0	0	0	1	1	1	1	0	0	0
0.1.25.2.1.1.0.2.0.1.2	1	1	0	0	0	0	1	0	32	0	0	0	0	0	0	0	0	0	0	0	0	0	0	0	0	0	0	0	0	0	0	0	0	0	0	0	0	0	0	0	0	0	1	1	1	1	0	0	0
0.1.25.2.1.1.0.2.0.2	1	1	0	0	0	0	1	0	48	0	0	0	0	0	0	0	0	0	0	0	0	0	0	0	0	0	0	0	0	0	0	0	0	0	0	0	0	0	0	0	0	0	1	1	1	1	0	0	0
0.1.25.2.1.1.0.2.0.3	1	1	0	0	0	0	1	0	46	0	0	0	0	0	0	0	0	0	0	0	0	0	0	0	0	0	0	0	0	0	0	0	0	0	0	0	0	0	0	0	0	0	1	1	1	1	0	0	0
0.1.25.2.1.1.0.2.1	1	1	0	0	0	0	1	0	47	0	0	0	0	0	0	0	0	0	0	0	0	0	0	0	0	0	0	0	0	0	0	0	0	0	0	0	0	0	0	0	0	0	1	1	1	1	0	0	0
0.1.25.2.1.1.0.2.2	1	6	0	0	0	0	25	0	34	0	0	0	0	0	0	0	0	0	0	0	0	0	0	0	0	0	0	0	0	0	0	0	0	0	0	0	0	0	0	0	0	0	1	1	1	1	0	0	0
0.1.25.2.1.1.0.2.2.0	1	1	0	0	0	0	1	0	29	0	0	0	0	0	0	0	0	0	0	0	0	0	0	0	0	0	0	0	0	0	0	0	0	0	0	0	0	0	0	0	0	0	1	1	1	1	0	0	0
0.1.25.2.1.1.0.2.2.0.0	1	2	0	0	0	0	12	0	25	0	0	0	0	0	0	0	0	0	0	0	0	0	0	0	0	0	0	0	0	0	0	0	0	0	0	0	0	0	0	0	0	0	1	1	1	1	0	0	0
0.1.25.2.1.1.0.2.2.0.0.0	1	3	0	0	0	0	11	0	18	0	0	0	0	0	0	0	0	0	0	0	0	0	0	0	0	0	0	0	0	0	0	0	0	0	0	0	0	0	0	0	0	0	1	1	1	1	0	0	0
0.1.25.2.1.1.0.2.2.0.0.0.0	1	2	0	0	0	0	2	0	6	0	0	0	0	0	0	0	0	0	0	0	0	0	0	0	0	0	0	0	0	0	0	0	0	0	0	0	0	0	0	0	0	0	1	1	1	1	0	0	0
0.1.25.2.1.1.0.2.2.0.0.0.0.0	1	11	0	0	1	0	18	4	2	0	0	0	0	0	0	0	0	0	0	0	0	0	0	0	0	0	0	0	0	0	0	0	0	0	0	0	0	0	0	0	0	0	0	0	0	0	0	0	0
0.1.25.2.1.1.0.2.2.0.0.1	1	1	0	0	0	0	1	0	14	0	0	0	0	0	0	0	0	0	0	0	0	0	0	0	0	0	0	0	0	0	0	0	0	0	0	0	0	0	0	0	0	0	1	1	1	1	0	0	0
0.1.25.2.1.1.0.2.2.0.1	1	73	0	1	0	8	93	15	1	0	0	0	0	0	0	0	0	0	0	0	0	0	0	0	0	0	0	0	0	0	0	0	0	0	0	0	0	0	0	0	0	0	0	0	0	0	0	0	0
0.1.25.2.1.1.0.2.2.0.2	1	7	0	0	0	0	21	0	6	0	0	0	0	0	0	0	0	0	0	0	0	0	0	0	0	0	0	0	0	0	0	0	0	0	0	0	0	0	0	0	0	0	0	0	0	0	0	0	0
0.1.25.2.1.1.0.2.2.0.2.0	1	41	0	0	0	0	73	0	4	0	0	0	0	0	0	0	0	0	0	0	0	0	0	0	0	0	0	0	0	0	0	0	0	0	0	0	0	0	0	0	0	0	0	0	0	0	0	0	0
0.1.25.2.1.1.0.2.2.1	1	4	0	0	0	0	8	0	29	0	0	0	0	0	0	0	0	0	0	0	0	0	0	0	0	0	0	0	0	0	0	0	0	0	0	0	0	0	0	0	0	0	1	1	1	1	0	0	0
0.1.25.2.1.1.0.2.2.1.0	1	1	0	0	0	0	1	0	23	0	0	0	0	0	0	0	0	0	0	0	0	0	0	0	0	0	0	0	0	0	0	0	0	0	0	0	0	0	0	0	0	0	1	1	1	1	0	0	0
0.1.25.2.1.1.0.2.2.1.0.0	1	6	0	0	0	0	17	0	21	0	0	0	0	0	0	0	0	0	0	0	0	0	0	0	0	0	0	0	0	0	0	0	0	0	0	0	0	0	0	0	0	0	1	1	1	1	0	0	0
0.1.25.2.1.1.0.2.2.1.0.0.0	1	1	0	0	0	0	1	0	19	0	0	0	0	0	0	0	0	0	0	0	0	0	0	0	0	0	0	0	0	0	0	0	0	0	0	0	0	0	0	0	0	0	1	1	1	1	0	0	0
0.1.25.2.1.1.0.2.2.2	1	1	0	0	0	0	1	0	27	0	0	0	0	0	0	0	0	0	0	0	0	0	0	0	0	0	0	0	0	0	0	0	0	0	0	0	0	0	0	0	0	0	1	1	1	1	0	0	0
0.1.25.2.1.1.1	1	1	0	0	0	0	1	0	54	0	0	0	0	0	0	0	0	0	0	0	0	0	0	0	0	0	0	0	0	0	0	0	0	0	0	0	0	0	0	0	0	0	1	1	1	1	0	0	0
0.1.25.2.1.1.1.0	1	1	0	0	0	0	1	0	43	0	0	0	0	0	0	0	0	0	0	0	0	0	0	0	0	0	0	0	0	0	0	0	0	0	0	0	0	0	0	0	0	0	1	1	1	1	0	0	0
0.1.25.3	1	1	0	0	0	0	3	0	111	0	0	0	1	0	1	0	1	1	0	0	1	1	0	0	0	1	1	0	0	0	0	0	0	0	1	1	1	0	1	1	0	0	1	1	1	1	0	0	0
0.1.25.3.0	1	1	0	0	0	0	1	0	110	0	0	0	1	0	1	0	1	1	0	0	1	1	0	0	0	1	1	0	0	0	0	0	0	0	1	1	1	0	1	1	0	0	1	1	1	1	0	0	0
0.1.25.3.0.0	1	2	0	0	0	0	3	0	106	0	0	0	1	0	0	0	1	1	0	0	1	1	0	0	0	1	1	0	0	0	0	0	0	0	1	1	0	0	1	1	0	0	1	1	1	1	0	0	0
0.1.25.3.0.0.0	1	1	0	0	0	0	1	0	105	0	0	0	1	0	0	0	1	1	0	0	1	1	0	0	0	1	1	0	0	0	0	0	0	0	1	1	0	0	1	1	0	0	1	1	1	1	0	0	0
0.1.25.3.0.0.0.0	1	3	0	0	0	0	4	0	44	0	0	0	0	0	0	0	0	0	0	0	0	0	0	0	0	0	0	0	0	0	0	0	0	0	0	0	0	0	0	0	0	0	1	1	1	1	0	0	0
0.1.25.3.0.0.0.0.0	1	1	0	0	0	0	1	0	38	0	0	0	0	0	0	0	0	0	0	0	0	0	0	0	0	0	0	0	0	0	0	0	0	0	0	0	0	0	0	0	0	0	1	1	1	1	0	0	0
0.2	0	0	0	0	0	0	0	0	74	1	0	0	0	0	0	0	1	1	0	0	1	1	0	0	0	0	1	0	0	1	0	1	0	0	1	1	0	0	1	1	0	0	0	0	0	0	0	0	0
0.2.0	1	1	0	0	0	0	0	1	9	0	0	0	0	0	0	0	0	0	0	0	0	0	0	0	0	0	0	0	0	0	0	0	0	0	0	0	0	0	0	0	0	0	0	0	0	0	0	0	0
0.2.0.0	1	24	0	0	0	0	0	33	4	0	0	0	0	0	0	0	0	0	0	0	0	0	0	0	0	0	0	0	0	0	0	0	0	0	0	0	0	0	0	0	0	0	0	0	0	0	0	0	0
0.2.0.0.0	1	27	0	0	0	0	0	45	2	0	0	0	0	0	0	0	0	0	0	0	0	0	0	0	0	0	0	0	0	0	0	0	0	0	0	0	0	0	0	0	0	0	0	0	0	0	0	0	0
40	1	157	102	55	51	16	3	0	1	0	0	0	0	0	0	0	0	0	0	0	0	0	0	0	0	0	0	0	0	0	0	0	0	0	0	0	0	0	0	0	0	0	0	0	0	0	0	0	0
41	1	286	88	54	92	10	164	2	1	0	0	0	0	0	0	0	0	0	0	0	0	0	0	0	0	0	0	0	0	0	0	0	0	0	0	0	0	0	0	0	0	0	0	0	0	0	0	0	0
42	1	731	77	53	84	3	1029	5	1	0	0	0	0	0	0	0	0	0	0	0	0	0	0	0	0	0	0	0	0	0	0	0	0	0	0	0	0	0	0	0	0	0	0	0	0	0	0	0	0
43	1	393	53	51	0	0	528	5	1	0	0	0	0	0	0	0	0	0	0	0	0	0	0	0	0	0	0	0	0	0	0	0	0	0	0	0	0	0	0	0	0	0	0	0	0	0	0	0	0
44	0	0	0	0	0	0	0	0	13	0	0	0	0	0	0	0	0	0	0	0	0	0	1	0	0	0	0	0	0	0	0	0	0	0	0	0	0	0	0	0	0	0	0	0	0	0	0	0	0
44.0	1	874	6	48	78	9	1333	26	1	0	0	0	0	0	0	0	0	0	0	0	0	0	1	0	0	0	0	0	0	0	0	0	0	0	0	0	0	0	0	0	0	0	0	0	0	0	0	0	0
44.1	1	14	0	0	0	0	43	0	8	0	0	0	0	0	0	0	0	0	0	0	0	0	0	0	0	0	0	0	0	0	0	0	0	0	0	0	0	0	0	0	0	0	0	0	0	0	0	0	0
44.1.0	1	50	0	0	56	0	12	0	6	0	0	0	0	0	0	0	0	0	0	0	0	0	0	0	0	0	0	0	0	0	0	0	0	0	0	0	0	0	0	0	0	0	0	0	0	0	0	0	0
44.1.0.0	1	79	28	0	26	5	34	0	4	0	0	0	0	0	0	0	0	0	0	0	0	0	0	0	0	0	0	0	0	0	0	0	0	0	0	0	0	0	0	0	0	0	0	0	0	0	0	0	0
44.1.0.0.0	1	218	15	51	13	3	319	4	2	0	0	0	0	0	0	0	0	0	0	0	0	0	0	0	0	0	0	0	0	0	0	0	0	0	0	0	0	0	0	0	0	0	0	0	0	0	0	0	0
44.1.0.0.1	1	48	37	0	2	14	33	0	2	0	0	0	0	0	0	0	0	0	0	0	0	0	0	0	0	0	0	0	0	0	0	0	0	0	0	0	0	0	0	0	0	0	0	0	0	0	0	0	0
44.1.0.1	1	95	0	0	2	0	179	0	4	0	0	0	0	0	0	0	0	0	0	0	0	0	0	0	0	0	0	0	0	0	0	0	0	0	0	0	0	0	0	0	0	0	0	0	0	0	0	0	0
44.1.0.1.0	1	195	0	0	10	0	353	0	2	0	0	0	0	0	0	0	0	0	0	0	0	0	0	0	0	0	0	0	0	0	0	0	0	0	0	0	0	0	0	0	0	0	0	0	0	0	0	0	0
44.1.1	1	33	0	0	0	0	43	0	6	0	0	0	0	0	0	0	0	0	0	0	0	0	0	0	0	0	0	0	0	0	0	0	0	0	0	0	0	0	0	0	0	0	0	0	0	0	0	0	0
44.1.1.0	1	95	0	0	0	0	148	0	4	0	0	0	0	0	0	0	0	0	0	0	0	0	0	0	0	0	0	0	0	0	0	0	0	0	0	0	0	0	0	0	0	0	0	0	0	0	0	0	0
44.1.1.0.0	1	155	1	0	0	0	243	6	2	0	0	0	0	0	0	0	0	0	0	0	0	0	0	0	0	0	0	0	0	0	0	0	0	0	0	0	0	0	0	0	0	0	0	0	0	0	0	0	0
44.2	1	41	0	55	0	0	13	0	2	0	0	0	0	0	0	0	0	0	0	0	0	0	0	0	0	0	0	0	0	0	0	0	0	0	0	0	0	0	0	0	0	0	0	0	0	0	0	0	0
44.3	1	1	0	0	0	0	1	0	6	0	0	0	0	0	0	0	0	0	0	0	0	0	0	0	0	0	0	0	0	0	0	0	0	0	0	0	0	0	0	0	0	0	0	0	0	0	0	0	0
44.3.0	1	280	0	54	8	0	463	0	1	0	0	0	0	0	0	0	0	0	0	0	0	0	0	0	0	0	0	0	0	0	0	0	0	0	0	0	0	0	0	0	0	0	0	0	0	0	0	0	0
44.3.1	1	358	0	53	0	0	615	0	1	0	0	0	0	0	0	0	0	0	0	0	0	0	0	0	0	0	0	0	0	0	0	0	0	0	0	0	0	0	0	0	0	0	0	0	0	0	0	0	0
53	1	85	0	0	0	0	196	0	1	0	0	0	0	0	0	0	0	0	0	0	0	0	0	0	0	0	0	0	0	0	0	0	0	0	0	0	0	0	0	0	0	0	0	0	0	0	0	0	0
58	1	194	0	0	0	0	344	0	1	0	0	0	0	0	0	0	0	0	0	0	0	0	0	0	0	0	0	0	0	0	0	0	0	0	0	0	0	0	0	0	0	0	0	0	0	0	0	0	0
59	1	75	0	0	0	0	147	0	1	0	0	0	0	0	0	0	0	0	0	0	0	0	0	0	0	0	0	0	0	0	0	0	0	0	0	0	0	0	0	0	0	0	0	0	0	0	0	0	0
64	1	755	102	55	51	16	943	0	1	0	0	0	0	0	0	0	0	0	0	0	0	0	0	0	0	0	0	0	0	0	0	0	0	0	0	0	0	0	0	0	0	0	0	0	0	0	0	0	0
103	1	87	102	0	1	12	9	1	1	0	0	0	0	0	0	0	0	0	0	0	0	0	0	0	0	0	0	0	0	0	0	0	0	0	0	0	0	0	0	0	0	0	0	0	0	0	0	0	0
161	1	2357	110	58	105	43	3446	216	1	0	0	0	0	0	0	0	0	0	0	0	0	0	0	0	0	0	0	0	0	0	0	0	0	0	0	0	0	0	0	0	0	0	0	0	0	0	0	0	0
162	1	2143	104	59	102	4	3076	196	1	0	0	0	0	0	0	0	0	0	0	0	0	0	0	0	0	0	0	0	0	0	0	0	0	0	0	0	0	0	0	0	0	0	0	0	0	0	0	0	0
163	1	2141	107	60	105	7	3116	194	1	0	0	0	0	0	0	0	0	0	0	0	0	0	0	0	0	0	0	0	0	0	0	0	0	0	0	0	0	0	0	0	0	0	0	0	0	0	0	0	0
164	1	2093	107	57	101	5	3057	141	1	0	0	0	0	0	0	0	0	0	0	0	0	0	0	0	0	0	0	0	0	0	0	0	0	0	0	0	0	0	0	0	0	0	0	0	0	0	0	0	0
165	1	2152	96	60	105	13	3082	195	1	0	0	0	0	0	0	0	0	0	0	0	0	0	0	0	0	0	0	0	0	0	0	0	0	0	0	0	0	0	0	0	0	0	0	0	0	0	0	0	0
166	1	2152	107	59	105	6	3081	195	1	0	0	0	0	0	0	0	0	0	0	0	0	0	0	0	0	0	0	0	0	0	0	0	0	0	0	0	0	0	0	0	0	0	0	0	0	0	0	0	0
167	1	1	0	0	0	0	1	0	11	0	0	0	0	0	0	0	0	0	0	0	0	0	0	0	0	0	0	0	0	0	0	0	0	0	0	0	0	0	0	0	0	0	0	0	0	0	0	0	0
167.0	1	1634	0	0	0	0	2636	153	8	0	0	0	0	0	0	0	0	0	0	0	0	0	0	0	0	0	0	0	0	0	0	0	0	0	0	0	0	0	0	0	0	0	0	0	0	0	0	0	0
167.0.0	1	281	0	0	0	0	392	36	6	0	0	0	0	0	0	0	0	0	0	0	0	0	0	0	0	0	0	0	0	0	0	0	0	0	0	0	0	0	0	0	0	0	0	0	0	0	0	0	0
167.0.0.0	1	18	0	0	0	0	19	0	4	0	0	0	0	0	0	0	0	0	0	0	0	0	0	0	0	0	0	0	0	0	0	0	0	0	0	0	0	0	0	0	0	0	0	0	0	0	0	0	0
167.0.0.0.0	1	10	0	0	1	1	48	0	2	0	0	0	0	0	0	0	0	0	0	0	0	0	0	0	0	0	0	0	0	0	0	0	0	0	0	0	0	0	0	0	0	0	0	0	0	0	0	0	0
167.0.0.0.1	1	25	0	0	0	0	28	6	2	0	0	0	0	0	0	0	0	0	0	0	0	0	0	0	0	0	0	0	0	0	0	0	0	0	0	0	0	0	0	0	0	0	0	0	0	0	0	0	0
167.0.0.1	1	9	0	3	0	0	6	0	4	0	0	0	0	0	0	0	0	0	0	0	0	0	0	0	0	0	0	0	0	0	0	0	0	0	0	0	0	0	0	0	0	0	0	0	0	0	0	0	0
167.0.0.1.0	1	34	0	0	0	15	39	0	2	0	0	0	0	0	0	0	0	0	0	0	0	0	0	0	0	0	0	0	0	0	0	0	0	0	0	0	0	0	0	0	0	0	0	0	0	0	0	0	0
167.0.1	1	17	0	0	0	0	16	1	6	0	0	0	0	0	0	0	0	0	0	0	0	0	0	0	0	0	0	0	0	0	0	0	0	0	0	0	0	0	0	0	0	0	0	0	0	0	0	0	0
167.0.1.0	1	123	5	1	5	16	177	12	4	0	0	0	0	0	0	0	0	0	0	0	0	0	0	0	0	0	0	0	0	0	0	0	0	0	0	0	0	0	0	0	0	0	0	0	0	0	0	0	0
167.0.1.0.0	1	68	2	2	0	5	116	12	2	0	0	0	0	0	0	0	0	0	0	0	0	0	0	0	0	0	0	0	0	0	0	0	0	0	0	0	0	0	0	0	0	0	0	0	0	0	0	0	0
167.1	1	1553	0	0	0	0	2629	88	1	0	0	0	0	0	0	0	0	0	0	0	0	0	0	0	0	0	0	0	0	0	0	0	0	0	0	0	0	0	0	0	0	0	0	0	0	0	0	0	0
167.2	1	159	98	53	92	2	0	0	8	0	0	0	0	0	0	0	0	0	0	0	0	0	0	0	0	0	0	0	0	0	0	0	0	0	0	0	0	0	0	0	0	0	0	0	0	0	0	0	0
167.2.0	1	13	5	1	7	0	1	0	6	0	0	0	0	0	0	0	0	0	0	0	0	0	0	0	0	0	0	0	0	0	0	0	0	0	0	0	0	0	0	0	0	0	0	0	0	0	0	0	0
167.2.0.0	1	5	2	2	0	1	0	0	4	0	0	0	0	0	0	0	0	0	0	0	0	0	0	0	0	0	0	0	0	0	0	0	0	0	0	0	0	0	0	0	0	0	0	0	0	0	0	0	0
167.2.0.0.0	1	9	0	1	5	4	0	0	2	0	0	0	0	0	0	0	0	0	0	0	0	0	0	0	0	0	0	0	0	0	0	0	0	0	0	0	0	0	0	0	0	0	0	0	0	0	0	0	0
170	1	2116	105	60	105	14	3115	86	1	0	0	0	0	0	0	0	0	0	0	0	0	0	0	0	0	0	0	0	0	0	0	0	0	0	0	0	0	0	0	0	0	0	0	0	0	0	0	0	0
179	1	93	0	0	0	0	1	152	1	0	0	0	0	0	0	0	0	0	0	0	0	0	0	0	0	0	0	0	0	0	0	0	0	0	0	0	0	0	0	0	0	0	0	0	0	0	0	0	0
180	1	104	73	56	30	8	10	0	1	0	0	0	0	0	0	0	0	0	0	0	0	0	0	0	0	0	0	0	0	0	0	0	0	0	0	0	0	0	0	0	0	0	0	0	0	0	0	0	0
181	1	104	73	56	30	8	10	0	3	0	0	0	0	0	0	0	0	0	0	0	0	0	0	0	0	0	0	0	0	0	0	0	0	0	0	0	0	0	0	0	0	0	0	0	0	0	0	0	0
181.0	1	2000	37	4	77	39	3110	205	2	0	0	0	0	0	0	0	0	0	0	0	0	0	0	0	0	0	0	0	0	0	0	0	0	0	0	0	0	0	0	0	0	0	0	0	0	0	0	0	0
184	1	565	0	0	0	0	996	0	1	0	0	0	0	0	0	0	0	0	0	0	0	0	0	0	0	0	0	0	0	0	0	0	0	0	0	0	0	0	0	0	0	0	0	0	0	0	0	0	0
185	1	219	107	60	108	36	2	0	1	0	0	0	0	0	0	0	0	0	0	0	0	0	0	0	0	0	0	0	0	0	0	0	0	0	0	0	0	0	0	0	0	0	0	0	0	0	0	0	0
186	1	99	110	3	0	23	1	0	1	0	0	0	0	0	0	0	0	0	0	0	0	0	0	0	0	0	0	0	0	0	0	0	0	0	0	0	0	0	0	0	0	0	0	0	0	0	0	0	0
187	1	37	60	0	0	0	1	0	1	0	0	0	0	0	0	0	0	0	0	0	0	0	0	0	0	0	0	0	0	0	0	0	0	0	0	0	0	0	0	0	0	0	0	0	0	0	0	0	0
188	1	596	0	4	96	6	636	116	1	0	0	0	0	0	0	0	0	0	0	0	0	0	0	0	0	0	0	0	0	0	0	0	0	0	0	0	0	0	0	0	0	0	0	0	0	0	0	0	0
189	1	30	0	0	1	0	33	0	2	0	0	0	0	0	0	0	0	0	1	1	0	0	0	0	0	0	0	0	0	0	0	0	0	0	0	0	0	0	0	0	0	0	0	0	0	0	0	0	0
189.0	1	606	0	0	0	3	1079	0	1	0	0	0	0	0	0	0	0	0	1	0	0	0	0	0	0	0	0	0	0	0	0	0	0	0	0	0	0	0	0	0	0	0	0	0	0	0	0	0	0
189.1	1	566	0	4	95	6	603	116	1	0	0	0	0	0	0	0	0	0	0	1	0	0	0	0	0	0	0	0	0	0	0	0	0	0	0	0	0	0	0	0	0	0	0	0	0	0	0	0	0
191	1	87	102	0	1	12	9	1	1	0	0	0	0	0	0	0	0	0	0	0	0	0	0	0	0	0	0	1	0	0	0	0	0	0	0	0	0	0	0	0	0	0	0	0	0	0	0	0	0
192	1	14	0	0	0	0	18	0	1	0	0	0	0	0	0	0	0	0	0	0	0	0	0	0	0	0	0	0	1	0	0	0	0	0	0	0	0	0	0	0	0	0	0	0	0	0	0	0	0
193	1	61	76	24	0	0	0	0	3	0	0	0	0	0	0	0	0	0	0	0	0	0	0	0	0	0	0	0	0	0	0	0	0	0	0	0	0	0	0	0	0	0	0	0	0	0	0	0	0
193.0	1	1195	34	35	99	14	1721	56	1	0	0	0	0	0	0	0	0	0	0	0	0	0	0	0	0	0	0	0	0	0	0	0	0	0	0	0	0	0	0	0	0	0	0	0	0	0	0	0	0
193.1	1	1597	34	36	103	19	2207	88	1	0	0	0	0	0	0	0	0	0	0	0	0	0	0	0	0	0	0	0	0	0	0	0	0	0	0	0	0	0	0	0	0	0	0	0	0	0	0	0	0
193.2	1	1	0	0	0	1	0	0	1	0	0	0	0	0	0	0	0	0	0	0	0	0	0	0	0	0	0	0	0	0	0	0	0	0	0	0	0	0	0	0	0	0	0	0	0	0	0	0	0
196	1	219	107	60	108	36	2	0	1	0	0	0	0	0	0	0	0	0	0	0	0	0	0	0	0	0	0	0	0	0	0	0	0	0	0	0	0	0	0	0	0	0	0	0	0	0	0	0	0
197	1	634	0	0	0	0	1187	3	1	0	0	0	0	0	0	0	0	0	0	0	0	0	0	0	0	0	0	0	0	0	0	0	0	0	0	0	0	0	0	0	0	0	0	0	0	0	0	0	0
198	1	634	0	0	0	0	1187	3	1	0	0	0	0	0	0	0	0	0	0	0	0	0	0	0	0	0	0	0	0	0	0	0	0	0	0	0	0	0	0	0	0	0	0	0	0	0	0	0	0
199	1	634	0	0	0	0	1187	3	1	0	0	0	0	0	0	0	0	0	0	0	0	0	0	0	0	0	0	0	0	0	0	0	0	0	0	0	0	0	0	0	0	0	0	0	0	0	0	0	0
200	1	87	102	0	1	12	9	1	1	0	0	0	0	0	0	0	0	0	0	0	0	0	0	0	0	0	0	0	0	0	0	0	0	0	0	0	0	0	0	0	0	0	0	0	0	0	0	0	0
201	1	2042	0	0	0	0	3234	215	1	0	0	0	0	0	0	0	0	0	0	0	0	0	0	0	0	0	0	0	0	0	0	0	0	0	0	0	0	0	0	0	0	0	0	0	0	0	0	0	0
202	1	634	0	0	0	0	1187	3	1	0	0	0	0	0	0	0	0	0	0	0	0	0	0	0	0	0	0	0	0	0	0	0	0	0	0	0	0	0	0	0	0	0	0	0	0	0	0	0	0
203	1	565	0	0	0	0	996	0	1	0	0	0	0	1	0	0	0	0	0	0	0	0	0	0	0	0	0	0	0	0	0	0	0	0	0	0	0	0	0	0	0	0	0	0	0	0	0	0	0
204	1	743	88	1	3	2	1313	0	4	0	0	0	0	0	0	0	0	0	0	0	0	0	0	0	0	0	0	0	0	0	0	0	0	0	0	0	0	0	0	0	0	0	0	0	0	0	0	0	0
204.0	1	1189	22	59	104	39	1475	180	2	0	0	0	0	0	0	0	0	0	0	0	0	0	0	0	0	0	0	0	0	0	0	0	0	0	0	0	0	0	0	0	0	0	0	0	0	0	0	0	0
204.1	1	74	0	0	0	0	131	0	2	0	0	0	0	0	0	0	0	0	0	0	0	0	0	0	0	0	0	0	0	0	0	0	0	0	0	0	0	0	0	0	0	0	0	0	0	0	0	0	0
208	1	1706	110	59	100	21	2445	109	1	0	0	0	0	0	0	0	0	0	0	0	0	0	0	0	0	0	0	0	0	0	0	0	0	0	0	0	0	0	0	0	0	0	0	0	0	0	0	0	0
209	1	29	0	46	1	6	2	0	1	0	0	0	0	0	0	0	0	0	0	0	0	0	0	0	0	0	0	0	0	0	0	0	0	0	0	0	0	0	0	0	0	0	0	0	0	0	0	0	0
210	0	0	0	0	0	0	0	0	6	0	0	0	0	0	0	0	0	0	0	0	0	0	0	0	0	0	0	0	0	0	0	0	0	0	0	0	0	0	0	0	0	0	0	0	0	0	0	0	0
210.0	1	33	57	0	0	0	0	0	5	0	0	0	0	0	0	0	0	0	0	0	0	0	0	0	0	0	0	0	0	0	0	0	0	0	0	0	0	0	0	0	0	0	0	0	0	0	0	0	0
210.0.0	1	186	50	60	108	36	2	0	1	0	0	0	0	0	0	0	0	0	0	0	0	0	0	0	0	0	0	0	0	0	0	0	0	0	0	0	0	0	0	0	0	0	0	0	0	0	0	0	0
210.0.1	1	3	3	0	0	0	0	0	4	0	0	0	0	0	0	0	0	0	0	0	0	0	0	0	0	0	0	0	0	0	0	0	0	0	0	0	0	0	0	0	0	0	0	0	0	0	0	0	0
210.0.1.0	1	2067	50	60	107	47	3119	205	2	0	0	0	0	0	0	0	0	0	0	0	0	0	0	0	0	0	0	0	0	0	0	0	0	0	0	0	0	0	0	0	0	0	0	0	0	0	0	0	0
210.1	1	1	0	0	0	0	1	0	5	0	0	0	0	0	0	0	0	0	0	0	0	0	0	0	0	0	0	0	0	0	0	0	0	0	0	0	0	0	0	0	0	0	0	0	0	0	0	0	0
210.1.0	1	2041	0	0	0	0	3233	215	1	0	0	0	0	0	0	0	0	0	0	0	0	0	0	0	0	0	0	0	0	0	0	0	0	0	0	0	0	0	0	0	0	0	0	0	0	0	0	0	0
216	1	181	75	59	100	27	0	0	1	0	0	0	0	0	0	0	0	0	0	0	0	0	0	0	0	0	0	0	0	0	0	0	0	1	0	0	0	0	0	0	0	0	0	0	0	0	0	0	0
217	1	605	0	0	0	2	1026	74	1	0	0	0	0	0	0	0	0	0	0	0	0	0	0	1	0	0	0	0	0	0	0	0	0	0	0	0	0	0	0	0	0	0	0	0	0	0	0	0	0
218	1	349	0	0	0	0	697	0	1	0	0	0	0	0	0	0	0	0	0	0	0	0	0	0	0	0	0	0	0	0	0	0	0	0	0	0	0	0	0	0	0	0	0	0	0	0	0	0	0
[truncated: 318 more columns]

## Sheet: Similarity
	0	0.0	0.0.0	0.0.0.0	0.0.0.1	0.0.1	0.0.2	0.0.3	0.0.3.0	0.0.3.0.0	0.0.3.0.0.0	0.0.3.0.0.0.0	0.0.3.0.0.0.0.0	0.0.3.0.0.0.0.0.0	0.0.3.0.0.0.0.0.0.0	0.0.3.0.0.0.0.0.0.0.0	0.0.3.0.0.0.0.0.0.0.0.0	0.0.3.0.0.0.0.0.0.0.0.0.0	0.0.3.0.0.0.0.0.0.0.0.0.0.0	0.0.3.0.0.0.0.0.0.0.0.0.0.1	0.0.3.0.0.0.0.0.0.0.0.0.1	0.0.3.0.0.0.0.0.0.0.0.1	0.0.3.0.0.0.0.0.0.0.0.1.0	0.0.3.0.0.0.0.0.0.0.1	0.0.3.0.0.0.0.0.0.0.1.0	0.0.3.0.0.0.0.0.0.0.2	0.0.3.0.0.0.0.0.0.1	0.0.3.0.0.0.0.0.0.1.0	0.0.3.0.0.0.0.0.1	0.0.3.0.0.0.0.0.1.0	0.0.3.0.0.0.0.0.1.0.0	0.0.3.0.0.0.0.0.1.0.0.0	0.0.3.0.0.0.0.0.1.0.0.1	0.0.3.0.0.0.0.0.2	0.0.3.0.0.0.0.0.2.0	0.0.3.0.0.0.0.1	0.0.3.0.0.0.0.1.0	0.0.3.0.0.0.0.1.0.0	0.0.3.0.0.0.0.1.0.0.0	0.0.3.0.0.0.0.1.0.0.0.0	0.0.3.0.0.0.0.1.0.0.0.0.0	0.0.3.0.0.0.0.1.0.0.1	0.0.3.0.0.0.0.1.0.0.2	0.0.3.0.0.0.0.1.0.0.3	0.0.3.0.0.0.0.1.0.1	0.0.3.0.0.0.0.1.1	0.0.3.0.0.0.0.1.1.0	0.0.3.0.0.0.0.1.2	0.0.3.0.0.0.0.1.2.0
0	1	0.968624	0.743801	0.720197	0.730961	0.831119	0.780467	0.94902	0.947707	0.941496	0.935862	0.930273	0.80458	0.759366	0.731713	0.727396	0.705562	0.685377	0.634608	0.568999	0.684834	0.627602	0.619493	0.676718	0.636047	0.638925	0.739078	0.731344	0.773737	0.766254	0.696149	0.594868	0.665599	0.709899	0.538474	0.789424	0.69394	0.691062	0.629663	0.516628	0.403495	0.548394	0.58145	0.573246	0.628224	0.685391	0.681145	0.700022	0.691529
0.0	0.968624	1	0.764186	0.735809	0.752023	0.854016	0.80061	0.985965	0.984364	0.9797	0.972831	0.967599	0.826543	0.777562	0.752725	0.747462	0.72084	0.698931	0.650548	0.582956	0.697052	0.648246	0.640023	0.689859	0.652303	0.655812	0.755675	0.747665	0.797818	0.789984	0.716911	0.614229	0.689169	0.735792	0.538944	0.812017	0.709372	0.705863	0.644519	0.535228	0.41861	0.568989	0.595003	0.588134	0.642764	0.700071	0.694893	0.71811	0.707754
0.0.0	0.743801	0.764186	1	0.933652	0.977407	0.465564	0.578163	0.201818	0.20367	0.207477	0.211429	0.215534	0.411849	0.607257	0.703281	0.694586	0.649361	0.644623	0.627157	0.544505	0.630732	0.622798	0.621331	0.641791	0.627157	0.635853	0.708129	0.707533	0.518281	0.554025	0.58888	0.517952	0.588207	0.630099	0.452547	0.429246	0.653319	0.644623	0.61136	0.507462	0.405665	0.552537	0.552299	0.544505	0.61136	0.644623	0.644623	0.645099	0.673147
0.0.0.0	0.720197	0.735809	0.933652	1	0.927636	0.426902	0.500848	0.174545	0.176147	0.179439	0.182857	0.186408	0.353296	0.520511	0.65873	0.681667	0.680426	0.674977	0.665832	0.566677	0.660488	0.599111	0.597424	0.673206	0.665832	0.675832	0.664039	0.696556	0.442729	0.473262	0.607905	0.526338	0.607905	0.570823	0.453717	0.371756	0.684977	0.674977	0.647665	0.529658	0.426997	0.580019	0.57029	0.566677	0.647665	0.674977	0.674977	0.594883	0.620748
0.0.0.1	0.730961	0.752023	0.977407	0.927636	1	0.422086	0.529887	0.187273	0.188991	0.192523	0.19619	0.2	0.386849	0.572733	0.726502	0.716978	0.667447	0.665162	0.650794	0.561838	0.647788	0.64406	0.642905	0.662804	0.650794	0.660318	0.734086	0.733434	0.486023	0.519542	0.600449	0.526002	0.599712	0.588432	0.448028	0.402662	0.674686	0.665162	0.633493	0.526605	0.424282	0.575973	0.568543	0.561838	0.633493	0.665162	0.665162	0.607152	0.63355
0.0.1	0.831119	0.854016	0.465564	0.426902	0.422086	1	0.755325	0.410909	0.414679	0.42243	0.430476	0.438835	0.756781	0.700211	0.692104	0.687757	0.679217	0.651927	0.631906	0.542742	0.65978	0.578897	0.577381	0.648164	0.631906	0.636254	0.672921	0.671744	0.747928	0.746751	0.692135	0.576373	0.686738	0.730873	0.506858	0.747094	0.662387	0.658039	0.622345	0.508754	0.416125	0.546553	0.546678	0.548854	0.622345	0.656863	0.65075	0.698341	0.698341
0.0.2	0.780467	0.80061	0.578163	0.500848	0.529887	0.755325	1	0.26	0.262385	0.26729	0.272381	0.27767	0.7125	0.917923	0.917923	0.911026	0.874268	0.845865	0.805513	0.707949	0.833959	0.796735	0.785804	0.838545	0.812409	0.812409	0.88952	0.878602	0.912903	0.964944	0.894198	0.767985	0.876415	0.929096	0.617882	0.685122	0.852761	0.852761	0.786317	0.656596	0.495695	0.71669	0.724249	0.707949	0.77942	0.843725	0.843725	0.812409	0.812409
0.0.3	0.94902	0.985965	0.201818	0.174545	0.187273	0.410909	0.26	1	0.998341	0.993507	0.986388	0.980966	0.838047	0.787284	0.763209	0.757754	0.730164	0.709618	0.659476	0.592348	0.705511	0.658879	0.650482	0.700216	0.661294	0.66493	0.766901	0.7586	0.809941	0.801822	0.726093	0.621797	0.697341	0.745659	0.541653	0.821155	0.720438	0.716802	0.653227	0.544881	0.427037	0.57987	0.604412	0.597714	0.651408	0.710799	0.705433	0.726353	0.715621
0.0.3.0	0.947707	0.984364	0.20367	0.176147	0.188991	0.414679	0.262385	0.998341	1	0.995122	0.987937	0.982466	0.840324	0.789369	0.765074	0.759569	0.731726	0.710991	0.660389	0.592645	0.706846	0.659787	0.651312	0.701502	0.662224	0.665893	0.7688	0.760422	0.811961	0.803768	0.727343	0.622413	0.698328	0.747089	0.542735	0.823552	0.721911	0.718241	0.654082	0.545191	0.427262	0.580053	0.605269	0.59806	0.652247	0.712183	0.706768	0.72788	0.717049
0.0.3.0.0	0.941496	0.9797	0.207477	0.179439	0.192523	0.42243	0.26729	0.993507	0.995122	1	0.992681	0.987107	0.842309	0.790402	0.765652	0.760044	0.731681	0.710558	0.664401	0.59	0.707025	0.658397	0.650454	0.701582	0.66627	0.670008	0.769447	0.761603	0.813415	0.805759	0.728871	0.621979	0.70404	0.752722	0.545389	0.825223	0.721682	0.717944	0.657976	0.548352	0.429074	0.582563	0.603549	0.595517	0.656107	0.712462	0.706945	0.733154	0.72212
0.0.3.0.0.0	0.935862	0.972831	0.211429	0.182857	0.19619	0.430476	0.272381	0.986388	0.987937	0.992681	1	0.99432	0.846763	0.793928	0.768707	0.762992	0.734089	0.712564	0.66683	0.589798	0.709906	0.659409	0.651805	0.704359	0.668735	0.672545	0.772575	0.765071	0.817319	0.809946	0.7326	0.623672	0.707297	0.756105	0.544822	0.829412	0.723899	0.72009	0.660284	0.549775	0.429628	0.583434	0.604459	0.59542	0.658379	0.715095	0.709473	0.736893	0.725649
0.0.3.0.0.0.0	0.930273	0.967599	0.215534	0.186408	0.2	0.438835	0.27767	0.980966	0.982466	0.987107	0.99432	1	0.849579	0.796529	0.770817	0.764992	0.735527	0.713584	0.666963	0.588435	0.710875	0.659397	0.651646	0.70522	0.668905	0.672788	0.774761	0.767112	0.819563	0.812047	0.733199	0.622329	0.707404	0.757159	0.54375	0.832702	0.72514	0.721257	0.660289	0.548139	0.429095	0.581947	0.603885	0.594166	0.658348	0.716165	0.710434	0.738386	0.726924
0.0.3.0.0.0.0.0	0.80458	0.826543	0.411849	0.353296	0.386849	0.756781	0.7125	0.838047	0.840324	0.842309	0.846763	0.849579	1	0.928804	0.883276	0.873276	0.842051	0.815023	0.761257	0.641027	0.812247	0.729482	0.721566	0.809135	0.766257	0.771257	0.901412	0.893497	0.941954	0.934038	0.851595	0.705667	0.817353	0.871418	0.642228	0.91446	0.825023	0.820023	0.74734	0.597799	0.447441	0.641632	0.671517	0.641027	0.74234	0.813471	0.813471	0.80634	0.802937
0.0.3.0.0.0.0.0.0	0.759366	0.777562	0.607257	0.520511	0.572733	0.700211	0.917923	0.787284	0.789369	0.790402	0.793928	0.796529	0.928804	1	0.93255	0.917735	0.884986	0.844944	0.793714	0.614733	0.858299	0.704707	0.692981	0.839806	0.801121	0.808529	0.959419	0.947692	0.799318	0.843525	0.80708	0.598298	0.772323	0.846966	0.66665	0.677564	0.859759	0.852351	0.78698	0.576476	0.435823	0.616491	0.643335	0.614733	0.779572	0.842645	0.842645	0.857847	0.852805
0.0.3.0.0.0.0.0.0.0	0.731713	0.752725	0.703281	0.65873	0.726502	0.692104	0.917923	0.763209	0.765074	0.765652	0.768707	0.770817	0.883276	0.93255	1	0.990476	0.94837	0.912575	0.846708	0.693072	0.914058	0.79409	0.779013	0.896445	0.846708	0.856231	0.964205	0.949128	0.670968	0.706324	0.857302	0.664157	0.812613	0.778718	0.659146	0.535897	0.922099	0.912575	0.828526	0.634668	0.481553	0.686116	0.716806	0.693072	0.828526	0.900096	0.900096	0.749202	0.781776
0.0.3.0.0.0.0.0.0.0.0	0.727396	0.747462	0.694586	0.681667	0.716978	0.687757	0.911026	0.757754	0.759569	0.760044	0.762992	0.764992	0.873276	0.917735	0.990476	1	0.953462	0.913899	0.841098	0.720886	0.915538	0.824684	0.80802	0.885544	0.830572	0.841098	0.868967	0.943773	0.612903	0.644255	0.860386	0.684475	0.810994	0.695384	0.623267	0.484615	0.913899	0.903373	0.810476	0.648481	0.494697	0.705345	0.739265	0.720886	0.821002	0.889579	0.889579	0.665869	0.69482
0.0.3.0.0.0.0.0.0.0.0.0	0.705562	0.72084	0.649361	0.680426	0.667447	0.679217	0.874268	0.730164	0.731726	0.731681	0.734089	0.735527	0.842051	0.884986	0.94837	0.953462	1	0.955783	0.881986	0.746701	0.958916	0.804059	0.785434	0.925394	0.870221	0.881986	0.773729	0.83851	0.548387	0.575289	0.896067	0.69946	0.842282	0.647727	0.634506	0.435897	0.955783	0.944018	0.847761	0.66823	0.513788	0.730262	0.761905	0.746701	0.859526	0.928602	0.928602	0.62474	0.651903
0.0.3.0.0.0.0.0.0.0.0.0.0	0.685377	0.698931	0.644623	0.674977	0.665162	0.651927	0.845865	0.709618	0.710991	0.710558	0.712564	0.713584	0.815023	0.844944	0.912575	0.913899	0.955783	1	0.903497	0.861321	0.946274	0.923607	0.899252	0.96026	0.888112	0.903497	0.619048	0.667547	0.419355	0.437358	0.802367	0.786149	0.793753	0.481061	0.522046	0.333333	0.764706	0.853333	0.858741	0.745985	0.578945	0.827104	0.868483	0.861321	0.874126	0.895566	0.964456	0.489394	0.510672
0.0.3.0.0.0.0.0.0.0.0.0.0.0	0.634608	0.650548	0.627157	0.665832	0.650794	0.631906	0.805513	0.659476	0.660389	0.664401	0.66683	0.666963	0.761257	0.793714	0.846708	0.841098	0.881986	0.903497	1	0.847586	0.73986	0.692838	0.818809	0.890909	0.98	0.833333	0.47619	0.526316	0.322581	0.344828	0.623507	0.77159	0.671469	0.408333	0.517794	0.25641	0.588235	0.653333	0.941818	0.804326	0.63429	0.90069	0.86069	0.847586	0.961818	0.7	0.816667	0.416667	0.434783
0.0.3.0.0.0.0.0.0.0.0.0.0.1	0.568999	0.582956	0.544505	0.566677	0.561838	0.542742	0.707949	0.592348	0.592645	0.59	0.589798	0.588435	0.641027	0.614733	0.693072	0.720886	0.746701	0.861321	0.847586	1	0.496624	0.538462	0.62163	0.62163	0.66	0.55	0.333333	0.359891	0.225806	0.235791	0.427849	0.632268	0.44222	0.275	0.319632	0.179487	0.411765	0.466667	0.621818	0.792208	0.696703	0.825	0.919704	0.777778	0.621818	0.488424	0.569828	0.275	0.286957
0.0.3.0.0.0.0.0.0.0.0.0.1	0.684834	0.697052	0.630732	0.660488	0.647788	0.65978	0.833959	0.705511	0.706846	0.707025	0.709906	0.710875	0.812247	0.858299	0.914058	0.915538	0.958916	0.946274	0.73986	0.496624	1	0.743769	0.743769	0.926793	0.891828	0.907212	0.583253	0.644648	0.419355	0.448276	0.841603	0.64924	0.873824	0.514394	0.681335	0.333333	0.720489	0.803221	0.891828	0.664049	0.51571	0.708804	0.713	0.677733	0.907212	0.860593	0.926793	0.491407	0.512772
0.0.3.0.0.0.0.0.0.0.0.1	0.627602	0.648246	0.622798	0.599111	0.64406	0.578897	0.796735	0.658879	0.659787	0.658397	0.659409	0.659397	0.729482	0.704707	0.79409	0.824684	0.804059	0.923607	0.692838	0.538462	0.743769	1	0.975645	0.905926	0.825581	0.825581	0.619048	0.667547	0.419355	0.437358	0.763667	0.799373	0.750222	0.453718	0.464775	0.330769	0.712692	0.807718	0.79621	0.742472	0.575214	0.825581	0.875157	0.872493	0.79621	0.846693	0.911823	0.44719	0.466633
0.0.3.0.0.0.0.0.0.0.0.1.0	0.619493	0.640023	0.621331	0.597424	0.642905	0.577381	0.785804	0.650482	0.651312	0.650454	0.651805	0.651646	0.721566	0.692981	0.779013	0.80802	0.785434	0.899252	0.818809	0.62163	0.743769	0.975645	1	0.917605	0.866596	0.794379	0.52381	0.578947	0.354839	0.37931	0.651716	0.802231	0.667476	0.403718	0.451863	0.279487	0.595045	0.674385	0.831885	0.77664	0.607127	0.866596	0.881241	0.859911	0.831885	0.722555	0.842981	0.39719	0.414459
0.0.3.0.0.0.0.0.0.0.1	0.676718	0.689859	0.641791	0.673206	0.662804	0.648164	0.838545	0.700216	0.701502	0.701582	0.704359	0.70522	0.809135	0.839806	0.896445	0.885544	0.925394	0.96026	0.890909	0.62163	0.926793	0.905926	0.917605	1	0.958678	0.878788	0.52381	0.578947	0.348387	0.372414	0.690416	0.786602	0.711007	0.439394	0.53773	0.282051	0.647059	0.733333	0.923967	0.780792	0.611536	0.868396	0.873354	0.846708	0.905785	0.785714	0.916667	0.439394	0.458498
0.0.3.0.0.0.0.0.0.0.1.0	0.636047	0.652303	0.627157	0.665832	0.650794	0.631906	0.812409	0.661294	0.662224	0.66627	0.668735	0.668905	0.766257	0.801121	0.846708	0.830572	0.870221	0.888112	0.98	0.66	0.891828	0.825581	0.866596	0.958678	1	0.833333	0.47619	0.526316	0.316129	0.337931	0.623507	0.77159	0.671469	0.416667	0.537794	0.25641	0.588235	0.666667	0.961818	0.804326	0.63429	0.90069	0.86069	0.847586	0.941818	0.714286	0.833333	0.416667	0.434783
0.0.3.0.0.0.0.0.0.0.2	0.638925	0.655812	0.635853	0.675832	0.660318	0.636254	0.812409	0.66493	0.665893	0.670008	0.672545	0.672788	0.771257	0.808529	0.856231	0.841098	0.881986	0.903497	0.833333	0.55	0.907212	0.825581	0.794379	0.878788	0.833333	1	0.571429	0.631579	0.380645	0.406897	0.741793	0.721515	0.798853	0.491667	0.598162	0.307692	0.705882	0.786667	0.951515	0.75418	0.588022	0.834483	0.801149	0.777795	0.951515	0.842857	0.983333	0.5	0.521739
0.0.3.0.0.0.0.0.0.1	0.739078	0.755675	0.708129	0.664039	0.734086	0.672921	0.88952	0.766901	0.7688	0.769447	0.772575	0.774761	0.901412	0.959419	0.964205	0.868967	0.773729	0.619048	0.47619	0.333333	0.583253	0.619048	0.52381	0.52381	0.47619	0.571429	1	0.984923	0.617583	0.649257	0.7694	0.658393	0.724712	0.718096	0.588846	0.523718	0.887836	0.878312	0.794262	0.628272	0.475837	0.679721	0.714234	0.68835	0.784739	0.865832	0.865832	0.760731	0.787889
0.0.3.0.0.0.0.0.0.1.0	0.731344	0.747665	0.707533	0.696556	0.733434	0.671744	0.878602	0.7586	0.760422	0.761603	0.765071	0.767112	0.893497	0.947692	0.949128	0.943773	0.83851	0.667547	0.526316	0.359891	0.644648	0.667547	0.578947	0.578947	0.526316	0.631579	0.984923	1	0.553067	0.59121	0.767899	0.645207	0.744382	0.668096	0.594431	0.472436	0.876029	0.865502	0.814711	0.636033	0.483852	0.688113	0.700817	0.661682	0.804185	0.865502	0.865502	0.710731	0.735715
0.0.3.0.0.0.0.0.1	0.773737	0.797818	0.518281	0.442729	0.486023	0.747928	0.912903	0.809941	0.811961	0.813415	0.817319	0.819563	0.941954	0.799318	0.670968	0.612903	0.548387	0.419355	0.322581	0.225806	0.419355	0.419355	0.354839	0.348387	0.316129	0.380645	0.617583	0.553067	1	0.989787	0.896422	0.782153	0.852237	0.896083	0.601044	0.730213	0.859981	0.853529	0.762123	0.653222	0.492465	0.709781	0.744123	0.719212	0.768575	0.845075	0.845075	0.793023	0.793023
0.0.3.0.0.0.0.0.1.0	0.766254	0.789984	0.554025	0.473262	0.519542	0.746751	0.964944	0.801822	0.803768	0.805759	0.809946	0.812047	0.934038	0.843525	0.706324	0.644255	0.575289	0.437358	0.344828	0.235791	0.448276	0.437358	0.37931	0.372414	0.337931	0.406897	0.649257	0.59121	0.989787	1	0.904198	0.782049	0.87392	0.916502	0.605544	0.678931	0.850324	0.843428	0.773304	0.660028	0.498863	0.717352	0.737394	0.703869	0.780201	0.843428	0.843428	0.806335	0.806335
0.0.3.0.0.0.0.0.1.0.0	0.696149	0.716911	0.58888	0.607905	0.600449	0.692135	0.894198	0.726093	0.727343	0.728871	0.7326	0.733199	0.851595	0.80708	0.857302	0.860386	0.896067	0.802367	0.623507	0.427849	0.841603	0.763667	0.651716	0.690416	0.623507	0.741793	0.7694	0.767899	0.896422	0.904198	1	0.819349	0.969196	0.565365	0.670168	0.31811	0.673948	0.763807	0.746996	0.613165	0.457008	0.660472	0.687585	0.647805	0.746996	0.818365	0.818365	0.451367	0.470992
0.0.3.0.0.0.0.0.1.0.0.0	0.594868	0.614229	0.517952	0.526338	0.526002	0.576373	0.767985	0.621797	0.622413	0.621979	0.623672	0.622329	0.705667	0.598298	0.664157	0.684475	0.69946	0.786149	0.77159	0.632268	0.64924	0.799373	0.802231	0.786602	0.77159	0.721515	0.658393	0.645207	0.782153	0.782049	0.819349	1	0.659135	0.357031	0.553098	0.191399	0.427477	0.484474	0.626795	0.696439	0.513239	0.738091	0.802489	0.73676	0.626795	0.519079	0.605592	0.276784	0.288818
0.0.3.0.0.0.0.0.1.0.0.1	0.665599	0.689169	0.588207	0.607905	0.599712	0.686738	0.876415	0.697341	0.698328	0.70404	0.707297	0.707404	0.817353	0.772323	0.812613	0.810994	0.842282	0.793753	0.671469	0.44222	0.873824	0.750222	0.667476	0.711007	0.671469	0.798853	0.724712	0.744382	0.852237	0.87392	0.969196	0.659135	1	0.541667	0.677969	0.294091	0.618846	0.701359	0.767182	0.623055	0.465753	0.674002	0.668421	0.637426	0.767182	0.751456	0.80926	0.431176	0.449923
0.0.3.0.0.0.0.0.2	0.709899	0.735792	0.630099	0.570823	0.588432	0.730873	0.929096	0.745659	0.747089	0.752722	0.756105	0.757159	0.871418	0.846966	0.778718	0.695384	0.647727	0.481061	0.408333	0.275	0.514394	0.453718	0.403718	0.439394	0.416667	0.491667	0.718096	0.668096	0.896083	0.916502	0.565365	0.357031	0.541667	1	0.632981	0.567174	0.878596	0.878596	0.837004	0.693314	0.528984	0.761061	0.743061	0.719502	0.828671	0.878596	0.878596	0.868532	0.868532
0.0.3.0.0.0.0.0.2.0	0.538474	0.538944	0.452547	0.453717	0.448028	0.506858	0.617882	0.541653	0.542735	0.545389	0.544822	0.54375	0.642228	0.66665	0.659146	0.623267	0.634506	0.522046	0.517794	0.319632	0.681335	0.464775	0.451863	0.53773	0.537794	0.598162	0.588846	0.594431	0.601044	0.605544	0.670168	0.553098	0.677969	0.632981	1	0.202253	0.4032	0.456959	0.661286	0.448172	0.303724	0.448172	0.466837	0.419484	0.641286	0.489599	0.571199	0.275536	0.287516
0.0.3.0.0.0.0.1	0.789424	0.812017	0.429246	0.371756	0.402662	0.747094	0.685122	0.821155	0.823552	0.825223	0.829412	0.832702	0.91446	0.677564	0.535897	0.484615	0.435897	0.333333	0.25641	0.179487	0.333333	0.330769	0.279487	0.282051	0.25641	0.307692	0.523718	0.472436	0.730213	0.678931	0.31811	0.191399	0.294091	0.567174	0.202253	1	0.809786	0.804658	0.751709	0.563033	0.432532	0.58281	0.605629	0.57849	0.741452	0.800503	0.792577	0.889407	0.862626
0.0.3.0.0.0.0.1.0	0.69394	0.709372	0.653319	0.684977	0.674686	0.662387	0.852761	0.720438	0.721911	0.721682	0.723899	0.72514	0.825023	0.859759	0.922099	0.913899	0.955783	0.764706	0.588235	0.411765	0.720489	0.712692	0.595045	0.647059	0.588235	0.705882	0.887836	0.876029	0.859981	0.850324	0.673948	0.427477	0.618846	0.878596	0.4032	0.809786	1	0.988235	0.891979	0.747335	0.602332	0.791186	0.822829	0.826756	0.891979	0.972819	0.954638	0.656061	0.684585
0.0.3.0.0.0.0.1.0.0	0.691062	0.705863	0.644623	0.674977	0.665162	0.658039	0.852761	0.716802	0.718241	0.717944	0.72009	0.721257	0.820023	0.852351	0.912575	0.903373	0.944018	0.853333	0.653333	0.466667	0.803221	0.807718	0.674385	0.733333	0.666667	0.786667	0.878312	0.865502	0.853529	0.843428	0.763807	0.484474	0.701359	0.878596	0.456959	0.804658	0.988235	1	0.890909	0.779854	0.635086	0.829551	0.865413	0.879812	0.877576	0.982529	0.961923	0.572727	0.597628
0.0.3.0.0.0.0.1.0.0.0	0.629663	0.644519	0.61136	0.647665	0.633493	0.622345	0.786317	0.653227	0.654082	0.657976	0.660284	0.660289	0.74734	0.78698	0.828526	0.810476	0.847761	0.858741	0.941818	0.621818	0.891828	0.79621	0.831885	0.923967	0.961818	0.951515	0.794262	0.814711	0.762123	0.773304	0.746996	0.626795	0.767182	0.837004	0.661286	0.751709	0.891979	0.890909	1	0.842508	0.711213	0.869781	0.829781	0.847586	0.98	0.714286	0.807576	0.416667	0.434783
0.0.3.0.0.0.0.1.0.0.0.0	0.516628	0.535228	0.507462	0.529658	0.526605	0.508754	0.656596	0.544881	0.545191	0.548352	0.549775	0.548139	0.597799	0.576476	0.634668	0.648481	0.66823	0.745985	0.804326	0.792208	0.664049	0.742472	0.77664	0.780792	0.804326	0.75418	0.628272	0.636033	0.653222	0.660028	0.613165	0.696439	0.623055	0.693314	0.448172	0.563033	0.747335	0.779854	0.842508	1	0.861333	0.711364	0.812987	0.624242	0.6	0.428571	0.474242	0.25	0.26087
0.0.3.0.0.0.0.1.0.0.0.0.0	0.403495	0.41861	0.405665	0.426997	0.424282	0.416125	0.495695	0.427037	0.427262	0.429074	0.429628	0.429095	0.447441	0.435823	0.481553	0.494697	0.513788	0.578945	0.63429	0.696703	0.51571	0.575214	0.607127	0.611536	0.63429	0.588022	0.475837	0.483852	0.492465	0.498863	0.457008	0.513239	0.465753	0.528984	0.303724	0.432532	0.602332	0.635086	0.711213	0.861333	1	0.461364	0.527273	0.444444	0.4	0.285714	0.307576	0.166667	0.173913
0.0.3.0.0.0.0.1.0.0.1	0.548394	0.568989	0.552537	0.580019	0.575973	0.546553	0.71669	0.57987	0.580053	0.582563	0.583434	0.581947	0.641632	0.616491	0.686116	0.705345	0.730262	0.827104	0.90069	0.825	0.708804	0.825581	0.866596	0.868396	0.90069	0.834483	0.679721	0.688113	0.709781	0.717352	0.660472	0.738091	0.674002	0.761061	0.448172	0.58281	0.791186	0.829551	0.869781	0.711364	0.461364	1	0.95	0.846465	0.761818	0.571429	0.666667	0.333333	0.347826
0.0.3.0.0.0.0.1.0.0.2	0.58145	0.595003	0.552299	0.57029	0.568543	0.546678	0.724249	0.604412	0.605269	0.603549	0.604459	0.603885	0.671517	0.643335	0.716806	0.739265	0.761905	0.868483	0.86069	0.919704	0.713	0.875157	0.881241	0.873354	0.86069	0.801149	0.714234	0.700817	0.744123	0.737394	0.687585	0.802489	0.668421	0.743061	0.466837	0.605629	0.822829	0.865413	0.829781	0.812987	0.527273	0.95	1	0.717346	0.616364	0.5	0.583333	0.272727	0.284585
0.0.3.0.0.0.0.1.0.0.3	0.573246	0.588134	0.544505	0.566677	0.561838	0.548854	0.707949	0.597714	0.59806	0.595517	0.59542	0.594166	0.641027	0.614733	0.693072	0.720886	0.746701	0.861321	0.847586	0.777778	0.677733	0.872493	0.859911	0.846708	0.847586	0.777795	0.68835	0.661682	0.719212	0.703869	0.647805	0.73676	0.637426	0.719502	0.419484	0.57849	0.826756	0.879812	0.847586	0.624242	0.444444	0.846465	0.717346	1	0.821818	0.631281	0.710737	0.358333	0.373913
0.0.3.0.0.0.0.1.0.1	0.628224	0.642764	0.61136	0.647665	0.633493	0.622345	0.77942	0.651408	0.652247	0.656107	0.658379	0.658348	0.74234	0.779572	0.828526	0.821002	0.859526	0.874126	0.961818	0.621818	0.907212	0.79621	0.831885	0.905785	0.941818	0.951515	0.784739	0.804185	0.768575	0.780201	0.746996	0.626795	0.767182	0.828671	0.641286	0.741452	0.891979	0.877576	0.98	0.6	0.4	0.761818	0.616364	0.821818	1	0.7	0.790909	0.416667	0.434783
0.0.3.0.0.0.0.1.1	0.685391	0.700071	0.644623	0.674977	0.665162	0.656863	0.843725	0.710799	0.712183	0.712462	0.715095	0.716165	0.813471	0.842645	0.900096	0.889579	0.928602	0.895566	0.7	0.488424	0.860593	0.846693	0.722555	0.785714	0.714286	0.842857	0.865832	0.865502	0.845075	0.843428	0.818365	0.519079	0.751456	0.878596	0.489599	0.800503	0.972819	0.982529	0.714286	0.428571	0.285714	0.571429	0.5	0.631281	0.7	1	0.977922	0.547727	0.571542
0.0.3.0.0.0.0.1.1.0	0.681145	0.694893	0.644623	0.674977	0.665162	0.65075	0.843725	0.705433	0.706768	0.706945	0.709473	0.710434	0.813471	0.842645	0.900096	0.889579	0.928602	0.964456	0.816667	0.569828	0.926793	0.911823	0.842981	0.916667	0.833333	0.983333	0.865832	0.865502	0.845075	0.843428	0.818365	0.605592	0.80926	0.878596	0.571199	0.792577	0.954638	0.961923	0.807576	0.474242	0.307576	0.666667	0.583333	0.710737	0.790909	0.977922	1	0.464394	0.484585
0.0.3.0.0.0.0.1.2	0.700022	0.71811	0.645099	0.594883	0.607152	0.698341	0.812409	0.726353	0.72788	0.733154	0.736893	0.738386	0.80634	0.857847	0.749202	0.665869	0.62474	0.489394	0.416667	0.275	0.491407	0.44719	0.39719	0.439394	0.416667	0.5	0.760731	0.710731	0.793023	0.806335	0.451367	0.276784	0.431176	0.868532	0.275536	0.889407	0.656061	0.572727	0.416667	0.25	0.166667	0.333333	0.272727	0.358333	0.416667	0.547727	0.464394	1	0.974074
0.0.3.0.0.0.0.1.2.0	0.691529	0.707754	0.673147	0.620748	0.63355	0.698341	0.812409	0.715621	0.717049	0.72212	0.725649	0.726924	0.802937	0.852805	0.781776	0.69482	0.651903	0.510672	0.434783	0.286957	0.512772	0.466633	0.414459	0.458498	0.434783	0.521739	0.787889	0.735715	0.793023	0.806335	0.470992	0.288818	0.449923	0.868532	0.287516	0.862626	0.684585	0.597628	0.434783	0.26087	0.173913	0.347826	0.284585	0.373913	0.434783	0.571542	0.484585	0.974074	1
0.0.3.0.0.0.0.1.2.0.0	0.689799	0.705645	0.671388	0.67794	0.691962	0.697461	0.812409	0.713435	0.714843	0.719873	0.72336	0.72459	0.797937	0.845398	0.846708	0.751469	0.704465	0.549784	0.466667	0.314286	0.552084	0.511074	0.453931	0.502165	0.47619	0.561905	0.853402	0.796259	0.786572	0.799439	0.515848	0.316325	0.492773	0.868532	0.314898	0.857498	0.74026	0.654545	0.47619	0.285714	0.190476	0.380952	0.311688	0.409524	0.466667	0.625974	0.530736	0.965741	0.991304
0.0.3.0.0.0.0.1.2.0.0.0	0.570219	0.593463	0.57493	0.600911	0.59662	0.56133	0.71669	0.604274	0.604681	0.607652	0.609001	0.60801	0.656108	0.63528	0.686116	0.705345	0.730262	0.827104	0.818809	0.6	0.708804	0.825581	0.866596	0.868396	0.818809	0.834483	0.703878	0.714813	0.70982	0.717393	0.660472	0.603892	0.674002	0.761061	0.366686	0.629897	0.791186	0.829551	0.79071	0.517355	0.335537	0.727273	0.595041	0.753719	0.79071	0.845947	0.846029	0.741402	0.759882
0.0.3.0.0.0.0.1.3	0.700121	0.718327	0.684445	0.675005	0.709069	0.659156	0.88205	0.729719	0.731277	0.731913	0.734816	0.736268	0.840832	0.869671	0.934843	0.927984	0.925394	0.96026	0.753846	0.525995	0.926793	0.967953	0.838462	0.846154	0.769231	0.907692	0.900579	0.906778	0.877702	0.880186	0.83247	0.574198	0.82445	0.890336	0.548935	0.809888	0.951429	0.958286	0.745455	0.437762	0.283916	0.615385	0.538462	0.656065	0.73007	0.966883	0.911189	0.822732	0.845459
0.0.3.0.0.0.0.1.3.0	0.6701	0.691386	0.684445	0.675005	0.709069	0.653811	0.865382	0.701799	0.7031	0.707911	0.710356	0.711334	0.807465	0.835894	0.891416	0.879986	0.871749	0.89011	0.816667	0.55	0.893826	0.897802	0.872619	0.880952	0.833333	0.983333	0.857153	0.884221	0.834648	0.850831	0.802275	0.586821	0.82445	0.890336	0.59468	0.780211	0.897785	0.897489	0.807576	0.474242	0.307576	0.666667	0.547619	0.690909	0.790909	0.918738	0.930952	0.822732	0.845459
0.0.3.0.0.0.0.1.3.0.0	0.588753	0.612205	0.616983	0.597424	0.638143	0.572036	0.772583	0.621652	0.622218	0.625517	0.626393	0.625741	0.685699	0.655501	0.730825	0.754759	0.73179	0.829102	0.90069	0.66	0.710802	0.897802	0.951948	0.870757	0.90069	0.834483	0.729876	0.743547	0.757896	0.768786	0.688975	0.704185	0.702434	0.782865	0.455685	0.610118	0.792714	0.831282	0.869781	0.569091	0.369091	0.8	0.657143	0.829091	0.869781	0.847802	0.848194	0.672031	0.693815
0.0.3.0.0.0.0.1.4	0.712952	0.730683	0.504044	0.465167	0.471932	0.727292	0.786567	0.736864	0.738487	0.743959	0.747904	0.749611	0.830716	0.77861	0.604276	0.53976	0.507918	0.378886	0.322581	0.212903	0.404692	0.346211	0.307502	0.340176	0.322581	0.387097	0.585061	0.546352	0.817271	0.778562	0.373694	0.214284	0.358062	0.69666	0.237566	0.900389	0.507918	0.443402	0.322581	0.193548	0.129032	0.258065	0.211144	0.277419	0.322581	0.424047	0.359531	0.754558	0.741935
0.0.3.0.0.0.0.1.4.0	0.693848	0.70935	0.56526	0.520624	0.528391	0.690871	0.81472	0.714755	0.716175	0.721229	0.724742	0.725999	0.811799	0.879818	0.679657	0.605583	0.569024	0.420875	0.356229	0.230303	0.464646	0.38336	0.338916	0.376431	0.356229	0.430303	0.657596	0.613151	0.792862	0.806163	0.415172	0.232146	0.397224	0.771844	0.272761	0.866128	0.569024	0.49495	0.37037	0.222222	0.148148	0.282155	0.228283	0.304377	0.37037	0.472727	0.398653	0.816857	0.802364
0.0.3.0.0.0.0.1.4.0.0	0.689602	0.704172	0.610481	0.562274	0.570663	0.684758	0.81472	0.709388	0.710759	0.715713	0.71912	0.720268	0.811799	0.879818	0.734029	0.654029	0.614545	0.454545	0.384727	0.248727	0.501818	0.414029	0.366029	0.406545	0.384727	0.464727	0.710203	0.662203	0.792862	0.806163	0.448386	0.250718	0.429002	0.833591	0.294582	0.858203	0.602182	0.522182	0.387636	0.227636	0.147636	0.304727	0.246545	0.316364	0.387636	0.498182	0.430545	0.869842	0.85419
0.0.3.0.0.0.0.1.4.1	0.698075	0.712543	0.56526	0.520624	0.528391	0.705505	0.81472	0.718064	0.719515	0.724632	0.728209	0.729533	0.811799	0.879818	0.679657	0.605583	0.569024	0.420875	0.356229	0.230303	0.464646	0.38336	0.338916	0.376431	0.356229	0.430303	0.657596	0.613151	0.792862	0.806163	0.415172	0.232146	0.397224	0.771844	0.272761	0.882673	0.557576	0.483502	0.358923	0.210774	0.1367	0.282155	0.228283	0.292929	0.358923	0.461279	0.398653	0.840755	0.826263
0.0.3.0.0.0.0.1.5	0.725374	0.74612	0.690238	0.681667	0.712217	0.692692	0.905438	0.756363	0.758165	0.759303	0.762667	0.76466	0.864224	0.904325	0.973235	0.931897	0.836897	0.636897	0.5	0.341897	0.65	0.631897	0.545	0.54	0.49	0.59	0.894429	0.852254	0.910162	0.913003	0.620314	0.373229	0.573477	0.913324	0.384392	0.849314	0.826897	0.726897	0.49	0.3	0.2	0.4	0.35	0.441897	0.5	0.69	0.59	0.819623	0.841506
0.0.3.0.0.0.0.1.6	0.710738	0.729854	0.6855	0.676218	0.709932	0.666579	0.886072	0.741665	0.743332	0.743503	0.746137	0.747809	0.843747	0.87399	0.949919	0.955174	0.955783	0.764706	0.588235	0.411765	0.720489	0.758824	0.641176	0.635294	0.576471	0.694118	0.906132	0.896251	0.894367	0.887082	0.685564	0.439093	0.630462	0.882003	0.408009	0.817074	0.988235	0.870588	0.576471	0.352941	0.235294	0.470588	0.411765	0.529412	0.588235	0.805882	0.688235	0.818944	0.841506
0.0.3.0.0.0.0.2	0.922537	0.958814	0.23125	0.2	0.214583	0.470833	0.295187	0.971862	0.973278	0.978437	0.985914	0.991431	0.413937	0.27852	0.21602	0.195187	0.174353	0.132687	0.104167	0.0712284	0.135417	0.132687	0.114583	0.114583	0.104167	0.125	0.21602	0.197917	0.320187	0.302083	0.145833	0.09375	0.135417	0.25	0.09375	0.40352	0.174353	0.15352	0.104167	0.0625	0.0416667	0.0833333	0.0729167	0.0920618	0.104167	0.145833	0.125	0.25	0.239583
0.0.3.0.0.0.0.2.0	0.87608	0.910774	0.276593	0.237632	0.262052	0.558845	0.365428	0.924811	0.925796	0.930068	0.936623	0.941183	0.492441	0.324918	0.266726	0.24335	0.217376	0.165428	0.12987	0.0888043	0.168831	0.165428	0.142857	0.14026	0.127273	0.153247	0.251752	0.229182	0.399194	0.376623	0.181818	0.116883	0.168831	0.309091	0.114286	0.463117	0.214778	0.188804	0.127273	0.0779221	0.0519481	0.103896	0.0909091	0.114778	0.12987	0.179221	0.153247	0.288004	0.283488
0.0.3.0.0.0.0.2.0.0	0.593719	0.61826	0.621331	0.597424	0.642905	0.578149	0.769135	0.627927	0.628551	0.631968	0.632967	0.632442	0.688199	0.659204	0.735587	0.760022	0.73179	0.829102	0.750575	0.55	0.710802	0.905495	0.880952	0.798194	0.750575	0.834483	0.734638	0.74881	0.761122	0.772234	0.688975	0.586821	0.702434	0.782865	0.379737	0.615479	0.810895	0.851888	0.750575	0.5	0.333333	0.666667	0.547619	0.716667	0.750575	0.86988	0.848194	0.68491	0.707254
0.0.3.0.0.0.0.2.0.1	0.701662	0.71991	0.689848	0.676218	0.714694	0.659289	0.873586	0.731359	0.732932	0.733599	0.736472	0.737957	0.839696	0.867987	0.942202	0.946644	0.940367	0.909852	0.714286	0.488424	0.874879	0.909852	0.785714	0.771429	0.7	0.842857	0.898415	0.901514	0.889139	0.890531	0.83247	0.533184	0.765561	0.882003	0.49544	0.802429	0.954638	0.948589	0.677922	0.406494	0.263636	0.571429	0.5	0.609203	0.692208	0.963636	0.842857	0.806065	0.828068
0.0.3.0.0.0.0.2.0.2	0.703173	0.734388	0.895634	0.842838	0.929487	0.842294	0.712663	0.745556	0.744896	0.752154	0.757287	0.759024	0.67316	0.697403	0.727384	0.669221	0.592998	0.44888	0.382966	0.275436	0.465371	0.46694	0.422384	0.404325	0.382966	0.441129	0.685162	0.640607	0.698714	0.714638	0.462369	0.279064	0.443295	0.744675	0.274076	0.689219	0.579719	0.521555	0.372569	0.231334	0.159478	0.324802	0.263089	0.348111	0.372569	0.499067	0.426391	0.714232	0.733873
0.0.3.0.0.0.0.2.0.2.0	0.483772	0.508106	0.573125	0.594257	0.601242	0.566797	0.53844	0.518788	0.51848	0.521506	0.523614	0.52485	0.477856	0.453875	0.509037	0.52808	0.549877	0.6331	0.694932	0.769164	0.518504	0.635359	0.672438	0.669768	0.694932	0.633798	0.504828	0.512554	0.536	0.543212	0.499603	0.583768	0.509479	0.578153	0.288543	0.442536	0.612514	0.650433	0.6731	0.788372	0.837262	0.786634	0.766669	0.767815	0.6731	0.663159	0.646503	0.520601	0.53843
0.0.3.0.0.0.0.2.0.3	0.633039	0.660057	0.743632	0.710615	0.732962	0.681171	0.71669	0.671871	0.67205	0.67628	0.678936	0.679304	0.661115	0.642698	0.654929	0.609161	0.564293	0.488743	0.409404	0.3	0.418839	0.487843	0.433298	0.434198	0.409404	0.455172	0.680987	0.626442	0.70982	0.717393	0.4203	0.301946	0.398274	0.761061	0.183343	0.629897	0.611371	0.565603	0.395355	0.258678	0.167769	0.363636	0.297521	0.37686	0.395355	0.53833	0.461471	0.741402	0.759882
0.0.3.0.0.0.0.2.0.4	0.724025	0.748292	0.560088	0.507399	0.523051	0.746979	0.922199	0.758614	0.760163	0.76604	0.769676	0.770994	0.878403	0.839558	0.692194	0.625527	0.583165	0.435017	0.37037	0.244444	0.464646	0.403305	0.35886	0.383165	0.362963	0.437037	0.6309	0.586456	0.917999	0.93993	0.502546	0.317361	0.481481	0.881481	0.325926	0.794105	0.575758	0.501684	0.362963	0.222222	0.148148	0.296296	0.242424	0.318519	0.37037	0.479461	0.405387	0.730929	0.71805
0.0.3.0.0.0.0.2.0.5	0.632335	0.660929	0.792215	0.822124	0.819208	0.767767	0.648607	0.671503	0.670163	0.676024	0.679826	0.680058	0.593437	0.54104	0.578925	0.596286	0.612892	0.562165	0.478053	0.361509	0.484245	0.567306	0.509385	0.504244	0.478053	0.529803	0.595481	0.609387	0.634444	0.646243	0.533089	0.392624	0.509819	0.693203	0.282517	0.544029	0.667578	0.657552	0.464408	0.303626	0.209315	0.426303	0.343461	0.456896	0.464408	0.628036	0.532649	0.641805	0.663055
0.0.3.0.0.0.0.2.0.5.0	0.60376	0.63085	0.718963	0.737884	0.742296	0.718635	0.647161	0.64033	0.638704	0.643977	0.647168	0.646767	0.580677	0.522137	0.575331	0.594079	0.610919	0.689314	0.6923	0.525832	0.593412	0.697579	0.740163	0.730395	0.6923	0.700812	0.571176	0.582524	0.633092	0.644797	0.609245	0.571089	0.62747	0.691805	0.407884	0.506862	0.66363	0.699151	0.672452	0.441637	0.304459	0.620077	0.49958	0.664576	0.672452	0.715358	0.707402	0.582002	0.600908
0.0.3.0.0.0.0.2.0.6	0.675686	0.699313	0.837863	0.889843	0.866214	0.829526	0.6559	0.709206	0.708212	0.714785	0.720574	0.721598	0.636587	0.67349	0.691044	0.693025	0.651227	0.491938	0.421156	0.285306	0.529757	0.45245	0.403674	0.432636	0.41063	0.491916	0.654417	0.674527	0.646912	0.65957	0.477886	0.275286	0.458349	0.705896	0.291889	0.678455	0.643024	0.561738	0.418262	0.255685	0.176266	0.339869	0.270059	0.365632	0.428788	0.536882	0.456556	0.728189	0.748436
0.0.3.0.0.0.0.2.1	0.914965	0.951177	0.23871	0.206452	0.221505	0.482991	0.304709	0.963947	0.965291	0.970301	0.977622	0.982979	0.42729	0.287505	0.222989	0.201483	0.179978	0.136967	0.107527	0.0735261	0.139785	0.136967	0.11828	0.11828	0.107527	0.129032	0.222989	0.204301	0.330515	0.311828	0.150538	0.0967742	0.139785	0.258065	0.0967742	0.416537	0.179978	0.158472	0.107527	0.0645161	0.0430108	0.0860215	0.0752688	0.0950315	0.107527	0.150538	0.129032	0.258065	0.247312
0.0.3.0.0.0.0.2.1.0	0.914246	0.9503	0.241304	0.208696	0.223913	0.48824	0.306934	0.963038	0.964373	0.969366	0.97667	0.982008	0.431934	0.29063	0.225412	0.203673	0.181934	0.138456	0.108696	0.0743253	0.141304	0.138456	0.119565	0.119565	0.108696	0.130435	0.225412	0.206522	0.334108	0.315217	0.152174	0.0978261	0.141304	0.26087	0.0978261	0.419978	0.181934	0.160195	0.108696	0.0652174	0.0434783	0.0869565	0.076087	0.0960645	0.108696	0.152174	0.130435	0.26087	0.25
0.0.3.0.0.0.0.2.1.0.0	0.783456	0.815249	0.479441	0.438081	0.442232	0.973913	0.537185	0.826131	0.82621	0.834849	0.840685	0.844041	0.723038	0.473058	0.374482	0.333133	0.310376	0.229272	0.195322	0.134515	0.247052	0.215332	0.192578	0.21117	0.199973	0.236671	0.355591	0.332837	0.562784	0.540031	0.269281	0.167985	0.259066	0.480461	0.182775	0.69546	0.312653	0.275955	0.201435	0.119516	0.084424	0.158624	0.129251	0.176547	0.196784	0.264973	0.222941	0.454282	0.445561
0.0.3.0.0.0.0.2.1.0.0.0	0.773385	0.802968	0.518358	0.472756	0.477332	0.956522	0.576896	0.813404	0.813366	0.821765	0.827352	0.830449	0.762266	0.511321	0.402634	0.357044	0.331953	0.242531	0.205099	0.138055	0.262135	0.227161	0.202073	0.222572	0.210227	0.250688	0.381805	0.356718	0.605121	0.580034	0.291771	0.185214	0.280509	0.514355	0.201521	0.756533	0.334464	0.294002	0.211839	0.131774	0.0930828	0.164637	0.142507	0.184398	0.20671	0.281893	0.23555	0.490619	0.481003
0.0.3.0.0.0.0.2.1.0.0.0.0	0.758382	0.790833	0.529775	0.481708	0.486532	0.943168	0.608079	0.800827	0.801854	0.810037	0.815401	0.820463	0.762266	0.53896	0.424398	0.376344	0.349897	0.255641	0.216185	0.145518	0.276304	0.23944	0.212996	0.234603	0.221591	0.264239	0.402443	0.376	0.637831	0.611387	0.307542	0.195226	0.295671	0.542158	0.212415	0.756533	0.352543	0.309894	0.223289	0.138897	0.0981143	0.173537	0.15021	0.194365	0.217884	0.29713	0.248283	0.517139	0.507003
0.0.3.0.0.0.0.2.1.0.0.0.0.0	0.456896	0.455823	0.462425	0.485165	0.459063	0.489488	0.466437	0.455064	0.455393	0.459961	0.463519	0.463878	0.491926	0.56357	0.544112	0.507808	0.529827	0.427417	0.459724	0.344547	0.586254	0.355362	0.363193	0.46653	0.479724	0.53127	0.485814	0.50408	0.444367	0.453476	0.493701	0.344952	0.508333	0.490777	0.699094	0.572276	0.47016	0.427648	0.469436	0.359197	0.316796	0.377405	0.370379	0.341125	0.449436	0.438152	0.456319	0.541042	0.548262
0.0.3.0.0.0.0.2.1.0.0.0.0.0.0	0.436311	0.433625	0.453371	0.474753	0.456289	0.457957	0.442782	0.434315	0.434454	0.438631	0.441783	0.441719	0.46833	0.528614	0.51435	0.474913	0.493062	0.427417	0.459724	0.344547	0.538176	0.355362	0.363193	0.46653	0.479724	0.53127	0.485304	0.503516	0.424206	0.431924	0.449058	0.344952	0.460255	0.464735	0.629649	0.538827	0.47016	0.427648	0.469436	0.359197	0.316796	0.377405	0.370379	0.341125	0.449436	0.438152	0.456319	0.540596	0.548262
0.0.3.0.0.0.0.2.1.0.0.0.0.1	0.708991	0.738596	0.681297	0.612894	0.628797	0.869546	0.733619	0.749003	0.749554	0.756899	0.762241	0.766271	0.711484	0.670692	0.560919	0.50921	0.474522	0.358119	0.306358	0.207083	0.371781	0.333405	0.297761	0.314782	0.298665	0.358067	0.525662	0.490018	0.735453	0.754218	0.418958	0.276853	0.402064	0.732688	0.263438	0.657487	0.479342	0.419941	0.301083	0.197661	0.139624	0.246956	0.211361	0.276597	0.308775	0.401777	0.332262	0.634452	0.622265
0.0.3.0.0.0.0.2.1.0.0.0.0.1.0	0.693924	0.724374	0.719322	0.64522	0.677209	0.843583	0.732318	0.735159	0.735584	0.742668	0.747739	0.751487	0.70536	0.66162	0.607662	0.551644	0.514065	0.387962	0.331887	0.22434	0.402763	0.361189	0.322575	0.341014	0.323554	0.387906	0.55926	0.520646	0.735453	0.754218	0.453871	0.299924	0.43557	0.793745	0.285392	0.657487	0.519288	0.454936	0.326173	0.214133	0.15126	0.267535	0.228974	0.299647	0.334506	0.435258	0.359951	0.687323	0.67412
0.0.3.0.0.0.0.2.1.0.0.0.0.1.0.0	0.628548	0.652698	0.725677	0.761028	0.754869	0.756858	0.651809	0.660895	0.661197	0.666891	0.671768	0.674889	0.621786	0.655043	0.686936	0.688485	0.725685	0.665011	0.56895	0.384582	0.690385	0.607878	0.541682	0.58453	0.554664	0.664981	0.630699	0.648313	0.643085	0.655479	0.651109	0.390437	0.624594	0.703019	0.382561	0.649417	0.733057	0.727836	0.559154	0.367085	0.259302	0.458632	0.392461	0.51368	0.573439	0.746091	0.616993	0.683069	0.701354
0.0.3.0.0.0.0.2.1.0.0.0.0.1.0.0.0	0.603516	0.624682	0.719429	0.753844	0.751298	0.716246	0.62822	0.633897	0.633951	0.639135	0.643484	0.646055	0.59848	0.620517	0.656646	0.655007	0.688268	0.716166	0.79653	0.673019	0.694561	0.654638	0.689414	0.743947	0.77653	0.775812	0.630186	0.647746	0.622566	0.633545	0.605674	0.607347	0.623709	0.676515	0.524418	0.609913	0.716517	0.70909	0.754697	0.607251	0.418631	0.802606	0.686807	0.767815	0.774697	0.726007	0.719825	0.670904	0.689129
0.0.3.0.0.0.0.2.1.0.0.0.0.1.0.0.1	0.572529	0.588976	0.658586	0.685225	0.681389	0.68009	0.567351	0.594856	0.594552	0.600368	0.604871	0.606693	0.559853	0.599111	0.615023	0.609002	0.638587	0.602269	0.657053	0.488465	0.663825	0.53847	0.559549	0.616766	0.637053	0.659582	0.558786	0.573128	0.563171	0.57287	0.58315	0.510392	0.600075	0.605598	0.595095	0.590914	0.600581	0.577696	0.60253	0.437458	0.248838	0.628261	0.532349	0.549296	0.62253	0.591061	0.603242	0.592811	0.607172
0.0.3.0.0.0.0.2.1.0.0.0.0.1.0.0.2	0.488043	0.513314	0.573125	0.594257	0.601242	0.57359	0.53844	0.524185	0.523927	0.527054	0.529268	0.530614	0.477856	0.453875	0.509037	0.52808	0.549877	0.6331	0.694932	0.769164	0.518504	0.635359	0.672438	0.669768	0.694932	0.633798	0.504828	0.512554	0.536	0.543212	0.499603	0.583768	0.509479	0.578153	0.288543	0.449746	0.629054	0.669178	0.701218	0.835236	0.605038	0.786634	0.766669	0.799058	0.701218	0.683244	0.646503	0.532317	0.550655
0.0.3.0.0.0.0.2.1.0.0.0.0.1.0.0.2.0	0.396495	0.415103	0.455204	0.475208	0.477927	0.460848	0.432719	0.423866	0.423581	0.426188	0.427977	0.42849	0.388089	0.376035	0.417096	0.42975	0.448248	0.509815	0.563969	0.62301	0.450848	0.506069	0.537727	0.542154	0.563969	0.519454	0.412776	0.421284	0.429427	0.436149	0.399282	0.454356	0.4079	0.465855	0.247522	0.382351	0.531101	0.562331	0.635178	0.777125	0.907558	0.630743	0.610666	0.685383	0.635178	0.577666	0.523329	0.455449	0.471392
0.0.3.0.0.0.0.2.1.0.0.0.0.1.0.1	0.516765	0.524883	0.547415	0.545192	0.55142	0.599727	0.470064	0.528414	0.527757	0.531656	0.532708	0.534823	0.500538	0.513645	0.505246	0.487669	0.497187	0.417362	0.416885	0.251825	0.535241	0.361137	0.350635	0.3989	0.396885	0.459442	0.448902	0.45206	0.471863	0.475515	0.518664	0.436537	0.524774	0.484243	0.761044	0.512713	0.433217	0.388017	0.390715	0.211829	0.127724	0.291601	0.265245	0.317886	0.410715	0.387235	0.402228	0.46237	0.47106
0.0.3.0.0.0.0.2.1.0.0.0.0.1.0.1.0	0.381996	0.388994	0.409251	0.388298	0.405413	0.431549	0.342681	0.389392	0.38746	0.389234	0.388262	0.387572	0.336015	0.278984	0.290096	0.292093	0.280635	0.28808	0.257579	0.253061	0.267685	0.306291	0.29189	0.270369	0.257579	0.259836	0.289889	0.279825	0.345998	0.343274	0.367264	0.424638	0.361728	0.335255	0.4426	0.282332	0.276022	0.276676	0.246098	0.233141	0.194192	0.254195	0.273131	0.241836	0.246098	0.270728	0.282091	0.269839	0.274894
0.0.3.0.0.0.0.2.1.0.0.0.0.1.0.2	0.462599	0.48827	0.512228	0.531982	0.537934	0.55043	0.529904	0.499035	0.498128	0.501654	0.504224	0.504419	0.466769	0.412003	0.461081	0.477408	0.498344	0.566061	0.622058	0.677624	0.466077	0.565058	0.598068	0.599254	0.622058	0.569377	0.453139	0.46047	0.528436	0.538432	0.554544	0.664703	0.565476	0.576321	0.285926	0.400514	0.547455	0.579653	0.591074	0.675493	0.691196	0.701079	0.676287	0.675485	0.591074	0.590848	0.57799	0.467432	0.482795
0.0.3.0.0.0.0.2.1.0.0.0.1	0.661626	0.686242	0.771512	0.798316	0.799634	0.787925	0.678742	0.697104	0.695999	0.702343	0.706646	0.707399	0.646604	0.627213	0.664181	0.663335	0.688322	0.716237	0.612715	0.414165	0.694632	0.66681	0.595522	0.629565	0.59733	0.716134	0.638795	0.657261	0.669087	0.683275	0.663949	0.483229	0.686382	0.729966	0.461737	0.62118	0.733112	0.727897	0.602166	0.395322	0.279249	0.493912	0.422722	0.553194	0.61755	0.746157	0.664525	0.68262	0.701354
0.0.3.0.0.0.0.2.1.0.0.0.1.0	0.59796	0.623777	0.701572	0.717884	0.723249	0.708037	0.626471	0.633	0.631307	0.636442	0.639489	0.638938	0.565677	0.507322	0.556283	0.573027	0.587389	0.658545	0.655936	0.489468	0.562643	0.66681	0.703799	0.694031	0.655936	0.667478	0.552129	0.561472	0.613737	0.624107	0.594959	0.571089	0.612085	0.666805	0.407884	0.503816	0.656641	0.69123	0.66165	0.467199	0.330021	0.583714	0.49958	0.653775	0.66165	0.706871	0.674069	0.577052	0.595742
0.0.3.0.0.0.0.2.1.0.0.0.1.1	0.630191	0.651051	0.750642	0.789539	0.78074	0.750192	0.634486	0.661224	0.65979	0.665458	0.670308	0.670355	0.604529	0.620517	0.656646	0.655007	0.688268	0.716166	0.663775	0.448679	0.694561	0.654638	0.631963	0.681952	0.647108	0.775812	0.630186	0.647746	0.628428	0.639811	0.613791	0.46498	0.632451	0.684086	0.408456	0.617123	0.733057	0.727836	0.652346	0.428266	0.302519	0.535071	0.457872	0.599293	0.669013	0.746091	0.719825	0.68262	0.701354
0.0.3.0.0.0.0.2.1.0.0.0.1.2	0.568086	0.577575	0.650439	0.66367	0.66703	0.65404	0.533452	0.584486	0.582348	0.587267	0.589378	0.587854	0.538143	0.536856	0.548903	0.535922	0.551117	0.536815	0.572176	0.492939	0.578842	0.480591	0.491808	0.540073	0.552176	0.58885	0.522622	0.53354	0.529745	0.537389	0.535909	0.50582	0.548493	0.561795	0.666953	0.532519	0.541279	0.510487	0.53942	0.473918	0.343563	0.522164	0.484301	0.48103	0.55942	0.518453	0.531637	0.546584	0.559404
0.0.3.0.0.0.0.2.1.0.0.1	0.73168	0.758423	0.67705	0.627917	0.623717	0.909166	0.705003	0.767238	0.766777	0.774444	0.78137	0.783574	0.704927	0.669039	0.527746	0.46848	0.44114	0.324891	0.279962	0.192805	0.352099	0.299631	0.26874	0.300667	0.286628	0.339228	0.500669	0.469777	0.700117	0.692563	0.340544	0.196865	0.326811	0.630701	0.226815	0.758533	0.444404	0.391804	0.288724	0.171306	0.121008	0.227362	0.18325	0.253051	0.282057	0.376062	0.315816	0.651138	0.638638
0.0.3.0.0.0.0.2.1.0.0.1.0	0.625282	0.645066	0.751186	0.790164	0.781335	0.744103	0.630314	0.655022	0.653531	0.659081	0.66381	0.663731	0.601504	0.621875	0.658392	0.656937	0.690425	0.718987	0.800196	0.542081	0.725331	0.657458	0.692747	0.747281	0.780196	0.778867	0.631932	0.649675	0.624525	0.635639	0.60253	0.52221	0.620323	0.679045	0.490147	0.610853	0.718674	0.711534	0.794697	0.485801	0.334905	0.645752	0.513113	0.694701	0.814697	0.728626	0.722881	0.672432	0.690723
0.0.3.0.0.0.0.2.1.0.0.1.1	0.728622	0.755352	0.712911	0.660268	0.655768	0.901557	0.729314	0.764056	0.763566	0.771173	0.778037	0.780176	0.704927	0.716827	0.565443	0.501943	0.47265	0.348098	0.299959	0.206577	0.377248	0.321033	0.287935	0.322143	0.307102	0.363459	0.536431	0.503333	0.700117	0.716445	0.364869	0.210927	0.350155	0.675751	0.243016	0.758533	0.476147	0.41979	0.309347	0.183543	0.129651	0.243602	0.196339	0.271126	0.302204	0.402924	0.338374	0.697647	0.684255
0.0.3.0.0.0.0.2.1.0.0.1.1.0	0.670749	0.694036	0.779947	0.823239	0.789227	0.818888	0.68736	0.702823	0.701771	0.708223	0.713888	0.714782	0.645351	0.65979	0.686049	0.693979	0.730213	0.586696	0.502642	0.361509	0.608898	0.558606	0.500685	0.528775	0.502642	0.578982	0.636802	0.655059	0.669989	0.684239	0.609709	0.369122	0.583959	0.743262	0.357605	0.635262	0.71381	0.682083	0.488997	0.303626	0.209315	0.426303	0.343404	0.456896	0.488997	0.652567	0.55718	0.658924	0.67616
0.0.3.0.0.0.0.2.1.0.0.1.1.0.0	0.534654	0.561561	0.650842	0.674969	0.682369	0.634033	0.584902	0.573042	0.572314	0.576347	0.579499	0.579879	0.519976	0.496807	0.554265	0.57277	0.596356	0.686358	0.75778	0.723019	0.574369	0.685407	0.725777	0.726902	0.75778	0.694562	0.55323	0.562689	0.578614	0.586562	0.536031	0.607347	0.548709	0.628078	0.328585	0.486344	0.659164	0.69659	0.735947	0.607251	0.418631	0.852606	0.686807	0.81226	0.735947	0.712614	0.7042	0.574671	0.594168
0.0.3.0.0.0.0.2.1.0.0.1.1.0.0.0	0.501758	0.526527	0.599212	0.624257	0.629813	0.588536	0.55913	0.537879	0.536829	0.540198	0.542662	0.542326	0.492856	0.46869	0.528085	0.549133	0.573407	0.663869	0.734932	0.826307	0.549273	0.666128	0.708801	0.706132	0.734932	0.667131	0.523875	0.533607	0.555355	0.563902	0.513889	0.583768	0.524864	0.603153	0.288543	0.452793	0.636043	0.677099	0.7131	0.788372	0.558175	0.836634	0.766669	0.81226	0.7131	0.691731	0.679837	0.537268	0.555821
0.0.3.0.0.0.0.2.1.0.0.1.2	0.670303	0.695663	0.775151	0.817923	0.783975	0.821426	0.691602	0.704509	0.704987	0.711499	0.717226	0.72028	0.659439	0.680661	0.707289	0.71098	0.707591	0.539453	0.464739	0.321342	0.559188	0.496539	0.445053	0.476857	0.453628	0.53943	0.663637	0.684718	0.680409	0.695377	0.541964	0.328108	0.519075	0.748388	0.324706	0.660376	0.714554	0.628752	0.45712	0.285511	0.201679	0.378936	0.305248	0.421751	0.468231	0.602515	0.502106	0.699735	0.718746
0.0.3.0.0.0.0.2.1.0.0.2	0.709263	0.742423	0.625411	0.564085	0.578342	0.876967	0.754309	0.752969	0.753475	0.760893	0.766311	0.769653	0.714991	0.638231	0.516686	0.470326	0.439226	0.334865	0.288458	0.199453	0.347114	0.312708	0.280751	0.296012	0.281562	0.334819	0.485076	0.453119	0.739978	0.759055	0.382514	0.248213	0.367368	0.677582	0.236186	0.663731	0.443548	0.390292	0.283729	0.177214	0.12518	0.235202	0.189496	0.261777	0.290626	0.374007	0.311684	0.579091	0.57004
0.0.3.0.0.0.0.2.1.0.0.3	0.767516	0.800875	0.526971	0.480169	0.484866	0.953979	0.606898	0.811235	0.812275	0.820653	0.826219	0.830724	0.775676	0.533629	0.422787	0.375998	0.350246	0.25944	0.221022	0.152214	0.27859	0.243665	0.217917	0.238955	0.226286	0.267812	0.401674	0.375926	0.635866	0.610118	0.303743	0.190088	0.292185	0.542711	0.205856	0.765846	0.353792	0.312265	0.22794	0.135242	0.0955324	0.179496	0.146257	0.199777	0.222677	0.299838	0.252275	0.514056	0.504188
0.0.3.0.0.0.0.2.1.0.0.3.0	0.690811	0.71936	0.75215	0.7055	0.740397	0.837706	0.727792	0.729963	0.730257	0.737242	0.742209	0.745083	0.702079	0.662978	0.664571	0.60346	0.562465	0.424898	0.363726	0.246401	0.457559	0.395691	0.353566	0.373682	0.354635	0.424837	0.611769	0.569644	0.73122	0.749692	0.4875	0.310468	0.467535	0.788277	0.311336	0.651217	0.555381	0.485179	0.361226	0.220819	0.152229	0.293524	0.233275	0.315773	0.370317	0.463713	0.39434	0.677135	0.692799
0.0.3.0.0.0.0.2.1.0.0.4	0.718998	0.74879	0.609267	0.549985	0.575577	0.874328	0.727907	0.760463	0.75994	0.767479	0.773023	0.775065	0.72036	0.608791	0.499463	0.454648	0.424585	0.323703	0.278843	0.192805	0.335544	0.302284	0.271393	0.286145	0.272177	0.323658	0.460742	0.42985	0.754808	0.749077	0.369763	0.23994	0.355122	0.654996	0.228313	0.667743	0.428763	0.377282	0.274272	0.171306	0.121008	0.227362	0.183179	0.253051	0.280938	0.36154	0.301294	0.563192	0.552629
0.0.3.0.0.0.0.2.1.0.0.4.0	0.667426	0.693315	0.788904	0.818316	0.818681	0.798523	0.699432	0.704434	0.703397	0.709879	0.714325	0.715228	0.661604	0.642028	0.683229	0.684388	0.711852	0.747006	0.643484	0.444934	0.725402	0.697579	0.626291	0.660334	0.6281	0.746903	0.657843	0.678314	0.688442	0.703964	0.678235	0.483229	0.701767	0.754966	0.461737	0.624227	0.740101	0.735818	0.611305	0.373693	0.257619	0.524681	0.422722	0.562334	0.62669	0.754644	0.695294	0.68757	0.70652
0.0.3.0.0.0.0.2.1.0.0.4.1	0.660988	0.685465	0.772056	0.798941	0.800229	0.788629	0.67457	0.696298	0.695186	0.701515	0.705802	0.706539	0.643579	0.628571	0.665928	0.665265	0.690479	0.719058	0.615536	0.416986	0.725402	0.66963	0.598343	0.632385	0.600151	0.718954	0.640541	0.659191	0.665184	0.679103	0.652688	0.455717	0.674255	0.724925	0.461737	0.622121	0.735269	0.730341	0.632935	0.395322	0.279249	0.496732	0.394773	0.556015	0.648319	0.748776	0.667345	0.684148	0.702949
0.0.3.0.0.0.0.2.1.0.0.5	0.75954	0.791026	0.53074	0.482674	0.487497	0.944084	0.604533	0.801028	0.801974	0.81016	0.815526	0.819823	0.758985	0.539951	0.425389	0.377335	0.350888	0.256632	0.217176	0.146509	0.287115	0.240431	0.213987	0.235594	0.222582	0.26523	0.403434	0.376991	0.634284	0.60784	0.303004	0.185283	0.291133	0.538611	0.212415	0.757474	0.353534	0.310885	0.2341	0.138897	0.0981143	0.174528	0.140391	0.195356	0.228695	0.298121	0.249273	0.51813	0.507994
0.0.3.0.0.0.0.2.1.0.0.5.0	0.7489	0.782767	0.545483	0.496081	0.501039	0.93361	0.621325	0.792468	0.793336	0.80136	0.806558	0.810682	0.747492	0.554949	0.437206	0.387817	0.360635	0.26376	0.223209	0.150578	0.29509	0.247109	0.219931	0.242138	0.228764	0.272598	0.414641	0.387463	0.639133	0.611954	0.311421	0.19043	0.29922	0.553572	0.218315	0.757474	0.363354	0.319521	0.240603	0.142755	0.10084	0.179375	0.14429	0.200783	0.235047	0.306403	0.256198	0.532522	0.522105
0.0.3.0.0.0.0.2.1.0.0.5.0.0	0.706854	0.733091	0.74342	0.686882	0.681882	0.878931	0.704452	0.740985	0.741798	0.748998	0.75544	0.759236	0.686902	0.72992	0.594964	0.526579	0.495034	0.3609	0.309058	0.208493	0.406268	0.331754	0.29611	0.332949	0.316751	0.377443	0.56372	0.528077	0.67686	0.691583	0.37918	0.213396	0.363334	0.700002	0.261709	0.749217	0.498799	0.438107	0.333143	0.197661	0.139624	0.248366	0.197468	0.278007	0.32545	0.419943	0.350429	0.737338	0.722915
0.0.3.0.0.0.0.2.1.0.0.5.0.0.0	0.625852	0.648192	0.72723	0.762814	0.75657	0.751273	0.647637	0.656225	0.656261	0.661862	0.666644	0.668715	0.618761	0.656401	0.688682	0.690415	0.727842	0.718987	0.66683	0.451735	0.77426	0.657458	0.635018	0.685007	0.650164	0.778867	0.632445	0.650243	0.639182	0.651307	0.639848	0.425706	0.660512	0.697978	0.446321	0.643147	0.718674	0.711534	0.662247	0.404834	0.279087	0.538126	0.427594	0.578917	0.678914	0.728626	0.722881	0.672881	0.690723
0.0.3.0.0.0.0.2.1.0.0.5.0.0.0.0	0.60509	0.625384	0.720982	0.755629	0.752999	0.717455	0.624048	0.634624	0.634461	0.639655	0.644013	0.645646	0.595456	0.621875	0.658392	0.656937	0.690425	0.718987	0.800196	0.677602	0.725331	0.657458	0.692747	0.747281	0.780196	0.778867	0.631932	0.649675	0.618663	0.629373	0.594413	0.567607	0.611582	0.671474	0.524418	0.610853	0.718674	0.711534	0.794697	0.607251	0.418631	0.80719	0.641391	0.77189	0.814697	0.728626	0.722881	0.672432	0.690723
0.0.3.0.0.0.0.2.1.0.1	0.748357	0.768229	0.452916	0.409639	0.419069	0.756856	0.733059	0.775775	0.777755	0.783961	0.787938	0.789785	0.88939	0.683193	0.528783	0.47164	0.438961	0.324675	0.274805	0.177662	0.358442	0.300212	0.265926	0.29039	0.274805	0.331948	0.511764	0.477479	0.776322	0.742036	0.361824	0.220633	0.345574	0.648951	0.257143	0.870145	0.438961	0.381818	0.285714	0.171429	0.114286	0.217662	0.176104	0.234805	0.285714	0.364675	0.307532	0.630147	0.618967
0.0.3.0.0.0.0.2.1.0.1.0	0.705688	0.725933	0.650393	0.676821	0.664716	0.718601	0.884726	0.735442	0.737052	0.742497	0.745685	0.74671	0.856235	0.840232	0.881305	0.82537	0.768182	0.568182	0.480909	0.310909	0.627273	0.52537	0.46537	0.508182	0.480909	0.580909	0.812023	0.792624	0.876492	0.895561	0.633193	0.386108	0.604755	0.946387	0.45	0.791774	0.752727	0.652727	0.484545	0.284545	0.184545	0.380909	0.308182	0.395455	0.484545	0.622727	0.538182	0.818508	0.838976
0.0.3.0.0.0.0.2.1.0.1.0.0	0.649176	0.665608	0.624793	0.663114	0.645301	0.649976	0.81472	0.672924	0.67396	0.678226	0.680919	0.681325	0.779368	0.834429	0.873844	0.860565	0.903743	0.811688	0.687013	0.444156	0.896104	0.739338	0.653624	0.725974	0.687013	0.82987	0.804563	0.826095	0.792823	0.806121	0.800689	0.447711	0.766075	0.868324	0.526039	0.785306	0.885562	0.870303	0.692208	0.406494	0.263636	0.544156	0.44026	0.564935	0.692208	0.88961	0.768831	0.815835	0.837554
0.0.3.0.0.0.0.2.1.0.1.0.0.0	0.646298	0.662099	0.616098	0.653114	0.635777	0.645628	0.81472	0.669287	0.67029	0.674488	0.677109	0.677442	0.774368	0.827021	0.864321	0.850039	0.891979	0.858741	0.784848	0.518182	0.94965	0.79621	0.762561	0.84697	0.801515	0.951515	0.795039	0.815569	0.786371	0.799225	0.800689	0.522329	0.825004	0.868324	0.613713	0.780178	0.873797	0.870303	0.807576	0.474242	0.307576	0.634849	0.513636	0.659091	0.790909	0.88961	0.89697	0.807502	0.828858
0.0.3.0.0.0.0.2.1.0.1.0.0.0.0	0.537763	0.556027	0.53674	0.561853	0.558671	0.53088	0.690598	0.566437	0.566496	0.568753	0.569361	0.567601	0.622715	0.60235	0.667935	0.685249	0.707802	0.797733	0.862508	0.888312	0.708804	0.79621	0.831885	0.833685	0.862508	0.802665	0.661539	0.668017	0.685371	0.691259	0.633696	0.696439	0.645166	0.729533	0.448172	0.57302	0.768726	0.804096	0.869781	0.948485	0.615152	0.952273	0.88052	0.878788	0.869781	0.818674	0.814211	0.655577	0.677214
0.0.3.0.0.0.0.2.1.0.1.0.0.1	0.595902	0.605748	0.557623	0.587343	0.571734	0.580952	0.730252	0.610887	0.611803	0.616209	0.618924	0.618631	0.717864	0.7737	0.795764	0.774265	0.808813	0.749986	0.809527	0.460436	0.847888	0.67008	0.691087	0.785521	0.809527	0.841273	0.726482	0.744581	0.713463	0.724423	0.742839	0.574549	0.762705	0.771124	0.736455	0.729855	0.759872	0.727855	0.764509	0.422691	0.222691	0.609527	0.522255	0.577236	0.764509	0.743481	0.770061	0.730593	0.748605
0.0.3.0.0.0.0.2.1.0.1.0.0.1.0	0.45932	0.455996	0.407429	0.428404	0.407456	0.43872	0.528628	0.455689	0.456464	0.460382	0.463075	0.461873	0.551166	0.626842	0.621916	0.592644	0.617714	0.500087	0.537794	0.385697	0.685474	0.404633	0.411631	0.506259	0.517794	0.598162	0.537665	0.55572	0.516901	0.527298	0.569698	0.396892	0.586002	0.551618	0.788095	0.594829	0.530265	0.467633	0.503362	0.39599	0.228174	0.422242	0.415881	0.379249	0.523362	0.477547	0.497691	0.549927	0.560084
0.0.3.0.0.0.0.2.1.0.1.0.0.2	0.644859	0.660345	0.616098	0.653114	0.635777	0.645628	0.807824	0.667469	0.668456	0.672618	0.675205	0.6755	0.769368	0.819614	0.864321	0.860565	0.903743	0.874126	0.801515	0.518182	0.965035	0.79621	0.762561	0.830303	0.784848	0.951515	0.785515	0.805043	0.792823	0.806121	0.800689	0.522329	0.825004	0.859991	0.597046	0.769922	0.873797	0.85697	0.790909	0.474242	0.307576	0.634849	0.513636	0.659091	0.807576	0.875325	0.880303	0.790835	0.811467
0.0.3.0.0.0.0.2.1.0.1.0.0.3	0.628294	0.642849	0.620056	0.657665	0.643016	0.620581	0.786317	0.651497	0.652337	0.656198	0.658472	0.658442	0.75234	0.794387	0.83805	0.821002	0.859526	0.874126	0.961818	0.621818	0.907212	0.79621	0.831885	0.923967	0.961818	0.968182	0.803786	0.825237	0.768575	0.780201	0.746996	0.626795	0.767182	0.837004	0.661286	0.748911	0.885562	0.870303	0.969091	0.569091	0.369091	0.761818	0.616364	0.790909	0.969091	0.88961	0.89697	0.815156	0.837554
0.0.3.0.0.0.0.2.1.0.1.1	0.632541	0.648027	0.620056	0.657665	0.643016	0.626693	0.786317	0.656863	0.657752	0.661715	0.664093	0.664173	0.75234	0.794387	0.83805	0.821002	0.859526	0.874126	0.801515	0.518182	0.907212	0.79621	0.762561	0.84697	0.801515	0.968182	0.803786	0.825237	0.768575	0.780201	0.746996	0.522329	0.767182	0.837004	0.551072	0.756837	0.903743	0.890909	0.833333	0.5	0.333333	0.634849	0.513636	0.684848	0.833333	0.911688	0.89697	0.828035	0.850993
0.0.3.0.0.0.0.2.1.0.2	0.754635	0.774491	0.45176	0.408483	0.417914	0.776723	0.733059	0.782265	0.784305	0.790633	0.794737	0.796716	0.88439	0.677479	0.523069	0.465926	0.433247	0.318961	0.269091	0.177662	0.352727	0.300212	0.265926	0.29039	0.274805	0.326234	0.50605	0.471764	0.770607	0.736322	0.361824	0.220633	0.345574	0.648951	0.257143	0.889488	0.433247	0.381818	0.285714	0.171429	0.114286	0.217662	0.176104	0.234805	0.28	0.364675	0.307532	0.6517	0.640519
0.0.3.0.0.0.0.2.1.0.2.0	0.424526	0.430454	0.422946	0.428164	0.430161	0.425508	0.416923	0.435439	0.435404	0.437709	0.438621	0.43846	0.427566	0.424305	0.422146	0.423003	0.420507	0.447921	0.442066	0.423729	0.409391	0.452571	0.451009	0.445514	0.442066	0.437388	0.452267	0.451331	0.425632	0.423182	0.390373	0.414737	0.387914	0.414987	0.389709	0.481897	0.437587	0.440732	0.430445	0.428706	0.305318	0.449082	0.452635	0.417122	0.430445	0.442277	0.450324	0.54146	0.551247
0.0.3.0.0.0.0.2.1.0.3	0.754982	0.777156	0.431818	0.392301	0.40404	0.756176	0.748438	0.786863	0.788672	0.795081	0.799271	0.801164	0.936449	0.691367	0.524701	0.469145	0.437374	0.326263	0.277778	0.183333	0.348485	0.302478	0.269145	0.292929	0.277778	0.333333	0.524701	0.491367	0.790499	0.757166	0.37691	0.238021	0.361111	0.666667	0.25	0.849875	0.437374	0.381818	0.277778	0.166667	0.111111	0.222222	0.181818	0.238889	0.277778	0.365152	0.309596	0.593517	0.578933
0.0.3.0.0.0.0.2.1.0.3.0	0.67446	0.69008	0.653829	0.696107	0.674615	0.65775	0.812409	0.698921	0.700196	0.704952	0.708154	0.709089	0.818185	0.875439	0.856231	0.841098	0.832987	0.652525	0.555556	0.366667	0.655209	0.596253	0.529586	0.585859	0.555556	0.666667	0.892026	0.922766	0.792984	0.806293	0.601823	0.369045	0.574901	0.868532	0.367381	0.809405	0.874747	0.763636	0.555556	0.333333	0.222222	0.444444	0.363636	0.477778	0.555556	0.730303	0.619192	0.89011	0.905985
0.0.3.0.0.0.0.2.1.0.3.0.0	0.671582	0.686572	0.645134	0.686107	0.665092	0.653402	0.812409	0.695284	0.696526	0.701213	0.704344	0.705205	0.813185	0.868032	0.846708	0.830572	0.870221	0.721591	0.6125	0.4125	0.72461	0.670784	0.595784	0.659091	0.625	0.7375	0.882502	0.91224	0.786532	0.799397	0.677051	0.415176	0.646764	0.868532	0.413304	0.804277	0.914439	0.859091	0.625	0.375	0.25	0.5	0.409091	0.5375	0.6125	0.821591	0.696591	0.881777	0.897289
0.0.3.0.0.0.0.2.1.0.3.0.1	0.661926	0.675501	0.632936	0.672079	0.651732	0.638607	0.79172	0.683812	0.685397	0.689876	0.692791	0.693932	0.803185	0.860624	0.837184	0.820045	0.858457	0.709091	0.6	0.3875	0.71211	0.645784	0.570784	0.634091	0.6	0.725	0.872979	0.901713	0.773629	0.785604	0.664551	0.415176	0.634264	0.843532	0.413304	0.799149	0.902674	0.834091	0.6	0.375	0.25	0.475	0.409091	0.5125	0.6	0.796591	0.671591	0.873444	0.888593
0.0.3.0.0.0.0.2.1.0.3.0.1.0	0.630637	0.64641	0.614959	0.651804	0.637434	0.623224	0.79172	0.655187	0.65651	0.660449	0.662803	0.663363	0.756257	0.793714	0.837184	0.820045	0.858457	0.872727	0.8	0.516667	0.876443	0.794812	0.761046	0.845455	0.8	0.966667	0.80292	0.82428	0.773629	0.785604	0.759487	0.553568	0.780633	0.843532	0.551072	0.756371	0.902674	0.889697	0.8	0.5	0.333333	0.633333	0.545455	0.683333	0.8	0.91039	0.895455	0.827277	0.850202
0.0.3.0.0.0.0.2.1.0.3.1	0.728342	0.753555	0.528357	0.479302	0.493875	0.751327	0.929096	0.764068	0.765667	0.771647	0.77539	0.776819	0.888403	0.795451	0.651353	0.582387	0.542947	0.405016	0.344828	0.227586	0.432602	0.375491	0.334111	0.363636	0.344828	0.413793	0.601183	0.559804	0.917999	0.93993	0.467888	0.295474	0.448276	0.827586	0.310345	0.80949	0.542947	0.473981	0.344828	0.206897	0.137931	0.275862	0.225705	0.296552	0.344828	0.453292	0.384326	0.70121	0.689219
0.0.3.0.0.0.0.2.1.0.3.1.0	0.716479	0.739794	0.570839	0.516123	0.532377	0.73317	0.908406	0.749807	0.751597	0.757314	0.760784	0.762103	0.873403	0.839558	0.711124	0.634201	0.59021	0.436364	0.369231	0.238462	0.467133	0.403432	0.357278	0.39021	0.369231	0.446154	0.655166	0.609012	0.898644	0.919241	0.514183	0.329567	0.492308	0.9	0.346154	0.799234	0.59021	0.513287	0.369231	0.230769	0.153846	0.292308	0.251748	0.315385	0.369231	0.49021	0.413287	0.766734	0.75336
0.0.3.0.0.0.0.2.1.0.3.1.1	0.725464	0.750046	0.560088	0.507399	0.523051	0.746979	0.929096	0.760432	0.761998	0.767909	0.771581	0.772936	0.883403	0.846966	0.692194	0.618119	0.575758	0.427609	0.362963	0.244444	0.457239	0.403305	0.35886	0.390572	0.37037	0.437037	0.638308	0.593863	0.911548	0.933034	0.502546	0.317361	0.481481	0.888889	0.333333	0.804362	0.575758	0.509091	0.37037	0.222222	0.148148	0.296296	0.242424	0.318519	0.362963	0.486869	0.412795	0.745744	0.732865
0.0.3.0.0.0.0.2.1.0.3.1.2	0.712707	0.739215	0.58163	0.526914	0.543168	0.736985	0.922199	0.749207	0.75067	0.756369	0.759821	0.760948	0.866418	0.839558	0.718816	0.649586	0.605594	0.451748	0.384615	0.253846	0.482517	0.418816	0.372663	0.397902	0.376923	0.453846	0.655166	0.609012	0.902534	0.923399	0.521875	0.329567	0.5	0.915385	0.338462	0.791655	0.597902	0.520979	0.376923	0.230769	0.153846	0.307692	0.251748	0.330769	0.384615	0.497902	0.420979	0.756575	0.74441
0.0.3.0.0.0.0.2.1.0.4	0.733529	0.750032	0.708129	0.697241	0.734086	0.671744	0.880483	0.761053	0.762898	0.764125	0.76758	0.769669	0.89486	0.949713	0.951726	0.899312	0.799312	0.636897	0.5	0.341897	0.612415	0.636897	0.55	0.55	0.5	0.6	0.987521	0.95	0.889139	0.890531	0.582729	0.373229	0.535893	0.890336	0.356808	0.860592	0.821442	0.721442	0.484545	0.284545	0.184545	0.4	0.35	0.426442	0.484545	0.684545	0.6	0.877232	0.892546
0.0.3.0.0.0.0.2.1.0.4.0	0.711804	0.723543	0.663593	0.696792	0.685308	0.663904	0.843725	0.733601	0.735194	0.735903	0.738983	0.740516	0.863636	0.916963	0.909619	0.900106	0.888124	0.707663	0.555556	0.379885	0.680462	0.658539	0.561987	0.611111	0.555556	0.666667	0.945414	0.953462	0.851527	0.850324	0.636506	0.403728	0.584466	0.878596	0.3808	0.840484	0.912713	0.801602	0.538384	0.316162	0.205051	0.444444	0.388889	0.473824	0.538384	0.760606	0.666667	0.877232	0.892546
0.0.3.0.0.0.0.2.1.0.4.1	0.728134	0.745074	0.708129	0.697241	0.734086	0.670693	0.878602	0.755914	0.757712	0.759394	0.762759	0.764754	0.88583	0.941968	0.941769	0.935639	0.830376	0.659413	0.526316	0.35702	0.636514	0.659413	0.570813	0.570813	0.526316	0.631579	0.977564	0.991866	0.877487	0.879955	0.605392	0.384865	0.564098	0.890336	0.375587	0.855231	0.853671	0.748408	0.510048	0.299522	0.194258	0.421053	0.360287	0.446016	0.510048	0.71244	0.623445	0.877232	0.892546
0.0.3.0.0.0.0.2.1.0.5	0.765109	0.786876	0.44951	0.415324	0.412301	0.851391	0.553519	0.793671	0.794968	0.801495	0.806536	0.809381	0.760903	0.554128	0.426761	0.38025	0.357294	0.264271	0.223679	0.144609	0.291755	0.240715	0.212808	0.236364	0.223679	0.27019	0.414593	0.386686	0.575655	0.547748	0.26425	0.149327	0.252981	0.488702	0.175325	0.77837	0.350106	0.303594	0.22537	0.132347	0.0858351	0.177167	0.14334	0.183932	0.22537	0.289641	0.250317	0.505722	0.496622
0.0.3.0.0.0.0.2.1.0.6	0.736339	0.750608	0.591215	0.540185	0.555364	0.697308	0.872128	0.759349	0.761179	0.762374	0.765958	0.768015	0.891028	0.957545	0.763604	0.686681	0.643767	0.48992	0.384615	0.262997	0.5	0.455912	0.389068	0.423077	0.384615	0.461538	0.763604	0.69676	0.875775	0.876244	0.469569	0.279504	0.433541	0.839923	0.292542	0.88476	0.643767	0.566843	0.384615	0.230769	0.153846	0.307692	0.269231	0.33992	0.384615	0.538462	0.461538	0.82164	0.801448
0.0.3.0.0.0.0.2.1.0.7	0.791499	0.825944	0.507849	0.438081	0.47907	0.946967	0.548471	0.837215	0.837396	0.846243	0.852296	0.855878	0.734781	0.484801	0.388094	0.346745	0.30952	0.229272	0.195322	0.134515	0.246196	0.2298	0.207046	0.21117	0.199973	0.236671	0.36819	0.345436	0.576396	0.553643	0.268424	0.167985	0.25821	0.479605	0.181919	0.706747	0.312653	0.275955	0.201435	0.119516	0.084424	0.158624	0.129251	0.176547	0.196784	0.264973	0.222941	0.454282	0.445561
0.0.3.0.0.0.0.2.1.0.8	0.776752	0.802615	0.478433	0.409547	0.449021	0.757212	0.830527	0.814913	0.816978	0.819216	0.82366	0.826027	0.945402	0.732846	0.609939	0.551116	0.492292	0.374645	0.294118	0.201116	0.382353	0.374645	0.323529	0.323529	0.294118	0.352941	0.567147	0.516032	0.904057	0.852941	0.411765	0.264706	0.382353	0.705882	0.264706	0.864585	0.492292	0.433469	0.294118	0.176471	0.117647	0.235294	0.205882	0.259939	0.294118	0.411765	0.352941	0.598091	0.587863
0.0.3.0.0.0.0.2.2	0.735946	0.763357	0.626485	0.581818	0.578	0.909166	0.640912	0.772352	0.771938	0.779701	0.786727	0.789036	0.704927	0.608217	0.479769	0.425891	0.401037	0.295356	0.254511	0.175277	0.32009	0.272392	0.244309	0.273333	0.260571	0.308389	0.455153	0.42707	0.657686	0.629603	0.309586	0.178968	0.297101	0.573365	0.206195	0.758533	0.404004	0.356185	0.262476	0.155733	0.110007	0.206692	0.166591	0.230046	0.256415	0.341875	0.287106	0.591943	0.58058
0.0.3.0.0.0.0.2.2.0	0.707509	0.735434	0.73863	0.684037	0.688074	0.881354	0.692367	0.745727	0.745068	0.752329	0.758834	0.760601	0.665691	0.689923	0.550935	0.501141	0.471727	0.359636	0.309826	0.214228	0.372792	0.331848	0.297524	0.317904	0.302418	0.35962	0.525424	0.4911	0.681125	0.696142	0.361309	0.218739	0.34605	0.665234	0.21647	0.694981	0.47637	0.419168	0.304746	0.19034	0.134453	0.252624	0.203499	0.281167	0.312154	0.401677	0.334737	0.67115	0.661428
0.0.3.0.0.0.0.2.3	0.811515	0.839981	0.468545	0.428125	0.432181	0.982609	0.535513	0.851762	0.852077	0.856115	0.862356	0.866132	0.727794	0.478223	0.381887	0.341478	0.319238	0.239978	0.190883	0.138276	0.246817	0.226354	0.19358	0.211749	0.195428	0.231292	0.363425	0.330652	0.571182	0.538409	0.268433	0.16944	0.253178	0.469542	0.178621	0.69929	0.321464	0.2856	0.196857	0.1168	0.0825052	0.155019	0.131692	0.179353	0.192312	0.268049	0.226972	0.443957	0.435435
0.0.3.0.0.0.0.3	0.915478	0.949699	0.228866	0.197938	0.212371	0.465979	0.294845	0.962415	0.963744	0.968036	0.974885	0.980188	0.406977	0.272957	0.216495	0.195876	0.175258	0.134021	0.103093	0.0721649	0.134021	0.134021	0.113402	0.113402	0.103093	0.123711	0.211101	0.190482	0.319588	0.298969	0.14433	0.0927835	0.134021	0.247423	0.0927835	0.389511	0.175258	0.154639	0.103093	0.0618557	0.0412371	0.0824742	0.0721649	0.0927835	0.103093	0.14433	0.123711	0.241147	0.237113
0.0.3.0.0.0.0.3.0	0.807087	0.834728	0.474765	0.43242	0.449559	0.867921	0.599803	0.848405	0.848689	0.85083	0.855507	0.859151	0.811451	0.555516	0.456288	0.41343	0.386864	0.309524	0.238095	0.166667	0.291626	0.288471	0.240852	0.257143	0.233333	0.280952	0.446732	0.399113	0.65053	0.602911	0.282233	0.182471	0.25993	0.513047	0.174192	0.799721	0.4	0.352381	0.233333	0.142857	0.0952381	0.190476	0.166667	0.214286	0.238095	0.328571	0.280952	0.527259	0.519727
0.0.3.0.0.0.0.3.0.0	0.690343	0.704986	0.644623	0.674977	0.665162	0.658039	0.845865	0.715893	0.717324	0.717009	0.719138	0.720286	0.815023	0.844944	0.912575	0.913899	0.955783	0.8125	0.625	0.4375	0.765519	0.757236	0.632236	0.675	0.6125	0.7375	0.868788	0.854976	0.859981	0.850324	0.716069	0.454194	0.657524	0.870263	0.4159	0.796966	0.988235	0.925	0.6125	0.375	0.25	0.5	0.4375	0.5625	0.625	0.8625	0.7375	0.818944	0.841506
0.0.3.0.0.0.0.3.0.0.0	0.689624	0.704109	0.644623	0.674977	0.665162	0.658039	0.845865	0.714984	0.716406	0.716075	0.718185	0.719315	0.815023	0.844944	0.912575	0.913899	0.955783	0.866667	0.666667	0.466667	0.816554	0.807718	0.674385	0.72	0.653333	0.786667	0.868788	0.854976	0.859981	0.850324	0.763807	0.484474	0.701359	0.870263	0.443626	0.794402	0.988235	0.986667	0.653333	0.4	0.266667	0.533333	0.466667	0.6	0.666667	0.913333	0.78	0.818944	0.841506
0.0.3.0.0.0.0.3.0.0.0.0	0.418906	0.415244	0.359701	0.349732	0.355906	0.341192	0.467546	0.417405	0.41838	0.41372	0.410833	0.410654	0.460231	0.449007	0.488085	0.49939	0.495717	0.553045	0.446074	0.500983	0.427025	0.57611	0.50964	0.482381	0.446074	0.435177	0.494836	0.447798	0.492979	0.462033	0.4254	0.473749	0.39777	0.424904	0.400563	0.429656	0.51017	0.527434	0.419019	0.406056	0.340119	0.46242	0.507477	0.469868	0.419019	0.494866	0.517183	0.401726	0.412454
0.0.3.0.0.0.0.3.0.0.0.1	0.679526	0.693282	0.641791	0.673206	0.662804	0.654276	0.831648	0.703763	0.705083	0.705229	0.708075	0.709009	0.804135	0.832398	0.896445	0.896071	0.937158	0.975645	0.769231	0.525995	0.942178	0.905926	0.776435	0.830769	0.753846	0.907692	0.852658	0.853812	0.846681	0.847025	0.815172	0.555569	0.805821	0.867199	0.506219	0.784318	0.969611	0.965559	0.753846	0.461538	0.307692	0.615385	0.538462	0.679841	0.769231	0.974675	0.895804	0.818944	0.841506
0.0.3.0.0.0.0.3.0.0.0.1.0	0.593985	0.609582	0.573192	0.594317	0.591427	0.565821	0.744939	0.619521	0.620068	0.618625	0.619822	0.619042	0.686517	0.658149	0.735854	0.760318	0.785434	0.899252	0.90069	0.75977	0.743769	0.905926	0.917605	0.909718	0.90069	0.834483	0.733281	0.72187	0.763478	0.758084	0.701871	0.802489	0.683805	0.768061	0.466837	0.615886	0.846358	0.892079	0.869781	0.632323	0.410101	0.888889	0.777778	0.947649	0.869781	0.895947	0.904363	0.671487	0.693815
0.0.3.0.0.0.0.3.0.0.0.1.0.0	0.495834	0.510624	0.493522	0.518048	0.51502	0.491363	0.623353	0.520633	0.520272	0.521665	0.521376	0.518684	0.562154	0.545509	0.608581	0.627502	0.648213	0.73253	0.787586	0.885714	0.639272	0.736009	0.769002	0.76489	0.787586	0.727795	0.599348	0.604064	0.623581	0.628342	0.56957	0.61506	0.57625	0.657407	0.387231	0.518036	0.710087	0.747586	0.796677	0.851515	0.922727	0.877273	0.79373	0.876768	0.796677	0.758128	0.743574	0.590935	0.610614
0.0.3.0.0.0.0.3.0.0.0.1.1	0.540106	0.559588	0.531644	0.555992	0.553089	0.533523	0.696	0.570127	0.570669	0.573004	0.573693	0.572522	0.626632	0.601677	0.667069	0.684292	0.706733	0.796335	0.86069	0.775	0.678035	0.794812	0.830232	0.832032	0.86069	0.801149	0.660673	0.66706	0.690426	0.696662	0.646186	0.738091	0.658617	0.736061	0.448172	0.580479	0.785838	0.82349	0.86069	0.75	0.5	0.95	0.818182	0.911111	0.86069	0.839454	0.812696	0.667699	0.689862
0.0.3.0.0.0.0.3.0.0.0.1.2	0.623978	0.637586	0.61136	0.647665	0.633493	0.616233	0.77942	0.646042	0.646832	0.650591	0.652757	0.652617	0.74234	0.779572	0.828526	0.821002	0.859526	0.874126	0.961818	0.777273	0.907212	0.79621	0.831885	0.905785	0.941818	0.951515	0.784739	0.804185	0.768575	0.780201	0.746996	0.696439	0.767182	0.828671	0.71254	0.733527	0.873797	0.85697	0.949091	0.711364	0.461364	0.952273	0.770455	0.878788	0.969091	0.875325	0.880303	0.790156	0.811467
0.0.3.0.0.0.0.3.0.0.1	0.59968	0.615413	0.577573	0.59787	0.594529	0.569181	0.75094	0.624853	0.625448	0.624106	0.625056	0.624378	0.691167	0.661453	0.739505	0.764353	0.788643	0.903448	0.90069	0.683793	0.743769	0.911823	0.919616	0.909718	0.90069	0.834483	0.737529	0.723694	0.768323	0.761382	0.705064	0.726711	0.687244	0.771125	0.427508	0.621814	0.849567	0.895716	0.869781	0.569091	0.369091	0.8	0.7	0.852884	0.869781	0.906986	0.917241	0.671487	0.693815
0.0.3.0.0.0.0.3.0.1	0.711181	0.728877	0.656186	0.688274	0.677826	0.68565	0.845865	0.740652	0.74231	0.742463	0.745076	0.746728	0.827473	0.863343	0.912575	0.868204	0.812415	0.65	0.5	0.35	0.612415	0.605789	0.505789	0.54	0.49	0.59	0.892444	0.837066	0.86002	0.850366	0.572855	0.363355	0.526019	0.870263	0.33272	0.858673	0.84	0.74	0.49	0.3	0.2	0.4	0.35	0.45	0.5	0.685	0.585	0.922704	0.949067
0.0.3.0.0.0.0.3.1	0.824485	0.856097	0.485556	0.418889	0.45	0.951767	0.541542	0.868465	0.868932	0.873285	0.879853	0.88397	0.731772	0.487748	0.393553	0.354041	0.318471	0.240971	0.186641	0.137426	0.241332	0.241476	0.203104	0.207044	0.191086	0.226152	0.375501	0.337129	0.578641	0.540269	0.262468	0.165674	0.247552	0.459107	0.174652	0.681817	0.320646	0.28558	0.192482	0.114204	0.0806718	0.151574	0.128766	0.177589	0.188038	0.263974	0.22381	0.412347	0.404014
0.0.3.0.0.0.0.3.2	0.790298	0.822214	0.569847	0.491469	0.540649	0.920879	0.628	0.836557	0.836731	0.840482	0.84705	0.850529	0.780918	0.552813	0.453561	0.417225	0.373963	0.292166	0.226089	0.167139	0.280146	0.293686	0.247018	0.240092	0.220684	0.262425	0.432773	0.386104	0.687268	0.640599	0.306078	0.200815	0.287937	0.531078	0.185119	0.744573	0.369751	0.328009	0.214783	0.131298	0.0905148	0.184347	0.156607	0.208388	0.220188	0.301732	0.260484	0.483628	0.475064
0.0.3.0.0.0.0.3.3	0.760517	0.786799	0.757999	0.69213	0.714943	0.886048	0.760212	0.799056	0.798887	0.801931	0.807764	0.81048	0.740906	0.748443	0.605838	0.539986	0.506272	0.401619	0.311069	0.229043	0.377707	0.376888	0.312935	0.345073	0.318476	0.37692	0.597287	0.533334	0.748931	0.741038	0.378868	0.243736	0.354008	0.703259	0.254496	0.762269	0.534411	0.475966	0.320804	0.19034	0.134453	0.252624	0.21461	0.295982	0.313397	0.439957	0.373017	0.723089	0.709597
0.0.3.0.0.0.0.3.3.0	0.759078	0.785045	0.818638	0.7475	0.772138	0.886048	0.760212	0.797238	0.797052	0.800061	0.805859	0.808538	0.740906	0.748443	0.654305	0.583185	0.546774	0.433749	0.335954	0.247366	0.407924	0.407039	0.337969	0.372679	0.343954	0.407074	0.64507	0.576001	0.748931	0.741038	0.409177	0.263235	0.382329	0.759519	0.274855	0.762269	0.577164	0.514044	0.346468	0.205568	0.145209	0.272834	0.231778	0.319661	0.338468	0.475153	0.402858	0.780937	0.766365
0.0.3.0.0.0.0.3.3.0.0	0.758359	0.784168	0.852748	0.778646	0.804311	0.883874	0.760212	0.796329	0.796135	0.799127	0.804906	0.807568	0.740906	0.748443	0.681567	0.607484	0.569556	0.451821	0.349952	0.257673	0.424921	0.423999	0.352051	0.388207	0.358285	0.424035	0.671948	0.600001	0.748931	0.741038	0.426226	0.274203	0.398259	0.791166	0.286308	0.762269	0.601212	0.535462	0.360905	0.214133	0.15126	0.284202	0.241436	0.33298	0.352571	0.494951	0.419644	0.813476	0.798297
0.0.3.0.0.0.0.3.3.0.0.0	0.714488	0.741974	0.865433	0.906325	0.892498	0.853121	0.732625	0.753192	0.752602	0.760004	0.765405	0.767299	0.705957	0.707736	0.726597	0.674027	0.628514	0.487232	0.419943	0.289207	0.494951	0.453845	0.407508	0.450895	0.429943	0.508843	0.715604	0.705047	0.703835	0.720419	0.496527	0.314099	0.477911	0.791166	0.343569	0.726395	0.666501	0.587601	0.433085	0.25696	0.181512	0.341043	0.274769	0.379576	0.423085	0.563988	0.473619	0.813476	0.833006
0.0.3.0.0.0.0.3.3.0.0.1	0.698438	0.727604	0.862156	0.902556	0.895593	0.854448	0.69972	0.73997	0.739259	0.746412	0.751554	0.753179	0.671814	0.657153	0.683628	0.650587	0.605074	0.485554	0.418265	0.289207	0.471511	0.453845	0.407508	0.429217	0.408265	0.485487	0.67729	0.664818	0.688712	0.704253	0.474764	0.314099	0.456148	0.754966	0.300129	0.665687	0.643145	0.565923	0.411408	0.25696	0.181512	0.341043	0.274769	0.379576	0.421408	0.54231	0.451941	0.754595	0.776458
0.0.3.0.0.0.0.3.3.0.0.1.0	0.694167	0.722396	0.862156	0.902556	0.895593	0.847655	0.69972	0.734573	0.733812	0.740863	0.7459	0.747415	0.671814	0.657153	0.683628	0.684828	0.672304	0.539505	0.464739	0.321342	0.523901	0.504272	0.452787	0.476908	0.453628	0.53943	0.67729	0.699808	0.688712	0.704253	0.527516	0.348999	0.506832	0.754966	0.333477	0.658477	0.698984	0.613182	0.441498	0.269889	0.186058	0.378936	0.305299	0.40613	0.452609	0.586945	0.502157	0.742879	0.764233
0.0.3.0.0.0.0.3.3.0.0.2	0.719171	0.746544	0.889824	0.934375	0.919212	0.870559	0.732625	0.757337	0.756785	0.764266	0.769748	0.771726	0.705957	0.707736	0.726597	0.674027	0.628514	0.487232	0.419943	0.289207	0.494951	0.453845	0.407508	0.450895	0.429943	0.508843	0.715604	0.705047	0.703835	0.720419	0.496527	0.314099	0.477911	0.791166	0.343569	0.719186	0.652441	0.573541	0.419026	0.2429	0.167452	0.341043	0.274769	0.365517	0.409026	0.549928	0.473619	0.80176	0.82078
0.0.3.0.0.0.0.3.3.0.0.3	0.706038	0.727615	0.85744	0.902556	0.890429	0.822525	0.688991	0.740444	0.739737	0.741675	0.746516	0.748044	0.670044	0.695737	0.733235	0.739658	0.694766	0.568956	0.440279	0.325481	0.512068	0.532561	0.44168	0.467548	0.429752	0.511039	0.726898	0.712532	0.698771	0.687419	0.48197	0.312848	0.446643	0.712098	0.261776	0.692882	0.720042	0.638755	0.418262	0.255685	0.176266	0.358992	0.304972	0.405807	0.428788	0.587584	0.507258	0.742879	0.764233
0.0.3.0.0.0.0.3.3.0.0.3.0	0.587886	0.610227	0.673636	0.691182	0.698828	0.65724	0.627727	0.620326	0.620032	0.619733	0.622251	0.623461	0.568222	0.54489	0.611408	0.635928	0.661062	0.770974	0.75778	0.618415	0.597446	0.777715	0.762141	0.754175	0.75778	0.694562	0.615051	0.588912	0.635194	0.619458	0.570173	0.594411	0.562401	0.63866	0.321124	0.524806	0.72387	0.769923	0.735947	0.485801	0.334905	0.682085	0.579446	0.771034	0.735947	0.755471	0.7542	0.574671	0.594168
0.0.3.0.0.0.0.3.3.0.1	0.734074	0.760897	0.862156	0.784831	0.817716	0.863144	0.727307	0.774474	0.774079	0.776659	0.782011	0.784227	0.706763	0.69786	0.671968	0.613514	0.573937	0.470007	0.363709	0.268876	0.423013	0.442434	0.367358	0.386236	0.355013	0.422163	0.666181	0.591106	0.733808	0.724873	0.425834	0.286125	0.396651	0.754966	0.260982	0.701561	0.607042	0.539893	0.357746	0.223443	0.157836	0.296559	0.251933	0.347457	0.366441	0.497621	0.419039	0.754595	0.776458
0.0.3.0.0.0.0.3.3.0.1.0	0.70758	0.731816	0.788904	0.818316	0.818681	0.814012	0.727018	0.744335	0.743663	0.745675	0.750436	0.75204	0.696553	0.682734	0.735566	0.742234	0.733364	0.600564	0.464739	0.343564	0.540517	0.564867	0.468937	0.493523	0.453628	0.53943	0.71018	0.694055	0.733538	0.724584	0.544121	0.365604	0.506832	0.754966	0.333477	0.667311	0.775665	0.689863	0.45712	0.285511	0.201679	0.378936	0.321914	0.443973	0.468231	0.635849	0.535439	0.699286	0.718746
0.0.3.0.0.0.0.3.3.0.1.0.0	0.70686	0.730938	0.788904	0.818316	0.818681	0.811838	0.727018	0.743426	0.742746	0.74474	0.749484	0.751069	0.696553	0.682734	0.735566	0.742234	0.776503	0.635892	0.492076	0.363773	0.572312	0.598094	0.496522	0.522554	0.480312	0.571161	0.71018	0.694055	0.733538	0.724584	0.576128	0.38711	0.536645	0.754966	0.353093	0.667311	0.821293	0.730443	0.484009	0.302305	0.213543	0.401227	0.340851	0.47009	0.495774	0.673251	0.566935	0.699286	0.718746
0.0.3.0.0.0.0.3.3.0.1.0.0.0	0.592158	0.615435	0.673636	0.691182	0.698828	0.664033	0.627727	0.625723	0.625479	0.625281	0.627905	0.629225	0.568222	0.54489	0.611408	0.635928	0.661062	0.770974	0.631483	0.515346	0.597446	0.777715	0.698629	0.691327	0.631483	0.694562	0.615051	0.588912	0.635194	0.619458	0.570173	0.495343	0.562401	0.63866	0.267604	0.532016	0.74041	0.788669	0.636721	0.428266	0.302519	0.568404	0.482872	0.66596	0.636721	0.775555	0.7542	0.586387	0.606394
0.0.3.0.0.0.0.3.3.0.1.0.1	0.70237	0.725764	0.788904	0.818316	0.818681	0.814012	0.717201	0.738063	0.737334	0.739227	0.743866	0.745342	0.689436	0.67219	0.72201	0.72725	0.759757	0.657842	0.522831	0.380259	0.608081	0.617682	0.527554	0.555214	0.510331	0.606859	0.696623	0.694055	0.724354	0.724584	0.612136	0.411304	0.570186	0.754966	0.375161	0.657839	0.804546	0.758303	0.51426	0.321199	0.226889	0.426303	0.362154	0.49322	0.52676	0.710037	0.597076	0.699286	0.718746
0.0.3.0.0.0.0.3.3.0.1.0.1.0	0.651858	0.670884	0.741166	0.777504	0.773021	0.747829	0.672578	0.681778	0.682048	0.682908	0.68663	0.689089	0.646699	0.667048	0.716473	0.721131	0.759757	0.809652	0.760481	0.553104	0.748408	0.75128	0.756781	0.807584	0.7423	0.809145	0.690012	0.686748	0.683416	0.680823	0.648095	0.532729	0.646317	0.706932	0.440888	0.647648	0.788006	0.790111	0.722452	0.441637	0.304459	0.620077	0.526769	0.691849	0.740634	0.791386	0.796101	0.68757	0.70652
0.0.3.0.0.0.0.3.3.0.1.0.1.0.0	0.574753	0.596801	0.658539	0.682484	0.686023	0.649901	0.610786	0.607443	0.607031	0.606488	0.608755	0.609702	0.555337	0.531698	0.595044	0.617841	0.644316	0.749075	0.75778	0.676016	0.597446	0.75128	0.756781	0.754175	0.75778	0.694562	0.59809	0.58515	0.62011	0.61315	0.564166	0.651113	0.555932	0.633495	0.34303	0.513823	0.707124	0.750944	0.735947	0.539779	0.372116	0.757872	0.643829	0.845593	0.735947	0.749422	0.747143	0.574671	0.594168
0.0.3.0.0.0.0.3.3.0.1.0.1.0.0.0	0.562469	0.583041	0.640139	0.661323	0.66587	0.632005	0.590096	0.593183	0.592863	0.592056	0.594047	0.595659	0.540337	0.516884	0.575996	0.596789	0.620786	0.718305	0.71778	0.812021	0.566677	0.720511	0.720418	0.717811	0.71778	0.661228	0.579043	0.564097	0.600755	0.59246	0.549881	0.651113	0.540547	0.608495	0.34303	0.503567	0.683594	0.724277	0.695947	0.694001	0.478435	0.802606	0.82778	0.801149	0.695947	0.72085	0.713809	0.558004	0.576777
0.0.3.0.0.0.0.3.3.0.1.0.1.0.1	0.641148	0.657826	0.724318	0.758129	0.754569	0.731142	0.647716	0.668245	0.668391	0.668995	0.672452	0.674637	0.628674	0.653592	0.699171	0.702008	0.738384	0.781703	0.800196	0.635646	0.748408	0.723332	0.723751	0.774553	0.780196	0.778867	0.672711	0.667625	0.660158	0.655961	0.622548	0.611373	0.618804	0.676891	0.538863	0.638332	0.766634	0.765889	0.794697	0.539779	0.372116	0.717502	0.603458	0.805223	0.814697	0.765434	0.765823	0.672432	0.690723
0.0.3.0.0.0.0.3.3.0.1.0.1.0.2	0.639574	0.657124	0.722765	0.756344	0.752868	0.729933	0.651888	0.667518	0.66788	0.668475	0.671922	0.675046	0.631699	0.652234	0.697425	0.700078	0.736227	0.778882	0.79653	0.631572	0.717638	0.720511	0.720418	0.77122	0.77653	0.775812	0.670965	0.665695	0.664061	0.660133	0.633809	0.651113	0.630932	0.681932	0.538863	0.637392	0.764477	0.763444	0.754697	0.539779	0.372116	0.713428	0.643829	0.801149	0.774697	0.762814	0.762768	0.670904	0.689129
0.0.3.0.0.0.0.3.3.0.1.0.1.1	0.579024	0.602008	0.658539	0.682484	0.686023	0.656695	0.610786	0.61284	0.612477	0.612037	0.614409	0.615466	0.555337	0.531698	0.595044	0.617841	0.644316	0.749075	0.688891	0.553104	0.597446	0.75128	0.756781	0.754175	0.688891	0.694562	0.59809	0.58515	0.62011	0.61315	0.564166	0.532729	0.555932	0.633495	0.280661	0.521033	0.723664	0.76969	0.694605	0.467199	0.330021	0.620077	0.526769	0.717411	0.694605	0.769506	0.747143	0.586387	0.606394
0.0.3.0.0.0.0.3.3.0.1.0.1.1.0	0.56674	0.588249	0.640139	0.661323	0.66587	0.638799	0.590096	0.59858	0.59831	0.597604	0.599702	0.601423	0.540337	0.516884	0.575996	0.596789	0.620786	0.718305	0.71778	0.631572	0.566677	0.720511	0.720418	0.717811	0.71778	0.661228	0.579043	0.564097	0.600755	0.59246	0.549881	0.651113	0.540547	0.608495	0.34303	0.510776	0.700135	0.743023	0.724065	0.571021	0.403359	0.713428	0.643829	0.832391	0.724065	0.740935	0.713809	0.56972	0.589003
0.0.3.0.0.0.0.3.3.0.1.0.1.1.1	0.568315	0.58895	0.641691	0.663109	0.66757	0.640007	0.585924	0.599307	0.59882	0.598124	0.600232	0.601014	0.537313	0.518242	0.577743	0.598718	0.622943	0.721126	0.721446	0.635646	0.597446	0.723332	0.723751	0.721144	0.721446	0.664284	0.580789	0.566027	0.596852	0.588288	0.538619	0.611373	0.52842	0.603453	0.34303	0.511717	0.702291	0.745467	0.764065	0.571021	0.403359	0.717502	0.603458	0.836465	0.764065	0.743554	0.716865	0.571248	0.590597
0.0.3.0.0.0.0.4	0.865077	0.897367	0.349798	0.301411	0.331048	0.657391	0.423806	0.910853	0.911709	0.915028	0.920929	0.925843	0.591187	0.417811	0.326586	0.294328	0.262069	0.209677	0.16129	0.112903	0.197553	0.209677	0.177419	0.177419	0.16129	0.193548	0.33871	0.306452	0.454943	0.422685	0.19119	0.123609	0.176081	0.350774	0.121227	0.605715	0.274194	0.241935	0.16129	0.0967742	0.0645161	0.129032	0.112903	0.145161	0.16129	0.225806	0.193548	0.387097	0.370968
0.0.3.0.0.0.0.4.0	0.759798	0.785922	0.787152	0.71875	0.742441	0.883874	0.760212	0.798147	0.79797	0.800996	0.806811	0.809509	0.740906	0.748443	0.629139	0.560754	0.525744	0.417066	0.323033	0.237852	0.392235	0.391384	0.324971	0.358345	0.330725	0.391417	0.62026	0.553847	0.748931	0.741038	0.39344	0.25311	0.367624	0.730307	0.264284	0.762269	0.554965	0.494273	0.333143	0.197661	0.139624	0.26234	0.222864	0.307366	0.32545	0.456878	0.387364	0.750901	0.73689
0.0.3.0.0.0.0.4.0.0	0.734794	0.761774	0.826232	0.75213	0.783644	0.86097	0.727307	0.775383	0.774997	0.777593	0.782963	0.785198	0.706763	0.69786	0.643969	0.587951	0.550023	0.450423	0.348554	0.257673	0.405387	0.423999	0.352051	0.370143	0.340221	0.404573	0.638424	0.566476	0.733808	0.724873	0.408091	0.274203	0.380124	0.754966	0.250107	0.701561	0.581749	0.517397	0.34284	0.214133	0.15126	0.284202	0.241436	0.33298	0.351173	0.476886	0.401579	0.754595	0.744106
0.0.3.0.0.0.0.4.0.0.0	0.733355	0.76002	0.862156	0.820505	0.854885	0.86097	0.727307	0.773565	0.773162	0.775724	0.781058	0.783256	0.706763	0.69786	0.702512	0.641401	0.600025	0.491371	0.380241	0.281098	0.442241	0.462544	0.384056	0.403792	0.37115	0.441352	0.696462	0.617974	0.733808	0.724873	0.44519	0.29913	0.41468	0.754966	0.272845	0.701561	0.634635	0.564433	0.374007	0.2336	0.16501	0.310039	0.263385	0.363251	0.383098	0.52024	0.438086	0.754595	0.776458
0.0.3.0.0.0.0.4.0.1	0.725623	0.747222	0.858652	0.860905	0.885071	0.826958	0.722758	0.759063	0.758527	0.760816	0.766022	0.767928	0.704187	0.74632	0.776205	0.691538	0.650922	0.516367	0.399945	0.294483	0.485624	0.481841	0.399615	0.443666	0.409469	0.484612	0.765211	0.682986	0.713894	0.703585	0.456794	0.283053	0.424831	0.748298	0.278217	0.7608	0.687099	0.611957	0.412462	0.244723	0.172868	0.324802	0.275927	0.380549	0.402938	0.565659	0.479593	0.813476	0.833006
0.0.3.0.0.0.0.4.0.1.0	0.658189	0.681225	0.823045	0.873002	0.846074	0.772286	0.689519	0.69092	0.691273	0.697529	0.70299	0.705768	0.664689	0.702935	0.720424	0.702679	0.739374	0.749517	0.646065	0.444934	0.761392	0.688251	0.616963	0.693614	0.66145	0.782835	0.70943	0.735332	0.663444	0.677242	0.658476	0.42847	0.680573	0.744442	0.442308	0.689399	0.767524	0.76466	0.644656	0.373693	0.257619	0.524681	0.422651	0.562334	0.629271	0.785546	0.728574	0.758758	0.775909
0.0.3.0.0.0.0.4.1	0.770503	0.798974	0.8635	0.7475	0.817	0.877081	0.780571	0.811674	0.811621	0.814902	0.820982	0.823956	0.758167	0.774014	0.681922	0.610802	0.546774	0.433749	0.335954	0.247366	0.407924	0.434656	0.365586	0.372679	0.343954	0.407074	0.672687	0.603618	0.771202	0.764846	0.409177	0.263235	0.382329	0.759519	0.274855	0.770198	0.565916	0.502796	0.335221	0.19432	0.133962	0.272834	0.231778	0.308414	0.327221	0.463906	0.402858	0.769689	0.755118
0.0.3.0.0.0.0.4.2	0.721722	0.734514	0.663593	0.663611	0.685308	0.671194	0.852761	0.74497	0.746667	0.746901	0.749599	0.751339	0.870188	0.92667	0.922099	0.826861	0.773729	0.619048	0.47619	0.333333	0.583253	0.576941	0.481703	0.52381	0.47619	0.571429	0.957894	0.862656	0.859981	0.850324	0.545577	0.346053	0.500971	0.878596	0.3264	0.852565	0.809524	0.714286	0.47619	0.285714	0.190476	0.380952	0.333333	0.428571	0.47619	0.661905	0.566667	0.89011	0.905985
0.0.3.0.0.0.0.5	0.832818	0.859018	0.332212	0.288249	0.308984	0.725741	0.560784	0.869865	0.872435	0.87502	0.880098	0.88356	0.773039	0.518137	0.409804	0.370588	0.333333	0.254902	0.196078	0.137255	0.254902	0.252941	0.213725	0.215686	0.196078	0.235294	0.40049	0.361275	0.605882	0.566667	0.27451	0.176471	0.254902	0.470588	0.176471	0.758645	0.327273	0.288057	0.190018	0.111586	0.0723708	0.156863	0.137255	0.17041	0.190018	0.268449	0.235294	0.464528	0.44492
0.0.3.0.0.0.0.6	0.892677	0.926984	0.288312	0.249351	0.267532	0.587013	0.33283	0.938875	0.939988	0.945669	0.952727	0.958258	0.472461	0.32294	0.245018	0.219044	0.198256	0.146308	0.114557	0.0803136	0.153175	0.141122	0.118697	0.123883	0.114557	0.140531	0.245018	0.222593	0.355578	0.333153	0.164297	0.101073	0.15558	0.283123	0.116883	0.471795	0.195754	0.16978	0.115373	0.0667428	0.0471459	0.0885825	0.0752527	0.103786	0.115373	0.157154	0.133681	0.293873	0.280886
0.0.3.0.0.0.0.6.0	0.789371	0.820288	0.464004	0.394236	0.43226	0.909044	0.54125	0.833666	0.833814	0.837511	0.844021	0.847442	0.723005	0.472245	0.390274	0.359008	0.321782	0.251399	0.194542	0.143817	0.241055	0.252707	0.21255	0.206591	0.189891	0.225808	0.368955	0.328799	0.59137	0.551213	0.263369	0.172795	0.24776	0.456974	0.159288	0.65209	0.324697	0.28878	0.191352	0.119516	0.084424	0.158624	0.134755	0.185849	0.196004	0.266169	0.224137	0.392925	0.385555
0.0.3.0.0.0.0.6.0.0	0.659906	0.684775	0.765131	0.806201	0.793835	0.793674	0.678765	0.69414	0.693008	0.699296	0.704791	0.705508	0.642834	0.669858	0.705984	0.709538	0.707591	0.539453	0.464739	0.321342	0.559188	0.495016	0.443531	0.476857	0.453628	0.53943	0.649747	0.669365	0.668301	0.682435	0.523842	0.309987	0.503219	0.73559	0.307642	0.659673	0.714554	0.628752	0.45712	0.285511	0.201679	0.378936	0.305248	0.421751	0.468231	0.602515	0.502106	0.699735	0.718746
0.0.3.0.0.0.0.6.0.0.0	0.640263	0.663332	0.759338	0.799539	0.790264	0.763235	0.655176	0.673951	0.672634	0.678542	0.683641	0.683948	0.619529	0.635332	0.675694	0.676059	0.711797	0.693583	0.597521	0.413153	0.673521	0.636449	0.570254	0.613101	0.583235	0.693553	0.649234	0.668798	0.647782	0.6605	0.628077	0.398554	0.601561	0.709086	0.350105	0.627379	0.756587	0.754502	0.587725	0.367085	0.259302	0.487204	0.392461	0.542252	0.602011	0.774662	0.645564	0.699286	0.718746
0.0.3.0.0.0.0.6.0.0.0.0	0.502878	0.528225	0.606267	0.625058	0.633549	0.595969	0.527166	0.538494	0.537672	0.542412	0.545811	0.546487	0.477417	0.458211	0.504643	0.517924	0.536793	0.608468	0.665113	0.682259	0.53071	0.605247	0.638467	0.642274	0.665113	0.617339	0.503607	0.512141	0.523699	0.530676	0.48999	0.566709	0.499749	0.562946	0.328585	0.466834	0.616142	0.647831	0.707732	0.856532	0.605038	0.736773	0.732413	0.731465	0.707732	0.666205	0.626625	0.547776	0.566104
0.0.3.0.0.0.0.6.0.0.1	0.649197	0.671718	0.748283	0.786826	0.775383	0.776987	0.653903	0.680607	0.679351	0.685384	0.690613	0.691055	0.624809	0.656401	0.688682	0.690415	0.727842	0.584177	0.500123	0.338801	0.629087	0.534185	0.476264	0.513755	0.487623	0.58415	0.632445	0.650243	0.645044	0.657573	0.566969	0.326381	0.543768	0.705549	0.346097	0.650357	0.735214	0.684637	0.51426	0.321199	0.226889	0.403595	0.320695	0.451762	0.52676	0.655121	0.54216	0.684597	0.702949
0.0.3.0.0.0.0.6.0.0.1.0	0.644925	0.66651	0.748283	0.786826	0.775383	0.770193	0.653903	0.67521	0.673904	0.679835	0.684959	0.685291	0.624809	0.656401	0.688682	0.690415	0.727842	0.66763	0.571569	0.387201	0.718956	0.610497	0.544301	0.587149	0.557283	0.6676	0.632445	0.650243	0.645044	0.657573	0.647964	0.373007	0.621449	0.705549	0.39554	0.643147	0.718674	0.711534	0.567641	0.347001	0.239218	0.461251	0.366509	0.496215	0.581926	0.728626	0.619612	0.672881	0.690723
0.0.3.0.0.0.0.6.0.0.1.0.0	0.635114	0.657314	0.727206	0.762587	0.752299	0.759655	0.649661	0.66568	0.664287	0.670038	0.674976	0.675114	0.610721	0.63553	0.667443	0.673414	0.708841	0.694139	0.639912	0.451735	0.749413	0.657458	0.635018	0.674756	0.639912	0.741698	0.605611	0.620584	0.634624	0.646434	0.647964	0.435175	0.669253	0.700423	0.451212	0.625243	0.692437	0.703333	0.651996	0.404834	0.279087	0.538126	0.427594	0.578917	0.651996	0.719839	0.712629	0.643785	0.660363
0.0.3.0.0.0.0.6.0.0.2	0.636561	0.661249	0.744077	0.782189	0.775022	0.767961	0.672499	0.669758	0.669918	0.675774	0.680821	0.683168	0.636786	0.669858	0.705984	0.709538	0.749214	0.693583	0.597521	0.413153	0.718956	0.636449	0.570254	0.613101	0.583235	0.693553	0.649747	0.669365	0.66244	0.676169	0.665395	0.390437	0.638879	0.728019	0.382561	0.652464	0.740047	0.735757	0.567641	0.347001	0.239218	0.487204	0.392461	0.522167	0.581926	0.754578	0.645564	0.688019	0.70652
0.0.3.0.0.0.0.6.0.1	0.782969	0.812482	0.511594	0.434671	0.476594	0.909044	0.589463	0.825576	0.82565	0.829194	0.835546	0.838802	0.770113	0.513381	0.423002	0.388529	0.347486	0.269884	0.214495	0.156004	0.265779	0.271326	0.23435	0.22778	0.209367	0.248968	0.399497	0.362521	0.644723	0.607748	0.290382	0.190517	0.273171	0.503843	0.175626	0.709499	0.3507	0.311099	0.210978	0.131774	0.0930828	0.174894	0.148576	0.202347	0.216106	0.291297	0.244954	0.433225	0.4251
0.0.3.0.0.0.0.6.0.1.0	0.602351	0.623263	0.694833	0.724222	0.72252	0.685164	0.621073	0.634324	0.632643	0.632579	0.635343	0.634712	0.567354	0.546925	0.608575	0.630822	0.658824	0.751959	0.6923	0.553104	0.616418	0.75128	0.756781	0.757584	0.6923	0.700812	0.603047	0.590628	0.629734	0.623438	0.580515	0.534524	0.573538	0.645926	0.307783	0.530283	0.711536	0.753444	0.672452	0.441637	0.304459	0.620077	0.526769	0.691849	0.672452	0.7521	0.750268	0.582002	0.600908
0.0.3.0.0.0.0.6.0.1.0.0	0.574753	0.596801	0.658539	0.682484	0.686023	0.647727	0.610786	0.607443	0.607031	0.606488	0.608755	0.609702	0.555337	0.531698	0.595044	0.617841	0.644316	0.749075	0.75778	0.676016	0.597446	0.75128	0.756781	0.754175	0.75778	0.694562	0.59809	0.58515	0.62011	0.61315	0.564166	0.651113	0.555932	0.633495	0.34303	0.513823	0.707124	0.750944	0.735947	0.539779	0.372116	0.757872	0.643829	0.845593	0.735947	0.749422	0.747143	0.574671	0.594168
0.0.3.0.0.0.0.6.0.1.1	0.580218	0.611092	0.726244	0.690181	0.756699	0.665817	0.632128	0.621393	0.621109	0.626053	0.628785	0.630121	0.562859	0.533996	0.596905	0.619898	0.59867	0.689384	0.631483	0.482012	0.576709	0.754287	0.739173	0.668861	0.631483	0.694562	0.601044	0.615066	0.625309	0.63617	0.56419	0.488362	0.576778	0.649859	0.290001	0.514666	0.678018	0.717958	0.636721	0.428266	0.302519	0.568404	0.460406	0.632627	0.636721	0.735508	0.707478	0.586783	0.606394
0.0.3.0.0.0.0.6.0.1.2	0.641702	0.665086	0.768034	0.809539	0.799788	0.767583	0.655176	0.67577	0.674469	0.680411	0.685546	0.685889	0.619529	0.635332	0.675694	0.676059	0.711797	0.606885	0.522831	0.361509	0.589331	0.556893	0.498972	0.536464	0.510331	0.606859	0.649234	0.668798	0.647782	0.6605	0.549567	0.348735	0.526366	0.709086	0.306342	0.627379	0.756587	0.707346	0.51426	0.321199	0.226889	0.426303	0.343404	0.47447	0.52676	0.67783	0.564869	0.699286	0.718746
0.0.3.0.0.0.0.6.0.1.2.0	0.572452	0.598741	0.693574	0.72391	0.72114	0.685435	0.601604	0.609165	0.607254	0.611939	0.61577	0.614759	0.536727	0.512662	0.567796	0.585751	0.610864	0.689243	0.634608	0.482012	0.593341	0.685407	0.665296	0.669452	0.634608	0.700812	0.558995	0.569061	0.592432	0.601333	0.559087	0.46498	0.573538	0.645926	0.282134	0.510015	0.680116	0.717836	0.639846	0.428266	0.302519	0.568404	0.457872	0.632627	0.639846	0.735377	0.707325	0.593718	0.613133
0.0.3.0.0.0.0.6.0.1.2.0.0	0.56238	0.586461	0.676182	0.70391	0.702093	0.668044	0.580914	0.596438	0.59441	0.598855	0.602437	0.601166	0.521727	0.497848	0.548748	0.564698	0.587335	0.658474	0.72153	0.538415	0.562572	0.654638	0.689414	0.693947	0.72153	0.667478	0.539948	0.548009	0.573077	0.580643	0.544801	0.557976	0.558154	0.620926	0.338561	0.499758	0.656587	0.691169	0.727815	0.513919	0.363023	0.642085	0.549446	0.719152	0.727815	0.706805	0.673992	0.577052	0.595742
0.0.3.0.0.0.0.6.0.1.3	0.465015	0.465726	0.492785	0.508058	0.474717	0.548001	0.406577	0.466211	0.465741	0.469152	0.471786	0.472975	0.435181	0.474868	0.453015	0.436415	0.449419	0.354896	0.350616	0.285909	0.48642	0.311075	0.300779	0.352566	0.350616	0.393965	0.399045	0.402344	0.402002	0.404367	0.46145	0.349656	0.465254	0.416963	0.635743	0.465132	0.373801	0.342213	0.344445	0.273629	0.167974	0.285591	0.296507	0.280101	0.344445	0.341616	0.355256	0.400264	0.406254
0.0.3.0.0.0.0.6.0.1.4	0.709259	0.739595	0.635473	0.571957	0.599376	0.86379	0.748765	0.750934	0.750323	0.757682	0.763039	0.764887	0.706272	0.63215	0.51921	0.475587	0.443377	0.335288	0.287224	0.206577	0.347975	0.323876	0.290778	0.30219	0.287224	0.330847	0.473526	0.440428	0.744388	0.763769	0.396175	0.257078	0.380488	0.697388	0.240228	0.649838	0.44346	0.399837	0.289469	0.183543	0.129651	0.243602	0.196264	0.271126	0.289469	0.382971	0.318422	0.578481	0.567164
0.0.3.0.0.0.0.6.0.1.4.0	0.58849	0.611267	0.625328	0.634523	0.639482	0.711292	0.609967	0.617939	0.617289	0.623358	0.626846	0.628247	0.590405	0.56411	0.577164	0.573633	0.592722	0.542291	0.588053	0.452605	0.6167	0.511624	0.534556	0.5708	0.588053	0.59183	0.513785	0.527289	0.598464	0.613151	0.680532	0.657408	0.699093	0.655692	0.740369	0.553888	0.542807	0.533752	0.554886	0.404907	0.23013	0.582388	0.496149	0.508594	0.554886	0.546167	0.557486	0.533703	0.545495
0.0.3.0.0.0.0.6.0.2	0.709018	0.73357	0.788904	0.818316	0.818681	0.814012	0.727018	0.746153	0.745498	0.747544	0.752341	0.753981	0.696553	0.682734	0.735566	0.705122	0.660028	0.540508	0.418265	0.309207	0.486465	0.50838	0.422043	0.444171	0.408265	0.485487	0.71018	0.659352	0.733538	0.724584	0.489709	0.329043	0.456148	0.754966	0.300129	0.667311	0.698099	0.620877	0.411408	0.25696	0.181512	0.341043	0.289723	0.399576	0.421408	0.572264	0.481895	0.699286	0.718746
0.0.3.0.0.0.0.6.0.3	0.614957	0.642986	0.727229	0.691313	0.757525	0.672472	0.659619	0.654276	0.654293	0.654634	0.657735	0.659633	0.596143	0.57328	0.647413	0.675723	0.661062	0.715904	0.541271	0.441725	0.554771	0.776171	0.652833	0.592566	0.541271	0.595339	0.651552	0.629255	0.668255	0.654799	0.583523	0.437929	0.535579	0.649859	0.248572	0.549326	0.74041	0.788669	0.545761	0.367085	0.259302	0.487204	0.41389	0.570823	0.545761	0.775555	0.646457	0.586783	0.606394
0.0.3.0.0.0.0.6.0.4	0.702672	0.724228	0.785032	0.744806	0.778557	0.805369	0.712291	0.735027	0.73427	0.736106	0.740841	0.742259	0.682576	0.714302	0.728439	0.667328	0.628938	0.491371	0.380241	0.281098	0.471154	0.459559	0.381071	0.403792	0.37115	0.441352	0.674758	0.59627	0.71902	0.709065	0.44516	0.270187	0.41465	0.738601	0.254992	0.698135	0.634635	0.564433	0.374007	0.2336	0.16501	0.310039	0.263385	0.363251	0.383098	0.52024	0.438086	0.699735	0.718746
0.0.3.0.0.0.0.6.0.5	0.656916	0.685204	0.772187	0.738015	0.800589	0.725214	0.695395	0.696661	0.695552	0.696664	0.700492	0.701126	0.633097	0.588724	0.660944	0.688704	0.638039	0.558898	0.423072	0.343564	0.445191	0.603689	0.507759	0.462968	0.423072	0.467208	0.656789	0.635044	0.700729	0.689513	0.490462	0.365604	0.453173	0.691805	0.249262	0.55809	0.687822	0.643686	0.410943	0.269889	0.186058	0.378936	0.321914	0.428352	0.410943	0.589672	0.504883	0.582002	0.600908
0.0.3.0.0.0.0.6.0.5.0	0.611405	0.638655	0.731576	0.691313	0.762286	0.665679	0.659619	0.649788	0.649764	0.65002	0.653033	0.65484	0.596143	0.57328	0.647413	0.675723	0.661062	0.770974	0.582907	0.475704	0.597446	0.835877	0.703051	0.638148	0.582907	0.641134	0.651552	0.629255	0.668255	0.654799	0.583523	0.471616	0.576778	0.649859	0.267693	0.542116	0.72387	0.769923	0.566113	0.373693	0.257619	0.524681	0.445728	0.593103	0.566113	0.755471	0.696185	0.575067	0.594168
0.0.3.0.0.0.0.6.0.6	0.751567	0.778043	0.55388	0.499987	0.523252	0.87623	0.685976	0.79078	0.790535	0.793422	0.799093	0.801641	0.753637	0.586752	0.487363	0.446622	0.419292	0.327581	0.253494	0.187398	0.314103	0.308109	0.255784	0.269195	0.247433	0.294235	0.452161	0.399836	0.749397	0.697072	0.343178	0.225157	0.322839	0.595451	0.207557	0.696407	0.41457	0.367768	0.240817	0.147212	0.101486	0.206692	0.17559	0.233647	0.246878	0.338306	0.292058	0.503472	0.49387
0.0.3.0.0.0.0.6.1	0.821007	0.855538	0.399447	0.343892	0.373667	0.804131	0.458755	0.867566	0.868025	0.876759	0.882505	0.886673	0.624097	0.414654	0.330189	0.296856	0.267213	0.193139	0.163349	0.107732	0.215063	0.185744	0.1659	0.169592	0.159645	0.196682	0.310325	0.290481	0.489645	0.469801	0.232378	0.142225	0.221845	0.400009	0.162963	0.59042	0.254735	0.217698	0.155602	0.0899631	0.0620194	0.126312	0.103952	0.135995	0.159306	0.208335	0.180072	0.37949	0.373622
0.0.3.0.0.0.0.6.1.0	0.710762	0.742373	0.910918	0.902556	0.949	0.847655	0.720387	0.755276	0.754705	0.762146	0.767397	0.76933	0.69074	0.684147	0.718334	0.687028	0.606994	0.487475	0.418265	0.289207	0.472986	0.490286	0.443504	0.430692	0.408265	0.485487	0.711997	0.700813	0.713134	0.730051	0.476176	0.31551	0.456148	0.754966	0.300129	0.67483	0.631006	0.553784	0.397348	0.2429	0.167452	0.341043	0.276244	0.365517	0.407348	0.530171	0.453862	0.742879	0.764233
0.0.3.0.0.0.0.6.1.1	0.704057	0.734197	0.915266	0.902556	0.953762	0.826596	0.720387	0.746803	0.746154	0.753435	0.75852	0.760281	0.69074	0.684147	0.718334	0.723188	0.638941	0.513131	0.440279	0.304429	0.49788	0.516091	0.466846	0.45336	0.429752	0.511039	0.711997	0.737698	0.713134	0.730051	0.501238	0.332116	0.480156	0.754966	0.315925	0.648367	0.664217	0.582931	0.418262	0.255685	0.176266	0.358992	0.290783	0.384755	0.428788	0.558075	0.477749	0.699877	0.719362
0.0.3.0.0.0.0.6.1.2	0.585709	0.59178	0.515224	0.523413	0.516674	0.586248	0.621698	0.59641	0.597853	0.601537	0.602039	0.602079	0.660795	0.686386	0.669371	0.645094	0.658901	0.51438	0.399475	0.218047	0.658967	0.446913	0.370372	0.423553	0.38519	0.528047	0.614221	0.622477	0.62119	0.62708	0.677021	0.362239	0.636396	0.637592	0.628571	0.704359	0.575842	0.519288	0.376889	0.183731	0.109042	0.256618	0.230395	0.274332	0.391175	0.520263	0.463977	0.688565	0.704748
0.0.3.0.0.0.0.6.2	0.803625	0.837013	0.487932	0.41975	0.456909	0.954121	0.522479	0.850999	0.851306	0.855329	0.862179	0.865953	0.705282	0.460221	0.374934	0.344378	0.307999	0.239215	0.19012	0.138276	0.235577	0.240493	0.20772	0.201896	0.185575	0.220676	0.359279	0.326505	0.571459	0.538686	0.257384	0.168867	0.242129	0.446588	0.155668	0.657958	0.310847	0.275746	0.187003	0.1168	0.0825052	0.155019	0.131692	0.179353	0.191549	0.258195	0.217118	0.413078	0.405876
0.0.3.0.0.0.0.6.2.0	0.773411	0.810073	0.511167	0.439738	0.478667	0.945425	0.535302	0.823079	0.82313	0.83185	0.838429	0.841741	0.714867	0.463661	0.374312	0.342301	0.30419	0.232131	0.199174	0.137718	0.240376	0.23347	0.211192	0.205091	0.194412	0.231184	0.357912	0.335634	0.574673	0.552395	0.264117	0.171385	0.253659	0.467854	0.163081	0.665899	0.307174	0.270402	0.195908	0.122362	0.0864341	0.162401	0.131545	0.180751	0.20067	0.259157	0.216125	0.432748	0.425203
0.0.3.0.0.0.0.6.2.1	0.793166	0.82694	0.511811	0.43864	0.478518	0.943583	0.557708	0.84056	0.840771	0.844598	0.851243	0.854804	0.743143	0.480152	0.391489	0.361698	0.322657	0.24884	0.196153	0.148394	0.244936	0.25809	0.222919	0.213668	0.196153	0.225944	0.371823	0.336651	0.605395	0.570223	0.276217	0.181224	0.259846	0.476265	0.164058	0.68907	0.322714	0.292923	0.197686	0.125346	0.0885422	0.166362	0.141328	0.192476	0.197686	0.274087	0.230005	0.426271	0.418543
0.0.3.0.0.0.0.6.2.2	0.601473	0.623062	0.742881	0.779477	0.767043	0.685314	0.613389	0.633991	0.633823	0.633781	0.636567	0.638055	0.567787	0.547892	0.595443	0.618282	0.644316	0.749075	0.631483	0.507012	0.597446	0.751924	0.694414	0.691327	0.631483	0.694562	0.61891	0.608161	0.621719	0.61487	0.565607	0.490016	0.557484	0.635224	0.260732	0.522986	0.707124	0.750944	0.613289	0.404834	0.279087	0.568404	0.482872	0.634195	0.613289	0.749422	0.747143	0.588095	0.60701
0.0.3.0.0.0.0.6.3	0.886247	0.919145	0.308333	0.266667	0.286111	0.623437	0.355943	0.93075	0.931789	0.937317	0.944215	0.949582	0.505271	0.345367	0.262033	0.234256	0.212024	0.156468	0.122512	0.0858909	0.163812	0.150922	0.12694	0.132486	0.122512	0.15029	0.262033	0.238051	0.380271	0.356288	0.175706	0.108092	0.166384	0.302785	0.125	0.500654	0.205443	0.177665	0.11948	0.0674723	0.0465146	0.094734	0.0804786	0.107088	0.11948	0.164162	0.142965	0.310376	0.296487
0.0.3.0.0.0.0.6.3.0	0.829519	0.861666	0.480435	0.417391	0.445652	0.973641	0.529769	0.874236	0.874756	0.879218	0.885899	0.890133	0.715864	0.477144	0.384997	0.346345	0.311547	0.235733	0.182584	0.134438	0.236085	0.236226	0.198688	0.202543	0.186932	0.221236	0.367338	0.3298	0.566062	0.528524	0.256762	0.162073	0.24217	0.449127	0.170855	0.682154	0.307563	0.273259	0.182185	0.105609	0.0728054	0.148279	0.125967	0.167616	0.177838	0.252123	0.218945	0.418542	0.41039
0.0.3.0.0.0.0.6.3.0.0	0.785197	0.813269	0.669697	0.581818	0.621212	0.911234	0.686058	0.824079	0.824139	0.827654	0.834051	0.837278	0.75891	0.66511	0.536663	0.482784	0.434278	0.328597	0.254511	0.187398	0.329089	0.329285	0.276959	0.282333	0.260571	0.308389	0.512047	0.459721	0.722716	0.67039	0.317636	0.187018	0.297296	0.573647	0.206477	0.804592	0.428724	0.380906	0.253955	0.147212	0.101486	0.206692	0.17559	0.233647	0.247895	0.351444	0.305196	0.583423	0.572059
0.0.3.0.0.0.0.6.3.0.0.0	0.747001	0.77516	0.843374	0.727374	0.80016	0.859355	0.744184	0.787811	0.787538	0.79037	0.796056	0.798545	0.720531	0.757558	0.671271	0.617493	0.553466	0.432406	0.334612	0.247366	0.414615	0.434656	0.365586	0.355337	0.326612	0.38839	0.640504	0.571434	0.75208	0.744405	0.399216	0.24524	0.372368	0.719808	0.235144	0.741784	0.547232	0.485454	0.317879	0.19432	0.133962	0.272834	0.231778	0.308414	0.325879	0.446564	0.385516	0.713594	0.703094
0.0.3.0.0.0.0.6.3.0.0.0.0	0.693645	0.72234	0.910918	0.902556	0.949	0.822394	0.693316	0.734996	0.734239	0.741297	0.746224	0.747746	0.664212	0.684147	0.718334	0.723188	0.638941	0.513131	0.440279	0.304429	0.49788	0.516091	0.466846	0.45336	0.429752	0.511039	0.711997	0.737698	0.688615	0.703842	0.477561	0.308439	0.456479	0.723297	0.275922	0.67483	0.664217	0.582931	0.418262	0.255685	0.176266	0.358992	0.290783	0.384755	0.428788	0.558075	0.477749	0.742879	0.764233
0.0.3.0.0.0.0.6.3.0.0.1	0.739102	0.76379	0.80556	0.73876	0.75096	0.881083	0.72198	0.775114	0.774725	0.777317	0.782837	0.78507	0.70114	0.732841	0.641361	0.587583	0.553466	0.432406	0.334612	0.247366	0.414615	0.404746	0.335677	0.355337	0.326612	0.38839	0.613808	0.544739	0.726866	0.717452	0.400582	0.246606	0.373734	0.718452	0.233788	0.725176	0.547232	0.485454	0.317879	0.19432	0.133962	0.272834	0.231778	0.308414	0.325879	0.446564	0.385516	0.713594	0.703094
0.0.3.0.0.0.0.6.3.0.1	0.80072	0.833471	0.547923	0.473564	0.512923	0.945154	0.596763	0.847328	0.847602	0.851556	0.858334	0.862033	0.782927	0.526524	0.430302	0.395829	0.354786	0.277184	0.214495	0.158568	0.265779	0.278626	0.23435	0.22778	0.209367	0.248968	0.41264	0.368364	0.652023	0.607748	0.290382	0.190517	0.273171	0.503843	0.175626	0.744573	0.35079	0.311188	0.203768	0.124564	0.085873	0.174894	0.148576	0.197701	0.208897	0.286259	0.247126	0.458827	0.450702
0.0.3.0.0.0.0.6.3.0.1.0	0.740167	0.771247	0.604934	0.551041	0.572196	0.914357	0.661987	0.783737	0.783427	0.791406	0.797405	0.79992	0.730381	0.565593	0.454311	0.41357	0.385987	0.294275	0.253494	0.175277	0.30504	0.275057	0.246974	0.260132	0.247433	0.294235	0.431003	0.40292	0.709316	0.681233	0.336149	0.218127	0.322839	0.595451	0.207557	0.69356	0.381264	0.334463	0.240817	0.147212	0.101486	0.206692	0.166527	0.221525	0.246878	0.320152	0.273904	0.54225	0.532647
0.0.3.0.0.0.0.6.3.0.2	0.818811	0.849765	0.51756	0.448512	0.488095	0.946696	0.579347	0.861903	0.86231	0.866539	0.872978	0.876961	0.781252	0.519797	0.420787	0.378454	0.340342	0.258184	0.199973	0.147242	0.257693	0.258724	0.217611	0.221833	0.204735	0.242306	0.400409	0.359296	0.619096	0.577983	0.280339	0.177508	0.264358	0.491024	0.18625	0.746244	0.336855	0.299283	0.199536	0.115667	0.0797392	0.162401	0.137963	0.183579	0.194774	0.276134	0.239797	0.458403	0.449475
0.0.3.0.0.0.0.6.3.1	0.736486	0.767397	0.942935	0.8125	0.892391	0.870559	0.753292	0.778949	0.778595	0.786483	0.792197	0.794612	0.724884	0.73473	0.695103	0.617799	0.548204	0.42535	0.365167	0.251485	0.431675	0.426336	0.385655	0.393365	0.373863	0.442472	0.685066	0.644385	0.728256	0.746217	0.43299	0.274357	0.415575	0.791166	0.298756	0.735538	0.56901	0.500402	0.364371	0.211218	0.145611	0.296559	0.240212	0.317841	0.355675	0.479869	0.413513	0.80176	0.82078
0.0.3.0.0.0.0.6.3.2	0.823199	0.85396	0.493333	0.426667	0.457778	0.952582	0.541542	0.86625	0.866697	0.871008	0.877532	0.881604	0.731772	0.487748	0.393553	0.354041	0.318471	0.240971	0.186641	0.137426	0.241332	0.241476	0.203104	0.207044	0.191086	0.226152	0.375501	0.337129	0.578641	0.540269	0.262468	0.165674	0.247552	0.459107	0.174652	0.675568	0.314398	0.279331	0.186234	0.107956	0.0744233	0.151574	0.128766	0.171341	0.181789	0.257725	0.22381	0.406099	0.397765
0.0.3.0.0.0.0.6.4	0.827303	0.859802	0.447656	0.385156	0.414323	0.925781	0.507696	0.872304	0.872807	0.877232	0.883875	0.88807	0.686036	0.457263	0.368956	0.331914	0.298566	0.225911	0.174976	0.128836	0.226248	0.226383	0.19041	0.194104	0.179143	0.212018	0.352032	0.316058	0.542476	0.506502	0.246063	0.15532	0.23208	0.430413	0.163736	0.653731	0.294748	0.261873	0.174594	0.101209	0.0697718	0.142101	0.120718	0.160632	0.170428	0.241618	0.209822	0.401103	0.393291
0.0.3.0.0.0.0.6.5	0.830239	0.862543	0.470213	0.408511	0.43617	0.952926	0.518498	0.875145	0.875674	0.880153	0.886852	0.891104	0.700633	0.466992	0.376806	0.338976	0.304919	0.230717	0.178699	0.131578	0.231062	0.2312	0.194461	0.198234	0.182954	0.216529	0.359522	0.322783	0.554018	0.517279	0.251299	0.158624	0.237018	0.439571	0.16722	0.66764	0.301019	0.267445	0.178309	0.103362	0.0712563	0.145124	0.123286	0.16405	0.174054	0.246758	0.214286	0.409637	0.401658
0.0.3.0.0.0.0.6.5.0	0.785916	0.814146	0.65	0.564706	0.602941	0.911234	0.665879	0.824988	0.825056	0.828589	0.835003	0.838249	0.75891	0.645548	0.520878	0.468584	0.421505	0.318933	0.247025	0.181887	0.31941	0.3196	0.268814	0.274029	0.252907	0.299319	0.496986	0.4462	0.70146	0.650673	0.308294	0.181518	0.288552	0.556775	0.200404	0.804592	0.416115	0.369703	0.246486	0.142883	0.0985014	0.200613	0.170425	0.226775	0.240604	0.341107	0.296219	0.566263	0.555234
0.0.3.0.0.0.0.6.5.0.0	0.773497	0.800446	0.749569	0.649569	0.706897	0.882886	0.778017	0.81079	0.810728	0.813993	0.820129	0.823086	0.754966	0.752809	0.609415	0.548105	0.492909	0.373921	0.289616	0.213246	0.373211	0.374703	0.315161	0.321275	0.296512	0.350926	0.579903	0.52036	0.766846	0.760189	0.358778	0.211414	0.335633	0.650101	0.232287	0.803648	0.487859	0.433445	0.288984	0.167518	0.115484	0.235202	0.199809	0.265874	0.282087	0.399919	0.347292	0.663895	0.650964
0.0.3.0.0.0.0.6.5.0.0.0	0.67487	0.696382	0.85013	0.90395	0.875738	0.792355	0.690505	0.706373	0.705354	0.711873	0.717607	0.718573	0.665404	0.702935	0.720424	0.702679	0.739374	0.649581	0.559923	0.38561	0.659873	0.596484	0.534701	0.601132	0.573257	0.678457	0.70943	0.735332	0.664366	0.678228	0.615777	0.37254	0.591029	0.745634	0.38524	0.689399	0.767524	0.76466	0.558702	0.323867	0.22327	0.454723	0.366297	0.487356	0.545368	0.733176	0.63143	0.758758	0.775909
0.0.3.0.0.0.0.6.5.0.1	0.758302	0.787201	0.791444	0.684037	0.740889	0.884644	0.746885	0.799375	0.799209	0.802259	0.808171	0.810896	0.723555	0.760535	0.621547	0.571753	0.512468	0.400376	0.309826	0.229043	0.383903	0.402459	0.338506	0.329016	0.302418	0.35962	0.596035	0.532082	0.75339	0.745805	0.371148	0.228578	0.346288	0.667992	0.219229	0.741784	0.506696	0.449494	0.294332	0.179926	0.124039	0.252624	0.21461	0.285568	0.30174	0.413485	0.356959	0.660736	0.651013
0.0.3.0.0.0.1	0.935142	0.971953	0.213462	0.184615	0.198077	0.434615	0.275	0.985479	0.98702	0.991747	0.999048	0.989423	0.384615	0.259615	0.201923	0.182692	0.163462	0.125	0.0961538	0.0673077	0.125	0.125	0.105769	0.105769	0.0961538	0.115385	0.201923	0.182692	0.298077	0.278846	0.134615	0.0865385	0.125	0.230769	0.0865385	0.375	0.163462	0.144231	0.0961538	0.0576923	0.0384615	0.0769231	0.0673077	0.0865385	0.0961538	0.134615	0.115385	0.230769	0.221154
0.0.3.0.0.0.1.0	0.738329	0.762233	0.498446	0.452556	0.466188	0.754142	0.869154	0.773063	0.773515	0.779641	0.783536	0.779333	0.888403	0.744131	0.60933	0.544814	0.507918	0.378886	0.322581	0.212903	0.404692	0.351265	0.312556	0.340176	0.322581	0.387097	0.562397	0.523687	0.917999	0.87929	0.437702	0.276411	0.419355	0.774194	0.290323	0.80949	0.507918	0.443402	0.322581	0.193548	0.129032	0.258065	0.211144	0.277419	0.322581	0.424047	0.359531	0.655971	0.644753
0.0.3.0.0.0.1.0.0	0.598177	0.61927	0.549223	0.563073	0.560251	0.602775	0.782223	0.627021	0.626133	0.630496	0.632352	0.625213	0.700862	0.599743	0.658246	0.67343	0.688534	0.745445	0.736463	0.522623	0.672769	0.750222	0.788835	0.78319	0.736463	0.760758	0.638373	0.648955	0.767924	0.783792	0.82736	0.778977	0.847253	0.834855	0.54213	0.557208	0.715025	0.741828	0.695849	0.440316	0.270685	0.643009	0.527657	0.653226	0.695849	0.756123	0.762425	0.612903	0.6312
0.0.3.0.0.0.1.0.1	0.713601	0.736285	0.610075	0.5508	0.568409	0.728822	0.908406	0.746171	0.747927	0.753576	0.756975	0.75822	0.868403	0.832151	0.762051	0.678718	0.631061	0.464394	0.391667	0.258333	0.497727	0.437051	0.387051	0.422727	0.4	0.475	0.701429	0.651429	0.892193	0.912344	0.557031	0.357031	0.533333	0.975	0.375	0.794105	0.631061	0.556061	0.4	0.25	0.166667	0.316667	0.272727	0.341667	0.391667	0.531061	0.447727	0.822295	0.807806
0.0.3.0.0.0.1.0.2	0.703151	0.72264	0.53139	0.49182	0.501576	0.70848	0.879594	0.732029	0.732105	0.737457	0.741279	0.736255	0.84018	0.818264	0.66902	0.597591	0.562338	0.419481	0.357143	0.235714	0.448052	0.383305	0.340448	0.376623	0.357143	0.428571	0.617058	0.574201	0.870885	0.889567	0.455134	0.276562	0.435714	0.811469	0.275755	0.805473	0.562338	0.490909	0.357143	0.214286	0.142857	0.285714	0.233766	0.307143	0.357143	0.469481	0.398052	0.726253	0.713834
0.0.3.0.0.0.1.1	0.6784	0.684209	0.429812	0.382263	0.391598	0.652421	0.662482	0.6887	0.688378	0.693754	0.696013	0.690111	0.764114	0.685059	0.491511	0.426995	0.392947	0.263915	0.212023	0.122914	0.322252	0.233446	0.198879	0.229348	0.212023	0.276539	0.491511	0.456944	0.695632	0.661065	0.348579	0.196822	0.330232	0.574513	0.290323	0.813253	0.357919	0.293403	0.205381	0.0982846	0.0573814	0.147507	0.122252	0.152402	0.205381	0.277092	0.247604	0.628607	0.596349
0.0.3.0.0.0.1.1.0	0.197913	0.192306	0.157741	0.162062	0.151075	0.168225	0.178115	0.188641	0.188963	0.190434	0.191573	0.19161	0.206658	0.225221	0.195596	0.186515	0.189672	0.156106	0.159258	0.121732	0.204512	0.137309	0.1358	0.158016	0.159258	0.179693	0.201042	0.206878	0.178344	0.180601	0.189454	0.146062	0.19245	0.178093	0.25755	0.251531	0.163332	0.147527	0.150156	0.110546	0.0875861	0.128606	0.128555	0.115072	0.150156	0.148335	0.157764	0.224144	0.199107
0.0.3.0.0.0.1.2	0.786602	0.810005	0.462748	0.39583	0.434177	0.750742	0.817143	0.822571	0.823478	0.825147	0.829275	0.82596	0.946954	0.713681	0.594286	0.537143	0.48	0.365714	0.28	0.2	0.365714	0.371429	0.314286	0.314286	0.285714	0.337143	0.552717	0.495574	0.88	0.822857	0.4	0.257143	0.371429	0.685714	0.257143	0.860815	0.471169	0.41974	0.276883	0.162597	0.105455	0.228571	0.2	0.248312	0.271169	0.391169	0.342857	0.566457	0.556522
0.0.3.0.0.0.1.2.0	0.628727	0.647012	0.549896	0.563073	0.560988	0.608173	0.800006	0.655772	0.655148	0.655327	0.657655	0.651008	0.735104	0.634501	0.702934	0.722822	0.742319	0.81578	0.675091	0.499158	0.705286	0.822411	0.760335	0.753152	0.675091	0.760758	0.683062	0.672473	0.812108	0.81407	0.858163	0.75	0.847253	0.834855	0.496952	0.587696	0.76881	0.802785	0.637862	0.403623	0.248128	0.589425	0.518913	0.618877	0.637862	0.804217	0.818534	0.612903	0.6312
0.0.3.0.0.0.2	0.935142	0.971953	0.213462	0.184615	0.198077	0.433654	0.275	0.985479	0.98702	0.991747	0.999048	0.989423	0.384615	0.259615	0.201923	0.182692	0.163462	0.125	0.0961538	0.0673077	0.125	0.125	0.105769	0.105769	0.0961538	0.115385	0.201923	0.182692	0.298077	0.278846	0.134615	0.0865385	0.125	0.230769	0.0865385	0.375	0.163462	0.144231	0.0961538	0.0576923	0.0384615	0.0769231	0.0673077	0.0865385	0.0961538	0.134615	0.115385	0.230769	0.221154
0.0.3.0.0.1	0.935907	0.974468	0.211429	0.182857	0.19619	0.430476	0.272381	0.988085	0.98965	0.994426	0.99432	0.980952	0.380952	0.257143	0.2	0.180952	0.161905	0.12381	0.0952381	0.0666667	0.12381	0.12381	0.104762	0.104762	0.0952381	0.114286	0.2	0.180952	0.295238	0.27619	0.133333	0.0857143	0.12381	0.228571	0.0857143	0.371429	0.161905	0.142857	0.0952381	0.0571429	0.0380952	0.0761905	0.0666667	0.0857143	0.0952381	0.133333	0.114286	0.228571	0.219048
0.0.3.0.0.1.0	0.891392	0.928433	0.266298	0.229261	0.249111	0.544884	0.347382	0.943112	0.944264	0.948881	0.947907	0.952687	0.469115	0.309865	0.253555	0.231332	0.206641	0.157258	0.123457	0.0844189	0.160494	0.157258	0.135802	0.133333	0.120988	0.145679	0.240312	0.218856	0.379481	0.358025	0.17284	0.111111	0.160494	0.293827	0.108642	0.440247	0.204172	0.179481	0.120988	0.0740741	0.0493827	0.0987654	0.0864198	0.10911	0.123457	0.17037	0.145679	0.273781	0.269488
0.0.3.0.0.1.0.0	0.885434	0.921168	0.27304	0.235065	0.255418	0.558678	0.356176	0.935583	0.936666	0.941141	0.947907	0.952687	0.480992	0.317709	0.259974	0.237189	0.211873	0.16124	0.126582	0.0865561	0.164557	0.16124	0.139241	0.136709	0.124051	0.149367	0.246396	0.224397	0.389088	0.367089	0.177215	0.113924	0.164557	0.301266	0.111392	0.451393	0.209341	0.184024	0.124051	0.0759494	0.0506329	0.101266	0.0886076	0.111873	0.126582	0.174684	0.149367	0.280713	0.276311
0.0.3.0.0.1.0.0.0	0.802906	0.836136	0.499279	0.429512	0.467535	0.954121	0.534629	0.85009	0.850389	0.854395	0.861227	0.864982	0.721684	0.470924	0.383653	0.352387	0.315162	0.244778	0.194542	0.141492	0.241055	0.246086	0.21255	0.206591	0.189891	0.225808	0.367634	0.334098	0.584749	0.551213	0.263369	0.172795	0.24776	0.456974	0.159288	0.673259	0.318076	0.282159	0.191352	0.119516	0.084424	0.158624	0.134755	0.183524	0.196004	0.2642	0.222168	0.422684	0.415315
0.0.3.0.0.1.0.0.0.0	0.361539	0.366723	0.441086	0.392905	0.444383	0.383979	0.315832	0.368137	0.367455	0.368143	0.365962	0.36737	0.310457	0.294098	0.310986	0.316713	0.293516	0.321081	0.285767	0.292487	0.270614	0.360665	0.347346	0.300564	0.285767	0.280904	0.321657	0.30984	0.322748	0.315081	0.284781	0.323707	0.275875	0.290198	0.315175	0.297725	0.30335	0.309585	0.272344	0.267719	0.226198	0.293062	0.312726	0.279681	0.272344	0.302809	0.314134	0.290717	0.297456
0.0.3.0.0.1.0.0.0.1	0.654357	0.678222	0.792215	0.822124	0.819208	0.755403	0.665219	0.689425	0.68825	0.689225	0.692912	0.693398	0.618719	0.567425	0.61451	0.637382	0.658824	0.651698	0.507686	0.40561	0.534229	0.659419	0.563282	0.555561	0.507686	0.560649	0.629404	0.61976	0.669274	0.665705	0.588555	0.438725	0.543807	0.691805	0.299115	0.541353	0.711536	0.753444	0.493131	0.323867	0.22327	0.454723	0.386297	0.507356	0.493131	0.70196	0.600214	0.594553	0.613749
0.0.3.0.0.1.0.0.0.1.0	0.391227	0.393023	0.417516	0.405308	0.422045	0.400998	0.353796	0.396255	0.396657	0.392183	0.390367	0.392938	0.345597	0.329544	0.364562	0.379636	0.378087	0.440443	0.356559	0.447822	0.31768	0.466821	0.420602	0.389429	0.356559	0.334025	0.374723	0.338271	0.379551	0.356001	0.318416	0.379508	0.291278	0.322965	0.251039	0.321941	0.400708	0.424622	0.335357	0.342545	0.323721	0.39036	0.426488	0.419814	0.335357	0.399791	0.412792	0.307144	0.315837
0.0.3.0.0.1.0.0.0.1.1	0.523944	0.548503	0.633994	0.655594	0.663917	0.617346	0.56004	0.559509	0.558657	0.562434	0.565322	0.565426	0.501951	0.48335	0.536964	0.553647	0.574984	0.65841	0.721446	0.774402	0.574369	0.657458	0.692747	0.693872	0.721446	0.664284	0.535928	0.543566	0.555357	0.561701	0.510484	0.567607	0.521197	0.598036	0.328585	0.477028	0.637792	0.672368	0.735947	0.809668	0.558175	0.80719	0.733018	0.77189	0.735947	0.686661	0.673922	0.559532	0.578371
0.0.3.0.0.1.0.0.0.2	0.766982	0.802233	0.577541	0.499162	0.540649	0.938632	0.60764	0.814955	0.814931	0.823498	0.829918	0.833064	0.750611	0.526318	0.424895	0.388558	0.345297	0.2635	0.226089	0.156328	0.272859	0.26502	0.239732	0.232806	0.220684	0.262425	0.406278	0.38099	0.652331	0.627043	0.299808	0.194546	0.287937	0.531078	0.185119	0.709912	0.341084	0.299343	0.214783	0.131298	0.0905148	0.184347	0.149321	0.197577	0.220188	0.286579	0.245331	0.483628	0.475064
0.0.3.0.0.1.0.0.0.2.0	0.724368	0.755724	0.85476	0.73876	0.80016	0.878122	0.719606	0.766754	0.766289	0.773947	0.779495	0.781663	0.690557	0.721251	0.628844	0.575066	0.511039	0.38998	0.334612	0.231366	0.403832	0.392229	0.354803	0.344553	0.326612	0.38839	0.601291	0.563865	0.710813	0.727571	0.390471	0.236495	0.373991	0.721432	0.236768	0.707124	0.504805	0.443027	0.317879	0.19432	0.133962	0.272834	0.220995	0.292414	0.325879	0.424137	0.363089	0.713594	0.703094
0.0.3.0.0.1.0.0.0.2.0.0	0.701799	0.728472	0.867087	0.803	0.807739	0.874561	0.692367	0.738511	0.737787	0.744912	0.751275	0.752895	0.665691	0.689923	0.64675	0.588296	0.553767	0.422181	0.363709	0.251485	0.437625	0.38956	0.349267	0.373192	0.355013	0.422163	0.616802	0.576509	0.681125	0.696142	0.424145	0.25678	0.406232	0.748388	0.254118	0.687771	0.546991	0.479841	0.34552	0.211218	0.145611	0.296559	0.23889	0.317841	0.354216	0.459308	0.392952	0.743328	0.764233
0.0.3.0.0.1.0.0.0.2.0.0.0	0.691987	0.719277	0.84601	0.856392	0.861582	0.864022	0.688126	0.728981	0.728169	0.735115	0.741292	0.742718	0.651603	0.669052	0.687106	0.628943	0.591125	0.447007	0.382966	0.275436	0.463922	0.426661	0.382531	0.402876	0.382966	0.441129	0.64871	0.60458	0.670705	0.685004	0.46454	0.281236	0.444921	0.743262	0.272461	0.669866	0.577846	0.519683	0.372569	0.231334	0.159478	0.324802	0.261641	0.348111	0.372569	0.497194	0.424518	0.714232	0.733873
0.0.3.0.0.1.0.0.0.2.0.0.0.0	0.311529	0.318526	0.394423	0.384514	0.405268	0.348916	0.275931	0.32244	0.321776	0.323541	0.324346	0.324987	0.271647	0.266836	0.281787	0.284715	0.274794	0.301333	0.289317	0.282661	0.260816	0.319037	0.315917	0.294994	0.289317	0.283426	0.290467	0.285653	0.282829	0.279149	0.248793	0.274078	0.244378	0.26676	0.241889	0.278086	0.288939	0.293602	0.277136	0.27582	0.235162	0.298154	0.304071	0.273925	0.277136	0.292597	0.300805	0.292992	0.300796
0.0.3.0.0.1.0.0.0.2.0.0.0.1	0.318249	0.321823	0.370518	0.370718	0.376636	0.334918	0.301855	0.324357	0.324238	0.325574	0.325904	0.325894	0.302333	0.29729	0.303746	0.305313	0.301473	0.326708	0.318125	0.306198	0.288345	0.334258	0.330558	0.321634	0.318125	0.313249	0.321566	0.318087	0.306826	0.30353	0.27608	0.298897	0.273251	0.296771	0.277491	0.308769	0.314324	0.317718	0.303249	0.297902	0.249871	0.32544	0.327557	0.295773	0.303249	0.316998	0.326617	0.331304	0.339054
0.0.3.0.0.1.0.0.0.2.0.0.0.2	0.31289	0.309733	0.370331	0.366492	0.359012	0.322776	0.266637	0.309268	0.309338	0.309613	0.308922	0.309813	0.268863	0.258543	0.262975	0.266201	0.259474	0.285659	0.254977	0.258728	0.23873	0.299666	0.283837	0.267282	0.254977	0.251203	0.284075	0.27327	0.272233	0.264336	0.242037	0.272785	0.233485	0.250224	0.256501	0.257669	0.269995	0.275017	0.242736	0.238099	0.197812	0.260639	0.277334	0.246977	0.242736	0.268709	0.279186	0.261095	0.267538
0.0.3.0.0.1.0.0.0.2.0.0.1	0.686395	0.712371	0.854711	0.865922	0.884667	0.846213	0.680762	0.722739	0.721869	0.728697	0.734751	0.73605	0.654612	0.686947	0.708346	0.644324	0.606507	0.462389	0.398347	0.275436	0.479304	0.426661	0.382531	0.408734	0.388824	0.462369	0.671718	0.627588	0.67017	0.684432	0.449404	0.2661	0.431728	0.735937	0.26409	0.687771	0.599085	0.52554	0.378427	0.231334	0.159478	0.324802	0.261641	0.348111	0.387951	0.503052	0.430376	0.743328	0.764233
0.0.3.0.0.1.0.0.0.2.0.0.1.0	0.667056	0.691128	0.848918	0.902556	0.881095	0.815774	0.657173	0.702648	0.701595	0.708043	0.713705	0.714595	0.631576	0.65282	0.678056	0.67867	0.711797	0.571186	0.492076	0.340244	0.554665	0.527052	0.472538	0.504907	0.480312	0.571161	0.671718	0.69365	0.649651	0.662498	0.51773	0.328711	0.495894	0.709434	0.288812	0.655477	0.740047	0.649197	0.467469	0.285765	0.197003	0.401227	0.323204	0.43002	0.479234	0.621417	0.531641	0.742879	0.764233
0.0.3.0.0.1.0.0.0.2.0.0.1.0.0	0.6158	0.638442	0.73783	0.775004	0.771451	0.734142	0.64891	0.648156	0.648118	0.653567	0.658191	0.660098	0.61348	0.635332	0.675694	0.676059	0.711797	0.746935	0.83653	0.578415	0.725331	0.685407	0.725777	0.780311	0.81653	0.809145	0.649234	0.668798	0.641921	0.654235	0.61996	0.546612	0.639094	0.701515	0.471976	0.62017	0.740047	0.735757	0.794697	0.485801	0.334905	0.682085	0.549446	0.731034	0.814697	0.754578	0.753158	0.68757	0.70652
0.0.3.0.0.1.0.0.0.2.0.0.1.0.0.0	0.551768	0.566168	0.652338	0.67804	0.677817	0.646271	0.543763	0.573255	0.572752	0.578161	0.582241	0.583624	0.536547	0.564584	0.584733	0.575524	0.60117	0.602269	0.657053	0.558246	0.614895	0.53847	0.559549	0.616766	0.637053	0.659582	0.558273	0.572561	0.542652	0.550936	0.537715	0.510392	0.551145	0.579094	0.524418	0.55862	0.600581	0.577696	0.60253	0.583278	0.497677	0.628261	0.608399	0.549296	0.62253	0.591061	0.603242	0.592362	0.607172
0.0.3.0.0.1.0.0.0.2.0.1	0.712985	0.743583	0.916711	0.790624	0.869739	0.852833	0.716905	0.755086	0.754513	0.761951	0.767271	0.769201	0.687248	0.718274	0.683526	0.625072	0.555477	0.423891	0.363709	0.251485	0.438948	0.426336	0.385655	0.374515	0.355013	0.422163	0.650084	0.609403	0.709134	0.725776	0.422163	0.254798	0.404748	0.7498	0.255591	0.707124	0.548701	0.481551	0.34552	0.211218	0.145611	0.296559	0.240212	0.317841	0.354216	0.461018	0.394662	0.743328	0.764233
0.0.3.0.0.1.0.0.0.2.0.1.0	0.682936	0.709282	0.89407	0.883181	0.930548	0.805707	0.668455	0.721463	0.720582	0.727385	0.732047	0.733293	0.646187	0.67069	0.701032	0.704065	0.692738	0.552127	0.470704	0.318871	0.556454	0.555435	0.500396	0.485324	0.458939	0.549789	0.694695	0.718576	0.665358	0.67898	0.512706	0.323688	0.489144	0.693255	0.308383	0.665514	0.720988	0.630138	0.467469	0.285765	0.197003	0.379854	0.30362	0.408647	0.479234	0.602358	0.512582	0.72774	0.748436
0.0.3.0.0.1.0.0.0.2.0.1.0.0	0.318309	0.325169	0.388706	0.358324	0.399559	0.341827	0.292016	0.329084	0.329036	0.329753	0.330075	0.331602	0.281598	0.281158	0.308043	0.317574	0.287551	0.320462	0.303316	0.332595	0.265874	0.375119	0.376701	0.312106	0.303316	0.289014	0.31149	0.305708	0.304536	0.300268	0.251756	0.280474	0.244033	0.270767	0.217004	0.275486	0.300953	0.31208	0.28492	0.28584	0.265966	0.32477	0.328429	0.315929	0.28492	0.307145	0.315402	0.275253	0.282206
0.0.3.0.0.1.0.0.0.2.0.1.0.1	0.361539	0.366723	0.441086	0.392905	0.444383	0.383979	0.315832	0.368137	0.367455	0.368143	0.365962	0.36737	0.310457	0.294098	0.310986	0.316713	0.293516	0.321081	0.285767	0.292487	0.270614	0.360665	0.347346	0.300564	0.285767	0.280904	0.321657	0.30984	0.322748	0.315081	0.284781	0.323707	0.275875	0.290198	0.315175	0.297725	0.30335	0.309585	0.272344	0.267719	0.226198	0.293062	0.312726	0.279681	0.272344	0.302809	0.314134	0.290717	0.297456
0.0.3.0.0.1.0.0.0.2.1	0.75059	0.782505	0.578499	0.527686	0.539499	0.938632	0.625238	0.794509	0.794298	0.802479	0.808689	0.811424	0.73239	0.535569	0.428351	0.389938	0.36393	0.277459	0.239008	0.165261	0.287609	0.25934	0.232862	0.245267	0.233294	0.277421	0.40867	0.382192	0.668783	0.642305	0.31694	0.205662	0.304391	0.561425	0.195697	0.69356	0.359478	0.315351	0.227056	0.1388	0.0956871	0.194881	0.157011	0.208867	0.232771	0.301858	0.258252	0.511264	0.50221
0.0.3.0.0.1.0.0.0.2.1.0	0.665607	0.695357	0.719083	0.740876	0.722567	0.824066	0.718817	0.704192	0.70425	0.711628	0.716797	0.719178	0.674894	0.630717	0.651137	0.655393	0.682282	0.53577	0.458756	0.321461	0.569938	0.512784	0.460662	0.483647	0.458756	0.535095	0.599423	0.618628	0.699581	0.719071	0.693306	0.449887	0.665855	0.781734	0.416457	0.60345	0.65469	0.619269	0.439391	0.260187	0.172799	0.382417	0.304444	0.40496	0.439391	0.592837	0.509337	0.610331	0.625454
0.0.3.0.0.1.0.0.0.2.1.0.0	0.583972	0.611899	0.656537	0.668948	0.654064	0.71044	0.639966	0.618859	0.618134	0.623903	0.627401	0.628046	0.570602	0.476211	0.517507	0.535042	0.547773	0.619441	0.568376	0.428614	0.525565	0.631119	0.614216	0.601564	0.568376	0.626863	0.526882	0.538451	0.625818	0.64022	0.666131	0.599849	0.683585	0.686457	0.364722	0.453473	0.593563	0.625915	0.542556	0.346916	0.230399	0.509889	0.405925	0.539947	0.542556	0.640415	0.635818	0.520031	0.533745
0.0.3.0.0.1.0.0.0.2.1.0.0.0	0.56399	0.593893	0.629858	0.638267	0.64703	0.679842	0.636454	0.601742	0.60086	0.606305	0.609468	0.609765	0.563302	0.465395	0.515265	0.532564	0.545004	0.619441	0.682051	0.514337	0.521944	0.631119	0.670054	0.656252	0.682051	0.626863	0.515218	0.525559	0.624299	0.638597	0.662768	0.719819	0.679964	0.684496	0.432959	0.448262	0.593563	0.625915	0.651067	0.4163	0.276478	0.611867	0.48711	0.647937	0.651067	0.640415	0.635818	0.517905	0.533745
0.0.3.0.0.1.0.0.0.2.1.0.0.0.0	0.551313	0.579987	0.610351	0.615834	0.625665	0.661392	0.615765	0.58733	0.586399	0.591574	0.594456	0.595228	0.548302	0.45058	0.496218	0.511512	0.521474	0.588671	0.642051	0.592921	0.491175	0.60035	0.63369	0.619889	0.642051	0.59353	0.49617	0.504506	0.604944	0.617908	0.648483	0.799798	0.664579	0.659496	0.481065	0.438006	0.570033	0.599248	0.611067	0.520375	0.345598	0.714834	0.608887	0.675485	0.611067	0.611843	0.602484	0.501238	0.516354
0.0.3.0.0.1.0.0.0.2.1.0.0.0.0.0	0.503492	0.524983	0.560421	0.55988	0.57098	0.594276	0.528906	0.530326	0.528872	0.533289	0.535061	0.534679	0.484936	0.40786	0.441292	0.450804	0.455443	0.502323	0.536095	0.517263	0.437182	0.511624	0.534556	0.523565	0.536095	0.505233	0.441244	0.447113	0.523182	0.532678	0.55095	0.657408	0.559543	0.558453	0.481065	0.3987	0.481679	0.499113	0.502927	0.539876	0.46026	0.582388	0.567028	0.508594	0.502927	0.509054	0.514188	0.441277	0.453786
0.0.3.0.0.1.0.0.0.2.1.0.0.0.1	0.511468	0.539839	0.584393	0.607531	0.613599	0.616559	0.57576	0.551475	0.550132	0.554629	0.558209	0.55751	0.50747	0.452009	0.503688	0.519769	0.542711	0.616442	0.682051	0.642921	0.519863	0.612418	0.649037	0.653793	0.682051	0.626863	0.498008	0.507165	0.570594	0.5816	0.593845	0.692585	0.6078	0.626373	0.326072	0.440559	0.59127	0.623316	0.651067	0.520375	0.345598	0.764834	0.605506	0.71993	0.651067	0.63763	0.632569	0.516959	0.533745
0.0.3.0.0.1.0.0.0.2.1.0.0.0.1.0	0.46188	0.483884	0.512228	0.531982	0.537934	0.546083	0.509215	0.49449	0.492624	0.496046	0.49851	0.496652	0.451769	0.404595	0.451557	0.466881	0.486579	0.550677	0.602058	0.677624	0.481462	0.549673	0.579886	0.581072	0.602058	0.552711	0.443616	0.449943	0.509082	0.517742	0.525972	0.598037	0.534706	0.551321	0.285926	0.395386	0.535691	0.566319	0.611074	0.64216	0.691196	0.676079	0.590573	0.675485	0.611074	0.576562	0.561323	0.459099	0.4741
0.0.3.0.0.1.0.0.0.2.1.0.0.0.2	0.553204	0.580742	0.613331	0.619261	0.628929	0.663023	0.611435	0.588112	0.587106	0.592294	0.59519	0.595209	0.545163	0.452148	0.498234	0.51374	0.523965	0.591929	0.646285	0.598214	0.521944	0.603607	0.63754	0.623738	0.646285	0.597058	0.498186	0.506735	0.600894	0.613578	0.63649	0.758921	0.651664	0.654264	0.481065	0.439092	0.572524	0.602071	0.651067	0.520375	0.345598	0.720126	0.56418	0.68019	0.651067	0.614868	0.606013	0.503002	0.518195
0.0.3.0.0.1.0.0.0.2.1.0.0.1	0.571296	0.597993	0.63703	0.646515	0.632699	0.691991	0.619277	0.604448	0.603673	0.609171	0.612388	0.613508	0.555602	0.461396	0.498459	0.513989	0.524243	0.588671	0.642051	0.474337	0.494796	0.60035	0.63369	0.619889	0.642051	0.59353	0.507835	0.517399	0.606463	0.619531	0.651845	0.719819	0.6682	0.661457	0.437666	0.443216	0.570033	0.599248	0.611067	0.4163	0.276478	0.571867	0.48711	0.607937	0.611067	0.611843	0.602484	0.503365	0.516354
0.0.3.0.0.1.0.0.0.2.1.0.0.1.0	0.350392	0.348119	0.36578	0.362003	0.335616	0.385359	0.305878	0.345645	0.344412	0.345555	0.345835	0.344578	0.303993	0.283096	0.282802	0.286384	0.281738	0.271548	0.242264	0.243711	0.273307	0.283412	0.268086	0.254065	0.242264	0.243348	0.279423	0.27013	0.307799	0.303668	0.330251	0.342066	0.323963	0.295284	0.358969	0.279872	0.259646	0.261097	0.230783	0.218194	0.184866	0.240638	0.256578	0.232478	0.230783	0.254706	0.264964	0.253357	0.255477
0.0.3.0.0.1.0.0.0.2.1.0.0.2	0.573187	0.598748	0.64001	0.649942	0.635964	0.693622	0.614947	0.60523	0.60438	0.609891	0.613122	0.61349	0.552463	0.462964	0.500475	0.516218	0.526734	0.591929	0.646285	0.478571	0.525565	0.603607	0.63754	0.623738	0.646285	0.597058	0.509851	0.519627	0.602413	0.615201	0.639852	0.683029	0.655285	0.656225	0.437666	0.444302	0.572524	0.602071	0.651067	0.4163	0.276478	0.576101	0.451344	0.612171	0.651067	0.614868	0.606013	0.505129	0.518195
0.0.3.0.0.1.0.0.0.3	0.721029	0.752055	0.604564	0.545282	0.559064	0.887442	0.729165	0.762951	0.763549	0.771155	0.776769	0.780314	0.726484	0.616956	0.499463	0.454648	0.424585	0.323703	0.278843	0.192805	0.335544	0.302284	0.271393	0.286145	0.272177	0.323658	0.468907	0.438016	0.754808	0.749077	0.369763	0.23994	0.355122	0.654996	0.228313	0.667743	0.428763	0.377282	0.274272	0.171306	0.121008	0.227362	0.183179	0.253051	0.280938	0.36154	0.301294	0.563192	0.552629
0.0.3.0.0.1.0.0.0.3.0	0.705962	0.737833	0.631677	0.56816	0.59558	0.861479	0.753007	0.749108	0.749578	0.756924	0.762266	0.76553	0.72036	0.652276	0.535139	0.487123	0.454913	0.346824	0.298761	0.206577	0.359511	0.323876	0.290778	0.306584	0.291618	0.346776	0.493652	0.460554	0.754808	0.774907	0.396175	0.257078	0.380488	0.701782	0.244621	0.667743	0.459389	0.404231	0.293863	0.183543	0.129651	0.243602	0.196264	0.271126	0.301005	0.387364	0.322815	0.60342	0.592103
0.0.3.0.0.1.0.0.0.3.0.0	0.348679	0.356086	0.38161	0.378748	0.391251	0.388394	0.314098	0.36087	0.360521	0.361814	0.361526	0.362891	0.308088	0.275337	0.299532	0.307536	0.307988	0.345746	0.336376	0.363359	0.280818	0.358084	0.351852	0.33727	0.336376	0.317562	0.303215	0.293831	0.337519	0.333737	0.300174	0.340723	0.296767	0.313251	0.229644	0.294867	0.327233	0.341065	0.318459	0.32286	0.291496	0.364597	0.351792	0.351643	0.318459	0.337004	0.341398	0.314722	0.314629
0.0.3.0.0.1.0.0.0.3.0.1	0.648987	0.680177	0.694765	0.71291	0.715532	0.796858	0.717515	0.689355	0.689277	0.696375	0.701253	0.703332	0.66877	0.621645	0.651137	0.655393	0.682282	0.612308	0.524293	0.367384	0.651358	0.586039	0.526471	0.55274	0.524293	0.611538	0.587758	0.605735	0.699581	0.719071	0.79235	0.514156	0.760977	0.781734	0.475951	0.60345	0.65469	0.660554	0.502161	0.297357	0.197485	0.437048	0.347936	0.462812	0.502161	0.677528	0.5821	0.610331	0.625454
0.0.3.0.0.1.0.0.0.3.0.1.0	0.63631	0.666271	0.675258	0.690477	0.694167	0.778409	0.696825	0.674943	0.674815	0.681643	0.686241	0.688795	0.65377	0.60683	0.63209	0.63434	0.658753	0.62864	0.578341	0.395281	0.670693	0.60035	0.580883	0.61153	0.578341	0.680127	0.568711	0.584683	0.680226	0.698381	0.778065	0.599849	0.804129	0.756734	0.555277	0.593194	0.631161	0.633887	0.552522	0.346916	0.230399	0.476556	0.405925	0.506614	0.552522	0.648957	0.645783	0.593664	0.608063
0.0.3.0.0.1.0.0.0.3.0.2	0.640832	0.666457	0.744077	0.782189	0.775022	0.774754	0.672499	0.675155	0.675364	0.681323	0.686475	0.688932	0.636786	0.669858	0.705984	0.709538	0.749214	0.606885	0.522831	0.361509	0.629087	0.556893	0.498972	0.536464	0.510331	0.606859	0.649747	0.669365	0.66244	0.676169	0.58222	0.341633	0.559019	0.728019	0.334741	0.659673	0.756587	0.707346	0.51426	0.321199	0.226889	0.426303	0.343404	0.47447	0.52676	0.67783	0.564869	0.699735	0.718746
0.0.3.0.0.1.0.0.0.3.0.2.0	0.522393	0.546611	0.620407	0.639969	0.649036	0.615012	0.54661	0.557549	0.556679	0.560419	0.563268	0.563333	0.492215	0.472363	0.522837	0.538033	0.557533	0.635589	0.69178	0.732021	0.551549	0.634638	0.665777	0.666902	0.69178	0.639562	0.521801	0.527952	0.542793	0.548271	0.503856	0.557297	0.514059	0.581809	0.328585	0.476631	0.636881	0.671336	0.734399	0.807088	0.555594	0.770106	0.690637	0.770169	0.734399	0.685555	0.6492	0.558887	0.577698
0.0.3.0.0.1.0.0.0.3.0.2.1	0.487324	0.508928	0.573125	0.594257	0.601242	0.569243	0.517751	0.51964	0.518422	0.521447	0.523554	0.522847	0.462856	0.446467	0.499513	0.517554	0.538112	0.617715	0.674932	0.769164	0.533888	0.619974	0.654256	0.651586	0.674932	0.617131	0.495304	0.502028	0.516645	0.522523	0.471031	0.517101	0.47871	0.553153	0.288543	0.444618	0.61729	0.655845	0.721218	0.801902	0.605038	0.761634	0.680955	0.799058	0.721218	0.668958	0.629837	0.523984	0.54196
0.0.3.0.0.1.0.0.0.3.1	0.659594	0.682605	0.758303	0.798548	0.765522	0.804739	0.666741	0.690976	0.69133	0.697587	0.703049	0.705828	0.641414	0.667204	0.689987	0.691857	0.727842	0.584177	0.500123	0.338801	0.629087	0.535898	0.477976	0.513755	0.487623	0.58415	0.646335	0.665595	0.657151	0.670515	0.587355	0.346768	0.561605	0.718346	0.365294	0.65106	0.735214	0.684637	0.51426	0.321199	0.226889	0.403595	0.320695	0.451762	0.52676	0.655121	0.54216	0.684597	0.702949
0.0.3.0.0.1.0.0.0.4	0.624831	0.656203	0.767839	0.738015	0.795827	0.725485	0.668116	0.666605	0.665221	0.67099	0.674504	0.674633	0.599813	0.54944	0.610436	0.632879	0.613178	0.599966	0.507686	0.38561	0.516257	0.653715	0.591338	0.537589	0.507686	0.560649	0.606281	0.620855	0.657783	0.670884	0.570511	0.42068	0.543807	0.691805	0.299115	0.530639	0.68243	0.720458	0.511877	0.342613	0.242015	0.454723	0.368325	0.506101	0.511877	0.688974	0.568482	0.593718	0.613133
0.0.3.0.0.1.0.0.0.5	0.708926	0.73651	0.687616	0.619214	0.648743	0.856937	0.732318	0.747736	0.747096	0.754395	0.75969	0.761473	0.70536	0.66162	0.560919	0.50921	0.474522	0.358119	0.306358	0.207083	0.371781	0.333405	0.297761	0.314782	0.298665	0.358067	0.51624	0.480597	0.735453	0.754218	0.418958	0.276853	0.402064	0.732688	0.263438	0.657487	0.479342	0.419941	0.301083	0.197661	0.139624	0.246956	0.211361	0.276597	0.308775	0.401777	0.332262	0.634452	0.622265
0.0.3.0.0.1.0.0.0.6	0.659906	0.684775	0.773827	0.816201	0.803359	0.798022	0.678765	0.69414	0.693008	0.699296	0.704791	0.705508	0.642834	0.669858	0.705984	0.709538	0.707591	0.539453	0.464739	0.321342	0.559188	0.495016	0.443531	0.476857	0.453628	0.53943	0.649747	0.669365	0.668301	0.682435	0.523842	0.309987	0.503219	0.73559	0.307642	0.659673	0.714554	0.628752	0.45712	0.285511	0.201679	0.378936	0.305248	0.421751	0.468231	0.602515	0.502106	0.699735	0.718746
0.0.3.0.0.1.0.0.1	0.815401	0.84711	0.470259	0.403592	0.446733	0.861793	0.573642	0.861237	0.861638	0.864711	0.870082	0.874008	0.77118	0.532308	0.439694	0.399694	0.35525	0.283065	0.222222	0.151954	0.272185	0.283065	0.244444	0.24	0.217778	0.262222	0.430776	0.392155	0.620987	0.582367	0.263417	0.170306	0.242601	0.478844	0.162579	0.760232	0.36751	0.323065	0.217778	0.133333	0.0888889	0.177778	0.155556	0.196398	0.222222	0.306667	0.262222	0.492109	0.485079
0.0.3.0.0.1.0.0.1.0	0.688942	0.704742	0.653354	0.686503	0.675468	0.655191	0.831648	0.71564	0.717069	0.717439	0.720518	0.721693	0.817085	0.850797	0.896445	0.896071	0.937158	0.905956	0.714286	0.488424	0.874879	0.841217	0.720975	0.771429	0.7	0.842857	0.876314	0.879958	0.84672	0.847067	0.815172	0.515886	0.748262	0.867199	0.47006	0.816193	0.951429	0.944953	0.677922	0.406494	0.263636	0.571429	0.5	0.609203	0.692208	0.952597	0.831818	0.870061	0.894135
0.0.3.0.0.1.0.0.1.0.0	0.609691	0.628713	0.584755	0.607615	0.604091	0.572849	0.744939	0.639348	0.640076	0.639007	0.640592	0.640215	0.699467	0.676549	0.735854	0.760318	0.785434	0.899252	0.750575	0.569828	0.743769	0.905926	0.841138	0.833908	0.750575	0.834483	0.756937	0.748016	0.763517	0.758125	0.701871	0.601867	0.683805	0.768061	0.350128	0.662972	0.846358	0.892079	0.724817	0.474242	0.307576	0.666667	0.583333	0.710737	0.724817	0.895947	0.904363	0.741402	0.759882
0.0.3.0.0.1.0.0.1.0.1	0.675279	0.688104	0.641791	0.673206	0.662804	0.648164	0.831648	0.698397	0.699668	0.699713	0.702454	0.703278	0.804135	0.832398	0.896445	0.896071	0.937158	0.975645	0.909091	0.62163	0.942178	0.905926	0.917605	0.981818	0.890909	0.983333	0.852658	0.853812	0.846681	0.847025	0.815172	0.656582	0.805821	0.867199	0.598259	0.776392	0.951429	0.944953	0.86281	0.517355	0.335537	0.727273	0.636364	0.775349	0.880992	0.952597	0.970455	0.806065	0.828068
0.0.3.0.0.1.0.0.1.1	0.68877	0.704488	0.672996	0.656838	0.696529	0.643482	0.845613	0.715377	0.716803	0.717168	0.71979	0.720951	0.819415	0.851825	0.921423	0.923678	0.914699	0.946274	0.87438	0.586919	0.942178	0.946274	0.965289	0.947107	0.856198	0.951515	0.877635	0.881419	0.862971	0.864438	0.805694	0.644519	0.795614	0.850475	0.63056	0.787278	0.928969	0.919498	0.86281	0.517355	0.335537	0.692562	0.601653	0.740638	0.880992	0.925325	0.938636	0.790156	0.811467
0.0.3.0.0.1.0.0.1.2	0.5008	0.520188	0.493522	0.518048	0.51502	0.501823	0.644042	0.530544	0.531192	0.532789	0.532712	0.532182	0.577154	0.552916	0.618105	0.638028	0.659978	0.747914	0.807586	0.885714	0.623887	0.751393	0.787184	0.783072	0.807586	0.744462	0.608872	0.61459	0.642936	0.649032	0.598141	0.681727	0.607019	0.682407	0.387231	0.53109	0.740033	0.781526	0.807586	0.936364	0.666667	0.902273	0.879445	0.911111	0.807586	0.794492	0.76024	0.612147	0.632748
0.0.3.0.0.1.0.0.1.3	0.593396	0.609629	0.576755	0.59787	0.593632	0.568131	0.74807	0.618858	0.619399	0.618496	0.619509	0.618723	0.681419	0.652647	0.728182	0.751839	0.776343	0.887364	0.90069	0.753709	0.731881	0.893534	0.902959	0.895668	0.90069	0.834483	0.726207	0.714051	0.755746	0.749818	0.694197	0.790552	0.687244	0.771125	0.475009	0.615718	0.837267	0.881776	0.869781	0.632323	0.410101	0.888889	0.760606	0.941588	0.869781	0.895947	0.904363	0.671487	0.693815
0.0.3.0.0.1.0.0.2	0.558242	0.572818	0.498743	0.515892	0.513069	0.531331	0.704388	0.582062	0.581992	0.580802	0.582466	0.580149	0.650338	0.588437	0.654157	0.673422	0.695026	0.780351	0.764051	0.802146	0.672277	0.78322	0.78314	0.779749	0.764051	0.715233	0.645715	0.631194	0.725861	0.721875	0.74167	0.856944	0.721798	0.729389	0.466068	0.550858	0.736675	0.772079	0.756863	0.807245	0.496257	0.837279	0.836012	0.783517	0.756863	0.771319	0.780153	0.58437	0.602658
0.0.3.0.0.1.0.0.3	0.712163	0.734531	0.610075	0.5508	0.568409	0.728822	0.901509	0.744353	0.746093	0.751707	0.75507	0.756278	0.863403	0.824743	0.762051	0.687051	0.639394	0.472727	0.4	0.258333	0.506061	0.437051	0.387051	0.414394	0.391667	0.475	0.693096	0.643096	0.898644	0.919241	0.557031	0.357031	0.533333	0.966667	0.366667	0.783849	0.631061	0.547727	0.391667	0.25	0.166667	0.316667	0.272727	0.341667	0.4	0.522727	0.439394	0.805629	0.79114
0.0.3.0.0.1.0.1	0.876955	0.912424	0.283818	0.244344	0.2655	0.564465	0.370236	0.926521	0.927521	0.931825	0.930527	0.934968	0.499978	0.33025	0.270236	0.246552	0.220236	0.167604	0.131579	0.0899728	0.171053	0.167604	0.144737	0.142105	0.128947	0.155263	0.256122	0.233254	0.404446	0.381579	0.184211	0.118421	0.171053	0.313158	0.115789	0.456653	0.217604	0.191289	0.128947	0.0789474	0.0526316	0.105263	0.0921053	0.116289	0.131579	0.181579	0.155263	0.279236	0.27466
0.0.3.0.0.1.0.1.0	0.779113	0.805494	0.459049	0.392131	0.430478	0.752864	0.803941	0.817896	0.819989	0.822284	0.818898	0.821172	0.935402	0.700479	0.586798	0.535369	0.478227	0.363941	0.285714	0.195369	0.371429	0.363941	0.314286	0.308571	0.28	0.337143	0.539515	0.489859	0.878227	0.828571	0.4	0.257143	0.371429	0.68	0.251429	0.851765	0.472512	0.415369	0.28	0.171429	0.114286	0.228571	0.2	0.252512	0.285714	0.394286	0.337143	0.56386	0.553924
0.0.3.0.0.1.0.1.0.0	0.662511	0.680279	0.641136	0.669006	0.664406	0.651965	0.819882	0.690288	0.691483	0.69346	0.687622	0.688158	0.775727	0.799802	0.854536	0.84975	0.885878	0.843687	0.714286	0.47406	0.844506	0.778353	0.690007	0.741055	0.7	0.842857	0.810748	0.830993	0.808272	0.821366	0.78992	0.490634	0.753313	0.871934	0.478178	0.755457	0.91833	0.907441	0.7	0.428571	0.285714	0.571429	0.469627	0.616917	0.714286	0.92677	0.783912	0.818944	0.841506
0.0.3.0.0.1.0.1.0.0.0	0.649977	0.6657	0.620242	0.644978	0.641522	0.632823	0.799193	0.675178	0.676684	0.678385	0.672259	0.673002	0.760727	0.784987	0.835488	0.828697	0.862348	0.877817	0.8	0.519737	0.878699	0.807457	0.771675	0.831231	0.783333	0.95	0.791701	0.809941	0.788918	0.800676	0.775634	0.572407	0.795875	0.846934	0.557875	0.745201	0.894801	0.880774	0.783333	0.5	0.333333	0.633333	0.547898	0.686404	0.8	0.898198	0.881231	0.802277	0.824115
0.0.3.0.0.1.1	0.917392	0.954275	0.23617	0.204255	0.219149	0.477852	0.301467	0.967158	0.968531	0.973601	0.973099	0.978367	0.417691	0.279393	0.220616	0.19934	0.178063	0.13551	0.106383	0.0727439	0.138298	0.13551	0.117021	0.117021	0.106383	0.12766	0.215563	0.197074	0.326999	0.308511	0.148936	0.0957447	0.138298	0.255319	0.0957447	0.412106	0.178063	0.156786	0.106383	0.0638298	0.0425532	0.0851064	0.0744681	0.0940205	0.106383	0.148936	0.12766	0.255319	0.244681
0.0.3.0.0.1.1.0	0.901421	0.934802	0.246667	0.213333	0.228889	0.488486	0.314866	0.946976	0.948164	0.952854	0.951956	0.956814	0.435719	0.291275	0.230421	0.208199	0.185977	0.141533	0.111111	0.075977	0.144444	0.141533	0.122222	0.122222	0.111111	0.133333	0.224608	0.205298	0.341533	0.322222	0.155556	0.1	0.144444	0.266667	0.1	0.406291	0.185977	0.163755	0.111111	0.0666667	0.0444444	0.0888889	0.0777778	0.0981992	0.111111	0.155556	0.133333	0.249299	0.244952
0.0.3.0.0.1.1.0.0	0.686761	0.708647	0.688793	0.675005	0.713831	0.660762	0.863204	0.719687	0.721152	0.723684	0.718421	0.719555	0.81097	0.841086	0.898092	0.887364	0.874113	0.725726	0.6125	0.414803	0.726443	0.738226	0.660923	0.660923	0.625	0.7375	0.863828	0.88966	0.83917	0.854394	0.701991	0.440116	0.669866	0.890336	0.44601	0.786603	0.91833	0.863226	0.625	0.375	0.25	0.5	0.410923	0.539803	0.6125	0.823423	0.698423	0.83561	0.858898
0.0.3.0.0.1.1.0.0.0	0.66395	0.682034	0.641136	0.669006	0.664406	0.651965	0.826779	0.692106	0.693318	0.69533	0.689526	0.6901	0.780727	0.80721	0.854536	0.839224	0.874113	0.829401	0.7	0.47406	0.83022	0.778353	0.690007	0.755341	0.714286	0.842857	0.820272	0.84152	0.801821	0.814469	0.78992	0.490634	0.753313	0.880267	0.492464	0.765714	0.91833	0.920774	0.714286	0.428571	0.285714	0.571429	0.469627	0.616917	0.7	0.941055	0.798198	0.83561	0.858898
0.0.3.0.0.1.1.0.1	0.67217	0.689354	0.638772	0.666288	0.658913	0.661921	0.829089	0.697533	0.698795	0.700909	0.695212	0.695895	0.793838	0.840517	0.881673	0.869217	0.907635	0.714362	0.601136	0.390939	0.785923	0.657195	0.579893	0.63706	0.601136	0.726136	0.812391	0.832808	0.808111	0.821193	0.714732	0.405876	0.6827	0.880059	0.477887	0.789522	0.889453	0.820044	0.605682	0.355682	0.230682	0.476136	0.38706	0.496621	0.605682	0.780242	0.67456	0.815835	0.837554
0.0.3.0.0.1.1.0.2	0.666828	0.685542	0.649831	0.679006	0.67393	0.656313	0.826779	0.695742	0.696988	0.699068	0.693336	0.693983	0.785727	0.814617	0.864059	0.84975	0.885878	0.738226	0.625	0.414803	0.738943	0.681059	0.603756	0.660923	0.625	0.75	0.829796	0.852046	0.808272	0.821366	0.69118	0.429305	0.659149	0.880267	0.430906	0.770842	0.930095	0.863226	0.625	0.375	0.25	0.5	0.410923	0.539803	0.625	0.823423	0.698423	0.843944	0.867593
0.0.3.0.0.1.1.1	0.907527	0.943402	0.242639	0.209306	0.228889	0.485318	0.314866	0.95589	0.957159	0.962017	0.961294	0.966333	0.436255	0.29181	0.230421	0.208199	0.185977	0.141533	0.111111	0.075977	0.144444	0.141533	0.122222	0.122222	0.111111	0.133333	0.225144	0.205833	0.341533	0.322222	0.155556	0.1	0.144444	0.266667	0.1	0.430421	0.185977	0.163755	0.111111	0.0666667	0.0444444	0.0888889	0.0777778	0.0981992	0.111111	0.155556	0.133333	0.266667	0.255556
0.0.3.0.0.1.2	0.717753	0.731129	0.66552	0.696107	0.687419	0.667146	0.843166	0.741462	0.743127	0.743985	0.739108	0.740644	0.864009	0.914878	0.906938	0.897142	0.83851	0.667547	0.526316	0.359891	0.644648	0.620915	0.532316	0.578947	0.526316	0.631579	0.942733	0.953368	0.851004	0.851646	0.604374	0.383848	0.555073	0.880267	0.362868	0.835077	0.861805	0.756542	0.510048	0.299522	0.194258	0.421053	0.368421	0.448886	0.510048	0.71244	0.623445	0.877232	0.892546
0.0.3.0.0.1.3	0.713018	0.73193	0.707533	0.696556	0.733434	0.667237	0.863204	0.742292	0.743965	0.746923	0.742102	0.743697	0.861134	0.915405	0.907615	0.852996	0.752996	0.590581	0.5	0.331842	0.591154	0.590581	0.528739	0.528739	0.5	0.6	0.94341	0.928739	0.845622	0.861291	0.561593	0.352093	0.535893	0.890336	0.356808	0.826584	0.775126	0.675126	0.484545	0.284545	0.184545	0.4	0.328739	0.416388	0.484545	0.643284	0.558739	0.877232	0.892546
0.0.3.0.0.2	0.904393	0.942054	0.239668	0.206335	0.2242	0.490395	0.315556	0.957228	0.95851	0.962704	0.961993	0.961255	0.425116	0.28179	0.231111	0.211111	0.188889	0.144444	0.111111	0.0777778	0.144444	0.144444	0.122222	0.12	0.108889	0.131111	0.219193	0.19697	0.344444	0.322222	0.155556	0.1	0.144444	0.264444	0.0977778	0.399134	0.186667	0.164444	0.108889	0.0666667	0.0444444	0.0888889	0.0777778	0.1	0.111111	0.153333	0.131111	0.246403	0.242539
0.0.3.0.1	0.942118	0.979132	0.207477	0.179439	0.192523	0.42243	0.26729	0.992919	0.994528	0.994426	0.975734	0.962617	0.373832	0.252336	0.196262	0.17757	0.158879	0.121495	0.0934579	0.0654206	0.121495	0.121495	0.102804	0.102804	0.0934579	0.11215	0.196262	0.17757	0.28972	0.271028	0.130841	0.0841121	0.121495	0.224299	0.0841121	0.364486	0.158879	0.140187	0.0934579	0.0560748	0.0373832	0.0747664	0.0654206	0.0841121	0.0934579	0.130841	0.11215	0.224299	0.214953
0.0.3.0.1.0	0.937207	0.973144	0.217647	0.188235	0.201961	0.443137	0.277823	0.986713	0.988266	0.988046	0.987819	0.993373	0.389588	0.262137	0.203313	0.183705	0.164097	0.124882	0.0980392	0.0670385	0.127451	0.124882	0.107843	0.107843	0.0980392	0.117647	0.203313	0.186275	0.301352	0.284314	0.137255	0.0882353	0.127451	0.235294	0.0882353	0.379784	0.164097	0.14449	0.0980392	0.0588235	0.0392157	0.0784314	0.0686275	0.0866464	0.0980392	0.137255	0.117647	0.235294	0.22549
0.0.3.0.1.0.0	0.935768	0.97139	0.222	0.192	0.206	0.452	0.283379	0.984895	0.986431	0.986177	0.985914	0.991431	0.397379	0.267379	0.207379	0.187379	0.167379	0.127379	0.1	0.0683793	0.13	0.127379	0.11	0.11	0.1	0.12	0.207379	0.19	0.307379	0.29	0.14	0.09	0.13	0.24	0.09	0.387379	0.167379	0.147379	0.1	0.06	0.04	0.08	0.07	0.0883793	0.1	0.14	0.12	0.24	0.23
0.0.3.0.1.0.0.0	0.923132	0.956122	0.228866	0.197938	0.212371	0.465979	0.292144	0.969071	0.970462	0.96991	0.969337	0.974532	0.404275	0.270255	0.213793	0.193175	0.172556	0.131319	0.103093	0.0704941	0.134021	0.131319	0.113402	0.113402	0.103093	0.123711	0.208399	0.190482	0.316886	0.298969	0.14433	0.0927835	0.134021	0.247423	0.0927835	0.38681	0.172556	0.151937	0.103093	0.0618557	0.0412371	0.0824742	0.0721649	0.0911127	0.103093	0.14433	0.123711	0.241147	0.237113
0.0.3.0.1.0.0.0.0	0.898666	0.933744	0.259881	0.223737	0.243108	0.531754	0.339011	0.948616	0.949819	0.948881	0.947907	0.952687	0.457811	0.302398	0.247445	0.225758	0.201662	0.153469	0.120482	0.0823847	0.156627	0.153469	0.13253	0.13012	0.118072	0.142169	0.234521	0.213582	0.370337	0.349398	0.168675	0.108434	0.156627	0.286747	0.106024	0.429639	0.199252	0.175156	0.118072	0.0722892	0.0481928	0.0963855	0.0843373	0.106481	0.120482	0.166265	0.142169	0.267184	0.262995
0.0.3.0.1.0.0.0.0.0	0.892533	0.927861	0.263051	0.226465	0.246073	0.534801	0.343145	0.94252	0.943667	0.942614	0.941521	0.946176	0.463394	0.306086	0.250463	0.228511	0.204121	0.155341	0.121951	0.0833894	0.158537	0.155341	0.134146	0.131707	0.119512	0.143902	0.237381	0.216187	0.374853	0.353659	0.170732	0.109756	0.158537	0.290244	0.107317	0.434878	0.201682	0.177292	0.119512	0.0731707	0.0487805	0.097561	0.0853659	0.10778	0.121951	0.168293	0.143902	0.270443	0.266202
0.0.3.0.1.0.0.0.0.0.0	0.786386	0.810806	0.434236	0.370935	0.407209	0.752864	0.760485	0.823401	0.825544	0.822284	0.818898	0.821172	0.935402	0.662616	0.555079	0.506431	0.452377	0.344268	0.27027	0.184809	0.351351	0.344268	0.297297	0.291892	0.264865	0.318919	0.510352	0.463381	0.830755	0.783784	0.378378	0.243243	0.351351	0.643243	0.237838	0.851765	0.446971	0.392917	0.264865	0.162162	0.108108	0.216216	0.189189	0.238863	0.27027	0.372973	0.318919	0.533381	0.523982
0.0.3.0.1.0.0.0.0.0.0.0	0.719586	0.739359	0.693531	0.680453	0.716115	0.686446	0.900109	0.749357	0.751094	0.752101	0.755388	0.757241	0.86536	0.906009	0.975399	0.983336	0.981376	0.746081	0.588235	0.402231	0.764706	0.746081	0.647059	0.635294	0.576471	0.694118	0.896594	0.902373	0.911628	0.916451	0.729781	0.439093	0.674679	0.913324	0.452226	0.833463	0.951429	0.833782	0.558289	0.334759	0.217112	0.470588	0.411765	0.501696	0.570053	0.784492	0.685027	0.806744	0.828068
0.0.3.0.1.0.0.0.0.0.0.0.0	0.695464	0.710014	0.646529	0.678655	0.665089	0.675454	0.860052	0.718944	0.720403	0.720835	0.723979	0.725221	0.831164	0.87244	0.93224	0.935634	0.981376	0.845559	0.666667	0.455862	0.866667	0.785136	0.67291	0.72	0.653333	0.786667	0.853434	0.85467	0.870929	0.872946	0.81094	0.481493	0.748491	0.898519	0.488836	0.812787	0.951429	0.944953	0.632727	0.379394	0.246061	0.533333	0.466667	0.568589	0.646061	0.889091	0.776364	0.806744	0.828068
0.0.3.0.1.0.0.0.0.0.0.0.0.0	0.423367	0.419552	0.355512	0.376517	0.350595	0.406191	0.496443	0.41792	0.418349	0.422145	0.424897	0.422954	0.509778	0.576253	0.566488	0.53896	0.564089	0.429962	0.465169	0.345751	0.630437	0.352634	0.360485	0.451873	0.465169	0.525641	0.472622	0.489798	0.475426	0.486872	0.555304	0.376406	0.573501	0.521967	0.769556	0.545293	0.463301	0.414674	0.450738	0.346076	0.303389	0.374462	0.362812	0.338985	0.450738	0.423761	0.441838	0.48467	0.491991
0.0.3.0.1.0.0.0.0.0.0.0.1	0.699401	0.71745	0.688793	0.675005	0.713831	0.659156	0.871706	0.72881	0.730359	0.730978	0.733863	0.735298	0.838332	0.865967	0.939604	0.943773	0.937158	0.975645	0.769231	0.525995	0.942178	0.975645	0.846154	0.830769	0.753846	0.907692	0.895817	0.901514	0.88738	0.890531	0.83247	0.574198	0.82445	0.882003	0.53355	0.797068	0.951429	0.944953	0.73007	0.437762	0.283916	0.615385	0.538462	0.656065	0.745455	0.952597	0.895804	0.806065	0.828068
0.0.3.0.1.0.0.0.0.0.0.0.1.0	0.332482	0.333382	0.316058	0.291873	0.320555	0.278696	0.390712	0.336788	0.337668	0.336904	0.33542	0.335013	0.375966	0.376447	0.411824	0.42111	0.388673	0.420933	0.398868	0.423527	0.364291	0.47835	0.477939	0.410082	0.398868	0.386325	0.408868	0.401316	0.404353	0.399094	0.346408	0.371534	0.337241	0.365752	0.322283	0.352307	0.396306	0.405998	0.369609	0.356407	0.317031	0.417682	0.421892	0.398059	0.369609	0.399745	0.414881	0.345238	0.353798
0.0.3.0.1.0.0.0.0.0.0.1	0.750801	0.771143	0.560785	0.507399	0.523748	0.746212	0.939856	0.782296	0.784063	0.785685	0.789653	0.791359	0.913349	0.875358	0.727994	0.661327	0.617903	0.469755	0.37037	0.253257	0.481481	0.439105	0.376757	0.4	0.362963	0.437037	0.6667	0.604353	0.963091	0.971464	0.518519	0.333333	0.481481	0.881481	0.325926	0.817258	0.599048	0.524974	0.351515	0.210774	0.1367	0.296296	0.259259	0.315883	0.358923	0.493939	0.431313	0.719482	0.706602
0.0.3.0.1.0.0.0.0.0.0.1.0	0.361685	0.363159	0.30653	0.307354	0.310078	0.31782	0.418775	0.367389	0.368077	0.367766	0.365387	0.364632	0.407314	0.371671	0.404641	0.412576	0.413011	0.451584	0.439072	0.461389	0.381674	0.463833	0.455037	0.440562	0.439072	0.42077	0.402191	0.39061	0.44363	0.438901	0.404019	0.443661	0.399997	0.416609	0.33618	0.373126	0.428078	0.441254	0.410393	0.401733	0.348375	0.466525	0.450378	0.441993	0.410393	0.436028	0.446348	0.388731	0.390513
0.0.3.0.1.0.0.0.0.0.0.1.1	0.605534	0.626218	0.535844	0.546914	0.545598	0.592034	0.785209	0.634222	0.63463	0.634424	0.636355	0.635084	0.718155	0.60939	0.678419	0.700237	0.717077	0.809186	0.801538	0.598989	0.672277	0.822411	0.829457	0.813828	0.801538	0.746472	0.672654	0.66097	0.798266	0.799273	0.833634	0.9	0.820837	0.816975	0.553431	0.565374	0.758726	0.79707	0.756863	0.484347	0.297754	0.70731	0.622695	0.742652	0.756863	0.798095	0.811391	0.601169	0.618956
0.0.3.0.1.0.0.0.0.0.0.1.1.0	0.569217	0.585987	0.514294	0.533775	0.530101	0.547223	0.730676	0.59571	0.595765	0.594833	0.596764	0.594724	0.669594	0.602321	0.672008	0.693152	0.717077	0.809186	0.801538	0.748736	0.672277	0.812056	0.817219	0.813828	0.801538	0.746472	0.663565	0.650924	0.750707	0.748435	0.769349	0.9	0.751606	0.761155	0.466068	0.56047	0.758726	0.79707	0.756863	0.605434	0.372193	0.884137	0.778369	0.825169	0.756863	0.798095	0.811391	0.599989	0.618956
0.0.3.0.1.0.0.0.0.0.0.1.1.0.0	0.522743	0.544782	0.492503	0.518259	0.513966	0.527598	0.702005	0.555741	0.555428	0.55847	0.560127	0.557376	0.624516	0.560508	0.622001	0.637881	0.6615	0.73651	0.801538	0.821265	0.637497	0.731275	0.766537	0.772725	0.801538	0.746472	0.609806	0.617436	0.696896	0.707901	0.728596	0.836607	0.742815	0.754416	0.448098	0.527091	0.70315	0.734084	0.756863	0.691924	0.425363	0.884137	0.824973	0.798388	0.756863	0.747826	0.752745	0.599989	0.618956
0.0.3.0.1.0.0.0.0.0.0.1.1.0.0.0	0.371644	0.387009	0.354824	0.373431	0.372311	0.390879	0.474023	0.395647	0.395437	0.397469	0.399113	0.397755	0.423887	0.381991	0.422365	0.434483	0.450983	0.503185	0.549143	0.605411	0.447639	0.501183	0.529705	0.532072	0.549143	0.508826	0.414026	0.421365	0.473458	0.482365	0.496447	0.57954	0.504581	0.512402	0.280504	0.370169	0.505443	0.531869	0.576927	0.665998	0.744385	0.609617	0.582787	0.630501	0.576927	0.54276	0.513501	0.428038	0.442532
0.0.3.0.1.0.0.0.0.0.0.1.1.0.0.1	0.435299	0.446101	0.409011	0.43068	0.425838	0.429122	0.547519	0.454579	0.453339	0.454684	0.454874	0.45008	0.496759	0.45981	0.506036	0.517398	0.535643	0.586349	0.632122	0.668766	0.525202	0.580845	0.60505	0.611555	0.632122	0.593117	0.492291	0.496983	0.547836	0.55474	0.554501	0.586625	0.56254	0.583093	0.382572	0.433632	0.558201	0.579548	0.600904	0.571664	0.536283	0.690629	0.592578	0.639117	0.600904	0.589432	0.598447	0.482612	0.497389
0.0.3.0.1.0.0.0.0.0.0.1.1.0.1	0.39019	0.386365	0.313787	0.303192	0.310498	0.318725	0.43982	0.388829	0.389284	0.384493	0.382417	0.381105	0.437389	0.404459	0.442129	0.453509	0.449241	0.496899	0.395564	0.455778	0.398551	0.520863	0.473083	0.444761	0.395564	0.385307	0.443786	0.40801	0.476542	0.455362	0.456841	0.52982	0.41506	0.409703	0.380766	0.380813	0.454753	0.47085	0.36701	0.35224	0.30839	0.41095	0.476531	0.421501	0.36701	0.448573	0.47308	0.348672	0.357288
0.0.3.0.1.0.0.0.0.0.0.1.1.1	0.574984	0.598476	0.535171	0.546914	0.544861	0.586637	0.767425	0.60547	0.605614	0.609594	0.611051	0.609289	0.683912	0.574632	0.63373	0.650845	0.663291	0.738852	0.801538	0.638762	0.63976	0.750222	0.788835	0.775398	0.801538	0.746472	0.627966	0.637452	0.754082	0.768994	0.802831	0.952083	0.820837	0.816975	0.614923	0.534886	0.704941	0.736114	0.756863	0.538163	0.330838	0.785899	0.644914	0.798388	0.756863	0.750001	0.755282	0.601169	0.618956
0.0.3.0.1.0.0.0.0.0.0.1.1.1.0	0.564318	0.586487	0.517279	0.526338	0.525265	0.570975	0.750202	0.593046	0.593397	0.597148	0.598369	0.596534	0.671425	0.56354	0.619469	0.635082	0.645675	0.715815	0.77159	0.681172	0.616722	0.727184	0.76161	0.748173	0.77159	0.721515	0.613705	0.62169	0.737969	0.751771	0.788545	0.952083	0.805452	0.796163	0.614923	0.527207	0.687324	0.716148	0.726914	0.605434	0.372193	0.846701	0.725528	0.765112	0.726914	0.728609	0.730325	0.588691	0.605935
0.0.3.0.1.0.0.0.0.0.0.1.1.1.0.0	0.516936	0.53197	0.469744	0.473218	0.473203	0.506255	0.659499	0.536546	0.536379	0.539574	0.539698	0.536724	0.605401	0.518429	0.561468	0.570976	0.575676	0.624278	0.660761	0.608485	0.560305	0.633491	0.658308	0.647419	0.660761	0.629158	0.555704	0.561883	0.652777	0.66352	0.687662	0.805572	0.69681	0.691137	0.614923	0.486808	0.596294	0.612981	0.61782	0.654565	0.515365	0.708165	0.695829	0.593167	0.61782	0.623908	0.637967	0.527615	0.542204
0.0.3.0.1.0.0.0.0.0.0.1.2	0.537035	0.537189	0.452547	0.453717	0.448028	0.506858	0.610985	0.539835	0.5409	0.543519	0.542917	0.541809	0.637228	0.659242	0.659146	0.633793	0.646271	0.537431	0.537794	0.319632	0.696719	0.464775	0.451863	0.519548	0.517794	0.598162	0.579322	0.583905	0.607495	0.612441	0.670168	0.553098	0.677969	0.624647	0.977778	0.626653	0.558821	0.499998	0.503362	0.263993	0.152116	0.375326	0.339706	0.398894	0.523362	0.499594	0.523413	0.562293	0.572989
0.0.3.0.1.0.0.0.0.0.0.1.3	0.654933	0.67718	0.570315	0.587329	0.580116	0.671076	0.859191	0.684916	0.686111	0.691595	0.694614	0.694649	0.804866	0.761231	0.798352	0.795231	0.824665	0.770716	0.702468	0.454114	0.850787	0.727184	0.698142	0.745301	0.702468	0.840468	0.710451	0.728619	0.836125	0.856696	0.954911	0.714062	0.984615	0.922948	0.714762	0.711906	0.77129	0.763729	0.665238	0.403623	0.248128	0.564468	0.483686	0.573834	0.665238	0.779589	0.789801	0.701509	0.718257
0.0.3.0.1.0.0.0.0.0.0.2	0.640323	0.661289	0.622798	0.599111	0.64406	0.583833	0.791146	0.672397	0.673429	0.667325	0.660988	0.661007	0.72293	0.695001	0.781611	0.810891	0.705628	0.618149	0.474047	0.359891	0.508895	0.670417	0.578947	0.526679	0.474047	0.527042	0.780662	0.771366	0.805936	0.801589	0.529914	0.392873	0.480613	0.782865	0.239834	0.653082	0.776407	0.723412	0.474047	0.315789	0.210526	0.421053	0.368421	0.465154	0.474047	0.684574	0.57931	0.68491	0.707254
0.0.3.0.1.0.0.0.0.0.0.2.0	0.337238	0.329701	0.277384	0.270468	0.275391	0.266754	0.365586	0.331631	0.332907	0.320438	0.315385	0.316354	0.353634	0.340449	0.377256	0.390982	0.39028	0.447055	0.36894	0.455616	0.33242	0.470147	0.426372	0.399083	0.36894	0.348592	0.382554	0.347991	0.387832	0.365551	0.330612	0.379201	0.306106	0.336293	0.272218	0.317858	0.407656	0.429096	0.342262	0.339569	0.321323	0.399461	0.429243	0.423782	0.342262	0.406478	0.422164	0.298931	0.307107
0.0.3.0.1.0.0.0.0.0.0.2.1	0.621334	0.641725	0.61845	0.599111	0.639298	0.577721	0.791146	0.652122	0.652967	0.65214	0.653462	0.653335	0.72043	0.691297	0.776849	0.805628	0.788643	0.903448	0.750575	0.569828	0.743769	0.972149	0.908333	0.833908	0.750575	0.834483	0.7759	0.766103	0.80271	0.798141	0.71917	0.622048	0.702434	0.782865	0.379737	0.645157	0.849567	0.895716	0.724817	0.474242	0.307576	0.666667	0.583333	0.710737	0.724817	0.906986	0.917241	0.672031	0.693815
0.0.3.0.1.0.0.0.0.0.0.2.1.0	0.375903	0.374343	0.353901	0.318525	0.350005	0.314655	0.426249	0.375141	0.375675	0.374994	0.371098	0.370172	0.416445	0.403128	0.428716	0.433464	0.40248	0.426711	0.38729	0.380191	0.37902	0.474898	0.460978	0.40403	0.38729	0.386677	0.432721	0.420223	0.433357	0.425212	0.388528	0.421158	0.378876	0.393688	0.438888	0.385185	0.405494	0.408412	0.363984	0.343437	0.27673	0.38821	0.409301	0.360031	0.363984	0.401201	0.419823	0.368384	0.376966
0.0.3.0.1.0.0.0.0.0.0.2.1.1	0.416748	0.412612	0.359701	0.349732	0.355906	0.341192	0.46065	0.414677	0.415628	0.410916	0.407976	0.407741	0.455231	0.4416	0.478561	0.488864	0.483952	0.53766	0.446074	0.486698	0.427025	0.560725	0.50964	0.482381	0.446074	0.435177	0.485312	0.447798	0.486527	0.462033	0.4254	0.473749	0.39777	0.424904	0.400563	0.427092	0.498405	0.514101	0.419019	0.406056	0.340119	0.46242	0.507477	0.458757	0.419019	0.502009	0.525516	0.401726	0.412454
0.0.3.0.1.0.0.0.0.0.0.2.1.2	0.331763	0.332505	0.31171	0.291873	0.315793	0.278696	0.39416	0.335879	0.336751	0.33597	0.334467	0.334042	0.373466	0.372744	0.407062	0.415847	0.388673	0.420933	0.398868	0.423527	0.364291	0.470658	0.468848	0.410082	0.398868	0.386325	0.404106	0.396053	0.401127	0.395645	0.346408	0.371534	0.337241	0.365752	0.322283	0.354871	0.396306	0.405998	0.369609	0.356407	0.317031	0.417682	0.421892	0.398059	0.369609	0.399745	0.414881	0.345238	0.353798
0.0.3.0.1.0.0.0.0.0.0.2.1.3	0.410749	0.404866	0.352446	0.340459	0.349657	0.332302	0.451583	0.407361	0.408362	0.402962	0.400219	0.400268	0.451632	0.438988	0.479602	0.492192	0.485764	0.54533	0.44059	0.50448	0.429394	0.574072	0.525414	0.491446	0.44059	0.427159	0.486478	0.449087	0.486947	0.462482	0.422848	0.482809	0.383318	0.413589	0.380138	0.416092	0.499533	0.518137	0.40962	0.397287	0.347811	0.460738	0.527633	0.468237	0.40962	0.495295	0.520947	0.388076	0.398619
0.0.3.0.1.0.0.0.0.0.0.2.2	0.558221	0.576992	0.551141	0.565512	0.57003	0.549113	0.695406	0.586033	0.586272	0.586283	0.578403	0.576818	0.620515	0.583096	0.652424	0.675959	0.691641	0.78932	0.847586	0.663684	0.65749	0.806831	0.84348	0.822785	0.847586	0.777795	0.647674	0.652139	0.690226	0.696086	0.639279	0.651147	0.649031	0.728887	0.400061	0.551225	0.771697	0.817411	0.847586	0.561818	0.4	0.761818	0.619296	0.863684	0.847586	0.830309	0.802027	0.628814	0.650139
0.0.3.0.1.0.0.0.0.0.0.2.3	0.598231	0.61476	0.573192	0.594317	0.591427	0.571933	0.744939	0.624888	0.625483	0.624142	0.625443	0.624772	0.686517	0.658149	0.735854	0.760318	0.785434	0.899252	0.818809	0.62163	0.743769	0.905926	0.917605	0.909718	0.818809	0.834483	0.733281	0.72187	0.763478	0.758084	0.701871	0.656582	0.683805	0.768061	0.381958	0.623811	0.86454	0.912685	0.818809	0.545455	0.363636	0.727273	0.636364	0.803448	0.818809	0.918025	0.904363	0.684365	0.707254
0.0.3.0.1.1	0.93996	0.976501	0.213462	0.184615	0.198077	0.434615	0.275	0.990192	0.991776	0.991622	0.991463	0.9875	0.384615	0.259615	0.201923	0.182692	0.163462	0.125	0.0961538	0.0673077	0.125	0.125	0.105769	0.105769	0.0961538	0.115385	0.201923	0.182692	0.298077	0.278846	0.134615	0.0865385	0.125	0.230769	0.0865385	0.375	0.163462	0.144231	0.0961538	0.0576923	0.0384615	0.0769231	0.0673077	0.0865385	0.0961538	0.134615	0.115385	0.230769	0.221154
0.0.3.0.1.1.0	0.933982	0.969475	0.222	0.192	0.206	0.448741	0.286	0.982911	0.984428	0.984137	0.983835	0.989312	0.39525	0.26525	0.21	0.19	0.17	0.13	0.1	0.07	0.13	0.13	0.11	0.11	0.1	0.12	0.20525	0.18525	0.31	0.29	0.14	0.09	0.13	0.24	0.09	0.39	0.17	0.15	0.1	0.06	0.04	0.08	0.07	0.09	0.1	0.14	0.12	0.24	0.23
0.0.3.0.1.1.0.0	0.592026	0.607708	0.552482	0.567054	0.570425	0.55606	0.718608	0.617866	0.618397	0.611265	0.60386	0.60277	0.650686	0.617785	0.696996	0.725223	0.746701	0.861321	0.651989	0.538462	0.677733	0.878833	0.733957	0.716446	0.651989	0.717965	0.692275	0.66602	0.729137	0.714478	0.658581	0.521669	0.649031	0.728887	0.307739	0.580603	0.826756	0.879812	0.651989	0.432168	0.307692	0.586014	0.496624	0.692308	0.651989	0.864084	0.776706	0.628814	0.650139
0.0.3.0.1.1.0.0.0	0.587779	0.60253	0.552482	0.567054	0.570425	0.549948	0.718608	0.6125	0.612982	0.605748	0.598239	0.597039	0.650686	0.617785	0.696996	0.725223	0.746701	0.861321	0.770533	0.636364	0.677733	0.878833	0.867403	0.846708	0.770533	0.777795	0.692275	0.66602	0.729137	0.714478	0.658581	0.616518	0.649031	0.728887	0.363692	0.572677	0.808575	0.859206	0.742434	0.482645	0.335537	0.692562	0.586919	0.790083	0.742434	0.842006	0.841432	0.615935	0.6367
0.0.3.0.1.1.0.0.0.0	0.57456	0.589019	0.551141	0.565512	0.57003	0.546169	0.702692	0.598498	0.598851	0.591353	0.583569	0.582085	0.632358	0.595579	0.668473	0.693697	0.711466	0.815245	0.847586	0.674575	0.667163	0.832756	0.854911	0.834216	0.847586	0.777795	0.663723	0.658757	0.705507	0.705135	0.649043	0.664816	0.649031	0.728887	0.400061	0.554567	0.77334	0.819273	0.816677	0.530909	0.369091	0.761818	0.63187	0.843666	0.816677	0.824525	0.821036	0.615935	0.6367
0.0.3.0.1.1.0.1	0.911747	0.943394	0.237364	0.204755	0.223913	0.473348	0.31087	0.955881	0.957151	0.95635	0.955518	0.960445	0.428308	0.287004	0.228261	0.206522	0.184783	0.141304	0.108696	0.076087	0.141304	0.141304	0.119565	0.119565	0.108696	0.130435	0.221786	0.200047	0.336957	0.315217	0.152174	0.0978261	0.141304	0.26087	0.0978261	0.407321	0.181423	0.159684	0.105336	0.0618577	0.0401186	0.0869565	0.076087	0.0944664	0.105336	0.148814	0.130435	0.250894	0.24664
0.0.3.0.1.1.1	0.852183	0.878405	0.298997	0.257907	0.278214	0.65428	0.501754	0.889958	0.892712	0.890706	0.888624	0.892252	0.695264	0.470973	0.36571	0.330622	0.295534	0.225359	0.175439	0.122807	0.225359	0.225359	0.190271	0.190271	0.175439	0.210526	0.36571	0.330622	0.537369	0.502281	0.241835	0.154116	0.22807	0.421053	0.157895	0.681499	0.295534	0.260447	0.175439	0.105263	0.0701754	0.140351	0.120096	0.157895	0.175439	0.242903	0.207815	0.421053	0.403509
0.0.3.0.1.1.2	0.935535	0.971676	0.2185	0.1885	0.2025	0.4485	0.286	0.985192	0.98673	0.986482	0.986224	0.991748	0.398	0.268	0.208	0.188	0.168	0.128	0.098	0.07	0.128	0.13	0.11	0.11	0.1	0.118	0.208	0.188	0.308	0.288	0.14	0.09	0.13	0.24	0.09	0.388	0.168	0.15	0.1	0.06	0.04	0.08	0.07	0.09	0.098	0.14	0.12	0.238	0.228
0.0.3.0.2	0.946988	0.983487	0.205556	0.177778	0.190741	0.418519	0.264815	0.997432	0.999083	0.989815	0.971296	0.952778	0.37037	0.25	0.194444	0.175926	0.157407	0.12037	0.0925926	0.0648148	0.12037	0.12037	0.101852	0.101852	0.0925926	0.111111	0.194444	0.175926	0.287037	0.268519	0.12963	0.0833333	0.12037	0.222222	0.0833333	0.361111	0.157407	0.138889	0.0925926	0.0555556	0.037037	0.0740741	0.0648148	0.0833333	0.0925926	0.12963	0.111111	0.222222	0.212963
0.0.3.0.2.0	0.943934	0.980242	0.209434	0.181132	0.19434	0.426415	0.269811	0.994069	0.995688	0.995608	0.986132	0.967265	0.373868	0.253259	0.196655	0.177787	0.158919	0.121184	0.0943396	0.0660377	0.121184	0.121184	0.102316	0.102316	0.0943396	0.113208	0.196655	0.177787	0.288963	0.270095	0.130043	0.0828735	0.122642	0.226415	0.0849057	0.366467	0.158919	0.140051	0.0943396	0.0566038	0.0377358	0.0754717	0.0645798	0.0849057	0.0943396	0.130617	0.11175	0.226415	0.216981
0.0.3.0.3	0.946988	0.983487	0.205556	0.177778	0.190741	0.417593	0.264815	0.997432	0.999083	0.989815	0.971296	0.952778	0.37037	0.25	0.194444	0.175926	0.157407	0.12037	0.0925926	0.0648148	0.12037	0.12037	0.101852	0.101852	0.0925926	0.111111	0.194444	0.175926	0.287037	0.268519	0.12963	0.0833333	0.12037	0.222222	0.0833333	0.361111	0.157407	0.138889	0.0925926	0.0555556	0.037037	0.0740741	0.0648148	0.0833333	0.0925926	0.12963	0.111111	0.222222	0.212963
0.0.3.0.4	0.943283	0.979539	0.208095	0.179524	0.192857	0.427143	0.272381	0.993341	0.994954	0.99486	0.994762	0.975714	0.379048	0.255238	0.198095	0.179048	0.16	0.121905	0.0933333	0.0666667	0.121905	0.12381	0.104762	0.104762	0.0952381	0.112381	0.198095	0.179048	0.293333	0.274286	0.133333	0.0857143	0.12381	0.228571	0.0857143	0.369524	0.16	0.142857	0.0952381	0.0571429	0.0380952	0.0761905	0.0666667	0.0857143	0.0933333	0.133333	0.114286	0.226667	0.217143
0.0.3.1	0.936023	0.971701	0.211429	0.182857	0.19619	0.421387	0.272381	0.985217	0.985082	0.984803	0.984513	0.970911	0.380952	0.257143	0.2	0.180952	0.161905	0.12381	0.0952381	0.0666667	0.12381	0.12381	0.104762	0.104762	0.0952381	0.114286	0.2	0.180952	0.295238	0.27619	0.133333	0.0857143	0.12381	0.228571	0.0857143	0.362339	0.161905	0.142857	0.0952381	0.0571429	0.0380952	0.0761905	0.0666667	0.0857143	0.0952381	0.133333	0.114286	0.219482	0.209959
0.0.3.1.0	0.596938	0.624571	0.668123	0.682272	0.666754	0.723154	0.644112	0.631992	0.628616	0.63458	0.638282	0.637716	0.575962	0.48415	0.524194	0.54137	0.554845	0.620994	0.526208	0.395644	0.534814	0.631119	0.566969	0.556844	0.526208	0.58175	0.52955	0.541399	0.629696	0.644366	0.673276	0.553707	0.691279	0.691466	0.345914	0.460551	0.595939	0.627261	0.502375	0.320231	0.212676	0.470667	0.3747	0.498413	0.502375	0.641857	0.588462	0.523515	0.53738
0.0.3.1.0.0	0.586152	0.61142	0.651597	0.663267	0.648654	0.706336	0.619093	0.618363	0.614862	0.620569	0.624004	0.62316	0.557823	0.470904	0.507162	0.522546	0.533806	0.593482	0.589368	0.435065	0.534814	0.603607	0.63754	0.625574	0.589368	0.600424	0.512518	0.522575	0.606291	0.619347	0.646997	0.620935	0.662979	0.661235	0.408808	0.45138	0.5749	0.603418	0.593715	0.378454	0.251344	0.523728	0.410313	0.556519	0.593715	0.61631	0.607696	0.508612	0.52183
0.0.3.1.0.0.0	0.500683	0.526688	0.567866	0.588525	0.595499	0.599741	0.550741	0.537846	0.536378	0.540618	0.54393	0.542954	0.489331	0.438763	0.486657	0.500945	0.521672	0.58893	0.646285	0.683673	0.519863	0.584905	0.616522	0.621279	0.646285	0.597058	0.480976	0.488341	0.547189	0.55658	0.567567	0.651707	0.5795	0.596141	0.326072	0.431388	0.570231	0.599472	0.651067	0.693833	0.460797	0.720126	0.640913	0.68019	0.651067	0.612083	0.602764	0.502057	0.518195
0.0.3.1.0.1	0.578025	0.60787	0.641444	0.651591	0.65972	0.694765	0.642223	0.616227	0.612706	0.618373	0.621766	0.620879	0.569838	0.475078	0.524194	0.54137	0.554845	0.620994	0.621883	0.467579	0.534814	0.631119	0.670054	0.658088	0.621883	0.630229	0.517885	0.528507	0.629696	0.644366	0.673276	0.654381	0.691279	0.691466	0.408808	0.457934	0.595939	0.627261	0.593715	0.378454	0.251344	0.556243	0.442827	0.589033	0.593715	0.641857	0.637501	0.521388	0.53738
0.0.3.1.0.1.0	0.480585	0.506691	0.538315	0.561982	0.566506	0.57217	0.550594	0.518126	0.516477	0.520345	0.523272	0.521894	0.481769	0.426817	0.480128	0.49846	0.521873	0.59683	0.662058	0.734767	0.496846	0.595827	0.634431	0.635617	0.662058	0.602711	0.472187	0.481522	0.547791	0.559122	0.568829	0.664703	0.58086	0.601321	0.285926	0.41077	0.570985	0.606319	0.631074	0.675493	0.460797	0.751079	0.676287	0.71993	0.631074	0.61942	0.611323	0.484099	0.500186
0.0.3.1.0.1.1	0.567953	0.595589	0.624053	0.631591	0.640672	0.677374	0.621534	0.6035	0.599862	0.605289	0.608432	0.607287	0.554838	0.460263	0.505146	0.520317	0.531316	0.590225	0.644071	0.527041	0.504044	0.60035	0.63369	0.621725	0.644071	0.596896	0.498838	0.507455	0.610341	0.623677	0.65899	0.799798	0.675895	0.666466	0.499654	0.447677	0.572409	0.600595	0.613087	0.462555	0.307198	0.635408	0.541233	0.675485	0.613087	0.613286	0.604167	0.504722	0.519989
0.0.3.1.0.1.1.0	0.415174	0.428445	0.477066	0.487659	0.48921	0.490234	0.403137	0.433915	0.428721	0.433239	0.436989	0.432514	0.373503	0.354632	0.377446	0.381794	0.393895	0.410521	0.446752	0.436448	0.400711	0.401722	0.422854	0.433253	0.446752	0.428315	0.363026	0.371187	0.399328	0.407179	0.423084	0.441553	0.429535	0.430018	0.337284	0.356738	0.400104	0.408633	0.434428	0.426006	0.388993	0.474406	0.425363	0.42754	0.434428	0.419253	0.423068	0.38856	0.398777
0.0.3.2	0.879353	0.915348	0.280132	0.241171	0.262052	0.569529	0.365428	0.929551	0.928905	0.933235	0.939851	0.944234	0.493485	0.325961	0.266726	0.24335	0.217376	0.165428	0.12987	0.0888043	0.168831	0.165428	0.142857	0.14026	0.127273	0.153247	0.252796	0.230225	0.399194	0.376623	0.181818	0.116883	0.168831	0.309091	0.114286	0.463117	0.214778	0.188804	0.127273	0.0779221	0.0519481	0.103896	0.0909091	0.114778	0.12987	0.179221	0.153247	0.288004	0.283488
0.0.4	0.784138	0.798398	0.613356	0.533279	0.563356	0.724012	0.937713	0.794332	0.796482	0.797647	0.801251	0.803994	0.930175	0.921582	0.719582	0.648154	0.580297	0.464286	0.357143	0.25	0.43744	0.460714	0.389286	0.392857	0.357143	0.428571	0.746429	0.675	0.921	0.915551	0.433229	0.283586	0.399774	0.792631	0.284349	0.877802	0.607143	0.535714	0.357143	0.214286	0.142857	0.285714	0.25	0.321429	0.357143	0.5	0.428571	0.762952	0.744202
0.0.4.0	0.752707	0.767835	0.728988	0.726229	0.731749	0.714312	0.930816	0.764323	0.766198	0.766797	0.769813	0.771945	0.873475	0.875445	0.949919	0.955174	0.855174	0.684211	0.526316	0.368421	0.644648	0.678947	0.573684	0.568421	0.515789	0.621053	0.908003	0.898319	0.921	0.915551	0.638442	0.417916	0.589141	0.916403	0.408514	0.817074	0.884211	0.778947	0.515789	0.315789	0.210526	0.421053	0.368421	0.473684	0.526316	0.721053	0.615789	0.818944	0.841506
0.0.5	0.797627	0.818699	0.659953	0.606061	0.599347	0.929861	0.691246	0.815161	0.81514	0.818487	0.824011	0.827043	0.751922	0.616055	0.497755	0.443876	0.414223	0.328597	0.254511	0.187398	0.309033	0.310432	0.258107	0.282333	0.260571	0.308389	0.492382	0.440057	0.712752	0.660427	0.314391	0.203828	0.294051	0.582536	0.215366	0.76402	0.437245	0.389427	0.262476	0.155733	0.110007	0.206692	0.17559	0.242167	0.256415	0.359965	0.305196	0.591619	0.58058
0.0.5.0	0.755946	0.776326	0.865117	0.791015	0.803436	0.883432	0.741892	0.774474	0.774079	0.776659	0.782011	0.784227	0.706763	0.69786	0.643969	0.587951	0.550023	0.450423	0.348554	0.257673	0.405387	0.423999	0.352051	0.370143	0.340221	0.404573	0.638424	0.566476	0.733808	0.724873	0.408091	0.274203	0.380124	0.754966	0.250107	0.701561	0.581749	0.517397	0.34284	0.214133	0.15126	0.284202	0.241436	0.33298	0.351173	0.476886	0.401579	0.754595	0.744106
0.0.5.1	0.769409	0.785575	0.833462	0.769231	0.756538	0.895701	0.74463	0.780833	0.780497	0.783196	0.788829	0.791178	0.711563	0.748304	0.626935	0.55855	0.525744	0.417066	0.323033	0.237852	0.392235	0.389179	0.322766	0.358345	0.330725	0.391417	0.620116	0.553703	0.719483	0.70956	0.372574	0.232245	0.346759	0.697401	0.231378	0.7608	0.554965	0.494273	0.333143	0.197661	0.139624	0.26234	0.222864	0.307366	0.32545	0.456878	0.387364	0.750901	0.73689
0.1	0.989366	0.85786	0.170739	0.148769	0.155587	0.348485	0.219697	0.827557	0.819981	0.80483	0.789678	0.774527	0.30303	0.204545	0.159091	0.143939	0.128788	0.0984848	0.0757576	0.0530303	0.0984848	0.0984848	0.0833333	0.0833333	0.0757576	0.0909091	0.159091	0.143939	0.234848	0.219697	0.106061	0.0681818	0.0984848	0.181818	0.0681818	0.295455	0.128788	0.113636	0.0757576	0.0454545	0.030303	0.0606061	0.0530303	0.0681818	0.0757576	0.106061	0.0909091	0.181818	0.174242
0.1.0	0.753754	0.76851	0.503824	0.459368	0.460074	0.768718	0.854493	0.765022	0.76663	0.772628	0.776368	0.777816	0.89097	0.722327	0.59102	0.52852	0.492778	0.367778	0.3125	0.20625	0.392778	0.34102	0.30352	0.330278	0.3125	0.375	0.546272	0.508772	0.891802	0.854302	0.425781	0.269531	0.40625	0.75	0.28125	0.810091	0.492778	0.430278	0.3125	0.1875	0.125	0.25	0.205278	0.26875	0.3125	0.411528	0.349028	0.635472	0.624605
0.1.0.0	0.740081	0.751839	0.576261	0.523571	0.528112	0.748474	0.912912	0.751381	0.752863	0.758604	0.762077	0.763248	0.871737	0.84195	0.686327	0.612253	0.569891	0.421743	0.356229	0.230303	0.465514	0.390031	0.345586	0.377299	0.356229	0.430303	0.633292	0.588848	0.895753	0.916149	0.490278	0.305093	0.46713	0.860396	0.333333	0.8003	0.569891	0.495817	0.37037	0.222222	0.148148	0.282155	0.22915	0.304377	0.37037	0.473595	0.399521	0.73901	0.726131
0.1.0.0.0	0.71567	0.723399	0.633942	0.581212	0.583703	0.716698	0.872856	0.721907	0.723119	0.728303	0.731546	0.732124	0.834389	0.838096	0.767782	0.684449	0.641128	0.474461	0.400758	0.259091	0.523703	0.434449	0.384449	0.424461	0.400758	0.484091	0.708118	0.658118	0.858281	0.876093	0.522396	0.314063	0.496354	0.92388	0.330935	0.797632	0.641128	0.557794	0.416667	0.25	0.166667	0.317424	0.257794	0.342424	0.416667	0.532794	0.449461	0.831386	0.816897
0.1.0.0.0.0	0.321555	0.303478	0.277859	0.280078	0.247182	0.263565	0.350345	0.286717	0.28713	0.286656	0.285229	0.283696	0.334603	0.340853	0.349258	0.344398	0.342923	0.314921	0.290852	0.263691	0.344102	0.309	0.293115	0.300113	0.290852	0.308281	0.3266	0.319256	0.333272	0.32892	0.339215	0.305506	0.336463	0.323058	0.436192	0.32184	0.309622	0.298181	0.272363	0.228189	0.180284	0.264707	0.278107	0.247176	0.272363	0.29261	0.309816	0.287942	0.288264
0.1.0.0.1	0.729598	0.741839	0.67648	0.614627	0.619958	0.737757	0.895071	0.741017	0.742678	0.748228	0.751525	0.752664	0.85681	0.841083	0.80467	0.717713	0.667984	0.494071	0.418182	0.270356	0.545455	0.456844	0.40467	0.441897	0.418182	0.505138	0.742412	0.690238	0.876492	0.895561	0.550602	0.335746	0.525874	0.946387	0.391304	0.7997	0.667984	0.581028	0.434783	0.26087	0.173913	0.331225	0.267984	0.357312	0.434783	0.554941	0.467984	0.831386	0.852414
0.1.0.0.1.0	0.561015	0.55318	0.48733	0.493717	0.471837	0.524249	0.628227	0.545498	0.546615	0.549342	0.54885	0.547857	0.647802	0.674908	0.66867	0.633793	0.646271	0.537431	0.448162	0.239724	0.696719	0.464775	0.414208	0.492919	0.448162	0.614828	0.599464	0.606167	0.607495	0.612441	0.670168	0.414824	0.677969	0.632981	0.75	0.642038	0.570586	0.513331	0.436135	0.197995	0.114087	0.281495	0.254779	0.299171	0.436135	0.51388	0.54008	0.587293	0.599076
0.1.0.0.2	0.659579	0.678465	0.572836	0.590022	0.582878	0.671106	0.850709	0.686248	0.687133	0.692195	0.69475	0.694613	0.801298	0.761097	0.798181	0.795042	0.82352	0.769218	0.696186	0.447919	0.878045	0.726907	0.697756	0.743593	0.696186	0.834186	0.710279	0.728375	0.831521	0.851739	0.945536	0.686458	0.970192	0.911995	0.714762	0.711814	0.770145	0.762431	0.690195	0.403623	0.248128	0.558186	0.45702	0.567638	0.690195	0.778124	0.788093	0.698368	0.714979
0.1.0.1	0.722868	0.734807	0.599152	0.550478	0.548931	0.732594	0.895936	0.730093	0.731381	0.73672	0.740122	0.740867	0.843622	0.837423	0.715715	0.646484	0.606495	0.452649	0.384615	0.253846	0.483419	0.415715	0.369561	0.398803	0.376923	0.453846	0.652948	0.606794	0.883097	0.902621	0.497115	0.304808	0.473077	0.874709	0.297786	0.792038	0.598803	0.52188	0.376923	0.230769	0.153846	0.307692	0.252649	0.330769	0.384615	0.498803	0.42188	0.759042	0.745667
0.1.0.1.0	0.718621	0.729629	0.649081	0.596351	0.594676	0.726481	0.895936	0.724727	0.725965	0.731203	0.734501	0.735136	0.843622	0.837423	0.775358	0.700358	0.657037	0.49037	0.416667	0.275	0.523703	0.450358	0.400358	0.432037	0.408333	0.491667	0.70736	0.65736	0.883097	0.902621	0.538542	0.330208	0.5125	0.947602	0.322602	0.784112	0.635825	0.552491	0.395455	0.237121	0.153788	0.333333	0.273703	0.345455	0.403788	0.527491	0.457037	0.809417	0.794927
0.1.0.1.0.0	0.463017	0.451688	0.404574	0.425799	0.381203	0.435017	0.522861	0.436679	0.43728	0.439613	0.441099	0.439469	0.52423	0.588615	0.581287	0.555317	0.578656	0.449011	0.465169	0.358425	0.636115	0.376541	0.372937	0.458584	0.465169	0.525641	0.488516	0.498216	0.491432	0.497988	0.564915	0.391356	0.579524	0.527348	0.783906	0.555445	0.477868	0.431183	0.450738	0.346076	0.242712	0.374462	0.373357	0.348842	0.450738	0.435113	0.455081	0.48467	0.491991
0.1.0.2	0.716473	0.737004	0.585672	0.528768	0.545672	0.728822	0.908406	0.746916	0.748679	0.754341	0.757733	0.758993	0.870395	0.833018	0.732506	0.652506	0.606755	0.446755	0.376	0.248	0.478755	0.420506	0.372506	0.406755	0.384	0.456	0.674309	0.626309	0.894763	0.915091	0.537	0.345	0.512	0.936	0.36	0.794706	0.606755	0.534755	0.384	0.24	0.16	0.304	0.262755	0.328	0.376	0.510755	0.430755	0.789404	0.775494
0.1.0.3	0.703744	0.722325	0.591118	0.540497	0.554888	0.715203	0.889039	0.731703	0.733005	0.738374	0.741808	0.742585	0.848047	0.843979	0.744343	0.664343	0.622755	0.462755	0.392	0.264	0.494755	0.432343	0.384343	0.422755	0.4	0.472	0.686147	0.638147	0.876646	0.895725	0.517	0.317	0.492	0.917697	0.317697	0.802294	0.622755	0.550755	0.4	0.24	0.16	0.32	0.262755	0.344	0.392	0.526755	0.446755	0.805404	0.791494
0.1.0.4	0.732476	0.745347	0.656626	0.597351	0.598293	0.742105	0.898519	0.741017	0.742678	0.748228	0.751525	0.752664	0.85681	0.841083	0.771142	0.687809	0.640152	0.473485	0.400758	0.259091	0.522727	0.437809	0.387809	0.423485	0.400758	0.484091	0.711478	0.661478	0.876492	0.895561	0.527661	0.321757	0.503963	0.946387	0.375	0.7997	0.640152	0.556818	0.416667	0.25	0.166667	0.317424	0.256818	0.342424	0.416667	0.531818	0.448485	0.831386	0.816897
0.1.0.4.0	0.563893	0.556689	0.496025	0.503717	0.476599	0.528597	0.631675	0.545498	0.546615	0.549342	0.54885	0.547857	0.647802	0.674908	0.66867	0.633793	0.646271	0.537431	0.413688	0.221283	0.696719	0.464775	0.382346	0.455002	0.413688	0.567534	0.599464	0.606167	0.607495	0.612441	0.670168	0.382914	0.677969	0.632981	0.692308	0.642038	0.570586	0.513331	0.402586	0.182765	0.105311	0.259841	0.235181	0.276157	0.402586	0.51388	0.498535	0.587293	0.599076
0.1.0.4.0.0	0.557418	0.551426	0.48733	0.493717	0.467075	0.524249	0.624779	0.540044	0.541111	0.543734	0.543136	0.542032	0.637802	0.660093	0.659146	0.633793	0.646271	0.537431	0.537794	0.287668	0.696719	0.464775	0.451863	0.519548	0.517794	0.598162	0.580417	0.585115	0.607495	0.612441	0.670168	0.497788	0.677969	0.624647	0.88	0.626653	0.558821	0.499998	0.503362	0.237594	0.136904	0.337794	0.305735	0.359005	0.523362	0.499594	0.523413	0.562293	0.572989
0.1.0.4.1	0.730317	0.745347	0.685175	0.623323	0.624306	0.742105	0.898519	0.741017	0.742678	0.748228	0.751525	0.752664	0.85681	0.841083	0.80467	0.717713	0.667984	0.494071	0.418182	0.270356	0.545455	0.456844	0.40467	0.441897	0.418182	0.505138	0.742412	0.690238	0.876492	0.895561	0.550602	0.335746	0.525874	0.946387	0.391304	0.7997	0.667984	0.581028	0.434783	0.26087	0.173913	0.331225	0.267984	0.357312	0.434783	0.554941	0.467984	0.831386	0.852414
0.1.0.4.1.0	0.65071	0.661614	0.63382	0.67497	0.632282	0.650298	0.796591	0.654239	0.655553	0.660777	0.664341	0.66493	0.756535	0.809406	0.840578	0.823797	0.864171	0.712727	0.602424	0.369697	0.797576	0.643476	0.569536	0.638788	0.602424	0.735758	0.77239	0.795321	0.762619	0.776969	0.732167	0.421883	0.699861	0.834618	0.49499	0.775319	0.864171	0.846061	0.627879	0.4	0.266667	0.469091	0.410909	0.50303	0.627879	0.812121	0.678788	0.804472	0.825696
0.1.0.5	0.722938	0.734892	0.606844	0.55817	0.556624	0.730829	0.902832	0.730182	0.73147	0.736811	0.740215	0.740961	0.853622	0.852237	0.723407	0.646484	0.606495	0.452649	0.384615	0.253846	0.483419	0.415715	0.369561	0.406495	0.384615	0.461538	0.668332	0.622179	0.883097	0.902621	0.497115	0.304808	0.473077	0.882401	0.305478	0.799497	0.594607	0.517684	0.372727	0.218881	0.141958	0.307692	0.252649	0.318881	0.372727	0.494607	0.429572	0.770231	0.756856
0.1.0.6	0.748725	0.767791	0.537412	0.489992	0.490746	0.768718	0.911459	0.764277	0.765878	0.771862	0.775609	0.777043	0.888978	0.769702	0.629641	0.562974	0.524848	0.391515	0.333333	0.22	0.418182	0.362974	0.322974	0.351515	0.333333	0.4	0.58191	0.54191	0.917999	0.908599	0.452292	0.285625	0.433333	0.8	0.3	0.80949	0.524848	0.458182	0.333333	0.2	0.133333	0.266667	0.218182	0.286667	0.333333	0.438182	0.371515	0.677836	0.666245
0.1.0.6.0	0.745847	0.764283	0.568656	0.517849	0.518656	0.764371	0.942889	0.760641	0.762208	0.768124	0.7718	0.773159	0.883978	0.817538	0.667472	0.596044	0.555195	0.412338	0.35	0.235714	0.440909	0.388901	0.346044	0.376623	0.357143	0.421429	0.616332	0.573475	0.911548	0.933034	0.484598	0.306027	0.464286	0.857143	0.321429	0.804362	0.555195	0.490909	0.357143	0.214286	0.142857	0.285714	0.233766	0.307143	0.35	0.469481	0.398052	0.71911	0.706691
0.1.0.6.0.0	0.700756	0.71558	0.692277	0.724988	0.691541	0.70725	0.880602	0.710167	0.711545	0.716513	0.719206	0.720356	0.816902	0.808379	0.854168	0.838818	0.870221	0.824675	0.7	0.471429	0.828126	0.777802	0.692088	0.753247	0.714286	0.842857	0.821776	0.84512	0.835099	0.851313	0.834162	0.534876	0.799548	0.924737	0.568697	0.765516	0.914439	0.916364	0.714286	0.428571	0.285714	0.571429	0.467532	0.614286	0.7	0.938961	0.796104	0.83561	0.858898
0.1.1	0.805219	0.829284	0.455659	0.417819	0.413106	0.970213	0.499977	0.826131	0.82621	0.834849	0.840685	0.844041	0.661503	0.432798	0.342611	0.304782	0.283961	0.20976	0.178699	0.123067	0.226027	0.197006	0.176188	0.193198	0.182954	0.216529	0.325328	0.30451	0.514888	0.494071	0.246363	0.153689	0.237018	0.439571	0.16722	0.636272	0.286044	0.25247	0.184292	0.109345	0.077239	0.145124	0.118251	0.161522	0.180036	0.242422	0.203967	0.41562	0.407641
0.1.1.0	0.803061	0.829284	0.47591	0.436389	0.431466	0.991304	0.522199	0.826131	0.82621	0.834849	0.840685	0.844041	0.690903	0.452034	0.357839	0.318327	0.296582	0.219082	0.186641	0.128537	0.236072	0.205761	0.184019	0.201784	0.191086	0.226152	0.339787	0.318044	0.537772	0.516029	0.257313	0.160519	0.247552	0.459107	0.174652	0.664551	0.298757	0.263691	0.192482	0.114204	0.0806718	0.151574	0.123506	0.1687	0.188038	0.253196	0.213032	0.434092	0.425758
0.1.1.0.0	0.790024	0.818327	0.4843	0.44294	0.437788	0.978455	0.546487	0.814776	0.815848	0.824293	0.829928	0.834506	0.723038	0.473058	0.374482	0.333133	0.310376	0.229272	0.195322	0.134515	0.247052	0.215332	0.192578	0.21117	0.199973	0.236671	0.355591	0.332837	0.562784	0.540031	0.269281	0.167985	0.259066	0.480461	0.182775	0.69546	0.312653	0.275955	0.201435	0.119516	0.084424	0.158624	0.129251	0.176547	0.196784	0.264973	0.222941	0.454282	0.445561
0.1.1.0.0.0	0.737168	0.760184	0.683881	0.634881	0.617214	0.913009	0.718337	0.754518	0.755455	0.762911	0.769617	0.773688	0.704927	0.669039	0.527746	0.46848	0.44114	0.324891	0.279962	0.192805	0.352099	0.299631	0.26874	0.300667	0.286628	0.339228	0.500669	0.469777	0.700117	0.692563	0.340544	0.196865	0.326811	0.630701	0.226815	0.758533	0.444404	0.391804	0.288724	0.171306	0.121008	0.227362	0.18325	0.253051	0.282057	0.376062	0.315816	0.651138	0.638638
0.1.1.0.0.0.0	0.717563	0.746148	0.704158	0.651658	0.647015	0.895618	0.729314	0.754518	0.755455	0.762911	0.769617	0.773688	0.704927	0.716827	0.565443	0.501943	0.47265	0.348098	0.299959	0.206577	0.377248	0.321033	0.287935	0.322143	0.307102	0.363459	0.536431	0.503333	0.700117	0.716445	0.364869	0.210927	0.350155	0.675751	0.243016	0.758533	0.476147	0.41979	0.309347	0.183543	0.129651	0.243602	0.196339	0.271126	0.302204	0.402924	0.338374	0.697647	0.684255
0.1.1.0.0.0.0.0	0.364158	0.359132	0.404623	0.40144	0.372784	0.389902	0.312294	0.356249	0.355751	0.356508	0.356288	0.356465	0.313457	0.308276	0.310502	0.314715	0.309252	0.310007	0.277715	0.280529	0.295376	0.323956	0.307241	0.290755	0.277715	0.276509	0.311521	0.300534	0.313476	0.306413	0.297266	0.298642	0.291512	0.295194	0.353372	0.305901	0.29436	0.297544	0.26246	0.249669	0.207631	0.279524	0.29596	0.266308	0.26246	0.290583	0.302924	0.283035	0.28793
0.1.1.0.0.0.0.1	0.369358	0.36859	0.352362	0.372495	0.343323	0.404986	0.383211	0.366099	0.365568	0.369403	0.372693	0.371607	0.39194	0.43659	0.42429	0.405886	0.425847	0.32802	0.359735	0.274789	0.474541	0.272188	0.281127	0.347111	0.359735	0.399634	0.357028	0.371134	0.366458	0.37635	0.43713	0.311827	0.452182	0.406311	0.567381	0.436314	0.350284	0.317105	0.346534	0.273792	0.239655	0.299886	0.285092	0.268426	0.346534	0.324857	0.337974	0.392703	0.397077
0.1.1.0.0.0.1	0.726458	0.747126	0.71889	0.66639	0.647462	0.896322	0.718245	0.740985	0.741798	0.748998	0.75544	0.759236	0.686902	0.703851	0.552466	0.488966	0.459674	0.335122	0.286983	0.193601	0.377248	0.308057	0.274959	0.309167	0.294126	0.350483	0.523455	0.490357	0.67686	0.691583	0.352095	0.198153	0.337381	0.650002	0.243016	0.749217	0.463171	0.406814	0.309347	0.183543	0.129651	0.230626	0.183363	0.25815	0.302204	0.389947	0.325398	0.684671	0.671278
0.1.1.0.0.0.1.0	0.678116	0.695758	0.792558	0.837941	0.78457	0.821866	0.679232	0.690976	0.69133	0.697587	0.703049	0.705828	0.641414	0.667204	0.689987	0.691857	0.727842	0.549813	0.470704	0.318871	0.592082	0.504374	0.44986	0.483535	0.458939	0.549789	0.646335	0.665595	0.657151	0.670515	0.552805	0.32637	0.52857	0.718346	0.343806	0.65106	0.735214	0.644365	0.484009	0.302305	0.213543	0.379854	0.301831	0.425188	0.495774	0.616585	0.510269	0.684597	0.702949
0.1.1.0.0.0.1.0.0	0.484077	0.478879	0.52704	0.547451	0.493765	0.565128	0.419069	0.466211	0.465741	0.469152	0.471786	0.472975	0.435181	0.474868	0.453015	0.436415	0.449419	0.354896	0.350616	0.285909	0.48642	0.311075	0.300779	0.352566	0.350616	0.393965	0.399045	0.402344	0.402002	0.404367	0.46145	0.349656	0.465254	0.416963	0.635743	0.465132	0.373801	0.342213	0.344445	0.234539	0.143978	0.285591	0.296507	0.280101	0.344445	0.341616	0.355256	0.400264	0.406254
0.1.1.0.0.0.1.0.1	0.648348	0.665445	0.76636	0.807814	0.775618	0.774145	0.662545	0.659561	0.659627	0.665292	0.670138	0.672278	0.621632	0.659457	0.688682	0.690415	0.727842	0.718987	0.615536	0.416986	0.77426	0.657458	0.586171	0.632314	0.600151	0.718954	0.636374	0.654585	0.640225	0.652422	0.642157	0.395446	0.662999	0.699325	0.414476	0.643147	0.718674	0.711534	0.611305	0.373693	0.257619	0.496732	0.394702	0.534385	0.62669	0.728626	0.667274	0.672881	0.690723
0.1.1.0.0.0.1.0.2	0.627282	0.645167	0.738633	0.777278	0.745249	0.752768	0.629671	0.638546	0.638642	0.645269	0.650628	0.653338	0.597097	0.634318	0.656361	0.654691	0.689651	0.669045	0.572202	0.36737	0.730601	0.605247	0.540241	0.588655	0.556818	0.675621	0.604052	0.623159	0.608567	0.621397	0.621663	0.394824	0.641551	0.664235	0.414476	0.632954	0.697024	0.686998	0.589602	0.395322	0.279249	0.453399	0.394376	0.506399	0.604986	0.708169	0.623615	0.661124	0.678456
0.1.1.0.0.0.1.1	0.487898	0.480447	0.502236	0.530916	0.479694	0.51746	0.487296	0.466038	0.466467	0.469999	0.472892	0.473433	0.500132	0.568553	0.547705	0.511779	0.534265	0.43322	0.459724	0.351606	0.586848	0.361165	0.363895	0.467232	0.479724	0.53127	0.492221	0.507596	0.451906	0.459199	0.502709	0.358964	0.516411	0.496493	0.714337	0.57468	0.474597	0.432677	0.469436	0.359197	0.253437	0.377405	0.371481	0.346615	0.449436	0.440011	0.458488	0.541042	0.548262
0.1.1.0.0.0.1.1.0	0.319529	0.305592	0.332597	0.337595	0.293899	0.313403	0.295659	0.284825	0.284791	0.284927	0.284295	0.284037	0.281528	0.284816	0.287247	0.284717	0.282627	0.264444	0.240315	0.224591	0.280135	0.263092	0.247989	0.249587	0.240315	0.252142	0.275001	0.267512	0.277794	0.27308	0.279348	0.258456	0.275869	0.266446	0.354424	0.291155	0.258276	0.251209	0.226294	0.194966	0.157834	0.222575	0.236046	0.21139	0.226294	0.245582	0.258981	0.261798	0.260789
0.1.1.0.0.0.2	0.688825	0.708816	0.809405	0.857316	0.803022	0.838553	0.704094	0.704509	0.704987	0.711499	0.717226	0.72028	0.659439	0.680661	0.707289	0.71098	0.67035	0.511061	0.440279	0.304429	0.529757	0.470405	0.421629	0.451759	0.429752	0.511039	0.663637	0.684718	0.680409	0.695377	0.513439	0.310839	0.491755	0.748388	0.307616	0.660376	0.676946	0.59566	0.433061	0.270484	0.191065	0.358992	0.289182	0.399554	0.443587	0.570804	0.475679	0.699735	0.718746
0.1.1.0.0.0.2.0	0.684554	0.703608	0.809405	0.857316	0.803022	0.83176	0.704094	0.699112	0.699541	0.705951	0.711572	0.714516	0.659439	0.680661	0.707289	0.71098	0.749214	0.571186	0.492076	0.340244	0.592082	0.525747	0.471233	0.504907	0.480312	0.571161	0.663637	0.684718	0.680409	0.695377	0.573844	0.347409	0.549609	0.748388	0.343806	0.653166	0.740047	0.649197	0.467469	0.285765	0.197003	0.401227	0.323204	0.43002	0.479234	0.621417	0.531641	0.688019	0.70652
0.1.1.0.0.0.2.0.0	0.659057	0.678503	0.783208	0.827189	0.79407	0.790833	0.687407	0.673094	0.673284	0.679204	0.684316	0.68673	0.639656	0.672913	0.705984	0.709538	0.749214	0.647344	0.557686	0.38561	0.671026	0.594019	0.532237	0.572228	0.544353	0.647316	0.653675	0.673707	0.663483	0.677284	0.62319	0.366564	0.598443	0.729366	0.359212	0.652464	0.740047	0.735757	0.529798	0.323867	0.22327	0.454723	0.366297	0.487356	0.543131	0.704273	0.602527	0.688019	0.70652
0.1.1.0.0.0.2.1	0.663328	0.683711	0.783208	0.827189	0.79407	0.797626	0.687407	0.678491	0.678731	0.684752	0.68997	0.692494	0.639656	0.672913	0.705984	0.709538	0.749214	0.571186	0.492076	0.340244	0.592082	0.524135	0.469621	0.504907	0.480312	0.571161	0.653675	0.673707	0.663483	0.677284	0.549874	0.323439	0.528038	0.729366	0.316952	0.659673	0.756587	0.665737	0.484009	0.302305	0.213543	0.401227	0.323204	0.44656	0.495774	0.637957	0.531641	0.699735	0.718746
0.1.1.0.0.0.2.1.0	0.651044	0.669952	0.764807	0.806028	0.773917	0.77973	0.666717	0.664231	0.664563	0.67032	0.675263	0.678451	0.624656	0.658099	0.686936	0.688485	0.725685	0.620677	0.53102	0.358943	0.644359	0.567353	0.50557	0.545561	0.517686	0.620649	0.634628	0.652655	0.644128	0.656594	0.609857	0.366564	0.58511	0.704366	0.359212	0.649417	0.733057	0.727836	0.521877	0.342613	0.242015	0.428057	0.366297	0.479435	0.53521	0.696352	0.57586	0.683069	0.701354
0.1.1.0.0.0.2.1.0.0	0.303998	0.295156	0.368442	0.368952	0.339803	0.343061	0.234675	0.275807	0.274921	0.275558	0.275623	0.276563	0.221748	0.221556	0.222564	0.222307	0.219612	0.211265	0.1871	0.182911	0.21349	0.214375	0.200065	0.19639	0.1871	0.193417	0.217502	0.209547	0.219579	0.214509	0.216832	0.208787	0.212583	0.207095	0.269676	0.226524	0.204335	0.20158	0.177637	0.159083	0.133156	0.177625	0.191201	0.173069	0.177637	0.195889	0.205433	0.204165	0.203674
0.1.1.0.0.1	0.77042	0.804292	0.488412	0.445035	0.449388	0.961064	0.563389	0.814776	0.815848	0.824293	0.829928	0.834506	0.758308	0.496134	0.39275	0.349384	0.325517	0.240456	0.20485	0.141077	0.259104	0.225836	0.201972	0.221471	0.209728	0.248216	0.372937	0.349073	0.590237	0.566374	0.282416	0.17618	0.271703	0.503898	0.191691	0.729385	0.327904	0.289417	0.211261	0.125346	0.0885422	0.166362	0.135556	0.185159	0.206383	0.277898	0.233816	0.476442	0.467296
0.1.1.0.0.1.0	0.558338	0.564145	0.540655	0.548476	0.535735	0.607522	0.571343	0.567325	0.5685	0.572322	0.573157	0.575589	0.592433	0.617608	0.608723	0.57922	0.592012	0.508735	0.517066	0.4289	0.630657	0.459733	0.455916	0.532009	0.537066	0.579055	0.555292	0.563142	0.553321	0.558327	0.594437	0.496057	0.607122	0.591016	0.85912	0.651183	0.539974	0.50677	0.525445	0.367462	0.218084	0.449082	0.452842	0.421145	0.505445	0.510447	0.529855	0.629868	0.640949
0.1.1.0.0.1.0.0	0.487243	0.486804	0.505781	0.525528	0.51134	0.523423	0.485842	0.489428	0.489888	0.494141	0.497294	0.498273	0.507373	0.565495	0.556901	0.521943	0.539843	0.488592	0.517066	0.414159	0.576784	0.424098	0.430759	0.52516	0.537066	0.579055	0.532723	0.548013	0.470173	0.475877	0.480924	0.388928	0.490699	0.506406	0.633493	0.603719	0.52457	0.489313	0.525445	0.428706	0.381647	0.449082	0.442079	0.409679	0.505445	0.499113	0.516632	0.629421	0.640949
0.1.1.0.0.1.0.1	0.52865	0.530118	0.508819	0.511864	0.500867	0.552997	0.53805	0.53206	0.533095	0.536255	0.536404	0.53814	0.568157	0.596166	0.581417	0.54904	0.558281	0.464626	0.459724	0.369505	0.597551	0.415624	0.403787	0.479881	0.479724	0.53127	0.527723	0.53267	0.522175	0.525034	0.56643	0.458086	0.576961	0.550787	0.85912	0.604044	0.498614	0.459896	0.469436	0.359197	0.253437	0.377405	0.391359	0.360537	0.449436	0.460224	0.48207	0.553266	0.561017
0.1.1.0.0.1.0.1.0	0.397081	0.397166	0.392928	0.37859	0.380607	0.395303	0.398995	0.39708	0.397869	0.398501	0.396026	0.396121	0.394536	0.352404	0.366709	0.370491	0.358727	0.373648	0.341453	0.338302	0.340125	0.395142	0.379581	0.35418	0.341453	0.339673	0.367861	0.355981	0.401024	0.395527	0.382646	0.422628	0.37904	0.385966	0.489547	0.359197	0.355642	0.358957	0.322617	0.308221	0.252293	0.344122	0.359876	0.321673	0.322617	0.352076	0.366844	0.348701	0.35571
0.1.1.0.0.1.0.1.1	0.414936	0.412115	0.406876	0.429787	0.398224	0.45017	0.421222	0.409766	0.409961	0.414255	0.417704	0.417773	0.44093	0.507518	0.490946	0.466713	0.489965	0.375289	0.409527	0.305891	0.548576	0.305738	0.31435	0.396546	0.409527	0.461465	0.413748	0.430103	0.402974	0.412946	0.462362	0.300503	0.479513	0.444933	0.652308	0.513013	0.405845	0.363803	0.399239	0.311484	0.279149	0.33162	0.319789	0.302171	0.399239	0.372604	0.386514	0.459185	0.462845
0.1.1.0.0.2	0.787506	0.815257	0.499388	0.45601	0.450607	0.970846	0.573145	0.811594	0.812637	0.821022	0.826595	0.831108	0.758308	0.496134	0.39275	0.349384	0.325517	0.240456	0.20485	0.141077	0.259104	0.225836	0.201972	0.221471	0.209728	0.248216	0.372937	0.349073	0.590237	0.566374	0.282416	0.17618	0.271703	0.503898	0.191691	0.729385	0.327904	0.289417	0.211261	0.125346	0.0885422	0.166362	0.135556	0.185159	0.206383	0.277898	0.233816	0.476442	0.467296
0.1.1.0.0.2.0	0.734151	0.758599	0.877032	0.919664	0.865321	0.882081	0.760786	0.754304	0.755239	0.762551	0.76701	0.771031	0.721254	0.716475	0.735281	0.683145	0.634218	0.492936	0.419943	0.289207	0.498071	0.462963	0.414043	0.454015	0.429943	0.508843	0.726839	0.71426	0.719166	0.735025	0.50666	0.324232	0.485184	0.800986	0.355353	0.732397	0.672204	0.593304	0.433085	0.25696	0.181512	0.341043	0.277889	0.379576	0.423085	0.569691	0.479323	0.813476	0.833006
0.1.1.0.0.2.0.0	0.721867	0.744839	0.858632	0.898504	0.845168	0.864186	0.740096	0.740044	0.741072	0.748119	0.752303	0.756988	0.706254	0.70166	0.716234	0.698048	0.682464	0.525484	0.444381	0.299119	0.53119	0.492182	0.437825	0.482239	0.455492	0.543158	0.707791	0.7308	0.699811	0.714335	0.551845	0.360258	0.527982	0.775986	0.394837	0.72214	0.724671	0.637005	0.458984	0.285511	0.201679	0.356714	0.308766	0.399529	0.447873	0.610768	0.510358	0.796809	0.815614
0.1.1.0.0.2.1	0.549454	0.544671	0.543601	0.551864	0.519915	0.570388	0.551843	0.532597	0.533638	0.536808	0.536966	0.538713	0.569634	0.598354	0.581417	0.54904	0.558281	0.464626	0.459724	0.369505	0.597551	0.415624	0.403787	0.479881	0.479724	0.53127	0.530537	0.53578	0.522175	0.525034	0.56643	0.458086	0.576961	0.550787	0.85912	0.604044	0.498614	0.459896	0.469436	0.359197	0.211197	0.377405	0.391359	0.360537	0.449436	0.460224	0.48207	0.553266	0.561017
0.1.1.0.0.2.2	0.684669	0.70851	0.753337	0.780268	0.741614	0.841194	0.731308	0.704192	0.70425	0.711628	0.716797	0.719178	0.674894	0.630717	0.651137	0.655393	0.682282	0.504254	0.43177	0.302551	0.536412	0.48262	0.433564	0.455198	0.43177	0.503619	0.599423	0.618628	0.699581	0.719071	0.652524	0.423423	0.626687	0.781734	0.39196	0.60345	0.65469	0.582842	0.413545	0.244882	0.162634	0.359922	0.286535	0.381139	0.413545	0.557964	0.479376	0.610331	0.625454
0.1.1.0.0.2.2.0	0.669822	0.694748	0.729548	0.75291	0.73458	0.814249	0.731308	0.689929	0.689856	0.696965	0.701855	0.703945	0.67035	0.623984	0.651137	0.655393	0.682282	0.571488	0.48934	0.342891	0.607934	0.54697	0.491373	0.515891	0.48934	0.570768	0.590766	0.60906	0.699581	0.719071	0.739527	0.479879	0.710245	0.781734	0.444221	0.60345	0.65469	0.660554	0.468684	0.277533	0.184319	0.407911	0.32474	0.431958	0.468684	0.63236	0.543293	0.610331	0.625454
0.1.1.0.0.3	0.744974	0.769184	0.90543	0.828106	0.818473	0.908316	0.760786	0.763846	0.764869	0.772361	0.777007	0.781221	0.721254	0.716475	0.671344	0.594039	0.551494	0.42864	0.365167	0.251485	0.433105	0.402577	0.360037	0.394796	0.373863	0.442472	0.663636	0.621096	0.719166	0.735025	0.440574	0.281941	0.421899	0.800986	0.309003	0.732397	0.584525	0.515917	0.376596	0.223443	0.157836	0.296559	0.241643	0.330066	0.3679	0.495384	0.416802	0.813476	0.833006
0.1.1.0.0.3.0	0.67634	0.697407	0.803781	0.835425	0.813154	0.805962	0.714017	0.692685	0.693055	0.699344	0.70359	0.706379	0.663372	0.644647	0.683229	0.684388	0.711852	0.747006	0.697108	0.482012	0.725402	0.697579	0.678482	0.715362	0.680441	0.809145	0.66121	0.682036	0.688442	0.703964	0.678235	0.523498	0.701767	0.754966	0.500215	0.624227	0.740101	0.735818	0.662247	0.404834	0.279087	0.568404	0.457949	0.609195	0.678914	0.754644	0.753235	0.68757	0.70652
0.1.1.0.0.3.0.0	0.665631	0.684349	0.786933	0.81605	0.794702	0.789274	0.689156	0.679152	0.679398	0.685432	0.689412	0.691926	0.645347	0.63119	0.665928	0.665265	0.690479	0.719058	0.800196	0.542081	0.725402	0.66963	0.707132	0.747365	0.780196	0.778867	0.643909	0.662913	0.665184	0.679103	0.652688	0.592432	0.674255	0.724925	0.600258	0.614911	0.718728	0.711596	0.794697	0.485801	0.334905	0.645752	0.513205	0.694701	0.814697	0.728692	0.722958	0.672432	0.690723
0.1.1.0.0.3.1	0.73269	0.755425	0.887029	0.88682	0.87627	0.89042	0.740096	0.749586	0.750702	0.757929	0.7623	0.767178	0.706254	0.70166	0.716234	0.631567	0.584969	0.450415	0.380898	0.256388	0.455306	0.42187	0.375279	0.413348	0.390421	0.465564	0.707791	0.6612	0.699811	0.714335	0.47301	0.308793	0.452556	0.775986	0.338432	0.72214	0.621147	0.546004	0.393415	0.244723	0.172868	0.305755	0.264656	0.342453	0.383891	0.523516	0.43745	0.796809	0.815614
0.1.1.0.0.4	0.726257	0.752404	0.637481	0.576155	0.588836	0.87887	0.7668	0.749682	0.750158	0.757514	0.762868	0.766143	0.721939	0.631962	0.516686	0.470326	0.439226	0.334865	0.288458	0.199453	0.347114	0.312708	0.280751	0.296012	0.281562	0.334819	0.478808	0.446851	0.754808	0.774907	0.382514	0.248213	0.367368	0.677582	0.236186	0.667743	0.443548	0.390292	0.283729	0.177214	0.12518	0.235202	0.189496	0.261777	0.290626	0.374007	0.311684	0.582612	0.571686
0.1.1.0.1	0.748008	0.770556	0.902731	0.862925	0.852855	0.894931	0.760786	0.766696	0.76623	0.773747	0.778419	0.780566	0.721254	0.716475	0.701859	0.621041	0.576561	0.448123	0.381766	0.262916	0.452792	0.420876	0.376403	0.412741	0.390857	0.462584	0.693801	0.649328	0.719166	0.735025	0.4606	0.294757	0.441076	0.800986	0.323049	0.732397	0.611095	0.539367	0.393714	0.2336	0.16501	0.310039	0.252626	0.345069	0.384623	0.517901	0.435748	0.813476	0.833006
0.1.1.0.2	0.751284	0.772458	0.659734	0.613672	0.597234	0.926557	0.673441	0.767238	0.766777	0.774444	0.78137	0.783574	0.704927	0.627224	0.494762	0.4392	0.413569	0.304586	0.262464	0.180755	0.330092	0.280904	0.251943	0.281875	0.268714	0.318027	0.469377	0.440416	0.678239	0.649278	0.31926	0.184561	0.306385	0.591282	0.212639	0.758533	0.416629	0.367316	0.270678	0.1606	0.113445	0.213152	0.171797	0.237235	0.264428	0.352558	0.296078	0.610441	0.598723
0.1.1.0.2.0	0.681013	0.700336	0.809081	0.856743	0.822407	0.8174	0.692558	0.69572	0.694603	0.700921	0.706447	0.707196	0.644896	0.672913	0.705984	0.709538	0.67035	0.511061	0.440279	0.304429	0.529757	0.468963	0.420187	0.451759	0.429752	0.511039	0.653675	0.673707	0.668301	0.682435	0.496272	0.293672	0.476734	0.73559	0.29145	0.659673	0.676946	0.59566	0.433061	0.270484	0.191065	0.358992	0.289182	0.399554	0.443587	0.570804	0.475679	0.699735	0.718746
0.1.1.0.2.0.0	0.64757	0.663677	0.765515	0.807993	0.774692	0.773162	0.636233	0.657728	0.656262	0.663219	0.668919	0.66894	0.60336	0.635246	0.657555	0.656011	0.691126	0.58151	0.49758	0.320059	0.634859	0.526219	0.46988	0.511839	0.484246	0.587209	0.605246	0.624479	0.614706	0.627959	0.586697	0.347601	0.562488	0.672164	0.369171	0.633596	0.698499	0.688669	0.512659	0.342613	0.242015	0.394617	0.341793	0.44055	0.525992	0.662629	0.542138	0.662169	0.679546
0.1.1.0.2.1	0.699083	0.716385	0.835278	0.88687	0.831359	0.846554	0.704094	0.712353	0.711388	0.71802	0.723871	0.724959	0.659439	0.680661	0.707289	0.71098	0.67035	0.511061	0.440279	0.304429	0.529757	0.470405	0.421629	0.451759	0.429752	0.511039	0.663637	0.684718	0.680409	0.695377	0.513439	0.310839	0.491755	0.748388	0.307616	0.653166	0.662147	0.580861	0.418262	0.255685	0.176266	0.358992	0.289182	0.384755	0.428788	0.556005	0.475679	0.688019	0.70652
0.1.1.0.2.2	0.729065	0.74689	0.917891	0.853804	0.830935	0.888951	0.715914	0.740741	0.740036	0.747204	0.753611	0.755276	0.675842	0.706462	0.65959	0.582286	0.546625	0.423771	0.365167	0.251485	0.430484	0.390823	0.35053	0.392174	0.373863	0.442472	0.651882	0.611589	0.673391	0.687875	0.408165	0.249532	0.391988	0.755518	0.261558	0.72414	0.579657	0.511049	0.376596	0.223443	0.157836	0.296559	0.239021	0.330066	0.3679	0.490516	0.411934	0.813476	0.833006
0.1.1.1	0.303279	0.291647	0.359747	0.358952	0.335041	0.338713	0.231227	0.275807	0.274921	0.275558	0.275623	0.276563	0.221748	0.221556	0.222564	0.222307	0.219612	0.211265	0.1871	0.182911	0.21349	0.214375	0.200065	0.19639	0.1871	0.193417	0.217502	0.209547	0.219579	0.214509	0.216832	0.208787	0.212583	0.207095	0.269676	0.226524	0.204335	0.20158	0.177637	0.159083	0.133156	0.177625	0.191201	0.173069	0.177637	0.195889	0.205433	0.204165	0.203674
0.1.1.2	0.581299	0.578699	0.575437	0.588476	0.554783	0.624913	0.585136	0.567862	0.569042	0.572874	0.57372	0.576163	0.59391	0.619797	0.608723	0.57922	0.592012	0.508735	0.517066	0.333589	0.630657	0.459733	0.455916	0.532009	0.537066	0.579055	0.558106	0.566252	0.553321	0.558327	0.594437	0.496057	0.607122	0.591016	0.85912	0.651183	0.539974	0.50677	0.525445	0.285804	0.169621	0.399184	0.35221	0.421145	0.505445	0.510447	0.529855	0.629868	0.640949
0.1.1.2.0	0.578422	0.57519	0.566742	0.578476	0.550021	0.620565	0.581688	0.567862	0.569042	0.572874	0.57372	0.576163	0.59391	0.619797	0.608723	0.57922	0.592012	0.508735	0.517066	0.375288	0.630657	0.459733	0.455916	0.532009	0.537066	0.579055	0.558106	0.566252	0.553321	0.558327	0.594437	0.496057	0.607122	0.591016	0.85912	0.651183	0.539974	0.50677	0.525445	0.321529	0.190824	0.449082	0.396237	0.421145	0.505445	0.510447	0.529855	0.629868	0.640949
0.1.1.2.0.0	0.31881	0.302084	0.323901	0.327595	0.289137	0.309055	0.292211	0.284825	0.284791	0.284927	0.284295	0.284037	0.281528	0.284816	0.287247	0.284717	0.282627	0.264444	0.240315	0.224591	0.280135	0.263092	0.247989	0.249587	0.240315	0.252142	0.275001	0.267512	0.277794	0.27308	0.279348	0.258456	0.275869	0.266446	0.354424	0.291155	0.258276	0.251209	0.226294	0.194966	0.157834	0.222575	0.236046	0.21139	0.226294	0.245582	0.258981	0.261798	0.260789
0.1.2	0.72586	0.740936	0.820784	0.854978	0.831777	0.827778	0.731787	0.737797	0.737065	0.738953	0.743587	0.745057	0.691204	0.674809	0.72201	0.72725	0.759757	0.619145	0.492076	0.357891	0.572312	0.581348	0.496522	0.522554	0.480312	0.571161	0.699991	0.697777	0.724354	0.724584	0.576128	0.38711	0.536645	0.754966	0.353093	0.657839	0.804546	0.713697	0.484009	0.302305	0.213543	0.401227	0.340851	0.464207	0.495774	0.66827	0.561954	0.699286	0.718746
0.1.2.0	0.644564	0.661455	0.722765	0.756344	0.752868	0.734553	0.651888	0.672006	0.67241	0.673089	0.676624	0.679839	0.631699	0.652234	0.697425	0.700078	0.736227	0.778882	0.724118	0.516741	0.717638	0.720511	0.720418	0.77122	0.705936	0.775812	0.670965	0.665695	0.664061	0.660133	0.633809	0.532729	0.630932	0.681932	0.440888	0.644602	0.781017	0.78219	0.71165	0.467199	0.330021	0.583714	0.526769	0.681047	0.729832	0.782899	0.762768	0.68262	0.701354
0.1.2.1	0.639424	0.662421	0.710267	0.727884	0.732772	0.727602	0.66493	0.673049	0.671724	0.672391	0.675756	0.67591	0.608509	0.552299	0.614111	0.636942	0.658824	0.698248	0.54395	0.434582	0.572388	0.705923	0.602919	0.595244	0.54395	0.600696	0.609957	0.598265	0.669004	0.665416	0.630594	0.470062	0.582651	0.691805	0.32048	0.540475	0.728076	0.77219	0.548439	0.367085	0.259302	0.487204	0.41389	0.56368	0.548439	0.772185	0.643087	0.593718	0.613133
0.1.2.1.0	0.558884	0.577762	0.623315	0.641976	0.647444	0.620382	0.595741	0.587711	0.587118	0.586203	0.588084	0.58863	0.537002	0.508611	0.574713	0.60067	0.625124	0.7315	0.734932	0.676016	0.57235	0.741451	0.745165	0.733404	0.734932	0.667131	0.575202	0.559852	0.606036	0.598106	0.549322	0.638887	0.539946	0.615316	0.320977	0.492269	0.704301	0.754458	0.741218	0.556824	0.403359	0.743675	0.629631	0.876836	0.741218	0.753187	0.728103	0.548984	0.568047
0.1.2.1.1	0.569034	0.588073	0.641691	0.663109	0.66757	0.637833	0.585924	0.598398	0.597903	0.59719	0.599279	0.600043	0.537313	0.518242	0.577743	0.598718	0.622943	0.721126	0.721446	0.635646	0.597446	0.723332	0.723751	0.721144	0.721446	0.664284	0.580789	0.566027	0.596852	0.588288	0.538619	0.611373	0.52842	0.603453	0.34303	0.511717	0.702291	0.745467	0.764065	0.571021	0.403359	0.717502	0.603458	0.836465	0.764065	0.743554	0.716865	0.571248	0.590597
0.1.2.1.1.0	0.564763	0.582865	0.641691	0.663109	0.66757	0.63104	0.585924	0.593001	0.592456	0.591641	0.593625	0.594279	0.537313	0.518242	0.577743	0.598718	0.622943	0.721126	0.721446	0.817259	0.597446	0.723332	0.723751	0.721144	0.721446	0.664284	0.580789	0.566027	0.596852	0.588288	0.538619	0.611373	0.52842	0.603453	0.34303	0.504507	0.685751	0.726722	0.735947	0.694001	0.478435	0.80719	0.775875	0.805223	0.735947	0.723469	0.716865	0.559532	0.578371
0.1.3	0.876285	0.892189	0.230276	0.210066	0.212269	0.496736	0.310725	0.888268	0.889777	0.898077	0.904228	0.902369	0.421113	0.278287	0.21465	0.191923	0.178926	0.133471	0.113636	0.075	0.142562	0.123741	0.110105	0.119835	0.113636	0.136364	0.210105	0.196468	0.323386	0.30975	0.15419	0.0973722	0.147727	0.272727	0.102273	0.412378	0.178926	0.156198	0.113636	0.0681818	0.0454545	0.0909091	0.0743802	0.0977273	0.113636	0.14938	0.126653	0.272727	0.261364
0.1.3.0	0.764531	0.77647	0.464338	0.423692	0.424338	0.771533	0.781251	0.773271	0.773726	0.779856	0.783755	0.779556	0.888978	0.659744	0.539692	0.482549	0.44987	0.335584	0.285714	0.188571	0.358442	0.311121	0.276835	0.301299	0.285714	0.342857	0.49878	0.464494	0.813085	0.778799	0.387679	0.244821	0.371429	0.685714	0.257143	0.80949	0.44987	0.392727	0.285714	0.171429	0.114286	0.228571	0.187013	0.245714	0.285714	0.375584	0.318442	0.581003	0.571067
0.1.3.0.0	0.761653	0.77647	0.49248	0.449371	0.450055	0.771533	0.828599	0.773271	0.773726	0.779856	0.783755	0.779556	0.888978	0.699729	0.572401	0.511795	0.477135	0.355923	0.30303	0.2	0.380165	0.329977	0.293613	0.319559	0.30303	0.363636	0.529009	0.492645	0.862363	0.825999	0.411174	0.259659	0.393939	0.727273	0.272727	0.80949	0.477135	0.416529	0.30303	0.181818	0.121212	0.242424	0.198347	0.260606	0.30303	0.398347	0.337741	0.616215	0.605677
0.1.3.0.0.0	0.74127	0.762233	0.48287	0.438413	0.45162	0.754142	0.841993	0.773063	0.773515	0.779641	0.783536	0.779333	0.888403	0.720877	0.590288	0.527788	0.492045	0.367045	0.3125	0.20625	0.392045	0.340288	0.302788	0.329545	0.3125	0.375	0.544822	0.507322	0.889312	0.851812	0.424023	0.267773	0.40625	0.75	0.28125	0.80949	0.492045	0.429545	0.3125	0.1875	0.125	0.25	0.204545	0.26875	0.3125	0.410795	0.348295	0.635472	0.624605
0.1.3.0.0.0.0	0.726966	0.748292	0.540085	0.489277	0.50437	0.746979	0.922199	0.758614	0.760163	0.76604	0.769676	0.770994	0.878403	0.809574	0.667472	0.603187	0.562338	0.419481	0.357143	0.235714	0.448052	0.388901	0.346044	0.369481	0.35	0.421429	0.608368	0.565511	0.917999	0.93993	0.484598	0.306027	0.464286	0.85	0.314286	0.794105	0.555195	0.483766	0.35	0.214286	0.142857	0.285714	0.233766	0.307143	0.357143	0.462338	0.390909	0.704825	0.692405
0.1.3.0.0.0.1	0.727975	0.749521	0.528357	0.479302	0.493875	0.74737	0.929096	0.759888	0.761449	0.76735	0.771011	0.772355	0.883133	0.795451	0.651353	0.582387	0.542947	0.405016	0.344828	0.227586	0.432602	0.375491	0.334111	0.363636	0.344828	0.413793	0.601183	0.559804	0.911199	0.932661	0.467888	0.295474	0.448276	0.827586	0.310345	0.807772	0.542947	0.473981	0.344828	0.206897	0.137931	0.275862	0.225705	0.296552	0.344828	0.453292	0.384326	0.699491	0.688091
0.1.3.0.1	0.741207	0.762233	0.468237	0.425128	0.437934	0.754142	0.816478	0.773063	0.773515	0.779641	0.783536	0.779333	0.888403	0.699032	0.572401	0.511795	0.477135	0.355923	0.30303	0.2	0.380165	0.329977	0.293613	0.319559	0.30303	0.363636	0.528312	0.491949	0.862363	0.825999	0.411174	0.259659	0.393939	0.727273	0.272727	0.80949	0.477135	0.416529	0.30303	0.181818	0.121212	0.242424	0.198347	0.260606	0.30303	0.398347	0.337741	0.616215	0.605677
0.1.3.0.1.0	0.666931	0.683748	0.64059	0.68128	0.662603	0.671763	0.840813	0.691723	0.692932	0.697552	0.700614	0.701402	0.798285	0.84857	0.892026	0.836628	0.787273	0.587273	0.5	0.33	0.627273	0.536628	0.476628	0.527273	0.5	0.6	0.822744	0.803882	0.817232	0.832214	0.579225	0.332141	0.554996	0.899853	0.368228	0.803022	0.787273	0.687273	0.5	0.3	0.2	0.4	0.327273	0.43	0.5	0.657273	0.557273	0.844623	0.867593
0.1.3.0.1.0.0	0.629198	0.641147	0.606263	0.641804	0.627911	0.618877	0.784823	0.649733	0.651005	0.654842	0.657089	0.657537	0.746257	0.778899	0.82766	0.820045	0.858457	0.872727	0.8	0.516667	0.876443	0.794812	0.761046	0.828788	0.783333	0.95	0.783873	0.803228	0.773629	0.785604	0.759487	0.553568	0.780633	0.835199	0.534405	0.740986	0.890909	0.876364	0.783333	0.5	0.333333	0.633333	0.545455	0.683333	0.8	0.896104	0.878788	0.802277	0.824115
0.1.3.0.1.0.0.0	0.626321	0.637638	0.597568	0.631804	0.618387	0.614529	0.784823	0.646096	0.647335	0.651103	0.65328	0.653654	0.741257	0.771491	0.818136	0.809519	0.846692	0.857343	0.94	0.62	0.861059	0.794812	0.830232	0.904132	0.94	0.933333	0.774349	0.792701	0.767178	0.778707	0.759487	0.664281	0.780633	0.835199	0.641286	0.735858	0.879144	0.876364	0.94	0.6	0.4	0.76	0.654545	0.82	0.94	0.896104	0.878788	0.793944	0.815419
0.1.3.0.1.0.0.0.0	0.436741	0.428172	0.391343	0.409906	0.395647	0.402078	0.499466	0.429013	0.429544	0.432959	0.435129	0.433598	0.518588	0.579393	0.576597	0.542554	0.561732	0.484703	0.517794	0.385697	0.612267	0.404633	0.411631	0.506259	0.517794	0.581495	0.527365	0.544336	0.485492	0.493723	0.514435	0.394447	0.526487	0.51938	0.702129	0.553306	0.5185	0.467633	0.503362	0.39599	0.342261	0.422242	0.415881	0.379249	0.503362	0.477547	0.497691	0.540914	0.551388
0.1.3.0.1.0.1	0.641803	0.655812	0.635853	0.675832	0.660318	0.636254	0.812409	0.66493	0.665893	0.670008	0.672545	0.672788	0.771257	0.808529	0.856231	0.841098	0.881986	0.838961	0.714286	0.471429	0.842412	0.766611	0.680897	0.753247	0.714286	0.857143	0.821968	0.845333	0.792984	0.806293	0.773773	0.474487	0.739159	0.868532	0.472347	0.758702	0.908021	0.895758	0.692208	0.406494	0.263636	0.571429	0.467532	0.592208	0.692208	0.916883	0.796104	0.831065	0.854155
0.1.3.0.1.0.1.0	0.637486	0.650548	0.627157	0.665832	0.650794	0.631906	0.805513	0.659476	0.660389	0.664401	0.66683	0.666963	0.761257	0.793714	0.846708	0.841098	0.881986	0.903497	0.833333	0.55	0.907212	0.825581	0.794379	0.862121	0.816667	0.983333	0.80292	0.82428	0.792984	0.806293	0.773773	0.553568	0.796017	0.860199	0.534405	0.743317	0.896257	0.882424	0.790909	0.474242	0.307576	0.666667	0.545455	0.690909	0.807576	0.902597	0.912121	0.806065	0.828068
0.1.3.0.1.1	0.71504	0.734531	0.563147	0.508431	0.524685	0.728822	0.901509	0.744353	0.746093	0.751707	0.75507	0.756278	0.863403	0.824743	0.703432	0.634201	0.59021	0.436364	0.369231	0.238462	0.467133	0.403432	0.357278	0.382517	0.361538	0.438462	0.639781	0.593627	0.898644	0.919241	0.514183	0.329567	0.492308	0.892308	0.338462	0.783849	0.582517	0.505594	0.361538	0.230769	0.153846	0.292308	0.251748	0.315385	0.369231	0.482517	0.405594	0.743657	0.730283
0.1.3.0.1.1.0	0.539913	0.537189	0.452547	0.453717	0.448028	0.506858	0.610985	0.539835	0.5409	0.543519	0.542917	0.541809	0.637228	0.659242	0.659146	0.633793	0.646271	0.537431	0.488903	0.261517	0.696719	0.464775	0.451863	0.519548	0.470722	0.598162	0.579322	0.583905	0.607495	0.612441	0.670168	0.452535	0.677969	0.624647	0.8	0.626653	0.558821	0.499998	0.457602	0.215995	0.124459	0.307085	0.277941	0.326368	0.475784	0.499594	0.523413	0.562293	0.572989
0.1.3.0.2	0.702265	0.713911	0.700972	0.734988	0.701065	0.705486	0.880602	0.708437	0.709799	0.714735	0.717394	0.718508	0.821902	0.815786	0.863692	0.849344	0.881986	0.734091	0.625	0.4125	0.73711	0.680577	0.605577	0.659091	0.625	0.75	0.831299	0.855647	0.841551	0.85821	0.729892	0.468017	0.699605	0.924737	0.49761	0.762719	0.908021	0.839773	0.605682	0.355682	0.230682	0.5	0.409091	0.518182	0.605682	0.802273	0.696591	0.831065	0.854155
0.1.3.0.3	0.74084	0.7582	0.468237	0.425128	0.437934	0.750185	0.816478	0.768882	0.769296	0.775344	0.779157	0.774869	0.883133	0.699032	0.572401	0.511795	0.477135	0.355923	0.30303	0.2	0.380165	0.329977	0.293613	0.319559	0.30303	0.363636	0.528312	0.491949	0.855975	0.819612	0.411174	0.259659	0.393939	0.727273	0.272727	0.807772	0.477135	0.416529	0.30303	0.181818	0.121212	0.242424	0.198347	0.260606	0.30303	0.398347	0.337741	0.614704	0.604686
0.1.3.0.4	0.730001	0.737448	0.492002	0.457377	0.451379	0.727287	0.809632	0.73283	0.732913	0.738281	0.742118	0.73711	0.840755	0.716699	0.585392	0.522892	0.492045	0.367045	0.3125	0.20625	0.392045	0.335392	0.297892	0.329545	0.3125	0.375	0.540644	0.503144	0.84367	0.80617	0.398242	0.241992	0.38125	0.710036	0.241286	0.805473	0.492045	0.429545	0.3125	0.1875	0.125	0.25	0.204545	0.26875	0.3125	0.410795	0.348295	0.635472	0.624605
0.1.3.0.4.0	0.70897	0.72264	0.479966	0.444224	0.453036	0.70848	0.822846	0.732029	0.732105	0.737457	0.741279	0.736255	0.84018	0.739077	0.604276	0.53976	0.507918	0.378886	0.322581	0.212903	0.404692	0.346211	0.307502	0.340176	0.322581	0.387097	0.557343	0.518633	0.870885	0.832176	0.411089	0.249798	0.393548	0.73294	0.249069	0.805473	0.507918	0.443402	0.322581	0.193548	0.129032	0.258065	0.211144	0.277419	0.322581	0.424047	0.359531	0.655971	0.644753
0.1.3.0.4.1	0.6896	0.700554	0.678895	0.690791	0.68165	0.694209	0.856685	0.694594	0.69583	0.700504	0.703621	0.704469	0.800367	0.849421	0.892026	0.796788	0.749784	0.559307	0.47619	0.314286	0.597403	0.511074	0.453931	0.502165	0.47619	0.571429	0.823839	0.766696	0.819177	0.834293	0.554514	0.319196	0.531439	0.902365	0.353564	0.803022	0.749784	0.654545	0.47619	0.285714	0.190476	0.380952	0.311688	0.409524	0.47619	0.625974	0.530736	0.844623	0.867593
0.1.3.0.4.1.0	0.685354	0.695376	0.678895	0.725331	0.68165	0.688097	0.856685	0.689228	0.690414	0.694988	0.698	0.698738	0.800367	0.849421	0.892026	0.880661	0.828708	0.618182	0.526316	0.347368	0.660287	0.564871	0.501713	0.555024	0.526316	0.631579	0.823839	0.847401	0.819177	0.834293	0.612884	0.352795	0.58738	0.902365	0.390781	0.795097	0.81244	0.707177	0.510048	0.299522	0.194258	0.421053	0.344498	0.436364	0.510048	0.675598	0.586603	0.831744	0.854155
0.1.3.1	0.766022	0.792406	0.499085	0.453483	0.46871	0.932886	0.591336	0.802458	0.803417	0.81163	0.817024	0.821351	0.779426	0.523792	0.411947	0.366357	0.341266	0.252787	0.215355	0.148311	0.271447	0.237417	0.21233	0.232828	0.220483	0.260945	0.395221	0.370134	0.619562	0.594474	0.295955	0.185214	0.284693	0.528795	0.200577	0.765846	0.34472	0.304259	0.222095	0.131774	0.0930828	0.174894	0.142507	0.194654	0.216967	0.292149	0.245806	0.500875	0.49126
0.1.3.1.0	0.749191	0.77607	0.585213	0.529636	0.548194	0.908298	0.69784	0.785528	0.786332	0.794226	0.799288	0.80327	0.761145	0.627018	0.490706	0.435143	0.404563	0.296731	0.25111	0.1694	0.330826	0.277998	0.247423	0.272405	0.25736	0.306672	0.470321	0.439746	0.73224	0.701665	0.349198	0.214233	0.335472	0.621618	0.244454	0.756529	0.408773	0.359461	0.270678	0.1606	0.113445	0.201797	0.162327	0.225881	0.264428	0.344703	0.288222	0.599087	0.587369
0.1.3.1.1	0.763171	0.78893	0.512219	0.465417	0.481045	0.928227	0.606898	0.798855	0.799781	0.807926	0.813249	0.817503	0.774875	0.537576	0.422787	0.375998	0.350246	0.25944	0.221022	0.152214	0.27859	0.243665	0.217917	0.238955	0.226286	0.267812	0.405622	0.379874	0.631076	0.605328	0.303743	0.190088	0.292185	0.542711	0.205856	0.765846	0.353792	0.312265	0.22794	0.135242	0.0955324	0.179496	0.146257	0.199777	0.222677	0.299838	0.252275	0.514056	0.504188
0.1.3.1.1.0	0.752291	0.775664	0.561083	0.508775	0.526241	0.911248	0.656791	0.785107	0.785907	0.793793	0.798846	0.80282	0.756594	0.590134	0.461841	0.409547	0.380766	0.279276	0.236339	0.159436	0.311366	0.261645	0.232868	0.256381	0.242221	0.288633	0.442655	0.413879	0.683814	0.655037	0.328657	0.201631	0.315739	0.585052	0.230074	0.756529	0.384728	0.338316	0.254756	0.151153	0.106771	0.189927	0.152778	0.212594	0.248874	0.324426	0.271268	0.563847	0.552817
0.1.3.1.1.0.0	0.669124	0.688234	0.807834	0.855509	0.832628	0.806274	0.663418	0.696907	0.697316	0.703684	0.709263	0.712162	0.650246	0.697485	0.703723	0.684221	0.718001	0.551787	0.472678	0.318871	0.582241	0.50568	0.451165	0.509038	0.484442	0.577266	0.702424	0.727588	0.639027	0.651141	0.519338	0.304717	0.497502	0.712377	0.335379	0.714079	0.762691	0.669868	0.509512	0.302305	0.213543	0.379854	0.301831	0.425188	0.497748	0.642088	0.535772	0.798337	0.817208
0.1.3.1.1.1	0.760185	0.785859	0.530953	0.481551	0.498047	0.920618	0.640614	0.795673	0.79657	0.804655	0.809916	0.814105	0.774875	0.567442	0.446275	0.396887	0.369704	0.273853	0.233301	0.160671	0.294068	0.257202	0.230024	0.252231	0.238857	0.28269	0.428156	0.400978	0.666136	0.638958	0.320618	0.200649	0.308417	0.572861	0.217292	0.765846	0.373447	0.329613	0.240603	0.142755	0.10084	0.189468	0.154383	0.210876	0.235047	0.316495	0.26629	0.542615	0.532198
0.1.3.1.1.2	0.695833	0.718001	0.831203	0.76729	0.780334	0.847233	0.711935	0.725347	0.726017	0.732922	0.739057	0.742535	0.691598	0.745501	0.685502	0.608197	0.573668	0.42364	0.365167	0.251485	0.457526	0.38956	0.349267	0.392042	0.373863	0.442472	0.657141	0.616848	0.682446	0.697555	0.426583	0.240776	0.410443	0.76846	0.275063	0.749634	0.5673	0.498692	0.364371	0.211218	0.145611	0.296559	0.23889	0.317841	0.355675	0.478159	0.411802	0.802206	0.82078
0.1.3.1.1.2.0	0.675562	0.696084	0.824682	0.874884	0.85108	0.816168	0.688279	0.705043	0.705526	0.712048	0.717786	0.72085	0.668271	0.710942	0.721025	0.703343	0.739374	0.57316	0.49405	0.340244	0.582241	0.527052	0.472538	0.53041	0.505815	0.598638	0.719726	0.74671	0.662284	0.676003	0.540377	0.325756	0.518541	0.742418	0.335379	0.716185	0.767524	0.6747	0.492972	0.285765	0.197003	0.401227	0.323204	0.43002	0.481207	0.64692	0.557144	0.80176	0.82078
0.1.3.1.1.3	0.70554	0.733702	0.631677	0.56816	0.59558	0.85682	0.753007	0.744826	0.745257	0.752522	0.757781	0.760957	0.71581	0.652276	0.535139	0.487123	0.454913	0.346824	0.298761	0.206577	0.359511	0.323876	0.290778	0.306584	0.291618	0.346776	0.493652	0.460554	0.748937	0.768631	0.396175	0.257078	0.380488	0.701782	0.244621	0.66583	0.459389	0.404231	0.293863	0.183543	0.129651	0.243602	0.196264	0.271126	0.301005	0.387364	0.322815	0.601235	0.590398
0.1.3.2	0.797841	0.810785	0.343408	0.318063	0.316339	0.692819	0.428342	0.803904	0.805295	0.812015	0.817257	0.82031	0.577321	0.419527	0.322975	0.288492	0.271473	0.202508	0.172414	0.113793	0.216301	0.185044	0.164354	0.181818	0.172414	0.206897	0.316078	0.295389	0.437857	0.417167	0.200772	0.115571	0.192418	0.373393	0.128015	0.605434	0.271473	0.236991	0.172414	0.103448	0.0689655	0.137931	0.112853	0.148276	0.172414	0.226646	0.192163	0.403298	0.396552
0.1.3.2.0	0.77744	0.795778	0.354031	0.326809	0.332364	0.72839	0.451548	0.802898	0.804279	0.81098	0.816202	0.819235	0.618969	0.450603	0.346899	0.309862	0.291582	0.217508	0.185185	0.122222	0.232323	0.198751	0.176529	0.195286	0.185185	0.222222	0.339492	0.317269	0.469174	0.446952	0.214528	0.123015	0.205554	0.399935	0.136381	0.650281	0.291582	0.254545	0.185185	0.111111	0.0740741	0.148148	0.121212	0.159259	0.185185	0.243434	0.206397	0.433172	0.425926
0.1.3.2.0.0	0.758001	0.774036	0.390212	0.359587	0.365837	0.783564	0.492227	0.780364	0.781539	0.787815	0.792596	0.79517	0.680575	0.498974	0.382307	0.34064	0.320076	0.236742	0.200379	0.129545	0.261364	0.21564	0.19064	0.211742	0.200379	0.242045	0.373974	0.348974	0.512057	0.487057	0.233534	0.130582	0.223439	0.434162	0.153428	0.703729	0.320076	0.278409	0.208333	0.125	0.0833333	0.158712	0.128409	0.171212	0.208333	0.265909	0.224242	0.459482	0.45133
0.1.3.2.0.0.0	0.731502	0.744936	0.580631	0.534693	0.546412	0.779774	0.7126	0.752879	0.753802	0.75956	0.763802	0.765818	0.789298	0.71422	0.54997	0.48747	0.456623	0.355114	0.300568	0.194318	0.368555	0.32346	0.28596	0.317614	0.300568	0.363068	0.56096	0.52346	0.744595	0.707095	0.326811	0.195873	0.311668	0.627753	0.206652	0.82044	0.470455	0.407955	0.302841	0.177841	0.115341	0.238068	0.192614	0.247159	0.302841	0.389205	0.336364	0.679141	0.667336
0.1.3.2.0.0.0.0	0.671056	0.681242	0.657349	0.662565	0.676587	0.655807	0.786317	0.688146	0.689322	0.693875	0.696866	0.697581	0.78402	0.838664	0.83805	0.742811	0.695807	0.541126	0.458009	0.296104	0.561608	0.492892	0.435749	0.483983	0.458009	0.553247	0.844744	0.787601	0.768614	0.780243	0.497998	0.298474	0.474922	0.837004	0.314898	0.82044	0.716883	0.621645	0.461472	0.270996	0.175758	0.362771	0.293507	0.376623	0.461472	0.593074	0.512554	0.905522	0.928467
0.1.3.2.0.1	0.750942	0.766679	0.499149	0.460465	0.470334	0.817208	0.619997	0.775413	0.776542	0.782725	0.787408	0.789882	0.808215	0.611496	0.47318	0.420549	0.394573	0.309091	0.263158	0.173684	0.310362	0.282436	0.250857	0.277512	0.263158	0.315789	0.482436	0.450857	0.64694	0.615361	0.285074	0.174811	0.272322	0.548547	0.174023	0.854701	0.40622	0.353589	0.255024	0.149761	0.0971292	0.210526	0.172249	0.218182	0.255024	0.337799	0.293301	0.607071	0.597129
0.1.3.2.0.1.0	0.739975	0.753308	0.546476	0.503241	0.51427	0.800521	0.670682	0.761555	0.762557	0.768479	0.772891	0.775083	0.789298	0.672207	0.517619	0.458795	0.429763	0.334225	0.282888	0.182888	0.346875	0.304433	0.269139	0.29893	0.282888	0.341711	0.527963	0.492669	0.700795	0.665501	0.307587	0.184351	0.293334	0.590826	0.194496	0.84491	0.442781	0.383957	0.285027	0.16738	0.108556	0.224064	0.181283	0.23262	0.285027	0.36631	0.316578	0.667261	0.65615
0.1.3.2.0.1.0.0	0.679529	0.689614	0.657349	0.60495	0.617753	0.676554	0.786317	0.696822	0.698077	0.702794	0.705955	0.706847	0.78402	0.838664	0.765176	0.678219	0.635302	0.494071	0.418182	0.270356	0.512772	0.450032	0.397858	0.441897	0.418182	0.505138	0.771288	0.719114	0.768614	0.780243	0.454693	0.272519	0.433624	0.837004	0.287516	0.84491	0.654545	0.567589	0.421344	0.247431	0.160474	0.331225	0.267984	0.343874	0.421344	0.541502	0.467984	0.945286	0.96996
0.1.3.2.0.1.0.0.0	0.665524	0.675599	0.631273	0.665706	0.652972	0.650517	0.77942	0.683913	0.68505	0.689523	0.692431	0.693061	0.77402	0.823849	0.828526	0.821002	0.859526	0.668449	0.565775	0.365775	0.693751	0.608867	0.538278	0.586096	0.554011	0.671658	0.825696	0.849454	0.768614	0.780243	0.615173	0.368703	0.586668	0.828671	0.377227	0.818508	0.873797	0.75615	0.558289	0.334759	0.217112	0.448128	0.362567	0.465241	0.570053	0.720856	0.62139	0.911036	0.934221
0.1.3.2.0.1.1	0.69016	0.702576	0.619295	0.571088	0.582866	0.692228	0.812409	0.710255	0.711634	0.716604	0.720028	0.721193	0.802937	0.852805	0.719234	0.639234	0.59975	0.469818	0.4	0.264	0.47175	0.429302	0.381302	0.421818	0.4	0.48	0.724858	0.676858	0.793023	0.806335	0.433313	0.265713	0.413929	0.833791	0.264514	0.854701	0.617455	0.537455	0.387636	0.227636	0.147636	0.32	0.261818	0.331636	0.387636	0.513455	0.445818	0.922747	0.907636
0.1.3.2.0.1.1.0	0.681687	0.694205	0.673147	0.620748	0.63355	0.671481	0.812409	0.701579	0.702878	0.707685	0.710939	0.711928	0.802937	0.852805	0.781776	0.69482	0.651903	0.510672	0.434783	0.286957	0.512772	0.466633	0.414459	0.458498	0.434783	0.521739	0.787889	0.735715	0.793023	0.806335	0.470992	0.288818	0.449923	0.868532	0.287516	0.83023	0.671146	0.58419	0.421344	0.247431	0.160474	0.347826	0.284585	0.360474	0.421344	0.558103	0.484585	0.921431	0.945068
0.1.3.2.0.2	0.71583	0.730683	0.446439	0.412005	0.417997	0.727292	0.696673	0.736864	0.738487	0.743959	0.747904	0.749611	0.830716	0.689626	0.535216	0.478073	0.44987	0.335584	0.285714	0.188571	0.358442	0.306644	0.272359	0.301299	0.285714	0.342857	0.518197	0.483911	0.723869	0.689583	0.330986	0.189795	0.317141	0.617042	0.210416	0.900389	0.44987	0.392727	0.285714	0.171429	0.114286	0.228571	0.187013	0.245714	0.285714	0.375584	0.318442	0.668323	0.657143
0.1.3.2.0.2.0	0.694406	0.707754	0.573421	0.528785	0.539691	0.698341	0.812409	0.715621	0.717049	0.72212	0.725649	0.726924	0.802937	0.852805	0.665958	0.591884	0.555325	0.435017	0.37037	0.244444	0.436806	0.397502	0.353057	0.390572	0.37037	0.444444	0.671164	0.62672	0.793023	0.806335	0.401215	0.24603	0.383268	0.772029	0.244921	0.862626	0.583165	0.509091	0.37037	0.222222	0.148148	0.296296	0.242424	0.318519	0.37037	0.486869	0.412795	0.865844	0.851852
0.1.3.2.0.2.0.0	0.692677	0.705645	0.617677	0.56947	0.581248	0.697461	0.812409	0.713435	0.714843	0.719873	0.72336	0.72459	0.797937	0.845398	0.711234	0.631234	0.59175	0.461818	0.392	0.264	0.46375	0.429302	0.381302	0.421818	0.4	0.472	0.716858	0.668858	0.786572	0.799439	0.433313	0.265713	0.413929	0.833791	0.264514	0.857498	0.621818	0.549818	0.4	0.24	0.16	0.32	0.261818	0.344	0.392	0.525818	0.445818	0.927111	0.912
0.1.3.2.0.2.0.1	0.659394	0.670788	0.626177	0.659845	0.64739	0.632414	0.784823	0.678927	0.680467	0.684855	0.687674	0.688716	0.777937	0.823176	0.82766	0.820045	0.858457	0.66738	0.564706	0.364706	0.670221	0.607797	0.537209	0.585027	0.552941	0.670588	0.82483	0.848497	0.773668	0.785646	0.62546	0.390754	0.596955	0.835199	0.377227	0.801497	0.890909	0.773262	0.552941	0.352941	0.235294	0.447059	0.385027	0.482353	0.564706	0.737968	0.620321	0.883393	0.905376
0.1.3.2.0.2.1	0.711583	0.725505	0.473496	0.436975	0.44333	0.721179	0.738896	0.731498	0.733072	0.738442	0.742282	0.74388	0.830716	0.731421	0.567653	0.507047	0.477135	0.355923	0.30303	0.2	0.380165	0.325229	0.288865	0.319559	0.30303	0.363636	0.549603	0.513239	0.76774	0.731376	0.351046	0.201297	0.336361	0.654439	0.223168	0.892463	0.467769	0.407163	0.293664	0.172452	0.111846	0.242424	0.198347	0.25124	0.293664	0.388981	0.337741	0.699461	0.687603
0.1.3.2.1	0.794964	0.810785	0.368846	0.341624	0.339772	0.744139	0.460072	0.803904	0.805295	0.812015	0.817257	0.82031	0.620085	0.450603	0.346899	0.309862	0.291582	0.217508	0.185185	0.122222	0.232323	0.198751	0.176529	0.195286	0.185185	0.222222	0.339492	0.317269	0.470291	0.448069	0.215645	0.124132	0.206671	0.401051	0.137497	0.650281	0.291582	0.254545	0.185185	0.111111	0.0740741	0.148148	0.121212	0.159259	0.185185	0.243434	0.206397	0.433172	0.425926
0.1.3.2.2	0.778402	0.789042	0.37558	0.347311	0.345388	0.739645	0.463215	0.781371	0.782555	0.78885	0.793651	0.796246	0.629383	0.460591	0.352899	0.314437	0.295455	0.218531	0.184965	0.11958	0.241259	0.199053	0.175976	0.195455	0.184965	0.223427	0.345206	0.322129	0.473827	0.45075	0.21673	0.121697	0.207411	0.401925	0.142786	0.649596	0.295455	0.256993	0.192308	0.115385	0.0769231	0.146504	0.118531	0.158042	0.192308	0.245455	0.206993	0.424137	0.416612
0.1.3.2.3	0.739635	0.748897	0.434415	0.402699	0.395524	0.751553	0.653786	0.741194	0.742857	0.74841	0.75244	0.754235	0.834724	0.637813	0.492962	0.44033	0.414354	0.309091	0.263158	0.173684	0.330144	0.282436	0.250857	0.277512	0.263158	0.315789	0.479918	0.448339	0.668308	0.636729	0.306442	0.176398	0.29369	0.569915	0.195391	0.900389	0.414354	0.361722	0.263158	0.157895	0.105263	0.210526	0.172249	0.226316	0.263158	0.345933	0.293301	0.615561	0.605263
0.1.3.2.3.0	0.735389	0.743719	0.458549	0.425072	0.417497	0.74544	0.690107	0.735828	0.737442	0.742894	0.746819	0.748504	0.834724	0.673247	0.520349	0.464793	0.437374	0.326263	0.277778	0.183333	0.348485	0.298126	0.264793	0.292929	0.277778	0.333333	0.506581	0.473247	0.705436	0.672103	0.323467	0.186198	0.310006	0.601577	0.206246	0.892463	0.428788	0.373232	0.269192	0.158081	0.102525	0.222222	0.181818	0.230303	0.269192	0.356566	0.309596	0.641173	0.630303
0.1.3.2.3.0.0	0.4172	0.40363	0.366218	0.385624	0.346604	0.390638	0.422018	0.388251	0.388973	0.391297	0.393011	0.393138	0.462802	0.531806	0.47121	0.451304	0.471504	0.370889	0.384999	0.304524	0.516848	0.312318	0.309934	0.379155	0.384999	0.430885	0.436417	0.4481	0.396045	0.400915	0.449141	0.31037	0.4604	0.425482	0.625504	0.501044	0.394631	0.359206	0.377082	0.300748	0.273865	0.316169	0.31491	0.2998	0.377082	0.362625	0.375852	0.438394	0.440441
0.1.3.2.3.1	0.729005	0.735935	0.448456	0.414979	0.407405	0.735879	0.669088	0.727761	0.7293	0.7346	0.738367	0.739889	0.815807	0.662641	0.509743	0.454187	0.426768	0.315657	0.267172	0.172727	0.348485	0.28752	0.254187	0.282323	0.267172	0.322727	0.495974	0.462641	0.684417	0.651084	0.313054	0.175785	0.299593	0.580558	0.206246	0.890599	0.426768	0.371212	0.277778	0.166667	0.111111	0.211616	0.171212	0.228283	0.277778	0.354545	0.29899	0.639152	0.628283
0.1.3.2.3.1.0	0.704587	0.710188	0.45503	0.420452	0.411564	0.707983	0.679446	0.701078	0.702821	0.708929	0.71341	0.714952	0.791156	0.681073	0.51918	0.460357	0.432086	0.314439	0.265775	0.163102	0.351872	0.283886	0.251266	0.281818	0.265775	0.324599	0.504602	0.471982	0.695676	0.663056	0.323015	0.186125	0.308762	0.589142	0.218378	0.872686	0.432086	0.373262	0.277005	0.176471	0.117647	0.206952	0.181283	0.221925	0.277005	0.358289	0.299465	0.659637	0.648128
0.1.3.2.3.2	0.731162	0.740525	0.458549	0.425072	0.417497	0.730806	0.690107	0.732518	0.734101	0.739491	0.743351	0.74497	0.834724	0.673247	0.520349	0.464793	0.437374	0.326263	0.277778	0.183333	0.348485	0.298126	0.264793	0.292929	0.277778	0.333333	0.506581	0.473247	0.705436	0.672103	0.323467	0.186198	0.310006	0.601577	0.206246	0.875918	0.437374	0.381818	0.277778	0.166667	0.111111	0.222222	0.181818	0.238889	0.277778	0.365152	0.309596	0.623249	0.612379
0.1.3.2.4	0.79337	0.805332	0.368846	0.341624	0.339772	0.738352	0.460072	0.798254	0.799592	0.806206	0.811337	0.814275	0.620085	0.450603	0.346899	0.309862	0.291582	0.217508	0.185185	0.122222	0.232323	0.198751	0.176529	0.195286	0.185185	0.222222	0.339492	0.317269	0.470291	0.448069	0.215645	0.124132	0.206671	0.401051	0.137497	0.644557	0.285859	0.248822	0.179461	0.105387	0.0683502	0.148148	0.121212	0.153535	0.179461	0.23771	0.206397	0.427448	0.420202
0.1.3.3	0.80613	0.822926	0.298714	0.275745	0.280432	0.625225	0.398566	0.831032	0.832016	0.839236	0.844996	0.841986	0.548224	0.380196	0.292696	0.261446	0.246023	0.183523	0.15625	0.103125	0.196023	0.167696	0.148946	0.164773	0.15625	0.1875	0.286446	0.267696	0.421835	0.403085	0.199121	0.120996	0.190625	0.355018	0.120643	0.548674	0.246023	0.214773	0.15625	0.09375	0.0625	0.125	0.102273	0.134375	0.15625	0.205398	0.174148	0.365489	0.359375
[truncated: 889 more rows]
[truncated: 1,347 more columns]

## Sheet: Distances
	0	0.0	0.0.0	0.0.0.0	0.0.0.1	0.0.1	0.0.2	0.0.3	0.0.3.0	0.0.3.0.0	0.0.3.0.0.0	0.0.3.0.0.0.0	0.0.3.0.0.0.0.0	0.0.3.0.0.0.0.0.0	0.0.3.0.0.0.0.0.0.0	0.0.3.0.0.0.0.0.0.0.0	0.0.3.0.0.0.0.0.0.0.0.0	0.0.3.0.0.0.0.0.0.0.0.0.0	0.0.3.0.0.0.0.0.0.0.0.0.0.0	0.0.3.0.0.0.0.0.0.0.0.0.0.1	0.0.3.0.0.0.0.0.0.0.0.0.1	0.0.3.0.0.0.0.0.0.0.0.1	0.0.3.0.0.0.0.0.0.0.0.1.0	0.0.3.0.0.0.0.0.0.0.1	0.0.3.0.0.0.0.0.0.0.1.0	0.0.3.0.0.0.0.0.0.0.2	0.0.3.0.0.0.0.0.0.1	0.0.3.0.0.0.0.0.0.1.0	0.0.3.0.0.0.0.0.1	0.0.3.0.0.0.0.0.1.0	0.0.3.0.0.0.0.0.1.0.0	0.0.3.0.0.0.0.0.1.0.0.0	0.0.3.0.0.0.0.0.1.0.0.1	0.0.3.0.0.0.0.0.2	0.0.3.0.0.0.0.0.2.0	0.0.3.0.0.0.0.1	0.0.3.0.0.0.0.1.0	0.0.3.0.0.0.0.1.0.0	0.0.3.0.0.0.0.1.0.0.0	0.0.3.0.0.0.0.1.0.0.0.0	0.0.3.0.0.0.0.1.0.0.0.0.0	0.0.3.0.0.0.0.1.0.0.1	0.0.3.0.0.0.0.1.0.0.2	0.0.3.0.0.0.0.1.0.0.3	0.0.3.0.0.0.0.1.0.1	0.0.3.0.0.0.0.1.1	0.0.3.0.0.0.0.1.1.0	0.0.3.0.0.0.0.1.2	0.0.3.0.0.0.0.1.2.0
[truncated: 1,396 more rows]
[truncated: 1,347 more columns]
